# Supplementary material for: Modelling the structures of frameshift-stimulatory pseudoknots from representative bat coronaviruses
Source: PLoS Comput Biol. 2023 May 19;19(5):e1011124. doi: 10.1371/journal.pcbi.1011124 (PMC10234561; doi:10.1371/journal.pcbi.1011124)
Supplement: S3 Data — PDB files for the top 3 representative clusters from each conformer (threaded/unthreaded) of each pseudoknot described in the main text, along with PDB files for the representative clusters shown in S8–S18 Figs. (ZIP) [file pcbi.1011124.s003.zip › SI_Model_PDB_files/Replicates with different initial ion positions/Anlong-172_threaded_Mg_IonPsotion3_cluster1.pdb]

ATOM      1 HO5'  G5     1      53.035  42.971  13.106  1.00  0.00           H  
ATOM      2  O5'  G5     1      53.370  43.268  12.256  1.00  0.00           O  
ATOM      3  C5'  G5     1      53.285  44.690  12.215  1.00  0.00           C  
ATOM      4  H5'  G5     1      52.874  45.106  11.295  1.00  0.00           H  
ATOM      5 H5''  G5     1      54.268  45.136  12.368  1.00  0.00           H  
ATOM      6  C4'  G5     1      52.405  45.272  13.318  1.00  0.00           C  
ATOM      7  H4'  G5     1      52.292  46.338  13.124  1.00  0.00           H  
ATOM      8  O4'  G5     1      51.041  44.677  13.366  1.00  0.00           O  
ATOM      9  C1'  G5     1      50.634  44.544  14.637  1.00  0.00           C  
ATOM     10  H1'  G5     1      49.749  45.162  14.789  1.00  0.00           H  
ATOM     11  N9   G5     1      50.234  43.109  14.841  1.00  0.00           N  
ATOM     12  C8   G5     1      48.973  42.682  15.101  1.00  0.00           C  
ATOM     13  H8   G5     1      48.140  43.359  15.220  1.00  0.00           H  
ATOM     14  N7   G5     1      48.840  41.359  15.060  1.00  0.00           N  
ATOM     15  C5   G5     1      50.147  40.929  15.021  1.00  0.00           C  
ATOM     16  C6   G5     1      50.712  39.575  15.022  1.00  0.00           C  
ATOM     17  O6   G5     1      50.118  38.491  15.017  1.00  0.00           O  
ATOM     18  N1   G5     1      52.043  39.596  14.749  1.00  0.00           N  
ATOM     19  H1   G5     1      52.518  38.716  14.610  1.00  0.00           H  
ATOM     20  C2   G5     1      52.792  40.664  14.611  1.00  0.00           C  
ATOM     21  N2   G5     1      54.077  40.560  14.292  1.00  0.00           N  
ATOM     22  H21  G5     1      54.569  39.682  14.203  1.00  0.00           H  
ATOM     23  H22  G5     1      54.646  41.373  14.481  1.00  0.00           H  
ATOM     24  N3   G5     1      52.379  41.876  14.716  1.00  0.00           N  
ATOM     25  C4   G5     1      51.025  41.971  14.783  1.00  0.00           C  
ATOM     26  C3'  G5     1      52.958  45.060  14.766  1.00  0.00           C  
ATOM     27  H3'  G5     1      53.614  44.190  14.765  1.00  0.00           H  
ATOM     28  C2'  G5     1      51.702  45.037  15.638  1.00  0.00           C  
ATOM     29  H2'  G5     1      51.819  44.358  16.482  1.00  0.00           H  
ATOM     30  O2'  G5     1      51.316  46.366  15.928  1.00  0.00           O  
ATOM     31 HO2'  G5     1      51.806  46.745  16.662  1.00  0.00           H  
ATOM     32  O3'  G5     1      53.859  46.046  15.263  1.00  0.00           O  
ATOM     33  P     C     2      55.054  45.905  16.256  1.00  0.00           P  
ATOM     34  OP1   C     2      55.497  47.290  16.500  1.00  0.00           O  
ATOM     35  OP2   C     2      56.033  44.931  15.715  1.00  0.00           O  
ATOM     36  O5'   C     2      54.497  45.433  17.653  1.00  0.00           O  
ATOM     37  C5'   C     2      55.333  45.132  18.744  1.00  0.00           C  
ATOM     38  H5'   C     2      55.039  45.799  19.555  1.00  0.00           H  
ATOM     39 H5''   C     2      56.349  45.365  18.424  1.00  0.00           H  
ATOM     40  C4'   C     2      55.250  43.666  19.159  1.00  0.00           C  
ATOM     41  H4'   C     2      55.816  43.580  20.087  1.00  0.00           H  
ATOM     42  O4'   C     2      53.926  43.125  19.356  1.00  0.00           O  
ATOM     43  C1'   C     2      53.848  41.770  18.960  1.00  0.00           C  
ATOM     44  H1'   C     2      54.135  41.058  19.734  1.00  0.00           H  
ATOM     45  N1    C     2      52.456  41.494  18.595  1.00  0.00           N  
ATOM     46  C6    C     2      51.426  42.425  18.515  1.00  0.00           C  
ATOM     47  H6    C     2      51.656  43.437  18.812  1.00  0.00           H  
ATOM     48  C5    C     2      50.156  42.115  18.179  1.00  0.00           C  
ATOM     49  H5    C     2      49.362  42.841  18.276  1.00  0.00           H  
ATOM     50  C4    C     2      49.880  40.724  18.120  1.00  0.00           C  
ATOM     51  N4    C     2      48.706  40.232  18.251  1.00  0.00           N  
ATOM     52  H41   C     2      48.600  39.230  18.330  1.00  0.00           H  
ATOM     53  H42   C     2      47.948  40.854  18.493  1.00  0.00           H  
ATOM     54  N3    C     2      50.779  39.774  18.314  1.00  0.00           N  
ATOM     55  C2    C     2      52.082  40.134  18.421  1.00  0.00           C  
ATOM     56  O2    C     2      52.897  39.199  18.666  1.00  0.00           O  
ATOM     57  C3'   C     2      55.977  42.633  18.261  1.00  0.00           C  
ATOM     58  H3'   C     2      56.403  43.089  17.367  1.00  0.00           H  
ATOM     59  C2'   C     2      54.735  41.819  17.751  1.00  0.00           C  
ATOM     60  H2'   C     2      54.144  42.288  16.965  1.00  0.00           H  
ATOM     61  O2'   C     2      55.045  40.492  17.352  1.00  0.00           O  
ATOM     62 HO2'   C     2      55.844  40.532  16.823  1.00  0.00           H  
ATOM     63  O3'   C     2      56.772  41.686  18.982  1.00  0.00           O  
ATOM     64  P     A     3      58.347  41.874  19.173  1.00  0.00           P  
ATOM     65  OP1   A     3      58.808  42.151  17.789  1.00  0.00           O  
ATOM     66  OP2   A     3      58.924  40.702  19.837  1.00  0.00           O  
ATOM     67  O5'   A     3      58.549  43.091  20.157  1.00  0.00           O  
ATOM     68  C5'   A     3      58.485  42.922  21.594  1.00  0.00           C  
ATOM     69  H5'   A     3      59.252  42.178  21.810  1.00  0.00           H  
ATOM     70 H5''   A     3      57.497  42.544  21.858  1.00  0.00           H  
ATOM     71  C4'   A     3      58.789  44.214  22.346  1.00  0.00           C  
ATOM     72  H4'   A     3      58.705  43.856  23.372  1.00  0.00           H  
ATOM     73  O4'   A     3      60.038  44.935  22.033  1.00  0.00           O  
ATOM     74  C1'   A     3      59.769  46.019  21.109  1.00  0.00           C  
ATOM     75  H1'   A     3      59.964  46.968  21.609  1.00  0.00           H  
ATOM     76  N9    A     3      60.507  45.942  19.816  1.00  0.00           N  
ATOM     77  C8    A     3      61.092  44.822  19.330  1.00  0.00           C  
ATOM     78  H8    A     3      60.963  43.799  19.652  1.00  0.00           H  
ATOM     79  N7    A     3      61.830  45.102  18.312  1.00  0.00           N  
ATOM     80  C5    A     3      61.710  46.497  18.164  1.00  0.00           C  
ATOM     81  C6    A     3      62.195  47.561  17.328  1.00  0.00           C  
ATOM     82  N6    A     3      62.966  47.406  16.285  1.00  0.00           N  
ATOM     83  H61   A     3      63.155  48.227  15.727  1.00  0.00           H  
ATOM     84  H62   A     3      63.433  46.526  16.119  1.00  0.00           H  
ATOM     85  N1    A     3      61.829  48.829  17.473  1.00  0.00           N  
ATOM     86  C2    A     3      60.959  49.126  18.436  1.00  0.00           C  
ATOM     87  H2    A     3      60.613  50.147  18.505  1.00  0.00           H  
ATOM     88  N3    A     3      60.431  48.281  19.291  1.00  0.00           N  
ATOM     89  C4    A     3      60.834  46.982  19.064  1.00  0.00           C  
ATOM     90  C3'   A     3      57.715  45.229  22.023  1.00  0.00           C  
ATOM     91  H3'   A     3      56.842  44.677  21.673  1.00  0.00           H  
ATOM     92  C2'   A     3      58.290  46.029  20.811  1.00  0.00           C  
ATOM     93  H2'   A     3      58.080  45.302  20.025  1.00  0.00           H  
ATOM     94  O2'   A     3      57.772  47.311  20.611  1.00  0.00           O  
ATOM     95 HO2'   A     3      58.131  47.908  21.271  1.00  0.00           H  
ATOM     96  O3'   A     3      57.497  46.200  23.119  1.00  0.00           O  
ATOM     97  P     A     4      56.661  45.867  24.467  1.00  0.00           P  
ATOM     98  OP1   A     4      56.987  46.888  25.508  1.00  0.00           O  
ATOM     99  OP2   A     4      56.765  44.423  24.773  1.00  0.00           O  
ATOM    100  O5'   A     4      55.193  45.945  24.041  1.00  0.00           O  
ATOM    101  C5'   A     4      54.619  47.112  23.600  1.00  0.00           C  
ATOM    102  H5'   A     4      55.314  47.634  22.941  1.00  0.00           H  
ATOM    103 H5''   A     4      54.301  47.727  24.442  1.00  0.00           H  
ATOM    104  C4'   A     4      53.475  46.818  22.745  1.00  0.00           C  
ATOM    105  H4'   A     4      53.259  47.734  22.196  1.00  0.00           H  
ATOM    106  O4'   A     4      53.649  45.766  21.740  1.00  0.00           O  
ATOM    107  C1'   A     4      52.372  45.010  21.655  1.00  0.00           C  
ATOM    108  H1'   A     4      51.906  45.004  20.669  1.00  0.00           H  
ATOM    109  N9    A     4      52.470  43.624  22.024  1.00  0.00           N  
ATOM    110  C8    A     4      53.596  43.047  22.568  1.00  0.00           C  
ATOM    111  H8    A     4      54.494  43.619  22.748  1.00  0.00           H  
ATOM    112  N7    A     4      53.508  41.769  22.844  1.00  0.00           N  
ATOM    113  C5    A     4      52.254  41.434  22.395  1.00  0.00           C  
ATOM    114  C6    A     4      51.479  40.229  22.311  1.00  0.00           C  
ATOM    115  N6    A     4      51.895  39.063  22.715  1.00  0.00           N  
ATOM    116  H61   A     4      51.341  38.242  22.518  1.00  0.00           H  
ATOM    117  H62   A     4      52.829  38.880  23.051  1.00  0.00           H  
ATOM    118  N1    A     4      50.219  40.208  21.789  1.00  0.00           N  
ATOM    119  C2    A     4      49.698  41.339  21.492  1.00  0.00           C  
ATOM    120  H2    A     4      48.675  41.272  21.153  1.00  0.00           H  
ATOM    121  N3    A     4      50.348  42.501  21.432  1.00  0.00           N  
ATOM    122  C4    A     4      51.647  42.481  21.812  1.00  0.00           C  
ATOM    123  C3'   A     4      52.364  46.252  23.698  1.00  0.00           C  
ATOM    124  H3'   A     4      52.735  45.410  24.282  1.00  0.00           H  
ATOM    125  C2'   A     4      51.368  45.762  22.617  1.00  0.00           C  
ATOM    126  H2'   A     4      50.777  44.976  23.088  1.00  0.00           H  
ATOM    127  O2'   A     4      50.531  46.741  22.060  1.00  0.00           O  
ATOM    128 HO2'   A     4      50.006  47.115  22.772  1.00  0.00           H  
ATOM    129  O3'   A     4      51.607  47.146  24.495  1.00  0.00           O  
ATOM    130  P     G     5      51.235  46.822  26.005  1.00  0.00           P  
ATOM    131  OP1   G     5      50.782  48.057  26.676  1.00  0.00           O  
ATOM    132  OP2   G     5      52.317  46.010  26.627  1.00  0.00           O  
ATOM    133  O5'   G     5      49.911  45.778  25.847  1.00  0.00           O  
ATOM    134  C5'   G     5      48.710  46.180  25.332  1.00  0.00           C  
ATOM    135  H5'   G     5      48.876  46.750  24.418  1.00  0.00           H  
ATOM    136 H5''   G     5      48.253  46.789  26.112  1.00  0.00           H  
ATOM    137  C4'   G     5      47.871  44.911  25.006  1.00  0.00           C  
ATOM    138  H4'   G     5      47.011  45.286  24.452  1.00  0.00           H  
ATOM    139  O4'   G     5      48.513  43.978  24.183  1.00  0.00           O  
ATOM    140  C1'   G     5      48.085  42.631  24.604  1.00  0.00           C  
ATOM    141  H1'   G     5      47.744  42.006  23.779  1.00  0.00           H  
ATOM    142  N9    G     5      49.304  42.053  25.179  1.00  0.00           N  
ATOM    143  C8    G     5      50.526  42.590  25.380  1.00  0.00           C  
ATOM    144  H8    G     5      50.662  43.646  25.200  1.00  0.00           H  
ATOM    145  N7    G     5      51.371  41.780  25.841  1.00  0.00           N  
ATOM    146  C5    G     5      50.662  40.588  25.977  1.00  0.00           C  
ATOM    147  C6    G     5      51.032  39.324  26.565  1.00  0.00           C  
ATOM    148  O6    G     5      52.101  39.043  27.200  1.00  0.00           O  
ATOM    149  N1    G     5      49.996  38.370  26.605  1.00  0.00           N  
ATOM    150  H1    G     5      50.289  37.463  26.939  1.00  0.00           H  
ATOM    151  C2    G     5      48.769  38.597  26.128  1.00  0.00           C  
ATOM    152  N2    G     5      47.957  37.617  25.994  1.00  0.00           N  
ATOM    153  H21   G     5      48.216  36.706  26.342  1.00  0.00           H  
ATOM    154  H22   G     5      46.995  37.825  25.766  1.00  0.00           H  
ATOM    155  N3    G     5      48.459  39.747  25.438  1.00  0.00           N  
ATOM    156  C4    G     5      49.413  40.722  25.462  1.00  0.00           C  
ATOM    157  C3'   G     5      47.376  44.122  26.286  1.00  0.00           C  
ATOM    158  H3'   G     5      48.245  44.016  26.935  1.00  0.00           H  
ATOM    159  C2'   G     5      47.003  42.719  25.670  1.00  0.00           C  
ATOM    160  H2'   G     5      47.011  41.933  26.425  1.00  0.00           H  
ATOM    161  O2'   G     5      45.781  42.759  24.962  1.00  0.00           O  
ATOM    162 HO2'   G     5      45.287  43.544  25.210  1.00  0.00           H  
ATOM    163  O3'   G     5      46.315  44.709  27.017  1.00  0.00           O  
ATOM    164  P     G     6      46.335  44.916  28.599  1.00  0.00           P  
ATOM    165  OP1   G     6      45.174  45.761  28.914  1.00  0.00           O  
ATOM    166  OP2   G     6      47.670  45.127  29.205  1.00  0.00           O  
ATOM    167  O5'   G     6      46.032  43.392  29.107  1.00  0.00           O  
ATOM    168  C5'   G     6      44.747  42.872  28.757  1.00  0.00           C  
ATOM    169  H5'   G     6      44.524  43.100  27.715  1.00  0.00           H  
ATOM    170 H5''   G     6      44.047  43.415  29.393  1.00  0.00           H  
ATOM    171  C4'   G     6      44.690  41.330  28.809  1.00  0.00           C  
ATOM    172  H4'   G     6      43.656  41.099  28.554  1.00  0.00           H  
ATOM    173  O4'   G     6      45.578  40.755  27.860  1.00  0.00           O  
ATOM    174  C1'   G     6      46.250  39.626  28.480  1.00  0.00           C  
ATOM    175  H1'   G     6      46.371  38.767  27.821  1.00  0.00           H  
ATOM    176  N9    G     6      47.634  39.956  28.995  1.00  0.00           N  
ATOM    177  C8    G     6      48.412  41.102  28.985  1.00  0.00           C  
ATOM    178  H8    G     6      47.989  42.075  28.781  1.00  0.00           H  
ATOM    179  N7    G     6      49.576  40.975  29.546  1.00  0.00           N  
ATOM    180  C5    G     6      49.683  39.604  29.792  1.00  0.00           C  
ATOM    181  C6    G     6      50.860  38.864  30.210  1.00  0.00           C  
ATOM    182  O6    G     6      51.922  39.284  30.651  1.00  0.00           O  
ATOM    183  N1    G     6      50.672  37.511  30.099  1.00  0.00           N  
ATOM    184  H1    G     6      51.386  36.831  30.321  1.00  0.00           H  
ATOM    185  C2    G     6      49.499  36.992  29.789  1.00  0.00           C  
ATOM    186  N2    G     6      49.428  35.671  29.857  1.00  0.00           N  
ATOM    187  H21   G     6      50.223  35.105  30.117  1.00  0.00           H  
ATOM    188  H22   G     6      48.524  35.278  29.635  1.00  0.00           H  
ATOM    189  N3    G     6      48.356  37.626  29.417  1.00  0.00           N  
ATOM    190  C4    G     6      48.520  38.981  29.451  1.00  0.00           C  
ATOM    191  C3'   G     6      44.975  40.677  30.169  1.00  0.00           C  
ATOM    192  H3'   G     6      45.701  41.224  30.770  1.00  0.00           H  
ATOM    193  C2'   G     6      45.511  39.313  29.716  1.00  0.00           C  
ATOM    194  H2'   G     6      46.095  38.835  30.503  1.00  0.00           H  
ATOM    195  O2'   G     6      44.361  38.489  29.257  1.00  0.00           O  
ATOM    196 HO2'   G     6      43.573  38.736  29.745  1.00  0.00           H  
ATOM    197  O3'   G     6      43.790  40.511  30.960  1.00  0.00           O  
ATOM    198  P     G     7      43.735  40.319  32.513  1.00  0.00           P  
ATOM    199  OP1   G     7      42.323  40.469  32.893  1.00  0.00           O  
ATOM    200  OP2   G     7      44.749  41.162  33.140  1.00  0.00           O  
ATOM    201  O5'   G     7      44.268  38.800  32.696  1.00  0.00           O  
ATOM    202  C5'   G     7      43.365  37.738  32.502  1.00  0.00           C  
ATOM    203  H5'   G     7      42.995  37.978  31.505  1.00  0.00           H  
ATOM    204 H5''   G     7      42.558  37.815  33.231  1.00  0.00           H  
ATOM    205  C4'   G     7      44.021  36.394  32.681  1.00  0.00           C  
ATOM    206  H4'   G     7      43.238  35.652  32.527  1.00  0.00           H  
ATOM    207  O4'   G     7      45.149  36.228  31.880  1.00  0.00           O  
ATOM    208  C1'   G     7      46.215  35.477  32.542  1.00  0.00           C  
ATOM    209  H1'   G     7      46.480  34.554  32.025  1.00  0.00           H  
ATOM    210  N9    G     7      47.411  36.371  32.730  1.00  0.00           N  
ATOM    211  C8    G     7      47.510  37.752  32.630  1.00  0.00           C  
ATOM    212  H8    G     7      46.659  38.346  32.332  1.00  0.00           H  
ATOM    213  N7    G     7      48.757  38.205  32.792  1.00  0.00           N  
ATOM    214  C5    G     7      49.456  37.037  33.209  1.00  0.00           C  
ATOM    215  C6    G     7      50.826  36.857  33.520  1.00  0.00           C  
ATOM    216  O6    G     7      51.767  37.696  33.512  1.00  0.00           O  
ATOM    217  N1    G     7      51.193  35.524  33.635  1.00  0.00           N  
ATOM    218  H1    G     7      52.190  35.373  33.583  1.00  0.00           H  
ATOM    219  C2    G     7      50.308  34.537  33.697  1.00  0.00           C  
ATOM    220  N2    G     7      50.877  33.364  33.728  1.00  0.00           N  
ATOM    221  H21   G     7      51.871  33.297  33.893  1.00  0.00           H  
ATOM    222  H22   G     7      50.241  32.620  33.976  1.00  0.00           H  
ATOM    223  N3    G     7      48.983  34.620  33.466  1.00  0.00           N  
ATOM    224  C4    G     7      48.663  35.911  33.105  1.00  0.00           C  
ATOM    225  C3'   G     7      44.563  36.286  34.151  1.00  0.00           C  
ATOM    226  H3'   G     7      45.075  37.198  34.456  1.00  0.00           H  
ATOM    227  C2'   G     7      45.642  35.203  33.893  1.00  0.00           C  
ATOM    228  H2'   G     7      46.487  35.211  34.582  1.00  0.00           H  
ATOM    229  O2'   G     7      45.020  33.927  33.756  1.00  0.00           O  
ATOM    230 HO2'   G     7      44.824  33.748  34.679  1.00  0.00           H  
ATOM    231  O3'   G     7      43.673  35.775  35.026  1.00  0.00           O  
ATOM    232  P     G     8      43.755  36.054  36.589  1.00  0.00           P  
ATOM    233  OP1   G     8      42.508  35.607  37.145  1.00  0.00           O  
ATOM    234  OP2   G     8      43.995  37.469  36.701  1.00  0.00           O  
ATOM    235  O5'   G     8      44.866  35.181  37.283  1.00  0.00           O  
ATOM    236  C5'   G     8      44.626  33.875  37.602  1.00  0.00           C  
ATOM    237  H5'   G     8      44.043  33.444  36.788  1.00  0.00           H  
ATOM    238 H5''   G     8      44.048  33.797  38.522  1.00  0.00           H  
ATOM    239  C4'   G     8      45.982  33.063  37.689  1.00  0.00           C  
ATOM    240  H4'   G     8      45.751  31.998  37.688  1.00  0.00           H  
ATOM    241  O4'   G     8      46.825  33.484  36.646  1.00  0.00           O  
ATOM    242  C1'   G     8      48.166  33.622  37.223  1.00  0.00           C  
ATOM    243  H1'   G     8      48.994  33.019  36.850  1.00  0.00           H  
ATOM    244  N9    G     8      48.545  35.039  37.008  1.00  0.00           N  
ATOM    245  C8    G     8      47.795  36.168  36.717  1.00  0.00           C  
ATOM    246  H8    G     8      46.749  36.031  36.484  1.00  0.00           H  
ATOM    247  N7    G     8      48.531  37.281  36.626  1.00  0.00           N  
ATOM    248  C5    G     8      49.790  36.895  36.962  1.00  0.00           C  
ATOM    249  C6    G     8      51.049  37.612  37.032  1.00  0.00           C  
ATOM    250  O6    G     8      51.252  38.794  36.779  1.00  0.00           O  
ATOM    251  N1    G     8      52.063  36.769  37.236  1.00  0.00           N  
ATOM    252  H1    G     8      52.950  37.195  37.463  1.00  0.00           H  
ATOM    253  C2    G     8      51.991  35.459  37.561  1.00  0.00           C  
ATOM    254  N2    G     8      53.033  34.896  37.989  1.00  0.00           N  
ATOM    255  H21   G     8      53.893  35.426  37.996  1.00  0.00           H  
ATOM    256  H22   G     8      53.124  33.949  38.328  1.00  0.00           H  
ATOM    257  N3    G     8      50.939  34.724  37.495  1.00  0.00           N  
ATOM    258  C4    G     8      49.829  35.507  37.193  1.00  0.00           C  
ATOM    259  C3'   G     8      46.605  33.496  38.997  1.00  0.00           C  
ATOM    260  H3'   G     8      46.437  34.541  39.257  1.00  0.00           H  
ATOM    261  C2'   G     8      48.077  33.312  38.696  1.00  0.00           C  
ATOM    262  H2'   G     8      48.648  34.048  39.264  1.00  0.00           H  
ATOM    263  O2'   G     8      48.485  32.014  38.965  1.00  0.00           O  
ATOM    264 HO2'   G     8      48.753  31.947  39.884  1.00  0.00           H  
ATOM    265  O3'   G     8      46.028  32.692  40.039  1.00  0.00           O  
ATOM    266  P     C     9      46.366  33.031  41.644  1.00  0.00           P  
ATOM    267  OP1   C     9      45.728  31.942  42.516  1.00  0.00           O  
ATOM    268  OP2   C     9      46.158  34.467  41.899  1.00  0.00           O  
ATOM    269  O5'   C     9      47.884  32.899  41.902  1.00  0.00           O  
ATOM    270  C5'   C     9      48.440  31.683  42.345  1.00  0.00           C  
ATOM    271  H5'   C     9      48.180  30.882  41.653  1.00  0.00           H  
ATOM    272 H5''   C     9      48.002  31.319  43.275  1.00  0.00           H  
ATOM    273  C4'   C     9      49.976  31.821  42.374  1.00  0.00           C  
ATOM    274  H4'   C     9      50.441  30.843  42.501  1.00  0.00           H  
ATOM    275  O4'   C     9      50.554  32.497  41.216  1.00  0.00           O  
ATOM    276  C1'   C     9      51.603  33.272  41.654  1.00  0.00           C  
ATOM    277  H1'   C     9      52.508  32.990  41.116  1.00  0.00           H  
ATOM    278  N1    C     9      51.349  34.730  41.272  1.00  0.00           N  
ATOM    279  C6    C     9      50.147  35.175  41.044  1.00  0.00           C  
ATOM    280  H6    C     9      49.234  34.610  41.161  1.00  0.00           H  
ATOM    281  C5    C     9      49.933  36.445  40.498  1.00  0.00           C  
ATOM    282  H5    C     9      48.996  36.943  40.301  1.00  0.00           H  
ATOM    283  C4    C     9      51.091  37.228  40.277  1.00  0.00           C  
ATOM    284  N4    C     9      50.988  38.452  39.956  1.00  0.00           N  
ATOM    285  H41   C     9      51.887  38.912  39.965  1.00  0.00           H  
ATOM    286  H42   C     9      50.123  38.968  40.038  1.00  0.00           H  
ATOM    287  N3    C     9      52.263  36.885  40.701  1.00  0.00           N  
ATOM    288  C2    C     9      52.459  35.582  41.148  1.00  0.00           C  
ATOM    289  O2    C     9      53.550  35.302  41.629  1.00  0.00           O  
ATOM    290  C3'   C     9      50.380  32.788  43.495  1.00  0.00           C  
ATOM    291  H3'   C     9      49.829  33.721  43.383  1.00  0.00           H  
ATOM    292  C2'   C     9      51.812  33.011  43.108  1.00  0.00           C  
ATOM    293  H2'   C     9      52.317  33.865  43.557  1.00  0.00           H  
ATOM    294  O2'   C     9      52.629  31.804  43.271  1.00  0.00           O  
ATOM    295 HO2'   C     9      53.514  32.009  43.582  1.00  0.00           H  
ATOM    296  O3'   C     9      50.211  32.367  44.817  1.00  0.00           O  
ATOM    297  P     U    10      50.008  33.404  45.941  1.00  0.00           P  
ATOM    298  OP1   U    10      49.632  32.720  47.237  1.00  0.00           O  
ATOM    299  OP2   U    10      49.071  34.487  45.547  1.00  0.00           O  
ATOM    300  O5'   U    10      51.410  34.064  46.152  1.00  0.00           O  
ATOM    301  C5'   U    10      52.525  33.473  46.618  1.00  0.00           C  
ATOM    302  H5'   U    10      52.911  32.743  45.906  1.00  0.00           H  
ATOM    303 H5''   U    10      52.310  32.977  47.565  1.00  0.00           H  
ATOM    304  C4'   U    10      53.720  34.403  46.750  1.00  0.00           C  
ATOM    305  H4'   U    10      54.532  33.793  47.146  1.00  0.00           H  
ATOM    306  O4'   U    10      54.221  34.939  45.558  1.00  0.00           O  
ATOM    307  C1'   U    10      54.592  36.310  45.678  1.00  0.00           C  
ATOM    308  H1'   U    10      55.626  36.496  45.387  1.00  0.00           H  
ATOM    309  N1    U    10      53.655  37.236  45.002  1.00  0.00           N  
ATOM    310  C6    U    10      52.496  36.819  44.383  1.00  0.00           C  
ATOM    311  H6    U    10      52.191  35.791  44.504  1.00  0.00           H  
ATOM    312  C5    U    10      51.742  37.588  43.577  1.00  0.00           C  
ATOM    313  H5    U    10      50.893  37.145  43.077  1.00  0.00           H  
ATOM    314  C4    U    10      52.072  38.932  43.365  1.00  0.00           C  
ATOM    315  O4    U    10      51.504  39.720  42.651  1.00  0.00           O  
ATOM    316  N3    U    10      53.277  39.298  43.982  1.00  0.00           N  
ATOM    317  H3    U    10      53.550  40.270  43.946  1.00  0.00           H  
ATOM    318  C2    U    10      54.036  38.556  44.854  1.00  0.00           C  
ATOM    319  O2    U    10      55.049  39.031  45.226  1.00  0.00           O  
ATOM    320  C3'   U    10      53.414  35.665  47.545  1.00  0.00           C  
ATOM    321  H3'   U    10      52.435  36.028  47.235  1.00  0.00           H  
ATOM    322  C2'   U    10      54.674  36.559  47.190  1.00  0.00           C  
ATOM    323  H2'   U    10      54.565  37.608  47.468  1.00  0.00           H  
ATOM    324  O2'   U    10      55.926  35.997  47.693  1.00  0.00           O  
ATOM    325 HO2'   U    10      56.609  36.639  47.485  1.00  0.00           H  
ATOM    326  O3'   U    10      53.371  35.329  48.970  1.00  0.00           O  
ATOM    327  P     C    11      52.354  36.103  50.009  1.00  0.00           P  
ATOM    328  OP1   C    11      52.376  35.363  51.265  1.00  0.00           O  
ATOM    329  OP2   C    11      51.066  36.327  49.277  1.00  0.00           O  
ATOM    330  O5'   C    11      53.034  37.614  50.135  1.00  0.00           O  
ATOM    331  C5'   C    11      54.283  37.730  50.776  1.00  0.00           C  
ATOM    332  H5'   C    11      54.907  36.894  50.458  1.00  0.00           H  
ATOM    333 H5''   C    11      54.107  37.653  51.849  1.00  0.00           H  
ATOM    334  C4'   C    11      54.882  39.078  50.559  1.00  0.00           C  
ATOM    335  H4'   C    11      55.842  39.194  51.061  1.00  0.00           H  
ATOM    336  O4'   C    11      55.090  39.305  49.212  1.00  0.00           O  
ATOM    337  C1'   C    11      54.828  40.710  48.835  1.00  0.00           C  
ATOM    338  H1'   C    11      55.739  41.044  48.338  1.00  0.00           H  
ATOM    339  N1    C    11      53.640  40.802  47.917  1.00  0.00           N  
ATOM    340  C6    C    11      52.827  39.810  47.684  1.00  0.00           C  
ATOM    341  H6    C    11      53.002  38.803  48.031  1.00  0.00           H  
ATOM    342  C5    C    11      51.729  39.990  46.964  1.00  0.00           C  
ATOM    343  H5    C    11      50.996  39.200  46.895  1.00  0.00           H  
ATOM    344  C4    C    11      51.674  41.212  46.238  1.00  0.00           C  
ATOM    345  N4    C    11      50.765  41.332  45.293  1.00  0.00           N  
ATOM    346  H41   C    11      50.567  42.273  44.985  1.00  0.00           H  
ATOM    347  H42   C    11      50.133  40.609  44.981  1.00  0.00           H  
ATOM    348  N3    C    11      52.439  42.215  46.386  1.00  0.00           N  
ATOM    349  C2    C    11      53.467  42.028  47.263  1.00  0.00           C  
ATOM    350  O2    C    11      54.223  42.964  47.507  1.00  0.00           O  
ATOM    351  C3'   C    11      54.084  40.235  51.020  1.00  0.00           C  
ATOM    352  H3'   C    11      53.032  40.041  50.809  1.00  0.00           H  
ATOM    353  C2'   C    11      54.725  41.377  50.146  1.00  0.00           C  
ATOM    354  H2'   C    11      54.144  42.288  49.997  1.00  0.00           H  
ATOM    355  O2'   C    11      56.070  41.676  50.439  1.00  0.00           O  
ATOM    356 HO2'   C    11      56.592  40.892  50.623  1.00  0.00           H  
ATOM    357  O3'   C    11      54.240  40.520  52.444  1.00  0.00           O  
ATOM    358  P     U    12      53.270  41.375  53.289  1.00  0.00           P  
ATOM    359  OP1   U    12      53.994  41.651  54.563  1.00  0.00           O  
ATOM    360  OP2   U    12      51.926  40.759  53.282  1.00  0.00           O  
ATOM    361  O5'   U    12      53.072  42.802  52.624  1.00  0.00           O  
ATOM    362  C5'   U    12      54.099  43.774  52.755  1.00  0.00           C  
ATOM    363  H5'   U    12      55.043  43.345  52.419  1.00  0.00           H  
ATOM    364 H5''   U    12      54.357  44.130  53.753  1.00  0.00           H  
ATOM    365  C4'   U    12      53.799  45.016  51.817  1.00  0.00           C  
ATOM    366  H4'   U    12      54.566  45.726  52.126  1.00  0.00           H  
ATOM    367  O4'   U    12      53.836  44.648  50.468  1.00  0.00           O  
ATOM    368  C1'   U    12      53.000  45.492  49.680  1.00  0.00           C  
ATOM    369  H1'   U    12      53.645  46.119  49.064  1.00  0.00           H  
ATOM    370  N1    U    12      51.953  44.856  48.922  1.00  0.00           N  
ATOM    371  C6    U    12      51.305  43.781  49.454  1.00  0.00           C  
ATOM    372  H6    U    12      51.663  43.335  50.370  1.00  0.00           H  
ATOM    373  C5    U    12      50.290  43.233  48.743  1.00  0.00           C  
ATOM    374  H5    U    12      49.695  42.402  49.093  1.00  0.00           H  
ATOM    375  C4    U    12      49.733  43.856  47.564  1.00  0.00           C  
ATOM    376  O4    U    12      48.958  43.290  46.791  1.00  0.00           O  
ATOM    377  N3    U    12      50.256  45.106  47.237  1.00  0.00           N  
ATOM    378  H3    U    12      49.896  45.650  46.466  1.00  0.00           H  
ATOM    379  C2    U    12      51.328  45.649  47.885  1.00  0.00           C  
ATOM    380  O2    U    12      51.807  46.700  47.474  1.00  0.00           O  
ATOM    381  C3'   U    12      52.434  45.617  51.952  1.00  0.00           C  
ATOM    382  H3'   U    12      51.712  44.802  51.904  1.00  0.00           H  
ATOM    383  C2'   U    12      52.425  46.486  50.694  1.00  0.00           C  
ATOM    384  H2'   U    12      51.437  46.859  50.424  1.00  0.00           H  
ATOM    385  O2'   U    12      53.400  47.522  50.844  1.00  0.00           O  
ATOM    386 HO2'   U    12      53.254  47.844  51.736  1.00  0.00           H  
ATOM    387  O3'   U    12      52.193  46.436  53.101  1.00  0.00           O  
ATOM    388  P     A    13      50.752  46.296  53.769  1.00  0.00           P  
ATOM    389  OP1   A    13      50.750  47.051  55.052  1.00  0.00           O  
ATOM    390  OP2   A    13      50.231  44.936  53.802  1.00  0.00           O  
ATOM    391  O5'   A    13      49.894  47.167  52.687  1.00  0.00           O  
ATOM    392  C5'   A    13      50.170  48.610  52.574  1.00  0.00           C  
ATOM    393  H5'   A    13      51.228  48.720  52.336  1.00  0.00           H  
ATOM    394 H5''   A    13      49.992  49.003  53.575  1.00  0.00           H  
ATOM    395  C4'   A    13      49.285  49.179  51.459  1.00  0.00           C  
ATOM    396  H4'   A    13      49.540  50.231  51.330  1.00  0.00           H  
ATOM    397  O4'   A    13      49.535  48.381  50.222  1.00  0.00           O  
ATOM    398  C1'   A    13      48.314  48.577  49.469  1.00  0.00           C  
ATOM    399  H1'   A    13      48.630  49.223  48.650  1.00  0.00           H  
ATOM    400  N9    A    13      47.765  47.251  49.166  1.00  0.00           N  
ATOM    401  C8    A    13      47.838  46.051  49.871  1.00  0.00           C  
ATOM    402  H8    A    13      48.395  45.919  50.787  1.00  0.00           H  
ATOM    403  N7    A    13      47.203  45.071  49.238  1.00  0.00           N  
ATOM    404  C5    A    13      46.500  45.695  48.183  1.00  0.00           C  
ATOM    405  C6    A    13      45.777  45.270  47.036  1.00  0.00           C  
ATOM    406  N6    A    13      45.444  44.105  46.651  1.00  0.00           N  
ATOM    407  H61   A    13      44.792  43.907  45.905  1.00  0.00           H  
ATOM    408  H62   A    13      45.777  43.320  47.192  1.00  0.00           H  
ATOM    409  N1    A    13      45.419  46.249  46.117  1.00  0.00           N  
ATOM    410  C2    A    13      45.815  47.540  46.224  1.00  0.00           C  
ATOM    411  H2    A    13      45.628  48.266  45.447  1.00  0.00           H  
ATOM    412  N3    A    13      46.585  47.948  47.230  1.00  0.00           N  
ATOM    413  C4    A    13      46.903  47.028  48.123  1.00  0.00           C  
ATOM    414  C3'   A    13      47.761  49.158  51.776  1.00  0.00           C  
ATOM    415  H3'   A    13      47.514  48.176  52.179  1.00  0.00           H  
ATOM    416  C2'   A    13      47.307  49.373  50.295  1.00  0.00           C  
ATOM    417  H2'   A    13      46.300  48.956  50.270  1.00  0.00           H  
ATOM    418  O2'   A    13      47.285  50.705  49.858  1.00  0.00           O  
ATOM    419 HO2'   A    13      47.387  50.708  48.903  1.00  0.00           H  
ATOM    420  O3'   A    13      47.301  50.186  52.649  1.00  0.00           O  
ATOM    421  P     G    14      45.930  50.173  53.419  1.00  0.00           P  
ATOM    422  OP1   G    14      45.984  51.206  54.502  1.00  0.00           O  
ATOM    423  OP2   G    14      45.736  48.789  53.783  1.00  0.00           O  
ATOM    424  O5'   G    14      44.708  50.468  52.557  1.00  0.00           O  
ATOM    425  C5'   G    14      44.528  51.815  52.098  1.00  0.00           C  
ATOM    426  H5'   G    14      45.499  52.235  51.836  1.00  0.00           H  
ATOM    427 H5''   G    14      44.095  52.464  52.860  1.00  0.00           H  
ATOM    428  C4'   G    14      43.591  52.050  50.866  1.00  0.00           C  
ATOM    429  H4'   G    14      43.535  53.127  50.710  1.00  0.00           H  
ATOM    430  O4'   G    14      44.115  51.451  49.643  1.00  0.00           O  
ATOM    431  C1'   G    14      43.058  50.852  48.902  1.00  0.00           C  
ATOM    432  H1'   G    14      43.089  51.164  47.858  1.00  0.00           H  
ATOM    433  N9    G    14      43.083  49.393  48.989  1.00  0.00           N  
ATOM    434  C8    G    14      43.689  48.594  49.946  1.00  0.00           C  
ATOM    435  H8    G    14      44.159  49.070  50.794  1.00  0.00           H  
ATOM    436  N7    G    14      43.661  47.332  49.722  1.00  0.00           N  
ATOM    437  C5    G    14      43.005  47.236  48.504  1.00  0.00           C  
ATOM    438  C6    G    14      42.493  46.101  47.688  1.00  0.00           C  
ATOM    439  O6    G    14      42.604  44.855  47.845  1.00  0.00           O  
ATOM    440  N1    G    14      41.681  46.433  46.689  1.00  0.00           N  
ATOM    441  H1    G    14      41.187  45.663  46.261  1.00  0.00           H  
ATOM    442  C2    G    14      41.343  47.664  46.340  1.00  0.00           C  
ATOM    443  N2    G    14      40.502  47.811  45.310  1.00  0.00           N  
ATOM    444  H21   G    14      40.067  46.965  44.970  1.00  0.00           H  
ATOM    445  H22   G    14      40.398  48.772  45.018  1.00  0.00           H  
ATOM    446  N3    G    14      41.710  48.734  47.026  1.00  0.00           N  
ATOM    447  C4    G    14      42.535  48.453  48.110  1.00  0.00           C  
ATOM    448  C3'   G    14      42.180  51.493  51.048  1.00  0.00           C  
ATOM    449  H3'   G    14      42.103  50.551  51.590  1.00  0.00           H  
ATOM    450  C2'   G    14      41.765  51.327  49.584  1.00  0.00           C  
ATOM    451  H2'   G    14      40.914  50.656  49.705  1.00  0.00           H  
ATOM    452  O2'   G    14      41.411  52.595  48.937  1.00  0.00           O  
ATOM    453 HO2'   G    14      41.054  53.211  49.582  1.00  0.00           H  
ATOM    454  O3'   G    14      41.366  52.446  51.679  1.00  0.00           O  
ATOM    455  P     U    15      39.967  52.083  52.320  1.00  0.00           P  
ATOM    456  OP1   U    15      39.459  53.429  52.752  1.00  0.00           O  
ATOM    457  OP2   U    15      40.252  51.053  53.350  1.00  0.00           O  
ATOM    458  O5'   U    15      38.985  51.444  51.308  1.00  0.00           O  
ATOM    459  C5'   U    15      38.202  52.226  50.384  1.00  0.00           C  
ATOM    460  H5'   U    15      38.926  52.695  49.717  1.00  0.00           H  
ATOM    461 H5''   U    15      37.660  52.990  50.942  1.00  0.00           H  
ATOM    462  C4'   U    15      37.301  51.285  49.544  1.00  0.00           C  
ATOM    463  H4'   U    15      36.823  51.936  48.813  1.00  0.00           H  
ATOM    464  O4'   U    15      38.086  50.340  48.821  1.00  0.00           O  
ATOM    465  C1'   U    15      37.368  49.190  48.708  1.00  0.00           C  
ATOM    466  H1'   U    15      37.059  49.056  47.671  1.00  0.00           H  
ATOM    467  N1    U    15      38.338  48.109  49.045  1.00  0.00           N  
ATOM    468  C6    U    15      39.250  48.230  50.101  1.00  0.00           C  
ATOM    469  H6    U    15      39.314  49.144  50.672  1.00  0.00           H  
ATOM    470  C5    U    15      40.027  47.174  50.427  1.00  0.00           C  
ATOM    471  H5    U    15      40.748  47.254  51.226  1.00  0.00           H  
ATOM    472  C4    U    15      39.764  45.878  49.904  1.00  0.00           C  
ATOM    473  O4    U    15      40.207  44.815  50.288  1.00  0.00           O  
ATOM    474  N3    U    15      38.830  45.784  48.908  1.00  0.00           N  
ATOM    475  H3    U    15      38.581  44.828  48.698  1.00  0.00           H  
ATOM    476  C2    U    15      38.137  46.888  48.427  1.00  0.00           C  
ATOM    477  O2    U    15      37.377  46.691  47.473  1.00  0.00           O  
ATOM    478  C3'   U    15      36.226  50.527  50.336  1.00  0.00           C  
ATOM    479  H3'   U    15      36.525  50.364  51.371  1.00  0.00           H  
ATOM    480  C2'   U    15      36.093  49.247  49.567  1.00  0.00           C  
ATOM    481  H2'   U    15      36.208  48.363  50.195  1.00  0.00           H  
ATOM    482  O2'   U    15      35.012  49.205  48.649  1.00  0.00           O  
ATOM    483 HO2'   U    15      34.261  49.159  49.245  1.00  0.00           H  
ATOM    484  O3'   U    15      35.012  51.263  50.210  1.00  0.00           O  
ATOM    485  P     G    16      33.683  50.995  51.123  1.00  0.00           P  
ATOM    486  OP1   G    16      32.944  52.233  51.036  1.00  0.00           O  
ATOM    487  OP2   G    16      34.118  50.375  52.411  1.00  0.00           O  
ATOM    488  O5'   G    16      32.781  49.867  50.484  1.00  0.00           O  
ATOM    489  C5'   G    16      31.677  50.096  49.714  1.00  0.00           C  
ATOM    490  H5'   G    16      31.758  50.820  48.903  1.00  0.00           H  
ATOM    491 H5''   G    16      30.977  50.500  50.445  1.00  0.00           H  
ATOM    492  C4'   G    16      31.149  48.779  49.253  1.00  0.00           C  
ATOM    493  H4'   G    16      30.246  48.921  48.658  1.00  0.00           H  
ATOM    494  O4'   G    16      32.171  48.152  48.529  1.00  0.00           O  
ATOM    495  C1'   G    16      32.019  46.781  48.604  1.00  0.00           C  
ATOM    496  H1'   G    16      31.598  46.402  47.673  1.00  0.00           H  
ATOM    497  N9    G    16      33.314  45.974  48.776  1.00  0.00           N  
ATOM    498  C8    G    16      33.863  44.925  48.043  1.00  0.00           C  
ATOM    499  H8    G    16      33.419  44.636  47.102  1.00  0.00           H  
ATOM    500  N7    G    16      34.912  44.382  48.537  1.00  0.00           N  
ATOM    501  C5    G    16      35.098  45.082  49.664  1.00  0.00           C  
ATOM    502  C6    G    16      36.038  44.890  50.711  1.00  0.00           C  
ATOM    503  O6    G    16      36.977  44.052  50.767  1.00  0.00           O  
ATOM    504  N1    G    16      35.962  45.870  51.717  1.00  0.00           N  
ATOM    505  H1    G    16      36.673  45.896  52.434  1.00  0.00           H  
ATOM    506  C2    G    16      35.061  46.867  51.740  1.00  0.00           C  
ATOM    507  N2    G    16      35.003  47.715  52.815  1.00  0.00           N  
ATOM    508  H21   G    16      35.674  47.644  53.566  1.00  0.00           H  
ATOM    509  H22   G    16      34.415  48.515  52.631  1.00  0.00           H  
ATOM    510  N3    G    16      34.176  47.051  50.816  1.00  0.00           N  
ATOM    511  C4    G    16      34.149  46.070  49.868  1.00  0.00           C  
ATOM    512  C3'   G    16      30.903  47.855  50.404  1.00  0.00           C  
ATOM    513  H3'   G    16      31.762  47.866  51.076  1.00  0.00           H  
ATOM    514  C2'   G    16      31.004  46.474  49.638  1.00  0.00           C  
ATOM    515  H2'   G    16      31.396  45.677  50.270  1.00  0.00           H  
ATOM    516  O2'   G    16      29.865  46.047  49.028  1.00  0.00           O  
ATOM    517 HO2'   G    16      29.160  46.395  49.579  1.00  0.00           H  
ATOM    518  O3'   G    16      29.581  48.120  50.933  1.00  0.00           O  
ATOM    519  P     C    17      29.168  47.704  52.419  1.00  0.00           P  
ATOM    520  OP1   C    17      29.866  46.369  52.566  1.00  0.00           O  
ATOM    521  OP2   C    17      27.680  47.584  52.517  1.00  0.00           O  
ATOM    522  O5'   C    17      29.770  48.701  53.505  1.00  0.00           O  
ATOM    523  C5'   C    17      31.033  48.551  54.076  1.00  0.00           C  
ATOM    524  H5'   C    17      31.853  48.705  53.375  1.00  0.00           H  
ATOM    525 H5''   C    17      31.157  47.613  54.618  1.00  0.00           H  
ATOM    526  C4'   C    17      31.227  49.587  55.151  1.00  0.00           C  
ATOM    527  H4'   C    17      31.983  49.246  55.858  1.00  0.00           H  
ATOM    528  O4'   C    17      31.673  50.830  54.617  1.00  0.00           O  
ATOM    529  C1'   C    17      30.685  51.801  54.802  1.00  0.00           C  
ATOM    530  H1'   C    17      31.048  52.557  55.499  1.00  0.00           H  
ATOM    531  N1    C    17      30.226  52.463  53.567  1.00  0.00           N  
ATOM    532  C6    C    17      29.841  51.798  52.486  1.00  0.00           C  
ATOM    533  H6    C    17      30.162  50.780  52.327  1.00  0.00           H  
ATOM    534  C5    C    17      29.119  52.352  51.470  1.00  0.00           C  
ATOM    535  H5    C    17      28.816  51.693  50.670  1.00  0.00           H  
ATOM    536  C4    C    17      28.807  53.750  51.641  1.00  0.00           C  
ATOM    537  N4    C    17      27.927  54.315  50.929  1.00  0.00           N  
ATOM    538  H41   C    17      27.645  55.220  51.277  1.00  0.00           H  
ATOM    539  H42   C    17      27.534  53.840  50.129  1.00  0.00           H  
ATOM    540  N3    C    17      29.137  54.417  52.736  1.00  0.00           N  
ATOM    541  C2    C    17      29.738  53.776  53.766  1.00  0.00           C  
ATOM    542  O2    C    17      29.895  54.378  54.777  1.00  0.00           O  
ATOM    543  C3'   C    17      30.062  49.904  56.064  1.00  0.00           C  
ATOM    544  H3'   C    17      29.250  49.177  56.039  1.00  0.00           H  
ATOM    545  C2'   C    17      29.529  51.215  55.536  1.00  0.00           C  
ATOM    546  H2'   C    17      28.715  51.056  54.829  1.00  0.00           H  
ATOM    547  O2'   C    17      29.108  52.073  56.596  1.00  0.00           O  
ATOM    548 HO2'   C    17      29.683  52.056  57.365  1.00  0.00           H  
ATOM    549  O3'   C    17      30.497  50.023  57.430  1.00  0.00           O  
ATOM    550  P     A    18      30.521  48.796  58.353  1.00  0.00           P  
ATOM    551  OP1   A    18      31.208  47.706  57.650  1.00  0.00           O  
ATOM    552  OP2   A    18      29.127  48.563  58.759  1.00  0.00           O  
ATOM    553  O5'   A    18      31.377  49.078  59.659  1.00  0.00           O  
ATOM    554  C5'   A    18      31.567  50.373  60.128  1.00  0.00           C  
ATOM    555  H5'   A    18      30.765  51.009  59.755  1.00  0.00           H  
ATOM    556 H5''   A    18      32.503  50.794  59.760  1.00  0.00           H  
ATOM    557  C4'   A    18      31.645  50.529  61.584  1.00  0.00           C  
ATOM    558  H4'   A    18      31.929  51.534  61.897  1.00  0.00           H  
ATOM    559  O4'   A    18      30.376  50.100  62.164  1.00  0.00           O  
ATOM    560  C1'   A    18      30.465  49.477  63.406  1.00  0.00           C  
ATOM    561  H1'   A    18      29.829  49.902  64.183  1.00  0.00           H  
ATOM    562  N9    A    18      30.102  48.040  63.232  1.00  0.00           N  
ATOM    563  C8    A    18      29.410  47.467  62.186  1.00  0.00           C  
ATOM    564  H8    A    18      29.223  48.020  61.277  1.00  0.00           H  
ATOM    565  N7    A    18      29.107  46.164  62.383  1.00  0.00           N  
ATOM    566  C5    A    18      29.494  45.968  63.722  1.00  0.00           C  
ATOM    567  C6    A    18      29.276  44.971  64.627  1.00  0.00           C  
ATOM    568  N6    A    18      28.654  43.780  64.457  1.00  0.00           N  
ATOM    569  H61   A    18      28.572  43.184  65.268  1.00  0.00           H  
ATOM    570  H62   A    18      28.234  43.566  63.563  1.00  0.00           H  
ATOM    571  N1    A    18      29.770  45.110  65.889  1.00  0.00           N  
ATOM    572  C2    A    18      30.307  46.236  66.247  1.00  0.00           C  
ATOM    573  H2    A    18      30.649  46.331  67.267  1.00  0.00           H  
ATOM    574  N3    A    18      30.467  47.287  65.467  1.00  0.00           N  
ATOM    575  C4    A    18      30.033  47.126  64.223  1.00  0.00           C  
ATOM    576  C3'   A    18      32.644  49.527  62.303  1.00  0.00           C  
ATOM    577  H3'   A    18      32.556  48.546  61.836  1.00  0.00           H  
ATOM    578  C2'   A    18      31.986  49.423  63.660  1.00  0.00           C  
ATOM    579  H2'   A    18      32.246  48.447  64.071  1.00  0.00           H  
ATOM    580  O2'   A    18      32.196  50.483  64.589  1.00  0.00           O  
ATOM    581 HO2'   A    18      33.041  50.823  64.286  1.00  0.00           H  
ATOM    582  O3'   A    18      33.973  49.907  62.553  1.00  0.00           O  
ATOM    583  P     G    19      35.252  49.020  62.202  1.00  0.00           P  
ATOM    584  OP1   G    19      36.502  49.737  62.462  1.00  0.00           O  
ATOM    585  OP2   G    19      35.067  48.577  60.795  1.00  0.00           O  
ATOM    586  O5'   G    19      35.231  47.731  63.054  1.00  0.00           O  
ATOM    587  C5'   G    19      35.388  47.911  64.454  1.00  0.00           C  
ATOM    588  H5'   G    19      34.729  48.667  64.883  1.00  0.00           H  
ATOM    589 H5''   G    19      36.401  48.253  64.666  1.00  0.00           H  
ATOM    590  C4'   G    19      35.195  46.522  65.171  1.00  0.00           C  
ATOM    591  H4'   G    19      35.629  46.522  66.171  1.00  0.00           H  
ATOM    592  O4'   G    19      33.808  46.329  65.315  1.00  0.00           O  
ATOM    593  C1'   G    19      33.594  44.933  65.159  1.00  0.00           C  
ATOM    594  H1'   G    19      32.911  44.543  65.914  1.00  0.00           H  
ATOM    595  N9    G    19      32.841  44.784  63.893  1.00  0.00           N  
ATOM    596  C8    G    19      32.802  45.630  62.801  1.00  0.00           C  
ATOM    597  H8    G    19      33.307  46.582  62.872  1.00  0.00           H  
ATOM    598  N7    G    19      32.221  45.198  61.741  1.00  0.00           N  
ATOM    599  C5    G    19      31.713  43.992  62.233  1.00  0.00           C  
ATOM    600  C6    G    19      30.850  43.064  61.574  1.00  0.00           C  
ATOM    601  O6    G    19      30.307  43.140  60.514  1.00  0.00           O  
ATOM    602  N1    G    19      30.607  41.932  62.284  1.00  0.00           N  
ATOM    603  H1    G    19      30.023  41.250  61.823  1.00  0.00           H  
ATOM    604  C2    G    19      31.097  41.719  63.500  1.00  0.00           C  
ATOM    605  N2    G    19      30.775  40.545  63.995  1.00  0.00           N  
ATOM    606  H21   G    19      30.444  39.811  63.386  1.00  0.00           H  
ATOM    607  H22   G    19      31.198  40.240  64.860  1.00  0.00           H  
ATOM    608  N3    G    19      31.799  42.576  64.219  1.00  0.00           N  
ATOM    609  C4    G    19      32.065  43.707  63.525  1.00  0.00           C  
ATOM    610  C3'   G    19      35.785  45.270  64.456  1.00  0.00           C  
ATOM    611  H3'   G    19      35.567  45.384  63.394  1.00  0.00           H  
ATOM    612  C2'   G    19      34.966  44.185  65.063  1.00  0.00           C  
ATOM    613  H2'   G    19      34.852  43.324  64.404  1.00  0.00           H  
ATOM    614  O2'   G    19      35.279  43.855  66.411  1.00  0.00           O  
ATOM    615 HO2'   G    19      35.691  44.615  66.829  1.00  0.00           H  
ATOM    616  O3'   G    19      37.148  45.073  64.709  1.00  0.00           O  
ATOM    617  P     C    20      38.049  44.133  63.749  1.00  0.00           P  
ATOM    618  OP1   C    20      39.358  44.016  64.417  1.00  0.00           O  
ATOM    619  OP2   C    20      38.019  44.639  62.358  1.00  0.00           O  
ATOM    620  O5'   C    20      37.397  42.705  63.590  1.00  0.00           O  
ATOM    621  C5'   C    20      37.468  41.840  64.705  1.00  0.00           C  
ATOM    622  H5'   C    20      36.861  42.289  65.491  1.00  0.00           H  
ATOM    623 H5''   C    20      38.526  41.637  64.870  1.00  0.00           H  
ATOM    624  C4'   C    20      36.913  40.459  64.295  1.00  0.00           C  
ATOM    625  H4'   C    20      37.162  39.873  65.179  1.00  0.00           H  
ATOM    626  O4'   C    20      35.577  40.587  63.966  1.00  0.00           O  
ATOM    627  C1'   C    20      35.128  39.653  62.969  1.00  0.00           C  
ATOM    628  H1'   C    20      34.414  38.974  63.434  1.00  0.00           H  
ATOM    629  N1    C    20      34.611  40.401  61.790  1.00  0.00           N  
ATOM    630  C6    C    20      34.837  41.745  61.569  1.00  0.00           C  
ATOM    631  H6    C    20      35.488  42.378  62.153  1.00  0.00           H  
ATOM    632  C5    C    20      34.127  42.381  60.576  1.00  0.00           C  
ATOM    633  H5    C    20      34.350  43.429  60.447  1.00  0.00           H  
ATOM    634  C4    C    20      33.323  41.556  59.723  1.00  0.00           C  
ATOM    635  N4    C    20      32.619  42.072  58.801  1.00  0.00           N  
ATOM    636  H41   C    20      31.820  41.545  58.479  1.00  0.00           H  
ATOM    637  H42   C    20      32.402  43.042  58.976  1.00  0.00           H  
ATOM    638  N3    C    20      33.128  40.265  59.845  1.00  0.00           N  
ATOM    639  C2    C    20      33.729  39.712  60.931  1.00  0.00           C  
ATOM    640  O2    C    20      33.566  38.534  60.951  1.00  0.00           O  
ATOM    641  C3'   C    20      37.555  39.780  63.122  1.00  0.00           C  
ATOM    642  H3'   C    20      37.737  40.531  62.353  1.00  0.00           H  
ATOM    643  C2'   C    20      36.411  38.826  62.722  1.00  0.00           C  
ATOM    644  H2'   C    20      36.491  38.630  61.653  1.00  0.00           H  
ATOM    645  O2'   C    20      36.333  37.628  63.487  1.00  0.00           O  
ATOM    646 HO2'   C    20      35.823  36.963  63.019  1.00  0.00           H  
ATOM    647  O3'   C    20      38.769  39.106  63.413  1.00  0.00           O  
ATOM    648  P     U    21      39.775  38.726  62.275  1.00  0.00           P  
ATOM    649  OP1   U    21      40.791  37.828  62.780  1.00  0.00           O  
ATOM    650  OP2   U    21      40.245  40.098  61.835  1.00  0.00           O  
ATOM    651  O5'   U    21      38.945  37.952  61.110  1.00  0.00           O  
ATOM    652  C5'   U    21      38.626  36.618  61.294  1.00  0.00           C  
ATOM    653  H5'   U    21      38.411  36.297  62.313  1.00  0.00           H  
ATOM    654 H5''   U    21      39.566  36.106  61.086  1.00  0.00           H  
ATOM    655  C4'   U    21      37.542  35.991  60.357  1.00  0.00           C  
ATOM    656  H4'   U    21      37.466  34.927  60.582  1.00  0.00           H  
ATOM    657  O4'   U    21      36.326  36.683  60.392  1.00  0.00           O  
ATOM    658  C1'   U    21      35.660  36.582  59.129  1.00  0.00           C  
ATOM    659  H1'   U    21      34.663  36.166  59.271  1.00  0.00           H  
ATOM    660  N1    U    21      35.487  37.853  58.356  1.00  0.00           N  
ATOM    661  C6    U    21      36.178  38.994  58.775  1.00  0.00           C  
ATOM    662  H6    U    21      36.939  38.931  59.538  1.00  0.00           H  
ATOM    663  C5    U    21      35.883  40.087  58.072  1.00  0.00           C  
ATOM    664  H5    U    21      36.214  41.047  58.439  1.00  0.00           H  
ATOM    665  C4    U    21      34.996  40.101  56.953  1.00  0.00           C  
ATOM    666  O4    U    21      34.818  41.099  56.260  1.00  0.00           O  
ATOM    667  N3    U    21      34.377  38.970  56.557  1.00  0.00           N  
ATOM    668  H3    U    21      33.680  38.924  55.828  1.00  0.00           H  
ATOM    669  C2    U    21      34.665  37.777  57.258  1.00  0.00           C  
ATOM    670  O2    U    21      34.061  36.774  56.960  1.00  0.00           O  
ATOM    671  C3'   U    21      37.968  35.917  58.852  1.00  0.00           C  
ATOM    672  H3'   U    21      38.227  36.938  58.571  1.00  0.00           H  
ATOM    673  C2'   U    21      36.488  35.569  58.349  1.00  0.00           C  
ATOM    674  H2'   U    21      36.402  35.753  57.278  1.00  0.00           H  
ATOM    675  O2'   U    21      36.071  34.243  58.620  1.00  0.00           O  
ATOM    676 HO2'   U    21      36.842  33.671  58.596  1.00  0.00           H  
ATOM    677  O3'   U    21      38.941  35.008  58.573  1.00  0.00           O  
ATOM    678  P     C    22      39.861  35.188  57.327  1.00  0.00           P  
ATOM    679  OP1   C    22      40.903  34.170  57.449  1.00  0.00           O  
ATOM    680  OP2   C    22      40.249  36.551  57.212  1.00  0.00           O  
ATOM    681  O5'   C    22      38.886  34.929  56.147  1.00  0.00           O  
ATOM    682  C5'   C    22      38.392  33.595  55.937  1.00  0.00           C  
ATOM    683  H5'   C    22      37.879  33.192  56.810  1.00  0.00           H  
ATOM    684 H5''   C    22      39.249  32.935  55.800  1.00  0.00           H  
ATOM    685  C4'   C    22      37.382  33.560  54.736  1.00  0.00           C  
ATOM    686  H4'   C    22      36.967  32.558  54.631  1.00  0.00           H  
ATOM    687  O4'   C    22      36.321  34.557  55.010  1.00  0.00           O  
ATOM    688  C1'   C    22      35.784  35.053  53.840  1.00  0.00           C  
ATOM    689  H1'   C    22      34.740  34.744  53.782  1.00  0.00           H  
ATOM    690  N1    C    22      35.840  36.526  53.807  1.00  0.00           N  
ATOM    691  C6    C    22      36.845  37.196  54.418  1.00  0.00           C  
ATOM    692  H6    C    22      37.519  36.601  55.017  1.00  0.00           H  
ATOM    693  C5    C    22      36.968  38.509  54.174  1.00  0.00           C  
ATOM    694  H5    C    22      37.816  38.988  54.641  1.00  0.00           H  
ATOM    695  C4    C    22      36.014  39.121  53.357  1.00  0.00           C  
ATOM    696  N4    C    22      36.020  40.316  52.981  1.00  0.00           N  
ATOM    697  H41   C    22      35.229  40.595  52.418  1.00  0.00           H  
ATOM    698  H42   C    22      36.763  40.972  53.177  1.00  0.00           H  
ATOM    699  N3    C    22      35.046  38.446  52.698  1.00  0.00           N  
ATOM    700  C2    C    22      34.946  37.177  52.945  1.00  0.00           C  
ATOM    701  O2    C    22      34.019  36.638  52.394  1.00  0.00           O  
ATOM    702  C3'   C    22      37.790  33.995  53.358  1.00  0.00           C  
ATOM    703  H3'   C    22      38.389  34.896  53.498  1.00  0.00           H  
ATOM    704  C2'   C    22      36.493  34.439  52.640  1.00  0.00           C  
ATOM    705  H2'   C    22      36.718  35.153  51.848  1.00  0.00           H  
ATOM    706  O2'   C    22      35.768  33.317  52.124  1.00  0.00           O  
ATOM    707 HO2'   C    22      34.895  33.642  51.890  1.00  0.00           H  
ATOM    708  O3'   C    22      38.554  33.051  52.665  1.00  0.00           O  
ATOM    709  P     G    23      39.577  33.515  51.482  1.00  0.00           P  
ATOM    710  OP1   G    23      40.280  32.257  51.039  1.00  0.00           O  
ATOM    711  OP2   G    23      40.398  34.672  51.999  1.00  0.00           O  
ATOM    712  O5'   G    23      38.718  34.059  50.308  1.00  0.00           O  
ATOM    713  C5'   G    23      37.831  33.266  49.562  1.00  0.00           C  
ATOM    714  H5'   G    23      37.282  32.668  50.289  1.00  0.00           H  
ATOM    715 H5''   G    23      38.428  32.640  48.898  1.00  0.00           H  
ATOM    716  C4'   G    23      36.916  34.145  48.746  1.00  0.00           C  
ATOM    717  H4'   G    23      36.209  33.468  48.266  1.00  0.00           H  
ATOM    718  O4'   G    23      36.194  35.174  49.492  1.00  0.00           O  
ATOM    719  C1'   G    23      36.182  36.444  48.907  1.00  0.00           C  
ATOM    720  H1'   G    23      35.165  36.765  48.680  1.00  0.00           H  
ATOM    721  N9    G    23      36.958  37.338  49.701  1.00  0.00           N  
ATOM    722  C8    G    23      37.981  37.200  50.560  1.00  0.00           C  
ATOM    723  H8    G    23      38.417  36.218  50.669  1.00  0.00           H  
ATOM    724  N7    G    23      38.506  38.343  50.954  1.00  0.00           N  
ATOM    725  C5    G    23      37.729  39.305  50.257  1.00  0.00           C  
ATOM    726  C6    G    23      37.550  40.679  50.389  1.00  0.00           C  
ATOM    727  O6    G    23      38.122  41.414  51.181  1.00  0.00           O  
ATOM    728  N1    G    23      36.729  41.287  49.486  1.00  0.00           N  
ATOM    729  H1    G    23      36.741  42.296  49.502  1.00  0.00           H  
ATOM    730  C2    G    23      35.908  40.583  48.662  1.00  0.00           C  
ATOM    731  N2    G    23      34.921  41.263  48.087  1.00  0.00           N  
ATOM    732  H21   G    23      34.858  42.262  48.219  1.00  0.00           H  
ATOM    733  H22   G    23      34.313  40.717  47.494  1.00  0.00           H  
ATOM    734  N3    G    23      35.890  39.258  48.588  1.00  0.00           N  
ATOM    735  C4    G    23      36.758  38.691  49.491  1.00  0.00           C  
ATOM    736  C3'   G    23      37.648  34.909  47.602  1.00  0.00           C  
ATOM    737  H3'   G    23      38.656  35.061  47.990  1.00  0.00           H  
ATOM    738  C2'   G    23      36.827  36.221  47.537  1.00  0.00           C  
ATOM    739  H2'   G    23      37.493  37.027  47.230  1.00  0.00           H  
ATOM    740  O2'   G    23      35.751  36.081  46.613  1.00  0.00           O  
ATOM    741 HO2'   G    23      35.976  36.554  45.808  1.00  0.00           H  
ATOM    742  O3'   G    23      37.585  34.190  46.408  1.00  0.00           O  
ATOM    743  P     A    24      38.564  34.448  45.198  1.00  0.00           P  
ATOM    744  OP1   A    24      38.448  33.400  44.164  1.00  0.00           O  
ATOM    745  OP2   A    24      39.911  34.735  45.694  1.00  0.00           O  
ATOM    746  O5'   A    24      38.104  35.828  44.655  1.00  0.00           O  
ATOM    747  C5'   A    24      37.083  35.980  43.698  1.00  0.00           C  
ATOM    748  H5'   A    24      36.140  35.505  43.972  1.00  0.00           H  
ATOM    749 H5''   A    24      37.411  35.595  42.732  1.00  0.00           H  
ATOM    750  C4'   A    24      36.770  37.437  43.433  1.00  0.00           C  
ATOM    751  H4'   A    24      35.783  37.401  42.971  1.00  0.00           H  
ATOM    752  O4'   A    24      36.378  38.143  44.564  1.00  0.00           O  
ATOM    753  C1'   A    24      36.827  39.450  44.542  1.00  0.00           C  
ATOM    754  H1'   A    24      35.976  40.022  44.912  1.00  0.00           H  
ATOM    755  N9    A    24      38.001  39.796  45.431  1.00  0.00           N  
ATOM    756  C8    A    24      38.947  39.026  45.988  1.00  0.00           C  
ATOM    757  H8    A    24      39.147  37.981  45.803  1.00  0.00           H  
ATOM    758  N7    A    24      39.634  39.580  46.942  1.00  0.00           N  
ATOM    759  C5    A    24      39.238  40.861  46.937  1.00  0.00           C  
ATOM    760  C6    A    24      39.462  42.012  47.751  1.00  0.00           C  
ATOM    761  N6    A    24      40.208  42.051  48.837  1.00  0.00           N  
ATOM    762  H61   A    24      40.415  42.935  49.281  1.00  0.00           H  
ATOM    763  H62   A    24      40.889  41.306  48.820  1.00  0.00           H  
ATOM    764  N1    A    24      38.744  43.109  47.689  1.00  0.00           N  
ATOM    765  C2    A    24      37.910  43.190  46.670  1.00  0.00           C  
ATOM    766  H2    A    24      37.323  44.090  46.567  1.00  0.00           H  
ATOM    767  N3    A    24      37.608  42.260  45.771  1.00  0.00           N  
ATOM    768  C4    A    24      38.219  41.064  46.059  1.00  0.00           C  
ATOM    769  C3'   A    24      37.625  38.443  42.643  1.00  0.00           C  
ATOM    770  H3'   A    24      38.672  38.245  42.872  1.00  0.00           H  
ATOM    771  C2'   A    24      37.144  39.791  43.078  1.00  0.00           C  
ATOM    772  H2'   A    24      37.933  40.541  43.014  1.00  0.00           H  
ATOM    773  O2'   A    24      35.888  40.158  42.447  1.00  0.00           O  
ATOM    774 HO2'   A    24      35.842  39.804  41.556  1.00  0.00           H  
ATOM    775  O3'   A    24      37.511  38.198  41.317  1.00  0.00           O  
ATOM    776  P     C    25      38.535  38.788  40.308  1.00  0.00           P  
ATOM    777  OP1   C    25      38.066  38.447  38.951  1.00  0.00           O  
ATOM    778  OP2   C    25      39.881  38.244  40.700  1.00  0.00           O  
ATOM    779  O5'   C    25      38.548  40.366  40.435  1.00  0.00           O  
ATOM    780  C5'   C    25      37.469  41.105  39.938  1.00  0.00           C  
ATOM    781  H5'   C    25      36.515  40.581  39.991  1.00  0.00           H  
ATOM    782 H5''   C    25      37.550  41.097  38.851  1.00  0.00           H  
ATOM    783  C4'   C    25      37.512  42.534  40.387  1.00  0.00           C  
ATOM    784  H4'   C    25      36.548  42.914  40.048  1.00  0.00           H  
ATOM    785  O4'   C    25      37.518  42.598  41.842  1.00  0.00           O  
ATOM    786  C1'   C    25      38.164  43.808  42.260  1.00  0.00           C  
ATOM    787  H1'   C    25      37.402  44.398  42.770  1.00  0.00           H  
ATOM    788  N1    C    25      39.268  43.443  43.162  1.00  0.00           N  
ATOM    789  C6    C    25      39.970  42.229  43.124  1.00  0.00           C  
ATOM    790  H6    C    25      39.725  41.523  42.345  1.00  0.00           H  
ATOM    791  C5    C    25      40.970  41.959  44.021  1.00  0.00           C  
ATOM    792  H5    C    25      41.541  41.048  44.122  1.00  0.00           H  
ATOM    793  C4    C    25      41.310  43.029  44.923  1.00  0.00           C  
ATOM    794  N4    C    25      42.136  42.785  45.879  1.00  0.00           N  
ATOM    795  H41   C    25      42.224  43.614  46.450  1.00  0.00           H  
ATOM    796  H42   C    25      42.649  41.933  45.706  1.00  0.00           H  
ATOM    797  N3    C    25      40.741  44.150  44.892  1.00  0.00           N  
ATOM    798  C2    C    25      39.794  44.421  43.995  1.00  0.00           C  
ATOM    799  O2    C    25      39.256  45.498  44.128  1.00  0.00           O  
ATOM    800  C3'   C    25      38.660  43.398  39.976  1.00  0.00           C  
ATOM    801  H3'   C    25      39.552  42.779  40.070  1.00  0.00           H  
ATOM    802  C2'   C    25      38.663  44.505  41.029  1.00  0.00           C  
ATOM    803  H2'   C    25      39.677  44.890  41.139  1.00  0.00           H  
ATOM    804  O2'   C    25      37.756  45.555  40.677  1.00  0.00           O  
ATOM    805 HO2'   C    25      37.697  45.671  39.726  1.00  0.00           H  
ATOM    806  O3'   C    25      38.635  43.993  38.735  1.00  0.00           O  
ATOM    807  P     U    26      40.016  44.425  37.863  1.00  0.00           P  
ATOM    808  OP1   U    26      39.672  44.825  36.499  1.00  0.00           O  
ATOM    809  OP2   U    26      40.994  43.331  38.073  1.00  0.00           O  
ATOM    810  O5'   U    26      40.550  45.675  38.573  1.00  0.00           O  
ATOM    811  C5'   U    26      39.933  46.953  38.554  1.00  0.00           C  
ATOM    812  H5'   U    26      38.880  46.920  38.835  1.00  0.00           H  
ATOM    813 H5''   U    26      39.982  47.381  37.553  1.00  0.00           H  
ATOM    814  C4'   U    26      40.636  47.813  39.634  1.00  0.00           C  
ATOM    815  H4'   U    26      40.243  48.825  39.734  1.00  0.00           H  
ATOM    816  O4'   U    26      40.621  47.409  40.955  1.00  0.00           O  
ATOM    817  C1'   U    26      41.766  47.858  41.631  1.00  0.00           C  
ATOM    818  H1'   U    26      41.548  48.488  42.493  1.00  0.00           H  
ATOM    819  N1    U    26      42.452  46.679  42.194  1.00  0.00           N  
ATOM    820  C6    U    26      42.483  45.466  41.555  1.00  0.00           C  
ATOM    821  H6    U    26      42.016  45.384  40.584  1.00  0.00           H  
ATOM    822  C5    U    26      43.204  44.365  41.963  1.00  0.00           C  
ATOM    823  H5    U    26      43.063  43.416  41.466  1.00  0.00           H  
ATOM    824  C4    U    26      43.866  44.465  43.270  1.00  0.00           C  
ATOM    825  O4    U    26      44.500  43.594  43.764  1.00  0.00           O  
ATOM    826  N3    U    26      43.874  45.656  43.846  1.00  0.00           N  
ATOM    827  H3    U    26      44.444  45.719  44.678  1.00  0.00           H  
ATOM    828  C2    U    26      43.273  46.825  43.309  1.00  0.00           C  
ATOM    829  O2    U    26      43.540  47.944  43.796  1.00  0.00           O  
ATOM    830  C3'   U    26      42.123  47.980  39.304  1.00  0.00           C  
ATOM    831  H3'   U    26      42.524  46.971  39.201  1.00  0.00           H  
ATOM    832  C2'   U    26      42.685  48.573  40.626  1.00  0.00           C  
ATOM    833  H2'   U    26      43.743  48.344  40.757  1.00  0.00           H  
ATOM    834  O2'   U    26      42.471  49.950  40.802  1.00  0.00           O  
ATOM    835 HO2'   U    26      42.302  50.264  39.911  1.00  0.00           H  
ATOM    836  O3'   U    26      42.403  48.839  38.175  1.00  0.00           O  
ATOM    837  P     A    27      43.745  48.650  37.333  1.00  0.00           P  
ATOM    838  OP1   A    27      43.754  49.488  36.122  1.00  0.00           O  
ATOM    839  OP2   A    27      43.990  47.231  37.121  1.00  0.00           O  
ATOM    840  O5'   A    27      44.896  49.208  38.395  1.00  0.00           O  
ATOM    841  C5'   A    27      45.079  50.501  38.857  1.00  0.00           C  
ATOM    842  H5'   A    27      44.144  50.907  39.242  1.00  0.00           H  
ATOM    843 H5''   A    27      45.424  51.167  38.066  1.00  0.00           H  
ATOM    844  C4'   A    27      46.172  50.591  39.934  1.00  0.00           C  
ATOM    845  H4'   A    27      46.352  51.651  40.110  1.00  0.00           H  
ATOM    846  O4'   A    27      45.723  50.025  41.120  1.00  0.00           O  
ATOM    847  C1'   A    27      46.824  49.712  41.984  1.00  0.00           C  
ATOM    848  H1'   A    27      46.837  50.358  42.862  1.00  0.00           H  
ATOM    849  N9    A    27      46.754  48.293  42.350  1.00  0.00           N  
ATOM    850  C8    A    27      46.422  47.201  41.575  1.00  0.00           C  
ATOM    851  H8    A    27      45.938  47.327  40.618  1.00  0.00           H  
ATOM    852  N7    A    27      46.763  46.068  42.061  1.00  0.00           N  
ATOM    853  C5    A    27      47.419  46.378  43.254  1.00  0.00           C  
ATOM    854  C6    A    27      47.934  45.681  44.337  1.00  0.00           C  
ATOM    855  N6    A    27      47.790  44.350  44.457  1.00  0.00           N  
ATOM    856  H61   A    27      48.049  44.002  45.369  1.00  0.00           H  
ATOM    857  H62   A    27      47.381  43.871  43.667  1.00  0.00           H  
ATOM    858  N1    A    27      48.548  46.252  45.368  1.00  0.00           N  
ATOM    859  C2    A    27      48.698  47.530  45.249  1.00  0.00           C  
ATOM    860  H2    A    27      49.234  48.014  46.052  1.00  0.00           H  
ATOM    861  N3    A    27      48.292  48.400  44.336  1.00  0.00           N  
ATOM    862  C4    A    27      47.542  47.731  43.382  1.00  0.00           C  
ATOM    863  C3'   A    27      47.468  49.839  39.554  1.00  0.00           C  
ATOM    864  H3'   A    27      47.384  48.792  39.263  1.00  0.00           H  
ATOM    865  C2'   A    27      48.024  49.857  41.009  1.00  0.00           C  
ATOM    866  H2'   A    27      48.701  49.005  41.070  1.00  0.00           H  
ATOM    867  O2'   A    27      48.530  51.187  41.343  1.00  0.00           O  
ATOM    868 HO2'   A    27      48.817  51.274  42.255  1.00  0.00           H  
ATOM    869  O3'   A    27      48.278  50.542  38.580  1.00  0.00           O  
ATOM    870  P     G    28      49.730  49.916  38.128  1.00  0.00           P  
ATOM    871  OP1   G    28      50.210  50.725  36.983  1.00  0.00           O  
ATOM    872  OP2   G    28      49.500  48.519  37.886  1.00  0.00           O  
ATOM    873  O5'   G    28      50.758  49.943  39.402  1.00  0.00           O  
ATOM    874  C5'   G    28      51.531  51.051  39.746  1.00  0.00           C  
ATOM    875  H5'   G    28      50.857  51.882  39.950  1.00  0.00           H  
ATOM    876 H5''   G    28      52.107  51.218  38.835  1.00  0.00           H  
ATOM    877  C4'   G    28      52.531  50.752  40.839  1.00  0.00           C  
ATOM    878  H4'   G    28      53.009  51.694  41.107  1.00  0.00           H  
ATOM    879  O4'   G    28      51.891  50.298  42.061  1.00  0.00           O  
ATOM    880  C1'   G    28      52.731  49.228  42.588  1.00  0.00           C  
ATOM    881  H1'   G    28      53.006  49.329  43.637  1.00  0.00           H  
ATOM    882  N9    G    28      51.998  47.921  42.475  1.00  0.00           N  
ATOM    883  C8    G    28      50.829  47.610  41.838  1.00  0.00           C  
ATOM    884  H8    G    28      50.353  48.294  41.152  1.00  0.00           H  
ATOM    885  N7    G    28      50.365  46.437  42.093  1.00  0.00           N  
ATOM    886  C5    G    28      51.173  45.937  43.148  1.00  0.00           C  
ATOM    887  C6    G    28      51.194  44.712  43.845  1.00  0.00           C  
ATOM    888  O6    G    28      50.479  43.758  43.667  1.00  0.00           O  
ATOM    889  N1    G    28      52.177  44.605  44.765  1.00  0.00           N  
ATOM    890  H1    G    28      52.242  43.780  45.344  1.00  0.00           H  
ATOM    891  C2    G    28      53.232  45.427  44.860  1.00  0.00           C  
ATOM    892  N2    G    28      54.231  45.126  45.621  1.00  0.00           N  
ATOM    893  H21   G    28      54.389  44.219  46.036  1.00  0.00           H  
ATOM    894  H22   G    28      54.912  45.867  45.701  1.00  0.00           H  
ATOM    895  N3    G    28      53.251  46.638  44.267  1.00  0.00           N  
ATOM    896  C4    G    28      52.146  46.867  43.422  1.00  0.00           C  
ATOM    897  C3'   G    28      53.496  49.691  40.431  1.00  0.00           C  
ATOM    898  H3'   G    28      52.936  48.851  40.019  1.00  0.00           H  
ATOM    899  C2'   G    28      53.997  49.199  41.734  1.00  0.00           C  
ATOM    900  H2'   G    28      54.377  48.178  41.746  1.00  0.00           H  
ATOM    901  O2'   G    28      54.929  50.071  42.313  1.00  0.00           O  
ATOM    902 HO2'   G    28      55.364  50.594  41.635  1.00  0.00           H  
ATOM    903  O3'   G    28      54.528  50.189  39.637  1.00  0.00           O  
ATOM    904  P     A    29      55.090  49.282  38.425  1.00  0.00           P  
ATOM    905  OP1   A    29      55.817  50.248  37.602  1.00  0.00           O  
ATOM    906  OP2   A    29      53.970  48.495  37.903  1.00  0.00           O  
ATOM    907  O5'   A    29      56.078  48.340  39.041  1.00  0.00           O  
ATOM    908  C5'   A    29      57.240  48.840  39.694  1.00  0.00           C  
ATOM    909  H5'   A    29      57.014  49.846  40.048  1.00  0.00           H  
ATOM    910 H5''   A    29      58.001  48.855  38.914  1.00  0.00           H  
ATOM    911  C4'   A    29      57.689  47.949  40.852  1.00  0.00           C  
ATOM    912  H4'   A    29      58.498  48.466  41.368  1.00  0.00           H  
ATOM    913  O4'   A    29      56.740  47.596  41.811  1.00  0.00           O  
ATOM    914  C1'   A    29      56.975  46.261  42.198  1.00  0.00           C  
ATOM    915  H1'   A    29      57.036  46.150  43.281  1.00  0.00           H  
ATOM    916  N9    A    29      55.801  45.419  41.771  1.00  0.00           N  
ATOM    917  C8    A    29      54.717  45.676  40.959  1.00  0.00           C  
ATOM    918  H8    A    29      54.551  46.536  40.327  1.00  0.00           H  
ATOM    919  N7    A    29      53.767  44.813  41.009  1.00  0.00           N  
ATOM    920  C5    A    29      54.208  43.869  41.943  1.00  0.00           C  
ATOM    921  C6    A    29      53.732  42.607  42.449  1.00  0.00           C  
ATOM    922  N6    A    29      52.620  42.057  41.965  1.00  0.00           N  
ATOM    923  H61   A    29      52.187  41.253  42.396  1.00  0.00           H  
ATOM    924  H62   A    29      52.269  42.389  41.077  1.00  0.00           H  
ATOM    925  N1    A    29      54.366  41.898  43.441  1.00  0.00           N  
ATOM    926  C2    A    29      55.402  42.524  43.863  1.00  0.00           C  
ATOM    927  H2    A    29      55.903  42.046  44.692  1.00  0.00           H  
ATOM    928  N3    A    29      56.065  43.609  43.485  1.00  0.00           N  
ATOM    929  C4    A    29      55.440  44.227  42.458  1.00  0.00           C  
ATOM    930  C3'   A    29      58.205  46.618  40.221  1.00  0.00           C  
ATOM    931  H3'   A    29      57.502  46.303  39.449  1.00  0.00           H  
ATOM    932  C2'   A    29      58.224  45.789  41.492  1.00  0.00           C  
ATOM    933  H2'   A    29      58.112  44.728  41.267  1.00  0.00           H  
ATOM    934  O2'   A    29      59.352  46.062  42.403  1.00  0.00           O  
ATOM    935 HO2'   A    29      59.553  45.297  42.947  1.00  0.00           H  
ATOM    936  O3'   A    29      59.495  46.680  39.709  1.00  0.00           O  
ATOM    937  P     G    30      59.978  45.619  38.652  1.00  0.00           P  
ATOM    938  OP1   G    30      61.367  45.974  38.327  1.00  0.00           O  
ATOM    939  OP2   G    30      58.947  45.352  37.578  1.00  0.00           O  
ATOM    940  O5'   G    30      59.919  44.285  39.418  1.00  0.00           O  
ATOM    941  C5'   G    30      60.939  43.997  40.402  1.00  0.00           C  
ATOM    942  H5'   G    30      60.936  44.711  41.225  1.00  0.00           H  
ATOM    943 H5''   G    30      61.879  43.999  39.851  1.00  0.00           H  
ATOM    944  C4'   G    30      60.617  42.643  41.072  1.00  0.00           C  
ATOM    945  H4'   G    30      61.449  42.331  41.702  1.00  0.00           H  
ATOM    946  O4'   G    30      59.390  42.641  41.785  1.00  0.00           O  
ATOM    947  C1'   G    30      58.775  41.338  41.798  1.00  0.00           C  
ATOM    948  H1'   G    30      58.618  40.805  42.736  1.00  0.00           H  
ATOM    949  N9    G    30      57.402  41.268  41.112  1.00  0.00           N  
ATOM    950  C8    G    30      56.870  42.144  40.186  1.00  0.00           C  
ATOM    951  H8    G    30      57.491  42.932  39.787  1.00  0.00           H  
ATOM    952  N7    G    30      55.758  41.794  39.748  1.00  0.00           N  
ATOM    953  C5    G    30      55.458  40.590  40.332  1.00  0.00           C  
ATOM    954  C6    G    30      54.326  39.669  40.210  1.00  0.00           C  
ATOM    955  O6    G    30      53.317  39.854  39.525  1.00  0.00           O  
ATOM    956  N1    G    30      54.559  38.500  40.915  1.00  0.00           N  
ATOM    957  H1    G    30      53.901  37.749  40.766  1.00  0.00           H  
ATOM    958  C2    G    30      55.648  38.217  41.742  1.00  0.00           C  
ATOM    959  N2    G    30      55.704  37.053  42.249  1.00  0.00           N  
ATOM    960  H21   G    30      54.887  36.461  42.300  1.00  0.00           H  
ATOM    961  H22   G    30      56.595  36.806  42.657  1.00  0.00           H  
ATOM    962  N3    G    30      56.623  39.093  41.984  1.00  0.00           N  
ATOM    963  C4    G    30      56.482  40.257  41.235  1.00  0.00           C  
ATOM    964  C3'   G    30      60.446  41.568  40.048  1.00  0.00           C  
ATOM    965  H3'   G    30      59.634  41.713  39.335  1.00  0.00           H  
ATOM    966  C2'   G    30      59.803  40.505  40.921  1.00  0.00           C  
ATOM    967  H2'   G    30      59.252  39.818  40.278  1.00  0.00           H  
ATOM    968  O2'   G    30      60.753  39.915  41.752  1.00  0.00           O  
ATOM    969 HO2'   G    30      61.445  39.553  41.194  1.00  0.00           H  
ATOM    970  O3'   G    30      61.640  41.012  39.455  1.00  0.00           O  
ATOM    971  P     C    31      61.789  40.576  37.934  1.00  0.00           P  
ATOM    972  OP1   C    31      63.237  40.244  37.541  1.00  0.00           O  
ATOM    973  OP2   C    31      61.025  41.549  37.167  1.00  0.00           O  
ATOM    974  O5'   C    31      61.044  39.177  37.889  1.00  0.00           O  
ATOM    975  C5'   C    31      61.560  38.024  38.505  1.00  0.00           C  
ATOM    976  H5'   C    31      61.901  38.292  39.505  1.00  0.00           H  
ATOM    977 H5''   C    31      62.400  37.669  37.908  1.00  0.00           H  
ATOM    978  C4'   C    31      60.516  36.919  38.744  1.00  0.00           C  
ATOM    979  H4'   C    31      61.050  36.180  39.342  1.00  0.00           H  
ATOM    980  O4'   C    31      59.393  37.431  39.444  1.00  0.00           O  
ATOM    981  C1'   C    31      58.224  36.698  38.972  1.00  0.00           C  
ATOM    982  H1'   C    31      57.694  36.230  39.801  1.00  0.00           H  
ATOM    983  N1    C    31      57.208  37.518  38.351  1.00  0.00           N  
ATOM    984  C6    C    31      57.430  38.749  37.816  1.00  0.00           C  
ATOM    985  H6    C    31      58.460  39.074  37.852  1.00  0.00           H  
ATOM    986  C5    C    31      56.441  39.392  37.183  1.00  0.00           C  
ATOM    987  H5    C    31      56.661  40.372  36.785  1.00  0.00           H  
ATOM    988  C4    C    31      55.195  38.809  37.197  1.00  0.00           C  
ATOM    989  N4    C    31      54.300  39.399  36.583  1.00  0.00           N  
ATOM    990  H41   C    31      53.350  39.069  36.675  1.00  0.00           H  
ATOM    991  H42   C    31      54.350  40.402  36.692  1.00  0.00           H  
ATOM    992  N3    C    31      54.837  37.642  37.662  1.00  0.00           N  
ATOM    993  C2    C    31      55.909  37.003  38.220  1.00  0.00           C  
ATOM    994  O2    C    31      55.608  35.909  38.682  1.00  0.00           O  
ATOM    995  C3'   C    31      60.038  36.141  37.531  1.00  0.00           C  
ATOM    996  H3'   C    31      59.824  36.855  36.735  1.00  0.00           H  
ATOM    997  C2'   C    31      58.770  35.567  38.093  1.00  0.00           C  
ATOM    998  H2'   C    31      58.015  35.314  37.348  1.00  0.00           H  
ATOM    999  O2'   C    31      58.861  34.461  38.977  1.00  0.00           O  
ATOM   1000 HO2'   C    31      58.619  33.682  38.471  1.00  0.00           H  
ATOM   1001  O3'   C    31      60.968  35.077  37.127  1.00  0.00           O  
ATOM   1002  P     C    32      61.080  34.627  35.580  1.00  0.00           P  
ATOM   1003  OP1   C    32      62.230  33.791  35.330  1.00  0.00           O  
ATOM   1004  OP2   C    32      61.037  35.808  34.728  1.00  0.00           O  
ATOM   1005  O5'   C    32      59.812  33.647  35.309  1.00  0.00           O  
ATOM   1006  C5'   C    32      59.780  32.309  35.820  1.00  0.00           C  
ATOM   1007  H5'   C    32      59.973  32.293  36.892  1.00  0.00           H  
ATOM   1008 H5''   C    32      60.620  31.819  35.329  1.00  0.00           H  
ATOM   1009  C4'   C    32      58.500  31.654  35.447  1.00  0.00           C  
ATOM   1010  H4'   C    32      58.515  30.664  35.902  1.00  0.00           H  
ATOM   1011  O4'   C    32      57.488  32.444  36.024  1.00  0.00           O  
ATOM   1012  C1'   C    32      56.355  32.373  35.198  1.00  0.00           C  
ATOM   1013  H1'   C    32      55.497  32.050  35.789  1.00  0.00           H  
ATOM   1014  N1    C    32      55.910  33.753  34.752  1.00  0.00           N  
ATOM   1015  C6    C    32      56.728  34.877  34.801  1.00  0.00           C  
ATOM   1016  H6    C    32      57.776  34.730  35.018  1.00  0.00           H  
ATOM   1017  C5    C    32      56.266  36.061  34.419  1.00  0.00           C  
ATOM   1018  H5    C    32      56.964  36.881  34.504  1.00  0.00           H  
ATOM   1019  C4    C    32      54.890  36.163  34.127  1.00  0.00           C  
ATOM   1020  N4    C    32      54.442  37.318  33.807  1.00  0.00           N  
ATOM   1021  H41   C    32      53.437  37.382  33.875  1.00  0.00           H  
ATOM   1022  H42   C    32      55.081  38.084  33.967  1.00  0.00           H  
ATOM   1023  N3    C    32      54.027  35.141  34.181  1.00  0.00           N  
ATOM   1024  C2    C    32      54.527  33.924  34.497  1.00  0.00           C  
ATOM   1025  O2    C    32      53.753  33.019  34.603  1.00  0.00           O  
ATOM   1026  C3'   C    32      58.121  31.578  33.924  1.00  0.00           C  
ATOM   1027  H3'   C    32      58.233  32.566  33.477  1.00  0.00           H  
ATOM   1028  C2'   C    32      56.649  31.345  34.092  1.00  0.00           C  
ATOM   1029  H2'   C    32      56.276  31.567  33.092  1.00  0.00           H  
ATOM   1030  O2'   C    32      56.215  30.058  34.489  1.00  0.00           O  
ATOM   1031 HO2'   C    32      56.699  29.325  34.101  1.00  0.00           H  
ATOM   1032  O3'   C    32      58.626  30.509  33.120  1.00  0.00           O  
ATOM   1033  P     C    33      58.723  30.617  31.562  1.00  0.00           P  
ATOM   1034  OP1   C    33      59.402  29.348  31.195  1.00  0.00           O  
ATOM   1035  OP2   C    33      59.374  31.882  31.188  1.00  0.00           O  
ATOM   1036  O5'   C    33      57.259  30.721  30.991  1.00  0.00           O  
ATOM   1037  C5'   C    33      56.359  29.679  31.084  1.00  0.00           C  
ATOM   1038  H5'   C    33      56.360  29.277  32.097  1.00  0.00           H  
ATOM   1039 H5''   C    33      56.689  28.858  30.447  1.00  0.00           H  
ATOM   1040  C4'   C    33      54.924  30.121  30.739  1.00  0.00           C  
ATOM   1041  H4'   C    33      54.233  29.300  30.931  1.00  0.00           H  
ATOM   1042  O4'   C    33      54.565  31.261  31.413  1.00  0.00           O  
ATOM   1043  C1'   C    33      53.555  31.892  30.640  1.00  0.00           C  
ATOM   1044  H1'   C    33      52.604  31.802  31.165  1.00  0.00           H  
ATOM   1045  N1    C    33      53.851  33.345  30.547  1.00  0.00           N  
ATOM   1046  C6    C    33      55.066  33.946  30.813  1.00  0.00           C  
ATOM   1047  H6    C    33      55.895  33.323  31.115  1.00  0.00           H  
ATOM   1048  C5    C    33      55.208  35.267  30.864  1.00  0.00           C  
ATOM   1049  H5    C    33      56.224  35.628  30.923  1.00  0.00           H  
ATOM   1050  C4    C    33      53.984  35.925  30.671  1.00  0.00           C  
ATOM   1051  N4    C    33      54.055  37.227  30.750  1.00  0.00           N  
ATOM   1052  H41   C    33      53.183  37.734  30.702  1.00  0.00           H  
ATOM   1053  H42   C    33      54.880  37.633  31.168  1.00  0.00           H  
ATOM   1054  N3    C    33      52.798  35.454  30.357  1.00  0.00           N  
ATOM   1055  C2    C    33      52.707  34.135  30.331  1.00  0.00           C  
ATOM   1056  O2    C    33      51.620  33.626  29.918  1.00  0.00           O  
ATOM   1057  C3'   C    33      54.859  30.534  29.239  1.00  0.00           C  
ATOM   1058  H3'   C    33      55.590  31.318  29.043  1.00  0.00           H  
ATOM   1059  C2'   C    33      53.486  31.265  29.247  1.00  0.00           C  
ATOM   1060  H2'   C    33      53.443  32.010  28.452  1.00  0.00           H  
ATOM   1061  O2'   C    33      52.460  30.269  29.167  1.00  0.00           O  
ATOM   1062 HO2'   C    33      51.599  30.691  29.119  1.00  0.00           H  
ATOM   1063  O3'   C    33      54.758  29.421  28.214  1.00  0.00           O  
ATOM   1064  P     U    34      55.360  29.566  26.742  1.00  0.00           P  
ATOM   1065  OP1   U    34      55.408  28.280  26.093  1.00  0.00           O  
ATOM   1066  OP2   U    34      56.622  30.321  26.750  1.00  0.00           O  
ATOM   1067  O5'   U    34      54.255  30.457  26.036  1.00  0.00           O  
ATOM   1068  C5'   U    34      52.975  29.887  25.738  1.00  0.00           C  
ATOM   1069  H5'   U    34      52.608  29.317  26.592  1.00  0.00           H  
ATOM   1070 H5''   U    34      53.104  29.184  24.915  1.00  0.00           H  
ATOM   1071  C4'   U    34      51.937  30.973  25.411  1.00  0.00           C  
ATOM   1072  H4'   U    34      50.896  30.653  25.448  1.00  0.00           H  
ATOM   1073  O4'   U    34      51.942  32.079  26.340  1.00  0.00           O  
ATOM   1074  C1'   U    34      52.204  33.258  25.599  1.00  0.00           C  
ATOM   1075  H1'   U    34      51.233  33.624  25.267  1.00  0.00           H  
ATOM   1076  N1    U    34      52.957  34.325  26.199  1.00  0.00           N  
ATOM   1077  C6    U    34      54.186  34.018  26.682  1.00  0.00           C  
ATOM   1078  H6    U    34      54.608  33.024  26.710  1.00  0.00           H  
ATOM   1079  C5    U    34      54.981  34.990  27.264  1.00  0.00           C  
ATOM   1080  H5    U    34      55.860  34.697  27.819  1.00  0.00           H  
ATOM   1081  C4    U    34      54.526  36.406  27.238  1.00  0.00           C  
ATOM   1082  O4    U    34      55.201  37.422  27.653  1.00  0.00           O  
ATOM   1083  N3    U    34      53.263  36.620  26.765  1.00  0.00           N  
ATOM   1084  H3    U    34      52.999  37.595  26.771  1.00  0.00           H  
ATOM   1085  C2    U    34      52.445  35.596  26.210  1.00  0.00           C  
ATOM   1086  O2    U    34      51.367  35.801  25.742  1.00  0.00           O  
ATOM   1087  C3'   U    34      52.244  31.525  24.023  1.00  0.00           C  
ATOM   1088  H3'   U    34      52.919  30.866  23.478  1.00  0.00           H  
ATOM   1089  C2'   U    34      52.953  32.770  24.373  1.00  0.00           C  
ATOM   1090  H2'   U    34      53.989  32.518  24.601  1.00  0.00           H  
ATOM   1091  O2'   U    34      52.942  33.740  23.327  1.00  0.00           O  
ATOM   1092 HO2'   U    34      52.306  33.480  22.656  1.00  0.00           H  
ATOM   1093  O3'   U    34      51.065  32.009  23.327  1.00  0.00           O  
ATOM   1094  P     G    35      50.001  30.962  22.704  1.00  0.00           P  
ATOM   1095  OP1   G    35      50.673  29.730  22.349  1.00  0.00           O  
ATOM   1096  OP2   G    35      49.161  31.763  21.783  1.00  0.00           O  
ATOM   1097  O5'   G    35      49.024  30.612  23.841  1.00  0.00           O  
ATOM   1098  C5'   G    35      48.279  31.562  24.504  1.00  0.00           C  
ATOM   1099  H5'   G    35      47.648  32.135  23.824  1.00  0.00           H  
ATOM   1100 H5''   G    35      48.865  32.316  25.030  1.00  0.00           H  
ATOM   1101  C4'   G    35      47.325  31.027  25.519  1.00  0.00           C  
ATOM   1102  H4'   G    35      48.000  30.699  26.309  1.00  0.00           H  
ATOM   1103  O4'   G    35      46.356  32.093  25.840  1.00  0.00           O  
ATOM   1104  C1'   G    35      45.017  31.695  25.775  1.00  0.00           C  
ATOM   1105  H1'   G    35      44.783  31.352  26.782  1.00  0.00           H  
ATOM   1106  N9    G    35      43.995  32.745  25.507  1.00  0.00           N  
ATOM   1107  C8    G    35      42.963  32.809  24.656  1.00  0.00           C  
ATOM   1108  H8    G    35      42.498  31.989  24.130  1.00  0.00           H  
ATOM   1109  N7    G    35      42.460  34.013  24.453  1.00  0.00           N  
ATOM   1110  C5    G    35      43.198  34.803  25.360  1.00  0.00           C  
ATOM   1111  C6    G    35      42.910  36.111  25.899  1.00  0.00           C  
ATOM   1112  O6    G    35      42.007  36.895  25.630  1.00  0.00           O  
ATOM   1113  N1    G    35      43.774  36.428  26.964  1.00  0.00           N  
ATOM   1114  H1    G    35      43.699  37.391  27.262  1.00  0.00           H  
ATOM   1115  C2    G    35      44.904  35.670  27.328  1.00  0.00           C  
ATOM   1116  N2    G    35      45.656  36.060  28.282  1.00  0.00           N  
ATOM   1117  H21   G    35      45.365  36.861  28.824  1.00  0.00           H  
ATOM   1118  H22   G    35      46.167  35.311  28.728  1.00  0.00           H  
ATOM   1119  N3    G    35      44.976  34.446  26.945  1.00  0.00           N  
ATOM   1120  C4    G    35      44.167  34.075  25.938  1.00  0.00           C  
ATOM   1121  C3'   G    35      46.387  29.894  24.965  1.00  0.00           C  
ATOM   1122  H3'   G    35      46.833  29.423  24.089  1.00  0.00           H  
ATOM   1123  C2'   G    35      45.062  30.664  24.682  1.00  0.00           C  
ATOM   1124  H2'   G    35      45.130  31.189  23.729  1.00  0.00           H  
ATOM   1125  O2'   G    35      44.001  29.734  24.631  1.00  0.00           O  
ATOM   1126 HO2'   G    35      44.127  29.309  25.482  1.00  0.00           H  
ATOM   1127  O3'   G    35      46.163  28.978  25.987  1.00  0.00           O  
ATOM   1128  P     U    36      47.226  27.840  26.210  1.00  0.00           P  
ATOM   1129  OP1   U    36      48.559  28.282  25.817  1.00  0.00           O  
ATOM   1130  OP2   U    36      46.688  26.557  25.691  1.00  0.00           O  
ATOM   1131  O5'   U    36      47.233  27.730  27.792  1.00  0.00           O  
ATOM   1132  C5'   U    36      47.983  26.617  28.326  1.00  0.00           C  
ATOM   1133  H5'   U    36      48.909  26.565  27.754  1.00  0.00           H  
ATOM   1134 H5''   U    36      47.361  25.724  28.388  1.00  0.00           H  
ATOM   1135  C4'   U    36      48.390  26.913  29.816  1.00  0.00           C  
ATOM   1136  H4'   U    36      48.797  26.011  30.273  1.00  0.00           H  
ATOM   1137  O4'   U    36      49.346  27.941  29.936  1.00  0.00           O  
ATOM   1138  C1'   U    36      49.036  28.807  31.048  1.00  0.00           C  
ATOM   1139  H1'   U    36      49.955  28.826  31.634  1.00  0.00           H  
ATOM   1140  N1    U    36      48.664  30.235  30.573  1.00  0.00           N  
ATOM   1141  C6    U    36      47.602  30.506  29.708  1.00  0.00           C  
ATOM   1142  H6    U    36      47.299  29.674  29.089  1.00  0.00           H  
ATOM   1143  C5    U    36      47.118  31.690  29.568  1.00  0.00           C  
ATOM   1144  H5    U    36      46.382  31.860  28.797  1.00  0.00           H  
ATOM   1145  C4    U    36      47.645  32.821  30.245  1.00  0.00           C  
ATOM   1146  O4    U    36      47.252  33.978  30.118  1.00  0.00           O  
ATOM   1147  N3    U    36      48.798  32.597  31.062  1.00  0.00           N  
ATOM   1148  H3    U    36      49.180  33.407  31.529  1.00  0.00           H  
ATOM   1149  C2    U    36      49.306  31.314  31.252  1.00  0.00           C  
ATOM   1150  O2    U    36      50.347  31.153  31.864  1.00  0.00           O  
ATOM   1151  C3'   U    36      47.251  27.320  30.621  1.00  0.00           C  
ATOM   1152  H3'   U    36      46.603  27.937  29.998  1.00  0.00           H  
ATOM   1153  C2'   U    36      47.860  28.129  31.780  1.00  0.00           C  
ATOM   1154  H2'   U    36      47.158  28.924  32.028  1.00  0.00           H  
ATOM   1155  O2'   U    36      48.143  27.378  32.937  1.00  0.00           O  
ATOM   1156 HO2'   U    36      47.318  27.332  33.426  1.00  0.00           H  
ATOM   1157  O3'   U    36      46.462  26.257  31.131  1.00  0.00           O  
ATOM   1158  P     A    37      44.890  26.378  31.332  1.00  0.00           P  
ATOM   1159  OP1   A    37      44.426  25.054  31.551  1.00  0.00           O  
ATOM   1160  OP2   A    37      44.248  27.205  30.341  1.00  0.00           O  
ATOM   1161  O5'   A    37      44.792  27.163  32.705  1.00  0.00           O  
ATOM   1162  C5'   A    37      44.527  26.556  33.935  1.00  0.00           C  
ATOM   1163  H5'   A    37      45.149  25.678  34.108  1.00  0.00           H  
ATOM   1164 H5''   A    37      43.459  26.339  33.975  1.00  0.00           H  
ATOM   1165  C4'   A    37      44.849  27.654  34.961  1.00  0.00           C  
ATOM   1166  H4'   A    37      44.593  27.211  35.923  1.00  0.00           H  
ATOM   1167  O4'   A    37      46.278  28.011  34.985  1.00  0.00           O  
ATOM   1168  C1'   A    37      46.226  29.335  35.571  1.00  0.00           C  
ATOM   1169  H1'   A    37      45.885  29.275  36.604  1.00  0.00           H  
ATOM   1170  N9    A    37      47.521  30.001  35.515  1.00  0.00           N  
ATOM   1171  C8    A    37      47.938  30.971  34.638  1.00  0.00           C  
ATOM   1172  H8    A    37      47.335  31.480  33.902  1.00  0.00           H  
ATOM   1173  N7    A    37      49.139  31.444  34.942  1.00  0.00           N  
ATOM   1174  C5    A    37      49.581  30.720  36.053  1.00  0.00           C  
ATOM   1175  C6    A    37      50.689  30.659  36.909  1.00  0.00           C  
ATOM   1176  N6    A    37      51.700  31.462  36.872  1.00  0.00           N  
ATOM   1177  H61   A    37      52.198  31.536  37.748  1.00  0.00           H  
ATOM   1178  H62   A    37      51.556  32.334  36.384  1.00  0.00           H  
ATOM   1179  N1    A    37      50.719  29.897  37.978  1.00  0.00           N  
ATOM   1180  C2    A    37      49.726  29.015  38.155  1.00  0.00           C  
ATOM   1181  H2    A    37      49.857  28.314  38.965  1.00  0.00           H  
ATOM   1182  N3    A    37      48.623  28.924  37.469  1.00  0.00           N  
ATOM   1183  C4    A    37      48.607  29.802  36.386  1.00  0.00           C  
ATOM   1184  C3'   A    37      43.998  28.875  34.848  1.00  0.00           C  
ATOM   1185  H3'   A    37      43.275  28.880  34.033  1.00  0.00           H  
ATOM   1186  C2'   A    37      45.081  30.011  34.762  1.00  0.00           C  
ATOM   1187  H2'   A    37      45.384  30.186  33.730  1.00  0.00           H  
ATOM   1188  O2'   A    37      44.644  31.283  35.326  1.00  0.00           O  
ATOM   1189 HO2'   A    37      43.909  31.084  35.911  1.00  0.00           H  
ATOM   1190  O3'   A    37      43.489  29.112  36.188  1.00  0.00           O  
ATOM   1191  P     A    38      41.874  29.214  36.432  1.00  0.00           P  
ATOM   1192  OP1   A    38      41.596  29.318  37.885  1.00  0.00           O  
ATOM   1193  OP2   A    38      41.175  28.086  35.642  1.00  0.00           O  
ATOM   1194  O5'   A    38      41.522  30.553  35.710  1.00  0.00           O  
ATOM   1195  C5'   A    38      41.652  31.704  36.477  1.00  0.00           C  
ATOM   1196  H5'   A    38      42.698  31.927  36.688  1.00  0.00           H  
ATOM   1197 H5''   A    38      41.187  31.554  37.452  1.00  0.00           H  
ATOM   1198  C4'   A    38      40.994  32.984  35.847  1.00  0.00           C  
ATOM   1199  H4'   A    38      41.006  33.874  36.477  1.00  0.00           H  
ATOM   1200  O4'   A    38      41.759  33.339  34.720  1.00  0.00           O  
ATOM   1201  C1'   A    38      40.930  33.327  33.565  1.00  0.00           C  
ATOM   1202  H1'   A    38      41.161  34.263  33.057  1.00  0.00           H  
ATOM   1203  N9    A    38      41.130  32.243  32.607  1.00  0.00           N  
ATOM   1204  C8    A    38      42.036  31.191  32.798  1.00  0.00           C  
ATOM   1205  H8    A    38      42.653  30.961  33.654  1.00  0.00           H  
ATOM   1206  N7    A    38      41.909  30.243  31.858  1.00  0.00           N  
ATOM   1207  C5    A    38      40.870  30.626  31.043  1.00  0.00           C  
ATOM   1208  C6    A    38      40.097  29.937  29.984  1.00  0.00           C  
ATOM   1209  N6    A    38      40.331  28.653  29.680  1.00  0.00           N  
ATOM   1210  H61   A    38      39.949  28.374  28.787  1.00  0.00           H  
ATOM   1211  H62   A    38      41.043  28.128  30.168  1.00  0.00           H  
ATOM   1212  N1    A    38      39.092  30.548  29.313  1.00  0.00           N  
ATOM   1213  C2    A    38      38.842  31.786  29.777  1.00  0.00           C  
ATOM   1214  H2    A    38      38.118  32.375  29.235  1.00  0.00           H  
ATOM   1215  N3    A    38      39.433  32.559  30.752  1.00  0.00           N  
ATOM   1216  C4    A    38      40.448  31.878  31.389  1.00  0.00           C  
ATOM   1217  C3'   A    38      39.585  32.776  35.349  1.00  0.00           C  
ATOM   1218  H3'   A    38      39.447  31.709  35.175  1.00  0.00           H  
ATOM   1219  C2'   A    38      39.512  33.485  34.009  1.00  0.00           C  
ATOM   1220  H2'   A    38      38.801  32.964  33.368  1.00  0.00           H  
ATOM   1221  O2'   A    38      39.216  34.895  34.232  1.00  0.00           O  
ATOM   1222 HO2'   A    38      38.292  35.079  34.051  1.00  0.00           H  
ATOM   1223  O3'   A    38      38.566  33.199  36.307  1.00  0.00           O  
ATOM   1224  P     U    39      37.150  32.436  36.374  1.00  0.00           P  
ATOM   1225  OP1   U    39      37.406  31.025  36.667  1.00  0.00           O  
ATOM   1226  OP2   U    39      36.366  32.726  35.163  1.00  0.00           O  
ATOM   1227  O5'   U    39      36.383  33.137  37.548  1.00  0.00           O  
ATOM   1228  C5'   U    39      36.821  32.981  38.925  1.00  0.00           C  
ATOM   1229  H5'   U    39      37.867  33.282  38.991  1.00  0.00           H  
ATOM   1230 H5''   U    39      36.874  31.932  39.218  1.00  0.00           H  
ATOM   1231  C4'   U    39      36.065  33.847  39.907  1.00  0.00           C  
ATOM   1232  H4'   U    39      36.257  33.505  40.924  1.00  0.00           H  
ATOM   1233  O4'   U    39      36.588  35.152  39.686  1.00  0.00           O  
ATOM   1234  C1'   U    39      35.502  36.030  40.062  1.00  0.00           C  
ATOM   1235  H1'   U    39      35.720  36.644  40.936  1.00  0.00           H  
ATOM   1236  N1    U    39      35.151  36.948  38.982  1.00  0.00           N  
ATOM   1237  C6    U    39      35.166  36.443  37.664  1.00  0.00           C  
ATOM   1238  H6    U    39      35.465  35.425  37.462  1.00  0.00           H  
ATOM   1239  C5    U    39      34.930  37.254  36.654  1.00  0.00           C  
ATOM   1240  H5    U    39      34.926  36.910  35.630  1.00  0.00           H  
ATOM   1241  C4    U    39      34.664  38.655  36.864  1.00  0.00           C  
ATOM   1242  O4    U    39      34.428  39.380  35.877  1.00  0.00           O  
ATOM   1243  N3    U    39      34.638  39.160  38.144  1.00  0.00           N  
ATOM   1244  H3    U    39      34.246  40.083  38.268  1.00  0.00           H  
ATOM   1245  C2    U    39      34.833  38.302  39.244  1.00  0.00           C  
ATOM   1246  O2    U    39      34.769  38.730  40.346  1.00  0.00           O  
ATOM   1247  C3'   U    39      34.567  33.874  39.726  1.00  0.00           C  
ATOM   1248  H3'   U    39      34.318  34.018  38.674  1.00  0.00           H  
ATOM   1249  C2'   U    39      34.234  35.207  40.378  1.00  0.00           C  
ATOM   1250  H2'   U    39      33.286  35.596  40.008  1.00  0.00           H  
ATOM   1251  O2'   U    39      34.157  35.130  41.807  1.00  0.00           O  
ATOM   1252 HO2'   U    39      33.328  34.724  42.073  1.00  0.00           H  
ATOM   1253  O3'   U    39      33.799  32.782  40.259  1.00  0.00           O  
ATOM   1254  P     G    40      32.312  32.672  39.839  1.00  0.00           P  
ATOM   1255  OP1   G    40      31.841  31.269  40.091  1.00  0.00           O  
ATOM   1256  OP2   G    40      32.056  33.124  38.464  1.00  0.00           O  
ATOM   1257  O5'   G    40      31.421  33.601  40.779  1.00  0.00           O  
ATOM   1258  C5'   G    40      30.450  33.175  41.683  1.00  0.00           C  
ATOM   1259  H5'   G    40      30.757  33.224  42.727  1.00  0.00           H  
ATOM   1260 H5''   G    40      30.134  32.219  41.264  1.00  0.00           H  
ATOM   1261  C4'   G    40      29.239  34.150  41.734  1.00  0.00           C  
ATOM   1262  H4'   G    40      28.393  33.638  42.194  1.00  0.00           H  
ATOM   1263  O4'   G    40      29.413  35.446  42.325  1.00  0.00           O  
ATOM   1264  C1'   G    40      28.766  36.469  41.456  1.00  0.00           C  
ATOM   1265  H1'   G    40      28.298  37.231  42.079  1.00  0.00           H  
ATOM   1266  N9    G    40      29.798  37.244  40.652  1.00  0.00           N  
ATOM   1267  C8    G    40      31.163  37.023  40.618  1.00  0.00           C  
ATOM   1268  H8    G    40      31.625  36.357  41.332  1.00  0.00           H  
ATOM   1269  N7    G    40      31.813  37.749  39.710  1.00  0.00           N  
ATOM   1270  C5    G    40      30.763  38.495  39.154  1.00  0.00           C  
ATOM   1271  C6    G    40      30.843  39.501  38.159  1.00  0.00           C  
ATOM   1272  O6    G    40      31.773  39.899  37.430  1.00  0.00           O  
ATOM   1273  N1    G    40      29.707  40.298  38.148  1.00  0.00           N  
ATOM   1274  H1    G    40      29.644  41.012  37.436  1.00  0.00           H  
ATOM   1275  C2    G    40      28.593  40.030  38.849  1.00  0.00           C  
ATOM   1276  N2    G    40      27.571  40.758  38.500  1.00  0.00           N  
ATOM   1277  H21   G    40      27.695  41.362  37.700  1.00  0.00           H  
ATOM   1278  H22   G    40      26.765  40.790  39.107  1.00  0.00           H  
ATOM   1279  N3    G    40      28.393  39.026  39.718  1.00  0.00           N  
ATOM   1280  C4    G    40      29.553  38.364  39.863  1.00  0.00           C  
ATOM   1281  C3'   G    40      28.674  34.484  40.285  1.00  0.00           C  
ATOM   1282  H3'   G    40      29.561  34.672  39.680  1.00  0.00           H  
ATOM   1283  C2'   G    40      27.808  35.707  40.532  1.00  0.00           C  
ATOM   1284  H2'   G    40      27.592  36.300  39.643  1.00  0.00           H  
ATOM   1285  O2'   G    40      26.599  35.309  41.294  1.00  0.00           O  
ATOM   1286 HO2'   G    40      26.549  34.351  41.258  1.00  0.00           H  
ATOM   1287  O3'   G    40      27.884  33.466  39.755  1.00  0.00           O  
ATOM   1288  P     G    41      27.857  33.342  38.226  1.00  0.00           P  
ATOM   1289  OP1   G    41      27.263  32.023  37.983  1.00  0.00           O  
ATOM   1290  OP2   G    41      29.143  33.593  37.567  1.00  0.00           O  
ATOM   1291  O5'   G    41      26.782  34.420  37.744  1.00  0.00           O  
ATOM   1292  C5'   G    41      25.504  34.282  38.292  1.00  0.00           C  
ATOM   1293  H5'   G    41      25.475  33.976  39.337  1.00  0.00           H  
ATOM   1294 H5''   G    41      25.033  33.427  37.806  1.00  0.00           H  
ATOM   1295  C4'   G    41      24.681  35.539  37.940  1.00  0.00           C  
ATOM   1296  H4'   G    41      23.672  35.486  38.348  1.00  0.00           H  
ATOM   1297  O4'   G    41      25.297  36.768  38.412  1.00  0.00           O  
ATOM   1298  C1'   G    41      25.215  37.813  37.403  1.00  0.00           C  
ATOM   1299  H1'   G    41      24.877  38.768  37.805  1.00  0.00           H  
ATOM   1300  N9    G    41      26.618  38.038  36.856  1.00  0.00           N  
ATOM   1301  C8    G    41      27.754  37.348  37.050  1.00  0.00           C  
ATOM   1302  H8    G    41      27.788  36.576  37.805  1.00  0.00           H  
ATOM   1303  N7    G    41      28.803  37.730  36.316  1.00  0.00           N  
ATOM   1304  C5    G    41      28.207  38.822  35.672  1.00  0.00           C  
ATOM   1305  C6    G    41      28.781  39.837  34.768  1.00  0.00           C  
ATOM   1306  O6    G    41      29.911  39.847  34.366  1.00  0.00           O  
ATOM   1307  N1    G    41      27.977  40.882  34.419  1.00  0.00           N  
ATOM   1308  H1    G    41      28.394  41.704  34.006  1.00  0.00           H  
ATOM   1309  C2    G    41      26.751  40.988  34.850  1.00  0.00           C  
ATOM   1310  N2    G    41      26.150  42.060  34.297  1.00  0.00           N  
ATOM   1311  H21   G    41      26.626  42.701  33.677  1.00  0.00           H  
ATOM   1312  H22   G    41      25.147  42.093  34.407  1.00  0.00           H  
ATOM   1313  N3    G    41      26.097  40.069  35.566  1.00  0.00           N  
ATOM   1314  C4    G    41      26.895  39.017  35.964  1.00  0.00           C  
ATOM   1315  C3'   G    41      24.379  35.753  36.467  1.00  0.00           C  
ATOM   1316  H3'   G    41      25.256  35.345  35.964  1.00  0.00           H  
ATOM   1317  C2'   G    41      24.245  37.277  36.304  1.00  0.00           C  
ATOM   1318  H2'   G    41      24.477  37.584  35.284  1.00  0.00           H  
ATOM   1319  O2'   G    41      22.946  37.690  36.665  1.00  0.00           O  
ATOM   1320 HO2'   G    41      22.525  36.873  36.944  1.00  0.00           H  
ATOM   1321  O3'   G    41      23.145  35.152  36.117  1.00  0.00           O  
ATOM   1322  P     U    42      23.080  34.337  34.753  1.00  0.00           P  
ATOM   1323  OP1   U    42      21.638  34.277  34.546  1.00  0.00           O  
ATOM   1324  OP2   U    42      23.886  33.053  34.825  1.00  0.00           O  
ATOM   1325  O5'   U    42      23.665  35.223  33.595  1.00  0.00           O  
ATOM   1326  C5'   U    42      22.976  36.370  32.952  1.00  0.00           C  
ATOM   1327  H5'   U    42      22.566  37.067  33.684  1.00  0.00           H  
ATOM   1328 H5''   U    42      22.192  36.089  32.249  1.00  0.00           H  
ATOM   1329  C4'   U    42      24.060  37.104  32.146  1.00  0.00           C  
ATOM   1330  H4'   U    42      23.660  37.999  31.669  1.00  0.00           H  
ATOM   1331  O4'   U    42      25.217  37.339  33.017  1.00  0.00           O  
ATOM   1332  C1'   U    42      26.472  37.304  32.256  1.00  0.00           C  
ATOM   1333  H1'   U    42      26.815  38.339  32.242  1.00  0.00           H  
ATOM   1334  N1    U    42      27.440  36.363  32.725  1.00  0.00           N  
ATOM   1335  C6    U    42      27.091  35.421  33.660  1.00  0.00           C  
ATOM   1336  H6    U    42      26.044  35.411  33.927  1.00  0.00           H  
ATOM   1337  C5    U    42      27.977  34.734  34.445  1.00  0.00           C  
ATOM   1338  H5    U    42      27.639  34.168  35.301  1.00  0.00           H  
ATOM   1339  C4    U    42      29.339  34.795  34.018  1.00  0.00           C  
ATOM   1340  O4    U    42      30.238  34.293  34.643  1.00  0.00           O  
ATOM   1341  N3    U    42      29.626  35.601  32.940  1.00  0.00           N  
ATOM   1342  H3    U    42      30.582  35.480  32.640  1.00  0.00           H  
ATOM   1343  C2    U    42      28.756  36.454  32.311  1.00  0.00           C  
ATOM   1344  O2    U    42      29.172  37.247  31.488  1.00  0.00           O  
ATOM   1345  C3'   U    42      24.712  36.366  31.009  1.00  0.00           C  
ATOM   1346  H3'   U    42      24.919  35.330  31.279  1.00  0.00           H  
ATOM   1347  C2'   U    42      26.055  37.032  30.769  1.00  0.00           C  
ATOM   1348  H2'   U    42      26.733  36.313  30.309  1.00  0.00           H  
ATOM   1349  O2'   U    42      25.797  38.181  30.056  1.00  0.00           O  
ATOM   1350 HO2'   U    42      25.120  37.955  29.414  1.00  0.00           H  
ATOM   1351  O3'   U    42      23.905  36.382  29.874  1.00  0.00           O  
ATOM   1352  P     A    43      23.764  35.088  28.982  1.00  0.00           P  
ATOM   1353  OP1   A    43      22.762  35.429  27.920  1.00  0.00           O  
ATOM   1354  OP2   A    43      23.483  33.990  29.885  1.00  0.00           O  
ATOM   1355  O5'   A    43      25.196  34.935  28.394  1.00  0.00           O  
ATOM   1356  C5'   A    43      25.695  35.798  27.278  1.00  0.00           C  
ATOM   1357  H5'   A    43      25.360  36.819  27.462  1.00  0.00           H  
ATOM   1358 H5''   A    43      25.187  35.616  26.331  1.00  0.00           H  
ATOM   1359  C4'   A    43      27.186  35.630  27.179  1.00  0.00           C  
ATOM   1360  H4'   A    43      27.537  36.351  26.440  1.00  0.00           H  
ATOM   1361  O4'   A    43      27.815  35.653  28.452  1.00  0.00           O  
ATOM   1362  C1'   A    43      28.912  34.775  28.463  1.00  0.00           C  
ATOM   1363  H1'   A    43      29.814  35.357  28.655  1.00  0.00           H  
ATOM   1364  N9    A    43      28.828  33.789  29.595  1.00  0.00           N  
ATOM   1365  C8    A    43      27.679  33.387  30.166  1.00  0.00           C  
ATOM   1366  H8    A    43      26.675  33.753  30.009  1.00  0.00           H  
ATOM   1367  N7    A    43      27.801  32.358  30.958  1.00  0.00           N  
ATOM   1368  C5    A    43      29.159  32.049  30.846  1.00  0.00           C  
ATOM   1369  C6    A    43      29.979  30.960  31.317  1.00  0.00           C  
ATOM   1370  N6    A    43      29.571  30.036  32.181  1.00  0.00           N  
ATOM   1371  H61   A    43      30.300  29.517  32.649  1.00  0.00           H  
ATOM   1372  H62   A    43      28.646  30.150  32.571  1.00  0.00           H  
ATOM   1373  N1    A    43      31.243  30.940  30.999  1.00  0.00           N  
ATOM   1374  C2    A    43      31.736  31.909  30.281  1.00  0.00           C  
ATOM   1375  H2    A    43      32.795  31.892  30.073  1.00  0.00           H  
ATOM   1376  N3    A    43      31.148  32.921  29.639  1.00  0.00           N  
ATOM   1377  C4    A    43      29.818  32.930  30.029  1.00  0.00           C  
ATOM   1378  C3'   A    43      27.529  34.254  26.605  1.00  0.00           C  
ATOM   1379  H3'   A    43      26.899  33.576  27.181  1.00  0.00           H  
ATOM   1380  C2'   A    43      28.945  34.114  27.086  1.00  0.00           C  
ATOM   1381  H2'   A    43      29.137  33.043  27.023  1.00  0.00           H  
ATOM   1382  O2'   A    43      29.713  34.778  26.048  1.00  0.00           O  
ATOM   1383 HO2'   A    43      29.582  34.249  25.257  1.00  0.00           H  
ATOM   1384  O3'   A    43      27.310  34.212  25.226  1.00  0.00           O  
ATOM   1385  P     C    44      27.455  32.869  24.399  1.00  0.00           P  
ATOM   1386  OP1   C    44      26.928  33.090  23.052  1.00  0.00           O  
ATOM   1387  OP2   C    44      27.018  31.742  25.302  1.00  0.00           O  
ATOM   1388  O5'   C    44      29.010  32.707  24.250  1.00  0.00           O  
ATOM   1389  C5'   C    44      29.510  31.594  23.559  1.00  0.00           C  
ATOM   1390  H5'   C    44      28.869  31.298  22.729  1.00  0.00           H  
ATOM   1391 H5''   C    44      29.504  30.801  24.306  1.00  0.00           H  
ATOM   1392  C4'   C    44      30.931  31.672  23.070  1.00  0.00           C  
ATOM   1393  H4'   C    44      31.297  30.673  22.831  1.00  0.00           H  
ATOM   1394  O4'   C    44      30.895  32.417  21.813  1.00  0.00           O  
ATOM   1395  C1'   C    44      31.789  33.526  21.844  1.00  0.00           C  
ATOM   1396  H1'   C    44      32.694  33.330  21.270  1.00  0.00           H  
ATOM   1397  N1    C    44      31.068  34.784  21.451  1.00  0.00           N  
ATOM   1398  C6    C    44      29.757  34.988  21.872  1.00  0.00           C  
ATOM   1399  H6    C    44      29.349  34.269  22.568  1.00  0.00           H  
ATOM   1400  C5    C    44      29.011  36.048  21.439  1.00  0.00           C  
ATOM   1401  H5    C    44      28.006  36.247  21.779  1.00  0.00           H  
ATOM   1402  C4    C    44      29.718  36.945  20.579  1.00  0.00           C  
ATOM   1403  N4    C    44      29.069  38.067  20.205  1.00  0.00           N  
ATOM   1404  H41   C    44      29.590  38.726  19.646  1.00  0.00           H  
ATOM   1405  H42   C    44      28.116  38.202  20.511  1.00  0.00           H  
ATOM   1406  N3    C    44      30.974  36.786  20.164  1.00  0.00           N  
ATOM   1407  C2    C    44      31.613  35.675  20.558  1.00  0.00           C  
ATOM   1408  O2    C    44      32.706  35.481  19.976  1.00  0.00           O  
ATOM   1409  C3'   C    44      31.986  32.311  23.949  1.00  0.00           C  
ATOM   1410  H3'   C    44      31.611  32.312  24.972  1.00  0.00           H  
ATOM   1411  C2'   C    44      32.181  33.761  23.295  1.00  0.00           C  
ATOM   1412  H2'   C    44      31.506  34.474  23.768  1.00  0.00           H  
ATOM   1413  O2'   C    44      33.511  34.257  23.404  1.00  0.00           O  
ATOM   1414 HO2'   C    44      33.948  33.806  24.130  1.00  0.00           H  
ATOM   1415  O3'   C    44      33.148  31.504  23.842  1.00  0.00           O  
ATOM   1416  P     U    45      34.102  31.230  25.110  1.00  0.00           P  
ATOM   1417  OP1   U    45      35.191  30.383  24.768  1.00  0.00           O  
ATOM   1418  OP2   U    45      33.211  30.931  26.210  1.00  0.00           O  
ATOM   1419  O5'   U    45      34.776  32.684  25.266  1.00  0.00           O  
ATOM   1420  C5'   U    45      36.003  32.876  26.010  1.00  0.00           C  
ATOM   1421  H5'   U    45      36.875  32.526  25.458  1.00  0.00           H  
ATOM   1422 H5''   U    45      36.012  32.238  26.893  1.00  0.00           H  
ATOM   1423  C4'   U    45      36.344  34.377  26.418  1.00  0.00           C  
ATOM   1424  H4'   U    45      37.425  34.354  26.554  1.00  0.00           H  
ATOM   1425  O4'   U    45      36.188  35.263  25.348  1.00  0.00           O  
ATOM   1426  C1'   U    45      35.838  36.550  25.934  1.00  0.00           C  
ATOM   1427  H1'   U    45      36.670  37.199  25.660  1.00  0.00           H  
ATOM   1428  N1    U    45      34.632  37.090  25.290  1.00  0.00           N  
ATOM   1429  C6    U    45      33.330  36.726  25.567  1.00  0.00           C  
ATOM   1430  H6    U    45      33.197  35.914  26.266  1.00  0.00           H  
ATOM   1431  C5    U    45      32.276  37.250  24.851  1.00  0.00           C  
ATOM   1432  H5    U    45      31.258  36.955  25.059  1.00  0.00           H  
ATOM   1433  C4    U    45      32.505  38.132  23.769  1.00  0.00           C  
ATOM   1434  O4    U    45      31.624  38.626  23.098  1.00  0.00           O  
ATOM   1435  N3    U    45      33.808  38.408  23.541  1.00  0.00           N  
ATOM   1436  H3    U    45      33.844  39.255  22.991  1.00  0.00           H  
ATOM   1437  C2    U    45      34.896  38.017  24.296  1.00  0.00           C  
ATOM   1438  O2    U    45      35.992  38.483  24.072  1.00  0.00           O  
ATOM   1439  C3'   U    45      35.597  35.025  27.669  1.00  0.00           C  
ATOM   1440  H3'   U    45      34.516  34.887  27.701  1.00  0.00           H  
ATOM   1441  C2'   U    45      35.821  36.483  27.413  1.00  0.00           C  
ATOM   1442  H2'   U    45      35.033  37.111  27.828  1.00  0.00           H  
ATOM   1443  O2'   U    45      37.054  37.013  27.827  1.00  0.00           O  
ATOM   1444 HO2'   U    45      36.989  37.197  28.767  1.00  0.00           H  
ATOM   1445  O3'   U    45      36.149  34.513  28.898  1.00  0.00           O  
ATOM   1446  P     G    46      35.739  34.935  30.414  1.00  0.00           P  
ATOM   1447  OP1   G    46      35.765  33.675  31.262  1.00  0.00           O  
ATOM   1448  OP2   G    46      34.470  35.648  30.287  1.00  0.00           O  
ATOM   1449  O5'   G    46      36.901  36.003  30.715  1.00  0.00           O  
ATOM   1450  C5'   G    46      38.288  35.582  30.844  1.00  0.00           C  
ATOM   1451  H5'   G    46      38.643  35.115  29.925  1.00  0.00           H  
ATOM   1452 H5''   G    46      38.245  34.906  31.699  1.00  0.00           H  
ATOM   1453  C4'   G    46      39.253  36.714  31.140  1.00  0.00           C  
ATOM   1454  H4'   G    46      39.054  37.095  32.142  1.00  0.00           H  
ATOM   1455  O4'   G    46      40.593  36.178  31.162  1.00  0.00           O  
ATOM   1456  C1'   G    46      41.294  36.475  29.947  1.00  0.00           C  
ATOM   1457  H1'   G    46      42.357  36.637  30.121  1.00  0.00           H  
ATOM   1458  N9    G    46      41.198  35.298  29.039  1.00  0.00           N  
ATOM   1459  C8    G    46      40.399  35.020  27.966  1.00  0.00           C  
ATOM   1460  H8    G    46      39.595  35.651  27.615  1.00  0.00           H  
ATOM   1461  N7    G    46      40.702  33.882  27.329  1.00  0.00           N  
ATOM   1462  C5    G    46      41.717  33.336  28.159  1.00  0.00           C  
ATOM   1463  C6    G    46      42.298  32.022  28.243  1.00  0.00           C  
ATOM   1464  O6    G    46      41.940  31.023  27.581  1.00  0.00           O  
ATOM   1465  N1    G    46      43.383  31.930  29.161  1.00  0.00           N  
ATOM   1466  H1    G    46      43.938  31.090  29.251  1.00  0.00           H  
ATOM   1467  C2    G    46      43.487  32.921  30.079  1.00  0.00           C  
ATOM   1468  N2    G    46      44.296  32.692  31.105  1.00  0.00           N  
ATOM   1469  H21   G    46      44.795  31.823  31.232  1.00  0.00           H  
ATOM   1470  H22   G    46      44.346  33.405  31.818  1.00  0.00           H  
ATOM   1471  N3    G    46      42.954  34.103  30.121  1.00  0.00           N  
ATOM   1472  C4    G    46      42.063  34.260  29.088  1.00  0.00           C  
ATOM   1473  C3'   G    46      39.305  37.901  30.171  1.00  0.00           C  
ATOM   1474  H3'   G    46      38.611  37.927  29.331  1.00  0.00           H  
ATOM   1475  C2'   G    46      40.681  37.751  29.415  1.00  0.00           C  
ATOM   1476  H2'   G    46      40.640  37.772  28.326  1.00  0.00           H  
ATOM   1477  O2'   G    46      41.498  38.876  29.646  1.00  0.00           O  
ATOM   1478 HO2'   G    46      40.940  39.471  30.152  1.00  0.00           H  
ATOM   1479  O3'   G    46      39.369  39.106  30.939  1.00  0.00           O  
ATOM   1480  P     A    47      38.127  40.056  31.128  1.00  0.00           P  
ATOM   1481  OP1   A    47      38.537  41.186  31.988  1.00  0.00           O  
ATOM   1482  OP2   A    47      36.970  39.251  31.646  1.00  0.00           O  
ATOM   1483  O5'   A    47      37.848  40.621  29.726  1.00  0.00           O  
ATOM   1484  C5'   A    47      38.723  41.379  28.880  1.00  0.00           C  
ATOM   1485  H5'   A    47      39.686  40.889  28.743  1.00  0.00           H  
ATOM   1486 H5''   A    47      38.988  42.315  29.371  1.00  0.00           H  
ATOM   1487  C4'   A    47      38.100  41.777  27.510  1.00  0.00           C  
ATOM   1488  H4'   A    47      38.939  42.262  27.011  1.00  0.00           H  
ATOM   1489  O4'   A    47      37.534  40.690  26.852  1.00  0.00           O  
ATOM   1490  C1'   A    47      36.412  41.126  26.091  1.00  0.00           C  
ATOM   1491  H1'   A    47      36.425  40.797  25.052  1.00  0.00           H  
ATOM   1492  N9    A    47      35.149  40.593  26.562  1.00  0.00           N  
ATOM   1493  C8    A    47      34.878  39.790  27.680  1.00  0.00           C  
ATOM   1494  H8    A    47      35.652  39.448  28.351  1.00  0.00           H  
ATOM   1495  N7    A    47      33.626  39.402  27.909  1.00  0.00           N  
ATOM   1496  C5    A    47      33.009  40.112  26.849  1.00  0.00           C  
ATOM   1497  C6    A    47      31.703  40.268  26.453  1.00  0.00           C  
ATOM   1498  N6    A    47      30.717  39.679  27.047  1.00  0.00           N  
ATOM   1499  H61   A    47      29.793  39.996  26.792  1.00  0.00           H  
ATOM   1500  H62   A    47      30.866  38.900  27.672  1.00  0.00           H  
ATOM   1501  N1    A    47      31.357  41.221  25.543  1.00  0.00           N  
ATOM   1502  C2    A    47      32.318  41.816  24.889  1.00  0.00           C  
ATOM   1503  H2    A    47      32.074  42.538  24.124  1.00  0.00           H  
ATOM   1504  N3    A    47      33.596  41.747  25.072  1.00  0.00           N  
ATOM   1505  C4    A    47      33.913  40.942  26.118  1.00  0.00           C  
ATOM   1506  C3'   A    47      36.929  42.714  27.674  1.00  0.00           C  
ATOM   1507  H3'   A    47      36.190  42.332  28.378  1.00  0.00           H  
ATOM   1508  C2'   A    47      36.390  42.641  26.237  1.00  0.00           C  
ATOM   1509  H2'   A    47      35.350  42.958  26.304  1.00  0.00           H  
ATOM   1510  O2'   A    47      37.261  43.188  25.207  1.00  0.00           O  
ATOM   1511 HO2'   A    47      37.615  44.058  25.402  1.00  0.00           H  
ATOM   1512  O3'   A    47      37.437  44.015  28.061  1.00  0.00           O  
ATOM   1513  P     A    48      36.610  44.891  28.932  1.00  0.00           P  
ATOM   1514  OP1   A    48      37.249  46.235  28.964  1.00  0.00           O  
ATOM   1515  OP2   A    48      36.431  44.180  30.209  1.00  0.00           O  
ATOM   1516  O5'   A    48      35.203  44.987  28.273  1.00  0.00           O  
ATOM   1517  C5'   A    48      34.965  45.642  27.047  1.00  0.00           C  
ATOM   1518  H5'   A    48      35.402  45.050  26.243  1.00  0.00           H  
ATOM   1519 H5''   A    48      35.554  46.557  27.107  1.00  0.00           H  
ATOM   1520  C4'   A    48      33.545  45.917  26.843  1.00  0.00           C  
ATOM   1521  H4'   A    48      33.462  46.499  25.926  1.00  0.00           H  
ATOM   1522  O4'   A    48      32.810  44.723  26.549  1.00  0.00           O  
ATOM   1523  C1'   A    48      31.541  44.798  27.144  1.00  0.00           C  
ATOM   1524  H1'   A    48      30.827  44.580  26.350  1.00  0.00           H  
ATOM   1525  N9    A    48      31.396  43.726  28.214  1.00  0.00           N  
ATOM   1526  C8    A    48      32.319  42.940  28.785  1.00  0.00           C  
ATOM   1527  H8    A    48      33.367  43.132  28.607  1.00  0.00           H  
ATOM   1528  N7    A    48      31.813  41.891  29.456  1.00  0.00           N  
ATOM   1529  C5    A    48      30.414  42.115  29.454  1.00  0.00           C  
ATOM   1530  C6    A    48      29.220  41.434  29.925  1.00  0.00           C  
ATOM   1531  N6    A    48      29.111  40.215  30.441  1.00  0.00           N  
ATOM   1532  H61   A    48      28.284  39.690  30.195  1.00  0.00           H  
ATOM   1533  H62   A    48      29.919  39.654  30.667  1.00  0.00           H  
ATOM   1534  N1    A    48      28.043  41.818  29.483  1.00  0.00           N  
ATOM   1535  C2    A    48      27.888  42.966  28.777  1.00  0.00           C  
ATOM   1536  H2    A    48      26.906  43.335  28.521  1.00  0.00           H  
ATOM   1537  N3    A    48      28.906  43.787  28.540  1.00  0.00           N  
ATOM   1538  C4    A    48      30.201  43.291  28.851  1.00  0.00           C  
ATOM   1539  C3'   A    48      32.832  46.580  28.061  1.00  0.00           C  
ATOM   1540  H3'   A    48      33.071  46.061  28.989  1.00  0.00           H  
ATOM   1541  C2'   A    48      31.389  46.171  27.703  1.00  0.00           C  
ATOM   1542  H2'   A    48      30.745  46.283  28.576  1.00  0.00           H  
ATOM   1543  O2'   A    48      30.871  46.947  26.638  1.00  0.00           O  
ATOM   1544 HO2'   A    48      31.449  47.686  26.436  1.00  0.00           H  
ATOM   1545  O3'   A    48      33.051  47.951  28.276  1.00  0.00           O  
ATOM   1546  P     C    49      32.797  48.585  29.622  1.00  0.00           P  
ATOM   1547  OP1   C    49      33.009  50.036  29.386  1.00  0.00           O  
ATOM   1548  OP2   C    49      33.579  47.898  30.666  1.00  0.00           O  
ATOM   1549  O5'   C    49      31.311  48.131  29.977  1.00  0.00           O  
ATOM   1550  C5'   C    49      30.271  48.938  29.624  1.00  0.00           C  
ATOM   1551  H5'   C    49      30.010  48.818  28.572  1.00  0.00           H  
ATOM   1552 H5''   C    49      30.438  49.984  29.880  1.00  0.00           H  
ATOM   1553  C4'   C    49      29.022  48.545  30.373  1.00  0.00           C  
ATOM   1554  H4'   C    49      28.257  49.242  30.031  1.00  0.00           H  
ATOM   1555  O4'   C    49      28.601  47.281  29.988  1.00  0.00           O  
ATOM   1556  C1'   C    49      27.934  46.634  31.047  1.00  0.00           C  
ATOM   1557  H1'   C    49      26.966  46.206  30.785  1.00  0.00           H  
ATOM   1558  N1    C    49      28.692  45.507  31.581  1.00  0.00           N  
ATOM   1559  C6    C    49      30.119  45.498  31.410  1.00  0.00           C  
ATOM   1560  H6    C    49      30.543  46.341  30.885  1.00  0.00           H  
ATOM   1561  C5    C    49      30.771  44.399  31.904  1.00  0.00           C  
ATOM   1562  H5    C    49      31.835  44.264  31.772  1.00  0.00           H  
ATOM   1563  C4    C    49      29.946  43.385  32.567  1.00  0.00           C  
ATOM   1564  N4    C    49      30.611  42.320  32.959  1.00  0.00           N  
ATOM   1565  H41   C    49      30.087  41.545  33.339  1.00  0.00           H  
ATOM   1566  H42   C    49      31.586  42.137  32.772  1.00  0.00           H  
ATOM   1567  N3    C    49      28.664  43.425  32.828  1.00  0.00           N  
ATOM   1568  C2    C    49      28.023  44.556  32.360  1.00  0.00           C  
ATOM   1569  O2    C    49      26.825  44.722  32.615  1.00  0.00           O  
ATOM   1570  C3'   C    49      28.999  48.601  31.878  1.00  0.00           C  
ATOM   1571  H3'   C    49      29.924  48.215  32.306  1.00  0.00           H  
ATOM   1572  C2'   C    49      27.756  47.699  32.142  1.00  0.00           C  
ATOM   1573  H2'   C    49      27.712  47.309  33.158  1.00  0.00           H  
ATOM   1574  O2'   C    49      26.451  48.214  31.931  1.00  0.00           O  
ATOM   1575 HO2'   C    49      26.486  49.164  32.065  1.00  0.00           H  
ATOM   1576  O3'   C    49      28.873  49.964  32.371  1.00  0.00           O  
ATOM   1577  P     C    50      29.676  50.355  33.715  1.00  0.00           P  
ATOM   1578  OP1   C    50      29.224  51.723  34.069  1.00  0.00           O  
ATOM   1579  OP2   C    50      31.112  50.126  33.427  1.00  0.00           O  
ATOM   1580  O5'   C    50      29.208  49.290  34.830  1.00  0.00           O  
ATOM   1581  C5'   C    50      27.907  49.195  35.366  1.00  0.00           C  
ATOM   1582  H5'   C    50      27.144  49.271  34.591  1.00  0.00           H  
ATOM   1583 H5''   C    50      27.836  49.932  36.166  1.00  0.00           H  
ATOM   1584  C4'   C    50      27.726  47.729  35.881  1.00  0.00           C  
ATOM   1585  H4'   C    50      26.680  47.428  35.836  1.00  0.00           H  
ATOM   1586  O4'   C    50      28.400  46.727  35.125  1.00  0.00           O  
ATOM   1587  C1'   C    50      28.319  45.613  35.924  1.00  0.00           C  
ATOM   1588  H1'   C    50      27.375  45.070  35.872  1.00  0.00           H  
ATOM   1589  N1    C    50      29.484  44.691  35.792  1.00  0.00           N  
ATOM   1590  C6    C    50      30.731  45.171  35.413  1.00  0.00           C  
ATOM   1591  H6    C    50      30.680  46.213  35.133  1.00  0.00           H  
ATOM   1592  C5    C    50      31.764  44.336  35.317  1.00  0.00           C  
ATOM   1593  H5    C    50      32.644  44.678  34.794  1.00  0.00           H  
ATOM   1594  C4    C    50      31.637  43.082  35.902  1.00  0.00           C  
ATOM   1595  N4    C    50      32.627  42.251  35.946  1.00  0.00           N  
ATOM   1596  H41   C    50      32.371  41.313  36.219  1.00  0.00           H  
ATOM   1597  H42   C    50      33.578  42.456  35.673  1.00  0.00           H  
ATOM   1598  N3    C    50      30.530  42.653  36.481  1.00  0.00           N  
ATOM   1599  C2    C    50      29.388  43.421  36.374  1.00  0.00           C  
ATOM   1600  O2    C    50      28.297  42.868  36.734  1.00  0.00           O  
ATOM   1601  C3'   C    50      28.329  47.610  37.350  1.00  0.00           C  
ATOM   1602  H3'   C    50      29.378  47.907  37.371  1.00  0.00           H  
ATOM   1603  C2'   C    50      28.257  46.108  37.392  1.00  0.00           C  
ATOM   1604  H2'   C    50      29.156  45.766  37.905  1.00  0.00           H  
ATOM   1605  O2'   C    50      27.080  45.632  37.984  1.00  0.00           O  
ATOM   1606 HO2'   C    50      26.956  46.146  38.784  1.00  0.00           H  
ATOM   1607  O3'   C    50      27.677  48.303  38.403  1.00  0.00           O  
ATOM   1608  P     A    51      28.298  48.262  39.908  1.00  0.00           P  
ATOM   1609  OP1   A    51      27.684  49.340  40.673  1.00  0.00           O  
ATOM   1610  OP2   A    51      29.766  48.276  39.784  1.00  0.00           O  
ATOM   1611  O5'   A    51      27.930  46.882  40.589  1.00  0.00           O  
ATOM   1612  C5'   A    51      26.564  46.700  41.108  1.00  0.00           C  
ATOM   1613  H5'   A    51      25.850  46.675  40.285  1.00  0.00           H  
ATOM   1614 H5''   A    51      26.311  47.318  41.970  1.00  0.00           H  
ATOM   1615  C4'   A    51      26.532  45.244  41.685  1.00  0.00           C  
ATOM   1616  H4'   A    51      25.489  45.078  41.954  1.00  0.00           H  
ATOM   1617  O4'   A    51      26.948  44.258  40.763  1.00  0.00           O  
ATOM   1618  C1'   A    51      27.574  43.230  41.625  1.00  0.00           C  
ATOM   1619  H1'   A    51      27.010  42.306  41.501  1.00  0.00           H  
ATOM   1620  N9    A    51      29.011  42.921  41.251  1.00  0.00           N  
ATOM   1621  C8    A    51      29.849  43.590  40.341  1.00  0.00           C  
ATOM   1622  H8    A    51      29.576  44.393  39.672  1.00  0.00           H  
ATOM   1623  N7    A    51      31.026  42.978  40.159  1.00  0.00           N  
ATOM   1624  C5    A    51      30.998  41.993  41.152  1.00  0.00           C  
ATOM   1625  C6    A    51      31.916  41.004  41.560  1.00  0.00           C  
ATOM   1626  N6    A    51      33.179  40.865  41.203  1.00  0.00           N  
ATOM   1627  H61   A    51      33.656  40.102  41.662  1.00  0.00           H  
ATOM   1628  H62   A    51      33.515  41.349  40.383  1.00  0.00           H  
ATOM   1629  N1    A    51      31.579  40.075  42.471  1.00  0.00           N  
ATOM   1630  C2    A    51      30.383  40.214  43.011  1.00  0.00           C  
ATOM   1631  H2    A    51      30.240  39.582  43.875  1.00  0.00           H  
ATOM   1632  N3    A    51      29.508  41.110  42.785  1.00  0.00           N  
ATOM   1633  C4    A    51      29.827  42.021  41.837  1.00  0.00           C  
ATOM   1634  C3'   A    51      27.491  45.250  42.793  1.00  0.00           C  
ATOM   1635  H3'   A    51      28.455  45.657  42.489  1.00  0.00           H  
ATOM   1636  C2'   A    51      27.483  43.705  43.008  1.00  0.00           C  
ATOM   1637  H2'   A    51      28.353  43.414  43.598  1.00  0.00           H  
ATOM   1638  O2'   A    51      26.290  43.204  43.625  1.00  0.00           O  
ATOM   1639 HO2'   A    51      25.808  43.971  43.942  1.00  0.00           H  
ATOM   1640  O3'   A    51      27.052  46.072  43.919  1.00  0.00           O  
ATOM   1641  P     G    52      28.028  46.301  45.090  1.00  0.00           P  
ATOM   1642  OP1   G    52      27.393  46.986  46.217  1.00  0.00           O  
ATOM   1643  OP2   G    52      29.167  47.099  44.544  1.00  0.00           O  
ATOM   1644  O5'   G    52      28.551  44.913  45.638  1.00  0.00           O  
ATOM   1645  C5'   G    52      27.853  44.152  46.607  1.00  0.00           C  
ATOM   1646  H5'   G    52      26.788  44.321  46.447  1.00  0.00           H  
ATOM   1647 H5''   G    52      28.155  44.678  47.512  1.00  0.00           H  
ATOM   1648  C4'   G    52      28.212  42.634  46.549  1.00  0.00           C  
ATOM   1649  H4'   G    52      27.666  42.334  45.655  1.00  0.00           H  
ATOM   1650  O4'   G    52      29.589  42.447  46.488  1.00  0.00           O  
ATOM   1651  C1'   G    52      29.966  41.366  47.231  1.00  0.00           C  
ATOM   1652  H1'   G    52      30.585  40.691  46.638  1.00  0.00           H  
ATOM   1653  N9    G    52      30.813  41.809  48.322  1.00  0.00           N  
ATOM   1654  C8    G    52      31.130  43.077  48.676  1.00  0.00           C  
ATOM   1655  H8    G    52      30.620  43.926  48.245  1.00  0.00           H  
ATOM   1656  N7    G    52      32.033  43.149  49.638  1.00  0.00           N  
ATOM   1657  C5    G    52      32.291  41.857  49.953  1.00  0.00           C  
ATOM   1658  C6    G    52      33.114  41.245  50.932  1.00  0.00           C  
ATOM   1659  O6    G    52      33.927  41.845  51.634  1.00  0.00           O  
ATOM   1660  N1    G    52      33.161  39.888  50.964  1.00  0.00           N  
ATOM   1661  H1    G    52      33.746  39.400  51.627  1.00  0.00           H  
ATOM   1662  C2    G    52      32.419  39.195  50.137  1.00  0.00           C  
ATOM   1663  N2    G    52      32.456  37.907  50.256  1.00  0.00           N  
ATOM   1664  H21   G    52      33.010  37.460  50.972  1.00  0.00           H  
ATOM   1665  H22   G    52      32.051  37.299  49.559  1.00  0.00           H  
ATOM   1666  N3    G    52      31.528  39.672  49.240  1.00  0.00           N  
ATOM   1667  C4    G    52      31.566  41.048  49.140  1.00  0.00           C  
ATOM   1668  C3'   G    52      27.739  41.774  47.659  1.00  0.00           C  
ATOM   1669  H3'   G    52      27.936  42.339  48.570  1.00  0.00           H  
ATOM   1670  C2'   G    52      28.699  40.627  47.569  1.00  0.00           C  
ATOM   1671  H2'   G    52      28.780  40.094  48.517  1.00  0.00           H  
ATOM   1672  O2'   G    52      28.609  39.752  46.473  1.00  0.00           O  
ATOM   1673 HO2'   G    52      27.726  39.374  46.489  1.00  0.00           H  
ATOM   1674  O3'   G    52      26.307  41.419  47.542  1.00  0.00           O  
ATOM   1675  P     A    53      25.489  41.151  48.824  1.00  0.00           P  
ATOM   1676  OP1   A    53      24.124  40.837  48.465  1.00  0.00           O  
ATOM   1677  OP2   A    53      25.632  42.314  49.660  1.00  0.00           O  
ATOM   1678  O5'   A    53      26.184  39.922  49.526  1.00  0.00           O  
ATOM   1679  C5'   A    53      26.147  38.599  49.010  1.00  0.00           C  
ATOM   1680  H5'   A    53      26.507  38.588  47.981  1.00  0.00           H  
ATOM   1681 H5''   A    53      25.089  38.338  49.040  1.00  0.00           H  
ATOM   1682  C4'   A    53      26.945  37.572  49.766  1.00  0.00           C  
ATOM   1683  H4'   A    53      26.817  36.606  49.278  1.00  0.00           H  
ATOM   1684  O4'   A    53      28.371  37.748  49.708  1.00  0.00           O  
ATOM   1685  C1'   A    53      28.923  37.469  50.975  1.00  0.00           C  
ATOM   1686  H1'   A    53      29.803  36.827  50.935  1.00  0.00           H  
ATOM   1687  N9    A    53      29.394  38.713  51.720  1.00  0.00           N  
ATOM   1688  C8    A    53      29.270  40.005  51.333  1.00  0.00           C  
ATOM   1689  H8    A    53      28.621  40.358  50.545  1.00  0.00           H  
ATOM   1690  N7    A    53      30.003  40.763  52.141  1.00  0.00           N  
ATOM   1691  C5    A    53      30.651  39.896  52.999  1.00  0.00           C  
ATOM   1692  C6    A    53      31.773  39.919  53.963  1.00  0.00           C  
ATOM   1693  N6    A    53      32.468  40.939  54.374  1.00  0.00           N  
ATOM   1694  H61   A    53      33.200  40.729  55.037  1.00  0.00           H  
ATOM   1695  H62   A    53      32.020  41.810  54.129  1.00  0.00           H  
ATOM   1696  N1    A    53      32.188  38.799  54.582  1.00  0.00           N  
ATOM   1697  C2    A    53      31.604  37.660  54.245  1.00  0.00           C  
ATOM   1698  H2    A    53      32.015  36.819  54.782  1.00  0.00           H  
ATOM   1699  N3    A    53      30.615  37.381  53.400  1.00  0.00           N  
ATOM   1700  C4    A    53      30.243  38.598  52.781  1.00  0.00           C  
ATOM   1701  C3'   A    53      26.492  37.485  51.181  1.00  0.00           C  
ATOM   1702  H3'   A    53      26.426  38.512  51.539  1.00  0.00           H  
ATOM   1703  C2'   A    53      27.767  36.769  51.722  1.00  0.00           C  
ATOM   1704  H2'   A    53      27.797  36.934  52.799  1.00  0.00           H  
ATOM   1705  O2'   A    53      27.815  35.387  51.417  1.00  0.00           O  
ATOM   1706 HO2'   A    53      26.950  35.154  51.073  1.00  0.00           H  
ATOM   1707  O3'   A    53      25.184  36.812  51.328  1.00  0.00           O  
ATOM   1708  P     G    54      24.306  36.899  52.728  1.00  0.00           P  
ATOM   1709  OP1   G    54      23.158  35.995  52.491  1.00  0.00           O  
ATOM   1710  OP2   G    54      24.111  38.379  52.952  1.00  0.00           O  
ATOM   1711  O5'   G    54      25.179  36.245  53.826  1.00  0.00           O  
ATOM   1712  C5'   G    54      25.351  34.802  53.955  1.00  0.00           C  
ATOM   1713  H5'   G    54      25.631  34.468  52.956  1.00  0.00           H  
ATOM   1714 H5''   G    54      24.360  34.373  54.106  1.00  0.00           H  
ATOM   1715  C4'   G    54      26.370  34.386  55.060  1.00  0.00           C  
ATOM   1716  H4'   G    54      26.276  33.302  55.125  1.00  0.00           H  
ATOM   1717  O4'   G    54      27.687  34.793  54.736  1.00  0.00           O  
ATOM   1718  C1'   G    54      28.381  35.196  55.933  1.00  0.00           C  
ATOM   1719  H1'   G    54      29.334  34.669  55.982  1.00  0.00           H  
ATOM   1720  N9    G    54      28.545  36.677  56.068  1.00  0.00           N  
ATOM   1721  C8    G    54      27.909  37.695  55.405  1.00  0.00           C  
ATOM   1722  H8    G    54      27.075  37.615  54.723  1.00  0.00           H  
ATOM   1723  N7    G    54      28.459  38.855  55.670  1.00  0.00           N  
ATOM   1724  C5    G    54      29.468  38.577  56.665  1.00  0.00           C  
ATOM   1725  C6    G    54      30.387  39.404  57.383  1.00  0.00           C  
ATOM   1726  O6    G    54      30.585  40.536  57.286  1.00  0.00           O  
ATOM   1727  N1    G    54      31.141  38.738  58.291  1.00  0.00           N  
ATOM   1728  H1    G    54      31.814  39.292  58.801  1.00  0.00           H  
ATOM   1729  C2    G    54      31.065  37.386  58.427  1.00  0.00           C  
ATOM   1730  N2    G    54      31.761  36.894  59.428  1.00  0.00           N  
ATOM   1731  H21   G    54      32.386  37.449  59.994  1.00  0.00           H  
ATOM   1732  H22   G    54      31.506  35.981  59.778  1.00  0.00           H  
ATOM   1733  N3    G    54      30.211  36.521  57.776  1.00  0.00           N  
ATOM   1734  C4    G    54      29.440  37.246  56.888  1.00  0.00           C  
ATOM   1735  C3'   G    54      26.060  34.973  56.427  1.00  0.00           C  
ATOM   1736  H3'   G    54      25.688  35.998  56.410  1.00  0.00           H  
ATOM   1737  C2'   G    54      27.488  34.778  57.112  1.00  0.00           C  
ATOM   1738  H2'   G    54      27.620  35.530  57.890  1.00  0.00           H  
ATOM   1739  O2'   G    54      27.827  33.449  57.423  1.00  0.00           O  
ATOM   1740 HO2'   G    54      28.784  33.474  57.500  1.00  0.00           H  
ATOM   1741  O3'   G    54      25.227  34.070  57.133  1.00  0.00           O  
ATOM   1742  P     C    55      24.297  34.748  58.373  1.00  0.00           P  
ATOM   1743  OP1   C    55      23.301  33.725  58.639  1.00  0.00           O  
ATOM   1744  OP2   C    55      23.742  36.035  57.880  1.00  0.00           O  
ATOM   1745  O5'   C    55      25.211  34.991  59.647  1.00  0.00           O  
ATOM   1746  C5'   C    55      25.919  33.894  60.315  1.00  0.00           C  
ATOM   1747  H5'   C    55      26.336  33.202  59.584  1.00  0.00           H  
ATOM   1748 H5''   C    55      25.209  33.374  60.959  1.00  0.00           H  
ATOM   1749  C4'   C    55      27.127  34.413  61.065  1.00  0.00           C  
ATOM   1750  H4'   C    55      27.644  33.615  61.599  1.00  0.00           H  
ATOM   1751  O4'   C    55      27.954  35.221  60.302  1.00  0.00           O  
ATOM   1752  C1'   C    55      28.648  36.236  61.092  1.00  0.00           C  
ATOM   1753  H1'   C    55      29.724  36.083  61.007  1.00  0.00           H  
ATOM   1754  N1    C    55      28.464  37.636  60.584  1.00  0.00           N  
ATOM   1755  C6    C    55      27.654  38.007  59.566  1.00  0.00           C  
ATOM   1756  H6    C    55      27.093  37.218  59.087  1.00  0.00           H  
ATOM   1757  C5    C    55      27.553  39.304  59.130  1.00  0.00           C  
ATOM   1758  H5    C    55      26.807  39.584  58.401  1.00  0.00           H  
ATOM   1759  C4    C    55      28.431  40.199  59.767  1.00  0.00           C  
ATOM   1760  N4    C    55      28.318  41.391  59.428  1.00  0.00           N  
ATOM   1761  H41   C    55      28.850  42.103  59.908  1.00  0.00           H  
ATOM   1762  H42   C    55      27.607  41.605  58.743  1.00  0.00           H  
ATOM   1763  N3    C    55      29.214  39.927  60.807  1.00  0.00           N  
ATOM   1764  C2    C    55      29.190  38.671  61.269  1.00  0.00           C  
ATOM   1765  O2    C    55      29.985  38.448  62.181  1.00  0.00           O  
ATOM   1766  C3'   C    55      26.731  35.425  62.235  1.00  0.00           C  
ATOM   1767  H3'   C    55      26.032  36.144  61.807  1.00  0.00           H  
ATOM   1768  C2'   C    55      28.128  36.044  62.548  1.00  0.00           C  
ATOM   1769  H2'   C    55      28.087  36.968  63.125  1.00  0.00           H  
ATOM   1770  O2'   C    55      29.022  35.152  63.187  1.00  0.00           O  
ATOM   1771 HO2'   C    55      28.696  34.975  64.073  1.00  0.00           H  
ATOM   1772  O3'   C    55      26.293  34.778  63.437  1.00  0.00           O  
ATOM   1773  P     A    56      25.100  35.389  64.346  1.00  0.00           P  
ATOM   1774  OP1   A    56      24.964  34.548  65.571  1.00  0.00           O  
ATOM   1775  OP2   A    56      23.935  35.428  63.429  1.00  0.00           O  
ATOM   1776  O5'   A    56      25.656  36.814  64.647  1.00  0.00           O  
ATOM   1777  C5'   A    56      26.620  37.059  65.700  1.00  0.00           C  
ATOM   1778  H5'   A    56      27.536  36.505  65.494  1.00  0.00           H  
ATOM   1779 H5''   A    56      26.132  36.755  66.626  1.00  0.00           H  
ATOM   1780  C4'   A    56      27.075  38.514  65.719  1.00  0.00           C  
ATOM   1781  H4'   A    56      27.903  38.654  66.414  1.00  0.00           H  
ATOM   1782  O4'   A    56      27.612  38.938  64.438  1.00  0.00           O  
ATOM   1783  C1'   A    56      27.208  40.238  64.152  1.00  0.00           C  
ATOM   1784  H1'   A    56      28.036  40.914  63.940  1.00  0.00           H  
ATOM   1785  N9    A    56      26.330  40.322  62.996  1.00  0.00           N  
ATOM   1786  C8    A    56      25.462  39.385  62.470  1.00  0.00           C  
ATOM   1787  H8    A    56      25.317  38.387  62.854  1.00  0.00           H  
ATOM   1788  N7    A    56      24.744  39.765  61.398  1.00  0.00           N  
ATOM   1789  C5    A    56      25.270  41.001  61.216  1.00  0.00           C  
ATOM   1790  C6    A    56      24.993  42.091  60.349  1.00  0.00           C  
ATOM   1791  N6    A    56      24.076  42.026  59.416  1.00  0.00           N  
ATOM   1792  H61   A    56      24.019  42.757  58.721  1.00  0.00           H  
ATOM   1793  H62   A    56      23.325  41.351  59.464  1.00  0.00           H  
ATOM   1794  N1    A    56      25.686  43.232  60.435  1.00  0.00           N  
ATOM   1795  C2    A    56      26.676  43.379  61.321  1.00  0.00           C  
ATOM   1796  H2    A    56      27.226  44.306  61.387  1.00  0.00           H  
ATOM   1797  N3    A    56      26.934  42.478  62.253  1.00  0.00           N  
ATOM   1798  C4    A    56      26.201  41.367  62.174  1.00  0.00           C  
ATOM   1799  C3'   A    56      25.969  39.479  66.055  1.00  0.00           C  
ATOM   1800  H3'   A    56      25.023  39.275  65.553  1.00  0.00           H  
ATOM   1801  C2'   A    56      26.582  40.723  65.391  1.00  0.00           C  
ATOM   1802  H2'   A    56      25.877  41.533  65.204  1.00  0.00           H  
ATOM   1803  O2'   A    56      27.568  41.291  66.263  1.00  0.00           O  
ATOM   1804 HO2'   A    56      27.078  41.544  67.049  1.00  0.00           H  
ATOM   1805  O3'   A    56      25.626  39.447  67.436  1.00  0.00           O  
ATOM   1806  P     U    57      24.397  40.449  67.973  1.00  0.00           P  
ATOM   1807  OP1   U    57      24.003  39.965  69.289  1.00  0.00           O  
ATOM   1808  OP2   U    57      23.365  40.705  66.862  1.00  0.00           O  
ATOM   1809  O5'   U    57      25.103  41.819  68.056  1.00  0.00           O  
ATOM   1810  C5'   U    57      26.011  42.086  69.146  1.00  0.00           C  
ATOM   1811  H5'   U    57      26.978  41.648  68.898  1.00  0.00           H  
ATOM   1812 H5''   U    57      25.687  41.736  70.126  1.00  0.00           H  
ATOM   1813  C4'   U    57      26.244  43.646  69.236  1.00  0.00           C  
ATOM   1814  H4'   U    57      26.947  43.797  70.055  1.00  0.00           H  
ATOM   1815  O4'   U    57      26.784  44.121  67.988  1.00  0.00           O  
ATOM   1816  C1'   U    57      26.074  45.246  67.528  1.00  0.00           C  
ATOM   1817  H1'   U    57      26.542  46.149  67.921  1.00  0.00           H  
ATOM   1818  N1    U    57      26.151  45.389  66.092  1.00  0.00           N  
ATOM   1819  C6    U    57      25.572  44.498  65.321  1.00  0.00           C  
ATOM   1820  H6    U    57      25.355  43.501  65.675  1.00  0.00           H  
ATOM   1821  C5    U    57      25.222  44.818  64.083  1.00  0.00           C  
ATOM   1822  H5    U    57      24.842  44.075  63.397  1.00  0.00           H  
ATOM   1823  C4    U    57      25.536  46.119  63.449  1.00  0.00           C  
ATOM   1824  O4    U    57      25.162  46.504  62.343  1.00  0.00           O  
ATOM   1825  N3    U    57      26.122  46.910  64.323  1.00  0.00           N  
ATOM   1826  H3    U    57      26.471  47.754  63.892  1.00  0.00           H  
ATOM   1827  C2    U    57      26.450  46.626  65.613  1.00  0.00           C  
ATOM   1828  O2    U    57      26.953  47.569  66.287  1.00  0.00           O  
ATOM   1829  C3'   U    57      24.990  44.552  69.444  1.00  0.00           C  
ATOM   1830  H3'   U    57      24.108  43.997  69.766  1.00  0.00           H  
ATOM   1831  C2'   U    57      24.678  45.118  68.058  1.00  0.00           C  
ATOM   1832  H2'   U    57      24.243  44.317  67.460  1.00  0.00           H  
ATOM   1833  O2'   U    57      23.916  46.289  68.050  1.00  0.00           O  
ATOM   1834 HO2'   U    57      23.938  46.698  68.918  1.00  0.00           H  
ATOM   1835  O3'   U    57      25.149  45.506  70.476  1.00  0.00           O  
ATOM   1836  P    G3    58      25.090  45.158  71.957  1.00  0.00           P  
ATOM   1837  OP1  G3    58      24.091  44.089  72.243  1.00  0.00           O  
ATOM   1838  OP2  G3    58      24.867  46.506  72.567  1.00  0.00           O  
ATOM   1839  O5'  G3    58      26.582  44.615  72.264  1.00  0.00           O  
ATOM   1840  C5'  G3    58      27.531  45.583  72.441  1.00  0.00           C  
ATOM   1841  H5'  G3    58      27.184  46.437  73.024  1.00  0.00           H  
ATOM   1842 H5''  G3    58      27.738  45.965  71.441  1.00  0.00           H  
ATOM   1843  C4'  G3    58      28.639  45.028  73.220  1.00  0.00           C  
ATOM   1844  H4'  G3    58      29.470  45.724  73.100  1.00  0.00           H  
ATOM   1845  O4'  G3    58      28.255  44.957  74.622  1.00  0.00           O  
ATOM   1846  C1'  G3    58      28.779  43.686  74.981  1.00  0.00           C  
ATOM   1847  H1'  G3    58      29.828  43.850  75.228  1.00  0.00           H  
ATOM   1848  N9   G3    58      28.096  43.126  76.197  1.00  0.00           N  
ATOM   1849  C8   G3    58      28.648  42.734  77.330  1.00  0.00           C  
ATOM   1850  H8   G3    58      29.721  42.794  77.434  1.00  0.00           H  
ATOM   1851  N7   G3    58      27.816  42.096  78.128  1.00  0.00           N  
ATOM   1852  C5   G3    58      26.581  42.239  77.527  1.00  0.00           C  
ATOM   1853  C6   G3    58      25.257  41.986  77.936  1.00  0.00           C  
ATOM   1854  O6   G3    58      24.761  41.597  79.013  1.00  0.00           O  
ATOM   1855  N1   G3    58      24.252  42.430  77.099  1.00  0.00           N  
ATOM   1856  H1   G3    58      23.293  42.514  77.404  1.00  0.00           H  
ATOM   1857  C2   G3    58      24.542  43.022  75.926  1.00  0.00           C  
ATOM   1858  N2   G3    58      23.526  43.402  75.178  1.00  0.00           N  
ATOM   1859  H21  G3    58      22.596  43.243  75.540  1.00  0.00           H  
ATOM   1860  H22  G3    58      23.723  44.010  74.397  1.00  0.00           H  
ATOM   1861  N3   G3    58      25.756  43.290  75.445  1.00  0.00           N  
ATOM   1862  C4   G3    58      26.748  42.887  76.314  1.00  0.00           C  
ATOM   1863  C3'  G3    58      29.140  43.610  72.777  1.00  0.00           C  
ATOM   1864  H3'  G3    58      28.850  43.267  71.783  1.00  0.00           H  
ATOM   1865  C2'  G3    58      28.578  42.689  73.855  1.00  0.00           C  
ATOM   1866  H2'  G3    58      27.506  42.547  73.713  1.00  0.00           H  
ATOM   1867  O2'  G3    58      29.261  41.437  74.016  1.00  0.00           O  
ATOM   1868 HO2'  G3    58      30.076  41.613  74.492  1.00  0.00           H  
ATOM   1869  O3'  G3    58      30.579  43.759  72.837  1.00  0.00           O  
ATOM   1870 HO3'  G3    58      31.045  42.949  72.612  1.00  0.00           H  
TER    1871       G3    58 
ATOM   1871 MG    MG    59      30.304  48.453  43.963  1.00  0.00          MG  
TER    1872       MG    59 
ATOM   1872 MG    MG    60      75.739  45.527   8.445  1.00  0.00          MG  
TER    1873       MG    60 
ATOM   1873 MG    MG    61      45.524  52.575  55.746  1.00  0.00          MG  
TER    1874       MG    61 
ATOM   1874 MG    MG    62      40.421  38.713  35.946  1.00  0.00          MG  
TER    1875       MG    62 
ATOM   1875 MG    MG    63      50.818  41.618  34.111  1.00  0.00          MG  
TER    1876       MG    63 
ATOM   1876 MG    MG    64      41.408  46.013  31.159  1.00  0.00          MG  
TER    1877       MG    64 
END   
