# Supplementary material for: Modelling the structures of frameshift-stimulatory pseudoknots from representative bat coronaviruses
Source: PLoS Comput Biol. 2023 May 19;19(5):e1011124. doi: 10.1371/journal.pcbi.1011124 (PMC10234561; doi:10.1371/journal.pcbi.1011124)
Supplement: S3 Data — PDB files for the top 3 representative clusters from each conformer (threaded/unthreaded) of each pseudoknot described in the main text, along with PDB files for the representative clusters shown in S8–S18 Figs. (ZIP) [file pcbi.1011124.s003.zip › SI_Model_PDB_files/Replicates with different initial ion positions/GLGC2_threaded_Mg_IonPsotion2_cluster1.pdb]

ATOM      1 HO5'  G5     1      36.066  32.259  78.018  1.00  0.00           H  
ATOM      2  O5'  G5     1      35.585  31.707  77.397  1.00  0.00           O  
ATOM      3  C5'  G5     1      36.506  30.870  76.761  1.00  0.00           C  
ATOM      4  H5'  G5     1      36.048  29.910  76.522  1.00  0.00           H  
ATOM      5 H5''  G5     1      37.277  30.619  77.490  1.00  0.00           H  
ATOM      6  C4'  G5     1      37.192  31.507  75.566  1.00  0.00           C  
ATOM      7  H4'  G5     1      37.750  32.359  75.954  1.00  0.00           H  
ATOM      8  O4'  G5     1      38.142  30.630  75.027  1.00  0.00           O  
ATOM      9  C1'  G5     1      38.531  31.128  73.806  1.00  0.00           C  
ATOM     10  H1'  G5     1      39.412  31.765  73.879  1.00  0.00           H  
ATOM     11  N9   G5     1      38.804  29.954  72.966  1.00  0.00           N  
ATOM     12  C8   G5     1      38.106  28.857  72.916  1.00  0.00           C  
ATOM     13  H8   G5     1      37.114  28.716  73.320  1.00  0.00           H  
ATOM     14  N7   G5     1      38.602  27.941  72.135  1.00  0.00           N  
ATOM     15  C5   G5     1      39.900  28.477  71.842  1.00  0.00           C  
ATOM     16  C6   G5     1      41.065  27.973  71.111  1.00  0.00           C  
ATOM     17  O6   G5     1      41.347  26.820  70.760  1.00  0.00           O  
ATOM     18  N1   G5     1      42.049  28.940  70.999  1.00  0.00           N  
ATOM     19  H1   G5     1      42.867  28.745  70.440  1.00  0.00           H  
ATOM     20  C2   G5     1      42.008  30.190  71.334  1.00  0.00           C  
ATOM     21  N2   G5     1      43.030  30.950  71.215  1.00  0.00           N  
ATOM     22  H21  G5     1      43.846  30.599  70.734  1.00  0.00           H  
ATOM     23  H22  G5     1      43.169  31.837  71.677  1.00  0.00           H  
ATOM     24  N3   G5     1      40.951  30.689  72.029  1.00  0.00           N  
ATOM     25  C4   G5     1      39.982  29.799  72.276  1.00  0.00           C  
ATOM     26  C3'  G5     1      36.239  31.745  74.378  1.00  0.00           C  
ATOM     27  H3'  G5     1      35.808  30.779  74.117  1.00  0.00           H  
ATOM     28  C2'  G5     1      37.367  31.957  73.302  1.00  0.00           C  
ATOM     29  H2'  G5     1      37.007  31.673  72.313  1.00  0.00           H  
ATOM     30  O2'  G5     1      37.741  33.292  73.429  1.00  0.00           O  
ATOM     31 HO2'  G5     1      37.178  33.852  72.890  1.00  0.00           H  
ATOM     32  O3'  G5     1      35.366  32.872  74.585  1.00  0.00           O  
ATOM     33  P     U     2      34.220  33.185  73.568  1.00  0.00           P  
ATOM     34  OP1   U     2      33.389  34.229  74.271  1.00  0.00           O  
ATOM     35  OP2   U     2      33.571  31.937  73.042  1.00  0.00           O  
ATOM     36  O5'   U     2      34.892  33.800  72.298  1.00  0.00           O  
ATOM     37  C5'   U     2      35.160  35.225  72.250  1.00  0.00           C  
ATOM     38  H5'   U     2      35.727  35.486  73.143  1.00  0.00           H  
ATOM     39 H5''   U     2      34.192  35.724  72.240  1.00  0.00           H  
ATOM     40  C4'   U     2      35.941  35.633  70.952  1.00  0.00           C  
ATOM     41  H4'   U     2      36.065  36.715  70.915  1.00  0.00           H  
ATOM     42  O4'   U     2      37.261  34.945  70.971  1.00  0.00           O  
ATOM     43  C1'   U     2      37.666  34.819  69.611  1.00  0.00           C  
ATOM     44  H1'   U     2      38.513  35.486  69.455  1.00  0.00           H  
ATOM     45  N1    U     2      38.285  33.438  69.338  1.00  0.00           N  
ATOM     46  C6    U     2      39.668  33.379  69.061  1.00  0.00           C  
ATOM     47  H6    U     2      40.335  34.226  69.127  1.00  0.00           H  
ATOM     48  C5    U     2      40.175  32.151  68.711  1.00  0.00           C  
ATOM     49  H5    U     2      41.235  32.073  68.523  1.00  0.00           H  
ATOM     50  C4    U     2      39.300  30.956  68.529  1.00  0.00           C  
ATOM     51  O4    U     2      39.643  29.866  68.110  1.00  0.00           O  
ATOM     52  N3    U     2      38.083  31.105  69.181  1.00  0.00           N  
ATOM     53  H3    U     2      37.658  30.255  69.524  1.00  0.00           H  
ATOM     54  C2    U     2      37.492  32.296  69.588  1.00  0.00           C  
ATOM     55  O2    U     2      36.418  32.379  70.116  1.00  0.00           O  
ATOM     56  C3'   U     2      35.297  35.168  69.695  1.00  0.00           C  
ATOM     57  H3'   U     2      34.785  34.229  69.909  1.00  0.00           H  
ATOM     58  C2'   U     2      36.535  35.247  68.699  1.00  0.00           C  
ATOM     59  H2'   U     2      36.523  34.546  67.865  1.00  0.00           H  
ATOM     60  O2'   U     2      36.717  36.507  68.244  1.00  0.00           O  
ATOM     61 HO2'   U     2      35.960  36.718  67.693  1.00  0.00           H  
ATOM     62  O3'   U     2      34.298  36.172  69.275  1.00  0.00           O  
ATOM     63  P     C     3      33.293  35.886  68.044  1.00  0.00           P  
ATOM     64  OP1   C     3      32.092  36.693  68.291  1.00  0.00           O  
ATOM     65  OP2   C     3      33.186  34.451  67.828  1.00  0.00           O  
ATOM     66  O5'   C     3      34.136  36.607  66.897  1.00  0.00           O  
ATOM     67  C5'   C     3      33.986  38.028  66.575  1.00  0.00           C  
ATOM     68  H5'   C     3      33.850  38.610  67.487  1.00  0.00           H  
ATOM     69 H5''   C     3      32.985  38.017  66.145  1.00  0.00           H  
ATOM     70  C4'   C     3      35.068  38.591  65.663  1.00  0.00           C  
ATOM     71  H4'   C     3      34.860  39.661  65.656  1.00  0.00           H  
ATOM     72  O4'   C     3      36.406  38.399  66.182  1.00  0.00           O  
ATOM     73  C1'   C     3      37.392  38.748  65.256  1.00  0.00           C  
ATOM     74  H1'   C     3      37.546  39.827  65.240  1.00  0.00           H  
ATOM     75  N1    C     3      38.636  38.169  65.677  1.00  0.00           N  
ATOM     76  C6    C     3      38.683  36.841  66.103  1.00  0.00           C  
ATOM     77  H6    C     3      37.829  36.206  65.921  1.00  0.00           H  
ATOM     78  C5    C     3      39.873  36.350  66.522  1.00  0.00           C  
ATOM     79  H5    C     3      40.000  35.335  66.869  1.00  0.00           H  
ATOM     80  C4    C     3      40.956  37.287  66.638  1.00  0.00           C  
ATOM     81  N4    C     3      42.120  36.852  66.973  1.00  0.00           N  
ATOM     82  H41   C     3      42.869  37.525  66.888  1.00  0.00           H  
ATOM     83  H42   C     3      42.268  35.859  67.080  1.00  0.00           H  
ATOM     84  N3    C     3      40.902  38.585  66.441  1.00  0.00           N  
ATOM     85  C2    C     3      39.761  39.030  65.925  1.00  0.00           C  
ATOM     86  O2    C     3      39.613  40.290  65.774  1.00  0.00           O  
ATOM     87  C3'   C     3      35.261  38.081  64.224  1.00  0.00           C  
ATOM     88  H3'   C     3      34.593  38.531  63.489  1.00  0.00           H  
ATOM     89  C2'   C     3      36.803  38.335  63.903  1.00  0.00           C  
ATOM     90  H2'   C     3      37.295  37.398  63.643  1.00  0.00           H  
ATOM     91  O2'   C     3      36.993  39.152  62.802  1.00  0.00           O  
ATOM     92 HO2'   C     3      37.901  39.087  62.496  1.00  0.00           H  
ATOM     93  O3'   C     3      35.091  36.702  64.150  1.00  0.00           O  
ATOM     94  P     A     4      34.827  35.888  62.772  1.00  0.00           P  
ATOM     95  OP1   A     4      35.318  36.631  61.577  1.00  0.00           O  
ATOM     96  OP2   A     4      35.425  34.530  63.029  1.00  0.00           O  
ATOM     97  O5'   A     4      33.198  35.734  62.619  1.00  0.00           O  
ATOM     98  C5'   A     4      32.471  34.440  62.506  1.00  0.00           C  
ATOM     99  H5'   A     4      32.720  34.017  61.533  1.00  0.00           H  
ATOM    100 H5''   A     4      32.749  33.784  63.331  1.00  0.00           H  
ATOM    101  C4'   A     4      30.953  34.699  62.484  1.00  0.00           C  
ATOM    102  H4'   A     4      30.478  33.718  62.479  1.00  0.00           H  
ATOM    103  O4'   A     4      30.656  35.554  63.543  1.00  0.00           O  
ATOM    104  C1'   A     4      29.488  36.248  63.164  1.00  0.00           C  
ATOM    105  H1'   A     4      28.605  35.879  63.685  1.00  0.00           H  
ATOM    106  N9    A     4      29.696  37.721  63.252  1.00  0.00           N  
ATOM    107  C8    A     4      30.838  38.447  63.607  1.00  0.00           C  
ATOM    108  H8    A     4      31.747  37.961  63.930  1.00  0.00           H  
ATOM    109  N7    A     4      30.681  39.731  63.231  1.00  0.00           N  
ATOM    110  C5    A     4      29.380  39.890  62.852  1.00  0.00           C  
ATOM    111  C6    A     4      28.485  40.873  62.476  1.00  0.00           C  
ATOM    112  N6    A     4      28.847  42.104  62.423  1.00  0.00           N  
ATOM    113  H61   A     4      28.056  42.731  62.431  1.00  0.00           H  
ATOM    114  H62   A     4      29.779  42.435  62.630  1.00  0.00           H  
ATOM    115  N1    A     4      27.204  40.638  62.208  1.00  0.00           N  
ATOM    116  C2    A     4      26.767  39.393  62.256  1.00  0.00           C  
ATOM    117  H2    A     4      25.742  39.208  61.970  1.00  0.00           H  
ATOM    118  N3    A     4      27.467  38.327  62.438  1.00  0.00           N  
ATOM    119  C4    A     4      28.757  38.664  62.836  1.00  0.00           C  
ATOM    120  C3'   A     4      30.570  35.367  61.198  1.00  0.00           C  
ATOM    121  H3'   A     4      31.238  36.204  60.992  1.00  0.00           H  
ATOM    122  C2'   A     4      29.160  35.788  61.694  1.00  0.00           C  
ATOM    123  H2'   A     4      28.812  36.658  61.137  1.00  0.00           H  
ATOM    124  O2'   A     4      28.245  34.661  61.766  1.00  0.00           O  
ATOM    125 HO2'   A     4      28.432  34.153  60.973  1.00  0.00           H  
ATOM    126  O3'   A     4      30.412  34.482  60.072  1.00  0.00           O  
ATOM    127  P     G     5      30.862  34.890  58.559  1.00  0.00           P  
ATOM    128  OP1   G     5      30.207  34.035  57.581  1.00  0.00           O  
ATOM    129  OP2   G     5      32.383  35.035  58.544  1.00  0.00           O  
ATOM    130  O5'   G     5      30.188  36.340  58.399  1.00  0.00           O  
ATOM    131  C5'   G     5      28.806  36.519  58.095  1.00  0.00           C  
ATOM    132  H5'   G     5      28.198  35.905  58.759  1.00  0.00           H  
ATOM    133 H5''   G     5      28.601  36.057  57.129  1.00  0.00           H  
ATOM    134  C4'   G     5      28.311  37.905  58.096  1.00  0.00           C  
ATOM    135  H4'   G     5      27.222  37.936  58.065  1.00  0.00           H  
ATOM    136  O4'   G     5      28.493  38.567  59.299  1.00  0.00           O  
ATOM    137  C1'   G     5      28.626  39.967  59.012  1.00  0.00           C  
ATOM    138  H1'   G     5      27.975  40.619  59.595  1.00  0.00           H  
ATOM    139  N9    G     5      30.042  40.316  59.321  1.00  0.00           N  
ATOM    140  C8    G     5      31.131  39.495  59.582  1.00  0.00           C  
ATOM    141  H8    G     5      31.224  38.419  59.576  1.00  0.00           H  
ATOM    142  N7    G     5      32.179  40.163  59.881  1.00  0.00           N  
ATOM    143  C5    G     5      31.873  41.561  59.756  1.00  0.00           C  
ATOM    144  C6    G     5      32.675  42.780  59.927  1.00  0.00           C  
ATOM    145  O6    G     5      33.799  42.852  60.400  1.00  0.00           O  
ATOM    146  N1    G     5      31.852  43.880  59.649  1.00  0.00           N  
ATOM    147  H1    G     5      32.243  44.804  59.530  1.00  0.00           H  
ATOM    148  C2    G     5      30.548  43.796  59.360  1.00  0.00           C  
ATOM    149  N2    G     5      30.008  44.967  59.205  1.00  0.00           N  
ATOM    150  H21   G     5      30.601  45.779  59.113  1.00  0.00           H  
ATOM    151  H22   G     5      29.050  45.030  58.890  1.00  0.00           H  
ATOM    152  N3    G     5      29.827  42.739  59.118  1.00  0.00           N  
ATOM    153  C4    G     5      30.530  41.646  59.399  1.00  0.00           C  
ATOM    154  C3'   G     5      28.942  38.754  57.012  1.00  0.00           C  
ATOM    155  H3'   G     5      30.007  38.845  57.224  1.00  0.00           H  
ATOM    156  C2'   G     5      28.386  40.091  57.504  1.00  0.00           C  
ATOM    157  H2'   G     5      28.961  40.936  57.125  1.00  0.00           H  
ATOM    158  O2'   G     5      27.067  40.414  57.204  1.00  0.00           O  
ATOM    159 HO2'   G     5      26.839  39.918  56.414  1.00  0.00           H  
ATOM    160  O3'   G     5      28.552  38.451  55.698  1.00  0.00           O  
ATOM    161  P     G     6      29.428  38.875  54.420  1.00  0.00           P  
ATOM    162  OP1   G     6      28.821  38.271  53.233  1.00  0.00           O  
ATOM    163  OP2   G     6      30.824  38.479  54.760  1.00  0.00           O  
ATOM    164  O5'   G     6      29.495  40.419  54.274  1.00  0.00           O  
ATOM    165  C5'   G     6      28.390  41.262  53.797  1.00  0.00           C  
ATOM    166  H5'   G     6      27.466  41.100  54.352  1.00  0.00           H  
ATOM    167 H5''   G     6      28.248  40.977  52.755  1.00  0.00           H  
ATOM    168  C4'   G     6      28.646  42.722  54.028  1.00  0.00           C  
ATOM    169  H4'   G     6      27.748  43.294  53.793  1.00  0.00           H  
ATOM    170  O4'   G     6      28.865  42.928  55.387  1.00  0.00           O  
ATOM    171  C1'   G     6      29.820  43.980  55.530  1.00  0.00           C  
ATOM    172  H1'   G     6      29.501  44.751  56.231  1.00  0.00           H  
ATOM    173  N9    G     6      31.135  43.537  56.033  1.00  0.00           N  
ATOM    174  C8    G     6      31.623  42.260  56.216  1.00  0.00           C  
ATOM    175  H8    G     6      31.077  41.330  56.154  1.00  0.00           H  
ATOM    176  N7    G     6      32.874  42.255  56.460  1.00  0.00           N  
ATOM    177  C5    G     6      33.298  43.542  56.548  1.00  0.00           C  
ATOM    178  C6    G     6      34.557  44.214  56.877  1.00  0.00           C  
ATOM    179  O6    G     6      35.670  43.760  57.062  1.00  0.00           O  
ATOM    180  N1    G     6      34.535  45.577  56.803  1.00  0.00           N  
ATOM    181  H1    G     6      35.376  46.126  56.905  1.00  0.00           H  
ATOM    182  C2    G     6      33.428  46.262  56.414  1.00  0.00           C  
ATOM    183  N2    G     6      33.642  47.485  56.126  1.00  0.00           N  
ATOM    184  H21   G     6      34.441  47.963  56.517  1.00  0.00           H  
ATOM    185  H22   G     6      32.819  48.048  55.963  1.00  0.00           H  
ATOM    186  N3    G     6      32.266  45.736  56.142  1.00  0.00           N  
ATOM    187  C4    G     6      32.248  44.373  56.195  1.00  0.00           C  
ATOM    188  C3'   G     6      29.931  43.230  53.357  1.00  0.00           C  
ATOM    189  H3'   G     6      30.790  42.615  53.625  1.00  0.00           H  
ATOM    190  C2'   G     6      29.995  44.594  54.158  1.00  0.00           C  
ATOM    191  H2'   G     6      30.956  45.091  54.020  1.00  0.00           H  
ATOM    192  O2'   G     6      28.888  45.508  54.054  1.00  0.00           O  
ATOM    193 HO2'   G     6      29.231  46.365  53.791  1.00  0.00           H  
ATOM    194  O3'   G     6      29.745  43.407  51.956  1.00  0.00           O  
ATOM    195  P     G     7      31.017  43.256  50.988  1.00  0.00           P  
ATOM    196  OP1   G     7      30.420  42.987  49.683  1.00  0.00           O  
ATOM    197  OP2   G     7      32.063  42.380  51.564  1.00  0.00           O  
ATOM    198  O5'   G     7      31.703  44.712  51.033  1.00  0.00           O  
ATOM    199  C5'   G     7      31.031  45.875  50.711  1.00  0.00           C  
ATOM    200  H5'   G     7      30.040  46.098  51.107  1.00  0.00           H  
ATOM    201 H5''   G     7      31.068  45.919  49.623  1.00  0.00           H  
ATOM    202  C4'   G     7      31.938  47.036  51.163  1.00  0.00           C  
ATOM    203  H4'   G     7      31.342  47.929  50.972  1.00  0.00           H  
ATOM    204  O4'   G     7      32.327  46.817  52.532  1.00  0.00           O  
ATOM    205  C1'   G     7      33.675  47.293  52.706  1.00  0.00           C  
ATOM    206  H1'   G     7      33.714  48.110  53.427  1.00  0.00           H  
ATOM    207  N9    G     7      34.491  46.209  53.169  1.00  0.00           N  
ATOM    208  C8    G     7      34.210  44.895  53.274  1.00  0.00           C  
ATOM    209  H8    G     7      33.173  44.598  53.236  1.00  0.00           H  
ATOM    210  N7    G     7      35.187  44.134  53.705  1.00  0.00           N  
ATOM    211  C5    G     7      36.253  44.949  53.858  1.00  0.00           C  
ATOM    212  C6    G     7      37.488  44.779  54.491  1.00  0.00           C  
ATOM    213  O6    G     7      37.975  43.789  54.978  1.00  0.00           O  
ATOM    214  N1    G     7      38.192  45.974  54.649  1.00  0.00           N  
ATOM    215  H1    G     7      39.051  45.808  55.153  1.00  0.00           H  
ATOM    216  C2    G     7      37.778  47.161  54.194  1.00  0.00           C  
ATOM    217  N2    G     7      38.558  48.210  54.350  1.00  0.00           N  
ATOM    218  H21   G     7      39.433  48.024  54.818  1.00  0.00           H  
ATOM    219  H22   G     7      38.303  49.095  53.934  1.00  0.00           H  
ATOM    220  N3    G     7      36.597  47.418  53.658  1.00  0.00           N  
ATOM    221  C4    G     7      35.842  46.240  53.532  1.00  0.00           C  
ATOM    222  C3'   G     7      33.278  47.040  50.364  1.00  0.00           C  
ATOM    223  H3'   G     7      33.580  46.009  50.179  1.00  0.00           H  
ATOM    224  C2'   G     7      34.170  47.805  51.381  1.00  0.00           C  
ATOM    225  H2'   G     7      35.221  47.524  51.307  1.00  0.00           H  
ATOM    226  O2'   G     7      33.904  49.194  51.397  1.00  0.00           O  
ATOM    227 HO2'   G     7      33.231  49.463  50.768  1.00  0.00           H  
ATOM    228  O3'   G     7      32.979  47.655  49.117  1.00  0.00           O  
ATOM    229  P     G     8      34.006  47.461  47.907  1.00  0.00           P  
ATOM    230  OP1   G     8      33.484  48.299  46.824  1.00  0.00           O  
ATOM    231  OP2   G     8      34.148  46.024  47.621  1.00  0.00           O  
ATOM    232  O5'   G     8      35.394  48.025  48.408  1.00  0.00           O  
ATOM    233  C5'   G     8      35.724  49.454  48.318  1.00  0.00           C  
ATOM    234  H5'   G     8      34.971  49.975  48.909  1.00  0.00           H  
ATOM    235 H5''   G     8      35.696  49.713  47.260  1.00  0.00           H  
ATOM    236  C4'   G     8      37.110  49.885  48.868  1.00  0.00           C  
ATOM    237  H4'   G     8      37.225  50.969  48.850  1.00  0.00           H  
ATOM    238  O4'   G     8      37.302  49.514  50.272  1.00  0.00           O  
ATOM    239  C1'   G     8      38.741  49.224  50.456  1.00  0.00           C  
ATOM    240  H1'   G     8      39.216  49.746  51.287  1.00  0.00           H  
ATOM    241  N9    G     8      38.921  47.727  50.591  1.00  0.00           N  
ATOM    242  C8    G     8      38.100  46.695  50.131  1.00  0.00           C  
ATOM    243  H8    G     8      37.233  46.803  49.497  1.00  0.00           H  
ATOM    244  N7    G     8      38.544  45.575  50.581  1.00  0.00           N  
ATOM    245  C5    G     8      39.614  45.796  51.442  1.00  0.00           C  
ATOM    246  C6    G     8      40.397  44.958  52.293  1.00  0.00           C  
ATOM    247  O6    G     8      40.292  43.755  52.593  1.00  0.00           O  
ATOM    248  N1    G     8      41.499  45.653  52.791  1.00  0.00           N  
ATOM    249  H1    G     8      42.099  45.276  53.510  1.00  0.00           H  
ATOM    250  C2    G     8      41.762  46.978  52.558  1.00  0.00           C  
ATOM    251  N2    G     8      42.965  47.449  52.822  1.00  0.00           N  
ATOM    252  H21   G     8      43.764  46.914  53.132  1.00  0.00           H  
ATOM    253  H22   G     8      43.134  48.426  52.632  1.00  0.00           H  
ATOM    254  N3    G     8      41.005  47.771  51.813  1.00  0.00           N  
ATOM    255  C4    G     8      39.934  47.121  51.260  1.00  0.00           C  
ATOM    256  C3'   G     8      38.316  49.360  48.085  1.00  0.00           C  
ATOM    257  H3'   G     8      38.362  48.275  47.993  1.00  0.00           H  
ATOM    258  C2'   G     8      39.395  49.653  49.083  1.00  0.00           C  
ATOM    259  H2'   G     8      40.337  49.137  48.891  1.00  0.00           H  
ATOM    260  O2'   G     8      39.582  50.984  49.279  1.00  0.00           O  
ATOM    261 HO2'   G     8      39.022  51.452  48.655  1.00  0.00           H  
ATOM    262  O3'   G     8      38.372  49.995  46.800  1.00  0.00           O  
ATOM    263  P     U     9      39.315  49.281  45.729  1.00  0.00           P  
ATOM    264  OP1   U     9      39.482  50.135  44.530  1.00  0.00           O  
ATOM    265  OP2   U     9      38.771  47.976  45.570  1.00  0.00           O  
ATOM    266  O5'   U     9      40.728  49.230  46.358  1.00  0.00           O  
ATOM    267  C5'   U     9      41.540  50.363  46.415  1.00  0.00           C  
ATOM    268  H5'   U     9      40.913  51.136  46.860  1.00  0.00           H  
ATOM    269 H5''   U     9      41.880  50.664  45.424  1.00  0.00           H  
ATOM    270  C4'   U     9      42.790  50.084  47.251  1.00  0.00           C  
ATOM    271  H4'   U     9      43.416  50.976  47.242  1.00  0.00           H  
ATOM    272  O4'   U     9      42.615  49.587  48.604  1.00  0.00           O  
ATOM    273  C1'   U     9      43.604  48.583  48.735  1.00  0.00           C  
ATOM    274  H1'   U     9      44.163  48.659  49.667  1.00  0.00           H  
ATOM    275  N1    U     9      43.049  47.180  48.946  1.00  0.00           N  
ATOM    276  C6    U     9      41.940  46.724  48.282  1.00  0.00           C  
ATOM    277  H6    U     9      41.451  47.331  47.534  1.00  0.00           H  
ATOM    278  C5    U     9      41.398  45.511  48.533  1.00  0.00           C  
ATOM    279  H5    U     9      40.524  45.214  47.974  1.00  0.00           H  
ATOM    280  C4    U     9      42.004  44.534  49.365  1.00  0.00           C  
ATOM    281  O4    U     9      41.565  43.418  49.492  1.00  0.00           O  
ATOM    282  N3    U     9      43.210  44.995  49.944  1.00  0.00           N  
ATOM    283  H3    U     9      43.788  44.331  50.440  1.00  0.00           H  
ATOM    284  C2    U     9      43.641  46.319  49.881  1.00  0.00           C  
ATOM    285  O2    U     9      44.703  46.548  50.460  1.00  0.00           O  
ATOM    286  C3'   U     9      43.616  49.040  46.505  1.00  0.00           C  
ATOM    287  H3'   U     9      42.911  48.241  46.277  1.00  0.00           H  
ATOM    288  C2'   U     9      44.567  48.585  47.588  1.00  0.00           C  
ATOM    289  H2'   U     9      45.080  47.639  47.417  1.00  0.00           H  
ATOM    290  O2'   U     9      45.524  49.523  47.969  1.00  0.00           O  
ATOM    291 HO2'   U     9      46.052  49.797  47.216  1.00  0.00           H  
ATOM    292  O3'   U     9      44.171  49.398  45.274  1.00  0.00           O  
ATOM    293  P     A    10      44.575  48.275  44.164  1.00  0.00           P  
ATOM    294  OP1   A    10      45.143  49.009  43.037  1.00  0.00           O  
ATOM    295  OP2   A    10      43.431  47.417  43.902  1.00  0.00           O  
ATOM    296  O5'   A    10      45.697  47.368  44.801  1.00  0.00           O  
ATOM    297  C5'   A    10      46.934  47.924  45.050  1.00  0.00           C  
ATOM    298  H5'   A    10      46.811  48.572  45.918  1.00  0.00           H  
ATOM    299 H5''   A    10      47.409  48.463  44.230  1.00  0.00           H  
ATOM    300  C4'   A    10      47.780  46.856  45.696  1.00  0.00           C  
ATOM    301  H4'   A    10      48.772  47.236  45.938  1.00  0.00           H  
ATOM    302  O4'   A    10      47.274  46.384  46.953  1.00  0.00           O  
ATOM    303  C1'   A    10      47.601  45.029  47.130  1.00  0.00           C  
ATOM    304  H1'   A    10      48.172  44.946  48.054  1.00  0.00           H  
ATOM    305  N9    A    10      46.369  44.247  47.285  1.00  0.00           N  
ATOM    306  C8    A    10      45.116  44.682  46.916  1.00  0.00           C  
ATOM    307  H8    A    10      44.945  45.596  46.367  1.00  0.00           H  
ATOM    308  N7    A    10      44.153  43.928  47.307  1.00  0.00           N  
ATOM    309  C5    A    10      44.763  42.789  47.868  1.00  0.00           C  
ATOM    310  C6    A    10      44.428  41.528  48.420  1.00  0.00           C  
ATOM    311  N6    A    10      43.223  40.978  48.370  1.00  0.00           N  
ATOM    312  H61   A    10      43.110  40.041  48.730  1.00  0.00           H  
ATOM    313  H62   A    10      42.538  41.642  48.040  1.00  0.00           H  
ATOM    314  N1    A    10      45.387  40.689  48.859  1.00  0.00           N  
ATOM    315  C2    A    10      46.678  41.079  48.972  1.00  0.00           C  
ATOM    316  H2    A    10      47.389  40.356  49.345  1.00  0.00           H  
ATOM    317  N3    A    10      47.174  42.276  48.516  1.00  0.00           N  
ATOM    318  C4    A    10      46.128  43.068  48.005  1.00  0.00           C  
ATOM    319  C3'   A    10      48.039  45.647  44.823  1.00  0.00           C  
ATOM    320  H3'   A    10      47.112  45.327  44.348  1.00  0.00           H  
ATOM    321  C2'   A    10      48.559  44.688  45.892  1.00  0.00           C  
ATOM    322  H2'   A    10      48.499  43.627  45.652  1.00  0.00           H  
ATOM    323  O2'   A    10      49.818  45.077  46.456  1.00  0.00           O  
ATOM    324 HO2'   A    10      50.364  44.291  46.382  1.00  0.00           H  
ATOM    325  O3'   A    10      49.022  45.946  43.821  1.00  0.00           O  
ATOM    326  P     C    11      49.168  45.099  42.518  1.00  0.00           P  
ATOM    327  OP1   C    11      50.390  45.520  41.843  1.00  0.00           O  
ATOM    328  OP2   C    11      47.895  45.082  41.721  1.00  0.00           O  
ATOM    329  O5'   C    11      49.333  43.628  43.085  1.00  0.00           O  
ATOM    330  C5'   C    11      50.564  43.124  43.466  1.00  0.00           C  
ATOM    331  H5'   C    11      50.959  43.864  44.162  1.00  0.00           H  
ATOM    332 H5''   C    11      51.313  43.167  42.676  1.00  0.00           H  
ATOM    333  C4'   C    11      50.517  41.669  44.017  1.00  0.00           C  
ATOM    334  H4'   C    11      51.488  41.316  44.366  1.00  0.00           H  
ATOM    335  O4'   C    11      49.594  41.620  45.110  1.00  0.00           O  
ATOM    336  C1'   C    11      49.089  40.266  45.258  1.00  0.00           C  
ATOM    337  H1'   C    11      49.485  39.717  46.112  1.00  0.00           H  
ATOM    338  N1    C    11      47.583  40.223  45.267  1.00  0.00           N  
ATOM    339  C6    C    11      46.783  41.308  44.827  1.00  0.00           C  
ATOM    340  H6    C    11      47.369  42.179  44.571  1.00  0.00           H  
ATOM    341  C5    C    11      45.453  41.273  44.905  1.00  0.00           C  
ATOM    342  H5    C    11      44.836  42.134  44.692  1.00  0.00           H  
ATOM    343  C4    C    11      44.829  40.088  45.427  1.00  0.00           C  
ATOM    344  N4    C    11      43.554  40.092  45.561  1.00  0.00           N  
ATOM    345  H41   C    11      43.186  39.378  46.173  1.00  0.00           H  
ATOM    346  H42   C    11      43.029  40.912  45.291  1.00  0.00           H  
ATOM    347  N3    C    11      45.522  38.997  45.757  1.00  0.00           N  
ATOM    348  C2    C    11      46.904  39.097  45.819  1.00  0.00           C  
ATOM    349  O2    C    11      47.501  38.152  46.366  1.00  0.00           O  
ATOM    350  C3'   C    11      49.919  40.539  43.135  1.00  0.00           C  
ATOM    351  H3'   C    11      49.033  40.832  42.573  1.00  0.00           H  
ATOM    352  C2'   C    11      49.656  39.454  44.142  1.00  0.00           C  
ATOM    353  H2'   C    11      48.914  38.669  43.996  1.00  0.00           H  
ATOM    354  O2'   C    11      50.882  38.900  44.581  1.00  0.00           O  
ATOM    355 HO2'   C    11      51.663  39.317  44.210  1.00  0.00           H  
ATOM    356  O3'   C    11      50.881  40.056  42.236  1.00  0.00           O  
ATOM    357  P     U    12      50.364  39.492  40.869  1.00  0.00           P  
ATOM    358  OP1   U    12      51.607  39.151  40.121  1.00  0.00           O  
ATOM    359  OP2   U    12      49.316  40.422  40.303  1.00  0.00           O  
ATOM    360  O5'   U    12      49.639  38.059  41.150  1.00  0.00           O  
ATOM    361  C5'   U    12      50.472  36.922  41.591  1.00  0.00           C  
ATOM    362  H5'   U    12      50.982  37.240  42.500  1.00  0.00           H  
ATOM    363 H5''   U    12      51.230  36.730  40.832  1.00  0.00           H  
ATOM    364  C4'   U    12      49.672  35.650  42.026  1.00  0.00           C  
ATOM    365  H4'   U    12      50.345  34.866  42.372  1.00  0.00           H  
ATOM    366  O4'   U    12      48.873  36.087  43.068  1.00  0.00           O  
ATOM    367  C1'   U    12      47.761  35.238  43.058  1.00  0.00           C  
ATOM    368  H1'   U    12      47.647  34.662  43.976  1.00  0.00           H  
ATOM    369  N1    U    12      46.506  36.109  43.012  1.00  0.00           N  
ATOM    370  C6    U    12      46.427  37.415  42.615  1.00  0.00           C  
ATOM    371  H6    U    12      47.341  37.911  42.321  1.00  0.00           H  
ATOM    372  C5    U    12      45.310  38.200  42.695  1.00  0.00           C  
ATOM    373  H5    U    12      45.370  39.241  42.415  1.00  0.00           H  
ATOM    374  C4    U    12      44.061  37.633  43.089  1.00  0.00           C  
ATOM    375  O4    U    12      42.994  38.197  43.110  1.00  0.00           O  
ATOM    376  N3    U    12      44.143  36.285  43.409  1.00  0.00           N  
ATOM    377  H3    U    12      43.291  35.803  43.656  1.00  0.00           H  
ATOM    378  C2    U    12      45.284  35.495  43.359  1.00  0.00           C  
ATOM    379  O2    U    12      45.188  34.327  43.681  1.00  0.00           O  
ATOM    380  C3'   U    12      48.786  35.016  40.877  1.00  0.00           C  
ATOM    381  H3'   U    12      48.294  35.828  40.341  1.00  0.00           H  
ATOM    382  C2'   U    12      47.795  34.310  41.812  1.00  0.00           C  
ATOM    383  H2'   U    12      46.883  34.050  41.274  1.00  0.00           H  
ATOM    384  O2'   U    12      48.344  33.046  42.272  1.00  0.00           O  
ATOM    385 HO2'   U    12      48.770  32.520  41.591  1.00  0.00           H  
ATOM    386  O3'   U    12      49.361  34.195  39.940  1.00  0.00           O  
ATOM    387  P     A    13      48.808  34.044  38.520  1.00  0.00           P  
ATOM    388  OP1   A    13      49.819  33.334  37.727  1.00  0.00           O  
ATOM    389  OP2   A    13      48.337  35.331  38.076  1.00  0.00           O  
ATOM    390  O5'   A    13      47.487  33.194  38.749  1.00  0.00           O  
ATOM    391  C5'   A    13      47.561  31.881  39.191  1.00  0.00           C  
ATOM    392  H5'   A    13      48.075  31.820  40.151  1.00  0.00           H  
ATOM    393 H5''   A    13      48.052  31.271  38.433  1.00  0.00           H  
ATOM    394  C4'   A    13      46.236  31.165  39.444  1.00  0.00           C  
ATOM    395  H4'   A    13      46.393  30.098  39.600  1.00  0.00           H  
ATOM    396  O4'   A    13      45.637  31.691  40.677  1.00  0.00           O  
ATOM    397  C1'   A    13      44.250  31.707  40.583  1.00  0.00           C  
ATOM    398  H1'   A    13      43.640  31.260  41.368  1.00  0.00           H  
ATOM    399  N9    A    13      43.680  33.067  40.476  1.00  0.00           N  
ATOM    400  C8    A    13      44.358  34.219  40.144  1.00  0.00           C  
ATOM    401  H8    A    13      45.338  34.291  39.696  1.00  0.00           H  
ATOM    402  N7    A    13      43.536  35.222  40.126  1.00  0.00           N  
ATOM    403  C5    A    13      42.301  34.732  40.690  1.00  0.00           C  
ATOM    404  C6    A    13      41.103  35.354  41.083  1.00  0.00           C  
ATOM    405  N6    A    13      40.768  36.656  41.018  1.00  0.00           N  
ATOM    406  H61   A    13      39.921  36.995  41.451  1.00  0.00           H  
ATOM    407  H62   A    13      41.325  37.336  40.520  1.00  0.00           H  
ATOM    408  N1    A    13      40.176  34.683  41.691  1.00  0.00           N  
ATOM    409  C2    A    13      40.403  33.389  41.790  1.00  0.00           C  
ATOM    410  H2    A    13      39.577  32.812  42.179  1.00  0.00           H  
ATOM    411  N3    A    13      41.408  32.659  41.399  1.00  0.00           N  
ATOM    412  C4    A    13      42.404  33.412  40.926  1.00  0.00           C  
ATOM    413  C3'   A    13      45.150  31.348  38.400  1.00  0.00           C  
ATOM    414  H3'   A    13      45.069  32.423  38.242  1.00  0.00           H  
ATOM    415  C2'   A    13      43.983  30.944  39.239  1.00  0.00           C  
ATOM    416  H2'   A    13      43.018  31.173  38.787  1.00  0.00           H  
ATOM    417  O2'   A    13      44.048  29.541  39.653  1.00  0.00           O  
ATOM    418 HO2'   A    13      44.456  28.922  39.042  1.00  0.00           H  
ATOM    419  O3'   A    13      45.247  30.655  37.162  1.00  0.00           O  
ATOM    420  P     G    14      44.293  31.076  35.917  1.00  0.00           P  
ATOM    421  OP1   G    14      44.718  30.129  34.831  1.00  0.00           O  
ATOM    422  OP2   G    14      44.518  32.549  35.658  1.00  0.00           O  
ATOM    423  O5'   G    14      42.774  30.792  36.407  1.00  0.00           O  
ATOM    424  C5'   G    14      42.174  29.468  36.527  1.00  0.00           C  
ATOM    425  H5'   G    14      42.774  28.947  37.273  1.00  0.00           H  
ATOM    426 H5''   G    14      42.210  28.933  35.577  1.00  0.00           H  
ATOM    427  C4'   G    14      40.781  29.400  37.098  1.00  0.00           C  
ATOM    428  H4'   G    14      40.619  28.333  37.253  1.00  0.00           H  
ATOM    429  O4'   G    14      40.682  30.067  38.336  1.00  0.00           O  
ATOM    430  C1'   G    14      39.364  30.541  38.401  1.00  0.00           C  
ATOM    431  H1'   G    14      38.952  30.246  39.366  1.00  0.00           H  
ATOM    432  N9    G    14      39.422  32.064  38.338  1.00  0.00           N  
ATOM    433  C8    G    14      40.551  32.727  37.991  1.00  0.00           C  
ATOM    434  H8    G    14      41.499  32.308  37.689  1.00  0.00           H  
ATOM    435  N7    G    14      40.376  34.002  38.139  1.00  0.00           N  
ATOM    436  C5    G    14      38.994  34.118  38.580  1.00  0.00           C  
ATOM    437  C6    G    14      38.207  35.237  38.784  1.00  0.00           C  
ATOM    438  O6    G    14      38.448  36.471  38.673  1.00  0.00           O  
ATOM    439  N1    G    14      36.896  34.964  39.158  1.00  0.00           N  
ATOM    440  H1    G    14      36.294  35.775  39.120  1.00  0.00           H  
ATOM    441  C2    G    14      36.435  33.679  39.297  1.00  0.00           C  
ATOM    442  N2    G    14      35.180  33.466  39.607  1.00  0.00           N  
ATOM    443  H21   G    14      34.524  34.225  39.721  1.00  0.00           H  
ATOM    444  H22   G    14      34.748  32.565  39.462  1.00  0.00           H  
ATOM    445  N3    G    14      37.157  32.634  39.019  1.00  0.00           N  
ATOM    446  C4    G    14      38.457  32.894  38.709  1.00  0.00           C  
ATOM    447  C3'   G    14      39.697  29.924  36.212  1.00  0.00           C  
ATOM    448  H3'   G    14      39.963  30.896  35.797  1.00  0.00           H  
ATOM    449  C2'   G    14      38.499  30.073  37.233  1.00  0.00           C  
ATOM    450  H2'   G    14      37.759  30.845  37.021  1.00  0.00           H  
ATOM    451  O2'   G    14      37.915  28.846  37.604  1.00  0.00           O  
ATOM    452 HO2'   G    14      36.965  28.814  37.468  1.00  0.00           H  
ATOM    453  O3'   G    14      39.422  29.106  34.997  1.00  0.00           O  
ATOM    454  P     U    15      38.875  29.768  33.640  1.00  0.00           P  
ATOM    455  OP1   U    15      38.155  28.584  33.044  1.00  0.00           O  
ATOM    456  OP2   U    15      39.933  30.458  32.903  1.00  0.00           O  
ATOM    457  O5'   U    15      37.769  30.848  33.987  1.00  0.00           O  
ATOM    458  C5'   U    15      36.450  30.576  34.319  1.00  0.00           C  
ATOM    459  H5'   U    15      36.471  29.913  35.184  1.00  0.00           H  
ATOM    460 H5''   U    15      35.886  30.031  33.562  1.00  0.00           H  
ATOM    461  C4'   U    15      35.597  31.781  34.872  1.00  0.00           C  
ATOM    462  H4'   U    15      34.608  31.454  35.190  1.00  0.00           H  
ATOM    463  O4'   U    15      36.251  32.687  35.811  1.00  0.00           O  
ATOM    464  C1'   U    15      35.824  34.039  35.675  1.00  0.00           C  
ATOM    465  H1'   U    15      35.331  34.428  36.566  1.00  0.00           H  
ATOM    466  N1    U    15      36.963  34.967  35.508  1.00  0.00           N  
ATOM    467  C6    U    15      38.087  34.630  34.848  1.00  0.00           C  
ATOM    468  H6    U    15      38.234  33.617  34.503  1.00  0.00           H  
ATOM    469  C5    U    15      39.100  35.552  34.696  1.00  0.00           C  
ATOM    470  H5    U    15      40.033  35.208  34.275  1.00  0.00           H  
ATOM    471  C4    U    15      39.026  36.930  35.173  1.00  0.00           C  
ATOM    472  O4    U    15      39.955  37.776  35.233  1.00  0.00           O  
ATOM    473  N3    U    15      37.803  37.200  35.700  1.00  0.00           N  
ATOM    474  H3    U    15      37.605  38.135  36.026  1.00  0.00           H  
ATOM    475  C2    U    15      36.799  36.297  35.897  1.00  0.00           C  
ATOM    476  O2    U    15      35.774  36.797  36.231  1.00  0.00           O  
ATOM    477  C3'   U    15      35.342  32.707  33.707  1.00  0.00           C  
ATOM    478  H3'   U    15      36.288  32.805  33.176  1.00  0.00           H  
ATOM    479  C2'   U    15      34.961  34.006  34.409  1.00  0.00           C  
ATOM    480  H2'   U    15      35.246  34.860  33.795  1.00  0.00           H  
ATOM    481  O2'   U    15      33.584  34.047  34.662  1.00  0.00           O  
ATOM    482 HO2'   U    15      33.122  34.377  33.888  1.00  0.00           H  
ATOM    483  O3'   U    15      34.261  32.262  32.868  1.00  0.00           O  
ATOM    484  P     G    16      33.991  32.978  31.506  1.00  0.00           P  
ATOM    485  OP1   G    16      35.272  33.179  30.815  1.00  0.00           O  
ATOM    486  OP2   G    16      33.186  34.200  31.746  1.00  0.00           O  
ATOM    487  O5'   G    16      33.232  32.076  30.572  1.00  0.00           O  
ATOM    488  C5'   G    16      33.758  30.960  29.869  1.00  0.00           C  
ATOM    489  H5'   G    16      34.342  30.299  30.511  1.00  0.00           H  
ATOM    490 H5''   G    16      34.290  31.403  29.027  1.00  0.00           H  
ATOM    491  C4'   G    16      32.634  30.177  29.296  1.00  0.00           C  
ATOM    492  H4'   G    16      33.058  29.381  28.685  1.00  0.00           H  
ATOM    493  O4'   G    16      31.892  29.529  30.264  1.00  0.00           O  
ATOM    494  C1'   G    16      30.491  29.480  29.972  1.00  0.00           C  
ATOM    495  H1'   G    16      30.089  28.467  30.008  1.00  0.00           H  
ATOM    496  N9    G    16      29.726  30.352  30.883  1.00  0.00           N  
ATOM    497  C8    G    16      30.186  30.811  32.159  1.00  0.00           C  
ATOM    498  H8    G    16      31.251  30.887  32.321  1.00  0.00           H  
ATOM    499  N7    G    16      29.232  31.022  33.030  1.00  0.00           N  
ATOM    500  C5    G    16      28.096  30.680  32.280  1.00  0.00           C  
ATOM    501  C6    G    16      26.728  30.707  32.675  1.00  0.00           C  
ATOM    502  O6    G    16      26.215  30.985  33.774  1.00  0.00           O  
ATOM    503  N1    G    16      25.795  30.373  31.673  1.00  0.00           N  
ATOM    504  H1    G    16      24.834  30.317  31.981  1.00  0.00           H  
ATOM    505  C2    G    16      26.224  29.987  30.386  1.00  0.00           C  
ATOM    506  N2    G    16      25.244  29.803  29.538  1.00  0.00           N  
ATOM    507  H21   G    16      24.296  29.967  29.845  1.00  0.00           H  
ATOM    508  H22   G    16      25.555  29.699  28.583  1.00  0.00           H  
ATOM    509  N3    G    16      27.512  29.812  30.043  1.00  0.00           N  
ATOM    510  C4    G    16      28.379  30.221  30.999  1.00  0.00           C  
ATOM    511  C3'   G    16      31.615  30.934  28.455  1.00  0.00           C  
ATOM    512  H3'   G    16      31.400  31.919  28.870  1.00  0.00           H  
ATOM    513  C2'   G    16      30.373  30.014  28.498  1.00  0.00           C  
ATOM    514  H2'   G    16      29.390  30.451  28.327  1.00  0.00           H  
ATOM    515  O2'   G    16      30.637  28.843  27.780  1.00  0.00           O  
ATOM    516 HO2'   G    16      30.959  29.080  26.907  1.00  0.00           H  
ATOM    517  O3'   G    16      32.020  30.888  27.058  1.00  0.00           O  
ATOM    518  P     G    17      32.121  32.297  26.292  1.00  0.00           P  
ATOM    519  OP1   G    17      32.655  32.028  24.939  1.00  0.00           O  
ATOM    520  OP2   G    17      32.808  33.273  27.077  1.00  0.00           O  
ATOM    521  O5'   G    17      30.488  32.645  26.170  1.00  0.00           O  
ATOM    522  C5'   G    17      29.700  31.931  25.257  1.00  0.00           C  
ATOM    523  H5'   G    17      29.736  30.865  25.479  1.00  0.00           H  
ATOM    524 H5''   G    17      29.991  32.190  24.239  1.00  0.00           H  
ATOM    525  C4'   G    17      28.222  32.242  25.390  1.00  0.00           C  
ATOM    526  H4'   G    17      27.660  31.699  24.630  1.00  0.00           H  
ATOM    527  O4'   G    17      27.783  31.883  26.670  1.00  0.00           O  
ATOM    528  C1'   G    17      26.904  32.872  27.197  1.00  0.00           C  
ATOM    529  H1'   G    17      25.972  32.331  27.363  1.00  0.00           H  
ATOM    530  N9    G    17      27.322  33.320  28.550  1.00  0.00           N  
ATOM    531  C8    G    17      28.554  33.630  29.024  1.00  0.00           C  
ATOM    532  H8    G    17      29.527  33.536  28.565  1.00  0.00           H  
ATOM    533  N7    G    17      28.612  33.761  30.360  1.00  0.00           N  
ATOM    534  C5    G    17      27.316  33.757  30.728  1.00  0.00           C  
ATOM    535  C6    G    17      26.664  33.783  32.046  1.00  0.00           C  
ATOM    536  O6    G    17      27.281  33.975  33.128  1.00  0.00           O  
ATOM    537  N1    G    17      25.302  33.679  32.068  1.00  0.00           N  
ATOM    538  H1    G    17      24.704  33.804  32.872  1.00  0.00           H  
ATOM    539  C2    G    17      24.626  33.607  30.872  1.00  0.00           C  
ATOM    540  N2    G    17      23.384  33.557  30.885  1.00  0.00           N  
ATOM    541  H21   G    17      22.923  34.002  31.665  1.00  0.00           H  
ATOM    542  H22   G    17      23.007  33.617  29.949  1.00  0.00           H  
ATOM    543  N3    G    17      25.146  33.526  29.652  1.00  0.00           N  
ATOM    544  C4    G    17      26.491  33.588  29.657  1.00  0.00           C  
ATOM    545  C3'   G    17      27.838  33.776  25.268  1.00  0.00           C  
ATOM    546  H3'   G    17      28.594  34.436  25.694  1.00  0.00           H  
ATOM    547  C2'   G    17      26.604  33.899  26.161  1.00  0.00           C  
ATOM    548  H2'   G    17      26.571  34.880  26.635  1.00  0.00           H  
ATOM    549  O2'   G    17      25.474  33.472  25.358  1.00  0.00           O  
ATOM    550 HO2'   G    17      25.733  33.671  24.456  1.00  0.00           H  
ATOM    551  O3'   G    17      27.514  34.242  23.966  1.00  0.00           O  
ATOM    552  P     A    18      28.500  34.465  22.778  1.00  0.00           P  
ATOM    553  OP1   A    18      29.744  35.091  23.401  1.00  0.00           O  
ATOM    554  OP2   A    18      27.709  35.222  21.730  1.00  0.00           O  
ATOM    555  O5'   A    18      28.660  33.016  22.340  1.00  0.00           O  
ATOM    556  C5'   A    18      29.029  32.690  21.038  1.00  0.00           C  
ATOM    557  H5'   A    18      30.083  32.412  21.033  1.00  0.00           H  
ATOM    558 H5''   A    18      28.838  33.543  20.386  1.00  0.00           H  
ATOM    559  C4'   A    18      28.150  31.579  20.422  1.00  0.00           C  
ATOM    560  H4'   A    18      28.577  31.505  19.422  1.00  0.00           H  
ATOM    561  O4'   A    18      28.201  30.297  21.035  1.00  0.00           O  
ATOM    562  C1'   A    18      26.922  30.008  21.592  1.00  0.00           C  
ATOM    563  H1'   A    18      26.498  29.294  20.887  1.00  0.00           H  
ATOM    564  N9    A    18      27.084  29.357  22.872  1.00  0.00           N  
ATOM    565  C8    A    18      28.070  28.395  23.122  1.00  0.00           C  
ATOM    566  H8    A    18      28.752  28.040  22.363  1.00  0.00           H  
ATOM    567  N7    A    18      28.132  27.984  24.354  1.00  0.00           N  
ATOM    568  C5    A    18      27.123  28.716  24.999  1.00  0.00           C  
ATOM    569  C6    A    18      26.685  28.846  26.392  1.00  0.00           C  
ATOM    570  N6    A    18      27.151  28.039  27.353  1.00  0.00           N  
ATOM    571  H61   A    18      26.787  28.085  28.294  1.00  0.00           H  
ATOM    572  H62   A    18      27.771  27.289  27.085  1.00  0.00           H  
ATOM    573  N1    A    18      25.674  29.628  26.678  1.00  0.00           N  
ATOM    574  C2    A    18      25.163  30.363  25.766  1.00  0.00           C  
ATOM    575  H2    A    18      24.370  30.989  26.150  1.00  0.00           H  
ATOM    576  N3    A    18      25.465  30.402  24.456  1.00  0.00           N  
ATOM    577  C4    A    18      26.512  29.620  24.160  1.00  0.00           C  
ATOM    578  C3'   A    18      26.639  31.971  20.306  1.00  0.00           C  
ATOM    579  H3'   A    18      26.531  33.056  20.299  1.00  0.00           H  
ATOM    580  C2'   A    18      26.141  31.350  21.624  1.00  0.00           C  
ATOM    581  H2'   A    18      26.588  31.962  22.408  1.00  0.00           H  
ATOM    582  O2'   A    18      24.771  31.285  21.803  1.00  0.00           O  
ATOM    583 HO2'   A    18      24.553  31.202  22.735  1.00  0.00           H  
ATOM    584  O3'   A    18      26.004  31.374  19.223  1.00  0.00           O  
ATOM    585  P     G    19      26.264  31.932  17.723  1.00  0.00           P  
ATOM    586  OP1   G    19      26.635  33.364  17.781  1.00  0.00           O  
ATOM    587  OP2   G    19      25.050  31.574  16.935  1.00  0.00           O  
ATOM    588  O5'   G    19      27.552  31.135  17.109  1.00  0.00           O  
ATOM    589  C5'   G    19      27.443  29.765  16.879  1.00  0.00           C  
ATOM    590  H5'   G    19      26.625  29.516  16.203  1.00  0.00           H  
ATOM    591 H5''   G    19      27.181  29.313  17.835  1.00  0.00           H  
ATOM    592  C4'   G    19      28.819  29.260  16.417  1.00  0.00           C  
ATOM    593  H4'   G    19      28.811  28.170  16.381  1.00  0.00           H  
ATOM    594  O4'   G    19      29.110  29.660  15.085  1.00  0.00           O  
ATOM    595  C1'   G    19      30.427  30.154  14.960  1.00  0.00           C  
ATOM    596  H1'   G    19      30.890  29.674  14.097  1.00  0.00           H  
ATOM    597  N9    G    19      30.551  31.590  14.703  1.00  0.00           N  
ATOM    598  C8    G    19      29.637  32.608  14.947  1.00  0.00           C  
ATOM    599  H8    G    19      28.605  32.407  15.196  1.00  0.00           H  
ATOM    600  N7    G    19      30.101  33.806  14.849  1.00  0.00           N  
ATOM    601  C5    G    19      31.486  33.604  14.565  1.00  0.00           C  
ATOM    602  C6    G    19      32.576  34.575  14.451  1.00  0.00           C  
ATOM    603  O6    G    19      32.471  35.792  14.411  1.00  0.00           O  
ATOM    604  N1    G    19      33.799  33.977  14.080  1.00  0.00           N  
ATOM    605  H1    G    19      34.563  34.610  13.895  1.00  0.00           H  
ATOM    606  C2    G    19      33.884  32.599  13.871  1.00  0.00           C  
ATOM    607  N2    G    19      35.024  32.177  13.432  1.00  0.00           N  
ATOM    608  H21   G    19      35.830  32.777  13.330  1.00  0.00           H  
ATOM    609  H22   G    19      35.003  31.168  13.395  1.00  0.00           H  
ATOM    610  N3    G    19      32.973  31.617  13.924  1.00  0.00           N  
ATOM    611  C4    G    19      31.742  32.244  14.287  1.00  0.00           C  
ATOM    612  C3'   G    19      30.031  29.694  17.265  1.00  0.00           C  
ATOM    613  H3'   G    19      29.785  30.663  17.699  1.00  0.00           H  
ATOM    614  C2'   G    19      31.113  29.791  16.210  1.00  0.00           C  
ATOM    615  H2'   G    19      31.771  30.593  16.544  1.00  0.00           H  
ATOM    616  O2'   G    19      31.836  28.624  15.976  1.00  0.00           O  
ATOM    617 HO2'   G    19      31.742  28.135  16.797  1.00  0.00           H  
ATOM    618  O3'   G    19      30.342  28.712  18.217  1.00  0.00           O  
ATOM    619  P     U    20      31.315  28.855  19.438  1.00  0.00           P  
ATOM    620  OP1   U    20      30.760  28.044  20.554  1.00  0.00           O  
ATOM    621  OP2   U    20      31.523  30.299  19.689  1.00  0.00           O  
ATOM    622  O5'   U    20      32.700  28.212  19.046  1.00  0.00           O  
ATOM    623  C5'   U    20      32.940  26.854  19.060  1.00  0.00           C  
ATOM    624  H5'   U    20      32.174  26.323  18.495  1.00  0.00           H  
ATOM    625 H5''   U    20      32.890  26.463  20.076  1.00  0.00           H  
ATOM    626  C4'   U    20      34.248  26.310  18.502  1.00  0.00           C  
ATOM    627  H4'   U    20      34.199  25.232  18.653  1.00  0.00           H  
ATOM    628  O4'   U    20      34.486  26.683  17.118  1.00  0.00           O  
ATOM    629  C1'   U    20      35.731  27.309  16.967  1.00  0.00           C  
ATOM    630  H1'   U    20      36.148  27.030  15.999  1.00  0.00           H  
ATOM    631  N1    U    20      35.884  28.771  16.955  1.00  0.00           N  
ATOM    632  C6    U    20      34.752  29.509  16.905  1.00  0.00           C  
ATOM    633  H6    U    20      33.810  29.047  17.163  1.00  0.00           H  
ATOM    634  C5    U    20      34.773  30.778  16.529  1.00  0.00           C  
ATOM    635  H5    U    20      33.869  31.352  16.670  1.00  0.00           H  
ATOM    636  C4    U    20      36.043  31.470  16.293  1.00  0.00           C  
ATOM    637  O4    U    20      36.144  32.721  16.349  1.00  0.00           O  
ATOM    638  N3    U    20      37.055  30.582  16.071  1.00  0.00           N  
ATOM    639  H3    U    20      37.992  30.810  15.769  1.00  0.00           H  
ATOM    640  C2    U    20      37.080  29.241  16.433  1.00  0.00           C  
ATOM    641  O2    U    20      38.138  28.609  16.464  1.00  0.00           O  
ATOM    642  C3'   U    20      35.494  26.835  19.262  1.00  0.00           C  
ATOM    643  H3'   U    20      35.323  27.894  19.454  1.00  0.00           H  
ATOM    644  C2'   U    20      36.532  26.629  18.148  1.00  0.00           C  
ATOM    645  H2'   U    20      37.414  27.216  18.405  1.00  0.00           H  
ATOM    646  O2'   U    20      36.858  25.301  17.869  1.00  0.00           O  
ATOM    647 HO2'   U    20      37.242  24.879  18.641  1.00  0.00           H  
ATOM    648  O3'   U    20      35.858  26.033  20.386  1.00  0.00           O  
ATOM    649  P     A    21      36.075  26.735  21.808  1.00  0.00           P  
ATOM    650  OP1   A    21      35.867  25.700  22.830  1.00  0.00           O  
ATOM    651  OP2   A    21      35.282  27.929  21.860  1.00  0.00           O  
ATOM    652  O5'   A    21      37.645  27.092  21.790  1.00  0.00           O  
ATOM    653  C5'   A    21      38.598  26.082  21.852  1.00  0.00           C  
ATOM    654  H5'   A    21      38.301  25.221  21.253  1.00  0.00           H  
ATOM    655 H5''   A    21      38.660  25.569  22.812  1.00  0.00           H  
ATOM    656  C4'   A    21      39.893  26.653  21.320  1.00  0.00           C  
ATOM    657  H4'   A    21      40.679  25.906  21.210  1.00  0.00           H  
ATOM    658  O4'   A    21      39.715  27.156  19.947  1.00  0.00           O  
ATOM    659  C1'   A    21      40.338  28.466  19.968  1.00  0.00           C  
ATOM    660  H1'   A    21      40.981  28.590  19.097  1.00  0.00           H  
ATOM    661  N9    A    21      39.274  29.547  19.931  1.00  0.00           N  
ATOM    662  C8    A    21      37.882  29.526  19.932  1.00  0.00           C  
ATOM    663  H8    A    21      37.322  28.602  19.918  1.00  0.00           H  
ATOM    664  N7    A    21      37.297  30.641  19.698  1.00  0.00           N  
ATOM    665  C5    A    21      38.387  31.581  19.539  1.00  0.00           C  
ATOM    666  C6    A    21      38.640  32.961  19.233  1.00  0.00           C  
ATOM    667  N6    A    21      37.681  33.828  19.087  1.00  0.00           N  
ATOM    668  H61   A    21      37.806  34.828  19.013  1.00  0.00           H  
ATOM    669  H62   A    21      36.739  33.490  18.949  1.00  0.00           H  
ATOM    670  N1    A    21      39.869  33.495  19.308  1.00  0.00           N  
ATOM    671  C2    A    21      40.907  32.690  19.496  1.00  0.00           C  
ATOM    672  H2    A    21      41.899  33.104  19.598  1.00  0.00           H  
ATOM    673  N3    A    21      40.809  31.414  19.684  1.00  0.00           N  
ATOM    674  C4    A    21      39.575  30.907  19.666  1.00  0.00           C  
ATOM    675  C3'   A    21      40.333  27.850  22.195  1.00  0.00           C  
ATOM    676  H3'   A    21      39.468  28.481  22.397  1.00  0.00           H  
ATOM    677  C2'   A    21      41.229  28.559  21.184  1.00  0.00           C  
ATOM    678  H2'   A    21      41.438  29.598  21.438  1.00  0.00           H  
ATOM    679  O2'   A    21      42.411  27.757  21.013  1.00  0.00           O  
ATOM    680 HO2'   A    21      43.133  28.324  20.729  1.00  0.00           H  
ATOM    681  O3'   A    21      40.896  27.609  23.469  1.00  0.00           O  
ATOM    682  P     G    22      40.839  28.578  24.745  1.00  0.00           P  
ATOM    683  OP1   G    22      41.295  27.655  25.815  1.00  0.00           O  
ATOM    684  OP2   G    22      39.487  29.161  24.878  1.00  0.00           O  
ATOM    685  O5'   G    22      41.910  29.674  24.498  1.00  0.00           O  
ATOM    686  C5'   G    22      43.285  29.386  24.184  1.00  0.00           C  
ATOM    687  H5'   G    22      43.218  28.780  23.281  1.00  0.00           H  
ATOM    688 H5''   G    22      43.833  28.959  25.025  1.00  0.00           H  
ATOM    689  C4'   G    22      43.969  30.682  23.700  1.00  0.00           C  
ATOM    690  H4'   G    22      45.007  30.569  23.388  1.00  0.00           H  
ATOM    691  O4'   G    22      43.183  31.142  22.580  1.00  0.00           O  
ATOM    692  C1'   G    22      43.157  32.537  22.568  1.00  0.00           C  
ATOM    693  H1'   G    22      43.496  32.859  21.584  1.00  0.00           H  
ATOM    694  N9    G    22      41.745  33.104  22.671  1.00  0.00           N  
ATOM    695  C8    G    22      40.615  32.479  23.026  1.00  0.00           C  
ATOM    696  H8    G    22      40.655  31.452  23.357  1.00  0.00           H  
ATOM    697  N7    G    22      39.515  33.170  22.922  1.00  0.00           N  
ATOM    698  C5    G    22      39.949  34.382  22.357  1.00  0.00           C  
ATOM    699  C6    G    22      39.277  35.460  21.764  1.00  0.00           C  
ATOM    700  O6    G    22      38.053  35.599  21.729  1.00  0.00           O  
ATOM    701  N1    G    22      40.068  36.451  21.303  1.00  0.00           N  
ATOM    702  H1    G    22      39.557  37.095  20.717  1.00  0.00           H  
ATOM    703  C2    G    22      41.408  36.408  21.354  1.00  0.00           C  
ATOM    704  N2    G    22      42.185  37.381  20.894  1.00  0.00           N  
ATOM    705  H21   G    22      41.673  38.228  20.693  1.00  0.00           H  
ATOM    706  H22   G    22      43.175  37.301  20.707  1.00  0.00           H  
ATOM    707  N3    G    22      42.139  35.378  21.789  1.00  0.00           N  
ATOM    708  C4    G    22      41.331  34.371  22.273  1.00  0.00           C  
ATOM    709  C3'   G    22      43.979  31.875  24.635  1.00  0.00           C  
ATOM    710  H3'   G    22      43.016  31.963  25.138  1.00  0.00           H  
ATOM    711  C2'   G    22      43.950  33.133  23.752  1.00  0.00           C  
ATOM    712  H2'   G    22      43.503  34.024  24.194  1.00  0.00           H  
ATOM    713  O2'   G    22      45.221  33.478  23.330  1.00  0.00           O  
ATOM    714 HO2'   G    22      45.330  34.429  23.257  1.00  0.00           H  
ATOM    715  O3'   G    22      45.034  31.814  25.644  1.00  0.00           O  
ATOM    716  P     C    23      44.877  32.642  26.974  1.00  0.00           P  
ATOM    717  OP1   C    23      46.148  32.479  27.639  1.00  0.00           O  
ATOM    718  OP2   C    23      43.597  32.253  27.575  1.00  0.00           O  
ATOM    719  O5'   C    23      44.834  34.206  26.593  1.00  0.00           O  
ATOM    720  C5'   C    23      45.932  34.937  26.167  1.00  0.00           C  
ATOM    721  H5'   C    23      46.446  34.488  25.317  1.00  0.00           H  
ATOM    722 H5''   C    23      46.573  35.017  27.045  1.00  0.00           H  
ATOM    723  C4'   C    23      45.601  36.353  25.736  1.00  0.00           C  
ATOM    724  H4'   C    23      46.526  36.846  25.437  1.00  0.00           H  
ATOM    725  O4'   C    23      44.646  36.328  24.726  1.00  0.00           O  
ATOM    726  C1'   C    23      43.864  37.482  24.791  1.00  0.00           C  
ATOM    727  H1'   C    23      43.971  38.013  23.845  1.00  0.00           H  
ATOM    728  N1    C    23      42.429  37.208  24.996  1.00  0.00           N  
ATOM    729  C6    C    23      41.922  36.152  25.712  1.00  0.00           C  
ATOM    730  H6    C    23      42.628  35.402  26.036  1.00  0.00           H  
ATOM    731  C5    C    23      40.584  36.073  25.978  1.00  0.00           C  
ATOM    732  H5    C    23      40.217  35.274  26.605  1.00  0.00           H  
ATOM    733  C4    C    23      39.718  36.988  25.352  1.00  0.00           C  
ATOM    734  N4    C    23      38.465  36.828  25.280  1.00  0.00           N  
ATOM    735  H41   C    23      38.064  37.483  24.624  1.00  0.00           H  
ATOM    736  H42   C    23      37.994  35.978  25.552  1.00  0.00           H  
ATOM    737  N3    C    23      40.201  38.011  24.706  1.00  0.00           N  
ATOM    738  C2    C    23      41.555  38.203  24.581  1.00  0.00           C  
ATOM    739  O2    C    23      41.885  39.236  24.006  1.00  0.00           O  
ATOM    740  C3'   C    23      44.913  37.219  26.852  1.00  0.00           C  
ATOM    741  H3'   C    23      44.055  36.713  27.294  1.00  0.00           H  
ATOM    742  C2'   C    23      44.434  38.330  25.912  1.00  0.00           C  
ATOM    743  H2'   C    23      43.747  38.954  26.484  1.00  0.00           H  
ATOM    744  O2'   C    23      45.511  39.266  25.470  1.00  0.00           O  
ATOM    745 HO2'   C    23      45.044  39.975  25.022  1.00  0.00           H  
ATOM    746  O3'   C    23      45.777  37.694  27.829  1.00  0.00           O  
ATOM    747  P     C    24      45.200  38.368  29.096  1.00  0.00           P  
ATOM    748  OP1   C    24      46.381  38.603  29.995  1.00  0.00           O  
ATOM    749  OP2   C    24      44.167  37.395  29.646  1.00  0.00           O  
ATOM    750  O5'   C    24      44.670  39.746  28.773  1.00  0.00           O  
ATOM    751  C5'   C    24      45.409  40.806  28.272  1.00  0.00           C  
ATOM    752  H5'   C    24      46.002  40.584  27.384  1.00  0.00           H  
ATOM    753 H5''   C    24      46.129  41.094  29.038  1.00  0.00           H  
ATOM    754  C4'   C    24      44.419  41.947  27.893  1.00  0.00           C  
ATOM    755  H4'   C    24      45.044  42.773  27.552  1.00  0.00           H  
ATOM    756  O4'   C    24      43.517  41.443  26.884  1.00  0.00           O  
ATOM    757  C1'   C    24      42.292  42.089  27.006  1.00  0.00           C  
ATOM    758  H1'   C    24      42.128  42.692  26.113  1.00  0.00           H  
ATOM    759  N1    C    24      41.179  41.201  27.359  1.00  0.00           N  
ATOM    760  C6    C    24      41.341  39.935  27.962  1.00  0.00           C  
ATOM    761  H6    C    24      42.349  39.599  28.156  1.00  0.00           H  
ATOM    762  C5    C    24      40.271  39.164  28.254  1.00  0.00           C  
ATOM    763  H5    C    24      40.450  38.174  28.646  1.00  0.00           H  
ATOM    764  C4    C    24      39.028  39.625  27.748  1.00  0.00           C  
ATOM    765  N4    C    24      37.931  38.883  27.795  1.00  0.00           N  
ATOM    766  H41   C    24      37.109  39.418  27.554  1.00  0.00           H  
ATOM    767  H42   C    24      38.009  38.064  28.381  1.00  0.00           H  
ATOM    768  N3    C    24      38.802  40.784  27.215  1.00  0.00           N  
ATOM    769  C2    C    24      39.857  41.668  27.064  1.00  0.00           C  
ATOM    770  O2    C    24      39.736  42.753  26.493  1.00  0.00           O  
ATOM    771  C3'   C    24      43.534  42.428  29.096  1.00  0.00           C  
ATOM    772  H3'   C    24      43.155  41.492  29.505  1.00  0.00           H  
ATOM    773  C2'   C    24      42.380  43.061  28.283  1.00  0.00           C  
ATOM    774  H2'   C    24      41.428  43.044  28.814  1.00  0.00           H  
ATOM    775  O2'   C    24      42.668  44.403  27.793  1.00  0.00           O  
ATOM    776 HO2'   C    24      42.396  44.988  28.504  1.00  0.00           H  
ATOM    777  O3'   C    24      44.256  43.247  29.988  1.00  0.00           O  
ATOM    778  P     C    25      43.710  43.469  31.461  1.00  0.00           P  
ATOM    779  OP1   C    25      44.552  44.474  32.053  1.00  0.00           O  
ATOM    780  OP2   C    25      43.656  42.135  32.114  1.00  0.00           O  
ATOM    781  O5'   C    25      42.238  44.119  31.421  1.00  0.00           O  
ATOM    782  C5'   C    25      42.191  45.484  31.184  1.00  0.00           C  
ATOM    783  H5'   C    25      42.778  45.882  30.356  1.00  0.00           H  
ATOM    784 H5''   C    25      42.714  45.984  31.999  1.00  0.00           H  
ATOM    785  C4'   C    25      40.764  45.975  30.916  1.00  0.00           C  
ATOM    786  H4'   C    25      40.766  47.061  30.818  1.00  0.00           H  
ATOM    787  O4'   C    25      40.208  45.285  29.810  1.00  0.00           O  
ATOM    788  C1'   C    25      38.725  45.257  29.983  1.00  0.00           C  
ATOM    789  H1'   C    25      38.258  45.778  29.148  1.00  0.00           H  
ATOM    790  N1    C    25      38.197  43.854  30.061  1.00  0.00           N  
ATOM    791  C6    C    25      39.070  42.842  30.415  1.00  0.00           C  
ATOM    792  H6    C    25      40.083  43.078  30.703  1.00  0.00           H  
ATOM    793  C5    C    25      38.669  41.574  30.544  1.00  0.00           C  
ATOM    794  H5    C    25      39.318  40.753  30.813  1.00  0.00           H  
ATOM    795  C4    C    25      37.345  41.249  30.203  1.00  0.00           C  
ATOM    796  N4    C    25      36.881  40.069  30.301  1.00  0.00           N  
ATOM    797  H41   C    25      35.900  39.988  30.078  1.00  0.00           H  
ATOM    798  H42   C    25      37.403  39.339  30.765  1.00  0.00           H  
ATOM    799  N3    C    25      36.473  42.253  29.864  1.00  0.00           N  
ATOM    800  C2    C    25      36.879  43.526  29.797  1.00  0.00           C  
ATOM    801  O2    C    25      36.116  44.337  29.416  1.00  0.00           O  
ATOM    802  C3'   C    25      39.728  45.737  32.105  1.00  0.00           C  
ATOM    803  H3'   C    25      39.673  44.677  32.353  1.00  0.00           H  
ATOM    804  C2'   C    25      38.455  45.995  31.310  1.00  0.00           C  
ATOM    805  H2'   C    25      37.604  45.554  31.829  1.00  0.00           H  
ATOM    806  O2'   C    25      38.303  47.436  31.090  1.00  0.00           O  
ATOM    807 HO2'   C    25      37.356  47.590  31.139  1.00  0.00           H  
ATOM    808  O3'   C    25      39.904  46.448  33.276  1.00  0.00           O  
ATOM    809  P     G    26      39.066  46.169  34.568  1.00  0.00           P  
ATOM    810  OP1   G    26      39.296  47.356  35.357  1.00  0.00           O  
ATOM    811  OP2   G    26      39.468  44.876  35.021  1.00  0.00           O  
ATOM    812  O5'   G    26      37.568  46.014  34.189  1.00  0.00           O  
ATOM    813  C5'   G    26      36.787  47.173  34.026  1.00  0.00           C  
ATOM    814  H5'   G    26      37.072  47.824  33.200  1.00  0.00           H  
ATOM    815 H5''   G    26      36.662  47.789  34.917  1.00  0.00           H  
ATOM    816  C4'   G    26      35.387  46.668  33.841  1.00  0.00           C  
ATOM    817  H4'   G    26      34.736  47.510  33.606  1.00  0.00           H  
ATOM    818  O4'   G    26      35.235  45.911  32.724  1.00  0.00           O  
ATOM    819  C1'   G    26      34.229  44.933  32.955  1.00  0.00           C  
ATOM    820  H1'   G    26      33.534  44.800  32.125  1.00  0.00           H  
ATOM    821  N9    G    26      34.797  43.583  33.042  1.00  0.00           N  
ATOM    822  C8    G    26      36.152  43.260  33.053  1.00  0.00           C  
ATOM    823  H8    G    26      36.870  44.066  33.013  1.00  0.00           H  
ATOM    824  N7    G    26      36.357  41.964  33.065  1.00  0.00           N  
ATOM    825  C5    G    26      35.029  41.445  33.146  1.00  0.00           C  
ATOM    826  C6    G    26      34.493  40.087  33.269  1.00  0.00           C  
ATOM    827  O6    G    26      35.024  38.993  33.308  1.00  0.00           O  
ATOM    828  N1    G    26      33.093  40.103  33.365  1.00  0.00           N  
ATOM    829  H1    G    26      32.710  39.170  33.419  1.00  0.00           H  
ATOM    830  C2    G    26      32.282  41.183  33.391  1.00  0.00           C  
ATOM    831  N2    G    26      31.078  41.064  33.747  1.00  0.00           N  
ATOM    832  H21   G    26      30.667  40.147  33.855  1.00  0.00           H  
ATOM    833  H22   G    26      30.531  41.908  33.836  1.00  0.00           H  
ATOM    834  N3    G    26      32.741  42.431  33.203  1.00  0.00           N  
ATOM    835  C4    G    26      34.129  42.476  33.188  1.00  0.00           C  
ATOM    836  C3'   G    26      34.685  45.921  35.008  1.00  0.00           C  
ATOM    837  H3'   G    26      35.288  45.088  35.370  1.00  0.00           H  
ATOM    838  C2'   G    26      33.500  45.361  34.235  1.00  0.00           C  
ATOM    839  H2'   G    26      33.101  44.514  34.793  1.00  0.00           H  
ATOM    840  O2'   G    26      32.444  46.220  33.921  1.00  0.00           O  
ATOM    841 HO2'   G    26      32.086  46.719  34.659  1.00  0.00           H  
ATOM    842  O3'   G    26      34.223  46.840  35.949  1.00  0.00           O  
ATOM    843  P     U    27      33.981  46.412  37.439  1.00  0.00           P  
ATOM    844  OP1   U    27      33.299  47.524  38.025  1.00  0.00           O  
ATOM    845  OP2   U    27      35.316  45.975  37.842  1.00  0.00           O  
ATOM    846  O5'   U    27      33.073  45.134  37.359  1.00  0.00           O  
ATOM    847  C5'   U    27      31.643  45.096  37.280  1.00  0.00           C  
ATOM    848  H5'   U    27      31.401  45.506  36.299  1.00  0.00           H  
ATOM    849 H5''   U    27      31.266  45.728  38.084  1.00  0.00           H  
ATOM    850  C4'   U    27      31.136  43.658  37.435  1.00  0.00           C  
ATOM    851  H4'   U    27      30.065  43.649  37.236  1.00  0.00           H  
ATOM    852  O4'   U    27      31.772  42.735  36.484  1.00  0.00           O  
ATOM    853  C1'   U    27      31.992  41.508  37.154  1.00  0.00           C  
ATOM    854  H1'   U    27      31.433  40.725  36.643  1.00  0.00           H  
ATOM    855  N1    U    27      33.477  41.133  37.004  1.00  0.00           N  
ATOM    856  C6    U    27      34.473  42.075  36.845  1.00  0.00           C  
ATOM    857  H6    U    27      34.223  43.125  36.869  1.00  0.00           H  
ATOM    858  C5    U    27      35.785  41.713  36.632  1.00  0.00           C  
ATOM    859  H5    U    27      36.556  42.449  36.457  1.00  0.00           H  
ATOM    860  C4    U    27      36.139  40.369  36.602  1.00  0.00           C  
ATOM    861  O4    U    27      37.306  39.967  36.458  1.00  0.00           O  
ATOM    862  N3    U    27      35.140  39.444  36.854  1.00  0.00           N  
ATOM    863  H3    U    27      35.389  38.468  36.776  1.00  0.00           H  
ATOM    864  C2    U    27      33.832  39.776  37.100  1.00  0.00           C  
ATOM    865  O2    U    27      33.060  38.886  37.411  1.00  0.00           O  
ATOM    866  C3'   U    27      31.448  43.064  38.847  1.00  0.00           C  
ATOM    867  H3'   U    27      32.434  43.434  39.131  1.00  0.00           H  
ATOM    868  C2'   U    27      31.533  41.560  38.592  1.00  0.00           C  
ATOM    869  H2'   U    27      32.242  41.064  39.254  1.00  0.00           H  
ATOM    870  O2'   U    27      30.274  40.926  38.666  1.00  0.00           O  
ATOM    871 HO2'   U    27      30.351  40.044  39.037  1.00  0.00           H  
ATOM    872  O3'   U    27      30.473  43.335  39.787  1.00  0.00           O  
ATOM    873  P     C    28      30.738  43.220  41.349  1.00  0.00           P  
ATOM    874  OP1   C    28      29.524  43.714  42.002  1.00  0.00           O  
ATOM    875  OP2   C    28      32.006  43.943  41.603  1.00  0.00           O  
ATOM    876  O5'   C    28      30.948  41.671  41.641  1.00  0.00           O  
ATOM    877  C5'   C    28      29.842  40.840  41.737  1.00  0.00           C  
ATOM    878  H5'   C    28      29.153  41.214  40.980  1.00  0.00           H  
ATOM    879 H5''   C    28      29.409  41.106  42.701  1.00  0.00           H  
ATOM    880  C4'   C    28      30.103  39.302  41.593  1.00  0.00           C  
ATOM    881  H4'   C    28      29.154  38.783  41.457  1.00  0.00           H  
ATOM    882  O4'   C    28      30.849  38.910  40.406  1.00  0.00           O  
ATOM    883  C1'   C    28      31.662  37.790  40.639  1.00  0.00           C  
ATOM    884  H1'   C    28      31.489  36.957  39.959  1.00  0.00           H  
ATOM    885  N1    C    28      33.148  38.028  40.577  1.00  0.00           N  
ATOM    886  C6    C    28      33.695  39.201  40.903  1.00  0.00           C  
ATOM    887  H6    C    28      33.074  39.947  41.377  1.00  0.00           H  
ATOM    888  C5    C    28      35.005  39.516  40.678  1.00  0.00           C  
ATOM    889  H5    C    28      35.418  40.495  40.870  1.00  0.00           H  
ATOM    890  C4    C    28      35.795  38.508  40.032  1.00  0.00           C  
ATOM    891  N4    C    28      36.938  38.842  39.526  1.00  0.00           N  
ATOM    892  H41   C    28      37.601  38.100  39.352  1.00  0.00           H  
ATOM    893  H42   C    28      37.265  39.761  39.788  1.00  0.00           H  
ATOM    894  N3    C    28      35.310  37.276  39.875  1.00  0.00           N  
ATOM    895  C2    C    28      33.976  37.040  40.093  1.00  0.00           C  
ATOM    896  O2    C    28      33.608  35.869  39.942  1.00  0.00           O  
ATOM    897  C3'   C    28      30.939  38.637  42.742  1.00  0.00           C  
ATOM    898  H3'   C    28      31.803  39.254  42.991  1.00  0.00           H  
ATOM    899  C2'   C    28      31.347  37.304  42.033  1.00  0.00           C  
ATOM    900  H2'   C    28      32.222  36.798  42.440  1.00  0.00           H  
ATOM    901  O2'   C    28      30.224  36.343  41.956  1.00  0.00           O  
ATOM    902 HO2'   C    28      29.885  36.255  42.849  1.00  0.00           H  
ATOM    903  O3'   C    28      30.251  38.354  43.967  1.00  0.00           O  
ATOM    904  P     U    29      31.020  38.056  45.266  1.00  0.00           P  
ATOM    905  OP1   U    29      30.021  37.708  46.290  1.00  0.00           O  
ATOM    906  OP2   U    29      31.877  39.173  45.611  1.00  0.00           O  
ATOM    907  O5'   U    29      31.950  36.769  44.965  1.00  0.00           O  
ATOM    908  C5'   U    29      31.310  35.462  44.814  1.00  0.00           C  
ATOM    909  H5'   U    29      30.571  35.580  44.021  1.00  0.00           H  
ATOM    910 H5''   U    29      30.773  35.317  45.751  1.00  0.00           H  
ATOM    911  C4'   U    29      32.140  34.247  44.558  1.00  0.00           C  
ATOM    912  H4'   U    29      31.488  33.376  44.622  1.00  0.00           H  
ATOM    913  O4'   U    29      32.736  34.366  43.296  1.00  0.00           O  
ATOM    914  C1'   U    29      34.049  33.780  43.309  1.00  0.00           C  
ATOM    915  H1'   U    29      34.142  33.008  42.545  1.00  0.00           H  
ATOM    916  N1    U    29      35.115  34.805  43.282  1.00  0.00           N  
ATOM    917  C6    U    29      34.824  36.179  43.394  1.00  0.00           C  
ATOM    918  H6    U    29      33.870  36.507  43.780  1.00  0.00           H  
ATOM    919  C5    U    29      35.712  37.140  43.034  1.00  0.00           C  
ATOM    920  H5    U    29      35.369  38.132  43.289  1.00  0.00           H  
ATOM    921  C4    U    29      36.967  36.790  42.510  1.00  0.00           C  
ATOM    922  O4    U    29      37.844  37.532  42.043  1.00  0.00           O  
ATOM    923  N3    U    29      37.284  35.495  42.584  1.00  0.00           N  
ATOM    924  H3    U    29      38.177  35.163  42.248  1.00  0.00           H  
ATOM    925  C2    U    29      36.400  34.437  42.868  1.00  0.00           C  
ATOM    926  O2    U    29      36.720  33.282  42.601  1.00  0.00           O  
ATOM    927  C3'   U    29      33.228  33.981  45.589  1.00  0.00           C  
ATOM    928  H3'   U    29      33.833  34.831  45.904  1.00  0.00           H  
ATOM    929  C2'   U    29      34.094  33.058  44.704  1.00  0.00           C  
ATOM    930  H2'   U    29      35.133  33.023  45.030  1.00  0.00           H  
ATOM    931  O2'   U    29      33.564  31.747  44.665  1.00  0.00           O  
ATOM    932 HO2'   U    29      32.794  31.588  45.217  1.00  0.00           H  
ATOM    933  O3'   U    29      32.660  33.266  46.666  1.00  0.00           O  
ATOM    934  P     A    30      33.465  33.039  47.997  1.00  0.00           P  
ATOM    935  OP1   A    30      32.684  32.159  48.867  1.00  0.00           O  
ATOM    936  OP2   A    30      33.748  34.382  48.526  1.00  0.00           O  
ATOM    937  O5'   A    30      34.886  32.474  47.568  1.00  0.00           O  
ATOM    938  C5'   A    30      35.054  31.071  47.502  1.00  0.00           C  
ATOM    939  H5'   A    30      34.453  30.644  46.699  1.00  0.00           H  
ATOM    940 H5''   A    30      34.691  30.539  48.381  1.00  0.00           H  
ATOM    941  C4'   A    30      36.542  30.666  47.339  1.00  0.00           C  
ATOM    942  H4'   A    30      36.711  29.596  47.456  1.00  0.00           H  
ATOM    943  O4'   A    30      37.049  30.991  46.006  1.00  0.00           O  
ATOM    944  C1'   A    30      38.335  31.577  46.172  1.00  0.00           C  
ATOM    945  H1'   A    30      39.033  31.005  45.562  1.00  0.00           H  
ATOM    946  N9    A    30      38.524  32.972  45.854  1.00  0.00           N  
ATOM    947  C8    A    30      37.763  34.014  46.100  1.00  0.00           C  
ATOM    948  H8    A    30      36.845  33.994  46.668  1.00  0.00           H  
ATOM    949  N7    A    30      38.291  35.146  45.795  1.00  0.00           N  
ATOM    950  C5    A    30      39.457  34.809  45.215  1.00  0.00           C  
ATOM    951  C6    A    30      40.592  35.455  44.696  1.00  0.00           C  
ATOM    952  N6    A    30      40.655  36.778  44.508  1.00  0.00           N  
ATOM    953  H61   A    30      41.524  37.124  44.126  1.00  0.00           H  
ATOM    954  H62   A    30      39.868  37.398  44.635  1.00  0.00           H  
ATOM    955  N1    A    30      41.776  34.815  44.508  1.00  0.00           N  
ATOM    956  C2    A    30      41.824  33.544  44.703  1.00  0.00           C  
ATOM    957  H2    A    30      42.767  33.086  44.441  1.00  0.00           H  
ATOM    958  N3    A    30      40.836  32.762  45.145  1.00  0.00           N  
ATOM    959  C4    A    30      39.695  33.525  45.412  1.00  0.00           C  
ATOM    960  C3'   A    30      37.390  31.487  48.338  1.00  0.00           C  
ATOM    961  H3'   A    30      37.072  32.530  48.330  1.00  0.00           H  
ATOM    962  C2'   A    30      38.707  31.383  47.692  1.00  0.00           C  
ATOM    963  H2'   A    30      39.358  32.165  48.083  1.00  0.00           H  
ATOM    964  O2'   A    30      39.270  30.033  47.726  1.00  0.00           O  
ATOM    965 HO2'   A    30      38.790  29.491  48.356  1.00  0.00           H  
ATOM    966  O3'   A    30      37.395  30.991  49.698  1.00  0.00           O  
ATOM    967  P     G    31      38.089  31.867  50.885  1.00  0.00           P  
ATOM    968  OP1   G    31      37.890  31.229  52.225  1.00  0.00           O  
ATOM    969  OP2   G    31      37.637  33.287  50.664  1.00  0.00           O  
ATOM    970  O5'   G    31      39.617  31.822  50.459  1.00  0.00           O  
ATOM    971  C5'   G    31      40.359  30.639  50.577  1.00  0.00           C  
ATOM    972  H5'   G    31      39.784  29.842  50.108  1.00  0.00           H  
ATOM    973 H5''   G    31      40.411  30.331  51.621  1.00  0.00           H  
ATOM    974  C4'   G    31      41.774  30.733  50.032  1.00  0.00           C  
ATOM    975  H4'   G    31      42.234  29.745  50.041  1.00  0.00           H  
ATOM    976  O4'   G    31      41.829  31.314  48.654  1.00  0.00           O  
ATOM    977  C1'   G    31      43.105  31.928  48.509  1.00  0.00           C  
ATOM    978  H1'   G    31      43.688  31.527  47.680  1.00  0.00           H  
ATOM    979  N9    G    31      42.719  33.347  48.236  1.00  0.00           N  
ATOM    980  C8    G    31      41.524  33.950  48.620  1.00  0.00           C  
ATOM    981  H8    G    31      40.738  33.408  49.125  1.00  0.00           H  
ATOM    982  N7    G    31      41.437  35.168  48.129  1.00  0.00           N  
ATOM    983  C5    G    31      42.677  35.468  47.619  1.00  0.00           C  
ATOM    984  C6    G    31      43.264  36.722  47.131  1.00  0.00           C  
ATOM    985  O6    G    31      42.688  37.795  47.071  1.00  0.00           O  
ATOM    986  N1    G    31      44.597  36.595  46.766  1.00  0.00           N  
ATOM    987  H1    G    31      45.111  37.431  46.532  1.00  0.00           H  
ATOM    988  C2    G    31      45.311  35.443  46.933  1.00  0.00           C  
ATOM    989  N2    G    31      46.581  35.577  46.609  1.00  0.00           N  
ATOM    990  H21   G    31      46.985  36.470  46.363  1.00  0.00           H  
ATOM    991  H22   G    31      47.216  34.852  46.910  1.00  0.00           H  
ATOM    992  N3    G    31      44.865  34.285  47.495  1.00  0.00           N  
ATOM    993  C4    G    31      43.545  34.347  47.771  1.00  0.00           C  
ATOM    994  C3'   G    31      42.708  31.614  50.805  1.00  0.00           C  
ATOM    995  H3'   G    31      42.186  32.558  50.963  1.00  0.00           H  
ATOM    996  C2'   G    31      43.793  31.882  49.861  1.00  0.00           C  
ATOM    997  H2'   G    31      44.293  32.822  50.096  1.00  0.00           H  
ATOM    998  O2'   G    31      44.709  30.791  49.793  1.00  0.00           O  
ATOM    999 HO2'   G    31      44.810  30.600  50.729  1.00  0.00           H  
ATOM   1000  O3'   G    31      43.139  31.032  52.019  1.00  0.00           O  
ATOM   1001  P     U    32      43.367  31.892  53.323  1.00  0.00           P  
ATOM   1002  OP1   U    32      43.874  31.028  54.417  1.00  0.00           O  
ATOM   1003  OP2   U    32      42.190  32.792  53.523  1.00  0.00           O  
ATOM   1004  O5'   U    32      44.667  32.726  52.850  1.00  0.00           O  
ATOM   1005  C5'   U    32      45.985  32.166  52.759  1.00  0.00           C  
ATOM   1006  H5'   U    32      45.968  31.266  52.143  1.00  0.00           H  
ATOM   1007 H5''   U    32      46.300  31.823  53.744  1.00  0.00           H  
ATOM   1008  C4'   U    32      47.025  33.222  52.263  1.00  0.00           C  
ATOM   1009  H4'   U    32      48.034  32.820  52.175  1.00  0.00           H  
ATOM   1010  O4'   U    32      46.668  33.762  50.995  1.00  0.00           O  
ATOM   1011  C1'   U    32      46.930  35.126  50.887  1.00  0.00           C  
ATOM   1012  H1'   U    32      47.615  35.247  50.048  1.00  0.00           H  
ATOM   1013  N1    U    32      45.713  36.031  50.675  1.00  0.00           N  
ATOM   1014  C6    U    32      44.463  35.828  51.219  1.00  0.00           C  
ATOM   1015  H6    U    32      44.358  34.926  51.803  1.00  0.00           H  
ATOM   1016  C5    U    32      43.393  36.609  51.018  1.00  0.00           C  
ATOM   1017  H5    U    32      42.395  36.343  51.336  1.00  0.00           H  
ATOM   1018  C4    U    32      43.553  37.858  50.261  1.00  0.00           C  
ATOM   1019  O4    U    32      42.655  38.699  50.121  1.00  0.00           O  
ATOM   1020  N3    U    32      44.861  38.123  49.892  1.00  0.00           N  
ATOM   1021  H3    U    32      45.106  39.029  49.519  1.00  0.00           H  
ATOM   1022  C2    U    32      45.897  37.262  49.979  1.00  0.00           C  
ATOM   1023  O2    U    32      46.946  37.602  49.448  1.00  0.00           O  
ATOM   1024  C3'   U    32      47.109  34.508  53.113  1.00  0.00           C  
ATOM   1025  H3'   U    32      46.113  34.898  53.320  1.00  0.00           H  
ATOM   1026  C2'   U    32      47.810  35.435  52.155  1.00  0.00           C  
ATOM   1027  H2'   U    32      47.530  36.450  52.437  1.00  0.00           H  
ATOM   1028  O2'   U    32      49.226  35.363  51.975  1.00  0.00           O  
ATOM   1029 HO2'   U    32      49.562  34.779  52.659  1.00  0.00           H  
ATOM   1030  O3'   U    32      47.854  34.242  54.279  1.00  0.00           O  
ATOM   1031  P     A    33      47.629  35.054  55.586  1.00  0.00           P  
ATOM   1032  OP1   A    33      48.509  34.495  56.667  1.00  0.00           O  
ATOM   1033  OP2   A    33      46.177  35.021  55.758  1.00  0.00           O  
ATOM   1034  O5'   A    33      47.912  36.612  55.357  1.00  0.00           O  
ATOM   1035  C5'   A    33      49.289  36.932  55.132  1.00  0.00           C  
ATOM   1036  H5'   A    33      49.732  36.327  54.341  1.00  0.00           H  
ATOM   1037 H5''   A    33      49.758  36.973  56.115  1.00  0.00           H  
ATOM   1038  C4'   A    33      49.445  38.353  54.615  1.00  0.00           C  
ATOM   1039  H4'   A    33      50.520  38.533  54.610  1.00  0.00           H  
ATOM   1040  O4'   A    33      49.019  38.720  53.258  1.00  0.00           O  
ATOM   1041  C1'   A    33      48.490  40.020  53.165  1.00  0.00           C  
ATOM   1042  H1'   A    33      49.006  40.508  52.337  1.00  0.00           H  
ATOM   1043  N9    A    33      47.058  40.083  53.036  1.00  0.00           N  
ATOM   1044  C8    A    33      46.080  39.157  53.218  1.00  0.00           C  
ATOM   1045  H8    A    33      46.403  38.292  53.778  1.00  0.00           H  
ATOM   1046  N7    A    33      44.841  39.450  52.889  1.00  0.00           N  
ATOM   1047  C5    A    33      44.965  40.703  52.337  1.00  0.00           C  
ATOM   1048  C6    A    33      44.156  41.652  51.648  1.00  0.00           C  
ATOM   1049  N6    A    33      42.905  41.508  51.230  1.00  0.00           N  
ATOM   1050  H61   A    33      42.579  42.373  50.823  1.00  0.00           H  
ATOM   1051  H62   A    33      42.288  40.798  51.597  1.00  0.00           H  
ATOM   1052  N1    A    33      44.577  42.880  51.250  1.00  0.00           N  
ATOM   1053  C2    A    33      45.868  43.156  51.524  1.00  0.00           C  
ATOM   1054  H2    A    33      46.188  44.070  51.047  1.00  0.00           H  
ATOM   1055  N3    A    33      46.797  42.356  52.014  1.00  0.00           N  
ATOM   1056  C4    A    33      46.318  41.078  52.411  1.00  0.00           C  
ATOM   1057  C3'   A    33      48.749  39.442  55.429  1.00  0.00           C  
ATOM   1058  H3'   A    33      47.705  39.132  55.469  1.00  0.00           H  
ATOM   1059  C2'   A    33      48.840  40.695  54.492  1.00  0.00           C  
ATOM   1060  H2'   A    33      48.145  41.514  54.674  1.00  0.00           H  
ATOM   1061  O2'   A    33      50.164  41.132  54.423  1.00  0.00           O  
ATOM   1062 HO2'   A    33      50.443  41.284  55.328  1.00  0.00           H  
ATOM   1063  O3'   A    33      49.292  39.688  56.761  1.00  0.00           O  
ATOM   1064  P     C    34      48.303  40.211  57.935  1.00  0.00           P  
ATOM   1065  OP1   C    34      49.021  40.168  59.229  1.00  0.00           O  
ATOM   1066  OP2   C    34      47.000  39.587  57.845  1.00  0.00           O  
ATOM   1067  O5'   C    34      48.071  41.763  57.551  1.00  0.00           O  
ATOM   1068  C5'   C    34      49.088  42.767  57.777  1.00  0.00           C  
ATOM   1069  H5'   C    34      50.032  42.414  57.360  1.00  0.00           H  
ATOM   1070 H5''   C    34      49.248  42.905  58.846  1.00  0.00           H  
ATOM   1071  C4'   C    34      48.703  44.105  57.177  1.00  0.00           C  
ATOM   1072  H4'   C    34      49.508  44.838  57.226  1.00  0.00           H  
ATOM   1073  O4'   C    34      48.160  44.044  55.865  1.00  0.00           O  
ATOM   1074  C1'   C    34      47.132  44.959  55.623  1.00  0.00           C  
ATOM   1075  H1'   C    34      47.471  45.698  54.897  1.00  0.00           H  
ATOM   1076  N1    C    34      45.857  44.133  55.258  1.00  0.00           N  
ATOM   1077  C6    C    34      45.532  42.973  55.895  1.00  0.00           C  
ATOM   1078  H6    C    34      46.257  42.426  56.479  1.00  0.00           H  
ATOM   1079  C5    C    34      44.381  42.275  55.610  1.00  0.00           C  
ATOM   1080  H5    C    34      44.136  41.308  56.026  1.00  0.00           H  
ATOM   1081  C4    C    34      43.556  42.974  54.719  1.00  0.00           C  
ATOM   1082  N4    C    34      42.487  42.376  54.280  1.00  0.00           N  
ATOM   1083  H41   C    34      41.852  42.990  53.791  1.00  0.00           H  
ATOM   1084  H42   C    34      42.286  41.524  54.784  1.00  0.00           H  
ATOM   1085  N3    C    34      43.755  44.170  54.232  1.00  0.00           N  
ATOM   1086  C2    C    34      44.968  44.768  54.459  1.00  0.00           C  
ATOM   1087  O2    C    34      45.251  45.745  53.886  1.00  0.00           O  
ATOM   1088  C3'   C    34      47.623  44.768  57.991  1.00  0.00           C  
ATOM   1089  H3'   C    34      46.880  44.122  58.461  1.00  0.00           H  
ATOM   1090  C2'   C    34      46.965  45.703  56.937  1.00  0.00           C  
ATOM   1091  H2'   C    34      45.921  45.820  57.226  1.00  0.00           H  
ATOM   1092  O2'   C    34      47.590  46.979  56.839  1.00  0.00           O  
ATOM   1093 HO2'   C    34      46.884  47.627  56.776  1.00  0.00           H  
ATOM   1094  O3'   C    34      48.273  45.626  58.901  1.00  0.00           O  
ATOM   1095  P     C    35      47.520  46.121  60.222  1.00  0.00           P  
ATOM   1096  OP1   C    35      48.368  47.021  61.016  1.00  0.00           O  
ATOM   1097  OP2   C    35      46.994  45.011  60.947  1.00  0.00           O  
ATOM   1098  O5'   C    35      46.247  46.946  59.665  1.00  0.00           O  
ATOM   1099  C5'   C    35      46.297  48.371  59.460  1.00  0.00           C  
ATOM   1100  H5'   C    35      47.279  48.665  59.091  1.00  0.00           H  
ATOM   1101 H5''   C    35      46.189  48.846  60.436  1.00  0.00           H  
ATOM   1102  C4'   C    35      45.244  48.984  58.520  1.00  0.00           C  
ATOM   1103  H4'   C    35      45.617  49.964  58.222  1.00  0.00           H  
ATOM   1104  O4'   C    35      45.059  48.213  57.395  1.00  0.00           O  
ATOM   1105  C1'   C    35      43.642  48.246  56.978  1.00  0.00           C  
ATOM   1106  H1'   C    35      43.558  48.672  55.978  1.00  0.00           H  
ATOM   1107  N1    C    35      42.899  46.920  57.027  1.00  0.00           N  
ATOM   1108  C6    C    35      43.180  45.865  57.867  1.00  0.00           C  
ATOM   1109  H6    C    35      43.906  46.010  58.653  1.00  0.00           H  
ATOM   1110  C5    C    35      42.492  44.681  57.717  1.00  0.00           C  
ATOM   1111  H5    C    35      42.699  43.888  58.420  1.00  0.00           H  
ATOM   1112  C4    C    35      41.471  44.606  56.713  1.00  0.00           C  
ATOM   1113  N4    C    35      40.819  43.541  56.549  1.00  0.00           N  
ATOM   1114  H41   C    35      39.993  43.709  55.992  1.00  0.00           H  
ATOM   1115  H42   C    35      41.025  42.706  57.078  1.00  0.00           H  
ATOM   1116  N3    C    35      41.135  45.598  55.970  1.00  0.00           N  
ATOM   1117  C2    C    35      41.808  46.749  56.084  1.00  0.00           C  
ATOM   1118  O2    C    35      41.355  47.693  55.405  1.00  0.00           O  
ATOM   1119  C3'   C    35      43.781  49.153  59.128  1.00  0.00           C  
ATOM   1120  H3'   C    35      43.573  48.264  59.724  1.00  0.00           H  
ATOM   1121  C2'   C    35      42.920  49.222  57.913  1.00  0.00           C  
ATOM   1122  H2'   C    35      41.841  49.090  58.000  1.00  0.00           H  
ATOM   1123  O2'   C    35      43.124  50.510  57.315  1.00  0.00           O  
ATOM   1124 HO2'   C    35      43.090  51.064  58.098  1.00  0.00           H  
ATOM   1125  O3'   C    35      43.608  50.347  59.832  1.00  0.00           O  
ATOM   1126  P     C    36      42.498  50.467  60.983  1.00  0.00           P  
ATOM   1127  OP1   C    36      42.780  51.721  61.784  1.00  0.00           O  
ATOM   1128  OP2   C    36      42.430  49.188  61.728  1.00  0.00           O  
ATOM   1129  O5'   C    36      41.007  50.580  60.269  1.00  0.00           O  
ATOM   1130  C5'   C    36      40.771  51.818  59.529  1.00  0.00           C  
ATOM   1131  H5'   C    36      41.435  51.871  58.667  1.00  0.00           H  
ATOM   1132 H5''   C    36      40.742  52.625  60.262  1.00  0.00           H  
ATOM   1133  C4'   C    36      39.485  51.890  58.792  1.00  0.00           C  
ATOM   1134  H4'   C    36      39.350  52.880  58.354  1.00  0.00           H  
ATOM   1135  O4'   C    36      39.373  50.863  57.736  1.00  0.00           O  
ATOM   1136  C1'   C    36      38.073  50.365  57.614  1.00  0.00           C  
ATOM   1137  H1'   C    36      37.617  50.472  56.630  1.00  0.00           H  
ATOM   1138  N1    C    36      38.047  48.922  57.932  1.00  0.00           N  
ATOM   1139  C6    C    36      38.979  48.322  58.746  1.00  0.00           C  
ATOM   1140  H6    C    36      39.689  48.993  59.207  1.00  0.00           H  
ATOM   1141  C5    C    36      39.064  46.950  58.767  1.00  0.00           C  
ATOM   1142  H5    C    36      39.967  46.524  59.180  1.00  0.00           H  
ATOM   1143  C4    C    36      38.054  46.190  58.038  1.00  0.00           C  
ATOM   1144  N4    C    36      38.130  44.942  57.901  1.00  0.00           N  
ATOM   1145  H41   C    36      37.277  44.512  57.570  1.00  0.00           H  
ATOM   1146  H42   C    36      38.907  44.438  58.303  1.00  0.00           H  
ATOM   1147  N3    C    36      37.059  46.827  57.463  1.00  0.00           N  
ATOM   1148  C2    C    36      37.005  48.176  57.422  1.00  0.00           C  
ATOM   1149  O2    C    36      36.012  48.698  56.913  1.00  0.00           O  
ATOM   1150  C3'   C    36      38.244  51.541  59.729  1.00  0.00           C  
ATOM   1151  H3'   C    36      38.515  50.725  60.399  1.00  0.00           H  
ATOM   1152  C2'   C    36      37.211  51.124  58.629  1.00  0.00           C  
ATOM   1153  H2'   C    36      36.284  50.676  58.987  1.00  0.00           H  
ATOM   1154  O2'   C    36      36.746  52.358  58.096  1.00  0.00           O  
ATOM   1155 HO2'   C    36      36.747  53.011  58.799  1.00  0.00           H  
ATOM   1156  O3'   C    36      37.751  52.668  60.475  1.00  0.00           O  
ATOM   1157  P     C    37      36.657  52.451  61.664  1.00  0.00           P  
ATOM   1158  OP1   C    37      36.574  53.832  62.219  1.00  0.00           O  
ATOM   1159  OP2   C    37      37.124  51.315  62.512  1.00  0.00           O  
ATOM   1160  O5'   C    37      35.371  51.901  61.042  1.00  0.00           O  
ATOM   1161  C5'   C    37      34.228  52.626  60.549  1.00  0.00           C  
ATOM   1162  H5'   C    37      34.606  53.069  59.627  1.00  0.00           H  
ATOM   1163 H5''   C    37      33.848  53.432  61.177  1.00  0.00           H  
ATOM   1164  C4'   C    37      33.129  51.661  60.103  1.00  0.00           C  
ATOM   1165  H4'   C    37      32.331  52.229  59.623  1.00  0.00           H  
ATOM   1166  O4'   C    37      33.634  50.729  59.161  1.00  0.00           O  
ATOM   1167  C1'   C    37      32.825  49.550  59.296  1.00  0.00           C  
ATOM   1168  H1'   C    37      32.340  49.391  58.333  1.00  0.00           H  
ATOM   1169  N1    C    37      33.607  48.373  59.721  1.00  0.00           N  
ATOM   1170  C6    C    37      34.843  48.571  60.298  1.00  0.00           C  
ATOM   1171  H6    C    37      35.203  49.578  60.452  1.00  0.00           H  
ATOM   1172  C5    C    37      35.696  47.494  60.624  1.00  0.00           C  
ATOM   1173  H5    C    37      36.680  47.710  61.014  1.00  0.00           H  
ATOM   1174  C4    C    37      35.130  46.189  60.371  1.00  0.00           C  
ATOM   1175  N4    C    37      35.769  45.081  60.616  1.00  0.00           N  
ATOM   1176  H41   C    37      35.312  44.183  60.674  1.00  0.00           H  
ATOM   1177  H42   C    37      36.641  45.102  61.127  1.00  0.00           H  
ATOM   1178  N3    C    37      33.924  46.087  59.844  1.00  0.00           N  
ATOM   1179  C2    C    37      33.162  47.076  59.494  1.00  0.00           C  
ATOM   1180  O2    C    37      32.091  46.803  58.948  1.00  0.00           O  
ATOM   1181  C3'   C    37      32.500  50.833  61.195  1.00  0.00           C  
ATOM   1182  H3'   C    37      33.358  50.357  61.670  1.00  0.00           H  
ATOM   1183  C2'   C    37      31.743  49.775  60.409  1.00  0.00           C  
ATOM   1184  H2'   C    37      31.577  48.836  60.936  1.00  0.00           H  
ATOM   1185  O2'   C    37      30.601  50.190  59.649  1.00  0.00           O  
ATOM   1186 HO2'   C    37      30.043  50.697  60.243  1.00  0.00           H  
ATOM   1187  O3'   C    37      31.764  51.528  62.090  1.00  0.00           O  
ATOM   1188  P     U    38      31.665  51.161  63.656  1.00  0.00           P  
ATOM   1189  OP1   U    38      30.767  52.207  64.227  1.00  0.00           O  
ATOM   1190  OP2   U    38      33.030  51.103  64.142  1.00  0.00           O  
ATOM   1191  O5'   U    38      31.055  49.702  63.648  1.00  0.00           O  
ATOM   1192  C5'   U    38      29.666  49.588  63.187  1.00  0.00           C  
ATOM   1193  H5'   U    38      29.690  50.047  62.198  1.00  0.00           H  
ATOM   1194 H5''   U    38      28.915  50.013  63.853  1.00  0.00           H  
ATOM   1195  C4'   U    38      29.295  48.113  63.072  1.00  0.00           C  
ATOM   1196  H4'   U    38      28.303  47.963  62.644  1.00  0.00           H  
ATOM   1197  O4'   U    38      30.277  47.459  62.176  1.00  0.00           O  
ATOM   1198  C1'   U    38      30.462  46.138  62.597  1.00  0.00           C  
ATOM   1199  H1'   U    38      30.046  45.548  61.781  1.00  0.00           H  
ATOM   1200  N1    U    38      31.837  45.766  62.864  1.00  0.00           N  
ATOM   1201  C6    U    38      32.767  46.624  63.315  1.00  0.00           C  
ATOM   1202  H6    U    38      32.524  47.672  63.401  1.00  0.00           H  
ATOM   1203  C5    U    38      34.016  46.179  63.659  1.00  0.00           C  
ATOM   1204  H5    U    38      34.771  46.846  64.047  1.00  0.00           H  
ATOM   1205  C4    U    38      34.350  44.747  63.628  1.00  0.00           C  
ATOM   1206  O4    U    38      35.487  44.279  63.920  1.00  0.00           O  
ATOM   1207  N3    U    38      33.356  43.929  63.175  1.00  0.00           N  
ATOM   1208  H3    U    38      33.504  42.931  63.123  1.00  0.00           H  
ATOM   1209  C2    U    38      32.092  44.355  62.801  1.00  0.00           C  
ATOM   1210  O2    U    38      31.303  43.498  62.574  1.00  0.00           O  
ATOM   1211  C3'   U    38      29.368  47.393  64.377  1.00  0.00           C  
ATOM   1212  H3'   U    38      30.197  47.609  65.051  1.00  0.00           H  
ATOM   1213  C2'   U    38      29.511  45.953  63.794  1.00  0.00           C  
ATOM   1214  H2'   U    38      29.948  45.352  64.591  1.00  0.00           H  
ATOM   1215  O2'   U    38      28.361  45.252  63.370  1.00  0.00           O  
ATOM   1216 HO2'   U    38      27.827  45.075  64.148  1.00  0.00           H  
ATOM   1217  O3'   U    38      28.162  47.510  65.193  1.00  0.00           O  
ATOM   1218  P     A    39      28.124  46.903  66.589  1.00  0.00           P  
ATOM   1219  OP1   A    39      27.340  47.714  67.520  1.00  0.00           O  
ATOM   1220  OP2   A    39      29.492  46.501  66.918  1.00  0.00           O  
ATOM   1221  O5'   A    39      27.321  45.600  66.501  1.00  0.00           O  
ATOM   1222  C5'   A    39      26.014  45.656  66.118  1.00  0.00           C  
ATOM   1223  H5'   A    39      26.004  46.475  65.399  1.00  0.00           H  
ATOM   1224 H5''   A    39      25.343  46.029  66.891  1.00  0.00           H  
ATOM   1225  C4'   A    39      25.353  44.419  65.677  1.00  0.00           C  
ATOM   1226  H4'   A    39      24.437  44.723  65.170  1.00  0.00           H  
ATOM   1227  O4'   A    39      26.190  43.682  64.775  1.00  0.00           O  
ATOM   1228  C1'   A    39      26.130  42.293  64.904  1.00  0.00           C  
ATOM   1229  H1'   A    39      26.100  41.773  63.947  1.00  0.00           H  
ATOM   1230  N9    A    39      27.336  41.871  65.713  1.00  0.00           N  
ATOM   1231  C8    A    39      28.451  42.475  66.178  1.00  0.00           C  
ATOM   1232  H8    A    39      28.614  43.540  66.109  1.00  0.00           H  
ATOM   1233  N7    A    39      29.432  41.690  66.560  1.00  0.00           N  
ATOM   1234  C5    A    39      28.856  40.435  66.466  1.00  0.00           C  
ATOM   1235  C6    A    39      29.398  39.179  66.726  1.00  0.00           C  
ATOM   1236  N6    A    39      30.611  38.893  67.289  1.00  0.00           N  
ATOM   1237  H61   A    39      30.737  37.992  67.728  1.00  0.00           H  
ATOM   1238  H62   A    39      31.171  39.705  67.508  1.00  0.00           H  
ATOM   1239  N1    A    39      28.683  38.122  66.496  1.00  0.00           N  
ATOM   1240  C2    A    39      27.481  38.313  65.861  1.00  0.00           C  
ATOM   1241  H2    A    39      26.844  37.464  65.660  1.00  0.00           H  
ATOM   1242  N3    A    39      26.952  39.460  65.434  1.00  0.00           N  
ATOM   1243  C4    A    39      27.719  40.533  65.831  1.00  0.00           C  
ATOM   1244  C3'   A    39      25.011  43.447  66.732  1.00  0.00           C  
ATOM   1245  H3'   A    39      25.830  43.297  67.437  1.00  0.00           H  
ATOM   1246  C2'   A    39      24.911  42.180  65.833  1.00  0.00           C  
ATOM   1247  H2'   A    39      25.062  41.303  66.461  1.00  0.00           H  
ATOM   1248  O2'   A    39      23.701  42.089  64.903  1.00  0.00           O  
ATOM   1249 HO2'   A    39      23.720  41.176  64.608  1.00  0.00           H  
ATOM   1250  O3'   A    39      23.809  43.714  67.418  1.00  0.00           O  
ATOM   1251  P     G    40      23.354  42.980  68.790  1.00  0.00           P  
ATOM   1252  OP1   G    40      22.034  43.508  69.096  1.00  0.00           O  
ATOM   1253  OP2   G    40      24.446  42.995  69.798  1.00  0.00           O  
ATOM   1254  O5'   G    40      23.135  41.431  68.399  1.00  0.00           O  
ATOM   1255  C5'   G    40      21.982  41.028  67.722  1.00  0.00           C  
ATOM   1256  H5'   G    40      22.044  41.555  66.771  1.00  0.00           H  
ATOM   1257 H5''   G    40      21.059  41.391  68.174  1.00  0.00           H  
ATOM   1258  C4'   G    40      22.035  39.521  67.465  1.00  0.00           C  
ATOM   1259  H4'   G    40      21.163  39.442  66.816  1.00  0.00           H  
ATOM   1260  O4'   G    40      23.211  39.247  66.764  1.00  0.00           O  
ATOM   1261  C1'   G    40      23.613  37.990  67.205  1.00  0.00           C  
ATOM   1262  H1'   G    40      23.667  37.371  66.310  1.00  0.00           H  
ATOM   1263  N9    G    40      24.811  38.081  68.015  1.00  0.00           N  
ATOM   1264  C8    G    40      25.327  39.115  68.785  1.00  0.00           C  
ATOM   1265  H8    G    40      24.862  40.089  68.825  1.00  0.00           H  
ATOM   1266  N7    G    40      26.448  38.815  69.398  1.00  0.00           N  
ATOM   1267  C5    G    40      26.680  37.481  69.088  1.00  0.00           C  
ATOM   1268  C6    G    40      27.744  36.520  69.414  1.00  0.00           C  
ATOM   1269  O6    G    40      28.734  36.632  70.103  1.00  0.00           O  
ATOM   1270  N1    G    40      27.594  35.272  68.845  1.00  0.00           N  
ATOM   1271  H1    G    40      28.273  34.576  69.118  1.00  0.00           H  
ATOM   1272  C2    G    40      26.513  34.959  68.028  1.00  0.00           C  
ATOM   1273  N2    G    40      26.254  33.702  67.734  1.00  0.00           N  
ATOM   1274  H21   G    40      27.000  33.047  67.920  1.00  0.00           H  
ATOM   1275  H22   G    40      25.447  33.442  67.186  1.00  0.00           H  
ATOM   1276  N3    G    40      25.524  35.782  67.778  1.00  0.00           N  
ATOM   1277  C4    G    40      25.704  37.030  68.250  1.00  0.00           C  
ATOM   1278  C3'   G    40      21.867  38.612  68.644  1.00  0.00           C  
ATOM   1279  H3'   G    40      22.390  39.180  69.414  1.00  0.00           H  
ATOM   1280  C2'   G    40      22.553  37.404  68.099  1.00  0.00           C  
ATOM   1281  H2'   G    40      23.059  36.795  68.849  1.00  0.00           H  
ATOM   1282  O2'   G    40      21.733  36.510  67.370  1.00  0.00           O  
ATOM   1283 HO2'   G    40      22.138  35.647  67.257  1.00  0.00           H  
ATOM   1284  O3'   G    40      20.564  38.410  69.279  1.00  0.00           O  
ATOM   1285  P     G    41      20.455  38.028  70.862  1.00  0.00           P  
ATOM   1286  OP1   G    41      19.067  38.048  71.266  1.00  0.00           O  
ATOM   1287  OP2   G    41      21.402  38.943  71.543  1.00  0.00           O  
ATOM   1288  O5'   G    41      21.020  36.557  71.020  1.00  0.00           O  
ATOM   1289  C5'   G    41      20.330  35.471  70.463  1.00  0.00           C  
ATOM   1290  H5'   G    41      20.220  35.706  69.404  1.00  0.00           H  
ATOM   1291 H5''   G    41      19.474  35.114  71.036  1.00  0.00           H  
ATOM   1292  C4'   G    41      21.256  34.214  70.459  1.00  0.00           C  
ATOM   1293  H4'   G    41      20.749  33.502  69.807  1.00  0.00           H  
ATOM   1294  O4'   G    41      22.548  34.428  69.863  1.00  0.00           O  
ATOM   1295  C1'   G    41      23.512  33.691  70.545  1.00  0.00           C  
ATOM   1296  H1'   G    41      24.340  33.246  69.994  1.00  0.00           H  
ATOM   1297  N9    G    41      24.334  34.566  71.442  1.00  0.00           N  
ATOM   1298  C8    G    41      24.226  35.898  71.753  1.00  0.00           C  
ATOM   1299  H8    G    41      23.326  36.474  71.594  1.00  0.00           H  
ATOM   1300  N7    G    41      25.312  36.437  72.222  1.00  0.00           N  
ATOM   1301  C5    G    41      26.174  35.330  72.310  1.00  0.00           C  
ATOM   1302  C6    G    41      27.512  35.212  72.845  1.00  0.00           C  
ATOM   1303  O6    G    41      28.241  36.027  73.377  1.00  0.00           O  
ATOM   1304  N1    G    41      27.952  33.973  72.905  1.00  0.00           N  
ATOM   1305  H1    G    41      28.883  33.845  73.277  1.00  0.00           H  
ATOM   1306  C2    G    41      27.251  32.907  72.576  1.00  0.00           C  
ATOM   1307  N2    G    41      27.811  31.767  72.894  1.00  0.00           N  
ATOM   1308  H21   G    41      28.698  31.773  73.377  1.00  0.00           H  
ATOM   1309  H22   G    41      27.243  30.933  72.861  1.00  0.00           H  
ATOM   1310  N3    G    41      26.023  32.844  72.064  1.00  0.00           N  
ATOM   1311  C4    G    41      25.515  34.148  71.977  1.00  0.00           C  
ATOM   1312  C3'   G    41      21.528  33.533  71.810  1.00  0.00           C  
ATOM   1313  H3'   G    41      21.803  34.347  72.481  1.00  0.00           H  
ATOM   1314  C2'   G    41      22.757  32.694  71.498  1.00  0.00           C  
ATOM   1315  H2'   G    41      23.331  32.482  72.400  1.00  0.00           H  
ATOM   1316  O2'   G    41      22.588  31.457  70.831  1.00  0.00           O  
ATOM   1317 HO2'   G    41      22.293  31.668  69.942  1.00  0.00           H  
ATOM   1318  O3'   G    41      20.401  32.784  72.058  1.00  0.00           O  
ATOM   1319  P     U    42      20.041  32.025  73.445  1.00  0.00           P  
ATOM   1320  OP1   U    42      18.841  31.219  73.194  1.00  0.00           O  
ATOM   1321  OP2   U    42      19.978  33.106  74.467  1.00  0.00           O  
ATOM   1322  O5'   U    42      21.233  31.104  73.900  1.00  0.00           O  
ATOM   1323  C5'   U    42      21.331  29.732  73.559  1.00  0.00           C  
ATOM   1324  H5'   U    42      21.656  29.667  72.521  1.00  0.00           H  
ATOM   1325 H5''   U    42      20.437  29.181  73.852  1.00  0.00           H  
ATOM   1326  C4'   U    42      22.460  29.082  74.435  1.00  0.00           C  
ATOM   1327  H4'   U    42      22.484  28.014  74.219  1.00  0.00           H  
ATOM   1328  O4'   U    42      23.699  29.607  74.061  1.00  0.00           O  
ATOM   1329  C1'   U    42      24.509  29.756  75.278  1.00  0.00           C  
ATOM   1330  H1'   U    42      25.439  29.189  75.219  1.00  0.00           H  
ATOM   1331  N1    U    42      24.845  31.138  75.647  1.00  0.00           N  
ATOM   1332  C6    U    42      24.008  32.150  75.347  1.00  0.00           C  
ATOM   1333  H6    U    42      23.128  31.955  74.751  1.00  0.00           H  
ATOM   1334  C5    U    42      24.377  33.437  75.647  1.00  0.00           C  
ATOM   1335  H5    U    42      23.733  34.244  75.330  1.00  0.00           H  
ATOM   1336  C4    U    42      25.601  33.665  76.404  1.00  0.00           C  
ATOM   1337  O4    U    42      26.072  34.721  76.674  1.00  0.00           O  
ATOM   1338  N3    U    42      26.223  32.557  76.913  1.00  0.00           N  
ATOM   1339  H3    U    42      27.205  32.766  77.015  1.00  0.00           H  
ATOM   1340  C2    U    42      25.930  31.292  76.492  1.00  0.00           C  
ATOM   1341  O2    U    42      26.664  30.372  76.922  1.00  0.00           O  
ATOM   1342  C3'   U    42      22.196  29.325  75.932  1.00  0.00           C  
ATOM   1343  H3'   U    42      21.886  30.328  76.226  1.00  0.00           H  
ATOM   1344  C2'   U    42      23.684  29.111  76.391  1.00  0.00           C  
ATOM   1345  H2'   U    42      23.838  29.678  77.309  1.00  0.00           H  
ATOM   1346  O2'   U    42      24.038  27.754  76.670  1.00  0.00           O  
ATOM   1347 HO2'   U    42      23.441  27.382  77.324  1.00  0.00           H  
ATOM   1348  O3'   U    42      21.300  28.443  76.487  1.00  0.00           O  
ATOM   1349  P     U    43      20.999  28.397  78.040  1.00  0.00           P  
ATOM   1350  OP1   U    43      19.847  27.500  78.170  1.00  0.00           O  
ATOM   1351  OP2   U    43      20.924  29.818  78.497  1.00  0.00           O  
ATOM   1352  O5'   U    43      22.230  27.715  78.807  1.00  0.00           O  
ATOM   1353  C5'   U    43      22.361  26.324  78.956  1.00  0.00           C  
ATOM   1354  H5'   U    43      22.360  25.836  77.982  1.00  0.00           H  
ATOM   1355 H5''   U    43      21.499  25.939  79.501  1.00  0.00           H  
ATOM   1356  C4'   U    43      23.641  26.077  79.844  1.00  0.00           C  
ATOM   1357  H4'   U    43      23.828  25.017  80.012  1.00  0.00           H  
ATOM   1358  O4'   U    43      24.860  26.601  79.237  1.00  0.00           O  
ATOM   1359  C1'   U    43      25.702  26.923  80.386  1.00  0.00           C  
ATOM   1360  H1'   U    43      26.600  26.307  80.431  1.00  0.00           H  
ATOM   1361  N1    U    43      26.151  28.316  80.199  1.00  0.00           N  
ATOM   1362  C6    U    43      25.352  29.201  79.630  1.00  0.00           C  
ATOM   1363  H6    U    43      24.430  28.796  79.241  1.00  0.00           H  
ATOM   1364  C5    U    43      25.691  30.593  79.652  1.00  0.00           C  
ATOM   1365  H5    U    43      25.086  31.412  79.291  1.00  0.00           H  
ATOM   1366  C4    U    43      27.016  30.973  80.083  1.00  0.00           C  
ATOM   1367  O4    U    43      27.465  32.164  80.150  1.00  0.00           O  
ATOM   1368  N3    U    43      27.742  29.990  80.609  1.00  0.00           N  
ATOM   1369  H3    U    43      28.653  30.236  80.971  1.00  0.00           H  
ATOM   1370  C2    U    43      27.347  28.734  80.867  1.00  0.00           C  
ATOM   1371  O2    U    43      28.039  27.985  81.627  1.00  0.00           O  
ATOM   1372  C3'   U    43      23.503  26.858  81.206  1.00  0.00           C  
ATOM   1373  H3'   U    43      23.217  27.880  80.960  1.00  0.00           H  
ATOM   1374  C2'   U    43      24.914  26.753  81.713  1.00  0.00           C  
ATOM   1375  H2'   U    43      25.158  27.484  82.484  1.00  0.00           H  
ATOM   1376  O2'   U    43      25.187  25.447  82.211  1.00  0.00           O  
ATOM   1377 HO2'   U    43      24.391  25.010  82.523  1.00  0.00           H  
ATOM   1378  O3'   U    43      22.626  26.280  82.155  1.00  0.00           O  
ATOM   1379  P     C    44      21.873  27.145  83.222  1.00  0.00           P  
ATOM   1380  OP1   C    44      20.922  26.312  83.964  1.00  0.00           O  
ATOM   1381  OP2   C    44      21.297  28.328  82.609  1.00  0.00           O  
ATOM   1382  O5'   C    44      23.050  27.620  84.177  1.00  0.00           O  
ATOM   1383  C5'   C    44      23.546  26.676  85.128  1.00  0.00           C  
ATOM   1384  H5'   C    44      23.841  25.810  84.535  1.00  0.00           H  
ATOM   1385 H5''   C    44      22.804  26.469  85.898  1.00  0.00           H  
ATOM   1386  C4'   C    44      24.804  27.114  85.919  1.00  0.00           C  
ATOM   1387  H4'   C    44      25.208  26.301  86.522  1.00  0.00           H  
ATOM   1388  O4'   C    44      25.895  27.531  85.048  1.00  0.00           O  
ATOM   1389  C1'   C    44      26.677  28.619  85.538  1.00  0.00           C  
ATOM   1390  H1'   C    44      27.714  28.315  85.682  1.00  0.00           H  
ATOM   1391  N1    C    44      26.513  29.897  84.827  1.00  0.00           N  
ATOM   1392  C6    C    44      25.513  30.049  83.854  1.00  0.00           C  
ATOM   1393  H6    C    44      24.709  29.332  83.785  1.00  0.00           H  
ATOM   1394  C5    C    44      25.542  31.180  83.102  1.00  0.00           C  
ATOM   1395  H5    C    44      24.839  31.341  82.299  1.00  0.00           H  
ATOM   1396  C4    C    44      26.620  32.083  83.350  1.00  0.00           C  
ATOM   1397  N4    C    44      26.631  33.245  82.813  1.00  0.00           N  
ATOM   1398  H41   C    44      27.472  33.789  82.948  1.00  0.00           H  
ATOM   1399  H42   C    44      25.985  33.450  82.064  1.00  0.00           H  
ATOM   1400  N3    C    44      27.586  31.907  84.188  1.00  0.00           N  
ATOM   1401  C2    C    44      27.566  30.802  84.911  1.00  0.00           C  
ATOM   1402  O2    C    44      28.569  30.543  85.641  1.00  0.00           O  
ATOM   1403  C3'   C    44      24.588  28.404  86.795  1.00  0.00           C  
ATOM   1404  H3'   C    44      24.032  29.094  86.160  1.00  0.00           H  
ATOM   1405  C2'   C    44      26.009  28.843  86.843  1.00  0.00           C  
ATOM   1406  H2'   C    44      26.208  29.817  87.290  1.00  0.00           H  
ATOM   1407  O2'   C    44      26.737  28.016  87.779  1.00  0.00           O  
ATOM   1408 HO2'   C    44      26.248  28.136  88.597  1.00  0.00           H  
ATOM   1409  O3'   C    44      23.913  28.127  88.027  1.00  0.00           O  
ATOM   1410  P     U    45      23.658  29.400  88.938  1.00  0.00           P  
ATOM   1411  OP1   U    45      22.754  29.043  90.043  1.00  0.00           O  
ATOM   1412  OP2   U    45      23.266  30.549  88.092  1.00  0.00           O  
ATOM   1413  O5'   U    45      25.041  29.769  89.556  1.00  0.00           O  
ATOM   1414  C5'   U    45      25.487  31.104  89.962  1.00  0.00           C  
ATOM   1415  H5'   U    45      25.066  31.372  90.932  1.00  0.00           H  
ATOM   1416 H5''   U    45      25.070  31.847  89.282  1.00  0.00           H  
ATOM   1417  C4'   U    45      27.039  31.148  90.011  1.00  0.00           C  
ATOM   1418  H4'   U    45      27.445  30.347  90.630  1.00  0.00           H  
ATOM   1419  O4'   U    45      27.613  30.971  88.720  1.00  0.00           O  
ATOM   1420  C1'   U    45      28.539  31.987  88.438  1.00  0.00           C  
ATOM   1421  H1'   U    45      29.375  31.628  87.837  1.00  0.00           H  
ATOM   1422  N1    U    45      27.934  33.156  87.730  1.00  0.00           N  
ATOM   1423  C6    U    45      26.688  33.099  87.170  1.00  0.00           C  
ATOM   1424  H6    U    45      26.018  32.306  87.470  1.00  0.00           H  
ATOM   1425  C5    U    45      26.299  34.005  86.224  1.00  0.00           C  
ATOM   1426  H5    U    45      25.275  33.898  85.899  1.00  0.00           H  
ATOM   1427  C4    U    45      27.179  35.104  85.853  1.00  0.00           C  
ATOM   1428  O4    U    45      26.859  36.028  85.165  1.00  0.00           O  
ATOM   1429  N3    U    45      28.440  35.010  86.331  1.00  0.00           N  
ATOM   1430  H3    U    45      29.035  35.811  86.172  1.00  0.00           H  
ATOM   1431  C2    U    45      28.826  34.113  87.306  1.00  0.00           C  
ATOM   1432  O2    U    45      30.016  34.147  87.573  1.00  0.00           O  
ATOM   1433  C3'   U    45      27.654  32.411  90.650  1.00  0.00           C  
ATOM   1434  H3'   U    45      27.102  33.307  90.368  1.00  0.00           H  
ATOM   1435  C2'   U    45      29.007  32.302  89.837  1.00  0.00           C  
ATOM   1436  H2'   U    45      29.485  33.282  89.843  1.00  0.00           H  
ATOM   1437  O2'   U    45      29.957  31.253  90.316  1.00  0.00           O  
ATOM   1438 HO2'   U    45      29.936  31.259  91.275  1.00  0.00           H  
ATOM   1439  O3'   U    45      27.912  32.321  92.065  1.00  0.00           O  
ATOM   1440  P     G    46      27.798  33.614  92.927  1.00  0.00           P  
ATOM   1441  OP1   G    46      27.924  33.174  94.290  1.00  0.00           O  
ATOM   1442  OP2   G    46      26.542  34.329  92.530  1.00  0.00           O  
ATOM   1443  O5'   G    46      29.088  34.448  92.527  1.00  0.00           O  
ATOM   1444  C5'   G    46      30.398  34.001  93.033  1.00  0.00           C  
ATOM   1445  H5'   G    46      30.521  32.931  92.869  1.00  0.00           H  
ATOM   1446 H5''   G    46      30.584  34.218  94.085  1.00  0.00           H  
ATOM   1447  C4'   G    46      31.496  34.760  92.319  1.00  0.00           C  
ATOM   1448  H4'   G    46      32.472  34.411  92.656  1.00  0.00           H  
ATOM   1449  O4'   G    46      31.509  34.696  90.910  1.00  0.00           O  
ATOM   1450  C1'   G    46      32.001  35.919  90.423  1.00  0.00           C  
ATOM   1451  H1'   G    46      32.845  35.817  89.741  1.00  0.00           H  
ATOM   1452  N9    G    46      30.828  36.491  89.750  1.00  0.00           N  
ATOM   1453  C8    G    46      29.441  36.190  89.774  1.00  0.00           C  
ATOM   1454  H8    G    46      29.139  35.273  90.257  1.00  0.00           H  
ATOM   1455  N7    G    46      28.698  36.977  89.062  1.00  0.00           N  
ATOM   1456  C5    G    46      29.593  37.933  88.523  1.00  0.00           C  
ATOM   1457  C6    G    46      29.356  39.083  87.670  1.00  0.00           C  
ATOM   1458  O6    G    46      28.320  39.505  87.217  1.00  0.00           O  
ATOM   1459  N1    G    46      30.511  39.771  87.412  1.00  0.00           N  
ATOM   1460  H1    G    46      30.400  40.508  86.731  1.00  0.00           H  
ATOM   1461  C2    G    46      31.757  39.461  87.900  1.00  0.00           C  
ATOM   1462  N2    G    46      32.658  40.313  87.529  1.00  0.00           N  
ATOM   1463  H21   G    46      32.461  41.165  87.023  1.00  0.00           H  
ATOM   1464  H22   G    46      33.631  40.151  87.746  1.00  0.00           H  
ATOM   1465  N3    G    46      32.026  38.410  88.658  1.00  0.00           N  
ATOM   1466  C4    G    46      30.856  37.663  88.998  1.00  0.00           C  
ATOM   1467  C3'   G    46      31.468  36.237  92.666  1.00  0.00           C  
ATOM   1468  H3'   G    46      30.461  36.608  92.472  1.00  0.00           H  
ATOM   1469  C2'   G    46      32.465  36.790  91.618  1.00  0.00           C  
ATOM   1470  H2'   G    46      32.341  37.853  91.407  1.00  0.00           H  
ATOM   1471  O2'   G    46      33.789  36.545  91.974  1.00  0.00           O  
ATOM   1472 HO2'   G    46      33.914  36.124  92.827  1.00  0.00           H  
ATOM   1473  O3'   G    46      32.008  36.606  93.950  1.00  0.00           O  
ATOM   1474  P     G    47      31.421  37.849  94.653  1.00  0.00           P  
ATOM   1475  OP1   G    47      31.743  37.851  96.083  1.00  0.00           O  
ATOM   1476  OP2   G    47      30.012  37.898  94.255  1.00  0.00           O  
ATOM   1477  O5'   G    47      31.935  39.120  93.875  1.00  0.00           O  
ATOM   1478  C5'   G    47      33.398  39.431  93.912  1.00  0.00           C  
ATOM   1479  H5'   G    47      33.953  38.555  93.574  1.00  0.00           H  
ATOM   1480 H5''   G    47      33.694  39.630  94.942  1.00  0.00           H  
ATOM   1481  C4'   G    47      33.751  40.645  92.985  1.00  0.00           C  
ATOM   1482  H4'   G    47      34.836  40.724  93.049  1.00  0.00           H  
ATOM   1483  O4'   G    47      33.400  40.334  91.690  1.00  0.00           O  
ATOM   1484  C1'   G    47      32.894  41.557  91.123  1.00  0.00           C  
ATOM   1485  H1'   G    47      33.496  41.819  90.254  1.00  0.00           H  
ATOM   1486  N9    G    47      31.472  41.357  90.783  1.00  0.00           N  
ATOM   1487  C8    G    47      30.611  40.330  91.189  1.00  0.00           C  
ATOM   1488  H8    G    47      31.069  39.452  91.620  1.00  0.00           H  
ATOM   1489  N7    G    47      29.344  40.367  90.791  1.00  0.00           N  
ATOM   1490  C5    G    47      29.352  41.594  90.041  1.00  0.00           C  
ATOM   1491  C6    G    47      28.260  42.253  89.359  1.00  0.00           C  
ATOM   1492  O6    G    47      27.075  41.915  89.226  1.00  0.00           O  
ATOM   1493  N1    G    47      28.654  43.411  88.777  1.00  0.00           N  
ATOM   1494  H1    G    47      28.002  43.898  88.178  1.00  0.00           H  
ATOM   1495  C2    G    47      29.956  43.832  88.807  1.00  0.00           C  
ATOM   1496  N2    G    47      30.240  44.966  88.192  1.00  0.00           N  
ATOM   1497  H21   G    47      29.553  45.517  87.697  1.00  0.00           H  
ATOM   1498  H22   G    47      31.211  45.238  88.241  1.00  0.00           H  
ATOM   1499  N3    G    47      31.008  43.270  89.416  1.00  0.00           N  
ATOM   1500  C4    G    47      30.624  42.168  90.055  1.00  0.00           C  
ATOM   1501  C3'   G    47      33.032  41.909  93.411  1.00  0.00           C  
ATOM   1502  H3'   G    47      32.007  41.621  93.646  1.00  0.00           H  
ATOM   1503  C2'   G    47      33.033  42.699  92.110  1.00  0.00           C  
ATOM   1504  H2'   G    47      32.191  43.391  92.072  1.00  0.00           H  
ATOM   1505  O2'   G    47      34.337  43.287  91.871  1.00  0.00           O  
ATOM   1506 HO2'   G    47      34.184  43.868  91.122  1.00  0.00           H  
ATOM   1507  O3'   G    47      33.599  42.630  94.525  1.00  0.00           O  
ATOM   1508  P     U    48      32.622  43.591  95.310  1.00  0.00           P  
ATOM   1509  OP1   U    48      33.314  44.329  96.377  1.00  0.00           O  
ATOM   1510  OP2   U    48      31.330  42.925  95.687  1.00  0.00           O  
ATOM   1511  O5'   U    48      32.227  44.761  94.193  1.00  0.00           O  
ATOM   1512  C5'   U    48      33.174  45.809  93.799  1.00  0.00           C  
ATOM   1513  H5'   U    48      33.988  45.226  93.367  1.00  0.00           H  
ATOM   1514 H5''   U    48      33.615  46.299  94.666  1.00  0.00           H  
ATOM   1515  C4'   U    48      32.600  46.818  92.810  1.00  0.00           C  
ATOM   1516  H4'   U    48      33.435  47.438  92.484  1.00  0.00           H  
ATOM   1517  O4'   U    48      32.045  46.217  91.665  1.00  0.00           O  
ATOM   1518  C1'   U    48      30.995  47.113  91.173  1.00  0.00           C  
ATOM   1519  H1'   U    48      31.289  47.431  90.172  1.00  0.00           H  
ATOM   1520  N1    U    48      29.642  46.463  91.107  1.00  0.00           N  
ATOM   1521  C6    U    48      29.407  45.287  91.770  1.00  0.00           C  
ATOM   1522  H6    U    48      30.167  44.767  92.334  1.00  0.00           H  
ATOM   1523  C5    U    48      28.211  44.666  91.642  1.00  0.00           C  
ATOM   1524  H5    U    48      27.971  43.799  92.239  1.00  0.00           H  
ATOM   1525  C4    U    48      27.119  45.218  90.876  1.00  0.00           C  
ATOM   1526  O4    U    48      26.025  44.681  90.760  1.00  0.00           O  
ATOM   1527  N3    U    48      27.438  46.399  90.272  1.00  0.00           N  
ATOM   1528  H3    U    48      26.749  46.711  89.603  1.00  0.00           H  
ATOM   1529  C2    U    48      28.645  47.103  90.350  1.00  0.00           C  
ATOM   1530  O2    U    48      28.724  48.211  89.924  1.00  0.00           O  
ATOM   1531  C3'   U    48      31.472  47.703  93.293  1.00  0.00           C  
ATOM   1532  H3'   U    48      30.681  47.088  93.722  1.00  0.00           H  
ATOM   1533  C2'   U    48      30.909  48.382  92.009  1.00  0.00           C  
ATOM   1534  H2'   U    48      29.885  48.662  92.257  1.00  0.00           H  
ATOM   1535  O2'   U    48      31.662  49.405  91.554  1.00  0.00           O  
ATOM   1536 HO2'   U    48      31.707  49.951  92.343  1.00  0.00           H  
ATOM   1537  O3'   U    48      32.029  48.619  94.277  1.00  0.00           O  
ATOM   1538  P     G    49      31.070  49.644  95.105  1.00  0.00           P  
ATOM   1539  OP1   G    49      31.899  50.205  96.190  1.00  0.00           O  
ATOM   1540  OP2   G    49      29.779  49.054  95.373  1.00  0.00           O  
ATOM   1541  O5'   G    49      30.819  50.824  93.999  1.00  0.00           O  
ATOM   1542  C5'   G    49      30.441  52.102  94.404  1.00  0.00           C  
ATOM   1543  H5'   G    49      31.368  52.616  94.658  1.00  0.00           H  
ATOM   1544 H5''   G    49      29.814  52.078  95.296  1.00  0.00           H  
ATOM   1545  C4'   G    49      29.675  52.932  93.290  1.00  0.00           C  
ATOM   1546  H4'   G    49      29.380  53.873  93.754  1.00  0.00           H  
ATOM   1547  O4'   G    49      30.400  53.069  92.136  1.00  0.00           O  
ATOM   1548  C1'   G    49      29.445  53.159  91.085  1.00  0.00           C  
ATOM   1549  H1'   G    49      28.809  54.044  91.062  1.00  0.00           H  
ATOM   1550  N9    G    49      30.034  53.053  89.697  1.00  0.00           N  
ATOM   1551  C8    G    49      31.070  52.272  89.211  1.00  0.00           C  
ATOM   1552  H8    G    49      31.816  51.854  89.870  1.00  0.00           H  
ATOM   1553  N7    G    49      31.387  52.459  87.982  1.00  0.00           N  
ATOM   1554  C5    G    49      30.428  53.360  87.549  1.00  0.00           C  
ATOM   1555  C6    G    49      30.084  53.871  86.248  1.00  0.00           C  
ATOM   1556  O6    G    49      30.606  53.640  85.203  1.00  0.00           O  
ATOM   1557  N1    G    49      29.076  54.722  86.226  1.00  0.00           N  
ATOM   1558  H1    G    49      28.824  54.983  85.284  1.00  0.00           H  
ATOM   1559  C2    G    49      28.397  55.124  87.305  1.00  0.00           C  
ATOM   1560  N2    G    49      27.490  56.000  87.144  1.00  0.00           N  
ATOM   1561  H21   G    49      27.209  56.135  86.184  1.00  0.00           H  
ATOM   1562  H22   G    49      27.105  56.316  88.023  1.00  0.00           H  
ATOM   1563  N3    G    49      28.615  54.637  88.564  1.00  0.00           N  
ATOM   1564  C4    G    49      29.652  53.784  88.610  1.00  0.00           C  
ATOM   1565  C3'   G    49      28.377  52.290  92.986  1.00  0.00           C  
ATOM   1566  H3'   G    49      28.263  51.395  93.598  1.00  0.00           H  
ATOM   1567  C2'   G    49      28.685  51.908  91.520  1.00  0.00           C  
ATOM   1568  H2'   G    49      29.330  51.029  91.533  1.00  0.00           H  
ATOM   1569  O2'   G    49      27.537  51.690  90.740  1.00  0.00           O  
ATOM   1570 HO2'   G    49      27.784  51.276  89.910  1.00  0.00           H  
ATOM   1571  O3'   G    49      27.267  53.229  93.082  1.00  0.00           O  
ATOM   1572  P     U    50      26.137  53.244  94.086  1.00  0.00           P  
ATOM   1573  OP1   U    50      25.467  54.547  93.922  1.00  0.00           O  
ATOM   1574  OP2   U    50      26.719  52.911  95.427  1.00  0.00           O  
ATOM   1575  O5'   U    50      25.060  52.133  93.599  1.00  0.00           O  
ATOM   1576  C5'   U    50      23.803  52.462  93.067  1.00  0.00           C  
ATOM   1577  H5'   U    50      23.773  52.963  92.099  1.00  0.00           H  
ATOM   1578 H5''   U    50      23.229  53.140  93.698  1.00  0.00           H  
ATOM   1579  C4'   U    50      22.967  51.196  92.931  1.00  0.00           C  
ATOM   1580  H4'   U    50      21.935  51.421  92.662  1.00  0.00           H  
ATOM   1581  O4'   U    50      23.498  50.246  91.980  1.00  0.00           O  
ATOM   1582  C1'   U    50      23.484  48.915  92.443  1.00  0.00           C  
ATOM   1583  H1'   U    50      22.921  48.257  91.781  1.00  0.00           H  
ATOM   1584  N1    U    50      24.873  48.410  92.659  1.00  0.00           N  
ATOM   1585  C6    U    50      25.968  49.207  92.721  1.00  0.00           C  
ATOM   1586  H6    U    50      25.817  50.247  92.473  1.00  0.00           H  
ATOM   1587  C5    U    50      27.212  48.783  93.093  1.00  0.00           C  
ATOM   1588  H5    U    50      28.060  49.450  93.126  1.00  0.00           H  
ATOM   1589  C4    U    50      27.366  47.413  93.561  1.00  0.00           C  
ATOM   1590  O4    U    50      28.347  46.948  94.104  1.00  0.00           O  
ATOM   1591  N3    U    50      26.244  46.613  93.495  1.00  0.00           N  
ATOM   1592  H3    U    50      26.328  45.732  93.982  1.00  0.00           H  
ATOM   1593  C2    U    50      25.008  47.075  93.088  1.00  0.00           C  
ATOM   1594  O2    U    50      24.035  46.237  93.143  1.00  0.00           O  
ATOM   1595  C3'   U    50      22.924  50.395  94.153  1.00  0.00           C  
ATOM   1596  H3'   U    50      23.947  50.306  94.520  1.00  0.00           H  
ATOM   1597  C2'   U    50      22.620  48.888  93.820  1.00  0.00           C  
ATOM   1598  H2'   U    50      23.130  48.198  94.492  1.00  0.00           H  
ATOM   1599  O2'   U    50      21.298  48.755  93.592  1.00  0.00           O  
ATOM   1600 HO2'   U    50      20.704  49.127  94.249  1.00  0.00           H  
ATOM   1601  O3'   U    50      21.980  50.900  95.142  1.00  0.00           O  
ATOM   1602  P     A    51      22.237  50.746  96.763  1.00  0.00           P  
ATOM   1603  OP1   A    51      22.104  52.104  97.392  1.00  0.00           O  
ATOM   1604  OP2   A    51      23.388  49.921  97.019  1.00  0.00           O  
ATOM   1605  O5'   A    51      20.908  49.911  97.133  1.00  0.00           O  
ATOM   1606  C5'   A    51      20.987  48.939  98.180  1.00  0.00           C  
ATOM   1607  H5'   A    51      21.199  49.494  99.094  1.00  0.00           H  
ATOM   1608 H5''   A    51      21.825  48.296  97.910  1.00  0.00           H  
ATOM   1609  C4'   A    51      19.778  48.055  98.369  1.00  0.00           C  
ATOM   1610  H4'   A    51      19.858  47.325  99.175  1.00  0.00           H  
ATOM   1611  O4'   A    51      18.812  48.922  98.893  1.00  0.00           O  
ATOM   1612  C1'   A    51      17.641  48.767  98.149  1.00  0.00           C  
ATOM   1613  H1'   A    51      16.821  48.556  98.836  1.00  0.00           H  
ATOM   1614  N9    A    51      17.234  50.011  97.434  1.00  0.00           N  
ATOM   1615  C8    A    51      17.829  51.294  97.388  1.00  0.00           C  
ATOM   1616  H8    A    51      18.746  51.374  97.952  1.00  0.00           H  
ATOM   1617  N7    A    51      17.288  52.183  96.605  1.00  0.00           N  
ATOM   1618  C5    A    51      16.182  51.441  96.109  1.00  0.00           C  
ATOM   1619  C6    A    51      15.085  51.777  95.300  1.00  0.00           C  
ATOM   1620  N6    A    51      14.925  52.912  94.789  1.00  0.00           N  
ATOM   1621  H61   A    51      14.149  53.076  94.164  1.00  0.00           H  
ATOM   1622  H62   A    51      15.595  53.655  94.928  1.00  0.00           H  
ATOM   1623  N1    A    51      14.083  50.900  94.940  1.00  0.00           N  
ATOM   1624  C2    A    51      14.190  49.734  95.598  1.00  0.00           C  
ATOM   1625  H2    A    51      13.504  48.970  95.262  1.00  0.00           H  
ATOM   1626  N3    A    51      15.174  49.259  96.350  1.00  0.00           N  
ATOM   1627  C4    A    51      16.126  50.155  96.588  1.00  0.00           C  
ATOM   1628  C3'   A    51      19.163  47.402  97.089  1.00  0.00           C  
ATOM   1629  H3'   A    51      19.649  47.967  96.293  1.00  0.00           H  
ATOM   1630  C2'   A    51      17.633  47.582  97.238  1.00  0.00           C  
ATOM   1631  H2'   A    51      17.169  47.703  96.259  1.00  0.00           H  
ATOM   1632  O2'   A    51      17.034  46.409  97.858  1.00  0.00           O  
ATOM   1633 HO2'   A    51      17.715  45.740  97.955  1.00  0.00           H  
ATOM   1634  O3'   A    51      19.413  46.023  96.966  1.00  0.00           O  
ATOM   1635  P     G    52      19.705  45.337  95.569  1.00  0.00           P  
ATOM   1636  OP1   G    52      19.485  43.900  95.863  1.00  0.00           O  
ATOM   1637  OP2   G    52      21.011  45.748  95.050  1.00  0.00           O  
ATOM   1638  O5'   G    52      18.610  45.891  94.519  1.00  0.00           O  
ATOM   1639  C5'   G    52      17.421  45.153  94.183  1.00  0.00           C  
ATOM   1640  H5'   G    52      16.786  45.055  95.063  1.00  0.00           H  
ATOM   1641 H5''   G    52      17.661  44.169  93.780  1.00  0.00           H  
ATOM   1642  C4'   G    52      16.353  45.760  93.346  1.00  0.00           C  
ATOM   1643  H4'   G    52      15.572  45.005  93.258  1.00  0.00           H  
ATOM   1644  O4'   G    52      15.774  46.943  93.920  1.00  0.00           O  
ATOM   1645  C1'   G    52      15.618  48.002  92.983  1.00  0.00           C  
ATOM   1646  H1'   G    52      14.580  48.335  93.005  1.00  0.00           H  
ATOM   1647  N9    G    52      16.611  49.104  93.000  1.00  0.00           N  
ATOM   1648  C8    G    52      17.902  49.143  93.470  1.00  0.00           C  
ATOM   1649  H8    G    52      18.389  48.293  93.926  1.00  0.00           H  
ATOM   1650  N7    G    52      18.506  50.303  93.281  1.00  0.00           N  
ATOM   1651  C5    G    52      17.560  51.096  92.615  1.00  0.00           C  
ATOM   1652  C6    G    52      17.637  52.446  92.079  1.00  0.00           C  
ATOM   1653  O6    G    52      18.591  53.229  92.242  1.00  0.00           O  
ATOM   1654  N1    G    52      16.388  52.891  91.634  1.00  0.00           N  
ATOM   1655  H1    G    52      16.305  53.866  91.384  1.00  0.00           H  
ATOM   1656  C2    G    52      15.264  52.093  91.480  1.00  0.00           C  
ATOM   1657  N2    G    52      14.222  52.389  90.691  1.00  0.00           N  
ATOM   1658  H21   G    52      14.225  53.285  90.225  1.00  0.00           H  
ATOM   1659  H22   G    52      13.596  51.632  90.456  1.00  0.00           H  
ATOM   1660  N3    G    52      15.254  50.799  91.893  1.00  0.00           N  
ATOM   1661  C4    G    52      16.356  50.370  92.471  1.00  0.00           C  
ATOM   1662  C3'   G    52      16.824  46.181  91.965  1.00  0.00           C  
ATOM   1663  H3'   G    52      17.799  46.663  92.036  1.00  0.00           H  
ATOM   1664  C2'   G    52      15.765  47.232  91.718  1.00  0.00           C  
ATOM   1665  H2'   G    52      16.186  47.974  91.039  1.00  0.00           H  
ATOM   1666  O2'   G    52      14.503  46.814  91.267  1.00  0.00           O  
ATOM   1667 HO2'   G    52      14.598  45.899  90.990  1.00  0.00           H  
ATOM   1668  O3'   G    52      16.694  45.108  91.066  1.00  0.00           O  
ATOM   1669  P     A    53      17.599  45.104  89.828  1.00  0.00           P  
ATOM   1670  OP1   A    53      17.146  43.927  89.047  1.00  0.00           O  
ATOM   1671  OP2   A    53      18.993  45.103  90.331  1.00  0.00           O  
ATOM   1672  O5'   A    53      17.176  46.412  88.997  1.00  0.00           O  
ATOM   1673  C5'   A    53      16.032  46.413  88.157  1.00  0.00           C  
ATOM   1674  H5'   A    53      15.132  46.269  88.755  1.00  0.00           H  
ATOM   1675 H5''   A    53      16.051  45.572  87.465  1.00  0.00           H  
ATOM   1676  C4'   A    53      15.777  47.796  87.581  1.00  0.00           C  
ATOM   1677  H4'   A    53      14.866  47.797  86.983  1.00  0.00           H  
ATOM   1678  O4'   A    53      15.697  48.695  88.683  1.00  0.00           O  
ATOM   1679  C1'   A    53      16.397  49.919  88.403  1.00  0.00           C  
ATOM   1680  H1'   A    53      15.798  50.805  88.614  1.00  0.00           H  
ATOM   1681  N9    A    53      17.647  50.088  89.119  1.00  0.00           N  
ATOM   1682  C8    A    53      18.330  49.242  89.940  1.00  0.00           C  
ATOM   1683  H8    A    53      17.829  48.328  90.225  1.00  0.00           H  
ATOM   1684  N7    A    53      19.566  49.559  90.168  1.00  0.00           N  
ATOM   1685  C5    A    53      19.674  50.831  89.590  1.00  0.00           C  
ATOM   1686  C6    A    53      20.736  51.762  89.505  1.00  0.00           C  
ATOM   1687  N6    A    53      21.880  51.667  90.099  1.00  0.00           N  
ATOM   1688  H61   A    53      22.585  52.387  90.159  1.00  0.00           H  
ATOM   1689  H62   A    53      22.102  50.843  90.640  1.00  0.00           H  
ATOM   1690  N1    A    53      20.435  53.010  89.042  1.00  0.00           N  
ATOM   1691  C2    A    53      19.201  53.269  88.616  1.00  0.00           C  
ATOM   1692  H2    A    53      19.122  54.230  88.129  1.00  0.00           H  
ATOM   1693  N3    A    53      18.196  52.395  88.529  1.00  0.00           N  
ATOM   1694  C4    A    53      18.470  51.209  89.023  1.00  0.00           C  
ATOM   1695  C3'   A    53      16.820  48.494  86.653  1.00  0.00           C  
ATOM   1696  H3'   A    53      17.828  48.354  87.041  1.00  0.00           H  
ATOM   1697  C2'   A    53      16.603  49.972  86.884  1.00  0.00           C  
ATOM   1698  H2'   A    53      17.400  50.655  86.590  1.00  0.00           H  
ATOM   1699  O2'   A    53      15.345  50.443  86.331  1.00  0.00           O  
ATOM   1700 HO2'   A    53      15.385  50.289  85.384  1.00  0.00           H  
ATOM   1701  O3'   A    53      16.750  48.193  85.273  1.00  0.00           O  
ATOM   1702  P     A    54      17.904  47.282  84.545  1.00  0.00           P  
ATOM   1703  OP1   A    54      17.557  47.094  83.179  1.00  0.00           O  
ATOM   1704  OP2   A    54      18.213  46.167  85.473  1.00  0.00           O  
ATOM   1705  O5'   A    54      19.232  48.213  84.688  1.00  0.00           O  
ATOM   1706  C5'   A    54      19.268  49.507  84.006  1.00  0.00           C  
ATOM   1707  H5'   A    54      18.309  50.015  84.108  1.00  0.00           H  
ATOM   1708 H5''   A    54      19.448  49.376  82.939  1.00  0.00           H  
ATOM   1709  C4'   A    54      20.382  50.431  84.441  1.00  0.00           C  
ATOM   1710  H4'   A    54      20.231  51.394  83.953  1.00  0.00           H  
ATOM   1711  O4'   A    54      20.432  50.701  85.806  1.00  0.00           O  
ATOM   1712  C1'   A    54      21.779  50.656  86.277  1.00  0.00           C  
ATOM   1713  H1'   A    54      22.086  51.558  86.806  1.00  0.00           H  
ATOM   1714  N9    A    54      21.975  49.400  87.039  1.00  0.00           N  
ATOM   1715  C8    A    54      21.061  48.332  87.139  1.00  0.00           C  
ATOM   1716  H8    A    54      20.121  48.394  86.611  1.00  0.00           H  
ATOM   1717  N7    A    54      21.571  47.328  87.886  1.00  0.00           N  
ATOM   1718  C5    A    54      22.843  47.846  88.252  1.00  0.00           C  
ATOM   1719  C6    A    54      23.903  47.265  88.962  1.00  0.00           C  
ATOM   1720  N6    A    54      23.972  46.068  89.499  1.00  0.00           N  
ATOM   1721  H61   A    54      24.850  45.712  89.850  1.00  0.00           H  
ATOM   1722  H62   A    54      23.098  45.572  89.597  1.00  0.00           H  
ATOM   1723  N1    A    54      25.055  47.921  89.244  1.00  0.00           N  
ATOM   1724  C2    A    54      25.125  49.123  88.805  1.00  0.00           C  
ATOM   1725  H2    A    54      26.109  49.543  88.948  1.00  0.00           H  
ATOM   1726  N3    A    54      24.216  49.791  88.080  1.00  0.00           N  
ATOM   1727  C4    A    54      23.071  49.094  87.778  1.00  0.00           C  
ATOM   1728  C3'   A    54      21.761  49.897  84.033  1.00  0.00           C  
ATOM   1729  H3'   A    54      21.903  48.819  84.105  1.00  0.00           H  
ATOM   1730  C2'   A    54      22.568  50.620  85.016  1.00  0.00           C  
ATOM   1731  H2'   A    54      23.499  50.089  85.212  1.00  0.00           H  
ATOM   1732  O2'   A    54      22.836  52.019  84.764  1.00  0.00           O  
ATOM   1733 HO2'   A    54      22.178  52.435  84.203  1.00  0.00           H  
ATOM   1734  O3'   A    54      22.054  50.308  82.734  1.00  0.00           O  
ATOM   1735  P     C    55      22.962  49.366  81.847  1.00  0.00           P  
ATOM   1736  OP1   C    55      23.278  50.232  80.673  1.00  0.00           O  
ATOM   1737  OP2   C    55      22.164  48.144  81.553  1.00  0.00           O  
ATOM   1738  O5'   C    55      24.302  49.107  82.701  1.00  0.00           O  
ATOM   1739  C5'   C    55      25.205  50.139  82.856  1.00  0.00           C  
ATOM   1740  H5'   C    55      24.724  51.020  83.280  1.00  0.00           H  
ATOM   1741 H5''   C    55      25.685  50.379  81.907  1.00  0.00           H  
ATOM   1742  C4'   C    55      26.451  49.710  83.680  1.00  0.00           C  
ATOM   1743  H4'   C    55      27.200  50.499  83.736  1.00  0.00           H  
ATOM   1744  O4'   C    55      26.061  49.277  84.937  1.00  0.00           O  
ATOM   1745  C1'   C    55      27.062  48.294  85.462  1.00  0.00           C  
ATOM   1746  H1'   C    55      27.602  48.831  86.242  1.00  0.00           H  
ATOM   1747  N1    C    55      26.351  47.093  85.991  1.00  0.00           N  
ATOM   1748  C6    C    55      25.229  46.554  85.386  1.00  0.00           C  
ATOM   1749  H6    C    55      24.667  47.049  84.608  1.00  0.00           H  
ATOM   1750  C5    C    55      24.800  45.336  85.869  1.00  0.00           C  
ATOM   1751  H5    C    55      23.888  44.946  85.440  1.00  0.00           H  
ATOM   1752  C4    C    55      25.497  44.684  86.951  1.00  0.00           C  
ATOM   1753  N4    C    55      25.163  43.503  87.369  1.00  0.00           N  
ATOM   1754  H41   C    55      25.794  43.011  87.985  1.00  0.00           H  
ATOM   1755  H42   C    55      24.315  43.096  87.001  1.00  0.00           H  
ATOM   1756  N3    C    55      26.638  45.186  87.400  1.00  0.00           N  
ATOM   1757  C2    C    55      27.073  46.335  86.860  1.00  0.00           C  
ATOM   1758  O2    C    55      28.202  46.710  87.249  1.00  0.00           O  
ATOM   1759  C3'   C    55      27.219  48.560  83.075  1.00  0.00           C  
ATOM   1760  H3'   C    55      26.584  47.793  82.630  1.00  0.00           H  
ATOM   1761  C2'   C    55      27.966  47.921  84.266  1.00  0.00           C  
ATOM   1762  H2'   C    55      28.037  46.839  84.157  1.00  0.00           H  
ATOM   1763  O2'   C    55      29.224  48.501  84.508  1.00  0.00           O  
ATOM   1764 HO2'   C    55      29.858  48.090  83.915  1.00  0.00           H  
ATOM   1765  O3'   C    55      28.060  49.076  82.069  1.00  0.00           O  
ATOM   1766  P     C    56      28.791  48.075  81.035  1.00  0.00           P  
ATOM   1767  OP1   C    56      29.528  48.876  80.052  1.00  0.00           O  
ATOM   1768  OP2   C    56      27.692  47.259  80.584  1.00  0.00           O  
ATOM   1769  O5'   C    56      29.896  47.277  81.903  1.00  0.00           O  
ATOM   1770  C5'   C    56      31.278  47.772  82.129  1.00  0.00           C  
ATOM   1771  H5'   C    56      31.137  48.712  82.663  1.00  0.00           H  
ATOM   1772 H5''   C    56      31.757  47.867  81.154  1.00  0.00           H  
ATOM   1773  C4'   C    56      32.121  46.849  82.985  1.00  0.00           C  
ATOM   1774  H4'   C    56      32.998  47.373  83.366  1.00  0.00           H  
ATOM   1775  O4'   C    56      31.420  46.468  84.161  1.00  0.00           O  
ATOM   1776  C1'   C    56      31.874  45.217  84.688  1.00  0.00           C  
ATOM   1777  H1'   C    56      32.367  45.313  85.655  1.00  0.00           H  
ATOM   1778  N1    C    56      30.721  44.206  84.884  1.00  0.00           N  
ATOM   1779  C6    C    56      29.497  44.403  84.293  1.00  0.00           C  
ATOM   1780  H6    C    56      29.464  45.257  83.632  1.00  0.00           H  
ATOM   1781  C5    C    56      28.464  43.595  84.595  1.00  0.00           C  
ATOM   1782  H5    C    56      27.514  43.743  84.102  1.00  0.00           H  
ATOM   1783  C4    C    56      28.693  42.504  85.427  1.00  0.00           C  
ATOM   1784  N4    C    56      27.723  41.740  85.754  1.00  0.00           N  
ATOM   1785  H41   C    56      28.032  40.876  86.177  1.00  0.00           H  
ATOM   1786  H42   C    56      26.939  41.712  85.118  1.00  0.00           H  
ATOM   1787  N3    C    56      29.895  42.255  85.922  1.00  0.00           N  
ATOM   1788  C2    C    56      30.916  43.066  85.626  1.00  0.00           C  
ATOM   1789  O2    C    56      32.040  42.757  86.027  1.00  0.00           O  
ATOM   1790  C3'   C    56      32.512  45.516  82.382  1.00  0.00           C  
ATOM   1791  H3'   C    56      31.597  45.013  82.070  1.00  0.00           H  
ATOM   1792  C2'   C    56      32.948  44.780  83.690  1.00  0.00           C  
ATOM   1793  H2'   C    56      32.923  43.718  83.444  1.00  0.00           H  
ATOM   1794  O2'   C    56      34.178  45.274  84.240  1.00  0.00           O  
ATOM   1795 HO2'   C    56      34.602  45.748  83.521  1.00  0.00           H  
ATOM   1796  O3'   C    56      33.425  45.481  81.329  1.00  0.00           O  
ATOM   1797  P     A    57      33.597  44.130  80.390  1.00  0.00           P  
ATOM   1798  OP1   A    57      34.661  44.370  79.351  1.00  0.00           O  
ATOM   1799  OP2   A    57      32.261  43.685  79.829  1.00  0.00           O  
ATOM   1800  O5'   A    57      34.040  42.891  81.275  1.00  0.00           O  
ATOM   1801  C5'   A    57      35.356  42.915  81.850  1.00  0.00           C  
ATOM   1802  H5'   A    57      35.563  43.881  82.312  1.00  0.00           H  
ATOM   1803 H5''   A    57      36.173  42.775  81.142  1.00  0.00           H  
ATOM   1804  C4'   A    57      35.655  41.836  82.926  1.00  0.00           C  
ATOM   1805  H4'   A    57      36.594  41.943  83.469  1.00  0.00           H  
ATOM   1806  O4'   A    57      34.589  41.724  83.907  1.00  0.00           O  
ATOM   1807  C1'   A    57      34.411  40.323  84.228  1.00  0.00           C  
ATOM   1808  H1'   A    57      34.548  40.206  85.303  1.00  0.00           H  
ATOM   1809  N9    A    57      33.048  40.015  83.852  1.00  0.00           N  
ATOM   1810  C8    A    57      32.147  40.762  83.176  1.00  0.00           C  
ATOM   1811  H8    A    57      32.424  41.712  82.741  1.00  0.00           H  
ATOM   1812  N7    A    57      30.925  40.374  83.293  1.00  0.00           N  
ATOM   1813  C5    A    57      31.072  39.162  84.028  1.00  0.00           C  
ATOM   1814  C6    A    57      30.167  38.162  84.455  1.00  0.00           C  
ATOM   1815  N6    A    57      28.882  38.175  84.108  1.00  0.00           N  
ATOM   1816  H61   A    57      28.189  37.445  84.181  1.00  0.00           H  
ATOM   1817  H62   A    57      28.496  39.018  83.707  1.00  0.00           H  
ATOM   1818  N1    A    57      30.583  37.096  85.168  1.00  0.00           N  
ATOM   1819  C2    A    57      31.875  37.095  85.465  1.00  0.00           C  
ATOM   1820  H2    A    57      32.236  36.246  86.027  1.00  0.00           H  
ATOM   1821  N3    A    57      32.819  37.922  85.083  1.00  0.00           N  
ATOM   1822  C4    A    57      32.361  38.985  84.345  1.00  0.00           C  
ATOM   1823  C3'   A    57      35.690  40.432  82.289  1.00  0.00           C  
ATOM   1824  H3'   A    57      34.954  40.376  81.486  1.00  0.00           H  
ATOM   1825  C2'   A    57      35.474  39.481  83.452  1.00  0.00           C  
ATOM   1826  H2'   A    57      35.139  38.517  83.070  1.00  0.00           H  
ATOM   1827  O2'   A    57      36.574  39.317  84.349  1.00  0.00           O  
ATOM   1828 HO2'   A    57      37.326  38.909  83.914  1.00  0.00           H  
ATOM   1829  O3'   A    57      36.911  40.294  81.641  1.00  0.00           O  
ATOM   1830  P     G    58      37.129  39.418  80.403  1.00  0.00           P  
ATOM   1831  OP1   G    58      38.607  39.391  80.258  1.00  0.00           O  
ATOM   1832  OP2   G    58      36.214  39.844  79.282  1.00  0.00           O  
ATOM   1833  O5'   G    58      36.634  38.007  80.915  1.00  0.00           O  
ATOM   1834  C5'   G    58      37.549  37.115  81.550  1.00  0.00           C  
ATOM   1835  H5'   G    58      38.122  37.621  82.327  1.00  0.00           H  
ATOM   1836 H5''   G    58      38.365  36.722  80.943  1.00  0.00           H  
ATOM   1837  C4'   G    58      36.866  35.900  82.258  1.00  0.00           C  
ATOM   1838  H4'   G    58      37.554  35.442  82.968  1.00  0.00           H  
ATOM   1839  O4'   G    58      35.724  36.172  83.011  1.00  0.00           O  
ATOM   1840  C1'   G    58      34.863  35.042  83.105  1.00  0.00           C  
ATOM   1841  H1'   G    58      34.817  34.663  84.126  1.00  0.00           H  
ATOM   1842  N9    G    58      33.482  35.484  82.893  1.00  0.00           N  
ATOM   1843  C8    G    58      32.919  36.404  82.020  1.00  0.00           C  
ATOM   1844  H8    G    58      33.496  37.108  81.438  1.00  0.00           H  
ATOM   1845  N7    G    58      31.610  36.403  81.909  1.00  0.00           N  
ATOM   1846  C5    G    58      31.262  35.340  82.726  1.00  0.00           C  
ATOM   1847  C6    G    58      30.005  34.695  82.908  1.00  0.00           C  
ATOM   1848  O6    G    58      28.902  35.048  82.465  1.00  0.00           O  
ATOM   1849  N1    G    58      29.998  33.684  83.848  1.00  0.00           N  
ATOM   1850  H1    G    58      29.172  33.123  84.001  1.00  0.00           H  
ATOM   1851  C2    G    58      31.140  33.217  84.408  1.00  0.00           C  
ATOM   1852  N2    G    58      31.120  32.190  85.206  1.00  0.00           N  
ATOM   1853  H21   G    58      30.231  31.739  85.368  1.00  0.00           H  
ATOM   1854  H22   G    58      31.957  31.787  85.602  1.00  0.00           H  
ATOM   1855  N3    G    58      32.371  33.694  84.174  1.00  0.00           N  
ATOM   1856  C4    G    58      32.399  34.726  83.304  1.00  0.00           C  
ATOM   1857  C3'   G    58      36.378  34.885  81.226  1.00  0.00           C  
ATOM   1858  H3'   G    58      35.863  35.475  80.467  1.00  0.00           H  
ATOM   1859  C2'   G    58      35.434  34.032  82.097  1.00  0.00           C  
ATOM   1860  H2'   G    58      34.676  33.668  81.405  1.00  0.00           H  
ATOM   1861  O2'   G    58      36.047  32.873  82.658  1.00  0.00           O  
ATOM   1862 HO2'   G    58      36.369  32.319  81.942  1.00  0.00           H  
ATOM   1863  O3'   G    58      37.546  34.255  80.767  1.00  0.00           O  
ATOM   1864  P     A    59      37.627  33.125  79.680  1.00  0.00           P  
ATOM   1865  OP1   A    59      38.993  33.068  79.164  1.00  0.00           O  
ATOM   1866  OP2   A    59      36.616  33.468  78.731  1.00  0.00           O  
ATOM   1867  O5'   A    59      37.233  31.719  80.266  1.00  0.00           O  
ATOM   1868  C5'   A    59      38.112  30.976  81.082  1.00  0.00           C  
ATOM   1869  H5'   A    59      38.501  31.585  81.898  1.00  0.00           H  
ATOM   1870 H5''   A    59      38.851  30.674  80.340  1.00  0.00           H  
ATOM   1871  C4'   A    59      37.447  29.755  81.675  1.00  0.00           C  
ATOM   1872  H4'   A    59      38.149  29.265  82.349  1.00  0.00           H  
ATOM   1873  O4'   A    59      36.273  30.008  82.371  1.00  0.00           O  
ATOM   1874  C1'   A    59      35.203  29.146  81.994  1.00  0.00           C  
ATOM   1875  H1'   A    59      34.695  28.747  82.872  1.00  0.00           H  
ATOM   1876  N9    A    59      34.202  30.022  81.286  1.00  0.00           N  
ATOM   1877  C8    A    59      34.335  30.692  80.111  1.00  0.00           C  
ATOM   1878  H8    A    59      35.195  30.605  79.464  1.00  0.00           H  
ATOM   1879  N7    A    59      33.398  31.473  79.808  1.00  0.00           N  
ATOM   1880  C5    A    59      32.455  31.291  80.848  1.00  0.00           C  
ATOM   1881  C6    A    59      31.100  31.728  80.994  1.00  0.00           C  
ATOM   1882  N6    A    59      30.400  32.576  80.220  1.00  0.00           N  
ATOM   1883  H61   A    59      29.417  32.622  80.451  1.00  0.00           H  
ATOM   1884  H62   A    59      30.832  32.966  79.395  1.00  0.00           H  
ATOM   1885  N1    A    59      30.357  31.157  81.932  1.00  0.00           N  
ATOM   1886  C2    A    59      30.897  30.242  82.756  1.00  0.00           C  
ATOM   1887  H2    A    59      30.234  29.695  83.410  1.00  0.00           H  
ATOM   1888  N3    A    59      32.131  29.717  82.711  1.00  0.00           N  
ATOM   1889  C4    A    59      32.892  30.275  81.675  1.00  0.00           C  
ATOM   1890  C3'   A    59      37.105  28.720  80.513  1.00  0.00           C  
ATOM   1891  H3'   A    59      36.938  29.349  79.638  1.00  0.00           H  
ATOM   1892  C2'   A    59      35.830  28.084  81.106  1.00  0.00           C  
ATOM   1893  H2'   A    59      35.179  27.859  80.261  1.00  0.00           H  
ATOM   1894  O2'   A    59      36.087  26.924  81.921  1.00  0.00           O  
ATOM   1895 HO2'   A    59      36.787  27.094  82.556  1.00  0.00           H  
ATOM   1896  O3'   A    59      38.119  27.756  80.323  1.00  0.00           O  
ATOM   1897  P     U    60      39.009  27.694  79.094  1.00  0.00           P  
ATOM   1898  OP1   U    60      40.327  27.072  79.385  1.00  0.00           O  
ATOM   1899  OP2   U    60      38.986  29.099  78.644  1.00  0.00           O  
ATOM   1900  O5'   U    60      38.142  26.876  78.044  1.00  0.00           O  
ATOM   1901  C5'   U    60      36.871  27.268  77.600  1.00  0.00           C  
ATOM   1902  H5'   U    60      36.722  28.339  77.464  1.00  0.00           H  
ATOM   1903 H5''   U    60      36.175  27.066  78.414  1.00  0.00           H  
ATOM   1904  C4'   U    60      36.316  26.580  76.340  1.00  0.00           C  
ATOM   1905  H4'   U    60      35.318  26.984  76.169  1.00  0.00           H  
ATOM   1906  O4'   U    60      37.272  26.703  75.243  1.00  0.00           O  
ATOM   1907  C1'   U    60      37.662  25.458  74.821  1.00  0.00           C  
ATOM   1908  H1'   U    60      37.028  25.129  73.997  1.00  0.00           H  
ATOM   1909  N1    U    60      39.085  25.417  74.324  1.00  0.00           N  
ATOM   1910  C6    U    60      40.076  25.904  75.118  1.00  0.00           C  
ATOM   1911  H6    U    60      39.880  26.327  76.092  1.00  0.00           H  
ATOM   1912  C5    U    60      41.372  25.801  74.708  1.00  0.00           C  
ATOM   1913  H5    U    60      42.231  26.150  75.262  1.00  0.00           H  
ATOM   1914  C4    U    60      41.761  25.106  73.494  1.00  0.00           C  
ATOM   1915  O4    U    60      42.905  25.018  73.068  1.00  0.00           O  
ATOM   1916  N3    U    60      40.728  24.534  72.805  1.00  0.00           N  
ATOM   1917  H3    U    60      40.974  23.917  72.043  1.00  0.00           H  
ATOM   1918  C2    U    60      39.412  24.595  73.178  1.00  0.00           C  
ATOM   1919  O2    U    60      38.570  24.051  72.518  1.00  0.00           O  
ATOM   1920  C3'   U    60      36.151  25.041  76.692  1.00  0.00           C  
ATOM   1921  H3'   U    60      36.087  24.809  77.755  1.00  0.00           H  
ATOM   1922  C2'   U    60      37.451  24.607  76.077  1.00  0.00           C  
ATOM   1923  H2'   U    60      38.262  24.720  76.796  1.00  0.00           H  
ATOM   1924  O2'   U    60      37.389  23.238  75.771  1.00  0.00           O  
ATOM   1925 HO2'   U    60      36.541  22.945  76.112  1.00  0.00           H  
ATOM   1926  O3'   U    60      34.963  24.566  76.033  1.00  0.00           O  
ATOM   1927  P     A    61      34.140  23.388  76.650  1.00  0.00           P  
ATOM   1928  OP1   A    61      35.126  22.509  77.230  1.00  0.00           O  
ATOM   1929  OP2   A    61      33.250  22.812  75.608  1.00  0.00           O  
ATOM   1930  O5'   A    61      33.180  24.007  77.752  1.00  0.00           O  
ATOM   1931  C5'   A    61      32.439  23.229  78.747  1.00  0.00           C  
ATOM   1932  H5'   A    61      33.134  22.728  79.421  1.00  0.00           H  
ATOM   1933 H5''   A    61      31.965  22.438  78.167  1.00  0.00           H  
ATOM   1934  C4'   A    61      31.446  24.186  79.306  1.00  0.00           C  
ATOM   1935  H4'   A    61      30.814  23.755  80.083  1.00  0.00           H  
ATOM   1936  O4'   A    61      32.071  25.262  79.949  1.00  0.00           O  
ATOM   1937  C1'   A    61      31.265  26.426  79.686  1.00  0.00           C  
ATOM   1938  H1'   A    61      31.168  26.954  80.635  1.00  0.00           H  
ATOM   1939  N9    A    61      31.971  27.428  78.806  1.00  0.00           N  
ATOM   1940  C8    A    61      33.270  27.448  78.377  1.00  0.00           C  
ATOM   1941  H8    A    61      33.867  26.569  78.568  1.00  0.00           H  
ATOM   1942  N7    A    61      33.594  28.506  77.729  1.00  0.00           N  
ATOM   1943  C5    A    61      32.393  29.237  77.576  1.00  0.00           C  
ATOM   1944  C6    A    61      31.999  30.463  77.074  1.00  0.00           C  
ATOM   1945  N6    A    61      32.758  31.328  76.350  1.00  0.00           N  
ATOM   1946  H61   A    61      32.333  32.108  75.870  1.00  0.00           H  
ATOM   1947  H62   A    61      33.756  31.339  76.506  1.00  0.00           H  
ATOM   1948  N1    A    61      30.729  30.892  77.276  1.00  0.00           N  
ATOM   1949  C2    A    61      29.930  30.207  78.040  1.00  0.00           C  
ATOM   1950  H2    A    61      28.990  30.704  78.233  1.00  0.00           H  
ATOM   1951  N3    A    61      30.140  29.062  78.623  1.00  0.00           N  
ATOM   1952  C4    A    61      31.396  28.577  78.314  1.00  0.00           C  
ATOM   1953  C3'   A    61      30.407  24.686  78.295  1.00  0.00           C  
ATOM   1954  H3'   A    61      30.939  24.992  77.395  1.00  0.00           H  
ATOM   1955  C2'   A    61      29.920  25.969  78.997  1.00  0.00           C  
ATOM   1956  H2'   A    61      29.657  26.678  78.212  1.00  0.00           H  
ATOM   1957  O2'   A    61      28.866  25.824  79.956  1.00  0.00           O  
ATOM   1958 HO2'   A    61      28.732  26.704  80.317  1.00  0.00           H  
ATOM   1959  O3'   A    61      29.375  23.717  78.129  1.00  0.00           O  
ATOM   1960  P     U    62      28.458  23.548  76.912  1.00  0.00           P  
ATOM   1961  OP1   U    62      27.115  23.128  77.483  1.00  0.00           O  
ATOM   1962  OP2   U    62      29.154  22.687  75.955  1.00  0.00           O  
ATOM   1963  O5'   U    62      28.256  25.024  76.195  1.00  0.00           O  
ATOM   1964  C5'   U    62      27.257  25.935  76.627  1.00  0.00           C  
ATOM   1965  H5'   U    62      27.504  26.197  77.656  1.00  0.00           H  
ATOM   1966 H5''   U    62      26.300  25.422  76.525  1.00  0.00           H  
ATOM   1967  C4'   U    62      27.340  27.127  75.757  1.00  0.00           C  
ATOM   1968  H4'   U    62      26.495  27.790  75.939  1.00  0.00           H  
ATOM   1969  O4'   U    62      28.401  28.021  76.085  1.00  0.00           O  
ATOM   1970  C1'   U    62      28.786  28.743  74.880  1.00  0.00           C  
ATOM   1971  H1'   U    62      28.758  29.831  74.949  1.00  0.00           H  
ATOM   1972  N1    U    62      30.210  28.549  74.553  1.00  0.00           N  
ATOM   1973  C6    U    62      30.919  27.443  74.963  1.00  0.00           C  
ATOM   1974  H6    U    62      30.417  26.630  75.466  1.00  0.00           H  
ATOM   1975  C5    U    62      32.202  27.236  74.636  1.00  0.00           C  
ATOM   1976  H5    U    62      32.733  26.335  74.906  1.00  0.00           H  
ATOM   1977  C4    U    62      32.976  28.257  73.980  1.00  0.00           C  
ATOM   1978  O4    U    62      34.208  28.114  73.764  1.00  0.00           O  
ATOM   1979  N3    U    62      32.249  29.389  73.567  1.00  0.00           N  
ATOM   1980  H3    U    62      32.681  30.102  72.996  1.00  0.00           H  
ATOM   1981  C2    U    62      30.857  29.588  73.874  1.00  0.00           C  
ATOM   1982  O2    U    62      30.244  30.594  73.548  1.00  0.00           O  
ATOM   1983  C3'   U    62      27.428  26.833  74.268  1.00  0.00           C  
ATOM   1984  H3'   U    62      28.258  26.132  74.173  1.00  0.00           H  
ATOM   1985  C2'   U    62      27.912  28.234  73.758  1.00  0.00           C  
ATOM   1986  H2'   U    62      28.564  28.127  72.891  1.00  0.00           H  
ATOM   1987  O2'   U    62      26.874  29.103  73.441  1.00  0.00           O  
ATOM   1988 HO2'   U    62      26.455  28.829  72.623  1.00  0.00           H  
ATOM   1989  O3'   U    62      26.298  26.222  73.719  1.00  0.00           O  
ATOM   1990  P     U    63      26.342  25.700  72.208  1.00  0.00           P  
ATOM   1991  OP1   U    63      25.179  24.730  72.081  1.00  0.00           O  
ATOM   1992  OP2   U    63      27.714  25.181  71.948  1.00  0.00           O  
ATOM   1993  O5'   U    63      26.222  26.989  71.254  1.00  0.00           O  
ATOM   1994  C5'   U    63      24.916  27.634  71.101  1.00  0.00           C  
ATOM   1995  H5'   U    63      24.465  27.979  72.032  1.00  0.00           H  
ATOM   1996 H5''   U    63      24.255  26.949  70.570  1.00  0.00           H  
ATOM   1997  C4'   U    63      25.058  28.938  70.325  1.00  0.00           C  
ATOM   1998  H4'   U    63      24.172  29.563  70.217  1.00  0.00           H  
ATOM   1999  O4'   U    63      26.021  29.710  71.003  1.00  0.00           O  
ATOM   2000  C1'   U    63      26.750  30.476  69.937  1.00  0.00           C  
ATOM   2001  H1'   U    63      26.428  31.513  70.040  1.00  0.00           H  
ATOM   2002  N1    U    63      28.202  30.284  70.031  1.00  0.00           N  
ATOM   2003  C6    U    63      28.767  29.020  70.318  1.00  0.00           C  
ATOM   2004  H6    U    63      28.114  28.220  70.634  1.00  0.00           H  
ATOM   2005  C5    U    63      30.092  28.931  70.446  1.00  0.00           C  
ATOM   2006  H5    U    63      30.579  27.968  70.489  1.00  0.00           H  
ATOM   2007  C4    U    63      30.949  30.061  70.416  1.00  0.00           C  
ATOM   2008  O4    U    63      32.181  30.027  70.637  1.00  0.00           O  
ATOM   2009  N3    U    63      30.348  31.246  70.072  1.00  0.00           N  
ATOM   2010  H3    U    63      30.993  32.019  69.993  1.00  0.00           H  
ATOM   2011  C2    U    63      29.023  31.423  69.791  1.00  0.00           C  
ATOM   2012  O2    U    63      28.695  32.445  69.205  1.00  0.00           O  
ATOM   2013  C3'   U    63      25.645  28.617  68.963  1.00  0.00           C  
ATOM   2014  H3'   U    63      26.383  27.833  69.130  1.00  0.00           H  
ATOM   2015  C2'   U    63      26.280  29.966  68.583  1.00  0.00           C  
ATOM   2016  H2'   U    63      27.096  29.895  67.863  1.00  0.00           H  
ATOM   2017  O2'   U    63      25.359  30.904  68.123  1.00  0.00           O  
ATOM   2018 HO2'   U    63      25.352  30.778  67.171  1.00  0.00           H  
ATOM   2019  O3'   U    63      24.663  28.145  68.030  1.00  0.00           O  
ATOM   2020  P     G    64      25.052  27.819  66.427  1.00  0.00           P  
ATOM   2021  OP1   G    64      24.077  26.901  65.895  1.00  0.00           O  
ATOM   2022  OP2   G    64      26.426  27.352  66.379  1.00  0.00           O  
ATOM   2023  O5'   G    64      25.027  29.194  65.707  1.00  0.00           O  
ATOM   2024  C5'   G    64      23.943  29.907  65.264  1.00  0.00           C  
ATOM   2025  H5'   G    64      23.364  30.228  66.130  1.00  0.00           H  
ATOM   2026 H5''   G    64      23.337  29.327  64.567  1.00  0.00           H  
ATOM   2027  C4'   G    64      24.393  31.102  64.508  1.00  0.00           C  
ATOM   2028  H4'   G    64      23.524  31.612  64.093  1.00  0.00           H  
ATOM   2029  O4'   G    64      25.042  32.099  65.276  1.00  0.00           O  
ATOM   2030  C1'   G    64      26.239  32.511  64.585  1.00  0.00           C  
ATOM   2031  H1'   G    64      26.317  33.598  64.571  1.00  0.00           H  
ATOM   2032  N9    G    64      27.481  31.899  65.138  1.00  0.00           N  
ATOM   2033  C8    G    64      27.850  30.565  65.170  1.00  0.00           C  
ATOM   2034  H8    G    64      27.195  29.792  64.798  1.00  0.00           H  
ATOM   2035  N7    G    64      28.960  30.403  65.841  1.00  0.00           N  
ATOM   2036  C5    G    64      29.415  31.688  66.137  1.00  0.00           C  
ATOM   2037  C6    G    64      30.625  32.064  66.724  1.00  0.00           C  
ATOM   2038  O6    G    64      31.525  31.331  67.161  1.00  0.00           O  
ATOM   2039  N1    G    64      30.738  33.417  66.816  1.00  0.00           N  
ATOM   2040  H1    G    64      31.656  33.752  67.071  1.00  0.00           H  
ATOM   2041  C2    G    64      29.782  34.358  66.433  1.00  0.00           C  
ATOM   2042  N2    G    64      30.074  35.586  66.511  1.00  0.00           N  
ATOM   2043  H21   G    64      30.888  35.976  66.964  1.00  0.00           H  
ATOM   2044  H22   G    64      29.475  36.264  66.062  1.00  0.00           H  
ATOM   2045  N3    G    64      28.627  33.980  65.870  1.00  0.00           N  
ATOM   2046  C4    G    64      28.454  32.628  65.759  1.00  0.00           C  
ATOM   2047  C3'   G    64      25.241  30.925  63.211  1.00  0.00           C  
ATOM   2048  H3'   G    64      25.888  30.065  63.377  1.00  0.00           H  
ATOM   2049  C2'   G    64      26.062  32.133  63.123  1.00  0.00           C  
ATOM   2050  H2'   G    64      26.972  31.955  62.550  1.00  0.00           H  
ATOM   2051  O2'   G    64      25.390  33.170  62.506  1.00  0.00           O  
ATOM   2052 HO2'   G    64      24.598  32.744  62.169  1.00  0.00           H  
ATOM   2053  O3'   G    64      24.421  30.708  62.059  1.00  0.00           O  
ATOM   2054  P     U    65      24.356  29.356  61.293  1.00  0.00           P  
ATOM   2055  OP1   U    65      23.083  29.301  60.527  1.00  0.00           O  
ATOM   2056  OP2   U    65      24.699  28.254  62.165  1.00  0.00           O  
ATOM   2057  O5'   U    65      25.560  29.511  60.262  1.00  0.00           O  
ATOM   2058  C5'   U    65      25.461  30.506  59.259  1.00  0.00           C  
ATOM   2059  H5'   U    65      25.558  31.526  59.631  1.00  0.00           H  
ATOM   2060 H5''   U    65      24.548  30.354  58.683  1.00  0.00           H  
ATOM   2061  C4'   U    65      26.707  30.302  58.320  1.00  0.00           C  
ATOM   2062  H4'   U    65      26.527  30.993  57.496  1.00  0.00           H  
ATOM   2063  O4'   U    65      27.876  30.800  59.009  1.00  0.00           O  
ATOM   2064  C1'   U    65      28.949  29.915  58.875  1.00  0.00           C  
ATOM   2065  H1'   U    65      29.492  30.174  57.966  1.00  0.00           H  
ATOM   2066  N1    U    65      29.853  30.014  60.066  1.00  0.00           N  
ATOM   2067  C6    U    65      29.406  30.221  61.326  1.00  0.00           C  
ATOM   2068  H6    U    65      28.340  30.091  61.439  1.00  0.00           H  
ATOM   2069  C5    U    65      30.162  30.405  62.377  1.00  0.00           C  
ATOM   2070  H5    U    65      29.841  30.465  63.407  1.00  0.00           H  
ATOM   2071  C4    U    65      31.631  30.477  62.234  1.00  0.00           C  
ATOM   2072  O4    U    65      32.463  30.637  63.144  1.00  0.00           O  
ATOM   2073  N3    U    65      32.065  30.292  60.964  1.00  0.00           N  
ATOM   2074  H3    U    65      33.058  30.381  60.801  1.00  0.00           H  
ATOM   2075  C2    U    65      31.277  30.074  59.858  1.00  0.00           C  
ATOM   2076  O2    U    65      31.793  30.023  58.706  1.00  0.00           O  
ATOM   2077  C3'   U    65      27.041  28.792  57.879  1.00  0.00           C  
ATOM   2078  H3'   U    65      26.142  28.233  58.140  1.00  0.00           H  
ATOM   2079  C2'   U    65      28.375  28.522  58.610  1.00  0.00           C  
ATOM   2080  H2'   U    65      28.073  28.033  59.537  1.00  0.00           H  
ATOM   2081  O2'   U    65      29.446  27.702  58.108  1.00  0.00           O  
ATOM   2082 HO2'   U    65      29.025  26.961  57.667  1.00  0.00           H  
ATOM   2083  O3'   U    65      27.279  28.730  56.514  1.00  0.00           O  
ATOM   2084  P     A    66      26.359  27.975  55.438  1.00  0.00           P  
ATOM   2085  OP1   A    66      26.018  26.673  56.016  1.00  0.00           O  
ATOM   2086  OP2   A    66      27.201  28.075  54.235  1.00  0.00           O  
ATOM   2087  O5'   A    66      25.040  28.835  55.295  1.00  0.00           O  
ATOM   2088  C5'   A    66      23.800  28.456  55.812  1.00  0.00           C  
ATOM   2089  H5'   A    66      23.921  28.088  56.830  1.00  0.00           H  
ATOM   2090 H5''   A    66      23.422  27.676  55.150  1.00  0.00           H  
ATOM   2091  C4'   A    66      22.708  29.610  55.769  1.00  0.00           C  
ATOM   2092  H4'   A    66      21.837  29.089  56.165  1.00  0.00           H  
ATOM   2093  O4'   A    66      23.199  30.711  56.539  1.00  0.00           O  
ATOM   2094  C1'   A    66      23.023  32.004  56.005  1.00  0.00           C  
ATOM   2095  H1'   A    66      22.522  32.673  56.705  1.00  0.00           H  
ATOM   2096  N9    A    66      24.373  32.584  55.674  1.00  0.00           N  
ATOM   2097  C8    A    66      25.460  32.122  54.906  1.00  0.00           C  
ATOM   2098  H8    A    66      25.545  31.106  54.548  1.00  0.00           H  
ATOM   2099  N7    A    66      26.422  33.043  54.769  1.00  0.00           N  
ATOM   2100  C5    A    66      25.903  34.176  55.386  1.00  0.00           C  
ATOM   2101  C6    A    66      26.319  35.531  55.563  1.00  0.00           C  
ATOM   2102  N6    A    66      27.384  36.087  54.988  1.00  0.00           N  
ATOM   2103  H61   A    66      27.602  37.059  55.153  1.00  0.00           H  
ATOM   2104  H62   A    66      28.000  35.615  54.342  1.00  0.00           H  
ATOM   2105  N1    A    66      25.561  36.457  56.191  1.00  0.00           N  
ATOM   2106  C2    A    66      24.408  36.029  56.647  1.00  0.00           C  
ATOM   2107  H2    A    66      23.860  36.819  57.139  1.00  0.00           H  
ATOM   2108  N3    A    66      23.860  34.797  56.582  1.00  0.00           N  
ATOM   2109  C4    A    66      24.671  33.922  55.938  1.00  0.00           C  
ATOM   2110  C3'   A    66      22.566  30.232  54.401  1.00  0.00           C  
ATOM   2111  H3'   A    66      23.572  30.350  53.998  1.00  0.00           H  
ATOM   2112  C2'   A    66      22.176  31.713  54.744  1.00  0.00           C  
ATOM   2113  H2'   A    66      22.376  32.483  54.000  1.00  0.00           H  
ATOM   2114  O2'   A    66      20.760  31.693  55.171  1.00  0.00           O  
ATOM   2115 HO2'   A    66      20.194  31.542  54.410  1.00  0.00           H  
ATOM   2116  O3'   A    66      21.582  29.666  53.510  1.00  0.00           O  
ATOM   2117  P     U    67      21.714  29.680  51.924  1.00  0.00           P  
ATOM   2118  OP1   U    67      20.536  29.007  51.305  1.00  0.00           O  
ATOM   2119  OP2   U    67      23.029  29.124  51.545  1.00  0.00           O  
ATOM   2120  O5'   U    67      21.743  31.197  51.480  1.00  0.00           O  
ATOM   2121  C5'   U    67      20.606  32.094  51.377  1.00  0.00           C  
ATOM   2122  H5'   U    67      20.535  32.590  52.345  1.00  0.00           H  
ATOM   2123 H5''   U    67      19.703  31.514  51.189  1.00  0.00           H  
ATOM   2124  C4'   U    67      20.725  33.176  50.392  1.00  0.00           C  
ATOM   2125  H4'   U    67      19.740  33.517  50.074  1.00  0.00           H  
ATOM   2126  O4'   U    67      21.293  34.294  50.870  1.00  0.00           O  
ATOM   2127  C1'   U    67      21.922  34.948  49.830  1.00  0.00           C  
ATOM   2128  H1'   U    67      21.419  35.915  49.847  1.00  0.00           H  
ATOM   2129  N1    U    67      23.352  35.209  50.133  1.00  0.00           N  
ATOM   2130  C6    U    67      24.023  34.436  51.092  1.00  0.00           C  
ATOM   2131  H6    U    67      23.571  33.505  51.399  1.00  0.00           H  
ATOM   2132  C5    U    67      25.255  34.729  51.494  1.00  0.00           C  
ATOM   2133  H5    U    67      25.692  33.984  52.142  1.00  0.00           H  
ATOM   2134  C4    U    67      25.934  35.903  51.049  1.00  0.00           C  
ATOM   2135  O4    U    67      27.072  36.299  51.353  1.00  0.00           O  
ATOM   2136  N3    U    67      25.191  36.666  50.174  1.00  0.00           N  
ATOM   2137  H3    U    67      25.698  37.475  49.844  1.00  0.00           H  
ATOM   2138  C2    U    67      23.926  36.331  49.605  1.00  0.00           C  
ATOM   2139  O2    U    67      23.529  36.909  48.628  1.00  0.00           O  
ATOM   2140  C3'   U    67      21.463  32.792  49.155  1.00  0.00           C  
ATOM   2141  H3'   U    67      22.423  32.347  49.416  1.00  0.00           H  
ATOM   2142  C2'   U    67      21.789  34.177  48.574  1.00  0.00           C  
ATOM   2143  H2'   U    67      22.697  34.159  47.971  1.00  0.00           H  
ATOM   2144  O2'   U    67      20.709  34.732  47.882  1.00  0.00           O  
ATOM   2145 HO2'   U    67      20.661  34.291  47.031  1.00  0.00           H  
ATOM   2146  O3'   U    67      20.703  31.889  48.313  1.00  0.00           O  
ATOM   2147  P     U    68      21.550  31.050  47.252  1.00  0.00           P  
ATOM   2148  OP1   U    68      20.817  29.819  46.740  1.00  0.00           O  
ATOM   2149  OP2   U    68      22.941  30.820  47.788  1.00  0.00           O  
ATOM   2150  O5'   U    68      21.776  32.072  46.036  1.00  0.00           O  
ATOM   2151  C5'   U    68      20.707  32.490  45.171  1.00  0.00           C  
ATOM   2152  H5'   U    68      19.951  32.686  45.932  1.00  0.00           H  
ATOM   2153 H5''   U    68      20.412  31.724  44.454  1.00  0.00           H  
ATOM   2154  C4'   U    68      21.216  33.707  44.373  1.00  0.00           C  
ATOM   2155  H4'   U    68      20.487  34.143  43.691  1.00  0.00           H  
ATOM   2156  O4'   U    68      21.839  34.593  45.287  1.00  0.00           O  
ATOM   2157  C1'   U    68      22.923  35.274  44.602  1.00  0.00           C  
ATOM   2158  H1'   U    68      22.423  36.217  44.377  1.00  0.00           H  
ATOM   2159  N1    U    68      24.010  35.458  45.591  1.00  0.00           N  
ATOM   2160  C6    U    68      24.495  34.376  46.208  1.00  0.00           C  
ATOM   2161  H6    U    68      24.010  33.417  46.096  1.00  0.00           H  
ATOM   2162  C5    U    68      25.595  34.459  46.960  1.00  0.00           C  
ATOM   2163  H5    U    68      25.873  33.503  47.379  1.00  0.00           H  
ATOM   2164  C4    U    68      26.341  35.640  47.115  1.00  0.00           C  
ATOM   2165  O4    U    68      27.360  35.908  47.706  1.00  0.00           O  
ATOM   2166  N3    U    68      25.871  36.697  46.265  1.00  0.00           N  
ATOM   2167  H3    U    68      26.516  37.470  46.182  1.00  0.00           H  
ATOM   2168  C2    U    68      24.742  36.604  45.538  1.00  0.00           C  
ATOM   2169  O2    U    68      24.361  37.615  45.028  1.00  0.00           O  
ATOM   2170  C3'   U    68      22.353  33.278  43.489  1.00  0.00           C  
ATOM   2171  H3'   U    68      22.868  32.446  43.969  1.00  0.00           H  
ATOM   2172  C2'   U    68      23.376  34.486  43.411  1.00  0.00           C  
ATOM   2173  H2'   U    68      24.344  34.004  43.547  1.00  0.00           H  
ATOM   2174  O2'   U    68      23.251  35.383  42.409  1.00  0.00           O  
ATOM   2175 HO2'   U    68      23.845  34.973  41.776  1.00  0.00           H  
ATOM   2176  O3'   U    68      21.937  32.842  42.294  1.00  0.00           O  
ATOM   2177  P     A    69      22.873  32.187  41.134  1.00  0.00           P  
ATOM   2178  OP1   A    69      22.076  31.245  40.375  1.00  0.00           O  
ATOM   2179  OP2   A    69      24.158  31.770  41.805  1.00  0.00           O  
ATOM   2180  O5'   A    69      23.278  33.361  40.201  1.00  0.00           O  
ATOM   2181  C5'   A    69      22.190  34.100  39.555  1.00  0.00           C  
ATOM   2182  H5'   A    69      21.480  34.506  40.275  1.00  0.00           H  
ATOM   2183 H5''   A    69      21.660  33.377  38.935  1.00  0.00           H  
ATOM   2184  C4'   A    69      22.783  35.167  38.704  1.00  0.00           C  
ATOM   2185  H4'   A    69      21.974  35.649  38.154  1.00  0.00           H  
ATOM   2186  O4'   A    69      23.362  36.134  39.653  1.00  0.00           O  
ATOM   2187  C1'   A    69      24.703  36.491  39.325  1.00  0.00           C  
ATOM   2188  H1'   A    69      24.870  37.568  39.349  1.00  0.00           H  
ATOM   2189  N9    A    69      25.515  36.038  40.451  1.00  0.00           N  
ATOM   2190  C8    A    69      26.205  34.859  40.539  1.00  0.00           C  
ATOM   2191  H8    A    69      26.147  34.010  39.874  1.00  0.00           H  
ATOM   2192  N7    A    69      26.993  34.816  41.593  1.00  0.00           N  
ATOM   2193  C5    A    69      26.820  36.073  42.149  1.00  0.00           C  
ATOM   2194  C6    A    69      27.396  36.779  43.263  1.00  0.00           C  
ATOM   2195  N6    A    69      28.217  36.188  44.142  1.00  0.00           N  
ATOM   2196  H61   A    69      28.618  36.757  44.874  1.00  0.00           H  
ATOM   2197  H62   A    69      28.326  35.189  44.240  1.00  0.00           H  
ATOM   2198  N1    A    69      27.091  38.054  43.483  1.00  0.00           N  
ATOM   2199  C2    A    69      26.191  38.605  42.682  1.00  0.00           C  
ATOM   2200  H2    A    69      25.964  39.596  43.046  1.00  0.00           H  
ATOM   2201  N3    A    69      25.454  38.076  41.739  1.00  0.00           N  
ATOM   2202  C4    A    69      25.847  36.778  41.498  1.00  0.00           C  
ATOM   2203  C3'   A    69      23.892  34.733  37.796  1.00  0.00           C  
ATOM   2204  H3'   A    69      24.394  33.827  38.137  1.00  0.00           H  
ATOM   2205  C2'   A    69      24.984  35.920  37.941  1.00  0.00           C  
ATOM   2206  H2'   A    69      26.014  35.572  37.864  1.00  0.00           H  
ATOM   2207  O2'   A    69      24.767  37.071  37.117  1.00  0.00           O  
ATOM   2208 HO2'   A    69      24.956  36.848  36.202  1.00  0.00           H  
ATOM   2209  O3'   A    69      23.556  34.500  36.420  1.00  0.00           O  
ATOM   2210  P     A    70      24.521  34.131  35.290  1.00  0.00           P  
ATOM   2211  OP1   A    70      23.621  33.619  34.239  1.00  0.00           O  
ATOM   2212  OP2   A    70      25.551  33.244  35.832  1.00  0.00           O  
ATOM   2213  O5'   A    70      25.119  35.512  34.846  1.00  0.00           O  
ATOM   2214  C5'   A    70      24.351  36.417  34.122  1.00  0.00           C  
ATOM   2215  H5'   A    70      23.528  36.737  34.760  1.00  0.00           H  
ATOM   2216 H5''   A    70      24.047  35.823  33.260  1.00  0.00           H  
ATOM   2217  C4'   A    70      24.987  37.708  33.596  1.00  0.00           C  
ATOM   2218  H4'   A    70      24.198  38.350  33.203  1.00  0.00           H  
ATOM   2219  O4'   A    70      25.624  38.470  34.603  1.00  0.00           O  
ATOM   2220  C1'   A    70      26.955  38.686  34.261  1.00  0.00           C  
ATOM   2221  H1'   A    70      27.321  39.665  34.572  1.00  0.00           H  
ATOM   2222  N9    A    70      27.791  37.810  35.130  1.00  0.00           N  
ATOM   2223  C8    A    70      28.403  36.537  34.809  1.00  0.00           C  
ATOM   2224  H8    A    70      28.601  36.178  33.810  1.00  0.00           H  
ATOM   2225  N7    A    70      28.807  35.957  35.879  1.00  0.00           N  
ATOM   2226  C5    A    70      28.446  36.764  36.940  1.00  0.00           C  
ATOM   2227  C6    A    70      28.538  36.646  38.386  1.00  0.00           C  
ATOM   2228  N6    A    70      29.050  35.686  39.143  1.00  0.00           N  
ATOM   2229  H61   A    70      28.934  35.775  40.142  1.00  0.00           H  
ATOM   2230  H62   A    70      29.407  34.835  38.733  1.00  0.00           H  
ATOM   2231  N1    A    70      28.055  37.595  39.160  1.00  0.00           N  
ATOM   2232  C2    A    70      27.344  38.579  38.580  1.00  0.00           C  
ATOM   2233  H2    A    70      27.101  39.414  39.221  1.00  0.00           H  
ATOM   2234  N3    A    70      27.258  38.855  37.285  1.00  0.00           N  
ATOM   2235  C4    A    70      27.830  37.912  36.514  1.00  0.00           C  
ATOM   2236  C3'   A    70      26.009  37.494  32.474  1.00  0.00           C  
ATOM   2237  H3'   A    70      26.529  36.547  32.614  1.00  0.00           H  
ATOM   2238  C2'   A    70      27.134  38.521  32.768  1.00  0.00           C  
ATOM   2239  H2'   A    70      28.107  38.136  32.464  1.00  0.00           H  
ATOM   2240  O2'   A    70      26.983  39.831  32.236  1.00  0.00           O  
ATOM   2241 HO2'   A    70      26.472  39.747  31.428  1.00  0.00           H  
ATOM   2242  O3'   A    70      25.296  37.686  31.190  1.00  0.00           O  
ATOM   2243  P     G    71      26.137  37.638  29.839  1.00  0.00           P  
ATOM   2244  OP1   G    71      25.216  37.187  28.739  1.00  0.00           O  
ATOM   2245  OP2   G    71      27.324  36.845  30.003  1.00  0.00           O  
ATOM   2246  O5'   G    71      26.590  39.155  29.539  1.00  0.00           O  
ATOM   2247  C5'   G    71      25.588  40.169  29.375  1.00  0.00           C  
ATOM   2248  H5'   G    71      24.920  40.265  30.231  1.00  0.00           H  
ATOM   2249 H5''   G    71      25.036  39.878  28.481  1.00  0.00           H  
ATOM   2250  C4'   G    71      26.429  41.435  29.181  1.00  0.00           C  
ATOM   2251  H4'   G    71      25.692  42.218  28.999  1.00  0.00           H  
ATOM   2252  O4'   G    71      27.254  41.605  30.327  1.00  0.00           O  
ATOM   2253  C1'   G    71      28.458  42.278  29.979  1.00  0.00           C  
ATOM   2254  H1'   G    71      28.487  43.199  30.561  1.00  0.00           H  
ATOM   2255  N9    G    71      29.647  41.450  30.078  1.00  0.00           N  
ATOM   2256  C8    G    71      29.731  40.053  30.292  1.00  0.00           C  
ATOM   2257  H8    G    71      28.942  39.373  30.577  1.00  0.00           H  
ATOM   2258  N7    G    71      30.988  39.582  30.219  1.00  0.00           N  
ATOM   2259  C5    G    71      31.759  40.718  30.007  1.00  0.00           C  
ATOM   2260  C6    G    71      33.195  40.879  29.900  1.00  0.00           C  
ATOM   2261  O6    G    71      34.005  39.991  29.826  1.00  0.00           O  
ATOM   2262  N1    G    71      33.589  42.194  29.954  1.00  0.00           N  
ATOM   2263  H1    G    71      34.588  42.334  29.903  1.00  0.00           H  
ATOM   2264  C2    G    71      32.732  43.242  29.854  1.00  0.00           C  
ATOM   2265  N2    G    71      33.326  44.390  29.732  1.00  0.00           N  
ATOM   2266  H21   G    71      34.333  44.429  29.799  1.00  0.00           H  
ATOM   2267  H22   G    71      32.736  45.201  29.852  1.00  0.00           H  
ATOM   2268  N3    G    71      31.410  43.163  29.844  1.00  0.00           N  
ATOM   2269  C4    G    71      30.970  41.853  29.941  1.00  0.00           C  
ATOM   2270  C3'   G    71      27.437  41.510  28.005  1.00  0.00           C  
ATOM   2271  H3'   G    71      28.192  40.729  27.914  1.00  0.00           H  
ATOM   2272  C2'   G    71      28.286  42.724  28.482  1.00  0.00           C  
ATOM   2273  H2'   G    71      29.229  42.743  27.936  1.00  0.00           H  
ATOM   2274  O2'   G    71      27.613  43.985  28.392  1.00  0.00           O  
ATOM   2275 HO2'   G    71      26.740  43.830  28.025  1.00  0.00           H  
ATOM   2276  O3'   G    71      26.776  41.734  26.712  1.00  0.00           O  
ATOM   2277  P     G    72      27.567  41.477  25.307  1.00  0.00           P  
ATOM   2278  OP1   G    72      26.676  41.748  24.226  1.00  0.00           O  
ATOM   2279  OP2   G    72      28.245  40.168  25.358  1.00  0.00           O  
ATOM   2280  O5'   G    72      28.699  42.567  25.377  1.00  0.00           O  
ATOM   2281  C5'   G    72      28.430  43.940  25.306  1.00  0.00           C  
ATOM   2282  H5'   G    72      27.737  44.272  26.079  1.00  0.00           H  
ATOM   2283 H5''   G    72      27.880  44.041  24.371  1.00  0.00           H  
ATOM   2284  C4'   G    72      29.681  44.854  25.245  1.00  0.00           C  
ATOM   2285  H4'   G    72      29.325  45.873  25.091  1.00  0.00           H  
ATOM   2286  O4'   G    72      30.529  44.637  26.433  1.00  0.00           O  
ATOM   2287  C1'   G    72      31.857  44.546  26.070  1.00  0.00           C  
ATOM   2288  H1'   G    72      32.406  45.339  26.578  1.00  0.00           H  
ATOM   2289  N9    G    72      32.394  43.199  26.272  1.00  0.00           N  
ATOM   2290  C8    G    72      31.716  42.006  26.559  1.00  0.00           C  
ATOM   2291  H8    G    72      30.658  41.847  26.712  1.00  0.00           H  
ATOM   2292  N7    G    72      32.504  41.054  26.809  1.00  0.00           N  
ATOM   2293  C5    G    72      33.809  41.570  26.673  1.00  0.00           C  
ATOM   2294  C6    G    72      35.118  41.037  26.776  1.00  0.00           C  
ATOM   2295  O6    G    72      35.491  39.837  26.798  1.00  0.00           O  
ATOM   2296  N1    G    72      36.082  41.976  26.589  1.00  0.00           N  
ATOM   2297  H1    G    72      37.013  41.702  26.868  1.00  0.00           H  
ATOM   2298  C2    G    72      35.938  43.303  26.460  1.00  0.00           C  
ATOM   2299  N2    G    72      37.027  43.965  26.462  1.00  0.00           N  
ATOM   2300  H21   G    72      37.969  43.622  26.584  1.00  0.00           H  
ATOM   2301  H22   G    72      36.875  44.946  26.646  1.00  0.00           H  
ATOM   2302  N3    G    72      34.751  43.857  26.305  1.00  0.00           N  
ATOM   2303  C4    G    72      33.739  42.926  26.330  1.00  0.00           C  
ATOM   2304  C3'   G    72      30.632  44.520  24.148  1.00  0.00           C  
ATOM   2305  H3'   G    72      30.660  43.431  24.104  1.00  0.00           H  
ATOM   2306  C2'   G    72      31.951  44.968  24.615  1.00  0.00           C  
ATOM   2307  H2'   G    72      32.791  44.516  24.088  1.00  0.00           H  
ATOM   2308  O2'   G    72      32.120  46.324  24.713  1.00  0.00           O  
ATOM   2309 HO2'   G    72      32.969  46.644  24.399  1.00  0.00           H  
ATOM   2310  O3'   G    72      30.225  45.068  22.848  1.00  0.00           O  
ATOM   2311  P     G    73      30.627  44.399  21.528  1.00  0.00           P  
ATOM   2312  OP1   G    73      29.879  45.106  20.432  1.00  0.00           O  
ATOM   2313  OP2   G    73      30.396  42.929  21.728  1.00  0.00           O  
ATOM   2314  O5'   G    73      32.267  44.616  21.338  1.00  0.00           O  
ATOM   2315  C5'   G    73      32.841  45.925  21.365  1.00  0.00           C  
ATOM   2316  H5'   G    73      32.448  46.516  22.193  1.00  0.00           H  
ATOM   2317 H5''   G    73      32.550  46.422  20.440  1.00  0.00           H  
ATOM   2318  C4'   G    73      34.342  45.924  21.544  1.00  0.00           C  
ATOM   2319  H4'   G    73      34.724  46.942  21.612  1.00  0.00           H  
ATOM   2320  O4'   G    73      34.585  45.177  22.671  1.00  0.00           O  
ATOM   2321  C1'   G    73      35.800  44.487  22.619  1.00  0.00           C  
ATOM   2322  H1'   G    73      36.501  44.675  23.432  1.00  0.00           H  
ATOM   2323  N9    G    73      35.544  43.013  22.877  1.00  0.00           N  
ATOM   2324  C8    G    73      34.378  42.335  22.896  1.00  0.00           C  
ATOM   2325  H8    G    73      33.442  42.836  22.698  1.00  0.00           H  
ATOM   2326  N7    G    73      34.492  41.080  23.220  1.00  0.00           N  
ATOM   2327  C5    G    73      35.913  40.946  23.347  1.00  0.00           C  
ATOM   2328  C6    G    73      36.666  39.813  23.728  1.00  0.00           C  
ATOM   2329  O6    G    73      36.363  38.665  24.006  1.00  0.00           O  
ATOM   2330  N1    G    73      38.005  40.055  23.847  1.00  0.00           N  
ATOM   2331  H1    G    73      38.648  39.276  23.830  1.00  0.00           H  
ATOM   2332  C2    G    73      38.535  41.283  23.738  1.00  0.00           C  
ATOM   2333  N2    G    73      39.804  41.306  23.635  1.00  0.00           N  
ATOM   2334  H21   G    73      40.347  40.513  23.947  1.00  0.00           H  
ATOM   2335  H22   G    73      40.142  42.223  23.379  1.00  0.00           H  
ATOM   2336  N3    G    73      37.884  42.347  23.308  1.00  0.00           N  
ATOM   2337  C4    G    73      36.559  42.140  23.170  1.00  0.00           C  
ATOM   2338  C3'   G    73      35.249  45.349  20.427  1.00  0.00           C  
ATOM   2339  H3'   G    73      34.543  44.562  20.160  1.00  0.00           H  
ATOM   2340  C2'   G    73      36.428  44.809  21.212  1.00  0.00           C  
ATOM   2341  H2'   G    73      36.722  43.815  20.873  1.00  0.00           H  
ATOM   2342  O2'   G    73      37.338  45.899  21.448  1.00  0.00           O  
ATOM   2343 HO2'   G    73      37.066  46.536  20.784  1.00  0.00           H  
ATOM   2344  O3'   G    73      35.592  46.221  19.346  1.00  0.00           O  
ATOM   2345  P     C    74      35.976  45.662  17.949  1.00  0.00           P  
ATOM   2346  OP1   C    74      36.407  46.803  17.169  1.00  0.00           O  
ATOM   2347  OP2   C    74      34.833  44.855  17.448  1.00  0.00           O  
ATOM   2348  O5'   C    74      37.292  44.791  18.045  1.00  0.00           O  
ATOM   2349  C5'   C    74      38.521  45.401  18.222  1.00  0.00           C  
ATOM   2350  H5'   C    74      38.361  46.097  19.045  1.00  0.00           H  
ATOM   2351 H5''   C    74      38.858  45.924  17.327  1.00  0.00           H  
ATOM   2352  C4'   C    74      39.598  44.379  18.769  1.00  0.00           C  
ATOM   2353  H4'   C    74      40.481  44.971  19.013  1.00  0.00           H  
ATOM   2354  O4'   C    74      39.252  43.612  19.944  1.00  0.00           O  
ATOM   2355  C1'   C    74      39.847  42.308  19.844  1.00  0.00           C  
ATOM   2356  H1'   C    74      40.515  42.137  20.689  1.00  0.00           H  
ATOM   2357  N1    C    74      38.903  41.089  19.851  1.00  0.00           N  
ATOM   2358  C6    C    74      37.584  41.290  19.708  1.00  0.00           C  
ATOM   2359  H6    C    74      37.166  42.210  19.328  1.00  0.00           H  
ATOM   2360  C5    C    74      36.683  40.287  19.997  1.00  0.00           C  
ATOM   2361  H5    C    74      35.643  40.508  19.806  1.00  0.00           H  
ATOM   2362  C4    C    74      37.161  39.112  20.609  1.00  0.00           C  
ATOM   2363  N4    C    74      36.337  38.092  20.828  1.00  0.00           N  
ATOM   2364  H41   C    74      36.689  37.169  21.038  1.00  0.00           H  
ATOM   2365  H42   C    74      35.351  38.313  20.820  1.00  0.00           H  
ATOM   2366  N3    C    74      38.426  38.939  20.719  1.00  0.00           N  
ATOM   2367  C2    C    74      39.381  39.853  20.345  1.00  0.00           C  
ATOM   2368  O2    C    74      40.553  39.634  20.375  1.00  0.00           O  
ATOM   2369  C3'   C    74      39.823  43.302  17.667  1.00  0.00           C  
ATOM   2370  H3'   C    74      38.905  42.805  17.355  1.00  0.00           H  
ATOM   2371  C2'   C    74      40.563  42.253  18.499  1.00  0.00           C  
ATOM   2372  H2'   C    74      40.567  41.266  18.036  1.00  0.00           H  
ATOM   2373  O2'   C    74      41.898  42.617  18.779  1.00  0.00           O  
ATOM   2374 HO2'   C    74      42.358  41.781  18.675  1.00  0.00           H  
ATOM   2375  O3'   C    74      40.713  43.732  16.592  1.00  0.00           O  
ATOM   2376  P     U    75      40.640  43.006  15.216  1.00  0.00           P  
ATOM   2377  OP1   U    75      41.439  43.803  14.218  1.00  0.00           O  
ATOM   2378  OP2   U    75      39.215  42.686  14.927  1.00  0.00           O  
ATOM   2379  O5'   U    75      41.389  41.638  15.325  1.00  0.00           O  
ATOM   2380  C5'   U    75      42.818  41.555  15.492  1.00  0.00           C  
ATOM   2381  H5'   U    75      43.234  42.310  16.160  1.00  0.00           H  
ATOM   2382 H5''   U    75      43.267  41.747  14.518  1.00  0.00           H  
ATOM   2383  C4'   U    75      43.288  40.196  15.818  1.00  0.00           C  
ATOM   2384  H4'   U    75      44.376  40.243  15.758  1.00  0.00           H  
ATOM   2385  O4'   U    75      43.009  39.855  17.123  1.00  0.00           O  
ATOM   2386  C1'   U    75      42.700  38.441  17.205  1.00  0.00           C  
ATOM   2387  H1'   U    75      43.239  37.935  18.006  1.00  0.00           H  
ATOM   2388  N1    U    75      41.281  37.961  17.473  1.00  0.00           N  
ATOM   2389  C6    U    75      40.285  38.761  17.089  1.00  0.00           C  
ATOM   2390  H6    U    75      40.509  39.707  16.618  1.00  0.00           H  
ATOM   2391  C5    U    75      38.989  38.435  17.362  1.00  0.00           C  
ATOM   2392  H5    U    75      38.193  39.132  17.147  1.00  0.00           H  
ATOM   2393  C4    U    75      38.627  37.133  17.903  1.00  0.00           C  
ATOM   2394  O4    U    75      37.527  36.678  18.028  1.00  0.00           O  
ATOM   2395  N3    U    75      39.740  36.305  18.084  1.00  0.00           N  
ATOM   2396  H3    U    75      39.599  35.388  18.482  1.00  0.00           H  
ATOM   2397  C2    U    75      41.047  36.673  17.892  1.00  0.00           C  
ATOM   2398  O2    U    75      41.875  35.785  18.054  1.00  0.00           O  
ATOM   2399  C3'   U    75      42.801  39.150  14.895  1.00  0.00           C  
ATOM   2400  H3'   U    75      41.718  39.122  14.776  1.00  0.00           H  
ATOM   2401  C2'   U    75      43.155  37.905  15.807  1.00  0.00           C  
ATOM   2402  H2'   U    75      42.534  37.065  15.495  1.00  0.00           H  
ATOM   2403  O2'   U    75      44.532  37.630  15.886  1.00  0.00           O  
ATOM   2404 HO2'   U    75      44.620  36.703  15.653  1.00  0.00           H  
ATOM   2405  O3'   U    75      43.440  39.262  13.659  1.00  0.00           O  
ATOM   2406  P     U    76      42.562  38.690  12.404  1.00  0.00           P  
ATOM   2407  OP1   U    76      43.337  38.881  11.198  1.00  0.00           O  
ATOM   2408  OP2   U    76      41.226  39.206  12.449  1.00  0.00           O  
ATOM   2409  O5'   U    76      42.565  37.139  12.756  1.00  0.00           O  
ATOM   2410  C5'   U    76      43.571  36.224  12.611  1.00  0.00           C  
ATOM   2411  H5'   U    76      44.427  36.478  13.236  1.00  0.00           H  
ATOM   2412 H5''   U    76      43.826  36.131  11.555  1.00  0.00           H  
ATOM   2413  C4'   U    76      43.047  34.919  13.140  1.00  0.00           C  
ATOM   2414  H4'   U    76      43.883  34.222  13.208  1.00  0.00           H  
ATOM   2415  O4'   U    76      42.380  35.016  14.390  1.00  0.00           O  
ATOM   2416  C1'   U    76      41.329  34.078  14.394  1.00  0.00           C  
ATOM   2417  H1'   U    76      41.542  33.369  15.195  1.00  0.00           H  
ATOM   2418  N1    U    76      39.940  34.759  14.552  1.00  0.00           N  
ATOM   2419  C6    U    76      39.538  35.859  13.820  1.00  0.00           C  
ATOM   2420  H6    U    76      40.288  36.259  13.153  1.00  0.00           H  
ATOM   2421  C5    U    76      38.324  36.396  13.916  1.00  0.00           C  
ATOM   2422  H5    U    76      38.059  37.247  13.307  1.00  0.00           H  
ATOM   2423  C4    U    76      37.325  35.740  14.696  1.00  0.00           C  
ATOM   2424  O4    U    76      36.158  36.044  14.842  1.00  0.00           O  
ATOM   2425  N3    U    76      37.733  34.604  15.398  1.00  0.00           N  
ATOM   2426  H3    U    76      37.000  34.113  15.890  1.00  0.00           H  
ATOM   2427  C2    U    76      39.032  34.033  15.338  1.00  0.00           C  
ATOM   2428  O2    U    76      39.264  32.974  15.934  1.00  0.00           O  
ATOM   2429  C3'   U    76      42.057  34.316  12.111  1.00  0.00           C  
ATOM   2430  H3'   U    76      41.440  35.129  11.729  1.00  0.00           H  
ATOM   2431  C2'   U    76      41.284  33.355  13.045  1.00  0.00           C  
ATOM   2432  H2'   U    76      40.289  33.245  12.615  1.00  0.00           H  
ATOM   2433  O2'   U    76      42.022  32.119  13.196  1.00  0.00           O  
ATOM   2434 HO2'   U    76      42.920  32.279  12.897  1.00  0.00           H  
ATOM   2435  O3'   U    76      42.839  33.730  11.043  1.00  0.00           O  
ATOM   2436  P    U3    77      42.141  33.105   9.802  1.00  0.00           P  
ATOM   2437  OP1  U3    77      40.707  32.752  10.063  1.00  0.00           O  
ATOM   2438  OP2  U3    77      43.063  32.010   9.280  1.00  0.00           O  
ATOM   2439  O5'  U3    77      42.059  34.359   8.794  1.00  0.00           O  
ATOM   2440  C5'  U3    77      43.255  34.832   8.255  1.00  0.00           C  
ATOM   2441  H5'  U3    77      43.726  34.130   7.567  1.00  0.00           H  
ATOM   2442 H5''  U3    77      43.941  34.993   9.086  1.00  0.00           H  
ATOM   2443  C4'  U3    77      42.902  36.186   7.595  1.00  0.00           C  
ATOM   2444  H4'  U3    77      43.845  36.664   7.331  1.00  0.00           H  
ATOM   2445  O4'  U3    77      41.995  35.997   6.567  1.00  0.00           O  
ATOM   2446  C1'  U3    77      40.816  36.858   6.577  1.00  0.00           C  
ATOM   2447  H1'  U3    77      41.005  37.606   5.807  1.00  0.00           H  
ATOM   2448  N1   U3    77      39.600  36.128   6.210  1.00  0.00           N  
ATOM   2449  C6   U3    77      39.364  34.814   6.653  1.00  0.00           C  
ATOM   2450  H6   U3    77      40.123  34.433   7.320  1.00  0.00           H  
ATOM   2451  C5   U3    77      38.216  34.161   6.316  1.00  0.00           C  
ATOM   2452  H5   U3    77      37.962  33.203   6.745  1.00  0.00           H  
ATOM   2453  C4   U3    77      37.207  34.784   5.459  1.00  0.00           C  
ATOM   2454  O4   U3    77      36.093  34.335   5.078  1.00  0.00           O  
ATOM   2455  N3   U3    77      37.549  36.084   5.018  1.00  0.00           N  
ATOM   2456  H3   U3    77      36.924  36.542   4.370  1.00  0.00           H  
ATOM   2457  C2   U3    77      38.746  36.749   5.302  1.00  0.00           C  
ATOM   2458  O2   U3    77      38.860  37.856   4.845  1.00  0.00           O  
ATOM   2459  C3'  U3    77      42.135  37.147   8.533  1.00  0.00           C  
ATOM   2460  H3'  U3    77      41.991  36.789   9.553  1.00  0.00           H  
ATOM   2461  C2'  U3    77      40.737  37.515   7.939  1.00  0.00           C  
ATOM   2462  H2'  U3    77      39.881  37.067   8.443  1.00  0.00           H  
ATOM   2463  O2'  U3    77      40.548  38.862   7.730  1.00  0.00           O  
ATOM   2464 HO2'  U3    77      41.345  39.306   8.030  1.00  0.00           H  
ATOM   2465  O3'  U3    77      42.837  38.392   8.684  1.00  0.00           O  
ATOM   2466 HO3'  U3    77      42.804  38.480   9.639  1.00  0.00           H  
TER    2467       U3    77 
ATOM   2467 MG    MG    78      35.624  37.278  59.776  1.00  0.00          MG  
TER    2468       MG    78 
ATOM   2468 MG    MG    79      37.880  28.435  28.617  1.00  0.00          MG  
TER    2469       MG    79 
ATOM   2469 MG    MG    80      33.085  31.972  23.057  1.00  0.00          MG  
TER    2470       MG    80 
ATOM   2470 MG    MG    81      74.390  33.574  83.913  1.00  0.00          MG  
TER    2471       MG    81 
ATOM   2471 MG    MG    82      30.912  36.598  77.166  1.00  0.00          MG  
TER    2472       MG    82 
ATOM   2472 MG    MG    83      27.784  44.230  42.650  1.00  0.00          MG  
TER    2473       MG    83 
END   
