# Supplementary material for: Modelling the structures of frameshift-stimulatory pseudoknots from representative bat coronaviruses
Source: PLoS Comput Biol. 2023 May 19;19(5):e1011124. doi: 10.1371/journal.pcbi.1011124 (PMC10234561; doi:10.1371/journal.pcbi.1011124)
Supplement: S3 Data — PDB files for the top 3 representative clusters from each conformer (threaded/unthreaded) of each pseudoknot described in the main text, along with PDB files for the representative clusters shown in S8–S18 Figs. (ZIP) [file pcbi.1011124.s003.zip › SI_Model_PDB_files/Replicates with different initial ion positions/GLGC2_threaded_Mg_IonPsotion3_cluster1.pdb]

ATOM      1 HO5'  G5     1      38.081  54.268  51.158  1.00  0.00           H  
ATOM      2  O5'  G5     1      38.369  53.399  50.868  1.00  0.00           O  
ATOM      3  C5'  G5     1      39.729  53.165  51.335  1.00  0.00           C  
ATOM      4  H5'  G5     1      40.421  53.706  50.689  1.00  0.00           H  
ATOM      5 H5''  G5     1      39.913  52.093  51.267  1.00  0.00           H  
ATOM      6  C4'  G5     1      40.044  53.645  52.710  1.00  0.00           C  
ATOM      7  H4'  G5     1      41.103  53.407  52.807  1.00  0.00           H  
ATOM      8  O4'  G5     1      39.852  55.020  52.868  1.00  0.00           O  
ATOM      9  C1'  G5     1      38.855  55.342  53.823  1.00  0.00           C  
ATOM     10  H1'  G5     1      39.401  55.671  54.708  1.00  0.00           H  
ATOM     11  N9   G5     1      37.882  56.437  53.520  1.00  0.00           N  
ATOM     12  C8   G5     1      37.435  57.503  54.314  1.00  0.00           C  
ATOM     13  H8   G5     1      37.624  57.588  55.374  1.00  0.00           H  
ATOM     14  N7   G5     1      36.717  58.344  53.735  1.00  0.00           N  
ATOM     15  C5   G5     1      36.520  57.859  52.479  1.00  0.00           C  
ATOM     16  C6   G5     1      35.756  58.296  51.324  1.00  0.00           C  
ATOM     17  O6   G5     1      35.108  59.345  51.244  1.00  0.00           O  
ATOM     18  N1   G5     1      35.799  57.522  50.198  1.00  0.00           N  
ATOM     19  H1   G5     1      35.278  57.768  49.368  1.00  0.00           H  
ATOM     20  C2   G5     1      36.664  56.402  50.231  1.00  0.00           C  
ATOM     21  N2   G5     1      36.593  55.671  49.136  1.00  0.00           N  
ATOM     22  H21  G5     1      36.215  56.094  48.300  1.00  0.00           H  
ATOM     23  H22  G5     1      37.180  54.849  49.140  1.00  0.00           H  
ATOM     24  N3   G5     1      37.335  55.899  51.266  1.00  0.00           N  
ATOM     25  C4   G5     1      37.232  56.690  52.377  1.00  0.00           C  
ATOM     26  C3'  G5     1      39.176  52.941  53.852  1.00  0.00           C  
ATOM     27  H3'  G5     1      38.612  52.101  53.445  1.00  0.00           H  
ATOM     28  C2'  G5     1      38.139  54.051  54.189  1.00  0.00           C  
ATOM     29  H2'  G5     1      37.282  53.913  53.529  1.00  0.00           H  
ATOM     30  O2'  G5     1      37.823  54.003  55.555  1.00  0.00           O  
ATOM     31 HO2'  G5     1      38.427  53.455  56.063  1.00  0.00           H  
ATOM     32  O3'  G5     1      39.881  52.564  54.980  1.00  0.00           O  
ATOM     33  P     U     2      40.675  51.206  55.085  1.00  0.00           P  
ATOM     34  OP1   U     2      41.687  51.476  56.189  1.00  0.00           O  
ATOM     35  OP2   U     2      41.012  50.743  53.745  1.00  0.00           O  
ATOM     36  O5'   U     2      39.540  50.243  55.617  1.00  0.00           O  
ATOM     37  C5'   U     2      39.155  50.224  56.970  1.00  0.00           C  
ATOM     38  H5'   U     2      38.899  51.248  57.243  1.00  0.00           H  
ATOM     39 H5''   U     2      40.080  50.062  57.523  1.00  0.00           H  
ATOM     40  C4'   U     2      37.955  49.329  57.252  1.00  0.00           C  
ATOM     41  H4'   U     2      37.635  49.201  58.286  1.00  0.00           H  
ATOM     42  O4'   U     2      36.741  50.026  56.686  1.00  0.00           O  
ATOM     43  C1'   U     2      35.798  48.994  56.350  1.00  0.00           C  
ATOM     44  H1'   U     2      35.266  48.667  57.243  1.00  0.00           H  
ATOM     45  N1    U     2      34.770  49.342  55.308  1.00  0.00           N  
ATOM     46  C6    U     2      33.489  49.088  55.665  1.00  0.00           C  
ATOM     47  H6    U     2      33.226  48.607  56.596  1.00  0.00           H  
ATOM     48  C5    U     2      32.559  49.321  54.718  1.00  0.00           C  
ATOM     49  H5    U     2      31.534  49.057  54.931  1.00  0.00           H  
ATOM     50  C4    U     2      32.803  49.912  53.428  1.00  0.00           C  
ATOM     51  O4    U     2      31.946  50.090  52.575  1.00  0.00           O  
ATOM     52  N3    U     2      34.113  50.228  53.207  1.00  0.00           N  
ATOM     53  H3    U     2      34.293  50.755  52.365  1.00  0.00           H  
ATOM     54  C2    U     2      35.123  49.952  54.111  1.00  0.00           C  
ATOM     55  O2    U     2      36.248  50.356  53.873  1.00  0.00           O  
ATOM     56  C3'   U     2      37.955  48.008  56.563  1.00  0.00           C  
ATOM     57  H3'   U     2      38.809  47.844  55.906  1.00  0.00           H  
ATOM     58  C2'   U     2      36.679  47.860  55.793  1.00  0.00           C  
ATOM     59  H2'   U     2      36.910  47.975  54.734  1.00  0.00           H  
ATOM     60  O2'   U     2      36.087  46.596  55.970  1.00  0.00           O  
ATOM     61 HO2'   U     2      36.845  46.015  55.868  1.00  0.00           H  
ATOM     62  O3'   U     2      38.000  47.077  57.584  1.00  0.00           O  
ATOM     63  P     C     3      38.905  45.796  57.530  1.00  0.00           P  
ATOM     64  OP1   C     3      38.880  45.107  58.841  1.00  0.00           O  
ATOM     65  OP2   C     3      40.212  46.148  56.927  1.00  0.00           O  
ATOM     66  O5'   C     3      38.329  44.828  56.415  1.00  0.00           O  
ATOM     67  C5'   C     3      37.528  43.644  56.726  1.00  0.00           C  
ATOM     68  H5'   C     3      36.797  43.946  57.476  1.00  0.00           H  
ATOM     69 H5''   C     3      38.232  42.929  57.152  1.00  0.00           H  
ATOM     70  C4'   C     3      36.915  42.946  55.576  1.00  0.00           C  
ATOM     71  H4'   C     3      36.215  42.229  56.004  1.00  0.00           H  
ATOM     72  O4'   C     3      36.165  43.862  54.817  1.00  0.00           O  
ATOM     73  C1'   C     3      36.175  43.486  53.483  1.00  0.00           C  
ATOM     74  H1'   C     3      35.388  42.770  53.246  1.00  0.00           H  
ATOM     75  N1    C     3      35.995  44.704  52.569  1.00  0.00           N  
ATOM     76  C6    C     3      36.793  45.795  52.774  1.00  0.00           C  
ATOM     77  H6    C     3      37.483  45.680  53.597  1.00  0.00           H  
ATOM     78  C5    C     3      36.644  46.934  52.027  1.00  0.00           C  
ATOM     79  H5    C     3      37.304  47.776  52.175  1.00  0.00           H  
ATOM     80  C4    C     3      35.603  46.906  51.036  1.00  0.00           C  
ATOM     81  N4    C     3      35.424  47.959  50.285  1.00  0.00           N  
ATOM     82  H41   C     3      34.515  48.000  49.847  1.00  0.00           H  
ATOM     83  H42   C     3      36.006  48.775  50.408  1.00  0.00           H  
ATOM     84  N3    C     3      34.806  45.847  50.839  1.00  0.00           N  
ATOM     85  C2    C     3      35.076  44.737  51.501  1.00  0.00           C  
ATOM     86  O2    C     3      34.437  43.735  51.196  1.00  0.00           O  
ATOM     87  C3'   C     3      37.846  42.204  54.672  1.00  0.00           C  
ATOM     88  H3'   C     3      37.692  41.128  54.751  1.00  0.00           H  
ATOM     89  C2'   C     3      37.493  42.778  53.324  1.00  0.00           C  
ATOM     90  H2'   C     3      38.261  43.496  53.035  1.00  0.00           H  
ATOM     91  O2'   C     3      37.512  41.724  52.316  1.00  0.00           O  
ATOM     92 HO2'   C     3      38.375  41.324  52.444  1.00  0.00           H  
ATOM     93  O3'   C     3      39.199  42.415  54.856  1.00  0.00           O  
ATOM     94  P     A     4      40.216  41.411  54.125  1.00  0.00           P  
ATOM     95  OP1   A     4      39.748  40.823  52.881  1.00  0.00           O  
ATOM     96  OP2   A     4      41.527  42.161  54.157  1.00  0.00           O  
ATOM     97  O5'   A     4      40.256  40.288  55.175  1.00  0.00           O  
ATOM     98  C5'   A     4      41.488  39.648  55.538  1.00  0.00           C  
ATOM     99  H5'   A     4      41.693  38.906  54.766  1.00  0.00           H  
ATOM    100 H5''   A     4      42.300  40.376  55.541  1.00  0.00           H  
ATOM    101  C4'   A     4      41.197  38.945  56.833  1.00  0.00           C  
ATOM    102  H4'   A     4      42.194  38.602  57.109  1.00  0.00           H  
ATOM    103  O4'   A     4      40.789  39.779  57.864  1.00  0.00           O  
ATOM    104  C1'   A     4      39.989  39.089  58.807  1.00  0.00           C  
ATOM    105  H1'   A     4      40.403  39.217  59.808  1.00  0.00           H  
ATOM    106  N9    A     4      38.630  39.691  58.846  1.00  0.00           N  
ATOM    107  C8    A     4      38.005  40.359  57.735  1.00  0.00           C  
ATOM    108  H8    A     4      38.593  40.539  56.846  1.00  0.00           H  
ATOM    109  N7    A     4      36.733  40.603  57.955  1.00  0.00           N  
ATOM    110  C5    A     4      36.457  39.952  59.162  1.00  0.00           C  
ATOM    111  C6    A     4      35.412  39.786  60.019  1.00  0.00           C  
ATOM    112  N6    A     4      34.178  40.247  59.849  1.00  0.00           N  
ATOM    113  H61   A     4      33.549  40.196  60.638  1.00  0.00           H  
ATOM    114  H62   A     4      33.929  40.863  59.089  1.00  0.00           H  
ATOM    115  N1    A     4      35.504  39.202  61.222  1.00  0.00           N  
ATOM    116  C2    A     4      36.706  38.648  61.563  1.00  0.00           C  
ATOM    117  H2    A     4      36.857  38.184  62.526  1.00  0.00           H  
ATOM    118  N3    A     4      37.743  38.704  60.850  1.00  0.00           N  
ATOM    119  C4    A     4      37.602  39.406  59.672  1.00  0.00           C  
ATOM    120  C3'   A     4      40.200  37.854  56.866  1.00  0.00           C  
ATOM    121  H3'   A     4      39.310  38.280  56.402  1.00  0.00           H  
ATOM    122  C2'   A     4      39.923  37.669  58.360  1.00  0.00           C  
ATOM    123  H2'   A     4      38.905  37.297  58.474  1.00  0.00           H  
ATOM    124  O2'   A     4      40.998  37.124  59.191  1.00  0.00           O  
ATOM    125 HO2'   A     4      41.830  37.589  59.079  1.00  0.00           H  
ATOM    126  O3'   A     4      40.735  36.728  56.202  1.00  0.00           O  
ATOM    127  P     G     5      39.825  35.880  55.162  1.00  0.00           P  
ATOM    128  OP1   G     5      40.291  34.495  55.198  1.00  0.00           O  
ATOM    129  OP2   G     5      39.826  36.694  53.869  1.00  0.00           O  
ATOM    130  O5'   G     5      38.386  36.045  55.866  1.00  0.00           O  
ATOM    131  C5'   G     5      37.976  35.232  56.873  1.00  0.00           C  
ATOM    132  H5'   G     5      38.631  35.245  57.744  1.00  0.00           H  
ATOM    133 H5''   G     5      38.048  34.242  56.423  1.00  0.00           H  
ATOM    134  C4'   G     5      36.503  35.394  57.166  1.00  0.00           C  
ATOM    135  H4'   G     5      36.263  34.710  57.980  1.00  0.00           H  
ATOM    136  O4'   G     5      36.473  36.733  57.608  1.00  0.00           O  
ATOM    137  C1'   G     5      35.135  37.212  57.407  1.00  0.00           C  
ATOM    138  H1'   G     5      34.692  37.497  58.361  1.00  0.00           H  
ATOM    139  N9    G     5      35.129  38.286  56.386  1.00  0.00           N  
ATOM    140  C8    G     5      36.126  38.603  55.492  1.00  0.00           C  
ATOM    141  H8    G     5      37.089  38.119  55.420  1.00  0.00           H  
ATOM    142  N7    G     5      35.749  39.422  54.550  1.00  0.00           N  
ATOM    143  C5    G     5      34.452  39.787  54.959  1.00  0.00           C  
ATOM    144  C6    G     5      33.469  40.576  54.311  1.00  0.00           C  
ATOM    145  O6    G     5      33.454  41.405  53.325  1.00  0.00           O  
ATOM    146  N1    G     5      32.266  40.537  54.908  1.00  0.00           N  
ATOM    147  H1    G     5      31.495  40.836  54.328  1.00  0.00           H  
ATOM    148  C2    G     5      31.983  39.877  56.029  1.00  0.00           C  
ATOM    149  N2    G     5      30.851  40.148  56.648  1.00  0.00           N  
ATOM    150  H21   G     5      30.208  40.632  56.037  1.00  0.00           H  
ATOM    151  H22   G     5      30.579  39.621  57.466  1.00  0.00           H  
ATOM    152  N3    G     5      32.897  39.120  56.658  1.00  0.00           N  
ATOM    153  C4    G     5      34.114  39.138  56.107  1.00  0.00           C  
ATOM    154  C3'   G     5      35.397  35.246  56.158  1.00  0.00           C  
ATOM    155  H3'   G     5      35.638  35.703  55.198  1.00  0.00           H  
ATOM    156  C2'   G     5      34.294  36.055  56.810  1.00  0.00           C  
ATOM    157  H2'   G     5      33.657  36.441  56.014  1.00  0.00           H  
ATOM    158  O2'   G     5      33.572  35.390  57.863  1.00  0.00           O  
ATOM    159 HO2'   G     5      32.668  35.661  57.684  1.00  0.00           H  
ATOM    160  O3'   G     5      34.990  33.950  55.929  1.00  0.00           O  
ATOM    161  P     G     6      34.027  33.492  54.821  1.00  0.00           P  
ATOM    162  OP1   G     6      33.942  32.016  54.954  1.00  0.00           O  
ATOM    163  OP2   G     6      34.547  34.049  53.594  1.00  0.00           O  
ATOM    164  O5'   G     6      32.677  34.178  55.020  1.00  0.00           O  
ATOM    165  C5'   G     6      31.747  33.659  55.987  1.00  0.00           C  
ATOM    166  H5'   G     6      31.943  33.732  57.057  1.00  0.00           H  
ATOM    167 H5''   G     6      31.648  32.613  55.696  1.00  0.00           H  
ATOM    168  C4'   G     6      30.375  34.374  55.904  1.00  0.00           C  
ATOM    169  H4'   G     6      29.746  33.906  56.661  1.00  0.00           H  
ATOM    170  O4'   G     6      30.459  35.797  56.235  1.00  0.00           O  
ATOM    171  C1'   G     6      29.579  36.558  55.382  1.00  0.00           C  
ATOM    172  H1'   G     6      29.021  37.375  55.840  1.00  0.00           H  
ATOM    173  N9    G     6      30.384  37.197  54.265  1.00  0.00           N  
ATOM    174  C8    G     6      31.648  36.954  53.798  1.00  0.00           C  
ATOM    175  H8    G     6      32.294  36.272  54.330  1.00  0.00           H  
ATOM    176  N7    G     6      32.000  37.848  52.917  1.00  0.00           N  
ATOM    177  C5    G     6      30.822  38.656  52.643  1.00  0.00           C  
ATOM    178  C6    G     6      30.507  39.736  51.759  1.00  0.00           C  
ATOM    179  O6    G     6      31.225  40.343  50.978  1.00  0.00           O  
ATOM    180  N1    G     6      29.184  40.156  51.755  1.00  0.00           N  
ATOM    181  H1    G     6      28.924  40.948  51.185  1.00  0.00           H  
ATOM    182  C2    G     6      28.289  39.602  52.584  1.00  0.00           C  
ATOM    183  N2    G     6      27.104  40.079  52.736  1.00  0.00           N  
ATOM    184  H21   G     6      26.837  40.922  52.248  1.00  0.00           H  
ATOM    185  H22   G     6      26.449  39.452  53.182  1.00  0.00           H  
ATOM    186  N3    G     6      28.534  38.728  53.523  1.00  0.00           N  
ATOM    187  C4    G     6      29.813  38.195  53.466  1.00  0.00           C  
ATOM    188  C3'   G     6      29.643  34.339  54.556  1.00  0.00           C  
ATOM    189  H3'   G     6      30.305  34.571  53.721  1.00  0.00           H  
ATOM    190  C2'   G     6      28.665  35.547  54.721  1.00  0.00           C  
ATOM    191  H2'   G     6      28.313  35.911  53.756  1.00  0.00           H  
ATOM    192  O2'   G     6      27.614  35.223  55.610  1.00  0.00           O  
ATOM    193 HO2'   G     6      27.401  34.302  55.782  1.00  0.00           H  
ATOM    194  O3'   G     6      28.932  33.055  54.372  1.00  0.00           O  
ATOM    195  P     G     7      28.424  32.602  52.917  1.00  0.00           P  
ATOM    196  OP1   G     7      27.757  31.265  53.023  1.00  0.00           O  
ATOM    197  OP2   G     7      29.490  32.713  51.902  1.00  0.00           O  
ATOM    198  O5'   G     7      27.402  33.709  52.425  1.00  0.00           O  
ATOM    199  C5'   G     7      26.019  33.637  52.930  1.00  0.00           C  
ATOM    200  H5'   G     7      25.977  33.696  54.018  1.00  0.00           H  
ATOM    201 H5''   G     7      25.629  32.665  52.628  1.00  0.00           H  
ATOM    202  C4'   G     7      25.149  34.803  52.362  1.00  0.00           C  
ATOM    203  H4'   G     7      24.152  34.826  52.804  1.00  0.00           H  
ATOM    204  O4'   G     7      25.839  36.095  52.604  1.00  0.00           O  
ATOM    205  C1'   G     7      25.519  36.912  51.470  1.00  0.00           C  
ATOM    206  H1'   G     7      25.065  37.816  51.875  1.00  0.00           H  
ATOM    207  N9    G     7      26.762  37.263  50.781  1.00  0.00           N  
ATOM    208  C8    G     7      27.959  36.568  50.839  1.00  0.00           C  
ATOM    209  H8    G     7      28.023  35.641  51.390  1.00  0.00           H  
ATOM    210  N7    G     7      28.844  37.125  50.083  1.00  0.00           N  
ATOM    211  C5    G     7      28.261  38.232  49.516  1.00  0.00           C  
ATOM    212  C6    G     7      28.725  39.272  48.620  1.00  0.00           C  
ATOM    213  O6    G     7      29.883  39.509  48.221  1.00  0.00           O  
ATOM    214  N1    G     7      27.690  40.133  48.142  1.00  0.00           N  
ATOM    215  H1    G     7      27.910  40.747  47.371  1.00  0.00           H  
ATOM    216  C2    G     7      26.484  40.040  48.497  1.00  0.00           C  
ATOM    217  N2    G     7      25.596  40.798  47.958  1.00  0.00           N  
ATOM    218  H21   G     7      25.804  41.298  47.106  1.00  0.00           H  
ATOM    219  H22   G     7      24.623  40.812  48.225  1.00  0.00           H  
ATOM    220  N3    G     7      25.960  39.164  49.372  1.00  0.00           N  
ATOM    221  C4    G     7      26.900  38.275  49.832  1.00  0.00           C  
ATOM    222  C3'   G     7      24.941  34.739  50.842  1.00  0.00           C  
ATOM    223  H3'   G     7      25.877  34.479  50.347  1.00  0.00           H  
ATOM    224  C2'   G     7      24.463  36.159  50.635  1.00  0.00           C  
ATOM    225  H2'   G     7      24.453  36.437  49.581  1.00  0.00           H  
ATOM    226  O2'   G     7      23.121  36.418  51.135  1.00  0.00           O  
ATOM    227 HO2'   G     7      22.709  37.165  50.696  1.00  0.00           H  
ATOM    228  O3'   G     7      23.994  33.737  50.499  1.00  0.00           O  
ATOM    229  P     G     8      24.197  33.031  49.035  1.00  0.00           P  
ATOM    230  OP1   G     8      23.061  32.021  48.926  1.00  0.00           O  
ATOM    231  OP2   G     8      25.626  32.496  48.989  1.00  0.00           O  
ATOM    232  O5'   G     8      24.041  34.153  47.886  1.00  0.00           O  
ATOM    233  C5'   G     8      22.732  34.656  47.660  1.00  0.00           C  
ATOM    234  H5'   G     8      22.343  35.008  48.616  1.00  0.00           H  
ATOM    235 H5''   G     8      22.113  33.915  47.155  1.00  0.00           H  
ATOM    236  C4'   G     8      22.732  35.895  46.873  1.00  0.00           C  
ATOM    237  H4'   G     8      21.729  36.320  46.849  1.00  0.00           H  
ATOM    238  O4'   G     8      23.675  36.884  47.309  1.00  0.00           O  
ATOM    239  C1'   G     8      24.241  37.561  46.230  1.00  0.00           C  
ATOM    240  H1'   G     8      24.022  38.626  46.309  1.00  0.00           H  
ATOM    241  N9    G     8      25.703  37.439  46.070  1.00  0.00           N  
ATOM    242  C8    G     8      26.581  36.713  46.822  1.00  0.00           C  
ATOM    243  H8    G     8      26.235  36.259  47.739  1.00  0.00           H  
ATOM    244  N7    G     8      27.826  36.975  46.500  1.00  0.00           N  
ATOM    245  C5    G     8      27.751  37.897  45.438  1.00  0.00           C  
ATOM    246  C6    G     8      28.772  38.641  44.735  1.00  0.00           C  
ATOM    247  O6    G     8      29.957  38.685  44.952  1.00  0.00           O  
ATOM    248  N1    G     8      28.307  39.524  43.828  1.00  0.00           N  
ATOM    249  H1    G     8      28.953  40.201  43.446  1.00  0.00           H  
ATOM    250  C2    G     8      26.936  39.721  43.655  1.00  0.00           C  
ATOM    251  N2    G     8      26.644  40.478  42.650  1.00  0.00           N  
ATOM    252  H21   G     8      27.409  40.747  42.049  1.00  0.00           H  
ATOM    253  H22   G     8      25.701  40.777  42.448  1.00  0.00           H  
ATOM    254  N3    G     8      25.953  39.188  44.338  1.00  0.00           N  
ATOM    255  C4    G     8      26.445  38.212  45.263  1.00  0.00           C  
ATOM    256  C3'   G     8      23.093  35.655  45.480  1.00  0.00           C  
ATOM    257  H3'   G     8      23.979  35.025  45.560  1.00  0.00           H  
ATOM    258  C2'   G     8      23.509  37.043  44.996  1.00  0.00           C  
ATOM    259  H2'   G     8      24.237  36.952  44.190  1.00  0.00           H  
ATOM    260  O2'   G     8      22.428  37.852  44.523  1.00  0.00           O  
ATOM    261 HO2'   G     8      21.685  37.287  44.300  1.00  0.00           H  
ATOM    262  O3'   G     8      21.997  35.146  44.724  1.00  0.00           O  
ATOM    263  P     U     9      22.135  34.388  43.409  1.00  0.00           P  
ATOM    264  OP1   U     9      20.786  34.297  42.866  1.00  0.00           O  
ATOM    265  OP2   U     9      22.861  33.147  43.757  1.00  0.00           O  
ATOM    266  O5'   U     9      23.005  35.255  42.395  1.00  0.00           O  
ATOM    267  C5'   U     9      22.326  36.182  41.602  1.00  0.00           C  
ATOM    268  H5'   U     9      21.843  36.904  42.260  1.00  0.00           H  
ATOM    269 H5''   U     9      21.544  35.600  41.115  1.00  0.00           H  
ATOM    270  C4'   U     9      23.146  36.926  40.576  1.00  0.00           C  
ATOM    271  H4'   U     9      22.431  37.502  39.988  1.00  0.00           H  
ATOM    272  O4'   U     9      24.156  37.813  41.103  1.00  0.00           O  
ATOM    273  C1'   U     9      25.273  37.783  40.221  1.00  0.00           C  
ATOM    274  H1'   U     9      25.375  38.781  39.795  1.00  0.00           H  
ATOM    275  N1    U     9      26.492  37.260  40.911  1.00  0.00           N  
ATOM    276  C6    U     9      26.370  36.372  41.965  1.00  0.00           C  
ATOM    277  H6    U     9      25.450  35.949  42.340  1.00  0.00           H  
ATOM    278  C5    U     9      27.483  36.014  42.586  1.00  0.00           C  
ATOM    279  H5    U     9      27.413  35.282  43.377  1.00  0.00           H  
ATOM    280  C4    U     9      28.811  36.552  42.294  1.00  0.00           C  
ATOM    281  O4    U     9      29.906  36.348  42.855  1.00  0.00           O  
ATOM    282  N3    U     9      28.839  37.389  41.231  1.00  0.00           N  
ATOM    283  H3    U     9      29.733  37.847  41.118  1.00  0.00           H  
ATOM    284  C2    U     9      27.785  37.729  40.465  1.00  0.00           C  
ATOM    285  O2    U     9      27.916  38.532  39.529  1.00  0.00           O  
ATOM    286  C3'   U     9      23.807  35.899  39.684  1.00  0.00           C  
ATOM    287  H3'   U     9      24.214  35.112  40.318  1.00  0.00           H  
ATOM    288  C2'   U     9      24.915  36.788  39.096  1.00  0.00           C  
ATOM    289  H2'   U     9      25.776  36.169  38.842  1.00  0.00           H  
ATOM    290  O2'   U     9      24.434  37.478  37.952  1.00  0.00           O  
ATOM    291 HO2'   U     9      23.484  37.613  37.960  1.00  0.00           H  
ATOM    292  O3'   U     9      23.146  35.191  38.679  1.00  0.00           O  
ATOM    293  P     A    10      23.768  33.850  38.072  1.00  0.00           P  
ATOM    294  OP1   A    10      22.725  33.338  37.144  1.00  0.00           O  
ATOM    295  OP2   A    10      24.052  33.015  39.238  1.00  0.00           O  
ATOM    296  O5'   A    10      25.119  34.174  37.393  1.00  0.00           O  
ATOM    297  C5'   A    10      25.148  34.792  36.105  1.00  0.00           C  
ATOM    298  H5'   A    10      24.450  35.627  36.048  1.00  0.00           H  
ATOM    299 H5''   A    10      24.927  34.019  35.368  1.00  0.00           H  
ATOM    300  C4'   A    10      26.558  35.286  35.791  1.00  0.00           C  
ATOM    301  H4'   A    10      26.522  36.015  34.981  1.00  0.00           H  
ATOM    302  O4'   A    10      27.137  35.977  36.835  1.00  0.00           O  
ATOM    303  C1'   A    10      28.550  35.935  36.577  1.00  0.00           C  
ATOM    304  H1'   A    10      28.874  36.912  36.217  1.00  0.00           H  
ATOM    305  N9    A    10      29.198  35.491  37.827  1.00  0.00           N  
ATOM    306  C8    A    10      28.478  34.932  38.872  1.00  0.00           C  
ATOM    307  H8    A    10      27.435  34.701  38.712  1.00  0.00           H  
ATOM    308  N7    A    10      29.175  34.596  39.931  1.00  0.00           N  
ATOM    309  C5    A    10      30.492  35.026  39.544  1.00  0.00           C  
ATOM    310  C6    A    10      31.805  35.085  40.080  1.00  0.00           C  
ATOM    311  N6    A    10      32.154  34.567  41.279  1.00  0.00           N  
ATOM    312  H61   A    10      33.125  34.626  41.550  1.00  0.00           H  
ATOM    313  H62   A    10      31.386  34.223  41.837  1.00  0.00           H  
ATOM    314  N1    A    10      32.795  35.663  39.467  1.00  0.00           N  
ATOM    315  C2    A    10      32.536  36.230  38.300  1.00  0.00           C  
ATOM    316  H2    A    10      33.401  36.599  37.768  1.00  0.00           H  
ATOM    317  N3    A    10      31.413  36.309  37.623  1.00  0.00           N  
ATOM    318  C4    A    10      30.393  35.682  38.312  1.00  0.00           C  
ATOM    319  C3'   A    10      27.592  34.135  35.344  1.00  0.00           C  
ATOM    320  H3'   A    10      27.631  33.416  36.162  1.00  0.00           H  
ATOM    321  C2'   A    10      28.844  35.052  35.324  1.00  0.00           C  
ATOM    322  H2'   A    10      29.856  34.649  35.338  1.00  0.00           H  
ATOM    323  O2'   A    10      28.891  35.893  34.143  1.00  0.00           O  
ATOM    324 HO2'   A    10      29.002  35.362  33.351  1.00  0.00           H  
ATOM    325  O3'   A    10      27.337  33.498  34.081  1.00  0.00           O  
ATOM    326  P     C    11      28.016  32.100  33.697  1.00  0.00           P  
ATOM    327  OP1   C    11      27.709  31.791  32.292  1.00  0.00           O  
ATOM    328  OP2   C    11      27.744  31.070  34.709  1.00  0.00           O  
ATOM    329  O5'   C    11      29.600  32.237  33.690  1.00  0.00           O  
ATOM    330  C5'   C    11      30.227  32.912  32.616  1.00  0.00           C  
ATOM    331  H5'   C    11      29.790  33.898  32.457  1.00  0.00           H  
ATOM    332 H5''   C    11      30.101  32.468  31.628  1.00  0.00           H  
ATOM    333  C4'   C    11      31.627  33.243  32.976  1.00  0.00           C  
ATOM    334  H4'   C    11      31.982  33.792  32.104  1.00  0.00           H  
ATOM    335  O4'   C    11      31.780  34.002  34.155  1.00  0.00           O  
ATOM    336  C1'   C    11      33.075  33.642  34.741  1.00  0.00           C  
ATOM    337  H1'   C    11      33.704  34.530  34.681  1.00  0.00           H  
ATOM    338  N1    C    11      32.933  33.213  36.146  1.00  0.00           N  
ATOM    339  C6    C    11      31.763  32.790  36.647  1.00  0.00           C  
ATOM    340  H6    C    11      30.912  32.643  35.999  1.00  0.00           H  
ATOM    341  C5    C    11      31.689  32.325  37.933  1.00  0.00           C  
ATOM    342  H5    C    11      30.702  32.024  38.253  1.00  0.00           H  
ATOM    343  C4    C    11      32.845  32.380  38.812  1.00  0.00           C  
ATOM    344  N4    C    11      32.823  31.970  40.077  1.00  0.00           N  
ATOM    345  H41   C    11      33.590  32.169  40.703  1.00  0.00           H  
ATOM    346  H42   C    11      32.048  31.534  40.556  1.00  0.00           H  
ATOM    347  N3    C    11      33.958  32.849  38.412  1.00  0.00           N  
ATOM    348  C2    C    11      34.037  33.219  37.073  1.00  0.00           C  
ATOM    349  O2    C    11      35.147  33.432  36.606  1.00  0.00           O  
ATOM    350  C3'   C    11      32.452  31.961  33.242  1.00  0.00           C  
ATOM    351  H3'   C    11      31.978  31.332  33.996  1.00  0.00           H  
ATOM    352  C2'   C    11      33.614  32.595  33.884  1.00  0.00           C  
ATOM    353  H2'   C    11      34.231  31.914  34.470  1.00  0.00           H  
ATOM    354  O2'   C    11      34.280  33.278  32.814  1.00  0.00           O  
ATOM    355 HO2'   C    11      34.575  32.617  32.183  1.00  0.00           H  
ATOM    356  O3'   C    11      32.700  31.172  32.096  1.00  0.00           O  
ATOM    357  P     U    12      33.121  29.645  32.033  1.00  0.00           P  
ATOM    358  OP1   U    12      33.088  29.255  30.605  1.00  0.00           O  
ATOM    359  OP2   U    12      32.215  28.931  32.892  1.00  0.00           O  
ATOM    360  O5'   U    12      34.614  29.548  32.633  1.00  0.00           O  
ATOM    361  C5'   U    12      35.715  29.882  31.806  1.00  0.00           C  
ATOM    362  H5'   U    12      35.494  30.808  31.275  1.00  0.00           H  
ATOM    363 H5''   U    12      35.738  29.076  31.071  1.00  0.00           H  
ATOM    364  C4'   U    12      37.001  30.184  32.597  1.00  0.00           C  
ATOM    365  H4'   U    12      37.757  30.560  31.906  1.00  0.00           H  
ATOM    366  O4'   U    12      36.712  31.012  33.649  1.00  0.00           O  
ATOM    367  C1'   U    12      37.451  30.702  34.864  1.00  0.00           C  
ATOM    368  H1'   U    12      37.979  31.596  35.197  1.00  0.00           H  
ATOM    369  N1    U    12      36.605  30.333  36.027  1.00  0.00           N  
ATOM    370  C6    U    12      35.304  29.792  35.860  1.00  0.00           C  
ATOM    371  H6    U    12      34.950  29.639  34.851  1.00  0.00           H  
ATOM    372  C5    U    12      34.500  29.557  36.908  1.00  0.00           C  
ATOM    373  H5    U    12      33.518  29.166  36.683  1.00  0.00           H  
ATOM    374  C4    U    12      34.957  29.729  38.247  1.00  0.00           C  
ATOM    375  O4    U    12      34.372  29.306  39.197  1.00  0.00           O  
ATOM    376  N3    U    12      36.211  30.368  38.362  1.00  0.00           N  
ATOM    377  H3    U    12      36.589  30.393  39.298  1.00  0.00           H  
ATOM    378  C2    U    12      37.085  30.532  37.323  1.00  0.00           C  
ATOM    379  O2    U    12      38.190  30.895  37.582  1.00  0.00           O  
ATOM    380  C3'   U    12      37.619  28.994  33.246  1.00  0.00           C  
ATOM    381  H3'   U    12      36.813  28.340  33.577  1.00  0.00           H  
ATOM    382  C2'   U    12      38.369  29.522  34.469  1.00  0.00           C  
ATOM    383  H2'   U    12      38.412  28.782  35.268  1.00  0.00           H  
ATOM    384  O2'   U    12      39.672  30.171  34.287  1.00  0.00           O  
ATOM    385 HO2'   U    12      39.825  30.170  33.339  1.00  0.00           H  
ATOM    386  O3'   U    12      38.486  28.388  32.361  1.00  0.00           O  
ATOM    387  P     A    13      38.924  26.907  32.445  1.00  0.00           P  
ATOM    388  OP1   A    13      39.992  26.697  31.451  1.00  0.00           O  
ATOM    389  OP2   A    13      37.755  26.101  32.386  1.00  0.00           O  
ATOM    390  O5'   A    13      39.552  26.784  33.933  1.00  0.00           O  
ATOM    391  C5'   A    13      40.961  27.058  34.118  1.00  0.00           C  
ATOM    392  H5'   A    13      41.179  28.093  33.852  1.00  0.00           H  
ATOM    393 H5''   A    13      41.401  26.378  33.389  1.00  0.00           H  
ATOM    394  C4'   A    13      41.407  26.817  35.534  1.00  0.00           C  
ATOM    395  H4'   A    13      42.457  27.107  35.546  1.00  0.00           H  
ATOM    396  O4'   A    13      40.725  27.647  36.463  1.00  0.00           O  
ATOM    397  C1'   A    13      40.498  27.027  37.719  1.00  0.00           C  
ATOM    398  H1'   A    13      40.815  27.706  38.511  1.00  0.00           H  
ATOM    399  N9    A    13      39.074  26.637  37.996  1.00  0.00           N  
ATOM    400  C8    A    13      38.068  26.523  37.001  1.00  0.00           C  
ATOM    401  H8    A    13      38.139  26.512  35.923  1.00  0.00           H  
ATOM    402  N7    A    13      36.883  26.396  37.597  1.00  0.00           N  
ATOM    403  C5    A    13      37.176  26.390  39.020  1.00  0.00           C  
ATOM    404  C6    A    13      36.408  26.308  40.207  1.00  0.00           C  
ATOM    405  N6    A    13      35.112  26.206  40.332  1.00  0.00           N  
ATOM    406  H61   A    13      34.722  25.874  41.202  1.00  0.00           H  
ATOM    407  H62   A    13      34.559  26.362  39.502  1.00  0.00           H  
ATOM    408  N1    A    13      37.053  26.217  41.353  1.00  0.00           N  
ATOM    409  C2    A    13      38.327  26.364  41.463  1.00  0.00           C  
ATOM    410  H2    A    13      38.772  26.435  42.445  1.00  0.00           H  
ATOM    411  N3    A    13      39.210  26.534  40.446  1.00  0.00           N  
ATOM    412  C4    A    13      38.551  26.517  39.244  1.00  0.00           C  
ATOM    413  C3'   A    13      41.310  25.427  36.131  1.00  0.00           C  
ATOM    414  H3'   A    13      40.379  24.908  35.906  1.00  0.00           H  
ATOM    415  C2'   A    13      41.388  25.796  37.609  1.00  0.00           C  
ATOM    416  H2'   A    13      40.977  24.940  38.144  1.00  0.00           H  
ATOM    417  O2'   A    13      42.691  26.009  38.022  1.00  0.00           O  
ATOM    418 HO2'   A    13      43.073  26.880  37.899  1.00  0.00           H  
ATOM    419  O3'   A    13      42.349  24.559  35.699  1.00  0.00           O  
ATOM    420  P     G    14      42.292  23.012  35.707  1.00  0.00           P  
ATOM    421  OP1   G    14      43.565  22.450  35.208  1.00  0.00           O  
ATOM    422  OP2   G    14      41.062  22.680  34.947  1.00  0.00           O  
ATOM    423  O5'   G    14      42.010  22.528  37.237  1.00  0.00           O  
ATOM    424  C5'   G    14      43.049  22.646  38.167  1.00  0.00           C  
ATOM    425  H5'   G    14      43.457  23.652  38.263  1.00  0.00           H  
ATOM    426 H5''   G    14      43.908  22.005  37.970  1.00  0.00           H  
ATOM    427  C4'   G    14      42.579  22.258  39.624  1.00  0.00           C  
ATOM    428  H4'   G    14      43.467  22.120  40.241  1.00  0.00           H  
ATOM    429  O4'   G    14      41.736  23.322  40.220  1.00  0.00           O  
ATOM    430  C1'   G    14      40.894  22.692  41.205  1.00  0.00           C  
ATOM    431  H1'   G    14      41.169  23.153  42.153  1.00  0.00           H  
ATOM    432  N9    G    14      39.470  22.914  40.877  1.00  0.00           N  
ATOM    433  C8    G    14      38.934  22.908  39.662  1.00  0.00           C  
ATOM    434  H8    G    14      39.557  22.838  38.783  1.00  0.00           H  
ATOM    435  N7    G    14      37.605  23.041  39.587  1.00  0.00           N  
ATOM    436  C5    G    14      37.332  23.156  40.996  1.00  0.00           C  
ATOM    437  C6    G    14      36.037  23.287  41.726  1.00  0.00           C  
ATOM    438  O6    G    14      34.887  23.424  41.238  1.00  0.00           O  
ATOM    439  N1    G    14      36.139  23.063  43.087  1.00  0.00           N  
ATOM    440  H1    G    14      35.299  22.963  43.639  1.00  0.00           H  
ATOM    441  C2    G    14      37.312  23.002  43.701  1.00  0.00           C  
ATOM    442  N2    G    14      37.228  23.034  45.012  1.00  0.00           N  
ATOM    443  H21   G    14      36.336  22.923  45.473  1.00  0.00           H  
ATOM    444  H22   G    14      38.065  22.832  45.539  1.00  0.00           H  
ATOM    445  N3    G    14      38.487  22.879  43.127  1.00  0.00           N  
ATOM    446  C4    G    14      38.450  23.040  41.759  1.00  0.00           C  
ATOM    447  C3'   G    14      41.735  21.023  39.681  1.00  0.00           C  
ATOM    448  H3'   G    14      40.915  21.180  38.981  1.00  0.00           H  
ATOM    449  C2'   G    14      41.233  21.204  41.159  1.00  0.00           C  
ATOM    450  H2'   G    14      40.327  20.610  41.278  1.00  0.00           H  
ATOM    451  O2'   G    14      42.156  20.870  42.193  1.00  0.00           O  
ATOM    452 HO2'   G    14      41.667  20.737  43.009  1.00  0.00           H  
ATOM    453  O3'   G    14      42.528  19.832  39.460  1.00  0.00           O  
ATOM    454  P     U    15      41.781  18.455  39.095  1.00  0.00           P  
ATOM    455  OP1   U    15      42.786  17.416  38.809  1.00  0.00           O  
ATOM    456  OP2   U    15      40.708  18.652  38.174  1.00  0.00           O  
ATOM    457  O5'   U    15      41.194  18.059  40.494  1.00  0.00           O  
ATOM    458  C5'   U    15      41.947  17.598  41.565  1.00  0.00           C  
ATOM    459  H5'   U    15      42.429  18.417  42.099  1.00  0.00           H  
ATOM    460 H5''   U    15      42.816  17.041  41.212  1.00  0.00           H  
ATOM    461  C4'   U    15      41.072  16.719  42.514  1.00  0.00           C  
ATOM    462  H4'   U    15      41.638  16.645  43.443  1.00  0.00           H  
ATOM    463  O4'   U    15      39.815  17.239  42.713  1.00  0.00           O  
ATOM    464  C1'   U    15      38.965  16.115  43.069  1.00  0.00           C  
ATOM    465  H1'   U    15      38.993  16.118  44.158  1.00  0.00           H  
ATOM    466  N1    U    15      37.557  16.416  42.653  1.00  0.00           N  
ATOM    467  C6    U    15      37.358  16.521  41.281  1.00  0.00           C  
ATOM    468  H6    U    15      38.233  16.417  40.656  1.00  0.00           H  
ATOM    469  C5    U    15      36.110  16.646  40.765  1.00  0.00           C  
ATOM    470  H5    U    15      36.011  16.562  39.693  1.00  0.00           H  
ATOM    471  C4    U    15      34.892  16.693  41.627  1.00  0.00           C  
ATOM    472  O4    U    15      33.755  16.715  41.217  1.00  0.00           O  
ATOM    473  N3    U    15      35.308  16.704  42.954  1.00  0.00           N  
ATOM    474  H3    U    15      34.564  16.685  43.636  1.00  0.00           H  
ATOM    475  C2    U    15      36.555  16.656  43.520  1.00  0.00           C  
ATOM    476  O2    U    15      36.723  16.600  44.719  1.00  0.00           O  
ATOM    477  C3'   U    15      40.891  15.275  41.947  1.00  0.00           C  
ATOM    478  H3'   U    15      40.745  15.239  40.868  1.00  0.00           H  
ATOM    479  C2'   U    15      39.597  14.793  42.585  1.00  0.00           C  
ATOM    480  H2'   U    15      39.089  14.171  41.848  1.00  0.00           H  
ATOM    481  O2'   U    15      39.773  13.872  43.663  1.00  0.00           O  
ATOM    482 HO2'   U    15      40.316  13.134  43.375  1.00  0.00           H  
ATOM    483  O3'   U    15      42.028  14.550  42.320  1.00  0.00           O  
ATOM    484  P     G    16      42.387  13.223  41.471  1.00  0.00           P  
ATOM    485  OP1   G    16      43.798  12.985  41.343  1.00  0.00           O  
ATOM    486  OP2   G    16      41.521  13.249  40.241  1.00  0.00           O  
ATOM    487  O5'   G    16      41.737  12.014  42.377  1.00  0.00           O  
ATOM    488  C5'   G    16      42.434  11.466  43.460  1.00  0.00           C  
ATOM    489  H5'   G    16      42.508  12.233  44.232  1.00  0.00           H  
ATOM    490 H5''   G    16      43.449  11.311  43.094  1.00  0.00           H  
ATOM    491  C4'   G    16      41.738  10.302  44.239  1.00  0.00           C  
ATOM    492  H4'   G    16      42.404   9.958  45.031  1.00  0.00           H  
ATOM    493  O4'   G    16      40.517  10.799  44.779  1.00  0.00           O  
ATOM    494  C1'   G    16      39.512   9.930  44.309  1.00  0.00           C  
ATOM    495  H1'   G    16      38.777   9.702  45.081  1.00  0.00           H  
ATOM    496  N9    G    16      38.658  10.714  43.483  1.00  0.00           N  
ATOM    497  C8    G    16      38.786  11.131  42.194  1.00  0.00           C  
ATOM    498  H8    G    16      39.587  10.706  41.608  1.00  0.00           H  
ATOM    499  N7    G    16      37.820  11.914  41.867  1.00  0.00           N  
ATOM    500  C5    G    16      37.107  12.110  43.002  1.00  0.00           C  
ATOM    501  C6    G    16      36.025  13.019  43.219  1.00  0.00           C  
ATOM    502  O6    G    16      35.369  13.706  42.429  1.00  0.00           O  
ATOM    503  N1    G    16      35.675  13.120  44.589  1.00  0.00           N  
ATOM    504  H1    G    16      34.829  13.639  44.775  1.00  0.00           H  
ATOM    505  C2    G    16      36.260  12.323  45.599  1.00  0.00           C  
ATOM    506  N2    G    16      35.792  12.314  46.812  1.00  0.00           N  
ATOM    507  H21   G    16      35.120  13.011  47.100  1.00  0.00           H  
ATOM    508  H22   G    16      36.164  11.709  47.531  1.00  0.00           H  
ATOM    509  N3    G    16      37.342  11.527  45.334  1.00  0.00           N  
ATOM    510  C4    G    16      37.694  11.475  44.074  1.00  0.00           C  
ATOM    511  C3'   G    16      41.453   9.151  43.281  1.00  0.00           C  
ATOM    512  H3'   G    16      41.250   9.492  42.266  1.00  0.00           H  
ATOM    513  C2'   G    16      40.108   8.663  43.800  1.00  0.00           C  
ATOM    514  H2'   G    16      39.510   8.322  42.955  1.00  0.00           H  
ATOM    515  O2'   G    16      40.098   7.678  44.856  1.00  0.00           O  
ATOM    516 HO2'   G    16      39.583   6.947  44.507  1.00  0.00           H  
ATOM    517  O3'   G    16      42.445   8.110  43.301  1.00  0.00           O  
ATOM    518  P     G    17      42.416   7.019  42.153  1.00  0.00           P  
ATOM    519  OP1   G    17      43.596   6.151  42.298  1.00  0.00           O  
ATOM    520  OP2   G    17      42.286   7.867  40.910  1.00  0.00           O  
ATOM    521  O5'   G    17      41.071   6.193  42.272  1.00  0.00           O  
ATOM    522  C5'   G    17      40.955   5.036  43.072  1.00  0.00           C  
ATOM    523  H5'   G    17      41.452   5.087  44.040  1.00  0.00           H  
ATOM    524 H5''   G    17      41.440   4.180  42.602  1.00  0.00           H  
ATOM    525  C4'   G    17      39.535   4.614  43.356  1.00  0.00           C  
ATOM    526  H4'   G    17      39.395   3.689  43.916  1.00  0.00           H  
ATOM    527  O4'   G    17      38.854   5.624  44.109  1.00  0.00           O  
ATOM    528  C1'   G    17      37.385   5.531  43.798  1.00  0.00           C  
ATOM    529  H1'   G    17      36.809   5.150  44.641  1.00  0.00           H  
ATOM    530  N9    G    17      36.794   6.865  43.462  1.00  0.00           N  
ATOM    531  C8    G    17      36.956   7.630  42.378  1.00  0.00           C  
ATOM    532  H8    G    17      37.671   7.306  41.636  1.00  0.00           H  
ATOM    533  N7    G    17      36.149   8.657  42.330  1.00  0.00           N  
ATOM    534  C5    G    17      35.441   8.628  43.544  1.00  0.00           C  
ATOM    535  C6    G    17      34.585   9.525  44.134  1.00  0.00           C  
ATOM    536  O6    G    17      34.205  10.578  43.674  1.00  0.00           O  
ATOM    537  N1    G    17      34.193   9.135  45.381  1.00  0.00           N  
ATOM    538  H1    G    17      33.501   9.683  45.871  1.00  0.00           H  
ATOM    539  C2    G    17      34.658   8.064  46.048  1.00  0.00           C  
ATOM    540  N2    G    17      34.204   7.756  47.228  1.00  0.00           N  
ATOM    541  H21   G    17      33.447   8.294  47.625  1.00  0.00           H  
ATOM    542  H22   G    17      34.585   6.951  47.707  1.00  0.00           H  
ATOM    543  N3    G    17      35.472   7.170  45.468  1.00  0.00           N  
ATOM    544  C4    G    17      35.884   7.532  44.214  1.00  0.00           C  
ATOM    545  C3'   G    17      38.814   4.412  42.055  1.00  0.00           C  
ATOM    546  H3'   G    17      39.022   5.249  41.388  1.00  0.00           H  
ATOM    547  C2'   G    17      37.377   4.560  42.539  1.00  0.00           C  
ATOM    548  H2'   G    17      36.747   4.961  41.744  1.00  0.00           H  
ATOM    549  O2'   G    17      36.873   3.346  43.101  1.00  0.00           O  
ATOM    550 HO2'   G    17      36.838   2.700  42.392  1.00  0.00           H  
ATOM    551  O3'   G    17      39.112   3.194  41.506  1.00  0.00           O  
ATOM    552  P     A    18      38.548   2.873  40.053  1.00  0.00           P  
ATOM    553  OP1   A    18      39.385   1.806  39.428  1.00  0.00           O  
ATOM    554  OP2   A    18      38.509   4.136  39.295  1.00  0.00           O  
ATOM    555  O5'   A    18      37.177   2.257  40.385  1.00  0.00           O  
ATOM    556  C5'   A    18      36.964   1.009  40.989  1.00  0.00           C  
ATOM    557  H5'   A    18      37.422   1.035  41.977  1.00  0.00           H  
ATOM    558 H5''   A    18      37.292   0.122  40.447  1.00  0.00           H  
ATOM    559  C4'   A    18      35.418   0.744  41.045  1.00  0.00           C  
ATOM    560  H4'   A    18      35.137  -0.246  41.406  1.00  0.00           H  
ATOM    561  O4'   A    18      34.725   1.649  41.945  1.00  0.00           O  
ATOM    562  C1'   A    18      33.725   2.344  41.193  1.00  0.00           C  
ATOM    563  H1'   A    18      32.866   1.682  41.308  1.00  0.00           H  
ATOM    564  N9    A    18      33.467   3.701  41.829  1.00  0.00           N  
ATOM    565  C8    A    18      33.803   4.977  41.422  1.00  0.00           C  
ATOM    566  H8    A    18      34.422   5.064  40.541  1.00  0.00           H  
ATOM    567  N7    A    18      33.405   5.922  42.196  1.00  0.00           N  
ATOM    568  C5    A    18      32.535   5.257  43.142  1.00  0.00           C  
ATOM    569  C6    A    18      31.808   5.615  44.275  1.00  0.00           C  
ATOM    570  N6    A    18      31.720   6.756  44.842  1.00  0.00           N  
ATOM    571  H61   A    18      31.099   6.844  45.633  1.00  0.00           H  
ATOM    572  H62   A    18      32.023   7.606  44.389  1.00  0.00           H  
ATOM    573  N1    A    18      31.212   4.733  45.048  1.00  0.00           N  
ATOM    574  C2    A    18      31.342   3.401  44.672  1.00  0.00           C  
ATOM    575  H2    A    18      30.944   2.649  45.336  1.00  0.00           H  
ATOM    576  N3    A    18      32.024   2.893  43.670  1.00  0.00           N  
ATOM    577  C4    A    18      32.602   3.906  42.929  1.00  0.00           C  
ATOM    578  C3'   A    18      34.724   0.880  39.693  1.00  0.00           C  
ATOM    579  H3'   A    18      35.348   0.869  38.799  1.00  0.00           H  
ATOM    580  C2'   A    18      34.059   2.244  39.723  1.00  0.00           C  
ATOM    581  H2'   A    18      34.865   2.947  39.509  1.00  0.00           H  
ATOM    582  O2'   A    18      33.035   2.383  38.809  1.00  0.00           O  
ATOM    583 HO2'   A    18      33.357   2.305  37.908  1.00  0.00           H  
ATOM    584  O3'   A    18      33.679  -0.120  39.626  1.00  0.00           O  
ATOM    585  P     G    19      34.017  -1.681  39.357  1.00  0.00           P  
ATOM    586  OP1   G    19      33.001  -2.474  40.083  1.00  0.00           O  
ATOM    587  OP2   G    19      35.478  -1.973  39.589  1.00  0.00           O  
ATOM    588  O5'   G    19      33.894  -1.953  37.754  1.00  0.00           O  
ATOM    589  C5'   G    19      32.649  -2.035  37.070  1.00  0.00           C  
ATOM    590  H5'   G    19      31.880  -1.452  37.577  1.00  0.00           H  
ATOM    591 H5''   G    19      32.378  -3.089  37.012  1.00  0.00           H  
ATOM    592  C4'   G    19      32.828  -1.528  35.613  1.00  0.00           C  
ATOM    593  H4'   G    19      33.588  -2.061  35.042  1.00  0.00           H  
ATOM    594  O4'   G    19      31.512  -1.674  34.979  1.00  0.00           O  
ATOM    595  C1'   G    19      31.332  -0.543  34.114  1.00  0.00           C  
ATOM    596  H1'   G    19      31.316  -0.973  33.112  1.00  0.00           H  
ATOM    597  N9    G    19      30.133   0.277  34.475  1.00  0.00           N  
ATOM    598  C8    G    19      29.091   0.728  33.718  1.00  0.00           C  
ATOM    599  H8    G    19      29.019   0.530  32.659  1.00  0.00           H  
ATOM    600  N7    G    19      28.133   1.312  34.317  1.00  0.00           N  
ATOM    601  C5    G    19      28.519   1.207  35.628  1.00  0.00           C  
ATOM    602  C6    G    19      27.826   1.549  36.861  1.00  0.00           C  
ATOM    603  O6    G    19      26.689   1.989  37.112  1.00  0.00           O  
ATOM    604  N1    G    19      28.594   1.309  37.986  1.00  0.00           N  
ATOM    605  H1    G    19      28.234   1.669  38.858  1.00  0.00           H  
ATOM    606  C2    G    19      29.845   0.845  37.984  1.00  0.00           C  
ATOM    607  N2    G    19      30.483   0.736  39.161  1.00  0.00           N  
ATOM    608  H21   G    19      30.142   1.117  40.032  1.00  0.00           H  
ATOM    609  H22   G    19      31.469   0.538  39.068  1.00  0.00           H  
ATOM    610  N3    G    19      30.491   0.439  36.904  1.00  0.00           N  
ATOM    611  C4    G    19      29.776   0.679  35.776  1.00  0.00           C  
ATOM    612  C3'   G    19      33.237  -0.110  35.450  1.00  0.00           C  
ATOM    613  H3'   G    19      32.682   0.525  36.140  1.00  0.00           H  
ATOM    614  C2'   G    19      32.648   0.233  34.130  1.00  0.00           C  
ATOM    615  H2'   G    19      32.424   1.300  34.137  1.00  0.00           H  
ATOM    616  O2'   G    19      33.545  -0.103  32.992  1.00  0.00           O  
ATOM    617 HO2'   G    19      33.498   0.608  32.348  1.00  0.00           H  
ATOM    618  O3'   G    19      34.630   0.170  35.481  1.00  0.00           O  
ATOM    619  P     U    20      35.141   1.707  35.623  1.00  0.00           P  
ATOM    620  OP1   U    20      36.606   1.631  35.990  1.00  0.00           O  
ATOM    621  OP2   U    20      34.208   2.397  36.495  1.00  0.00           O  
ATOM    622  O5'   U    20      35.006   2.374  34.168  1.00  0.00           O  
ATOM    623  C5'   U    20      35.791   1.991  33.052  1.00  0.00           C  
ATOM    624  H5'   U    20      35.831   0.905  32.965  1.00  0.00           H  
ATOM    625 H5''   U    20      36.864   2.159  33.145  1.00  0.00           H  
ATOM    626  C4'   U    20      35.202   2.551  31.746  1.00  0.00           C  
ATOM    627  H4'   U    20      35.965   2.218  31.042  1.00  0.00           H  
ATOM    628  O4'   U    20      33.882   2.021  31.470  1.00  0.00           O  
ATOM    629  C1'   U    20      33.270   2.918  30.556  1.00  0.00           C  
ATOM    630  H1'   U    20      33.171   2.399  29.602  1.00  0.00           H  
ATOM    631  N1    U    20      31.835   3.392  30.976  1.00  0.00           N  
ATOM    632  C6    U    20      31.507   3.632  32.275  1.00  0.00           C  
ATOM    633  H6    U    20      32.353   3.566  32.943  1.00  0.00           H  
ATOM    634  C5    U    20      30.269   3.840  32.734  1.00  0.00           C  
ATOM    635  H5    U    20      30.076   4.040  33.778  1.00  0.00           H  
ATOM    636  C4    U    20      29.194   3.871  31.752  1.00  0.00           C  
ATOM    637  O4    U    20      27.986   3.921  32.042  1.00  0.00           O  
ATOM    638  N3    U    20      29.617   3.843  30.431  1.00  0.00           N  
ATOM    639  H3    U    20      28.832   3.889  29.797  1.00  0.00           H  
ATOM    640  C2    U    20      30.887   3.564  29.974  1.00  0.00           C  
ATOM    641  O2    U    20      31.147   3.428  28.731  1.00  0.00           O  
ATOM    642  C3'   U    20      35.080   4.068  31.655  1.00  0.00           C  
ATOM    643  H3'   U    20      34.508   4.360  32.536  1.00  0.00           H  
ATOM    644  C2'   U    20      34.228   4.127  30.404  1.00  0.00           C  
ATOM    645  H2'   U    20      33.584   5.002  30.493  1.00  0.00           H  
ATOM    646  O2'   U    20      34.741   4.010  29.110  1.00  0.00           O  
ATOM    647 HO2'   U    20      35.157   4.827  28.824  1.00  0.00           H  
ATOM    648  O3'   U    20      36.257   4.867  31.619  1.00  0.00           O  
ATOM    649  P     A    21      36.297   6.390  32.123  1.00  0.00           P  
ATOM    650  OP1   A    21      37.695   6.745  32.257  1.00  0.00           O  
ATOM    651  OP2   A    21      35.449   6.364  33.345  1.00  0.00           O  
ATOM    652  O5'   A    21      35.574   7.258  30.955  1.00  0.00           O  
ATOM    653  C5'   A    21      36.177   7.404  29.650  1.00  0.00           C  
ATOM    654  H5'   A    21      36.674   6.445  29.503  1.00  0.00           H  
ATOM    655 H5''   A    21      36.994   8.113  29.516  1.00  0.00           H  
ATOM    656  C4'   A    21      35.286   7.737  28.487  1.00  0.00           C  
ATOM    657  H4'   A    21      35.992   7.788  27.658  1.00  0.00           H  
ATOM    658  O4'   A    21      34.277   6.753  28.357  1.00  0.00           O  
ATOM    659  C1'   A    21      33.145   7.356  27.741  1.00  0.00           C  
ATOM    660  H1'   A    21      32.868   6.854  26.814  1.00  0.00           H  
ATOM    661  N9    A    21      31.977   7.193  28.602  1.00  0.00           N  
ATOM    662  C8    A    21      32.008   7.093  29.929  1.00  0.00           C  
ATOM    663  H8    A    21      32.895   7.030  30.541  1.00  0.00           H  
ATOM    664  N7    A    21      30.814   6.856  30.440  1.00  0.00           N  
ATOM    665  C5    A    21      29.931   7.167  29.358  1.00  0.00           C  
ATOM    666  C6    A    21      28.546   7.479  29.151  1.00  0.00           C  
ATOM    667  N6    A    21      27.591   7.418  30.023  1.00  0.00           N  
ATOM    668  H61   A    21      26.648   7.566  29.695  1.00  0.00           H  
ATOM    669  H62   A    21      27.817   7.212  30.986  1.00  0.00           H  
ATOM    670  N1    A    21      28.064   7.644  27.878  1.00  0.00           N  
ATOM    671  C2    A    21      28.980   7.764  26.934  1.00  0.00           C  
ATOM    672  H2    A    21      28.551   7.869  25.948  1.00  0.00           H  
ATOM    673  N3    A    21      30.241   7.624  26.996  1.00  0.00           N  
ATOM    674  C4    A    21      30.684   7.392  28.253  1.00  0.00           C  
ATOM    675  C3'   A    21      34.517   9.054  28.565  1.00  0.00           C  
ATOM    676  H3'   A    21      34.032   9.061  29.541  1.00  0.00           H  
ATOM    677  C2'   A    21      33.487   8.848  27.418  1.00  0.00           C  
ATOM    678  H2'   A    21      32.601   9.481  27.478  1.00  0.00           H  
ATOM    679  O2'   A    21      34.212   8.993  26.186  1.00  0.00           O  
ATOM    680 HO2'   A    21      35.056   9.437  26.294  1.00  0.00           H  
ATOM    681  O3'   A    21      35.432  10.179  28.393  1.00  0.00           O  
ATOM    682  P     G    22      35.081  11.586  28.887  1.00  0.00           P  
ATOM    683  OP1   G    22      36.106  12.464  28.312  1.00  0.00           O  
ATOM    684  OP2   G    22      34.799  11.457  30.328  1.00  0.00           O  
ATOM    685  O5'   G    22      33.719  12.033  28.213  1.00  0.00           O  
ATOM    686  C5'   G    22      33.755  12.206  26.752  1.00  0.00           C  
ATOM    687  H5'   G    22      34.282  11.478  26.135  1.00  0.00           H  
ATOM    688 H5''   G    22      34.362  13.084  26.531  1.00  0.00           H  
ATOM    689  C4'   G    22      32.332  12.456  26.163  1.00  0.00           C  
ATOM    690  H4'   G    22      32.289  12.635  25.089  1.00  0.00           H  
ATOM    691  O4'   G    22      31.511  11.376  26.471  1.00  0.00           O  
ATOM    692  C1'   G    22      30.118  11.757  26.794  1.00  0.00           C  
ATOM    693  H1'   G    22      29.504  11.321  26.007  1.00  0.00           H  
ATOM    694  N9    G    22      29.552  11.213  28.091  1.00  0.00           N  
ATOM    695  C8    G    22      30.250  10.550  29.077  1.00  0.00           C  
ATOM    696  H8    G    22      31.306  10.372  28.940  1.00  0.00           H  
ATOM    697  N7    G    22      29.567  10.362  30.199  1.00  0.00           N  
ATOM    698  C5    G    22      28.284  10.769  29.882  1.00  0.00           C  
ATOM    699  C6    G    22      27.037  10.863  30.670  1.00  0.00           C  
ATOM    700  O6    G    22      26.901  10.577  31.847  1.00  0.00           O  
ATOM    701  N1    G    22      26.005  11.398  30.010  1.00  0.00           N  
ATOM    702  H1    G    22      25.215  11.596  30.608  1.00  0.00           H  
ATOM    703  C2    G    22      26.118  11.837  28.735  1.00  0.00           C  
ATOM    704  N2    G    22      25.190  12.585  28.298  1.00  0.00           N  
ATOM    705  H21   G    22      24.326  12.592  28.821  1.00  0.00           H  
ATOM    706  H22   G    22      25.380  12.924  27.365  1.00  0.00           H  
ATOM    707  N3    G    22      27.215  11.887  27.971  1.00  0.00           N  
ATOM    708  C4    G    22      28.311  11.360  28.586  1.00  0.00           C  
ATOM    709  C3'   G    22      31.548  13.626  26.796  1.00  0.00           C  
ATOM    710  H3'   G    22      31.702  13.638  27.875  1.00  0.00           H  
ATOM    711  C2'   G    22      30.124  13.279  26.601  1.00  0.00           C  
ATOM    712  H2'   G    22      29.447  13.794  27.282  1.00  0.00           H  
ATOM    713  O2'   G    22      29.789  13.486  25.201  1.00  0.00           O  
ATOM    714 HO2'   G    22      28.836  13.389  25.128  1.00  0.00           H  
ATOM    715  O3'   G    22      31.975  14.734  26.107  1.00  0.00           O  
ATOM    716  P     C    23      31.684  16.152  26.686  1.00  0.00           P  
ATOM    717  OP1   C    23      31.908  17.024  25.501  1.00  0.00           O  
ATOM    718  OP2   C    23      32.515  16.310  27.854  1.00  0.00           O  
ATOM    719  O5'   C    23      30.164  16.254  27.072  1.00  0.00           O  
ATOM    720  C5'   C    23      29.224  16.828  26.204  1.00  0.00           C  
ATOM    721  H5'   C    23      29.314  16.379  25.214  1.00  0.00           H  
ATOM    722 H5''   C    23      29.481  17.885  26.142  1.00  0.00           H  
ATOM    723  C4'   C    23      27.814  16.785  26.790  1.00  0.00           C  
ATOM    724  H4'   C    23      27.120  17.167  26.042  1.00  0.00           H  
ATOM    725  O4'   C    23      27.391  15.500  27.383  1.00  0.00           O  
ATOM    726  C1'   C    23      26.391  15.680  28.379  1.00  0.00           C  
ATOM    727  H1'   C    23      25.505  15.205  27.959  1.00  0.00           H  
ATOM    728  N1    C    23      26.673  15.197  29.781  1.00  0.00           N  
ATOM    729  C6    C    23      27.902  14.698  30.152  1.00  0.00           C  
ATOM    730  H6    C    23      28.716  14.755  29.444  1.00  0.00           H  
ATOM    731  C5    C    23      28.101  14.197  31.372  1.00  0.00           C  
ATOM    732  H5    C    23      29.098  13.910  31.673  1.00  0.00           H  
ATOM    733  C4    C    23      27.007  14.182  32.256  1.00  0.00           C  
ATOM    734  N4    C    23      27.158  13.604  33.383  1.00  0.00           N  
ATOM    735  H41   C    23      26.424  13.249  33.979  1.00  0.00           H  
ATOM    736  H42   C    23      28.126  13.424  33.606  1.00  0.00           H  
ATOM    737  N3    C    23      25.725  14.391  31.855  1.00  0.00           N  
ATOM    738  C2    C    23      25.562  14.992  30.642  1.00  0.00           C  
ATOM    739  O2    C    23      24.431  15.348  30.272  1.00  0.00           O  
ATOM    740  C3'   C    23      27.565  17.787  27.993  1.00  0.00           C  
ATOM    741  H3'   C    23      28.285  17.669  28.802  1.00  0.00           H  
ATOM    742  C2'   C    23      26.140  17.178  28.351  1.00  0.00           C  
ATOM    743  H2'   C    23      25.862  17.459  29.367  1.00  0.00           H  
ATOM    744  O2'   C    23      25.087  17.568  27.443  1.00  0.00           O  
ATOM    745 HO2'   C    23      24.184  17.457  27.749  1.00  0.00           H  
ATOM    746  O3'   C    23      27.547  19.130  27.525  1.00  0.00           O  
ATOM    747  P     C    24      27.458  20.367  28.587  1.00  0.00           P  
ATOM    748  OP1   C    24      27.262  21.564  27.803  1.00  0.00           O  
ATOM    749  OP2   C    24      28.735  20.360  29.383  1.00  0.00           O  
ATOM    750  O5'   C    24      26.120  20.102  29.470  1.00  0.00           O  
ATOM    751  C5'   C    24      24.816  20.594  29.054  1.00  0.00           C  
ATOM    752  H5'   C    24      24.674  20.333  28.006  1.00  0.00           H  
ATOM    753 H5''   C    24      24.808  21.682  29.130  1.00  0.00           H  
ATOM    754  C4'   C    24      23.656  20.152  29.996  1.00  0.00           C  
ATOM    755  H4'   C    24      22.715  20.452  29.534  1.00  0.00           H  
ATOM    756  O4'   C    24      23.564  18.702  30.311  1.00  0.00           O  
ATOM    757  C1'   C    24      23.211  18.632  31.718  1.00  0.00           C  
ATOM    758  H1'   C    24      22.277  18.091  31.868  1.00  0.00           H  
ATOM    759  N1    C    24      24.237  17.949  32.512  1.00  0.00           N  
ATOM    760  C6    C    24      25.577  17.949  32.179  1.00  0.00           C  
ATOM    761  H6    C    24      25.880  18.438  31.265  1.00  0.00           H  
ATOM    762  C5    C    24      26.481  17.397  33.031  1.00  0.00           C  
ATOM    763  H5    C    24      27.530  17.407  32.774  1.00  0.00           H  
ATOM    764  C4    C    24      25.991  16.779  34.212  1.00  0.00           C  
ATOM    765  N4    C    24      26.817  16.069  34.976  1.00  0.00           N  
ATOM    766  H41   C    24      26.430  15.678  35.823  1.00  0.00           H  
ATOM    767  H42   C    24      27.810  15.964  34.823  1.00  0.00           H  
ATOM    768  N3    C    24      24.763  16.856  34.626  1.00  0.00           N  
ATOM    769  C2    C    24      23.812  17.460  33.817  1.00  0.00           C  
ATOM    770  O2    C    24      22.671  17.622  34.205  1.00  0.00           O  
ATOM    771  C3'   C    24      23.789  20.873  31.305  1.00  0.00           C  
ATOM    772  H3'   C    24      24.831  20.822  31.620  1.00  0.00           H  
ATOM    773  C2'   C    24      22.989  20.026  32.242  1.00  0.00           C  
ATOM    774  H2'   C    24      23.461  20.100  33.222  1.00  0.00           H  
ATOM    775  O2'   C    24      21.586  20.355  32.275  1.00  0.00           O  
ATOM    776 HO2'   C    24      21.492  21.296  32.110  1.00  0.00           H  
ATOM    777  O3'   C    24      23.387  22.204  31.228  1.00  0.00           O  
ATOM    778  P     C    25      24.033  23.328  32.087  1.00  0.00           P  
ATOM    779  OP1   C    25      23.526  24.631  31.597  1.00  0.00           O  
ATOM    780  OP2   C    25      25.527  23.193  31.961  1.00  0.00           O  
ATOM    781  O5'   C    25      23.708  23.162  33.553  1.00  0.00           O  
ATOM    782  C5'   C    25      22.317  23.474  33.904  1.00  0.00           C  
ATOM    783  H5'   C    25      21.624  23.253  33.093  1.00  0.00           H  
ATOM    784 H5''   C    25      22.344  24.554  34.046  1.00  0.00           H  
ATOM    785  C4'   C    25      21.912  22.713  35.151  1.00  0.00           C  
ATOM    786  H4'   C    25      20.830  22.734  35.281  1.00  0.00           H  
ATOM    787  O4'   C    25      22.240  21.367  35.079  1.00  0.00           O  
ATOM    788  C1'   C    25      22.327  20.818  36.424  1.00  0.00           C  
ATOM    789  H1'   C    25      21.504  20.131  36.623  1.00  0.00           H  
ATOM    790  N1    C    25      23.678  20.227  36.751  1.00  0.00           N  
ATOM    791  C6    C    25      24.774  20.326  36.010  1.00  0.00           C  
ATOM    792  H6    C    25      24.800  20.920  35.108  1.00  0.00           H  
ATOM    793  C5    C    25      25.929  19.714  36.374  1.00  0.00           C  
ATOM    794  H5    C    25      26.737  19.666  35.659  1.00  0.00           H  
ATOM    795  C4    C    25      25.922  18.887  37.562  1.00  0.00           C  
ATOM    796  N4    C    25      26.970  18.186  37.997  1.00  0.00           N  
ATOM    797  H41   C    25      26.885  17.524  38.755  1.00  0.00           H  
ATOM    798  H42   C    25      27.776  18.157  37.388  1.00  0.00           H  
ATOM    799  N3    C    25      24.842  18.781  38.244  1.00  0.00           N  
ATOM    800  C2    C    25      23.681  19.419  37.874  1.00  0.00           C  
ATOM    801  O2    C    25      22.684  19.158  38.536  1.00  0.00           O  
ATOM    802  C3'   C    25      22.590  23.172  36.470  1.00  0.00           C  
ATOM    803  H3'   C    25      23.667  23.152  36.302  1.00  0.00           H  
ATOM    804  C2'   C    25      22.161  22.019  37.397  1.00  0.00           C  
ATOM    805  H2'   C    25      22.805  21.937  38.272  1.00  0.00           H  
ATOM    806  O2'   C    25      20.807  22.154  37.667  1.00  0.00           O  
ATOM    807 HO2'   C    25      20.575  23.075  37.810  1.00  0.00           H  
ATOM    808  O3'   C    25      22.006  24.428  36.749  1.00  0.00           O  
ATOM    809  P     G    26      22.866  25.486  37.575  1.00  0.00           P  
ATOM    810  OP1   G    26      22.000  26.676  37.792  1.00  0.00           O  
ATOM    811  OP2   G    26      24.195  25.616  36.900  1.00  0.00           O  
ATOM    812  O5'   G    26      23.147  24.780  38.916  1.00  0.00           O  
ATOM    813  C5'   G    26      22.319  24.706  40.070  1.00  0.00           C  
ATOM    814  H5'   G    26      21.287  24.386  39.925  1.00  0.00           H  
ATOM    815 H5''   G    26      22.346  25.740  40.414  1.00  0.00           H  
ATOM    816  C4'   G    26      22.993  23.804  41.138  1.00  0.00           C  
ATOM    817  H4'   G    26      22.310  23.675  41.977  1.00  0.00           H  
ATOM    818  O4'   G    26      23.266  22.524  40.664  1.00  0.00           O  
ATOM    819  C1'   G    26      24.466  22.034  41.171  1.00  0.00           C  
ATOM    820  H1'   G    26      24.351  21.042  41.609  1.00  0.00           H  
ATOM    821  N9    G    26      25.484  22.046  40.070  1.00  0.00           N  
ATOM    822  C8    G    26      25.533  22.722  38.879  1.00  0.00           C  
ATOM    823  H8    G    26      24.761  23.376  38.502  1.00  0.00           H  
ATOM    824  N7    G    26      26.713  22.545  38.305  1.00  0.00           N  
ATOM    825  C5    G    26      27.415  21.665  39.076  1.00  0.00           C  
ATOM    826  C6    G    26      28.754  21.109  38.875  1.00  0.00           C  
ATOM    827  O6    G    26      29.635  21.332  38.099  1.00  0.00           O  
ATOM    828  N1    G    26      29.061  20.168  39.834  1.00  0.00           N  
ATOM    829  H1    G    26      29.929  19.674  39.690  1.00  0.00           H  
ATOM    830  C2    G    26      28.279  19.959  40.872  1.00  0.00           C  
ATOM    831  N2    G    26      28.696  19.008  41.711  1.00  0.00           N  
ATOM    832  H21   G    26      29.416  18.431  41.300  1.00  0.00           H  
ATOM    833  H22   G    26      28.088  18.589  42.401  1.00  0.00           H  
ATOM    834  N3    G    26      27.075  20.506  41.133  1.00  0.00           N  
ATOM    835  C4    G    26      26.651  21.360  40.144  1.00  0.00           C  
ATOM    836  C3'   G    26      24.280  24.381  41.715  1.00  0.00           C  
ATOM    837  H3'   G    26      25.009  24.667  40.956  1.00  0.00           H  
ATOM    838  C2'   G    26      24.914  23.070  42.219  1.00  0.00           C  
ATOM    839  H2'   G    26      25.985  23.127  42.410  1.00  0.00           H  
ATOM    840  O2'   G    26      24.353  22.616  43.462  1.00  0.00           O  
ATOM    841 HO2'   G    26      25.041  22.781  44.111  1.00  0.00           H  
ATOM    842  O3'   G    26      24.148  25.306  42.826  1.00  0.00           O  
ATOM    843  P     U    27      25.475  26.033  43.445  1.00  0.00           P  
ATOM    844  OP1   U    27      24.946  27.211  44.147  1.00  0.00           O  
ATOM    845  OP2   U    27      26.363  26.370  42.351  1.00  0.00           O  
ATOM    846  O5'   U    27      26.245  25.043  44.443  1.00  0.00           O  
ATOM    847  C5'   U    27      25.629  24.719  45.647  1.00  0.00           C  
ATOM    848  H5'   U    27      24.557  24.561  45.526  1.00  0.00           H  
ATOM    849 H5''   U    27      25.506  25.600  46.277  1.00  0.00           H  
ATOM    850  C4'   U    27      26.368  23.567  46.351  1.00  0.00           C  
ATOM    851  H4'   U    27      25.759  23.149  47.153  1.00  0.00           H  
ATOM    852  O4'   U    27      26.751  22.460  45.514  1.00  0.00           O  
ATOM    853  C1'   U    27      28.026  21.966  45.930  1.00  0.00           C  
ATOM    854  H1'   U    27      27.870  20.917  46.181  1.00  0.00           H  
ATOM    855  N1    U    27      29.046  22.027  44.836  1.00  0.00           N  
ATOM    856  C6    U    27      28.837  22.750  43.683  1.00  0.00           C  
ATOM    857  H6    U    27      27.972  23.395  43.634  1.00  0.00           H  
ATOM    858  C5    U    27      29.634  22.553  42.631  1.00  0.00           C  
ATOM    859  H5    U    27      29.509  23.111  41.715  1.00  0.00           H  
ATOM    860  C4    U    27      30.761  21.625  42.689  1.00  0.00           C  
ATOM    861  O4    U    27      31.491  21.312  41.714  1.00  0.00           O  
ATOM    862  N3    U    27      31.009  21.010  43.847  1.00  0.00           N  
ATOM    863  H3    U    27      31.822  20.412  43.893  1.00  0.00           H  
ATOM    864  C2    U    27      30.169  21.159  44.937  1.00  0.00           C  
ATOM    865  O2    U    27      30.396  20.486  45.974  1.00  0.00           O  
ATOM    866  C3'   U    27      27.701  23.971  46.979  1.00  0.00           C  
ATOM    867  H3'   U    27      28.296  24.608  46.324  1.00  0.00           H  
ATOM    868  C2'   U    27      28.475  22.663  47.157  1.00  0.00           C  
ATOM    869  H2'   U    27      29.549  22.818  47.058  1.00  0.00           H  
ATOM    870  O2'   U    27      28.164  21.870  48.330  1.00  0.00           O  
ATOM    871 HO2'   U    27      27.254  21.564  48.320  1.00  0.00           H  
ATOM    872  O3'   U    27      27.446  24.602  48.216  1.00  0.00           O  
ATOM    873  P     C    28      28.483  25.704  48.776  1.00  0.00           P  
ATOM    874  OP1   C    28      28.168  26.028  50.197  1.00  0.00           O  
ATOM    875  OP2   C    28      28.628  26.742  47.837  1.00  0.00           O  
ATOM    876  O5'   C    28      29.832  25.011  48.964  1.00  0.00           O  
ATOM    877  C5'   C    28      30.057  24.091  49.974  1.00  0.00           C  
ATOM    878  H5'   C    28      29.316  23.300  50.092  1.00  0.00           H  
ATOM    879 H5''   C    28      30.068  24.712  50.870  1.00  0.00           H  
ATOM    880  C4'   C    28      31.402  23.449  50.028  1.00  0.00           C  
ATOM    881  H4'   C    28      31.588  22.828  50.904  1.00  0.00           H  
ATOM    882  O4'   C    28      31.564  22.655  48.830  1.00  0.00           O  
ATOM    883  C1'   C    28      32.850  22.821  48.277  1.00  0.00           C  
ATOM    884  H1'   C    28      33.417  21.890  48.323  1.00  0.00           H  
ATOM    885  N1    C    28      32.802  23.345  46.911  1.00  0.00           N  
ATOM    886  C6    C    28      31.782  24.150  46.436  1.00  0.00           C  
ATOM    887  H6    C    28      31.097  24.474  47.206  1.00  0.00           H  
ATOM    888  C5    C    28      31.634  24.409  45.107  1.00  0.00           C  
ATOM    889  H5    C    28      30.919  25.121  44.722  1.00  0.00           H  
ATOM    890  C4    C    28      32.690  23.929  44.256  1.00  0.00           C  
ATOM    891  N4    C    28      32.643  24.074  42.998  1.00  0.00           N  
ATOM    892  H41   C    28      33.410  23.718  42.447  1.00  0.00           H  
ATOM    893  H42   C    28      31.846  24.500  42.546  1.00  0.00           H  
ATOM    894  N3    C    28      33.671  23.181  44.718  1.00  0.00           N  
ATOM    895  C2    C    28      33.759  22.916  46.041  1.00  0.00           C  
ATOM    896  O2    C    28      34.766  22.295  46.403  1.00  0.00           O  
ATOM    897  C3'   C    28      32.546  24.493  49.941  1.00  0.00           C  
ATOM    898  H3'   C    28      32.212  25.296  49.284  1.00  0.00           H  
ATOM    899  C2'   C    28      33.653  23.805  49.225  1.00  0.00           C  
ATOM    900  H2'   C    28      34.204  24.427  48.519  1.00  0.00           H  
ATOM    901  O2'   C    28      34.445  23.055  50.103  1.00  0.00           O  
ATOM    902 HO2'   C    28      35.156  22.542  49.711  1.00  0.00           H  
ATOM    903  O3'   C    28      32.968  24.912  51.203  1.00  0.00           O  
ATOM    904  P     U    29      33.508  26.338  51.539  1.00  0.00           P  
ATOM    905  OP1   U    29      33.849  26.295  52.987  1.00  0.00           O  
ATOM    906  OP2   U    29      32.490  27.380  51.154  1.00  0.00           O  
ATOM    907  O5'   U    29      34.797  26.587  50.608  1.00  0.00           O  
ATOM    908  C5'   U    29      36.025  25.954  50.942  1.00  0.00           C  
ATOM    909  H5'   U    29      35.978  24.876  51.097  1.00  0.00           H  
ATOM    910 H5''   U    29      36.375  26.344  51.898  1.00  0.00           H  
ATOM    911  C4'   U    29      37.259  26.092  50.009  1.00  0.00           C  
ATOM    912  H4'   U    29      38.103  25.677  50.561  1.00  0.00           H  
ATOM    913  O4'   U    29      37.089  25.247  48.912  1.00  0.00           O  
ATOM    914  C1'   U    29      37.677  25.728  47.687  1.00  0.00           C  
ATOM    915  H1'   U    29      38.332  24.938  47.320  1.00  0.00           H  
ATOM    916  N1    U    29      36.638  26.156  46.664  1.00  0.00           N  
ATOM    917  C6    U    29      35.365  26.501  46.893  1.00  0.00           C  
ATOM    918  H6    U    29      35.138  26.599  47.945  1.00  0.00           H  
ATOM    919  C5    U    29      34.532  26.815  45.863  1.00  0.00           C  
ATOM    920  H5    U    29      33.556  27.213  46.098  1.00  0.00           H  
ATOM    921  C4    U    29      34.911  26.599  44.553  1.00  0.00           C  
ATOM    922  O4    U    29      34.183  26.939  43.612  1.00  0.00           O  
ATOM    923  N3    U    29      36.166  26.180  44.335  1.00  0.00           N  
ATOM    924  H3    U    29      36.402  25.985  43.372  1.00  0.00           H  
ATOM    925  C2    U    29      37.092  26.068  45.354  1.00  0.00           C  
ATOM    926  O2    U    29      38.328  25.848  45.042  1.00  0.00           O  
ATOM    927  C3'   U    29      37.574  27.446  49.411  1.00  0.00           C  
ATOM    928  H3'   U    29      36.637  27.918  49.115  1.00  0.00           H  
ATOM    929  C2'   U    29      38.453  26.975  48.184  1.00  0.00           C  
ATOM    930  H2'   U    29      38.553  27.760  47.435  1.00  0.00           H  
ATOM    931  O2'   U    29      39.660  26.456  48.614  1.00  0.00           O  
ATOM    932 HO2'   U    29      39.643  26.703  49.542  1.00  0.00           H  
ATOM    933  O3'   U    29      38.338  28.260  50.327  1.00  0.00           O  
ATOM    934  P     A    30      38.478  29.851  50.073  1.00  0.00           P  
ATOM    935  OP1   A    30      39.352  30.444  51.076  1.00  0.00           O  
ATOM    936  OP2   A    30      37.066  30.300  49.858  1.00  0.00           O  
ATOM    937  O5'   A    30      39.294  29.842  48.615  1.00  0.00           O  
ATOM    938  C5'   A    30      40.688  29.612  48.695  1.00  0.00           C  
ATOM    939  H5'   A    30      40.865  28.662  49.200  1.00  0.00           H  
ATOM    940 H5''   A    30      41.250  30.430  49.144  1.00  0.00           H  
ATOM    941  C4'   A    30      41.159  29.674  47.219  1.00  0.00           C  
ATOM    942  H4'   A    30      42.172  29.288  47.104  1.00  0.00           H  
ATOM    943  O4'   A    30      40.383  28.817  46.412  1.00  0.00           O  
ATOM    944  C1'   A    30      40.508  29.295  45.058  1.00  0.00           C  
ATOM    945  H1'   A    30      41.026  28.520  44.492  1.00  0.00           H  
ATOM    946  N9    A    30      39.093  29.451  44.542  1.00  0.00           N  
ATOM    947  C8    A    30      37.947  29.390  45.245  1.00  0.00           C  
ATOM    948  H8    A    30      37.951  29.428  46.325  1.00  0.00           H  
ATOM    949  N7    A    30      36.885  29.308  44.603  1.00  0.00           N  
ATOM    950  C5    A    30      37.371  29.393  43.250  1.00  0.00           C  
ATOM    951  C6    A    30      36.766  29.443  41.928  1.00  0.00           C  
ATOM    952  N6    A    30      35.475  29.330  41.690  1.00  0.00           N  
ATOM    953  H61   A    30      35.177  29.410  40.728  1.00  0.00           H  
ATOM    954  H62   A    30      34.864  28.928  42.387  1.00  0.00           H  
ATOM    955  N1    A    30      37.565  29.646  40.827  1.00  0.00           N  
ATOM    956  C2    A    30      38.862  29.741  41.026  1.00  0.00           C  
ATOM    957  H2    A    30      39.500  29.931  40.175  1.00  0.00           H  
ATOM    958  N3    A    30      39.556  29.688  42.212  1.00  0.00           N  
ATOM    959  C4    A    30      38.702  29.485  43.239  1.00  0.00           C  
ATOM    960  C3'   A    30      41.113  31.040  46.542  1.00  0.00           C  
ATOM    961  H3'   A    30      40.105  31.453  46.590  1.00  0.00           H  
ATOM    962  C2'   A    30      41.218  30.655  45.081  1.00  0.00           C  
ATOM    963  H2'   A    30      40.669  31.381  44.481  1.00  0.00           H  
ATOM    964  O2'   A    30      42.553  30.421  44.755  1.00  0.00           O  
ATOM    965 HO2'   A    30      43.126  31.074  45.164  1.00  0.00           H  
ATOM    966  O3'   A    30      42.152  31.924  46.839  1.00  0.00           O  
ATOM    967  P     G    31      41.797  33.484  46.769  1.00  0.00           P  
ATOM    968  OP1   G    31      42.831  34.172  47.510  1.00  0.00           O  
ATOM    969  OP2   G    31      40.460  33.706  47.239  1.00  0.00           O  
ATOM    970  O5'   G    31      41.846  33.849  45.278  1.00  0.00           O  
ATOM    971  C5'   G    31      43.038  33.816  44.512  1.00  0.00           C  
ATOM    972  H5'   G    31      43.612  32.893  44.430  1.00  0.00           H  
ATOM    973 H5''   G    31      43.731  34.540  44.943  1.00  0.00           H  
ATOM    974  C4'   G    31      42.750  34.247  43.036  1.00  0.00           C  
ATOM    975  H4'   G    31      43.691  34.487  42.541  1.00  0.00           H  
ATOM    976  O4'   G    31      42.149  33.255  42.289  1.00  0.00           O  
ATOM    977  C1'   G    31      41.223  33.924  41.496  1.00  0.00           C  
ATOM    978  H1'   G    31      41.358  33.587  40.468  1.00  0.00           H  
ATOM    979  N9    G    31      39.832  33.554  41.825  1.00  0.00           N  
ATOM    980  C8    G    31      39.343  33.337  43.070  1.00  0.00           C  
ATOM    981  H8    G    31      40.032  33.399  43.899  1.00  0.00           H  
ATOM    982  N7    G    31      38.047  33.049  43.167  1.00  0.00           N  
ATOM    983  C5    G    31      37.689  33.144  41.768  1.00  0.00           C  
ATOM    984  C6    G    31      36.416  32.974  41.122  1.00  0.00           C  
ATOM    985  O6    G    31      35.412  32.549  41.640  1.00  0.00           O  
ATOM    986  N1    G    31      36.495  33.224  39.756  1.00  0.00           N  
ATOM    987  H1    G    31      35.655  33.128  39.203  1.00  0.00           H  
ATOM    988  C2    G    31      37.519  33.686  39.107  1.00  0.00           C  
ATOM    989  N2    G    31      37.340  34.086  37.904  1.00  0.00           N  
ATOM    990  H21   G    31      36.467  33.822  37.471  1.00  0.00           H  
ATOM    991  H22   G    31      38.003  34.713  37.470  1.00  0.00           H  
ATOM    992  N3    G    31      38.735  33.874  39.634  1.00  0.00           N  
ATOM    993  C4    G    31      38.759  33.535  40.963  1.00  0.00           C  
ATOM    994  C3'   G    31      41.957  35.560  43.036  1.00  0.00           C  
ATOM    995  H3'   G    31      41.096  35.550  43.704  1.00  0.00           H  
ATOM    996  C2'   G    31      41.422  35.407  41.579  1.00  0.00           C  
ATOM    997  H2'   G    31      40.496  35.983  41.556  1.00  0.00           H  
ATOM    998  O2'   G    31      42.275  35.680  40.535  1.00  0.00           O  
ATOM    999 HO2'   G    31      41.787  35.562  39.716  1.00  0.00           H  
ATOM   1000  O3'   G    31      42.754  36.755  43.351  1.00  0.00           O  
ATOM   1001  P     U    32      42.032  38.137  43.844  1.00  0.00           P  
ATOM   1002  OP1   U    32      43.031  39.197  43.922  1.00  0.00           O  
ATOM   1003  OP2   U    32      41.212  37.876  45.036  1.00  0.00           O  
ATOM   1004  O5'   U    32      41.025  38.465  42.636  1.00  0.00           O  
ATOM   1005  C5'   U    32      41.469  38.986  41.372  1.00  0.00           C  
ATOM   1006  H5'   U    32      42.136  38.276  40.884  1.00  0.00           H  
ATOM   1007 H5''   U    32      42.053  39.888  41.549  1.00  0.00           H  
ATOM   1008  C4'   U    32      40.344  39.086  40.390  1.00  0.00           C  
ATOM   1009  H4'   U    32      40.604  39.523  39.426  1.00  0.00           H  
ATOM   1010  O4'   U    32      39.762  37.840  40.045  1.00  0.00           O  
ATOM   1011  C1'   U    32      38.405  38.081  39.719  1.00  0.00           C  
ATOM   1012  H1'   U    32      38.248  37.884  38.659  1.00  0.00           H  
ATOM   1013  N1    U    32      37.443  37.261  40.494  1.00  0.00           N  
ATOM   1014  C6    U    32      37.821  36.708  41.686  1.00  0.00           C  
ATOM   1015  H6    U    32      38.838  36.892  41.999  1.00  0.00           H  
ATOM   1016  C5    U    32      36.993  35.994  42.466  1.00  0.00           C  
ATOM   1017  H5    U    32      37.458  35.530  43.323  1.00  0.00           H  
ATOM   1018  C4    U    32      35.544  35.860  42.091  1.00  0.00           C  
ATOM   1019  O4    U    32      34.642  35.284  42.707  1.00  0.00           O  
ATOM   1020  N3    U    32      35.259  36.429  40.863  1.00  0.00           N  
ATOM   1021  H3    U    32      34.322  36.321  40.503  1.00  0.00           H  
ATOM   1022  C2    U    32      36.097  37.167  40.006  1.00  0.00           C  
ATOM   1023  O2    U    32      35.676  37.758  39.054  1.00  0.00           O  
ATOM   1024  C3'   U    32      39.206  39.985  40.993  1.00  0.00           C  
ATOM   1025  H3'   U    32      38.975  39.732  42.028  1.00  0.00           H  
ATOM   1026  C2'   U    32      38.108  39.585  40.046  1.00  0.00           C  
ATOM   1027  H2'   U    32      37.200  39.707  40.637  1.00  0.00           H  
ATOM   1028  O2'   U    32      38.003  40.291  38.786  1.00  0.00           O  
ATOM   1029 HO2'   U    32      37.267  40.894  38.916  1.00  0.00           H  
ATOM   1030  O3'   U    32      39.607  41.373  40.931  1.00  0.00           O  
ATOM   1031  P     A    33      38.957  42.397  41.849  1.00  0.00           P  
ATOM   1032  OP1   A    33      39.878  43.522  41.981  1.00  0.00           O  
ATOM   1033  OP2   A    33      38.480  41.811  43.104  1.00  0.00           O  
ATOM   1034  O5'   A    33      37.691  42.886  41.113  1.00  0.00           O  
ATOM   1035  C5'   A    33      37.778  43.429  39.828  1.00  0.00           C  
ATOM   1036  H5'   A    33      38.466  42.793  39.271  1.00  0.00           H  
ATOM   1037 H5''   A    33      38.218  44.425  39.771  1.00  0.00           H  
ATOM   1038  C4'   A    33      36.558  43.451  39.006  1.00  0.00           C  
ATOM   1039  H4'   A    33      36.912  43.850  38.056  1.00  0.00           H  
ATOM   1040  O4'   A    33      36.105  42.119  38.865  1.00  0.00           O  
ATOM   1041  C1'   A    33      34.707  42.010  38.829  1.00  0.00           C  
ATOM   1042  H1'   A    33      34.347  41.619  37.877  1.00  0.00           H  
ATOM   1043  N9    A    33      34.255  41.141  40.019  1.00  0.00           N  
ATOM   1044  C8    A    33      35.005  41.020  41.165  1.00  0.00           C  
ATOM   1045  H8    A    33      35.749  41.723  41.508  1.00  0.00           H  
ATOM   1046  N7    A    33      34.645  40.022  41.909  1.00  0.00           N  
ATOM   1047  C5    A    33      33.474  39.540  41.245  1.00  0.00           C  
ATOM   1048  C6    A    33      32.549  38.526  41.534  1.00  0.00           C  
ATOM   1049  N6    A    33      32.581  37.856  42.676  1.00  0.00           N  
ATOM   1050  H61   A    33      31.850  37.165  42.762  1.00  0.00           H  
ATOM   1051  H62   A    33      33.401  38.028  43.239  1.00  0.00           H  
ATOM   1052  N1    A    33      31.457  38.359  40.727  1.00  0.00           N  
ATOM   1053  C2    A    33      31.412  39.071  39.668  1.00  0.00           C  
ATOM   1054  H2    A    33      30.486  39.061  39.113  1.00  0.00           H  
ATOM   1055  N3    A    33      32.229  40.077  39.213  1.00  0.00           N  
ATOM   1056  C4    A    33      33.194  40.244  40.133  1.00  0.00           C  
ATOM   1057  C3'   A    33      35.423  44.197  39.653  1.00  0.00           C  
ATOM   1058  H3'   A    33      35.324  44.017  40.723  1.00  0.00           H  
ATOM   1059  C2'   A    33      34.232  43.502  38.886  1.00  0.00           C  
ATOM   1060  H2'   A    33      33.383  43.581  39.565  1.00  0.00           H  
ATOM   1061  O2'   A    33      33.972  43.931  37.630  1.00  0.00           O  
ATOM   1062 HO2'   A    33      33.183  43.506  37.285  1.00  0.00           H  
ATOM   1063  O3'   A    33      35.476  45.660  39.392  1.00  0.00           O  
ATOM   1064  P     C    34      34.952  46.678  40.493  1.00  0.00           P  
ATOM   1065  OP1   C    34      34.983  48.052  40.033  1.00  0.00           O  
ATOM   1066  OP2   C    34      35.614  46.295  41.826  1.00  0.00           O  
ATOM   1067  O5'   C    34      33.390  46.327  40.556  1.00  0.00           O  
ATOM   1068  C5'   C    34      32.589  46.713  39.509  1.00  0.00           C  
ATOM   1069  H5'   C    34      33.154  46.335  38.658  1.00  0.00           H  
ATOM   1070 H5''   C    34      32.591  47.801  39.438  1.00  0.00           H  
ATOM   1071  C4'   C    34      31.134  46.140  39.512  1.00  0.00           C  
ATOM   1072  H4'   C    34      30.594  46.569  38.669  1.00  0.00           H  
ATOM   1073  O4'   C    34      31.131  44.744  39.510  1.00  0.00           O  
ATOM   1074  C1'   C    34      30.072  44.277  40.318  1.00  0.00           C  
ATOM   1075  H1'   C    34      29.313  43.789  39.708  1.00  0.00           H  
ATOM   1076  N1    C    34      30.587  43.416  41.510  1.00  0.00           N  
ATOM   1077  C6    C    34      31.747  43.650  42.242  1.00  0.00           C  
ATOM   1078  H6    C    34      32.311  44.562  42.116  1.00  0.00           H  
ATOM   1079  C5    C    34      32.258  42.723  43.111  1.00  0.00           C  
ATOM   1080  H5    C    34      33.193  42.814  43.645  1.00  0.00           H  
ATOM   1081  C4    C    34      31.477  41.487  43.251  1.00  0.00           C  
ATOM   1082  N4    C    34      31.775  40.664  44.212  1.00  0.00           N  
ATOM   1083  H41   C    34      31.138  39.899  44.385  1.00  0.00           H  
ATOM   1084  H42   C    34      32.610  40.759  44.771  1.00  0.00           H  
ATOM   1085  N3    C    34      30.410  41.178  42.508  1.00  0.00           N  
ATOM   1086  C2    C    34      29.970  42.118  41.570  1.00  0.00           C  
ATOM   1087  O2    C    34      28.953  41.884  40.969  1.00  0.00           O  
ATOM   1088  C3'   C    34      30.343  46.572  40.736  1.00  0.00           C  
ATOM   1089  H3'   C    34      31.054  46.607  41.562  1.00  0.00           H  
ATOM   1090  C2'   C    34      29.352  45.502  40.903  1.00  0.00           C  
ATOM   1091  H2'   C    34      28.911  45.339  41.887  1.00  0.00           H  
ATOM   1092  O2'   C    34      28.244  45.740  39.989  1.00  0.00           O  
ATOM   1093 HO2'   C    34      28.227  46.693  39.874  1.00  0.00           H  
ATOM   1094  O3'   C    34      29.664  47.822  40.582  1.00  0.00           O  
ATOM   1095  P     C    35      29.393  48.796  41.908  1.00  0.00           P  
ATOM   1096  OP1   C    35      28.723  50.002  41.361  1.00  0.00           O  
ATOM   1097  OP2   C    35      30.725  48.912  42.581  1.00  0.00           O  
ATOM   1098  O5'   C    35      28.398  47.949  42.736  1.00  0.00           O  
ATOM   1099  C5'   C    35      27.066  47.904  42.460  1.00  0.00           C  
ATOM   1100  H5'   C    35      27.070  47.518  41.441  1.00  0.00           H  
ATOM   1101 H5''   C    35      26.537  48.857  42.460  1.00  0.00           H  
ATOM   1102  C4'   C    35      26.365  46.928  43.464  1.00  0.00           C  
ATOM   1103  H4'   C    35      25.286  46.895  43.319  1.00  0.00           H  
ATOM   1104  O4'   C    35      26.967  45.660  43.262  1.00  0.00           O  
ATOM   1105  C1'   C    35      26.612  44.837  44.327  1.00  0.00           C  
ATOM   1106  H1'   C    35      25.746  44.234  44.058  1.00  0.00           H  
ATOM   1107  N1    C    35      27.730  43.869  44.694  1.00  0.00           N  
ATOM   1108  C6    C    35      29.022  44.283  44.560  1.00  0.00           C  
ATOM   1109  H6    C    35      29.259  45.123  43.924  1.00  0.00           H  
ATOM   1110  C5    C    35      30.023  43.593  45.211  1.00  0.00           C  
ATOM   1111  H5    C    35      31.044  43.938  45.136  1.00  0.00           H  
ATOM   1112  C4    C    35      29.659  42.397  45.967  1.00  0.00           C  
ATOM   1113  N4    C    35      30.611  41.808  46.623  1.00  0.00           N  
ATOM   1114  H41   C    35      30.436  40.962  47.147  1.00  0.00           H  
ATOM   1115  H42   C    35      31.548  42.183  46.592  1.00  0.00           H  
ATOM   1116  N3    C    35      28.427  42.047  46.114  1.00  0.00           N  
ATOM   1117  C2    C    35      27.447  42.854  45.604  1.00  0.00           C  
ATOM   1118  O2    C    35      26.299  42.458  45.816  1.00  0.00           O  
ATOM   1119  C3'   C    35      26.668  47.206  44.952  1.00  0.00           C  
ATOM   1120  H3'   C    35      27.739  47.358  45.086  1.00  0.00           H  
ATOM   1121  C2'   C    35      26.279  45.763  45.502  1.00  0.00           C  
ATOM   1122  H2'   C    35      26.777  45.501  46.436  1.00  0.00           H  
ATOM   1123  O2'   C    35      24.864  45.498  45.622  1.00  0.00           O  
ATOM   1124 HO2'   C    35      24.577  45.737  46.507  1.00  0.00           H  
ATOM   1125  O3'   C    35      25.955  48.251  45.609  1.00  0.00           O  
ATOM   1126  P     C    36      26.339  48.659  47.131  1.00  0.00           P  
ATOM   1127  OP1   C    36      25.777  49.929  47.547  1.00  0.00           O  
ATOM   1128  OP2   C    36      27.829  48.529  47.176  1.00  0.00           O  
ATOM   1129  O5'   C    36      25.699  47.462  48.046  1.00  0.00           O  
ATOM   1130  C5'   C    36      24.351  47.559  48.422  1.00  0.00           C  
ATOM   1131  H5'   C    36      23.656  47.550  47.583  1.00  0.00           H  
ATOM   1132 H5''   C    36      24.039  48.450  48.967  1.00  0.00           H  
ATOM   1133  C4'   C    36      24.078  46.348  49.357  1.00  0.00           C  
ATOM   1134  H4'   C    36      23.002  46.279  49.521  1.00  0.00           H  
ATOM   1135  O4'   C    36      24.408  45.107  48.788  1.00  0.00           O  
ATOM   1136  C1'   C    36      24.910  44.177  49.747  1.00  0.00           C  
ATOM   1137  H1'   C    36      24.295  43.282  49.839  1.00  0.00           H  
ATOM   1138  N1    C    36      26.335  43.812  49.634  1.00  0.00           N  
ATOM   1139  C6    C    36      27.279  44.699  49.177  1.00  0.00           C  
ATOM   1140  H6    C    36      27.014  45.576  48.604  1.00  0.00           H  
ATOM   1141  C5    C    36      28.628  44.363  49.117  1.00  0.00           C  
ATOM   1142  H5    C    36      29.258  44.992  48.506  1.00  0.00           H  
ATOM   1143  C4    C    36      28.936  43.137  49.721  1.00  0.00           C  
ATOM   1144  N4    C    36      30.174  42.829  49.822  1.00  0.00           N  
ATOM   1145  H41   C    36      30.447  41.999  50.329  1.00  0.00           H  
ATOM   1146  H42   C    36      30.898  43.487  49.570  1.00  0.00           H  
ATOM   1147  N3    C    36      28.078  42.341  50.396  1.00  0.00           N  
ATOM   1148  C2    C    36      26.768  42.700  50.372  1.00  0.00           C  
ATOM   1149  O2    C    36      25.937  42.112  51.009  1.00  0.00           O  
ATOM   1150  C3'   C    36      24.840  46.305  50.677  1.00  0.00           C  
ATOM   1151  H3'   C    36      25.854  46.526  50.341  1.00  0.00           H  
ATOM   1152  C2'   C    36      24.714  44.844  51.111  1.00  0.00           C  
ATOM   1153  H2'   C    36      25.508  44.619  51.823  1.00  0.00           H  
ATOM   1154  O2'   C    36      23.441  44.552  51.569  1.00  0.00           O  
ATOM   1155 HO2'   C    36      23.153  45.271  52.136  1.00  0.00           H  
ATOM   1156  O3'   C    36      24.424  47.230  51.637  1.00  0.00           O  
ATOM   1157  P     C    37      25.485  47.960  52.598  1.00  0.00           P  
ATOM   1158  OP1   C    37      24.758  49.000  53.386  1.00  0.00           O  
ATOM   1159  OP2   C    37      26.652  48.337  51.794  1.00  0.00           O  
ATOM   1160  O5'   C    37      25.916  46.785  53.605  1.00  0.00           O  
ATOM   1161  C5'   C    37      24.965  46.208  54.535  1.00  0.00           C  
ATOM   1162  H5'   C    37      24.026  46.017  54.016  1.00  0.00           H  
ATOM   1163 H5''   C    37      24.725  47.000  55.245  1.00  0.00           H  
ATOM   1164  C4'   C    37      25.367  44.967  55.291  1.00  0.00           C  
ATOM   1165  H4'   C    37      24.517  44.656  55.898  1.00  0.00           H  
ATOM   1166  O4'   C    37      25.698  43.901  54.409  1.00  0.00           O  
ATOM   1167  C1'   C    37      26.849  43.254  54.990  1.00  0.00           C  
ATOM   1168  H1'   C    37      26.572  42.206  55.107  1.00  0.00           H  
ATOM   1169  N1    C    37      28.113  43.337  54.238  1.00  0.00           N  
ATOM   1170  C6    C    37      28.361  44.314  53.328  1.00  0.00           C  
ATOM   1171  H6    C    37      27.716  45.177  53.248  1.00  0.00           H  
ATOM   1172  C5    C    37      29.545  44.374  52.677  1.00  0.00           C  
ATOM   1173  H5    C    37      29.713  45.178  51.976  1.00  0.00           H  
ATOM   1174  C4    C    37      30.489  43.375  52.885  1.00  0.00           C  
ATOM   1175  N4    C    37      31.698  43.442  52.357  1.00  0.00           N  
ATOM   1176  H41   C    37      32.239  42.590  52.386  1.00  0.00           H  
ATOM   1177  H42   C    37      31.855  44.192  51.699  1.00  0.00           H  
ATOM   1178  N3    C    37      30.270  42.446  53.786  1.00  0.00           N  
ATOM   1179  C2    C    37      29.108  42.424  54.473  1.00  0.00           C  
ATOM   1180  O2    C    37      29.059  41.604  55.363  1.00  0.00           O  
ATOM   1181  C3'   C    37      26.619  45.227  56.144  1.00  0.00           C  
ATOM   1182  H3'   C    37      27.298  45.843  55.554  1.00  0.00           H  
ATOM   1183  C2'   C    37      27.070  43.860  56.341  1.00  0.00           C  
ATOM   1184  H2'   C    37      28.112  43.772  56.651  1.00  0.00           H  
ATOM   1185  O2'   C    37      26.307  43.151  57.244  1.00  0.00           O  
ATOM   1186 HO2'   C    37      25.531  43.707  57.342  1.00  0.00           H  
ATOM   1187  O3'   C    37      26.180  45.686  57.339  1.00  0.00           O  
ATOM   1188  P     U    38      27.047  46.510  58.256  1.00  0.00           P  
ATOM   1189  OP1   U    38      26.185  46.576  59.462  1.00  0.00           O  
ATOM   1190  OP2   U    38      27.493  47.708  57.539  1.00  0.00           O  
ATOM   1191  O5'   U    38      28.298  45.606  58.653  1.00  0.00           O  
ATOM   1192  C5'   U    38      28.223  44.578  59.587  1.00  0.00           C  
ATOM   1193  H5'   U    38      27.485  43.818  59.330  1.00  0.00           H  
ATOM   1194 H5''   U    38      28.005  45.038  60.551  1.00  0.00           H  
ATOM   1195  C4'   U    38      29.519  43.815  59.636  1.00  0.00           C  
ATOM   1196  H4'   U    38      29.361  43.026  60.372  1.00  0.00           H  
ATOM   1197  O4'   U    38      29.851  43.168  58.371  1.00  0.00           O  
ATOM   1198  C1'   U    38      31.267  43.146  58.263  1.00  0.00           C  
ATOM   1199  H1'   U    38      31.654  42.130  58.185  1.00  0.00           H  
ATOM   1200  N1    U    38      31.704  43.865  56.988  1.00  0.00           N  
ATOM   1201  C6    U    38      31.091  45.006  56.447  1.00  0.00           C  
ATOM   1202  H6    U    38      30.175  45.332  56.919  1.00  0.00           H  
ATOM   1203  C5    U    38      31.504  45.584  55.306  1.00  0.00           C  
ATOM   1204  H5    U    38      30.956  46.472  55.030  1.00  0.00           H  
ATOM   1205  C4    U    38      32.802  45.184  54.720  1.00  0.00           C  
ATOM   1206  O4    U    38      33.395  45.741  53.831  1.00  0.00           O  
ATOM   1207  N3    U    38      33.438  44.160  55.411  1.00  0.00           N  
ATOM   1208  H3    U    38      34.223  43.804  54.884  1.00  0.00           H  
ATOM   1209  C2    U    38      32.984  43.452  56.511  1.00  0.00           C  
ATOM   1210  O2    U    38      33.578  42.437  56.831  1.00  0.00           O  
ATOM   1211  C3'   U    38      30.752  44.650  60.016  1.00  0.00           C  
ATOM   1212  H3'   U    38      30.868  45.586  59.470  1.00  0.00           H  
ATOM   1213  C2'   U    38      31.810  43.732  59.557  1.00  0.00           C  
ATOM   1214  H2'   U    38      32.670  44.318  59.232  1.00  0.00           H  
ATOM   1215  O2'   U    38      32.103  42.681  60.497  1.00  0.00           O  
ATOM   1216 HO2'   U    38      32.257  43.004  61.388  1.00  0.00           H  
ATOM   1217  O3'   U    38      30.767  44.932  61.393  1.00  0.00           O  
ATOM   1218  P     A    39      31.852  45.828  62.108  1.00  0.00           P  
ATOM   1219  OP1   A    39      31.205  46.568  63.181  1.00  0.00           O  
ATOM   1220  OP2   A    39      32.701  46.526  61.103  1.00  0.00           O  
ATOM   1221  O5'   A    39      32.851  44.617  62.646  1.00  0.00           O  
ATOM   1222  C5'   A    39      32.402  43.812  63.731  1.00  0.00           C  
ATOM   1223  H5'   A    39      31.555  43.201  63.419  1.00  0.00           H  
ATOM   1224 H5''   A    39      32.203  44.429  64.607  1.00  0.00           H  
ATOM   1225  C4'   A    39      33.436  42.833  64.200  1.00  0.00           C  
ATOM   1226  H4'   A    39      33.042  42.071  64.873  1.00  0.00           H  
ATOM   1227  O4'   A    39      34.012  42.110  63.129  1.00  0.00           O  
ATOM   1228  C1'   A    39      35.358  41.802  63.452  1.00  0.00           C  
ATOM   1229  H1'   A    39      35.468  40.726  63.587  1.00  0.00           H  
ATOM   1230  N9    A    39      36.338  42.307  62.377  1.00  0.00           N  
ATOM   1231  C8    A    39      36.012  42.817  61.203  1.00  0.00           C  
ATOM   1232  H8    A    39      34.987  42.843  60.864  1.00  0.00           H  
ATOM   1233  N7    A    39      37.070  43.128  60.463  1.00  0.00           N  
ATOM   1234  C5    A    39      38.117  42.615  61.171  1.00  0.00           C  
ATOM   1235  C6    A    39      39.520  42.416  60.912  1.00  0.00           C  
ATOM   1236  N6    A    39      40.230  42.826  59.884  1.00  0.00           N  
ATOM   1237  H61   A    39      41.184  42.494  59.858  1.00  0.00           H  
ATOM   1238  H62   A    39      39.776  43.341  59.144  1.00  0.00           H  
ATOM   1239  N1    A    39      40.299  41.645  61.738  1.00  0.00           N  
ATOM   1240  C2    A    39      39.689  41.223  62.823  1.00  0.00           C  
ATOM   1241  H2    A    39      40.310  40.623  63.471  1.00  0.00           H  
ATOM   1242  N3    A    39      38.445  41.354  63.226  1.00  0.00           N  
ATOM   1243  C4    A    39      37.663  42.084  62.332  1.00  0.00           C  
ATOM   1244  C3'   A    39      34.650  43.531  64.871  1.00  0.00           C  
ATOM   1245  H3'   A    39      35.089  44.332  64.276  1.00  0.00           H  
ATOM   1246  C2'   A    39      35.628  42.413  64.838  1.00  0.00           C  
ATOM   1247  H2'   A    39      36.653  42.783  64.814  1.00  0.00           H  
ATOM   1248  O2'   A    39      35.492  41.405  65.844  1.00  0.00           O  
ATOM   1249 HO2'   A    39      36.324  40.953  65.999  1.00  0.00           H  
ATOM   1250  O3'   A    39      34.392  43.998  66.196  1.00  0.00           O  
ATOM   1251  P     G    40      35.481  44.906  66.963  1.00  0.00           P  
ATOM   1252  OP1   G    40      34.912  45.305  68.267  1.00  0.00           O  
ATOM   1253  OP2   G    40      35.869  45.966  66.077  1.00  0.00           O  
ATOM   1254  O5'   G    40      36.815  44.070  67.330  1.00  0.00           O  
ATOM   1255  C5'   G    40      36.776  42.903  68.231  1.00  0.00           C  
ATOM   1256  H5'   G    40      35.976  42.222  67.940  1.00  0.00           H  
ATOM   1257 H5''   G    40      36.709  43.181  69.283  1.00  0.00           H  
ATOM   1258  C4'   G    40      38.078  42.137  67.971  1.00  0.00           C  
ATOM   1259  H4'   G    40      38.091  41.155  68.443  1.00  0.00           H  
ATOM   1260  O4'   G    40      38.402  41.864  66.589  1.00  0.00           O  
ATOM   1261  C1'   G    40      39.832  41.892  66.454  1.00  0.00           C  
ATOM   1262  H1'   G    40      40.192  40.966  66.007  1.00  0.00           H  
ATOM   1263  N9    G    40      40.202  42.987  65.517  1.00  0.00           N  
ATOM   1264  C8    G    40      39.442  44.010  64.978  1.00  0.00           C  
ATOM   1265  H8    G    40      38.447  44.243  65.325  1.00  0.00           H  
ATOM   1266  N7    G    40      39.965  44.590  63.929  1.00  0.00           N  
ATOM   1267  C5    G    40      41.234  43.978  63.884  1.00  0.00           C  
ATOM   1268  C6    G    40      42.392  44.260  63.083  1.00  0.00           C  
ATOM   1269  O6    G    40      42.558  45.181  62.268  1.00  0.00           O  
ATOM   1270  N1    G    40      43.432  43.416  63.298  1.00  0.00           N  
ATOM   1271  H1    G    40      44.208  43.609  62.682  1.00  0.00           H  
ATOM   1272  C2    G    40      43.483  42.382  64.200  1.00  0.00           C  
ATOM   1273  N2    G    40      44.622  41.643  64.333  1.00  0.00           N  
ATOM   1274  H21   G    40      45.418  41.996  63.822  1.00  0.00           H  
ATOM   1275  H22   G    40      44.767  40.932  65.036  1.00  0.00           H  
ATOM   1276  N3    G    40      42.445  42.164  64.972  1.00  0.00           N  
ATOM   1277  C4    G    40      41.357  43.013  64.771  1.00  0.00           C  
ATOM   1278  C3'   G    40      39.276  42.969  68.436  1.00  0.00           C  
ATOM   1279  H3'   G    40      39.086  44.004  68.153  1.00  0.00           H  
ATOM   1280  C2'   G    40      40.445  42.156  67.850  1.00  0.00           C  
ATOM   1281  H2'   G    40      41.307  42.823  67.826  1.00  0.00           H  
ATOM   1282  O2'   G    40      40.652  40.918  68.566  1.00  0.00           O  
ATOM   1283 HO2'   G    40      41.588  40.713  68.503  1.00  0.00           H  
ATOM   1284  O3'   G    40      39.325  42.988  69.839  1.00  0.00           O  
ATOM   1285  P     G    41      40.028  44.263  70.518  1.00  0.00           P  
ATOM   1286  OP1   G    41      39.937  44.173  72.012  1.00  0.00           O  
ATOM   1287  OP2   G    41      39.457  45.474  69.879  1.00  0.00           O  
ATOM   1288  O5'   G    41      41.642  44.226  70.194  1.00  0.00           O  
ATOM   1289  C5'   G    41      42.382  43.218  70.832  1.00  0.00           C  
ATOM   1290  H5'   G    41      41.844  42.299  70.596  1.00  0.00           H  
ATOM   1291 H5''   G    41      42.505  43.314  71.910  1.00  0.00           H  
ATOM   1292  C4'   G    41      43.734  43.161  70.068  1.00  0.00           C  
ATOM   1293  H4'   G    41      44.443  42.469  70.522  1.00  0.00           H  
ATOM   1294  O4'   G    41      43.611  42.811  68.682  1.00  0.00           O  
ATOM   1295  C1'   G    41      44.662  43.584  68.005  1.00  0.00           C  
ATOM   1296  H1'   G    41      45.290  42.883  67.456  1.00  0.00           H  
ATOM   1297  N9    G    41      44.158  44.607  67.071  1.00  0.00           N  
ATOM   1298  C8    G    41      42.864  45.032  66.958  1.00  0.00           C  
ATOM   1299  H8    G    41      42.082  44.789  67.662  1.00  0.00           H  
ATOM   1300  N7    G    41      42.720  46.033  66.061  1.00  0.00           N  
ATOM   1301  C5    G    41      44.043  46.171  65.534  1.00  0.00           C  
ATOM   1302  C6    G    41      44.640  47.070  64.569  1.00  0.00           C  
ATOM   1303  O6    G    41      44.042  47.917  63.908  1.00  0.00           O  
ATOM   1304  N1    G    41      46.015  47.016  64.444  1.00  0.00           N  
ATOM   1305  H1    G    41      46.414  47.801  63.950  1.00  0.00           H  
ATOM   1306  C2    G    41      46.709  45.989  65.066  1.00  0.00           C  
ATOM   1307  N2    G    41      48.003  45.954  64.930  1.00  0.00           N  
ATOM   1308  H21   G    41      48.378  46.704  64.367  1.00  0.00           H  
ATOM   1309  H22   G    41      48.479  45.159  65.332  1.00  0.00           H  
ATOM   1310  N3    G    41      46.306  45.169  66.027  1.00  0.00           N  
ATOM   1311  C4    G    41      44.950  45.297  66.149  1.00  0.00           C  
ATOM   1312  C3'   G    41      44.537  44.442  70.187  1.00  0.00           C  
ATOM   1313  H3'   G    41      43.911  45.276  69.871  1.00  0.00           H  
ATOM   1314  C2'   G    41      45.598  44.258  69.052  1.00  0.00           C  
ATOM   1315  H2'   G    41      46.018  45.182  68.653  1.00  0.00           H  
ATOM   1316  O2'   G    41      46.598  43.293  69.325  1.00  0.00           O  
ATOM   1317 HO2'   G    41      47.050  43.268  68.478  1.00  0.00           H  
ATOM   1318  O3'   G    41      45.049  44.652  71.540  1.00  0.00           O  
ATOM   1319  P     U    42      45.399  45.986  72.146  1.00  0.00           P  
ATOM   1320  OP1   U    42      45.911  45.647  73.475  1.00  0.00           O  
ATOM   1321  OP2   U    42      44.201  46.884  72.067  1.00  0.00           O  
ATOM   1322  O5'   U    42      46.604  46.515  71.235  1.00  0.00           O  
ATOM   1323  C5'   U    42      47.854  45.795  71.036  1.00  0.00           C  
ATOM   1324  H5'   U    42      47.577  44.747  70.920  1.00  0.00           H  
ATOM   1325 H5''   U    42      48.477  45.931  71.921  1.00  0.00           H  
ATOM   1326  C4'   U    42      48.572  46.400  69.741  1.00  0.00           C  
ATOM   1327  H4'   U    42      49.453  45.798  69.520  1.00  0.00           H  
ATOM   1328  O4'   U    42      47.910  46.347  68.483  1.00  0.00           O  
ATOM   1329  C1'   U    42      48.194  47.569  67.749  1.00  0.00           C  
ATOM   1330  H1'   U    42      48.538  47.183  66.790  1.00  0.00           H  
ATOM   1331  N1    U    42      46.989  48.398  67.495  1.00  0.00           N  
ATOM   1332  C6    U    42      45.786  48.110  68.179  1.00  0.00           C  
ATOM   1333  H6    U    42      45.742  47.415  69.005  1.00  0.00           H  
ATOM   1334  C5    U    42      44.606  48.638  67.774  1.00  0.00           C  
ATOM   1335  H5    U    42      43.668  48.383  68.245  1.00  0.00           H  
ATOM   1336  C4    U    42      44.498  49.598  66.676  1.00  0.00           C  
ATOM   1337  O4    U    42      43.441  50.220  66.291  1.00  0.00           O  
ATOM   1338  N3    U    42      45.766  49.902  66.146  1.00  0.00           N  
ATOM   1339  H3    U    42      45.701  50.645  65.466  1.00  0.00           H  
ATOM   1340  C2    U    42      46.990  49.342  66.537  1.00  0.00           C  
ATOM   1341  O2    U    42      48.053  49.795  66.019  1.00  0.00           O  
ATOM   1342  C3'   U    42      49.108  47.798  69.847  1.00  0.00           C  
ATOM   1343  H3'   U    42      48.286  48.344  70.310  1.00  0.00           H  
ATOM   1344  C2'   U    42      49.378  48.338  68.418  1.00  0.00           C  
ATOM   1345  H2'   U    42      49.257  49.409  68.254  1.00  0.00           H  
ATOM   1346  O2'   U    42      50.552  47.902  67.777  1.00  0.00           O  
ATOM   1347 HO2'   U    42      50.940  47.182  68.279  1.00  0.00           H  
ATOM   1348  O3'   U    42      50.274  47.860  70.644  1.00  0.00           O  
ATOM   1349  P     U    43      50.416  49.028  71.648  1.00  0.00           P  
ATOM   1350  OP1   U    43      51.554  48.750  72.553  1.00  0.00           O  
ATOM   1351  OP2   U    43      49.101  49.075  72.410  1.00  0.00           O  
ATOM   1352  O5'   U    43      50.570  50.442  70.925  1.00  0.00           O  
ATOM   1353  C5'   U    43      51.464  50.735  69.915  1.00  0.00           C  
ATOM   1354  H5'   U    43      51.563  49.854  69.281  1.00  0.00           H  
ATOM   1355 H5''   U    43      52.457  50.861  70.348  1.00  0.00           H  
ATOM   1356  C4'   U    43      51.099  51.968  69.051  1.00  0.00           C  
ATOM   1357  H4'   U    43      51.912  52.157  68.349  1.00  0.00           H  
ATOM   1358  O4'   U    43      49.838  51.694  68.453  1.00  0.00           O  
ATOM   1359  C1'   U    43      49.280  52.887  67.807  1.00  0.00           C  
ATOM   1360  H1'   U    43      49.483  52.952  66.738  1.00  0.00           H  
ATOM   1361  N1    U    43      47.806  52.973  67.950  1.00  0.00           N  
ATOM   1362  C6    U    43      47.070  52.016  68.636  1.00  0.00           C  
ATOM   1363  H6    U    43      47.553  51.178  69.117  1.00  0.00           H  
ATOM   1364  C5    U    43      45.743  52.164  68.857  1.00  0.00           C  
ATOM   1365  H5    U    43      45.350  51.318  69.402  1.00  0.00           H  
ATOM   1366  C4    U    43      44.977  53.226  68.319  1.00  0.00           C  
ATOM   1367  O4    U    43      43.715  53.396  68.351  1.00  0.00           O  
ATOM   1368  N3    U    43      45.710  54.077  67.563  1.00  0.00           N  
ATOM   1369  H3    U    43      45.247  54.934  67.297  1.00  0.00           H  
ATOM   1370  C2    U    43      47.116  54.122  67.529  1.00  0.00           C  
ATOM   1371  O2    U    43      47.702  55.068  67.032  1.00  0.00           O  
ATOM   1372  C3'   U    43      50.734  53.336  69.631  1.00  0.00           C  
ATOM   1373  H3'   U    43      50.007  53.246  70.437  1.00  0.00           H  
ATOM   1374  C2'   U    43      50.002  54.016  68.495  1.00  0.00           C  
ATOM   1375  H2'   U    43      49.224  54.691  68.851  1.00  0.00           H  
ATOM   1376  O2'   U    43      50.730  54.578  67.483  1.00  0.00           O  
ATOM   1377 HO2'   U    43      50.144  54.935  66.812  1.00  0.00           H  
ATOM   1378  O3'   U    43      51.873  54.069  69.991  1.00  0.00           O  
ATOM   1379  P     C    44      51.743  55.314  71.032  1.00  0.00           P  
ATOM   1380  OP1   C    44      53.058  55.673  71.547  1.00  0.00           O  
ATOM   1381  OP2   C    44      50.651  54.975  71.975  1.00  0.00           O  
ATOM   1382  O5'   C    44      51.293  56.630  70.215  1.00  0.00           O  
ATOM   1383  C5'   C    44      52.098  57.119  69.221  1.00  0.00           C  
ATOM   1384  H5'   C    44      52.528  56.320  68.618  1.00  0.00           H  
ATOM   1385 H5''   C    44      52.908  57.796  69.493  1.00  0.00           H  
ATOM   1386  C4'   C    44      51.172  57.847  68.285  1.00  0.00           C  
ATOM   1387  H4'   C    44      51.726  58.201  67.416  1.00  0.00           H  
ATOM   1388  O4'   C    44      49.923  57.293  67.875  1.00  0.00           O  
ATOM   1389  C1'   C    44      48.905  58.191  67.690  1.00  0.00           C  
ATOM   1390  H1'   C    44      48.535  58.216  66.665  1.00  0.00           H  
ATOM   1391  N1    C    44      47.750  57.920  68.543  1.00  0.00           N  
ATOM   1392  C6    C    44      47.801  56.893  69.564  1.00  0.00           C  
ATOM   1393  H6    C    44      48.799  56.598  69.852  1.00  0.00           H  
ATOM   1394  C5    C    44      46.630  56.372  70.070  1.00  0.00           C  
ATOM   1395  H5    C    44      46.685  55.617  70.839  1.00  0.00           H  
ATOM   1396  C4    C    44      45.406  56.876  69.547  1.00  0.00           C  
ATOM   1397  N4    C    44      44.266  56.453  69.965  1.00  0.00           N  
ATOM   1398  H41   C    44      43.478  56.856  69.478  1.00  0.00           H  
ATOM   1399  H42   C    44      44.202  55.663  70.591  1.00  0.00           H  
ATOM   1400  N3    C    44      45.319  57.816  68.616  1.00  0.00           N  
ATOM   1401  C2    C    44      46.487  58.364  68.168  1.00  0.00           C  
ATOM   1402  O2    C    44      46.398  59.312  67.341  1.00  0.00           O  
ATOM   1403  C3'   C    44      50.611  59.098  68.970  1.00  0.00           C  
ATOM   1404  H3'   C    44      50.119  58.755  69.881  1.00  0.00           H  
ATOM   1405  C2'   C    44      49.492  59.571  68.033  1.00  0.00           C  
ATOM   1406  H2'   C    44      48.867  60.145  68.718  1.00  0.00           H  
ATOM   1407  O2'   C    44      49.961  60.264  66.924  1.00  0.00           O  
ATOM   1408 HO2'   C    44      50.738  60.797  67.110  1.00  0.00           H  
ATOM   1409  O3'   C    44      51.615  60.027  69.251  1.00  0.00           O  
ATOM   1410  P     U    45      51.410  61.206  70.175  1.00  0.00           P  
ATOM   1411  OP1   U    45      52.517  62.161  70.057  1.00  0.00           O  
ATOM   1412  OP2   U    45      51.059  60.664  71.532  1.00  0.00           O  
ATOM   1413  O5'   U    45      50.181  62.060  69.818  1.00  0.00           O  
ATOM   1414  C5'   U    45      50.307  63.047  68.783  1.00  0.00           C  
ATOM   1415  H5'   U    45      50.709  62.639  67.855  1.00  0.00           H  
ATOM   1416 H5''   U    45      50.877  63.955  68.984  1.00  0.00           H  
ATOM   1417  C4'   U    45      48.946  63.679  68.469  1.00  0.00           C  
ATOM   1418  H4'   U    45      49.137  64.417  67.690  1.00  0.00           H  
ATOM   1419  O4'   U    45      48.030  62.714  67.965  1.00  0.00           O  
ATOM   1420  C1'   U    45      46.679  63.077  68.251  1.00  0.00           C  
ATOM   1421  H1'   U    45      46.231  63.243  67.272  1.00  0.00           H  
ATOM   1422  N1    U    45      45.920  62.099  69.038  1.00  0.00           N  
ATOM   1423  C6    U    45      46.563  61.403  70.088  1.00  0.00           C  
ATOM   1424  H6    U    45      47.606  61.572  70.309  1.00  0.00           H  
ATOM   1425  C5    U    45      45.855  60.473  70.662  1.00  0.00           C  
ATOM   1426  H5    U    45      46.238  59.733  71.348  1.00  0.00           H  
ATOM   1427  C4    U    45      44.451  60.248  70.524  1.00  0.00           C  
ATOM   1428  O4    U    45      43.776  59.424  71.175  1.00  0.00           O  
ATOM   1429  N3    U    45      43.879  61.155  69.704  1.00  0.00           N  
ATOM   1430  H3    U    45      42.872  61.203  69.642  1.00  0.00           H  
ATOM   1431  C2    U    45      44.548  61.960  68.837  1.00  0.00           C  
ATOM   1432  O2    U    45      43.841  62.687  68.121  1.00  0.00           O  
ATOM   1433  C3'   U    45      48.153  64.324  69.635  1.00  0.00           C  
ATOM   1434  H3'   U    45      48.155  63.584  70.435  1.00  0.00           H  
ATOM   1435  C2'   U    45      46.774  64.406  69.016  1.00  0.00           C  
ATOM   1436  H2'   U    45      46.008  64.344  69.788  1.00  0.00           H  
ATOM   1437  O2'   U    45      46.563  65.498  68.137  1.00  0.00           O  
ATOM   1438 HO2'   U    45      46.978  66.201  68.643  1.00  0.00           H  
ATOM   1439  O3'   U    45      48.784  65.540  70.005  1.00  0.00           O  
ATOM   1440  P     G    46      48.572  66.190  71.490  1.00  0.00           P  
ATOM   1441  OP1   G    46      49.417  67.368  71.655  1.00  0.00           O  
ATOM   1442  OP2   G    46      48.813  65.035  72.367  1.00  0.00           O  
ATOM   1443  O5'   G    46      47.017  66.489  71.447  1.00  0.00           O  
ATOM   1444  C5'   G    46      46.530  67.799  70.964  1.00  0.00           C  
ATOM   1445  H5'   G    46      47.127  68.007  70.076  1.00  0.00           H  
ATOM   1446 H5''   G    46      46.877  68.536  71.688  1.00  0.00           H  
ATOM   1447  C4'   G    46      44.982  67.885  70.737  1.00  0.00           C  
ATOM   1448  H4'   G    46      44.700  68.751  70.137  1.00  0.00           H  
ATOM   1449  O4'   G    46      44.524  66.764  69.999  1.00  0.00           O  
ATOM   1450  C1'   G    46      43.195  66.393  70.532  1.00  0.00           C  
ATOM   1451  H1'   G    46      42.401  66.332  69.788  1.00  0.00           H  
ATOM   1452  N9    G    46      43.267  65.116  71.331  1.00  0.00           N  
ATOM   1453  C8    G    46      44.328  64.383  71.818  1.00  0.00           C  
ATOM   1454  H8    G    46      45.338  64.754  71.726  1.00  0.00           H  
ATOM   1455  N7    G    46      43.990  63.218  72.313  1.00  0.00           N  
ATOM   1456  C5    G    46      42.628  63.270  72.329  1.00  0.00           C  
ATOM   1457  C6    G    46      41.717  62.311  72.891  1.00  0.00           C  
ATOM   1458  O6    G    46      42.001  61.235  73.428  1.00  0.00           O  
ATOM   1459  N1    G    46      40.399  62.596  72.587  1.00  0.00           N  
ATOM   1460  H1    G    46      39.711  61.959  72.962  1.00  0.00           H  
ATOM   1461  C2    G    46      40.020  63.821  72.061  1.00  0.00           C  
ATOM   1462  N2    G    46      38.737  64.055  71.991  1.00  0.00           N  
ATOM   1463  H21   G    46      38.091  63.312  72.216  1.00  0.00           H  
ATOM   1464  H22   G    46      38.445  64.932  71.585  1.00  0.00           H  
ATOM   1465  N3    G    46      40.866  64.741  71.591  1.00  0.00           N  
ATOM   1466  C4    G    46      42.183  64.459  71.750  1.00  0.00           C  
ATOM   1467  C3'   G    46      44.144  67.998  72.048  1.00  0.00           C  
ATOM   1468  H3'   G    46      44.585  67.269  72.728  1.00  0.00           H  
ATOM   1469  C2'   G    46      42.799  67.533  71.475  1.00  0.00           C  
ATOM   1470  H2'   G    46      42.156  67.146  72.265  1.00  0.00           H  
ATOM   1471  O2'   G    46      42.139  68.510  70.718  1.00  0.00           O  
ATOM   1472 HO2'   G    46      42.217  69.380  71.114  1.00  0.00           H  
ATOM   1473  O3'   G    46      44.150  69.305  72.594  1.00  0.00           O  
ATOM   1474  P     G    47      43.910  69.491  74.114  1.00  0.00           P  
ATOM   1475  OP1   G    47      43.948  70.908  74.419  1.00  0.00           O  
ATOM   1476  OP2   G    47      44.960  68.644  74.807  1.00  0.00           O  
ATOM   1477  O5'   G    47      42.469  68.938  74.477  1.00  0.00           O  
ATOM   1478  C5'   G    47      41.259  69.619  73.955  1.00  0.00           C  
ATOM   1479  H5'   G    47      41.296  69.584  72.866  1.00  0.00           H  
ATOM   1480 H5''   G    47      41.225  70.687  74.168  1.00  0.00           H  
ATOM   1481  C4'   G    47      39.992  68.886  74.468  1.00  0.00           C  
ATOM   1482  H4'   G    47      39.052  69.397  74.259  1.00  0.00           H  
ATOM   1483  O4'   G    47      39.833  67.631  73.864  1.00  0.00           O  
ATOM   1484  C1'   G    47      39.244  66.747  74.783  1.00  0.00           C  
ATOM   1485  H1'   G    47      38.445  66.286  74.203  1.00  0.00           H  
ATOM   1486  N9    G    47      40.244  65.701  75.043  1.00  0.00           N  
ATOM   1487  C8    G    47      41.632  65.744  75.083  1.00  0.00           C  
ATOM   1488  H8    G    47      42.260  66.558  74.753  1.00  0.00           H  
ATOM   1489  N7    G    47      42.140  64.626  75.573  1.00  0.00           N  
ATOM   1490  C5    G    47      40.979  63.819  75.735  1.00  0.00           C  
ATOM   1491  C6    G    47      40.827  62.484  76.255  1.00  0.00           C  
ATOM   1492  O6    G    47      41.820  61.753  76.549  1.00  0.00           O  
ATOM   1493  N1    G    47      39.509  62.113  76.472  1.00  0.00           N  
ATOM   1494  H1    G    47      39.248  61.260  76.945  1.00  0.00           H  
ATOM   1495  C2    G    47      38.516  62.980  76.340  1.00  0.00           C  
ATOM   1496  N2    G    47      37.432  62.604  76.810  1.00  0.00           N  
ATOM   1497  H21   G    47      37.258  61.755  77.329  1.00  0.00           H  
ATOM   1498  H22   G    47      36.637  63.224  76.748  1.00  0.00           H  
ATOM   1499  N3    G    47      38.578  64.140  75.853  1.00  0.00           N  
ATOM   1500  C4    G    47      39.868  64.544  75.626  1.00  0.00           C  
ATOM   1501  C3'   G    47      39.895  68.645  75.941  1.00  0.00           C  
ATOM   1502  H3'   G    47      40.926  68.414  76.208  1.00  0.00           H  
ATOM   1503  C2'   G    47      38.833  67.460  76.026  1.00  0.00           C  
ATOM   1504  H2'   G    47      39.028  66.915  76.949  1.00  0.00           H  
ATOM   1505  O2'   G    47      37.550  67.974  76.004  1.00  0.00           O  
ATOM   1506 HO2'   G    47      37.742  68.777  76.495  1.00  0.00           H  
ATOM   1507  O3'   G    47      39.355  69.688  76.738  1.00  0.00           O  
ATOM   1508  P     U    48      39.565  69.727  78.256  1.00  0.00           P  
ATOM   1509  OP1   U    48      38.886  70.951  78.680  1.00  0.00           O  
ATOM   1510  OP2   U    48      41.069  69.681  78.537  1.00  0.00           O  
ATOM   1511  O5'   U    48      38.767  68.535  78.921  1.00  0.00           O  
ATOM   1512  C5'   U    48      37.364  68.661  79.201  1.00  0.00           C  
ATOM   1513  H5'   U    48      36.806  68.705  78.265  1.00  0.00           H  
ATOM   1514 H5''   U    48      37.125  69.540  79.800  1.00  0.00           H  
ATOM   1515  C4'   U    48      36.771  67.439  79.845  1.00  0.00           C  
ATOM   1516  H4'   U    48      35.686  67.533  79.888  1.00  0.00           H  
ATOM   1517  O4'   U    48      37.053  66.247  79.143  1.00  0.00           O  
ATOM   1518  C1'   U    48      37.049  65.174  80.137  1.00  0.00           C  
ATOM   1519  H1'   U    48      36.197  64.515  79.972  1.00  0.00           H  
ATOM   1520  N1    U    48      38.298  64.428  79.932  1.00  0.00           N  
ATOM   1521  C6    U    48      39.416  64.981  79.287  1.00  0.00           C  
ATOM   1522  H6    U    48      39.404  65.971  78.855  1.00  0.00           H  
ATOM   1523  C5    U    48      40.577  64.195  79.129  1.00  0.00           C  
ATOM   1524  H5    U    48      41.461  64.639  78.696  1.00  0.00           H  
ATOM   1525  C4    U    48      40.704  62.852  79.587  1.00  0.00           C  
ATOM   1526  O4    U    48      41.703  62.099  79.517  1.00  0.00           O  
ATOM   1527  N3    U    48      39.548  62.416  80.186  1.00  0.00           N  
ATOM   1528  H3    U    48      39.521  61.432  80.414  1.00  0.00           H  
ATOM   1529  C2    U    48      38.365  63.099  80.371  1.00  0.00           C  
ATOM   1530  O2    U    48      37.457  62.648  81.054  1.00  0.00           O  
ATOM   1531  C3'   U    48      37.324  67.237  81.248  1.00  0.00           C  
ATOM   1532  H3'   U    48      38.396  67.414  81.155  1.00  0.00           H  
ATOM   1533  C2'   U    48      36.936  65.794  81.498  1.00  0.00           C  
ATOM   1534  H2'   U    48      37.574  65.326  82.248  1.00  0.00           H  
ATOM   1535  O2'   U    48      35.538  65.722  81.948  1.00  0.00           O  
ATOM   1536 HO2'   U    48      35.416  66.192  82.776  1.00  0.00           H  
ATOM   1537  O3'   U    48      36.792  68.237  82.074  1.00  0.00           O  
ATOM   1538  P     G    49      36.843  68.102  83.613  1.00  0.00           P  
ATOM   1539  OP1   G    49      38.099  67.504  83.984  1.00  0.00           O  
ATOM   1540  OP2   G    49      35.656  67.436  84.154  1.00  0.00           O  
ATOM   1541  O5'   G    49      36.708  69.613  84.190  1.00  0.00           O  
ATOM   1542  C5'   G    49      37.446  70.705  83.681  1.00  0.00           C  
ATOM   1543  H5'   G    49      37.199  70.919  82.641  1.00  0.00           H  
ATOM   1544 H5''   G    49      38.483  70.369  83.674  1.00  0.00           H  
ATOM   1545  C4'   G    49      37.286  71.859  84.676  1.00  0.00           C  
ATOM   1546  H4'   G    49      37.990  72.673  84.499  1.00  0.00           H  
ATOM   1547  O4'   G    49      35.980  72.571  84.598  1.00  0.00           O  
ATOM   1548  C1'   G    49      35.270  72.256  85.774  1.00  0.00           C  
ATOM   1549  H1'   G    49      35.209  73.183  86.343  1.00  0.00           H  
ATOM   1550  N9    G    49      33.969  71.735  85.464  1.00  0.00           N  
ATOM   1551  C8    G    49      33.654  70.769  84.528  1.00  0.00           C  
ATOM   1552  H8    G    49      34.307  70.466  83.723  1.00  0.00           H  
ATOM   1553  N7    G    49      32.551  70.145  84.792  1.00  0.00           N  
ATOM   1554  C5    G    49      32.023  70.743  85.889  1.00  0.00           C  
ATOM   1555  C6    G    49      30.797  70.561  86.588  1.00  0.00           C  
ATOM   1556  O6    G    49      29.851  69.833  86.385  1.00  0.00           O  
ATOM   1557  N1    G    49      30.710  71.420  87.678  1.00  0.00           N  
ATOM   1558  H1    G    49      29.936  71.230  88.298  1.00  0.00           H  
ATOM   1559  C2    G    49      31.639  72.295  88.056  1.00  0.00           C  
ATOM   1560  N2    G    49      31.411  73.136  88.997  1.00  0.00           N  
ATOM   1561  H21   G    49      30.459  73.330  89.271  1.00  0.00           H  
ATOM   1562  H22   G    49      32.160  73.801  89.129  1.00  0.00           H  
ATOM   1563  N3    G    49      32.754  72.576  87.368  1.00  0.00           N  
ATOM   1564  C4    G    49      32.865  71.736  86.288  1.00  0.00           C  
ATOM   1565  C3'   G    49      37.485  71.393  86.157  1.00  0.00           C  
ATOM   1566  H3'   G    49      38.080  70.482  86.221  1.00  0.00           H  
ATOM   1567  C2'   G    49      36.008  71.133  86.534  1.00  0.00           C  
ATOM   1568  H2'   G    49      35.724  70.122  86.240  1.00  0.00           H  
ATOM   1569  O2'   G    49      35.799  71.295  87.906  1.00  0.00           O  
ATOM   1570 HO2'   G    49      36.199  72.075  88.297  1.00  0.00           H  
ATOM   1571  O3'   G    49      38.125  72.423  86.914  1.00  0.00           O  
ATOM   1572  P     U    50      39.699  72.406  87.100  1.00  0.00           P  
ATOM   1573  OP1   U    50      40.070  73.737  87.612  1.00  0.00           O  
ATOM   1574  OP2   U    50      40.425  71.823  85.935  1.00  0.00           O  
ATOM   1575  O5'   U    50      39.985  71.375  88.296  1.00  0.00           O  
ATOM   1576  C5'   U    50      41.245  71.416  88.985  1.00  0.00           C  
ATOM   1577  H5'   U    50      41.254  72.193  89.750  1.00  0.00           H  
ATOM   1578 H5''   U    50      42.131  71.705  88.420  1.00  0.00           H  
ATOM   1579  C4'   U    50      41.457  70.065  89.709  1.00  0.00           C  
ATOM   1580  H4'   U    50      42.175  70.124  90.527  1.00  0.00           H  
ATOM   1581  O4'   U    50      40.171  69.572  90.178  1.00  0.00           O  
ATOM   1582  C1'   U    50      40.407  68.171  90.334  1.00  0.00           C  
ATOM   1583  H1'   U    50      40.520  67.967  91.399  1.00  0.00           H  
ATOM   1584  N1    U    50      39.248  67.359  89.694  1.00  0.00           N  
ATOM   1585  C6    U    50      38.769  67.721  88.426  1.00  0.00           C  
ATOM   1586  H6    U    50      39.231  68.547  87.906  1.00  0.00           H  
ATOM   1587  C5    U    50      37.604  67.231  87.872  1.00  0.00           C  
ATOM   1588  H5    U    50      37.229  67.498  86.895  1.00  0.00           H  
ATOM   1589  C4    U    50      36.866  66.198  88.541  1.00  0.00           C  
ATOM   1590  O4    U    50      35.918  65.616  88.069  1.00  0.00           O  
ATOM   1591  N3    U    50      37.402  65.918  89.822  1.00  0.00           N  
ATOM   1592  H3    U    50      37.127  65.021  90.197  1.00  0.00           H  
ATOM   1593  C2    U    50      38.584  66.395  90.433  1.00  0.00           C  
ATOM   1594  O2    U    50      39.046  65.805  91.417  1.00  0.00           O  
ATOM   1595  C3'   U    50      42.037  69.027  88.765  1.00  0.00           C  
ATOM   1596  H3'   U    50      41.398  69.061  87.883  1.00  0.00           H  
ATOM   1597  C2'   U    50      41.730  67.833  89.583  1.00  0.00           C  
ATOM   1598  H2'   U    50      41.632  66.925  88.987  1.00  0.00           H  
ATOM   1599  O2'   U    50      42.726  67.468  90.542  1.00  0.00           O  
ATOM   1600 HO2'   U    50      42.721  66.509  90.589  1.00  0.00           H  
ATOM   1601  O3'   U    50      43.417  69.349  88.392  1.00  0.00           O  
ATOM   1602  P     A    51      44.219  68.655  87.191  1.00  0.00           P  
ATOM   1603  OP1   A    51      45.560  69.267  87.319  1.00  0.00           O  
ATOM   1604  OP2   A    51      43.456  68.988  85.950  1.00  0.00           O  
ATOM   1605  O5'   A    51      44.265  67.105  87.354  1.00  0.00           O  
ATOM   1606  C5'   A    51      44.947  66.439  88.396  1.00  0.00           C  
ATOM   1607  H5'   A    51      44.801  66.976  89.334  1.00  0.00           H  
ATOM   1608 H5''   A    51      46.036  66.406  88.347  1.00  0.00           H  
ATOM   1609  C4'   A    51      44.574  65.030  88.520  1.00  0.00           C  
ATOM   1610  H4'   A    51      45.065  64.501  89.337  1.00  0.00           H  
ATOM   1611  O4'   A    51      43.185  64.897  88.857  1.00  0.00           O  
ATOM   1612  C1'   A    51      42.579  63.932  88.041  1.00  0.00           C  
ATOM   1613  H1'   A    51      42.151  63.190  88.715  1.00  0.00           H  
ATOM   1614  N9    A    51      41.469  64.474  87.226  1.00  0.00           N  
ATOM   1615  C8    A    51      41.565  65.415  86.257  1.00  0.00           C  
ATOM   1616  H8    A    51      42.484  65.920  85.999  1.00  0.00           H  
ATOM   1617  N7    A    51      40.481  65.646  85.533  1.00  0.00           N  
ATOM   1618  C5    A    51      39.597  64.678  86.100  1.00  0.00           C  
ATOM   1619  C6    A    51      38.280  64.361  85.901  1.00  0.00           C  
ATOM   1620  N6    A    51      37.464  64.964  85.083  1.00  0.00           N  
ATOM   1621  H61   A    51      36.473  64.790  85.003  1.00  0.00           H  
ATOM   1622  H62   A    51      37.835  65.845  84.758  1.00  0.00           H  
ATOM   1623  N1    A    51      37.731  63.344  86.541  1.00  0.00           N  
ATOM   1624  C2    A    51      38.469  62.691  87.413  1.00  0.00           C  
ATOM   1625  H2    A    51      37.967  61.987  88.061  1.00  0.00           H  
ATOM   1626  N3    A    51      39.684  62.920  87.820  1.00  0.00           N  
ATOM   1627  C4    A    51      40.205  63.995  87.155  1.00  0.00           C  
ATOM   1628  C3'   A    51      44.797  64.179  87.200  1.00  0.00           C  
ATOM   1629  H3'   A    51      44.734  64.843  86.338  1.00  0.00           H  
ATOM   1630  C2'   A    51      43.669  63.166  87.197  1.00  0.00           C  
ATOM   1631  H2'   A    51      43.346  62.946  86.179  1.00  0.00           H  
ATOM   1632  O2'   A    51      43.980  61.888  87.810  1.00  0.00           O  
ATOM   1633 HO2'   A    51      43.784  61.197  87.173  1.00  0.00           H  
ATOM   1634  O3'   A    51      46.095  63.574  87.273  1.00  0.00           O  
ATOM   1635  P     G    52      46.841  62.965  86.037  1.00  0.00           P  
ATOM   1636  OP1   G    52      48.292  63.096  86.378  1.00  0.00           O  
ATOM   1637  OP2   G    52      46.308  63.789  84.993  1.00  0.00           O  
ATOM   1638  O5'   G    52      46.387  61.405  85.767  1.00  0.00           O  
ATOM   1639  C5'   G    52      46.754  60.364  86.580  1.00  0.00           C  
ATOM   1640  H5'   G    52      46.558  60.841  87.541  1.00  0.00           H  
ATOM   1641 H5''   G    52      47.834  60.279  86.456  1.00  0.00           H  
ATOM   1642  C4'   G    52      45.973  59.113  86.334  1.00  0.00           C  
ATOM   1643  H4'   G    52      46.293  58.324  87.015  1.00  0.00           H  
ATOM   1644  O4'   G    52      44.547  59.389  86.457  1.00  0.00           O  
ATOM   1645  C1'   G    52      43.698  58.899  85.426  1.00  0.00           C  
ATOM   1646  H1'   G    52      42.921  58.252  85.833  1.00  0.00           H  
ATOM   1647  N9    G    52      43.095  60.032  84.686  1.00  0.00           N  
ATOM   1648  C8    G    52      43.664  60.960  83.814  1.00  0.00           C  
ATOM   1649  H8    G    52      44.715  60.970  83.565  1.00  0.00           H  
ATOM   1650  N7    G    52      42.906  61.960  83.565  1.00  0.00           N  
ATOM   1651  C5    G    52      41.682  61.512  84.048  1.00  0.00           C  
ATOM   1652  C6    G    52      40.363  62.078  83.919  1.00  0.00           C  
ATOM   1653  O6    G    52      40.036  63.087  83.266  1.00  0.00           O  
ATOM   1654  N1    G    52      39.397  61.370  84.496  1.00  0.00           N  
ATOM   1655  H1    G    52      38.409  61.548  84.385  1.00  0.00           H  
ATOM   1656  C2    G    52      39.650  60.306  85.297  1.00  0.00           C  
ATOM   1657  N2    G    52      38.706  59.718  85.906  1.00  0.00           N  
ATOM   1658  H21   G    52      37.732  59.983  85.881  1.00  0.00           H  
ATOM   1659  H22   G    52      39.089  59.181  86.671  1.00  0.00           H  
ATOM   1660  N3    G    52      40.847  59.823  85.580  1.00  0.00           N  
ATOM   1661  C4    G    52      41.811  60.454  84.876  1.00  0.00           C  
ATOM   1662  C3'   G    52      46.030  58.611  84.866  1.00  0.00           C  
ATOM   1663  H3'   G    52      46.181  59.488  84.236  1.00  0.00           H  
ATOM   1664  C2'   G    52      44.634  58.017  84.677  1.00  0.00           C  
ATOM   1665  H2'   G    52      44.400  58.056  83.613  1.00  0.00           H  
ATOM   1666  O2'   G    52      44.517  56.688  85.255  1.00  0.00           O  
ATOM   1667 HO2'   G    52      45.389  56.289  85.214  1.00  0.00           H  
ATOM   1668  O3'   G    52      47.139  57.734  84.583  1.00  0.00           O  
ATOM   1669  P     A    53      47.238  57.030  83.186  1.00  0.00           P  
ATOM   1670  OP1   A    53      48.613  56.530  83.089  1.00  0.00           O  
ATOM   1671  OP2   A    53      46.882  58.016  82.188  1.00  0.00           O  
ATOM   1672  O5'   A    53      46.341  55.738  83.018  1.00  0.00           O  
ATOM   1673  C5'   A    53      46.306  55.086  81.793  1.00  0.00           C  
ATOM   1674  H5'   A    53      47.295  54.888  81.380  1.00  0.00           H  
ATOM   1675 H5''   A    53      45.943  55.865  81.123  1.00  0.00           H  
ATOM   1676  C4'   A    53      45.624  53.676  81.776  1.00  0.00           C  
ATOM   1677  H4'   A    53      45.760  53.233  80.790  1.00  0.00           H  
ATOM   1678  O4'   A    53      46.275  52.825  82.735  1.00  0.00           O  
ATOM   1679  C1'   A    53      45.403  52.418  83.786  1.00  0.00           C  
ATOM   1680  H1'   A    53      45.058  51.405  83.578  1.00  0.00           H  
ATOM   1681  N9    A    53      46.214  52.338  84.997  1.00  0.00           N  
ATOM   1682  C8    A    53      46.764  51.076  85.403  1.00  0.00           C  
ATOM   1683  H8    A    53      46.547  50.114  84.962  1.00  0.00           H  
ATOM   1684  N7    A    53      47.363  51.057  86.578  1.00  0.00           N  
ATOM   1685  C5    A    53      47.493  52.447  86.781  1.00  0.00           C  
ATOM   1686  C6    A    53      48.162  53.216  87.773  1.00  0.00           C  
ATOM   1687  N6    A    53      48.790  52.661  88.788  1.00  0.00           N  
ATOM   1688  H61   A    53      49.135  53.151  89.600  1.00  0.00           H  
ATOM   1689  H62   A    53      48.784  51.651  88.766  1.00  0.00           H  
ATOM   1690  N1    A    53      48.064  54.607  87.860  1.00  0.00           N  
ATOM   1691  C2    A    53      47.299  55.138  86.928  1.00  0.00           C  
ATOM   1692  H2    A    53      47.271  56.214  86.831  1.00  0.00           H  
ATOM   1693  N3    A    53      46.697  54.576  85.892  1.00  0.00           N  
ATOM   1694  C4    A    53      46.806  53.224  85.874  1.00  0.00           C  
ATOM   1695  C3'   A    53      44.098  53.655  82.208  1.00  0.00           C  
ATOM   1696  H3'   A    53      43.605  54.611  82.032  1.00  0.00           H  
ATOM   1697  C2'   A    53      44.255  53.434  83.691  1.00  0.00           C  
ATOM   1698  H2'   A    53      44.590  54.285  84.284  1.00  0.00           H  
ATOM   1699  O2'   A    53      43.128  52.836  84.300  1.00  0.00           O  
ATOM   1700 HO2'   A    53      42.459  52.740  83.618  1.00  0.00           H  
ATOM   1701  O3'   A    53      43.293  52.559  81.649  1.00  0.00           O  
ATOM   1702  P     A    54      42.341  52.615  80.426  1.00  0.00           P  
ATOM   1703  OP1   A    54      42.057  51.211  79.981  1.00  0.00           O  
ATOM   1704  OP2   A    54      42.986  53.652  79.593  1.00  0.00           O  
ATOM   1705  O5'   A    54      41.006  53.228  80.944  1.00  0.00           O  
ATOM   1706  C5'   A    54      40.232  52.406  81.723  1.00  0.00           C  
ATOM   1707  H5'   A    54      40.841  51.893  82.468  1.00  0.00           H  
ATOM   1708 H5''   A    54      39.747  51.607  81.163  1.00  0.00           H  
ATOM   1709  C4'   A    54      39.124  53.141  82.517  1.00  0.00           C  
ATOM   1710  H4'   A    54      38.584  52.358  83.050  1.00  0.00           H  
ATOM   1711  O4'   A    54      39.524  53.975  83.572  1.00  0.00           O  
ATOM   1712  C1'   A    54      38.933  55.236  83.536  1.00  0.00           C  
ATOM   1713  H1'   A    54      38.561  55.539  84.515  1.00  0.00           H  
ATOM   1714  N9    A    54      39.950  56.206  83.060  1.00  0.00           N  
ATOM   1715  C8    A    54      41.330  56.083  83.058  1.00  0.00           C  
ATOM   1716  H8    A    54      41.812  55.246  83.542  1.00  0.00           H  
ATOM   1717  N7    A    54      41.976  56.990  82.424  1.00  0.00           N  
ATOM   1718  C5    A    54      40.904  57.837  82.050  1.00  0.00           C  
ATOM   1719  C6    A    54      40.914  59.015  81.397  1.00  0.00           C  
ATOM   1720  N6    A    54      41.990  59.693  81.038  1.00  0.00           N  
ATOM   1721  H61   A    54      41.839  60.526  80.488  1.00  0.00           H  
ATOM   1722  H62   A    54      42.877  59.211  80.995  1.00  0.00           H  
ATOM   1723  N1    A    54      39.797  59.743  81.279  1.00  0.00           N  
ATOM   1724  C2    A    54      38.631  59.220  81.793  1.00  0.00           C  
ATOM   1725  H2    A    54      37.824  59.927  81.670  1.00  0.00           H  
ATOM   1726  N3    A    54      38.455  58.125  82.516  1.00  0.00           N  
ATOM   1727  C4    A    54      39.682  57.430  82.558  1.00  0.00           C  
ATOM   1728  C3'   A    54      38.217  53.911  81.473  1.00  0.00           C  
ATOM   1729  H3'   A    54      38.688  54.460  80.658  1.00  0.00           H  
ATOM   1730  C2'   A    54      37.838  54.990  82.505  1.00  0.00           C  
ATOM   1731  H2'   A    54      37.648  55.846  81.857  1.00  0.00           H  
ATOM   1732  O2'   A    54      36.581  54.754  83.160  1.00  0.00           O  
ATOM   1733 HO2'   A    54      36.032  54.156  82.648  1.00  0.00           H  
ATOM   1734  O3'   A    54      37.266  53.040  81.085  1.00  0.00           O  
ATOM   1735  P     C    55      36.702  53.059  79.564  1.00  0.00           P  
ATOM   1736  OP1   C    55      35.601  52.112  79.557  1.00  0.00           O  
ATOM   1737  OP2   C    55      37.873  52.908  78.647  1.00  0.00           O  
ATOM   1738  O5'   C    55      36.220  54.570  79.495  1.00  0.00           O  
ATOM   1739  C5'   C    55      35.039  54.939  80.230  1.00  0.00           C  
ATOM   1740  H5'   C    55      35.165  54.748  81.295  1.00  0.00           H  
ATOM   1741 H5''   C    55      34.165  54.403  79.862  1.00  0.00           H  
ATOM   1742  C4'   C    55      34.638  56.439  80.104  1.00  0.00           C  
ATOM   1743  H4'   C    55      33.691  56.567  80.629  1.00  0.00           H  
ATOM   1744  O4'   C    55      35.674  57.304  80.575  1.00  0.00           O  
ATOM   1745  C1'   C    55      35.765  58.441  79.698  1.00  0.00           C  
ATOM   1746  H1'   C    55      35.608  59.415  80.162  1.00  0.00           H  
ATOM   1747  N1    C    55      37.101  58.420  79.026  1.00  0.00           N  
ATOM   1748  C6    C    55      37.892  57.366  78.802  1.00  0.00           C  
ATOM   1749  H6    C    55      37.532  56.374  79.034  1.00  0.00           H  
ATOM   1750  C5    C    55      39.147  57.505  78.370  1.00  0.00           C  
ATOM   1751  H5    C    55      39.881  56.732  78.197  1.00  0.00           H  
ATOM   1752  C4    C    55      39.548  58.808  78.026  1.00  0.00           C  
ATOM   1753  N4    C    55      40.691  58.984  77.500  1.00  0.00           N  
ATOM   1754  H41   C    55      40.995  59.947  77.470  1.00  0.00           H  
ATOM   1755  H42   C    55      41.282  58.173  77.384  1.00  0.00           H  
ATOM   1756  N3    C    55      38.768  59.869  78.152  1.00  0.00           N  
ATOM   1757  C2    C    55      37.517  59.685  78.632  1.00  0.00           C  
ATOM   1758  O2    C    55      36.752  60.667  78.552  1.00  0.00           O  
ATOM   1759  C3'   C    55      34.468  56.744  78.597  1.00  0.00           C  
ATOM   1760  H3'   C    55      35.245  56.276  77.993  1.00  0.00           H  
ATOM   1761  C2'   C    55      34.626  58.203  78.663  1.00  0.00           C  
ATOM   1762  H2'   C    55      34.861  58.588  77.671  1.00  0.00           H  
ATOM   1763  O2'   C    55      33.449  58.945  79.088  1.00  0.00           O  
ATOM   1764 HO2'   C    55      32.904  58.377  79.637  1.00  0.00           H  
ATOM   1765  O3'   C    55      33.164  56.385  78.087  1.00  0.00           O  
ATOM   1766  P     C    56      32.760  56.454  76.565  1.00  0.00           P  
ATOM   1767  OP1   C    56      31.339  56.160  76.503  1.00  0.00           O  
ATOM   1768  OP2   C    56      33.625  55.519  75.883  1.00  0.00           O  
ATOM   1769  O5'   C    56      33.099  57.939  76.001  1.00  0.00           O  
ATOM   1770  C5'   C    56      32.194  58.971  75.913  1.00  0.00           C  
ATOM   1771  H5'   C    56      31.902  59.358  76.889  1.00  0.00           H  
ATOM   1772 H5''   C    56      31.303  58.685  75.353  1.00  0.00           H  
ATOM   1773  C4'   C    56      32.778  60.171  75.226  1.00  0.00           C  
ATOM   1774  H4'   C    56      32.066  60.987  75.355  1.00  0.00           H  
ATOM   1775  O4'   C    56      34.023  60.591  75.817  1.00  0.00           O  
ATOM   1776  C1'   C    56      34.781  61.365  74.848  1.00  0.00           C  
ATOM   1777  H1'   C    56      35.118  62.287  75.320  1.00  0.00           H  
ATOM   1778  N1    C    56      36.026  60.556  74.417  1.00  0.00           N  
ATOM   1779  C6    C    56      36.272  59.299  75.048  1.00  0.00           C  
ATOM   1780  H6    C    56      35.469  58.857  75.619  1.00  0.00           H  
ATOM   1781  C5    C    56      37.547  58.773  74.853  1.00  0.00           C  
ATOM   1782  H5    C    56      37.833  57.800  75.223  1.00  0.00           H  
ATOM   1783  C4    C    56      38.467  59.581  74.103  1.00  0.00           C  
ATOM   1784  N4    C    56      39.658  59.177  73.880  1.00  0.00           N  
ATOM   1785  H41   C    56      40.226  59.925  73.509  1.00  0.00           H  
ATOM   1786  H42   C    56      40.041  58.296  74.190  1.00  0.00           H  
ATOM   1787  N3    C    56      38.233  60.751  73.670  1.00  0.00           N  
ATOM   1788  C2    C    56      36.978  61.251  73.729  1.00  0.00           C  
ATOM   1789  O2    C    56      36.769  62.365  73.228  1.00  0.00           O  
ATOM   1790  C3'   C    56      32.981  60.188  73.718  1.00  0.00           C  
ATOM   1791  H3'   C    56      33.637  59.330  73.571  1.00  0.00           H  
ATOM   1792  C2'   C    56      33.826  61.459  73.700  1.00  0.00           C  
ATOM   1793  H2'   C    56      34.398  61.573  72.779  1.00  0.00           H  
ATOM   1794  O2'   C    56      33.136  62.753  73.797  1.00  0.00           O  
ATOM   1795 HO2'   C    56      33.638  63.531  73.545  1.00  0.00           H  
ATOM   1796  O3'   C    56      31.889  60.032  72.824  1.00  0.00           O  
ATOM   1797  P     A    57      32.080  59.394  71.404  1.00  0.00           P  
ATOM   1798  OP1   A    57      30.810  59.331  70.743  1.00  0.00           O  
ATOM   1799  OP2   A    57      32.802  58.108  71.498  1.00  0.00           O  
ATOM   1800  O5'   A    57      32.942  60.316  70.535  1.00  0.00           O  
ATOM   1801  C5'   A    57      32.671  61.640  70.349  1.00  0.00           C  
ATOM   1802  H5'   A    57      32.779  62.191  71.283  1.00  0.00           H  
ATOM   1803 H5''   A    57      31.661  61.738  69.951  1.00  0.00           H  
ATOM   1804  C4'   A    57      33.684  62.357  69.425  1.00  0.00           C  
ATOM   1805  H4'   A    57      33.149  63.255  69.116  1.00  0.00           H  
ATOM   1806  O4'   A    57      34.775  62.692  70.172  1.00  0.00           O  
ATOM   1807  C1'   A    57      35.915  62.724  69.317  1.00  0.00           C  
ATOM   1808  H1'   A    57      36.504  63.635  69.424  1.00  0.00           H  
ATOM   1809  N9    A    57      36.750  61.540  69.727  1.00  0.00           N  
ATOM   1810  C8    A    57      36.393  60.294  70.245  1.00  0.00           C  
ATOM   1811  H8    A    57      35.346  60.033  70.262  1.00  0.00           H  
ATOM   1812  N7    A    57      37.411  59.573  70.639  1.00  0.00           N  
ATOM   1813  C5    A    57      38.533  60.332  70.252  1.00  0.00           C  
ATOM   1814  C6    A    57      39.962  60.252  70.348  1.00  0.00           C  
ATOM   1815  N6    A    57      40.547  59.407  71.146  1.00  0.00           N  
ATOM   1816  H61   A    57      41.550  59.405  71.261  1.00  0.00           H  
ATOM   1817  H62   A    57      40.051  58.664  71.617  1.00  0.00           H  
ATOM   1818  N1    A    57      40.760  61.205  69.857  1.00  0.00           N  
ATOM   1819  C2    A    57      40.237  62.231  69.215  1.00  0.00           C  
ATOM   1820  H2    A    57      40.938  62.908  68.749  1.00  0.00           H  
ATOM   1821  N3    A    57      38.939  62.423  68.998  1.00  0.00           N  
ATOM   1822  C4    A    57      38.153  61.461  69.612  1.00  0.00           C  
ATOM   1823  C3'   A    57      34.207  61.585  68.205  1.00  0.00           C  
ATOM   1824  H3'   A    57      34.518  60.555  68.381  1.00  0.00           H  
ATOM   1825  C2'   A    57      35.433  62.521  67.872  1.00  0.00           C  
ATOM   1826  H2'   A    57      36.198  62.071  67.239  1.00  0.00           H  
ATOM   1827  O2'   A    57      35.055  63.769  67.372  1.00  0.00           O  
ATOM   1828 HO2'   A    57      34.262  63.635  66.848  1.00  0.00           H  
ATOM   1829  O3'   A    57      33.306  61.583  67.163  1.00  0.00           O  
ATOM   1830  P     G    58      33.413  60.672  65.817  1.00  0.00           P  
ATOM   1831  OP1   G    58      32.494  61.218  64.765  1.00  0.00           O  
ATOM   1832  OP2   G    58      33.081  59.305  66.437  1.00  0.00           O  
ATOM   1833  O5'   G    58      34.873  60.623  65.186  1.00  0.00           O  
ATOM   1834  C5'   G    58      35.373  61.793  64.489  1.00  0.00           C  
ATOM   1835  H5'   G    58      35.224  62.771  64.947  1.00  0.00           H  
ATOM   1836 H5''   G    58      34.883  62.013  63.540  1.00  0.00           H  
ATOM   1837  C4'   G    58      36.885  61.563  64.307  1.00  0.00           C  
ATOM   1838  H4'   G    58      37.207  62.395  63.680  1.00  0.00           H  
ATOM   1839  O4'   G    58      37.587  61.685  65.470  1.00  0.00           O  
ATOM   1840  C1'   G    58      38.870  61.103  65.357  1.00  0.00           C  
ATOM   1841  H1'   G    58      39.540  61.963  65.340  1.00  0.00           H  
ATOM   1842  N9    G    58      39.201  60.143  66.493  1.00  0.00           N  
ATOM   1843  C8    G    58      38.352  59.205  67.006  1.00  0.00           C  
ATOM   1844  H8    G    58      37.288  59.183  66.820  1.00  0.00           H  
ATOM   1845  N7    G    58      39.026  58.325  67.713  1.00  0.00           N  
ATOM   1846  C5    G    58      40.323  58.699  67.584  1.00  0.00           C  
ATOM   1847  C6    G    58      41.587  58.106  68.035  1.00  0.00           C  
ATOM   1848  O6    G    58      41.718  57.177  68.810  1.00  0.00           O  
ATOM   1849  N1    G    58      42.713  58.722  67.582  1.00  0.00           N  
ATOM   1850  H1    G    58      43.614  58.375  67.881  1.00  0.00           H  
ATOM   1851  C2    G    58      42.743  59.782  66.730  1.00  0.00           C  
ATOM   1852  N2    G    58      43.942  60.143  66.308  1.00  0.00           N  
ATOM   1853  H21   G    58      44.757  59.615  66.587  1.00  0.00           H  
ATOM   1854  H22   G    58      43.936  60.794  65.536  1.00  0.00           H  
ATOM   1855  N3    G    58      41.621  60.344  66.273  1.00  0.00           N  
ATOM   1856  C4    G    58      40.471  59.770  66.790  1.00  0.00           C  
ATOM   1857  C3'   G    58      37.354  60.239  63.714  1.00  0.00           C  
ATOM   1858  H3'   G    58      36.812  59.428  64.201  1.00  0.00           H  
ATOM   1859  C2'   G    58      38.839  60.297  64.046  1.00  0.00           C  
ATOM   1860  H2'   G    58      39.195  59.279  64.201  1.00  0.00           H  
ATOM   1861  O2'   G    58      39.552  61.083  63.122  1.00  0.00           O  
ATOM   1862 HO2'   G    58      39.714  60.478  62.394  1.00  0.00           H  
ATOM   1863  O3'   G    58      37.148  60.143  62.342  1.00  0.00           O  
ATOM   1864  P     A    59      37.399  58.760  61.537  1.00  0.00           P  
ATOM   1865  OP1   A    59      36.569  58.858  60.258  1.00  0.00           O  
ATOM   1866  OP2   A    59      37.109  57.570  62.466  1.00  0.00           O  
ATOM   1867  O5'   A    59      38.988  58.819  61.283  1.00  0.00           O  
ATOM   1868  C5'   A    59      39.557  59.714  60.389  1.00  0.00           C  
ATOM   1869  H5'   A    59      39.335  60.736  60.696  1.00  0.00           H  
ATOM   1870 H5''   A    59      39.006  59.653  59.451  1.00  0.00           H  
ATOM   1871  C4'   A    59      41.077  59.414  60.267  1.00  0.00           C  
ATOM   1872  H4'   A    59      41.568  59.927  59.440  1.00  0.00           H  
ATOM   1873  O4'   A    59      41.675  59.746  61.571  1.00  0.00           O  
ATOM   1874  C1'   A    59      42.582  58.674  61.874  1.00  0.00           C  
ATOM   1875  H1'   A    59      43.538  59.106  62.171  1.00  0.00           H  
ATOM   1876  N9    A    59      42.203  57.872  63.032  1.00  0.00           N  
ATOM   1877  C8    A    59      40.986  57.286  63.254  1.00  0.00           C  
ATOM   1878  H8    A    59      40.158  57.424  62.575  1.00  0.00           H  
ATOM   1879  N7    A    59      40.924  56.480  64.303  1.00  0.00           N  
ATOM   1880  C5    A    59      42.251  56.560  64.797  1.00  0.00           C  
ATOM   1881  C6    A    59      42.974  55.891  65.821  1.00  0.00           C  
ATOM   1882  N6    A    59      42.425  55.057  66.709  1.00  0.00           N  
ATOM   1883  H61   A    59      42.923  54.738  67.527  1.00  0.00           H  
ATOM   1884  H62   A    59      41.459  54.786  66.594  1.00  0.00           H  
ATOM   1885  N1    A    59      44.263  56.152  66.103  1.00  0.00           N  
ATOM   1886  C2    A    59      44.912  56.991  65.279  1.00  0.00           C  
ATOM   1887  H2    A    59      45.951  57.239  65.437  1.00  0.00           H  
ATOM   1888  N3    A    59      44.365  57.573  64.170  1.00  0.00           N  
ATOM   1889  C4    A    59      43.027  57.388  64.055  1.00  0.00           C  
ATOM   1890  C3'   A    59      41.396  57.871  59.977  1.00  0.00           C  
ATOM   1891  H3'   A    59      40.659  57.247  60.483  1.00  0.00           H  
ATOM   1892  C2'   A    59      42.776  57.782  60.575  1.00  0.00           C  
ATOM   1893  H2'   A    59      42.874  56.724  60.818  1.00  0.00           H  
ATOM   1894  O2'   A    59      43.815  58.267  59.779  1.00  0.00           O  
ATOM   1895 HO2'   A    59      43.718  58.212  58.826  1.00  0.00           H  
ATOM   1896  O3'   A    59      41.443  57.424  58.595  1.00  0.00           O  
ATOM   1897  P     U    60      40.113  57.117  57.746  1.00  0.00           P  
ATOM   1898  OP1   U    60      39.602  58.365  57.155  1.00  0.00           O  
ATOM   1899  OP2   U    60      39.231  56.277  58.537  1.00  0.00           O  
ATOM   1900  O5'   U    60      40.772  56.341  56.576  1.00  0.00           O  
ATOM   1901  C5'   U    60      41.386  55.071  56.599  1.00  0.00           C  
ATOM   1902  H5'   U    60      40.634  54.386  56.207  1.00  0.00           H  
ATOM   1903 H5''   U    60      41.736  54.802  57.595  1.00  0.00           H  
ATOM   1904  C4'   U    60      42.512  55.072  55.583  1.00  0.00           C  
ATOM   1905  H4'   U    60      42.862  54.047  55.459  1.00  0.00           H  
ATOM   1906  O4'   U    60      42.233  55.692  54.293  1.00  0.00           O  
ATOM   1907  C1'   U    60      43.067  56.838  54.120  1.00  0.00           C  
ATOM   1908  H1'   U    60      43.955  56.589  53.538  1.00  0.00           H  
ATOM   1909  N1    U    60      42.355  57.980  53.417  1.00  0.00           N  
ATOM   1910  C6    U    60      40.964  58.154  53.475  1.00  0.00           C  
ATOM   1911  H6    U    60      40.388  57.516  54.129  1.00  0.00           H  
ATOM   1912  C5    U    60      40.362  59.169  52.829  1.00  0.00           C  
ATOM   1913  H5    U    60      39.301  59.356  52.907  1.00  0.00           H  
ATOM   1914  C4    U    60      41.133  60.086  51.984  1.00  0.00           C  
ATOM   1915  O4    U    60      40.608  61.032  51.345  1.00  0.00           O  
ATOM   1916  N3    U    60      42.478  59.837  51.999  1.00  0.00           N  
ATOM   1917  H3    U    60      43.154  60.499  51.646  1.00  0.00           H  
ATOM   1918  C2    U    60      43.122  58.822  52.606  1.00  0.00           C  
ATOM   1919  O2    U    60      44.350  58.793  52.496  1.00  0.00           O  
ATOM   1920  C3'   U    60      43.642  55.861  56.257  1.00  0.00           C  
ATOM   1921  H3'   U    60      43.428  56.116  57.295  1.00  0.00           H  
ATOM   1922  C2'   U    60      43.528  57.216  55.540  1.00  0.00           C  
ATOM   1923  H2'   U    60      42.728  57.744  56.058  1.00  0.00           H  
ATOM   1924  O2'   U    60      44.675  58.076  55.703  1.00  0.00           O  
ATOM   1925 HO2'   U    60      44.448  58.919  56.104  1.00  0.00           H  
ATOM   1926  O3'   U    60      44.877  55.174  56.100  1.00  0.00           O  
ATOM   1927  P     A    61      45.327  54.196  57.229  1.00  0.00           P  
ATOM   1928  OP1   A    61      46.208  53.103  56.662  1.00  0.00           O  
ATOM   1929  OP2   A    61      44.059  53.704  57.910  1.00  0.00           O  
ATOM   1930  O5'   A    61      46.167  55.038  58.358  1.00  0.00           O  
ATOM   1931  C5'   A    61      46.946  56.125  58.014  1.00  0.00           C  
ATOM   1932  H5'   A    61      46.364  56.985  57.682  1.00  0.00           H  
ATOM   1933 H5''   A    61      47.611  55.848  57.196  1.00  0.00           H  
ATOM   1934  C4'   A    61      47.715  56.519  59.223  1.00  0.00           C  
ATOM   1935  H4'   A    61      48.442  57.271  58.916  1.00  0.00           H  
ATOM   1936  O4'   A    61      46.831  56.894  60.261  1.00  0.00           O  
ATOM   1937  C1'   A    61      47.242  56.404  61.529  1.00  0.00           C  
ATOM   1938  H1'   A    61      47.141  57.146  62.320  1.00  0.00           H  
ATOM   1939  N9    A    61      46.225  55.360  61.972  1.00  0.00           N  
ATOM   1940  C8    A    61      44.911  55.227  61.505  1.00  0.00           C  
ATOM   1941  H8    A    61      44.611  55.892  60.709  1.00  0.00           H  
ATOM   1942  N7    A    61      44.127  54.413  62.148  1.00  0.00           N  
ATOM   1943  C5    A    61      45.016  53.857  63.004  1.00  0.00           C  
ATOM   1944  C6    A    61      44.942  52.702  63.836  1.00  0.00           C  
ATOM   1945  N6    A    61      43.801  52.076  64.080  1.00  0.00           N  
ATOM   1946  H61   A    61      43.755  51.286  64.706  1.00  0.00           H  
ATOM   1947  H62   A    61      42.949  52.511  63.757  1.00  0.00           H  
ATOM   1948  N1    A    61      46.007  52.161  64.446  1.00  0.00           N  
ATOM   1949  C2    A    61      47.155  52.900  64.403  1.00  0.00           C  
ATOM   1950  H2    A    61      47.954  52.569  65.048  1.00  0.00           H  
ATOM   1951  N3    A    61      47.375  53.991  63.675  1.00  0.00           N  
ATOM   1952  C4    A    61      46.287  54.392  62.976  1.00  0.00           C  
ATOM   1953  C3'   A    61      48.669  55.339  59.734  1.00  0.00           C  
ATOM   1954  H3'   A    61      48.180  54.385  59.538  1.00  0.00           H  
ATOM   1955  C2'   A    61      48.647  55.704  61.246  1.00  0.00           C  
ATOM   1956  H2'   A    61      48.756  54.825  61.881  1.00  0.00           H  
ATOM   1957  O2'   A    61      49.541  56.732  61.695  1.00  0.00           O  
ATOM   1958 HO2'   A    61      50.453  56.580  61.434  1.00  0.00           H  
ATOM   1959  O3'   A    61      49.989  55.430  59.244  1.00  0.00           O  
ATOM   1960  P     U    62      50.606  54.174  58.575  1.00  0.00           P  
ATOM   1961  OP1   U    62      52.051  54.456  58.291  1.00  0.00           O  
ATOM   1962  OP2   U    62      49.764  53.988  57.402  1.00  0.00           O  
ATOM   1963  O5'   U    62      50.553  52.915  59.660  1.00  0.00           O  
ATOM   1964  C5'   U    62      51.228  52.900  60.901  1.00  0.00           C  
ATOM   1965  H5'   U    62      50.981  53.787  61.485  1.00  0.00           H  
ATOM   1966 H5''   U    62      52.282  52.987  60.636  1.00  0.00           H  
ATOM   1967  C4'   U    62      50.914  51.679  61.742  1.00  0.00           C  
ATOM   1968  H4'   U    62      51.735  51.590  62.453  1.00  0.00           H  
ATOM   1969  O4'   U    62      49.840  51.761  62.672  1.00  0.00           O  
ATOM   1970  C1'   U    62      49.006  50.608  62.424  1.00  0.00           C  
ATOM   1971  H1'   U    62      48.693  50.272  63.413  1.00  0.00           H  
ATOM   1972  N1    U    62      47.728  50.857  61.717  1.00  0.00           N  
ATOM   1973  C6    U    62      47.626  51.754  60.692  1.00  0.00           C  
ATOM   1974  H6    U    62      48.518  52.262  60.357  1.00  0.00           H  
ATOM   1975  C5    U    62      46.400  51.985  60.017  1.00  0.00           C  
ATOM   1976  H5    U    62      46.408  52.766  59.272  1.00  0.00           H  
ATOM   1977  C4    U    62      45.212  51.126  60.283  1.00  0.00           C  
ATOM   1978  O4    U    62      44.163  51.148  59.709  1.00  0.00           O  
ATOM   1979  N3    U    62      45.432  50.206  61.305  1.00  0.00           N  
ATOM   1980  H3    U    62      44.632  49.632  61.530  1.00  0.00           H  
ATOM   1981  C2    U    62      46.578  50.062  62.062  1.00  0.00           C  
ATOM   1982  O2    U    62      46.578  49.177  62.940  1.00  0.00           O  
ATOM   1983  C3'   U    62      50.827  50.344  60.956  1.00  0.00           C  
ATOM   1984  H3'   U    62      50.511  50.582  59.940  1.00  0.00           H  
ATOM   1985  C2'   U    62      49.862  49.474  61.880  1.00  0.00           C  
ATOM   1986  H2'   U    62      49.182  48.937  61.218  1.00  0.00           H  
ATOM   1987  O2'   U    62      50.545  48.625  62.856  1.00  0.00           O  
ATOM   1988 HO2'   U    62      50.460  47.776  62.416  1.00  0.00           H  
ATOM   1989  O3'   U    62      51.984  49.626  60.836  1.00  0.00           O  
ATOM   1990  P     U    63      52.085  48.276  59.915  1.00  0.00           P  
ATOM   1991  OP1   U    63      53.499  47.792  59.872  1.00  0.00           O  
ATOM   1992  OP2   U    63      51.363  48.620  58.668  1.00  0.00           O  
ATOM   1993  O5'   U    63      51.240  47.143  60.608  1.00  0.00           O  
ATOM   1994  C5'   U    63      51.795  46.121  61.361  1.00  0.00           C  
ATOM   1995  H5'   U    63      52.179  46.550  62.286  1.00  0.00           H  
ATOM   1996 H5''   U    63      52.623  45.778  60.739  1.00  0.00           H  
ATOM   1997  C4'   U    63      50.747  45.053  61.699  1.00  0.00           C  
ATOM   1998  H4'   U    63      51.189  44.374  62.429  1.00  0.00           H  
ATOM   1999  O4'   U    63      49.543  45.597  62.276  1.00  0.00           O  
ATOM   2000  C1'   U    63      48.519  44.671  61.885  1.00  0.00           C  
ATOM   2001  H1'   U    63      48.279  44.175  62.826  1.00  0.00           H  
ATOM   2002  N1    U    63      47.375  45.278  61.256  1.00  0.00           N  
ATOM   2003  C6    U    63      47.549  46.443  60.493  1.00  0.00           C  
ATOM   2004  H6    U    63      48.562  46.745  60.271  1.00  0.00           H  
ATOM   2005  C5    U    63      46.448  47.038  59.996  1.00  0.00           C  
ATOM   2006  H5    U    63      46.504  47.938  59.401  1.00  0.00           H  
ATOM   2007  C4    U    63      45.085  46.579  60.197  1.00  0.00           C  
ATOM   2008  O4    U    63      44.034  47.036  59.712  1.00  0.00           O  
ATOM   2009  N3    U    63      45.021  45.386  60.943  1.00  0.00           N  
ATOM   2010  H3    U    63      44.101  44.985  61.052  1.00  0.00           H  
ATOM   2011  C2    U    63      46.105  44.770  61.530  1.00  0.00           C  
ATOM   2012  O2    U    63      45.908  43.705  62.145  1.00  0.00           O  
ATOM   2013  C3'   U    63      50.375  44.304  60.423  1.00  0.00           C  
ATOM   2014  H3'   U    63      50.197  45.029  59.629  1.00  0.00           H  
ATOM   2015  C2'   U    63      49.116  43.606  60.975  1.00  0.00           C  
ATOM   2016  H2'   U    63      48.414  43.423  60.161  1.00  0.00           H  
ATOM   2017  O2'   U    63      49.402  42.477  61.754  1.00  0.00           O  
ATOM   2018 HO2'   U    63      50.112  42.015  61.302  1.00  0.00           H  
ATOM   2019  O3'   U    63      51.368  43.346  60.117  1.00  0.00           O  
ATOM   2020  P     G    64      51.291  42.588  58.836  1.00  0.00           P  
ATOM   2021  OP1   G    64      52.728  42.374  58.549  1.00  0.00           O  
ATOM   2022  OP2   G    64      50.468  43.359  57.880  1.00  0.00           O  
ATOM   2023  O5'   G    64      50.578  41.249  59.240  1.00  0.00           O  
ATOM   2024  C5'   G    64      51.342  40.276  59.903  1.00  0.00           C  
ATOM   2025  H5'   G    64      51.794  40.718  60.791  1.00  0.00           H  
ATOM   2026 H5''   G    64      52.065  39.802  59.238  1.00  0.00           H  
ATOM   2027  C4'   G    64      50.334  39.220  60.361  1.00  0.00           C  
ATOM   2028  H4'   G    64      50.918  38.522  60.962  1.00  0.00           H  
ATOM   2029  O4'   G    64      49.282  39.758  61.170  1.00  0.00           O  
ATOM   2030  C1'   G    64      48.014  39.125  60.928  1.00  0.00           C  
ATOM   2031  H1'   G    64      47.713  38.670  61.872  1.00  0.00           H  
ATOM   2032  N9    G    64      46.995  40.137  60.611  1.00  0.00           N  
ATOM   2033  C8    G    64      47.142  41.267  59.854  1.00  0.00           C  
ATOM   2034  H8    G    64      48.080  41.478  59.361  1.00  0.00           H  
ATOM   2035  N7    G    64      46.086  42.019  59.769  1.00  0.00           N  
ATOM   2036  C5    G    64      45.146  41.326  60.453  1.00  0.00           C  
ATOM   2037  C6    G    64      43.712  41.577  60.638  1.00  0.00           C  
ATOM   2038  O6    G    64      43.041  42.591  60.318  1.00  0.00           O  
ATOM   2039  N1    G    64      43.040  40.566  61.278  1.00  0.00           N  
ATOM   2040  H1    G    64      42.084  40.765  61.535  1.00  0.00           H  
ATOM   2041  C2    G    64      43.685  39.602  61.934  1.00  0.00           C  
ATOM   2042  N2    G    64      42.871  38.760  62.541  1.00  0.00           N  
ATOM   2043  H21   G    64      41.869  38.700  62.433  1.00  0.00           H  
ATOM   2044  H22   G    64      43.332  38.014  63.042  1.00  0.00           H  
ATOM   2045  N3    G    64      44.994  39.339  61.855  1.00  0.00           N  
ATOM   2046  C4    G    64      45.680  40.181  61.044  1.00  0.00           C  
ATOM   2047  C3'   G    64      49.630  38.571  59.180  1.00  0.00           C  
ATOM   2048  H3'   G    64      49.254  39.333  58.497  1.00  0.00           H  
ATOM   2049  C2'   G    64      48.269  38.162  59.807  1.00  0.00           C  
ATOM   2050  H2'   G    64      47.457  38.199  59.082  1.00  0.00           H  
ATOM   2051  O2'   G    64      48.464  36.851  60.304  1.00  0.00           O  
ATOM   2052 HO2'   G    64      48.452  36.262  59.546  1.00  0.00           H  
ATOM   2053  O3'   G    64      50.388  37.582  58.515  1.00  0.00           O  
ATOM   2054  P     U    65      49.858  36.807  57.149  1.00  0.00           P  
ATOM   2055  OP1   U    65      51.009  36.245  56.436  1.00  0.00           O  
ATOM   2056  OP2   U    65      48.895  37.792  56.531  1.00  0.00           O  
ATOM   2057  O5'   U    65      48.973  35.596  57.734  1.00  0.00           O  
ATOM   2058  C5'   U    65      49.570  34.453  58.364  1.00  0.00           C  
ATOM   2059  H5'   U    65      50.287  34.868  59.073  1.00  0.00           H  
ATOM   2060 H5''   U    65      50.144  33.963  57.577  1.00  0.00           H  
ATOM   2061  C4'   U    65      48.650  33.468  59.162  1.00  0.00           C  
ATOM   2062  H4'   U    65      49.252  32.661  59.580  1.00  0.00           H  
ATOM   2063  O4'   U    65      47.905  34.087  60.174  1.00  0.00           O  
ATOM   2064  C1'   U    65      46.516  33.734  60.082  1.00  0.00           C  
ATOM   2065  H1'   U    65      46.131  33.236  60.971  1.00  0.00           H  
ATOM   2066  N1    U    65      45.654  34.855  59.694  1.00  0.00           N  
ATOM   2067  C6    U    65      45.423  35.247  58.379  1.00  0.00           C  
ATOM   2068  H6    U    65      45.564  34.579  57.542  1.00  0.00           H  
ATOM   2069  C5    U    65      44.951  36.504  58.170  1.00  0.00           C  
ATOM   2070  H5    U    65      44.715  36.760  57.148  1.00  0.00           H  
ATOM   2071  C4    U    65      44.616  37.437  59.219  1.00  0.00           C  
ATOM   2072  O4    U    65      44.117  38.519  59.064  1.00  0.00           O  
ATOM   2073  N3    U    65      44.721  36.909  60.448  1.00  0.00           N  
ATOM   2074  H3    U    65      44.743  37.602  61.183  1.00  0.00           H  
ATOM   2075  C2    U    65      45.244  35.704  60.745  1.00  0.00           C  
ATOM   2076  O2    U    65      45.411  35.374  61.924  1.00  0.00           O  
ATOM   2077  C3'   U    65      47.719  32.917  58.111  1.00  0.00           C  
ATOM   2078  H3'   U    65      47.401  33.608  57.330  1.00  0.00           H  
ATOM   2079  C2'   U    65      46.568  32.594  59.050  1.00  0.00           C  
ATOM   2080  H2'   U    65      45.640  32.536  58.481  1.00  0.00           H  
ATOM   2081  O2'   U    65      46.727  31.316  59.726  1.00  0.00           O  
ATOM   2082 HO2'   U    65      46.470  30.667  59.067  1.00  0.00           H  
ATOM   2083  O3'   U    65      48.263  31.781  57.354  1.00  0.00           O  
ATOM   2084  P     A    66      47.466  31.010  56.265  1.00  0.00           P  
ATOM   2085  OP1   A    66      48.288  30.016  55.538  1.00  0.00           O  
ATOM   2086  OP2   A    66      46.748  32.017  55.451  1.00  0.00           O  
ATOM   2087  O5'   A    66      46.518  30.113  57.290  1.00  0.00           O  
ATOM   2088  C5'   A    66      47.016  28.919  57.814  1.00  0.00           C  
ATOM   2089  H5'   A    66      47.833  29.179  58.487  1.00  0.00           H  
ATOM   2090 H5''   A    66      47.352  28.338  56.955  1.00  0.00           H  
ATOM   2091  C4'   A    66      45.975  28.106  58.554  1.00  0.00           C  
ATOM   2092  H4'   A    66      46.454  27.226  58.985  1.00  0.00           H  
ATOM   2093  O4'   A    66      45.277  28.875  59.541  1.00  0.00           O  
ATOM   2094  C1'   A    66      43.902  28.970  59.170  1.00  0.00           C  
ATOM   2095  H1'   A    66      43.302  29.008  60.080  1.00  0.00           H  
ATOM   2096  N9    A    66      43.609  30.290  58.447  1.00  0.00           N  
ATOM   2097  C8    A    66      43.503  30.525  57.073  1.00  0.00           C  
ATOM   2098  H8    A    66      43.761  29.847  56.273  1.00  0.00           H  
ATOM   2099  N7    A    66      43.056  31.738  56.851  1.00  0.00           N  
ATOM   2100  C5    A    66      42.854  32.319  58.084  1.00  0.00           C  
ATOM   2101  C6    A    66      42.317  33.543  58.639  1.00  0.00           C  
ATOM   2102  N6    A    66      41.676  34.510  57.906  1.00  0.00           N  
ATOM   2103  H61   A    66      41.577  35.376  58.417  1.00  0.00           H  
ATOM   2104  H62   A    66      41.439  34.451  56.926  1.00  0.00           H  
ATOM   2105  N1    A    66      42.266  33.883  59.865  1.00  0.00           N  
ATOM   2106  C2    A    66      42.654  32.909  60.701  1.00  0.00           C  
ATOM   2107  H2    A    66      42.592  33.020  61.773  1.00  0.00           H  
ATOM   2108  N3    A    66      43.132  31.752  60.392  1.00  0.00           N  
ATOM   2109  C4    A    66      43.224  31.444  59.062  1.00  0.00           C  
ATOM   2110  C3'   A    66      44.954  27.477  57.585  1.00  0.00           C  
ATOM   2111  H3'   A    66      44.999  27.864  56.567  1.00  0.00           H  
ATOM   2112  C2'   A    66      43.621  27.812  58.277  1.00  0.00           C  
ATOM   2113  H2'   A    66      42.828  28.026  57.561  1.00  0.00           H  
ATOM   2114  O2'   A    66      43.263  26.662  59.093  1.00  0.00           O  
ATOM   2115 HO2'   A    66      42.988  25.960  58.498  1.00  0.00           H  
ATOM   2116  O3'   A    66      45.094  26.036  57.441  1.00  0.00           O  
ATOM   2117  P     U    67      44.425  25.276  56.124  1.00  0.00           P  
ATOM   2118  OP1   U    67      45.187  24.049  55.931  1.00  0.00           O  
ATOM   2119  OP2   U    67      44.340  26.186  54.950  1.00  0.00           O  
ATOM   2120  O5'   U    67      42.982  24.913  56.677  1.00  0.00           O  
ATOM   2121  C5'   U    67      42.593  23.634  57.177  1.00  0.00           C  
ATOM   2122  H5'   U    67      42.983  23.468  58.181  1.00  0.00           H  
ATOM   2123 H5''   U    67      42.982  22.857  56.518  1.00  0.00           H  
ATOM   2124  C4'   U    67      41.079  23.637  57.397  1.00  0.00           C  
ATOM   2125  H4'   U    67      40.746  22.647  57.711  1.00  0.00           H  
ATOM   2126  O4'   U    67      40.736  24.612  58.398  1.00  0.00           O  
ATOM   2127  C1'   U    67      39.801  25.579  57.921  1.00  0.00           C  
ATOM   2128  H1'   U    67      38.851  25.136  58.218  1.00  0.00           H  
ATOM   2129  N1    U    67      39.909  26.947  58.552  1.00  0.00           N  
ATOM   2130  C6    U    67      40.138  28.131  57.834  1.00  0.00           C  
ATOM   2131  H6    U    67      40.281  28.150  56.764  1.00  0.00           H  
ATOM   2132  C5    U    67      40.330  29.285  58.529  1.00  0.00           C  
ATOM   2133  H5    U    67      40.583  30.169  57.963  1.00  0.00           H  
ATOM   2134  C4    U    67      40.298  29.368  59.995  1.00  0.00           C  
ATOM   2135  O4    U    67      40.504  30.358  60.622  1.00  0.00           O  
ATOM   2136  N3    U    67      40.058  28.128  60.630  1.00  0.00           N  
ATOM   2137  H3    U    67      40.093  28.004  61.631  1.00  0.00           H  
ATOM   2138  C2    U    67      39.758  26.971  59.952  1.00  0.00           C  
ATOM   2139  O2    U    67      39.577  25.981  60.587  1.00  0.00           O  
ATOM   2140  C3'   U    67      40.367  24.054  56.035  1.00  0.00           C  
ATOM   2141  H3'   U    67      41.041  23.926  55.188  1.00  0.00           H  
ATOM   2142  C2'   U    67      39.980  25.491  56.409  1.00  0.00           C  
ATOM   2143  H2'   U    67      40.839  26.099  56.123  1.00  0.00           H  
ATOM   2144  O2'   U    67      38.782  25.895  55.794  1.00  0.00           O  
ATOM   2145 HO2'   U    67      38.614  25.173  55.183  1.00  0.00           H  
ATOM   2146  O3'   U    67      39.196  23.345  55.943  1.00  0.00           O  
ATOM   2147  P     U    68      39.222  21.879  55.293  1.00  0.00           P  
ATOM   2148  OP1   U    68      38.187  21.088  56.018  1.00  0.00           O  
ATOM   2149  OP2   U    68      40.634  21.396  55.168  1.00  0.00           O  
ATOM   2150  O5'   U    68      38.772  22.282  53.843  1.00  0.00           O  
ATOM   2151  C5'   U    68      37.402  22.347  53.500  1.00  0.00           C  
ATOM   2152  H5'   U    68      36.947  23.307  53.741  1.00  0.00           H  
ATOM   2153 H5''   U    68      36.852  21.637  54.117  1.00  0.00           H  
ATOM   2154  C4'   U    68      37.160  22.105  51.964  1.00  0.00           C  
ATOM   2155  H4'   U    68      36.094  22.251  51.788  1.00  0.00           H  
ATOM   2156  O4'   U    68      37.937  23.029  51.223  1.00  0.00           O  
ATOM   2157  C1'   U    68      38.250  22.474  49.992  1.00  0.00           C  
ATOM   2158  H1'   U    68      37.772  23.037  49.190  1.00  0.00           H  
ATOM   2159  N1    U    68      39.742  22.345  49.744  1.00  0.00           N  
ATOM   2160  C6    U    68      40.586  22.346  50.757  1.00  0.00           C  
ATOM   2161  H6    U    68      40.182  22.292  51.757  1.00  0.00           H  
ATOM   2162  C5    U    68      41.908  22.070  50.515  1.00  0.00           C  
ATOM   2163  H5    U    68      42.570  21.968  51.361  1.00  0.00           H  
ATOM   2164  C4    U    68      42.422  22.126  49.227  1.00  0.00           C  
ATOM   2165  O4    U    68      43.590  22.111  48.864  1.00  0.00           O  
ATOM   2166  N3    U    68      41.499  22.232  48.260  1.00  0.00           N  
ATOM   2167  H3    U    68      41.873  22.337  47.328  1.00  0.00           H  
ATOM   2168  C2    U    68      40.144  22.322  48.426  1.00  0.00           C  
ATOM   2169  O2    U    68      39.435  22.447  47.459  1.00  0.00           O  
ATOM   2170  C3'   U    68      37.588  20.679  51.508  1.00  0.00           C  
ATOM   2171  H3'   U    68      38.601  20.526  51.882  1.00  0.00           H  
ATOM   2172  C2'   U    68      37.670  21.077  50.011  1.00  0.00           C  
ATOM   2173  H2'   U    68      38.234  20.353  49.423  1.00  0.00           H  
ATOM   2174  O2'   U    68      36.359  21.185  49.500  1.00  0.00           O  
ATOM   2175 HO2'   U    68      36.019  20.296  49.375  1.00  0.00           H  
ATOM   2176  O3'   U    68      36.646  19.720  51.982  1.00  0.00           O  
ATOM   2177  P     A    69      36.539  18.279  51.398  1.00  0.00           P  
ATOM   2178  OP1   A    69      35.866  17.465  52.417  1.00  0.00           O  
ATOM   2179  OP2   A    69      37.924  17.937  50.952  1.00  0.00           O  
ATOM   2180  O5'   A    69      35.633  18.513  50.100  1.00  0.00           O  
ATOM   2181  C5'   A    69      34.287  18.798  50.107  1.00  0.00           C  
ATOM   2182  H5'   A    69      34.143  19.854  50.338  1.00  0.00           H  
ATOM   2183 H5''   A    69      33.727  18.116  50.748  1.00  0.00           H  
ATOM   2184  C4'   A    69      33.792  18.694  48.624  1.00  0.00           C  
ATOM   2185  H4'   A    69      32.732  18.949  48.610  1.00  0.00           H  
ATOM   2186  O4'   A    69      34.356  19.744  47.809  1.00  0.00           O  
ATOM   2187  C1'   A    69      34.081  19.257  46.410  1.00  0.00           C  
ATOM   2188  H1'   A    69      33.235  19.754  45.935  1.00  0.00           H  
ATOM   2189  N9    A    69      35.190  19.483  45.492  1.00  0.00           N  
ATOM   2190  C8    A    69      36.457  19.793  45.865  1.00  0.00           C  
ATOM   2191  H8    A    69      36.791  19.899  46.887  1.00  0.00           H  
ATOM   2192  N7    A    69      37.268  19.953  44.784  1.00  0.00           N  
ATOM   2193  C5    A    69      36.420  19.836  43.661  1.00  0.00           C  
ATOM   2194  C6    A    69      36.494  19.886  42.266  1.00  0.00           C  
ATOM   2195  N6    A    69      37.586  19.733  41.525  1.00  0.00           N  
ATOM   2196  H61   A    69      37.591  19.823  40.519  1.00  0.00           H  
ATOM   2197  H62   A    69      38.419  19.442  42.016  1.00  0.00           H  
ATOM   2198  N1    A    69      35.404  19.823  41.479  1.00  0.00           N  
ATOM   2199  C2    A    69      34.240  19.680  42.120  1.00  0.00           C  
ATOM   2200  H2    A    69      33.345  19.543  41.532  1.00  0.00           H  
ATOM   2201  N3    A    69      34.053  19.619  43.390  1.00  0.00           N  
ATOM   2202  C4    A    69      35.171  19.561  44.109  1.00  0.00           C  
ATOM   2203  C3'   A    69      34.010  17.328  47.934  1.00  0.00           C  
ATOM   2204  H3'   A    69      35.075  17.110  48.019  1.00  0.00           H  
ATOM   2205  C2'   A    69      33.809  17.754  46.439  1.00  0.00           C  
ATOM   2206  H2'   A    69      34.621  17.257  45.909  1.00  0.00           H  
ATOM   2207  O2'   A    69      32.469  17.432  46.030  1.00  0.00           O  
ATOM   2208 HO2'   A    69      32.108  17.215  46.892  1.00  0.00           H  
ATOM   2209  O3'   A    69      33.089  16.393  48.462  1.00  0.00           O  
ATOM   2210  P     A    70      33.430  14.861  48.373  1.00  0.00           P  
ATOM   2211  OP1   A    70      32.870  14.305  49.641  1.00  0.00           O  
ATOM   2212  OP2   A    70      34.835  14.716  48.059  1.00  0.00           O  
ATOM   2213  O5'   A    70      32.599  14.463  47.131  1.00  0.00           O  
ATOM   2214  C5'   A    70      31.250  13.941  47.195  1.00  0.00           C  
ATOM   2215  H5'   A    70      31.281  13.066  47.844  1.00  0.00           H  
ATOM   2216 H5''   A    70      30.847  13.603  46.241  1.00  0.00           H  
ATOM   2217  C4'   A    70      30.196  14.846  47.879  1.00  0.00           C  
ATOM   2218  H4'   A    70      30.371  14.917  48.952  1.00  0.00           H  
ATOM   2219  O4'   A    70      30.179  16.128  47.323  1.00  0.00           O  
ATOM   2220  C1'   A    70      28.965  16.758  47.801  1.00  0.00           C  
ATOM   2221  H1'   A    70      29.144  17.535  48.544  1.00  0.00           H  
ATOM   2222  N9    A    70      28.361  17.382  46.576  1.00  0.00           N  
ATOM   2223  C8    A    70      28.933  17.432  45.348  1.00  0.00           C  
ATOM   2224  H8    A    70      29.913  17.063  45.086  1.00  0.00           H  
ATOM   2225  N7    A    70      28.250  18.219  44.523  1.00  0.00           N  
ATOM   2226  C5    A    70      27.039  18.476  45.195  1.00  0.00           C  
ATOM   2227  C6    A    70      25.868  19.214  44.933  1.00  0.00           C  
ATOM   2228  N6    A    70      25.681  20.022  43.877  1.00  0.00           N  
ATOM   2229  H61   A    70      24.828  20.563  43.845  1.00  0.00           H  
ATOM   2230  H62   A    70      26.325  19.988  43.100  1.00  0.00           H  
ATOM   2231  N1    A    70      24.869  19.178  45.837  1.00  0.00           N  
ATOM   2232  C2    A    70      25.089  18.576  46.969  1.00  0.00           C  
ATOM   2233  H2    A    70      24.232  18.446  47.613  1.00  0.00           H  
ATOM   2234  N3    A    70      26.118  17.953  47.390  1.00  0.00           N  
ATOM   2235  C4    A    70      27.115  17.894  46.406  1.00  0.00           C  
ATOM   2236  C3'   A    70      28.768  14.444  47.749  1.00  0.00           C  
ATOM   2237  H3'   A    70      28.409  14.354  46.724  1.00  0.00           H  
ATOM   2238  C2'   A    70      28.136  15.683  48.455  1.00  0.00           C  
ATOM   2239  H2'   A    70      27.110  15.813  48.109  1.00  0.00           H  
ATOM   2240  O2'   A    70      28.249  15.648  49.795  1.00  0.00           O  
ATOM   2241 HO2'   A    70      27.757  14.880  50.094  1.00  0.00           H  
ATOM   2242  O3'   A    70      28.367  13.389  48.555  1.00  0.00           O  
ATOM   2243  P     G    71      27.999  12.056  47.903  1.00  0.00           P  
ATOM   2244  OP1   G    71      27.676  11.136  48.981  1.00  0.00           O  
ATOM   2245  OP2   G    71      29.008  11.530  46.958  1.00  0.00           O  
ATOM   2246  O5'   G    71      26.712  12.396  47.042  1.00  0.00           O  
ATOM   2247  C5'   G    71      25.474  12.697  47.761  1.00  0.00           C  
ATOM   2248  H5'   G    71      25.737  13.193  48.696  1.00  0.00           H  
ATOM   2249 H5''   G    71      24.937  11.813  48.104  1.00  0.00           H  
ATOM   2250  C4'   G    71      24.533  13.563  46.983  1.00  0.00           C  
ATOM   2251  H4'   G    71      23.616  13.725  47.550  1.00  0.00           H  
ATOM   2252  O4'   G    71      25.203  14.762  46.656  1.00  0.00           O  
ATOM   2253  C1'   G    71      24.561  15.239  45.477  1.00  0.00           C  
ATOM   2254  H1'   G    71      24.265  16.287  45.519  1.00  0.00           H  
ATOM   2255  N9    G    71      25.574  15.234  44.342  1.00  0.00           N  
ATOM   2256  C8    G    71      26.728  14.524  44.186  1.00  0.00           C  
ATOM   2257  H8    G    71      27.184  13.891  44.932  1.00  0.00           H  
ATOM   2258  N7    G    71      27.286  14.756  42.967  1.00  0.00           N  
ATOM   2259  C5    G    71      26.457  15.673  42.322  1.00  0.00           C  
ATOM   2260  C6    G    71      26.525  16.223  41.012  1.00  0.00           C  
ATOM   2261  O6    G    71      27.308  16.124  40.072  1.00  0.00           O  
ATOM   2262  N1    G    71      25.408  17.036  40.828  1.00  0.00           N  
ATOM   2263  H1    G    71      25.269  17.455  39.920  1.00  0.00           H  
ATOM   2264  C2    G    71      24.308  17.190  41.605  1.00  0.00           C  
ATOM   2265  N2    G    71      23.306  17.884  41.204  1.00  0.00           N  
ATOM   2266  H21   G    71      23.310  18.419  40.348  1.00  0.00           H  
ATOM   2267  H22   G    71      22.493  17.958  41.799  1.00  0.00           H  
ATOM   2268  N3    G    71      24.288  16.643  42.869  1.00  0.00           N  
ATOM   2269  C4    G    71      25.377  15.819  43.119  1.00  0.00           C  
ATOM   2270  C3'   G    71      23.949  13.017  45.665  1.00  0.00           C  
ATOM   2271  H3'   G    71      24.745  12.686  44.998  1.00  0.00           H  
ATOM   2272  C2'   G    71      23.374  14.295  45.092  1.00  0.00           C  
ATOM   2273  H2'   G    71      23.163  14.281  44.022  1.00  0.00           H  
ATOM   2274  O2'   G    71      22.215  14.836  45.781  1.00  0.00           O  
ATOM   2275 HO2'   G    71      21.807  14.043  46.136  1.00  0.00           H  
ATOM   2276  O3'   G    71      23.135  11.940  45.971  1.00  0.00           O  
ATOM   2277  P     G    72      22.745  10.848  44.848  1.00  0.00           P  
ATOM   2278  OP1   G    72      21.778   9.912  45.537  1.00  0.00           O  
ATOM   2279  OP2   G    72      23.980  10.389  44.252  1.00  0.00           O  
ATOM   2280  O5'   G    72      21.915  11.587  43.714  1.00  0.00           O  
ATOM   2281  C5'   G    72      20.547  11.901  43.831  1.00  0.00           C  
ATOM   2282  H5'   G    72      20.381  12.309  44.828  1.00  0.00           H  
ATOM   2283 H5''   G    72      19.899  11.036  43.690  1.00  0.00           H  
ATOM   2284  C4'   G    72      20.065  12.930  42.819  1.00  0.00           C  
ATOM   2285  H4'   G    72      19.151  13.399  43.183  1.00  0.00           H  
ATOM   2286  O4'   G    72      20.970  14.007  42.648  1.00  0.00           O  
ATOM   2287  C1'   G    72      20.842  14.637  41.314  1.00  0.00           C  
ATOM   2288  H1'   G    72      20.594  15.694  41.414  1.00  0.00           H  
ATOM   2289  N9    G    72      22.133  14.500  40.615  1.00  0.00           N  
ATOM   2290  C8    G    72      23.307  13.863  41.028  1.00  0.00           C  
ATOM   2291  H8    G    72      23.345  13.299  41.948  1.00  0.00           H  
ATOM   2292  N7    G    72      24.281  14.056  40.240  1.00  0.00           N  
ATOM   2293  C5    G    72      23.771  14.819  39.169  1.00  0.00           C  
ATOM   2294  C6    G    72      24.359  15.317  37.938  1.00  0.00           C  
ATOM   2295  O6    G    72      25.547  15.257  37.515  1.00  0.00           O  
ATOM   2296  N1    G    72      23.430  15.953  37.184  1.00  0.00           N  
ATOM   2297  H1    G    72      23.737  16.273  36.277  1.00  0.00           H  
ATOM   2298  C2    G    72      22.201  16.190  37.490  1.00  0.00           C  
ATOM   2299  N2    G    72      21.520  16.940  36.658  1.00  0.00           N  
ATOM   2300  H21   G    72      22.053  17.212  35.844  1.00  0.00           H  
ATOM   2301  H22   G    72      20.585  17.225  36.914  1.00  0.00           H  
ATOM   2302  N3    G    72      21.581  15.770  38.597  1.00  0.00           N  
ATOM   2303  C4    G    72      22.421  15.060  39.401  1.00  0.00           C  
ATOM   2304  C3'   G    72      19.628  12.520  41.407  1.00  0.00           C  
ATOM   2305  H3'   G    72      20.381  11.864  40.969  1.00  0.00           H  
ATOM   2306  C2'   G    72      19.769  13.798  40.616  1.00  0.00           C  
ATOM   2307  H2'   G    72      20.078  13.656  39.580  1.00  0.00           H  
ATOM   2308  O2'   G    72      18.579  14.619  40.674  1.00  0.00           O  
ATOM   2309 HO2'   G    72      17.900  14.025  40.346  1.00  0.00           H  
ATOM   2310  O3'   G    72      18.355  11.953  41.255  1.00  0.00           O  
ATOM   2311  P     G    73      18.175  10.722  40.170  1.00  0.00           P  
ATOM   2312  OP1   G    73      16.821  10.240  40.307  1.00  0.00           O  
ATOM   2313  OP2   G    73      19.349   9.810  40.238  1.00  0.00           O  
ATOM   2314  O5'   G    73      18.330  11.662  38.845  1.00  0.00           O  
ATOM   2315  C5'   G    73      17.131  12.358  38.415  1.00  0.00           C  
ATOM   2316  H5'   G    73      16.733  13.097  39.110  1.00  0.00           H  
ATOM   2317 H5''   G    73      16.384  11.643  38.068  1.00  0.00           H  
ATOM   2318  C4'   G    73      17.461  13.215  37.228  1.00  0.00           C  
ATOM   2319  H4'   G    73      16.604  13.800  36.892  1.00  0.00           H  
ATOM   2320  O4'   G    73      18.651  14.019  37.462  1.00  0.00           O  
ATOM   2321  C1'   G    73      19.375  14.144  36.270  1.00  0.00           C  
ATOM   2322  H1'   G    73      19.539  15.212  36.124  1.00  0.00           H  
ATOM   2323  N9    G    73      20.697  13.543  36.318  1.00  0.00           N  
ATOM   2324  C8    G    73      21.148  12.498  37.177  1.00  0.00           C  
ATOM   2325  H8    G    73      20.577  12.092  37.999  1.00  0.00           H  
ATOM   2326  N7    G    73      22.369  12.178  36.875  1.00  0.00           N  
ATOM   2327  C5    G    73      22.672  12.838  35.707  1.00  0.00           C  
ATOM   2328  C6    G    73      23.873  12.982  34.929  1.00  0.00           C  
ATOM   2329  O6    G    73      25.021  12.628  35.256  1.00  0.00           O  
ATOM   2330  N1    G    73      23.692  13.754  33.817  1.00  0.00           N  
ATOM   2331  H1    G    73      24.424  13.760  33.121  1.00  0.00           H  
ATOM   2332  C2    G    73      22.550  14.419  33.516  1.00  0.00           C  
ATOM   2333  N2    G    73      22.529  14.876  32.275  1.00  0.00           N  
ATOM   2334  H21   G    73      23.341  14.819  31.676  1.00  0.00           H  
ATOM   2335  H22   G    73      21.707  15.375  31.967  1.00  0.00           H  
ATOM   2336  N3    G    73      21.425  14.376  34.187  1.00  0.00           N  
ATOM   2337  C4    G    73      21.581  13.595  35.320  1.00  0.00           C  
ATOM   2338  C3'   G    73      17.870  12.404  35.991  1.00  0.00           C  
ATOM   2339  H3'   G    73      18.596  11.706  36.408  1.00  0.00           H  
ATOM   2340  C2'   G    73      18.520  13.479  35.184  1.00  0.00           C  
ATOM   2341  H2'   G    73      19.049  13.116  34.303  1.00  0.00           H  
ATOM   2342  O2'   G    73      17.533  14.456  34.690  1.00  0.00           O  
ATOM   2343 HO2'   G    73      16.875  13.953  34.205  1.00  0.00           H  
ATOM   2344  O3'   G    73      16.795  11.663  35.314  1.00  0.00           O  
ATOM   2345  P     C    74      16.976  10.588  34.266  1.00  0.00           P  
ATOM   2346  OP1   C    74      15.637  10.151  33.924  1.00  0.00           O  
ATOM   2347  OP2   C    74      17.868   9.546  34.814  1.00  0.00           O  
ATOM   2348  O5'   C    74      17.625  11.205  32.858  1.00  0.00           O  
ATOM   2349  C5'   C    74      16.877  12.048  32.002  1.00  0.00           C  
ATOM   2350  H5'   C    74      16.447  12.861  32.586  1.00  0.00           H  
ATOM   2351 H5''   C    74      15.990  11.533  31.633  1.00  0.00           H  
ATOM   2352  C4'   C    74      17.753  12.602  30.817  1.00  0.00           C  
ATOM   2353  H4'   C    74      17.282  13.381  30.217  1.00  0.00           H  
ATOM   2354  O4'   C    74      18.933  13.270  31.303  1.00  0.00           O  
ATOM   2355  C1'   C    74      19.985  12.999  30.428  1.00  0.00           C  
ATOM   2356  H1'   C    74      20.339  13.932  29.989  1.00  0.00           H  
ATOM   2357  N1    C    74      21.088  12.219  31.102  1.00  0.00           N  
ATOM   2358  C6    C    74      20.866  11.558  32.310  1.00  0.00           C  
ATOM   2359  H6    C    74      19.923  11.562  32.837  1.00  0.00           H  
ATOM   2360  C5    C    74      21.861  10.864  32.917  1.00  0.00           C  
ATOM   2361  H5    C    74      21.635  10.459  33.892  1.00  0.00           H  
ATOM   2362  C4    C    74      23.151  10.816  32.296  1.00  0.00           C  
ATOM   2363  N4    C    74      24.166  10.307  32.957  1.00  0.00           N  
ATOM   2364  H41   C    74      25.040  10.230  32.456  1.00  0.00           H  
ATOM   2365  H42   C    74      24.052   9.935  33.889  1.00  0.00           H  
ATOM   2366  N3    C    74      23.419  11.438  31.177  1.00  0.00           N  
ATOM   2367  C2    C    74      22.384  12.184  30.595  1.00  0.00           C  
ATOM   2368  O2    C    74      22.672  12.751  29.504  1.00  0.00           O  
ATOM   2369  C3'   C    74      18.225  11.473  29.916  1.00  0.00           C  
ATOM   2370  H3'   C    74      18.644  10.724  30.587  1.00  0.00           H  
ATOM   2371  C2'   C    74      19.372  12.223  29.236  1.00  0.00           C  
ATOM   2372  H2'   C    74      20.108  11.565  28.774  1.00  0.00           H  
ATOM   2373  O2'   C    74      18.903  13.231  28.369  1.00  0.00           O  
ATOM   2374 HO2'   C    74      18.218  12.822  27.835  1.00  0.00           H  
ATOM   2375  O3'   C    74      17.301  10.963  29.018  1.00  0.00           O  
ATOM   2376  P     U    75      17.145   9.427  28.866  1.00  0.00           P  
ATOM   2377  OP1   U    75      16.433   9.227  27.583  1.00  0.00           O  
ATOM   2378  OP2   U    75      16.640   8.816  30.131  1.00  0.00           O  
ATOM   2379  O5'   U    75      18.579   8.852  28.606  1.00  0.00           O  
ATOM   2380  C5'   U    75      19.281   9.288  27.408  1.00  0.00           C  
ATOM   2381  H5'   U    75      19.201  10.361  27.237  1.00  0.00           H  
ATOM   2382 H5''   U    75      18.830   8.792  26.549  1.00  0.00           H  
ATOM   2383  C4'   U    75      20.779   8.998  27.540  1.00  0.00           C  
ATOM   2384  H4'   U    75      21.350   9.540  26.787  1.00  0.00           H  
ATOM   2385  O4'   U    75      21.460   9.315  28.768  1.00  0.00           O  
ATOM   2386  C1'   U    75      22.490   8.327  28.961  1.00  0.00           C  
ATOM   2387  H1'   U    75      23.441   8.861  28.958  1.00  0.00           H  
ATOM   2388  N1    U    75      22.391   7.760  30.301  1.00  0.00           N  
ATOM   2389  C6    U    75      21.189   7.740  31.012  1.00  0.00           C  
ATOM   2390  H6    U    75      20.274   7.968  30.487  1.00  0.00           H  
ATOM   2391  C5    U    75      21.169   7.363  32.338  1.00  0.00           C  
ATOM   2392  H5    U    75      20.223   7.226  32.840  1.00  0.00           H  
ATOM   2393  C4    U    75      22.433   6.969  33.011  1.00  0.00           C  
ATOM   2394  O4    U    75      22.523   6.452  34.168  1.00  0.00           O  
ATOM   2395  N3    U    75      23.574   6.926  32.193  1.00  0.00           N  
ATOM   2396  H3    U    75      24.439   6.758  32.687  1.00  0.00           H  
ATOM   2397  C2    U    75      23.583   7.360  30.851  1.00  0.00           C  
ATOM   2398  O2    U    75      24.668   7.312  30.233  1.00  0.00           O  
ATOM   2399  C3'   U    75      20.854   7.453  27.313  1.00  0.00           C  
ATOM   2400  H3'   U    75      20.145   6.967  27.983  1.00  0.00           H  
ATOM   2401  C2'   U    75      22.270   7.232  27.903  1.00  0.00           C  
ATOM   2402  H2'   U    75      22.367   6.271  28.407  1.00  0.00           H  
ATOM   2403  O2'   U    75      23.257   7.370  26.931  1.00  0.00           O  
ATOM   2404 HO2'   U    75      23.166   6.643  26.310  1.00  0.00           H  
ATOM   2405  O3'   U    75      20.808   7.054  25.931  1.00  0.00           O  
ATOM   2406  P     U    76      20.548   5.484  25.574  1.00  0.00           P  
ATOM   2407  OP1   U    76      19.899   5.408  24.244  1.00  0.00           O  
ATOM   2408  OP2   U    76      19.811   4.806  26.634  1.00  0.00           O  
ATOM   2409  O5'   U    76      22.053   4.848  25.510  1.00  0.00           O  
ATOM   2410  C5'   U    76      22.867   4.846  24.324  1.00  0.00           C  
ATOM   2411  H5'   U    76      22.826   5.797  23.793  1.00  0.00           H  
ATOM   2412 H5''   U    76      22.508   4.126  23.589  1.00  0.00           H  
ATOM   2413  C4'   U    76      24.326   4.527  24.701  1.00  0.00           C  
ATOM   2414  H4'   U    76      24.783   4.747  23.736  1.00  0.00           H  
ATOM   2415  O4'   U    76      24.895   5.364  25.675  1.00  0.00           O  
ATOM   2416  C1'   U    76      25.832   4.599  26.439  1.00  0.00           C  
ATOM   2417  H1'   U    76      26.795   5.109  26.437  1.00  0.00           H  
ATOM   2418  N1    U    76      25.390   4.232  27.847  1.00  0.00           N  
ATOM   2419  C6    U    76      24.049   4.293  28.259  1.00  0.00           C  
ATOM   2420  H6    U    76      23.256   4.440  27.541  1.00  0.00           H  
ATOM   2421  C5    U    76      23.690   4.170  29.556  1.00  0.00           C  
ATOM   2422  H5    U    76      22.654   4.089  29.851  1.00  0.00           H  
ATOM   2423  C4    U    76      24.702   4.060  30.621  1.00  0.00           C  
ATOM   2424  O4    U    76      24.470   4.098  31.836  1.00  0.00           O  
ATOM   2425  N3    U    76      25.984   4.035  30.106  1.00  0.00           N  
ATOM   2426  H3    U    76      26.668   4.121  30.843  1.00  0.00           H  
ATOM   2427  C2    U    76      26.364   4.136  28.807  1.00  0.00           C  
ATOM   2428  O2    U    76      27.628   4.145  28.541  1.00  0.00           O  
ATOM   2429  C3'   U    76      24.649   3.035  24.957  1.00  0.00           C  
ATOM   2430  H3'   U    76      23.898   2.570  25.597  1.00  0.00           H  
ATOM   2431  C2'   U    76      25.995   3.329  25.629  1.00  0.00           C  
ATOM   2432  H2'   U    76      26.237   2.527  26.325  1.00  0.00           H  
ATOM   2433  O2'   U    76      27.068   3.509  24.712  1.00  0.00           O  
ATOM   2434 HO2'   U    76      27.253   2.737  24.171  1.00  0.00           H  
ATOM   2435  O3'   U    76      24.639   2.391  23.748  1.00  0.00           O  
ATOM   2436  P    U3    77      24.996   0.818  23.628  1.00  0.00           P  
ATOM   2437  OP1  U3    77      26.342   0.639  24.145  1.00  0.00           O  
ATOM   2438  OP2  U3    77      24.692   0.397  22.204  1.00  0.00           O  
ATOM   2439  O5'  U3    77      24.009   0.175  24.705  1.00  0.00           O  
ATOM   2440  C5'  U3    77      22.589   0.345  24.476  1.00  0.00           C  
ATOM   2441  H5'  U3    77      22.400  -0.397  23.701  1.00  0.00           H  
ATOM   2442 H5''  U3    77      22.345   1.336  24.094  1.00  0.00           H  
ATOM   2443  C4'  U3    77      21.829  -0.176  25.677  1.00  0.00           C  
ATOM   2444  H4'  U3    77      20.787   0.064  25.467  1.00  0.00           H  
ATOM   2445  O4'  U3    77      21.930  -1.558  25.843  1.00  0.00           O  
ATOM   2446  C1'  U3    77      21.402  -1.833  27.219  1.00  0.00           C  
ATOM   2447  H1'  U3    77      20.351  -2.024  27.000  1.00  0.00           H  
ATOM   2448  N1   U3    77      22.181  -3.026  27.827  1.00  0.00           N  
ATOM   2449  C6   U3    77      23.465  -3.302  27.341  1.00  0.00           C  
ATOM   2450  H6   U3    77      24.009  -2.590  26.739  1.00  0.00           H  
ATOM   2451  C5   U3    77      23.875  -4.567  27.342  1.00  0.00           C  
ATOM   2452  H5   U3    77      24.826  -4.863  26.922  1.00  0.00           H  
ATOM   2453  C4   U3    77      23.167  -5.624  27.962  1.00  0.00           C  
ATOM   2454  O4   U3    77      23.526  -6.813  27.836  1.00  0.00           O  
ATOM   2455  N3   U3    77      22.045  -5.241  28.723  1.00  0.00           N  
ATOM   2456  H3   U3    77      21.499  -5.922  29.231  1.00  0.00           H  
ATOM   2457  C2   U3    77      21.475  -4.005  28.573  1.00  0.00           C  
ATOM   2458  O2   U3    77      20.346  -3.854  29.011  1.00  0.00           O  
ATOM   2459  C3'  U3    77      22.352   0.342  27.000  1.00  0.00           C  
ATOM   2460  H3'  U3    77      23.416   0.131  27.105  1.00  0.00           H  
ATOM   2461  C2'  U3    77      21.623  -0.560  27.927  1.00  0.00           C  
ATOM   2462  H2'  U3    77      22.246  -0.787  28.793  1.00  0.00           H  
ATOM   2463  O2'  U3    77      20.310  -0.092  28.185  1.00  0.00           O  
ATOM   2464 HO2'  U3    77      20.301   0.867  28.226  1.00  0.00           H  
ATOM   2465  O3'  U3    77      22.082   1.746  27.218  1.00  0.00           O  
ATOM   2466 HO3'  U3    77      21.513   2.114  26.537  1.00  0.00           H  
TER    2467       U3    77 
ATOM   2467 MG    MG    78      36.140  16.527  26.277  1.00  0.00          MG  
TER    2468       MG    78 
ATOM   2468 MG    MG    79      28.287  49.171  51.278  1.00  0.00          MG  
TER    2469       MG    79 
ATOM   2469 MG    MG    80      43.173  35.411  52.119  1.00  0.00          MG  
TER    2470       MG    80 
ATOM   2470 MG    MG    81      39.663  48.649  64.420  1.00  0.00          MG  
TER    2471       MG    81 
ATOM   2471 MG    MG    82      46.618  44.854  75.107  1.00  0.00          MG  
TER    2472       MG    82 
ATOM   2472 MG    MG    83      28.066  27.275  51.692  1.00  0.00          MG  
TER    2473       MG    83 
END   
