# Supplementary material for: Modelling the structures of frameshift-stimulatory pseudoknots from representative bat coronaviruses
Source: PLoS Comput Biol. 2023 May 19;19(5):e1011124. doi: 10.1371/journal.pcbi.1011124 (PMC10234561; doi:10.1371/journal.pcbi.1011124)
Supplement: S3 Data — PDB files for the top 3 representative clusters from each conformer (threaded/unthreaded) of each pseudoknot described in the main text, along with PDB files for the representative clusters shown in S8–S18 Figs. (ZIP) [file pcbi.1011124.s003.zip › SI_Model_PDB_files/Replicates with differnet initial structures/21164-6_3rdLowestEnergy_theaded_noMg_cluster1.pdb]

ATOM      1 HO5'  G5     1      68.381  50.360  66.754  1.00  0.00           H  
ATOM      2  O5'  G5     1      69.301  50.534  66.966  1.00  0.00           O  
ATOM      3  C5'  G5     1      69.455  50.863  68.325  1.00  0.00           C  
ATOM      4  H5'  G5     1      69.134  49.990  68.894  1.00  0.00           H  
ATOM      5 H5''  G5     1      68.801  51.698  68.577  1.00  0.00           H  
ATOM      6  C4'  G5     1      70.854  51.238  68.784  1.00  0.00           C  
ATOM      7  H4'  G5     1      70.759  51.452  69.849  1.00  0.00           H  
ATOM      8  O4'  G5     1      71.734  50.207  68.568  1.00  0.00           O  
ATOM      9  C1'  G5     1      73.002  50.719  68.176  1.00  0.00           C  
ATOM     10  H1'  G5     1      73.683  50.218  68.865  1.00  0.00           H  
ATOM     11  N9   G5     1      73.310  50.146  66.864  1.00  0.00           N  
ATOM     12  C8   G5     1      72.443  49.788  65.839  1.00  0.00           C  
ATOM     13  H8   G5     1      71.395  49.724  66.092  1.00  0.00           H  
ATOM     14  N7   G5     1      72.982  49.374  64.757  1.00  0.00           N  
ATOM     15  C5   G5     1      74.342  49.607  64.999  1.00  0.00           C  
ATOM     16  C6   G5     1      75.571  49.321  64.288  1.00  0.00           C  
ATOM     17  O6   G5     1      75.717  48.776  63.151  1.00  0.00           O  
ATOM     18  N1   G5     1      76.827  49.619  64.961  1.00  0.00           N  
ATOM     19  H1   G5     1      77.642  49.180  64.557  1.00  0.00           H  
ATOM     20  C2   G5     1      76.873  50.141  66.202  1.00  0.00           C  
ATOM     21  N2   G5     1      77.989  50.419  66.746  1.00  0.00           N  
ATOM     22  H21  G5     1      78.901  50.162  66.396  1.00  0.00           H  
ATOM     23  H22  G5     1      77.982  50.690  67.719  1.00  0.00           H  
ATOM     24  N3   G5     1      75.741  50.350  66.906  1.00  0.00           N  
ATOM     25  C4   G5     1      74.544  50.032  66.296  1.00  0.00           C  
ATOM     26  C3'  G5     1      71.357  52.439  67.985  1.00  0.00           C  
ATOM     27  H3'  G5     1      71.217  52.300  66.913  1.00  0.00           H  
ATOM     28  C2'  G5     1      72.892  52.259  68.217  1.00  0.00           C  
ATOM     29  H2'  G5     1      73.313  52.782  67.359  1.00  0.00           H  
ATOM     30  O2'  G5     1      73.173  52.701  69.561  1.00  0.00           O  
ATOM     31 HO2'  G5     1      74.070  52.406  69.731  1.00  0.00           H  
ATOM     32  O3'  G5     1      70.734  53.708  68.385  1.00  0.00           O  
ATOM     33  P     A     2      70.710  54.946  67.440  1.00  0.00           P  
ATOM     34  OP1   A     2      70.311  56.097  68.263  1.00  0.00           O  
ATOM     35  OP2   A     2      69.925  54.618  66.216  1.00  0.00           O  
ATOM     36  O5'   A     2      72.195  55.147  66.952  1.00  0.00           O  
ATOM     37  C5'   A     2      73.147  55.785  67.734  1.00  0.00           C  
ATOM     38  H5'   A     2      73.331  55.199  68.635  1.00  0.00           H  
ATOM     39 H5''   A     2      72.905  56.845  67.805  1.00  0.00           H  
ATOM     40  C4'   A     2      74.476  55.693  67.046  1.00  0.00           C  
ATOM     41  H4'   A     2      75.334  56.048  67.617  1.00  0.00           H  
ATOM     42  O4'   A     2      74.953  54.330  66.789  1.00  0.00           O  
ATOM     43  C1'   A     2      75.708  54.401  65.594  1.00  0.00           C  
ATOM     44  H1'   A     2      76.720  54.029  65.757  1.00  0.00           H  
ATOM     45  N9    A     2      75.090  53.663  64.475  1.00  0.00           N  
ATOM     46  C8    A     2      73.733  53.528  64.227  1.00  0.00           C  
ATOM     47  H8    A     2      73.060  53.922  64.974  1.00  0.00           H  
ATOM     48  N7    A     2      73.332  52.772  63.184  1.00  0.00           N  
ATOM     49  C5    A     2      74.546  52.562  62.586  1.00  0.00           C  
ATOM     50  C6    A     2      74.834  51.937  61.382  1.00  0.00           C  
ATOM     51  N6    A     2      73.928  51.475  60.492  1.00  0.00           N  
ATOM     52  H61   A     2      74.277  51.179  59.592  1.00  0.00           H  
ATOM     53  H62   A     2      72.965  51.711  60.690  1.00  0.00           H  
ATOM     54  N1    A     2      76.103  51.963  60.985  1.00  0.00           N  
ATOM     55  C2    A     2      77.042  52.516  61.808  1.00  0.00           C  
ATOM     56  H2    A     2      78.035  52.530  61.385  1.00  0.00           H  
ATOM     57  N3    A     2      76.891  53.077  62.997  1.00  0.00           N  
ATOM     58  C4    A     2      75.639  53.051  63.344  1.00  0.00           C  
ATOM     59  C3'   A     2      74.484  56.446  65.721  1.00  0.00           C  
ATOM     60  H3'   A     2      73.731  56.114  65.006  1.00  0.00           H  
ATOM     61  C2'   A     2      75.873  55.871  65.214  1.00  0.00           C  
ATOM     62  H2'   A     2      75.949  55.924  64.128  1.00  0.00           H  
ATOM     63  O2'   A     2      76.922  56.507  65.819  1.00  0.00           O  
ATOM     64 HO2'   A     2      77.595  56.677  65.157  1.00  0.00           H  
ATOM     65  O3'   A     2      74.332  57.913  65.677  1.00  0.00           O  
ATOM     66  P     G     3      73.507  58.543  64.493  1.00  0.00           P  
ATOM     67  OP1   G     3      73.662  59.965  64.665  1.00  0.00           O  
ATOM     68  OP2   G     3      72.182  57.895  64.510  1.00  0.00           O  
ATOM     69  O5'   G     3      74.271  58.211  63.182  1.00  0.00           O  
ATOM     70  C5'   G     3      75.617  58.478  63.049  1.00  0.00           C  
ATOM     71  H5'   G     3      76.184  58.275  63.957  1.00  0.00           H  
ATOM     72 H5''   G     3      75.786  59.550  62.944  1.00  0.00           H  
ATOM     73  C4'   G     3      76.181  57.788  61.838  1.00  0.00           C  
ATOM     74  H4'   G     3      77.249  57.962  61.705  1.00  0.00           H  
ATOM     75  O4'   G     3      75.941  56.340  61.866  1.00  0.00           O  
ATOM     76  C1'   G     3      75.764  55.897  60.515  1.00  0.00           C  
ATOM     77  H1'   G     3      76.416  55.039  60.353  1.00  0.00           H  
ATOM     78  N9    G     3      74.333  55.316  60.444  1.00  0.00           N  
ATOM     79  C8    G     3      73.408  55.392  61.374  1.00  0.00           C  
ATOM     80  H8    G     3      73.584  55.782  62.366  1.00  0.00           H  
ATOM     81  N7    G     3      72.200  54.943  60.992  1.00  0.00           N  
ATOM     82  C5    G     3      72.381  54.567  59.697  1.00  0.00           C  
ATOM     83  C6    G     3      71.458  54.033  58.765  1.00  0.00           C  
ATOM     84  O6    G     3      70.252  53.721  58.946  1.00  0.00           O  
ATOM     85  N1    G     3      72.002  53.834  57.518  1.00  0.00           N  
ATOM     86  H1    G     3      71.344  53.451  56.855  1.00  0.00           H  
ATOM     87  C2    G     3      73.296  54.225  57.206  1.00  0.00           C  
ATOM     88  N2    G     3      73.660  54.225  55.951  1.00  0.00           N  
ATOM     89  H21   G     3      73.137  53.671  55.288  1.00  0.00           H  
ATOM     90  H22   G     3      74.436  54.755  55.581  1.00  0.00           H  
ATOM     91  N3    G     3      74.185  54.706  58.059  1.00  0.00           N  
ATOM     92  C4    G     3      73.689  54.876  59.293  1.00  0.00           C  
ATOM     93  C3'   G     3      75.739  58.244  60.475  1.00  0.00           C  
ATOM     94  H3'   G     3      74.654  58.329  60.431  1.00  0.00           H  
ATOM     95  C2'   G     3      76.120  57.035  59.564  1.00  0.00           C  
ATOM     96  H2'   G     3      75.395  57.029  58.750  1.00  0.00           H  
ATOM     97  O2'   G     3      77.475  57.072  59.191  1.00  0.00           O  
ATOM     98 HO2'   G     3      77.877  57.933  59.330  1.00  0.00           H  
ATOM     99  O3'   G     3      76.498  59.442  60.190  1.00  0.00           O  
ATOM    100  P     U     4      75.929  60.826  59.813  1.00  0.00           P  
ATOM    101  OP1   U     4      77.053  61.680  59.295  1.00  0.00           O  
ATOM    102  OP2   U     4      75.122  61.338  60.894  1.00  0.00           O  
ATOM    103  O5'   U     4      75.006  60.370  58.590  1.00  0.00           O  
ATOM    104  C5'   U     4      75.519  59.826  57.396  1.00  0.00           C  
ATOM    105  H5'   U     4      76.235  59.041  57.639  1.00  0.00           H  
ATOM    106 H5''   U     4      76.072  60.650  56.944  1.00  0.00           H  
ATOM    107  C4'   U     4      74.522  59.278  56.378  1.00  0.00           C  
ATOM    108  H4'   U     4      75.051  58.950  55.483  1.00  0.00           H  
ATOM    109  O4'   U     4      73.964  58.095  56.893  1.00  0.00           O  
ATOM    110  C1'   U     4      72.626  57.888  56.499  1.00  0.00           C  
ATOM    111  H1'   U     4      72.508  56.922  56.008  1.00  0.00           H  
ATOM    112  N1    U     4      71.745  57.790  57.673  1.00  0.00           N  
ATOM    113  C6    U     4      72.143  58.359  58.843  1.00  0.00           C  
ATOM    114  H6    U     4      73.024  58.980  58.904  1.00  0.00           H  
ATOM    115  C5    U     4      71.321  58.133  59.901  1.00  0.00           C  
ATOM    116  H5    U     4      71.462  58.521  60.899  1.00  0.00           H  
ATOM    117  C4    U     4      70.149  57.287  59.844  1.00  0.00           C  
ATOM    118  O4    U     4      69.484  56.836  60.816  1.00  0.00           O  
ATOM    119  N3    U     4      69.783  56.896  58.638  1.00  0.00           N  
ATOM    120  H3    U     4      68.947  56.339  58.525  1.00  0.00           H  
ATOM    121  C2    U     4      70.563  57.023  57.534  1.00  0.00           C  
ATOM    122  O2    U     4      70.243  56.532  56.429  1.00  0.00           O  
ATOM    123  C3'   U     4      73.229  60.127  56.123  1.00  0.00           C  
ATOM    124  H3'   U     4      72.822  60.514  57.057  1.00  0.00           H  
ATOM    125  C2'   U     4      72.239  59.024  55.569  1.00  0.00           C  
ATOM    126  H2'   U     4      71.179  59.267  55.639  1.00  0.00           H  
ATOM    127  O2'   U     4      72.521  58.527  54.249  1.00  0.00           O  
ATOM    128 HO2'   U     4      71.685  58.294  53.839  1.00  0.00           H  
ATOM    129  O3'   U     4      73.541  61.237  55.270  1.00  0.00           O  
ATOM    130  P     G     5      72.562  62.596  55.301  1.00  0.00           P  
ATOM    131  OP1   G     5      72.978  63.429  54.157  1.00  0.00           O  
ATOM    132  OP2   G     5      72.783  63.200  56.607  1.00  0.00           O  
ATOM    133  O5'   G     5      71.078  62.218  55.230  1.00  0.00           O  
ATOM    134  C5'   G     5      70.561  61.674  54.031  1.00  0.00           C  
ATOM    135  H5'   G     5      71.208  60.860  53.702  1.00  0.00           H  
ATOM    136 H5''   G     5      70.719  62.465  53.298  1.00  0.00           H  
ATOM    137  C4'   G     5      69.045  61.268  53.963  1.00  0.00           C  
ATOM    138  H4'   G     5      68.740  61.012  52.949  1.00  0.00           H  
ATOM    139  O4'   G     5      68.810  60.145  54.816  1.00  0.00           O  
ATOM    140  C1'   G     5      67.546  60.355  55.436  1.00  0.00           C  
ATOM    141  H1'   G     5      66.991  59.420  55.367  1.00  0.00           H  
ATOM    142  N9    G     5      67.878  60.583  56.887  1.00  0.00           N  
ATOM    143  C8    G     5      69.097  60.910  57.456  1.00  0.00           C  
ATOM    144  H8    G     5      69.931  61.214  56.840  1.00  0.00           H  
ATOM    145  N7    G     5      69.183  60.616  58.707  1.00  0.00           N  
ATOM    146  C5    G     5      67.881  60.172  59.053  1.00  0.00           C  
ATOM    147  C6    G     5      67.249  60.008  60.369  1.00  0.00           C  
ATOM    148  O6    G     5      67.768  59.968  61.497  1.00  0.00           O  
ATOM    149  N1    G     5      65.880  59.810  60.305  1.00  0.00           N  
ATOM    150  H1    G     5      65.325  59.597  61.121  1.00  0.00           H  
ATOM    151  C2    G     5      65.203  59.941  59.177  1.00  0.00           C  
ATOM    152  N2    G     5      63.953  59.606  59.123  1.00  0.00           N  
ATOM    153  H21   G     5      63.485  59.287  59.959  1.00  0.00           H  
ATOM    154  H22   G     5      63.468  59.958  58.310  1.00  0.00           H  
ATOM    155  N3    G     5      65.659  60.025  57.924  1.00  0.00           N  
ATOM    156  C4    G     5      67.053  60.226  57.958  1.00  0.00           C  
ATOM    157  C3'   G     5      68.094  62.375  54.495  1.00  0.00           C  
ATOM    158  H3'   G     5      68.560  62.884  55.338  1.00  0.00           H  
ATOM    159  C2'   G     5      66.853  61.545  54.874  1.00  0.00           C  
ATOM    160  H2'   G     5      66.288  62.007  55.684  1.00  0.00           H  
ATOM    161  O2'   G     5      66.021  61.206  53.750  1.00  0.00           O  
ATOM    162 HO2'   G     5      66.009  62.065  53.320  1.00  0.00           H  
ATOM    163  O3'   G     5      67.835  63.296  53.500  1.00  0.00           O  
ATOM    164  P     C     6      67.598  64.866  53.969  1.00  0.00           P  
ATOM    165  OP1   C     6      67.277  65.674  52.781  1.00  0.00           O  
ATOM    166  OP2   C     6      68.795  65.300  54.694  1.00  0.00           O  
ATOM    167  O5'   C     6      66.353  64.794  54.898  1.00  0.00           O  
ATOM    168  C5'   C     6      65.097  64.509  54.381  1.00  0.00           C  
ATOM    169  H5'   C     6      65.054  63.572  53.826  1.00  0.00           H  
ATOM    170 H5''   C     6      64.816  65.380  53.789  1.00  0.00           H  
ATOM    171  C4'   C     6      63.987  64.261  55.470  1.00  0.00           C  
ATOM    172  H4'   C     6      63.058  64.181  54.905  1.00  0.00           H  
ATOM    173  O4'   C     6      64.326  63.122  56.351  1.00  0.00           O  
ATOM    174  C1'   C     6      64.049  63.435  57.729  1.00  0.00           C  
ATOM    175  H1'   C     6      63.283  62.794  58.165  1.00  0.00           H  
ATOM    176  N1    C     6      65.239  63.333  58.618  1.00  0.00           N  
ATOM    177  C6    C     6      66.484  63.522  58.133  1.00  0.00           C  
ATOM    178  H6    C     6      66.623  63.806  57.100  1.00  0.00           H  
ATOM    179  C5    C     6      67.532  63.441  58.975  1.00  0.00           C  
ATOM    180  H5    C     6      68.493  63.739  58.582  1.00  0.00           H  
ATOM    181  C4    C     6      67.266  63.158  60.342  1.00  0.00           C  
ATOM    182  N4    C     6      68.227  62.966  61.194  1.00  0.00           N  
ATOM    183  H41   C     6      68.076  63.219  62.160  1.00  0.00           H  
ATOM    184  H42   C     6      69.115  63.006  60.716  1.00  0.00           H  
ATOM    185  N3    C     6      66.036  62.959  60.770  1.00  0.00           N  
ATOM    186  C2    C     6      64.995  63.040  59.908  1.00  0.00           C  
ATOM    187  O2    C     6      63.856  62.777  60.324  1.00  0.00           O  
ATOM    188  C3'   C     6      63.845  65.502  56.336  1.00  0.00           C  
ATOM    189  H3'   C     6      64.721  66.115  56.550  1.00  0.00           H  
ATOM    190  C2'   C     6      63.474  64.911  57.696  1.00  0.00           C  
ATOM    191  H2'   C     6      63.868  65.584  58.457  1.00  0.00           H  
ATOM    192  O2'   C     6      62.055  64.801  57.881  1.00  0.00           O  
ATOM    193 HO2'   C     6      61.725  65.693  58.014  1.00  0.00           H  
ATOM    194  O3'   C     6      62.838  66.367  55.818  1.00  0.00           O  
ATOM    195  P     G     7      62.688  67.856  56.450  1.00  0.00           P  
ATOM    196  OP1   G     7      61.720  68.495  55.482  1.00  0.00           O  
ATOM    197  OP2   G     7      64.049  68.428  56.647  1.00  0.00           O  
ATOM    198  O5'   G     7      61.970  67.583  57.882  1.00  0.00           O  
ATOM    199  C5'   G     7      62.104  68.459  58.971  1.00  0.00           C  
ATOM    200  H5'   G     7      61.905  69.507  58.746  1.00  0.00           H  
ATOM    201 H5''   G     7      63.071  68.346  59.461  1.00  0.00           H  
ATOM    202  C4'   G     7      61.136  68.073  60.065  1.00  0.00           C  
ATOM    203  H4'   G     7      60.131  68.123  59.647  1.00  0.00           H  
ATOM    204  O4'   G     7      61.378  66.694  60.423  1.00  0.00           O  
ATOM    205  C1'   G     7      61.284  66.680  61.876  1.00  0.00           C  
ATOM    206  H1'   G     7      60.653  65.863  62.224  1.00  0.00           H  
ATOM    207  N9    G     7      62.695  66.409  62.244  1.00  0.00           N  
ATOM    208  C8    G     7      63.847  66.272  61.421  1.00  0.00           C  
ATOM    209  H8    G     7      63.854  66.276  60.341  1.00  0.00           H  
ATOM    210  N7    G     7      64.996  66.237  62.063  1.00  0.00           N  
ATOM    211  C5    G     7      64.568  66.286  63.396  1.00  0.00           C  
ATOM    212  C6    G     7      65.385  66.260  64.587  1.00  0.00           C  
ATOM    213  O6    G     7      66.620  66.019  64.693  1.00  0.00           O  
ATOM    214  N1    G     7      64.732  66.431  65.779  1.00  0.00           N  
ATOM    215  H1    G     7      65.257  66.270  66.627  1.00  0.00           H  
ATOM    216  C2    G     7      63.335  66.559  65.850  1.00  0.00           C  
ATOM    217  N2    G     7      62.848  66.759  67.008  1.00  0.00           N  
ATOM    218  H21   G     7      63.358  66.739  67.880  1.00  0.00           H  
ATOM    219  H22   G     7      61.878  67.039  67.005  1.00  0.00           H  
ATOM    220  N3    G     7      62.569  66.664  64.786  1.00  0.00           N  
ATOM    221  C4    G     7      63.183  66.456  63.542  1.00  0.00           C  
ATOM    222  C3'   G     7      61.272  68.959  61.223  1.00  0.00           C  
ATOM    223  H3'   G     7      62.341  69.150  61.314  1.00  0.00           H  
ATOM    224  C2'   G     7      60.801  68.050  62.366  1.00  0.00           C  
ATOM    225  H2'   G     7      61.311  68.462  63.237  1.00  0.00           H  
ATOM    226  O2'   G     7      59.384  67.966  62.548  1.00  0.00           O  
ATOM    227 HO2'   G     7      58.809  67.958  61.779  1.00  0.00           H  
ATOM    228  O3'   G     7      60.459  70.127  61.102  1.00  0.00           O  
ATOM    229  P     G     8      61.067  71.518  61.571  1.00  0.00           P  
ATOM    230  OP1   G     8      60.015  72.549  61.485  1.00  0.00           O  
ATOM    231  OP2   G     8      62.367  71.717  60.827  1.00  0.00           O  
ATOM    232  O5'   G     8      61.353  71.283  63.081  1.00  0.00           O  
ATOM    233  C5'   G     8      60.328  71.383  64.034  1.00  0.00           C  
ATOM    234  H5'   G     8      59.709  70.512  63.818  1.00  0.00           H  
ATOM    235 H5''   G     8      59.787  72.303  63.813  1.00  0.00           H  
ATOM    236  C4'   G     8      60.700  71.277  65.564  1.00  0.00           C  
ATOM    237  H4'   G     8      59.734  71.245  66.067  1.00  0.00           H  
ATOM    238  O4'   G     8      61.228  70.026  65.927  1.00  0.00           O  
ATOM    239  C1'   G     8      62.384  70.191  66.738  1.00  0.00           C  
ATOM    240  H1'   G     8      62.367  69.461  67.548  1.00  0.00           H  
ATOM    241  N9    G     8      63.577  69.837  65.950  1.00  0.00           N  
ATOM    242  C8    G     8      63.866  69.923  64.627  1.00  0.00           C  
ATOM    243  H8    G     8      63.068  70.100  63.921  1.00  0.00           H  
ATOM    244  N7    G     8      65.134  69.896  64.302  1.00  0.00           N  
ATOM    245  C5    G     8      65.733  69.615  65.540  1.00  0.00           C  
ATOM    246  C6    G     8      67.111  69.503  65.911  1.00  0.00           C  
ATOM    247  O6    G     8      68.102  69.625  65.223  1.00  0.00           O  
ATOM    248  N1    G     8      67.291  69.116  67.197  1.00  0.00           N  
ATOM    249  H1    G     8      68.257  69.037  67.482  1.00  0.00           H  
ATOM    250  C2    G     8      66.312  69.178  68.117  1.00  0.00           C  
ATOM    251  N2    G     8      66.679  69.362  69.331  1.00  0.00           N  
ATOM    252  H21   G     8      67.567  69.678  69.694  1.00  0.00           H  
ATOM    253  H22   G     8      65.893  69.438  69.962  1.00  0.00           H  
ATOM    254  N3    G     8      65.010  69.358  67.835  1.00  0.00           N  
ATOM    255  C4    G     8      64.776  69.602  66.549  1.00  0.00           C  
ATOM    256  C3'   G     8      61.666  72.304  66.147  1.00  0.00           C  
ATOM    257  H3'   G     8      62.368  72.506  65.338  1.00  0.00           H  
ATOM    258  C2'   G     8      62.358  71.589  67.266  1.00  0.00           C  
ATOM    259  H2'   G     8      63.320  72.093  67.361  1.00  0.00           H  
ATOM    260  O2'   G     8      61.731  71.528  68.538  1.00  0.00           O  
ATOM    261 HO2'   G     8      61.149  72.283  68.653  1.00  0.00           H  
ATOM    262  O3'   G     8      61.079  73.581  66.522  1.00  0.00           O  
ATOM    263  P     G     9      61.977  74.899  66.650  1.00  0.00           P  
ATOM    264  OP1   G     9      61.078  75.994  67.089  1.00  0.00           O  
ATOM    265  OP2   G     9      62.709  75.078  65.398  1.00  0.00           O  
ATOM    266  O5'   G     9      63.086  74.669  67.720  1.00  0.00           O  
ATOM    267  C5'   G     9      62.832  75.011  69.098  1.00  0.00           C  
ATOM    268  H5'   G     9      61.990  74.437  69.484  1.00  0.00           H  
ATOM    269 H5''   G     9      62.461  76.033  69.174  1.00  0.00           H  
ATOM    270  C4'   G     9      64.106  74.780  69.945  1.00  0.00           C  
ATOM    271  H4'   G     9      63.897  74.967  70.999  1.00  0.00           H  
ATOM    272  O4'   G     9      64.681  73.478  69.975  1.00  0.00           O  
ATOM    273  C1'   G     9      66.121  73.573  70.011  1.00  0.00           C  
ATOM    274  H1'   G     9      66.629  72.980  70.771  1.00  0.00           H  
ATOM    275  N9    G     9      66.782  73.155  68.746  1.00  0.00           N  
ATOM    276  C8    G     9      66.289  73.045  67.487  1.00  0.00           C  
ATOM    277  H8    G     9      65.313  73.403  67.195  1.00  0.00           H  
ATOM    278  N7    G     9      67.205  72.708  66.599  1.00  0.00           N  
ATOM    279  C5    G     9      68.361  72.466  67.357  1.00  0.00           C  
ATOM    280  C6    G     9      69.703  72.140  67.024  1.00  0.00           C  
ATOM    281  O6    G     9      70.101  71.778  65.904  1.00  0.00           O  
ATOM    282  N1    G     9      70.641  72.338  67.997  1.00  0.00           N  
ATOM    283  H1    G     9      71.604  72.164  67.750  1.00  0.00           H  
ATOM    284  C2    G     9      70.269  72.503  69.274  1.00  0.00           C  
ATOM    285  N2    G     9      71.188  72.614  70.208  1.00  0.00           N  
ATOM    286  H21   G     9      72.151  72.447  69.951  1.00  0.00           H  
ATOM    287  H22   G     9      70.986  73.103  71.069  1.00  0.00           H  
ATOM    288  N3    G     9      69.016  72.656  69.593  1.00  0.00           N  
ATOM    289  C4    G     9      68.077  72.687  68.641  1.00  0.00           C  
ATOM    290  C3'   G     9      65.282  75.731  69.506  1.00  0.00           C  
ATOM    291  H3'   G     9      65.483  75.552  68.450  1.00  0.00           H  
ATOM    292  C2'   G     9      66.345  75.051  70.346  1.00  0.00           C  
ATOM    293  H2'   G     9      67.347  75.316  70.009  1.00  0.00           H  
ATOM    294  O2'   G     9      66.228  75.209  71.711  1.00  0.00           O  
ATOM    295 HO2'   G     9      66.850  74.594  72.106  1.00  0.00           H  
ATOM    296  O3'   G     9      64.897  77.017  69.842  1.00  0.00           O  
ATOM    297  P     G    10      65.568  78.302  69.149  1.00  0.00           P  
ATOM    298  OP1   G    10      65.021  79.454  69.859  1.00  0.00           O  
ATOM    299  OP2   G    10      65.301  78.198  67.687  1.00  0.00           O  
ATOM    300  O5'   G    10      67.140  78.216  69.401  1.00  0.00           O  
ATOM    301  C5'   G    10      67.604  78.322  70.747  1.00  0.00           C  
ATOM    302  H5'   G    10      66.946  77.738  71.391  1.00  0.00           H  
ATOM    303 H5''   G    10      67.598  79.367  71.058  1.00  0.00           H  
ATOM    304  C4'   G    10      68.992  77.816  71.018  1.00  0.00           C  
ATOM    305  H4'   G    10      69.244  78.001  72.062  1.00  0.00           H  
ATOM    306  O4'   G    10      69.222  76.531  70.611  1.00  0.00           O  
ATOM    307  C1'   G    10      70.574  76.283  70.297  1.00  0.00           C  
ATOM    308  H1'   G    10      71.085  75.590  70.964  1.00  0.00           H  
ATOM    309  N9    G    10      70.636  75.905  68.887  1.00  0.00           N  
ATOM    310  C8    G    10      69.596  75.900  67.900  1.00  0.00           C  
ATOM    311  H8    G    10      68.618  76.284  68.149  1.00  0.00           H  
ATOM    312  N7    G    10      70.004  75.464  66.703  1.00  0.00           N  
ATOM    313  C5    G    10      71.377  75.177  66.867  1.00  0.00           C  
ATOM    314  C6    G    10      72.319  74.621  65.948  1.00  0.00           C  
ATOM    315  O6    G    10      72.033  74.160  64.827  1.00  0.00           O  
ATOM    316  N1    G    10      73.587  74.665  66.440  1.00  0.00           N  
ATOM    317  H1    G    10      74.356  74.267  65.918  1.00  0.00           H  
ATOM    318  C2    G    10      73.850  74.978  67.733  1.00  0.00           C  
ATOM    319  N2    G    10      75.086  75.162  68.011  1.00  0.00           N  
ATOM    320  H21   G    10      75.857  74.787  67.479  1.00  0.00           H  
ATOM    321  H22   G    10      75.390  75.513  68.908  1.00  0.00           H  
ATOM    322  N3    G    10      73.019  75.404  68.678  1.00  0.00           N  
ATOM    323  C4    G    10      71.760  75.528  68.159  1.00  0.00           C  
ATOM    324  C3'   G    10      69.948  78.657  70.112  1.00  0.00           C  
ATOM    325  H3'   G    10      69.738  78.652  69.042  1.00  0.00           H  
ATOM    326  C2'   G    10      71.118  77.695  70.415  1.00  0.00           C  
ATOM    327  H2'   G    10      71.834  77.884  69.615  1.00  0.00           H  
ATOM    328  O2'   G    10      71.714  77.885  71.720  1.00  0.00           O  
ATOM    329 HO2'   G    10      72.375  77.192  71.797  1.00  0.00           H  
ATOM    330  O3'   G    10      70.249  79.884  70.745  1.00  0.00           O  
ATOM    331  P     C    11      70.566  81.100  69.802  1.00  0.00           P  
ATOM    332  OP1   C    11      70.848  82.254  70.671  1.00  0.00           O  
ATOM    333  OP2   C    11      69.420  81.252  68.852  1.00  0.00           O  
ATOM    334  O5'   C    11      71.942  80.869  69.054  1.00  0.00           O  
ATOM    335  C5'   C    11      73.193  80.776  69.729  1.00  0.00           C  
ATOM    336  H5'   C    11      73.113  80.103  70.583  1.00  0.00           H  
ATOM    337 H5''   C    11      73.459  81.787  70.037  1.00  0.00           H  
ATOM    338  C4'   C    11      74.360  80.240  68.830  1.00  0.00           C  
ATOM    339  H4'   C    11      75.226  80.227  69.492  1.00  0.00           H  
ATOM    340  O4'   C    11      73.985  78.972  68.398  1.00  0.00           O  
ATOM    341  C1'   C    11      74.840  78.564  67.316  1.00  0.00           C  
ATOM    342  H1'   C    11      75.538  77.781  67.611  1.00  0.00           H  
ATOM    343  N1    C    11      74.081  78.159  66.093  1.00  0.00           N  
ATOM    344  C6    C    11      72.743  78.300  66.067  1.00  0.00           C  
ATOM    345  H6    C    11      72.256  78.791  66.896  1.00  0.00           H  
ATOM    346  C5    C    11      72.089  77.922  64.925  1.00  0.00           C  
ATOM    347  H5    C    11      71.038  78.165  64.866  1.00  0.00           H  
ATOM    348  C4    C    11      72.816  77.258  63.930  1.00  0.00           C  
ATOM    349  N4    C    11      72.181  76.920  62.846  1.00  0.00           N  
ATOM    350  H41   C    11      72.786  76.680  62.073  1.00  0.00           H  
ATOM    351  H42   C    11      71.199  76.684  62.847  1.00  0.00           H  
ATOM    352  N3    C    11      74.094  77.044  64.029  1.00  0.00           N  
ATOM    353  C2    C    11      74.747  77.531  65.076  1.00  0.00           C  
ATOM    354  O2    C    11      75.992  77.423  65.036  1.00  0.00           O  
ATOM    355  C3'   C    11      74.655  80.993  67.522  1.00  0.00           C  
ATOM    356  H3'   C    11      73.732  81.059  66.945  1.00  0.00           H  
ATOM    357  C2'   C    11      75.564  79.874  66.952  1.00  0.00           C  
ATOM    358  H2'   C    11      75.662  79.967  65.870  1.00  0.00           H  
ATOM    359  O2'   C    11      76.885  79.786  67.531  1.00  0.00           O  
ATOM    360 HO2'   C    11      77.301  79.011  67.146  1.00  0.00           H  
ATOM    361  O3'   C    11      75.449  82.172  67.573  1.00  0.00           O  
ATOM    362  P     U    12      75.517  83.057  66.253  1.00  0.00           P  
ATOM    363  OP1   U    12      76.036  84.401  66.650  1.00  0.00           O  
ATOM    364  OP2   U    12      74.217  82.999  65.525  1.00  0.00           O  
ATOM    365  O5'   U    12      76.543  82.331  65.340  1.00  0.00           O  
ATOM    366  C5'   U    12      77.981  82.383  65.538  1.00  0.00           C  
ATOM    367  H5'   U    12      78.212  81.757  66.399  1.00  0.00           H  
ATOM    368 H5''   U    12      78.340  83.410  65.605  1.00  0.00           H  
ATOM    369  C4'   U    12      78.696  81.815  64.331  1.00  0.00           C  
ATOM    370  H4'   U    12      79.758  81.680  64.537  1.00  0.00           H  
ATOM    371  O4'   U    12      78.168  80.543  63.974  1.00  0.00           O  
ATOM    372  C1'   U    12      78.067  80.384  62.601  1.00  0.00           C  
ATOM    373  H1'   U    12      78.595  79.472  62.322  1.00  0.00           H  
ATOM    374  N1    U    12      76.664  80.234  62.042  1.00  0.00           N  
ATOM    375  C6    U    12      75.610  80.450  62.829  1.00  0.00           C  
ATOM    376  H6    U    12      75.759  80.920  63.790  1.00  0.00           H  
ATOM    377  C5    U    12      74.356  80.028  62.445  1.00  0.00           C  
ATOM    378  H5    U    12      73.572  79.916  63.180  1.00  0.00           H  
ATOM    379  C4    U    12      74.131  79.477  61.126  1.00  0.00           C  
ATOM    380  O4    U    12      73.053  79.084  60.649  1.00  0.00           O  
ATOM    381  N3    U    12      75.267  79.431  60.359  1.00  0.00           N  
ATOM    382  H3    U    12      75.159  78.898  59.508  1.00  0.00           H  
ATOM    383  C2    U    12      76.538  79.785  60.727  1.00  0.00           C  
ATOM    384  O2    U    12      77.476  79.659  59.956  1.00  0.00           O  
ATOM    385  C3'   U    12      78.540  82.671  63.039  1.00  0.00           C  
ATOM    386  H3'   U    12      77.481  82.929  63.060  1.00  0.00           H  
ATOM    387  C2'   U    12      78.814  81.625  62.007  1.00  0.00           C  
ATOM    388  H2'   U    12      78.303  81.975  61.110  1.00  0.00           H  
ATOM    389  O2'   U    12      80.180  81.346  61.935  1.00  0.00           O  
ATOM    390 HO2'   U    12      80.743  82.103  61.758  1.00  0.00           H  
ATOM    391  O3'   U    12      79.427  83.799  63.240  1.00  0.00           O  
ATOM    392  P     C    13      79.089  85.067  62.411  1.00  0.00           P  
ATOM    393  OP1   C    13      80.132  86.081  62.719  1.00  0.00           O  
ATOM    394  OP2   C    13      77.669  85.312  62.690  1.00  0.00           O  
ATOM    395  O5'   C    13      79.353  84.606  60.933  1.00  0.00           O  
ATOM    396  C5'   C    13      80.642  84.432  60.340  1.00  0.00           C  
ATOM    397  H5'   C    13      81.303  83.955  61.064  1.00  0.00           H  
ATOM    398 H5''   C    13      81.072  85.414  60.144  1.00  0.00           H  
ATOM    399  C4'   C    13      80.642  83.837  58.967  1.00  0.00           C  
ATOM    400  H4'   C    13      81.656  83.616  58.634  1.00  0.00           H  
ATOM    401  O4'   C    13      79.891  82.580  59.011  1.00  0.00           O  
ATOM    402  C1'   C    13      79.070  82.434  57.861  1.00  0.00           C  
ATOM    403  H1'   C    13      79.480  81.539  57.392  1.00  0.00           H  
ATOM    404  N1    C    13      77.562  82.300  58.065  1.00  0.00           N  
ATOM    405  C6    C    13      76.865  82.984  59.043  1.00  0.00           C  
ATOM    406  H6    C    13      77.331  83.786  59.595  1.00  0.00           H  
ATOM    407  C5    C    13      75.523  82.867  59.095  1.00  0.00           C  
ATOM    408  H5    C    13      74.971  83.491  59.782  1.00  0.00           H  
ATOM    409  C4    C    13      74.862  81.974  58.172  1.00  0.00           C  
ATOM    410  N4    C    13      73.686  81.551  58.373  1.00  0.00           N  
ATOM    411  H41   C    13      73.440  80.755  57.803  1.00  0.00           H  
ATOM    412  H42   C    13      73.171  82.026  59.101  1.00  0.00           H  
ATOM    413  N3    C    13      75.578  81.255  57.347  1.00  0.00           N  
ATOM    414  C2    C    13      76.894  81.430  57.190  1.00  0.00           C  
ATOM    415  O2    C    13      77.492  80.877  56.309  1.00  0.00           O  
ATOM    416  C3'   C    13      79.862  84.615  57.936  1.00  0.00           C  
ATOM    417  H3'   C    13      78.959  85.047  58.369  1.00  0.00           H  
ATOM    418  C2'   C    13      79.301  83.614  56.927  1.00  0.00           C  
ATOM    419  H2'   C    13      78.383  84.041  56.524  1.00  0.00           H  
ATOM    420  O2'   C    13      80.378  83.346  56.063  1.00  0.00           O  
ATOM    421 HO2'   C    13      80.895  84.150  56.151  1.00  0.00           H  
ATOM    422  O3'   C    13      80.703  85.442  57.197  1.00  0.00           O  
ATOM    423  P     U    14      80.174  86.821  56.665  1.00  0.00           P  
ATOM    424  OP1   U    14      81.344  87.613  56.168  1.00  0.00           O  
ATOM    425  OP2   U    14      79.399  87.452  57.713  1.00  0.00           O  
ATOM    426  O5'   U    14      79.304  86.370  55.425  1.00  0.00           O  
ATOM    427  C5'   U    14      79.956  85.966  54.244  1.00  0.00           C  
ATOM    428  H5'   U    14      80.821  85.318  54.388  1.00  0.00           H  
ATOM    429 H5''   U    14      80.399  86.874  53.835  1.00  0.00           H  
ATOM    430  C4'   U    14      78.946  85.272  53.253  1.00  0.00           C  
ATOM    431  H4'   U    14      79.508  84.948  52.378  1.00  0.00           H  
ATOM    432  O4'   U    14      78.374  84.175  53.852  1.00  0.00           O  
ATOM    433  C1'   U    14      77.060  84.002  53.287  1.00  0.00           C  
ATOM    434  H1'   U    14      77.097  83.084  52.701  1.00  0.00           H  
ATOM    435  N1    U    14      76.011  83.937  54.353  1.00  0.00           N  
ATOM    436  C6    U    14      75.979  84.782  55.453  1.00  0.00           C  
ATOM    437  H6    U    14      76.797  85.470  55.607  1.00  0.00           H  
ATOM    438  C5    U    14      74.893  84.862  56.236  1.00  0.00           C  
ATOM    439  H5    U    14      74.865  85.676  56.945  1.00  0.00           H  
ATOM    440  C4    U    14      73.711  84.115  56.011  1.00  0.00           C  
ATOM    441  O4    U    14      72.697  84.150  56.671  1.00  0.00           O  
ATOM    442  N3    U    14      73.824  83.277  54.902  1.00  0.00           N  
ATOM    443  H3    U    14      73.017  82.685  54.766  1.00  0.00           H  
ATOM    444  C2    U    14      74.902  83.156  54.013  1.00  0.00           C  
ATOM    445  O2    U    14      74.798  82.541  52.941  1.00  0.00           O  
ATOM    446  C3'   U    14      77.779  86.114  52.791  1.00  0.00           C  
ATOM    447  H3'   U    14      77.385  86.663  53.647  1.00  0.00           H  
ATOM    448  C2'   U    14      76.752  85.111  52.288  1.00  0.00           C  
ATOM    449  H2'   U    14      75.763  85.506  52.518  1.00  0.00           H  
ATOM    450  O2'   U    14      76.746  84.777  50.912  1.00  0.00           O  
ATOM    451 HO2'   U    14      76.125  85.420  50.562  1.00  0.00           H  
ATOM    452  O3'   U    14      77.973  87.032  51.762  1.00  0.00           O  
ATOM    453  P     A    15      76.916  88.307  51.629  1.00  0.00           P  
ATOM    454  OP1   A    15      77.439  89.307  50.648  1.00  0.00           O  
ATOM    455  OP2   A    15      76.360  88.777  52.919  1.00  0.00           O  
ATOM    456  O5'   A    15      75.695  87.579  50.962  1.00  0.00           O  
ATOM    457  C5'   A    15      75.543  87.514  49.582  1.00  0.00           C  
ATOM    458  H5'   A    15      76.375  87.050  49.052  1.00  0.00           H  
ATOM    459 H5''   A    15      75.489  88.492  49.104  1.00  0.00           H  
ATOM    460  C4'   A    15      74.228  86.720  49.277  1.00  0.00           C  
ATOM    461  H4'   A    15      74.221  86.398  48.236  1.00  0.00           H  
ATOM    462  O4'   A    15      73.956  85.571  50.064  1.00  0.00           O  
ATOM    463  C1'   A    15      72.556  85.398  50.193  1.00  0.00           C  
ATOM    464  H1'   A    15      72.196  84.422  49.867  1.00  0.00           H  
ATOM    465  N9    A    15      72.242  85.534  51.669  1.00  0.00           N  
ATOM    466  C8    A    15      72.927  86.062  52.739  1.00  0.00           C  
ATOM    467  H8    A    15      73.860  86.574  52.550  1.00  0.00           H  
ATOM    468  N7    A    15      72.258  86.089  53.862  1.00  0.00           N  
ATOM    469  C5    A    15      71.075  85.459  53.504  1.00  0.00           C  
ATOM    470  C6    A    15      69.897  85.074  54.223  1.00  0.00           C  
ATOM    471  N6    A    15      69.498  85.421  55.411  1.00  0.00           N  
ATOM    472  H61   A    15      68.715  84.914  55.797  1.00  0.00           H  
ATOM    473  H62   A    15      70.227  85.710  56.048  1.00  0.00           H  
ATOM    474  N1    A    15      68.889  84.418  53.630  1.00  0.00           N  
ATOM    475  C2    A    15      69.048  84.124  52.354  1.00  0.00           C  
ATOM    476  H2    A    15      68.231  83.580  51.903  1.00  0.00           H  
ATOM    477  N3    A    15      70.069  84.471  51.567  1.00  0.00           N  
ATOM    478  C4    A    15      71.035  85.146  52.196  1.00  0.00           C  
ATOM    479  C3'   A    15      72.978  87.660  49.478  1.00  0.00           C  
ATOM    480  H3'   A    15      73.013  88.147  50.453  1.00  0.00           H  
ATOM    481  C2'   A    15      71.909  86.537  49.415  1.00  0.00           C  
ATOM    482  H2'   A    15      71.004  86.908  49.895  1.00  0.00           H  
ATOM    483  O2'   A    15      71.512  86.151  48.170  1.00  0.00           O  
ATOM    484 HO2'   A    15      70.728  85.597  48.199  1.00  0.00           H  
ATOM    485  O3'   A    15      72.847  88.752  48.527  1.00  0.00           O  
ATOM    486  P     G    16      71.792  89.886  48.809  1.00  0.00           P  
ATOM    487  OP1   G    16      72.034  90.932  47.852  1.00  0.00           O  
ATOM    488  OP2   G    16      71.864  90.210  50.236  1.00  0.00           O  
ATOM    489  O5'   G    16      70.319  89.239  48.573  1.00  0.00           O  
ATOM    490  C5'   G    16      69.935  88.728  47.339  1.00  0.00           C  
ATOM    491  H5'   G    16      70.676  88.013  46.981  1.00  0.00           H  
ATOM    492 H5''   G    16      69.874  89.539  46.614  1.00  0.00           H  
ATOM    493  C4'   G    16      68.541  88.057  47.332  1.00  0.00           C  
ATOM    494  H4'   G    16      68.301  87.620  46.362  1.00  0.00           H  
ATOM    495  O4'   G    16      68.571  87.071  48.410  1.00  0.00           O  
ATOM    496  C1'   G    16      67.323  87.159  49.119  1.00  0.00           C  
ATOM    497  H1'   G    16      66.948  86.136  49.156  1.00  0.00           H  
ATOM    498  N9    G    16      67.620  87.536  50.519  1.00  0.00           N  
ATOM    499  C8    G    16      68.863  87.929  51.126  1.00  0.00           C  
ATOM    500  H8    G    16      69.696  88.284  50.538  1.00  0.00           H  
ATOM    501  N7    G    16      68.762  88.079  52.435  1.00  0.00           N  
ATOM    502  C5    G    16      67.452  87.573  52.752  1.00  0.00           C  
ATOM    503  C6    G    16      66.776  87.420  53.982  1.00  0.00           C  
ATOM    504  O6    G    16      67.122  87.789  55.133  1.00  0.00           O  
ATOM    505  N1    G    16      65.434  86.935  53.896  1.00  0.00           N  
ATOM    506  H1    G    16      64.872  86.836  54.730  1.00  0.00           H  
ATOM    507  C2    G    16      64.896  86.575  52.791  1.00  0.00           C  
ATOM    508  N2    G    16      63.628  86.287  52.791  1.00  0.00           N  
ATOM    509  H21   G    16      63.107  86.212  53.653  1.00  0.00           H  
ATOM    510  H22   G    16      63.179  85.920  51.964  1.00  0.00           H  
ATOM    511  N3    G    16      65.522  86.638  51.615  1.00  0.00           N  
ATOM    512  C4    G    16      66.768  87.241  51.592  1.00  0.00           C  
ATOM    513  C3'   G    16      67.437  89.131  47.685  1.00  0.00           C  
ATOM    514  H3'   G    16      67.877  89.813  48.413  1.00  0.00           H  
ATOM    515  C2'   G    16      66.403  88.140  48.339  1.00  0.00           C  
ATOM    516  H2'   G    16      65.712  88.632  49.023  1.00  0.00           H  
ATOM    517  O2'   G    16      65.744  87.289  47.505  1.00  0.00           O  
ATOM    518 HO2'   G    16      65.500  87.874  46.784  1.00  0.00           H  
ATOM    519  O3'   G    16      66.928  89.930  46.684  1.00  0.00           O  
ATOM    520  P     U    17      66.000  91.172  47.043  1.00  0.00           P  
ATOM    521  OP1   U    17      65.468  91.691  45.787  1.00  0.00           O  
ATOM    522  OP2   U    17      66.919  92.057  47.815  1.00  0.00           O  
ATOM    523  O5'   U    17      64.824  90.767  47.951  1.00  0.00           O  
ATOM    524  C5'   U    17      63.659  90.047  47.457  1.00  0.00           C  
ATOM    525  H5'   U    17      63.996  89.180  46.890  1.00  0.00           H  
ATOM    526 H5''   U    17      63.140  90.767  46.824  1.00  0.00           H  
ATOM    527  C4'   U    17      62.589  89.609  48.446  1.00  0.00           C  
ATOM    528  H4'   U    17      61.760  89.142  47.915  1.00  0.00           H  
ATOM    529  O4'   U    17      63.133  88.699  49.424  1.00  0.00           O  
ATOM    530  C1'   U    17      62.487  88.883  50.717  1.00  0.00           C  
ATOM    531  H1'   U    17      62.079  87.947  51.099  1.00  0.00           H  
ATOM    532  N1    U    17      63.258  89.456  51.831  1.00  0.00           N  
ATOM    533  C6    U    17      64.413  90.226  51.607  1.00  0.00           C  
ATOM    534  H6    U    17      64.650  90.468  50.582  1.00  0.00           H  
ATOM    535  C5    U    17      64.993  90.832  52.694  1.00  0.00           C  
ATOM    536  H5    U    17      65.752  91.586  52.548  1.00  0.00           H  
ATOM    537  C4    U    17      64.655  90.527  54.060  1.00  0.00           C  
ATOM    538  O4    U    17      65.302  90.826  55.056  1.00  0.00           O  
ATOM    539  N3    U    17      63.564  89.648  54.177  1.00  0.00           N  
ATOM    540  H3    U    17      63.301  89.411  55.122  1.00  0.00           H  
ATOM    541  C2    U    17      62.743  89.225  53.137  1.00  0.00           C  
ATOM    542  O2    U    17      61.630  88.725  53.472  1.00  0.00           O  
ATOM    543  C3'   U    17      61.979  90.732  49.299  1.00  0.00           C  
ATOM    544  H3'   U    17      62.714  91.385  49.769  1.00  0.00           H  
ATOM    545  C2'   U    17      61.422  89.840  50.424  1.00  0.00           C  
ATOM    546  H2'   U    17      61.137  90.539  51.210  1.00  0.00           H  
ATOM    547  O2'   U    17      60.194  89.174  50.014  1.00  0.00           O  
ATOM    548 HO2'   U    17      59.580  89.627  49.431  1.00  0.00           H  
ATOM    549  O3'   U    17      60.973  91.400  48.674  1.00  0.00           O  
ATOM    550  P     G    18      60.571  92.946  49.011  1.00  0.00           P  
ATOM    551  OP1   G    18      61.122  93.408  50.295  1.00  0.00           O  
ATOM    552  OP2   G    18      59.140  93.133  48.761  1.00  0.00           O  
ATOM    553  O5'   G    18      61.357  93.649  47.846  1.00  0.00           O  
ATOM    554  C5'   G    18      62.729  94.146  47.936  1.00  0.00           C  
ATOM    555  H5'   G    18      63.408  93.298  47.852  1.00  0.00           H  
ATOM    556 H5''   G    18      62.941  94.543  48.929  1.00  0.00           H  
ATOM    557  C4'   G    18      63.062  95.142  46.814  1.00  0.00           C  
ATOM    558  H4'   G    18      64.020  95.571  47.108  1.00  0.00           H  
ATOM    559  O4'   G    18      63.065  94.607  45.535  1.00  0.00           O  
ATOM    560  C1'   G    18      61.962  95.064  44.748  1.00  0.00           C  
ATOM    561  H1'   G    18      62.361  95.648  43.918  1.00  0.00           H  
ATOM    562  N9    G    18      61.109  93.939  44.231  1.00  0.00           N  
ATOM    563  C8    G    18      60.919  92.795  44.820  1.00  0.00           C  
ATOM    564  H8    G    18      61.357  92.542  45.774  1.00  0.00           H  
ATOM    565  N7    G    18      60.347  91.894  44.080  1.00  0.00           N  
ATOM    566  C5    G    18      60.192  92.568  42.814  1.00  0.00           C  
ATOM    567  C6    G    18      59.696  92.237  41.513  1.00  0.00           C  
ATOM    568  O6    G    18      59.313  91.076  41.274  1.00  0.00           O  
ATOM    569  N1    G    18      59.658  93.176  40.586  1.00  0.00           N  
ATOM    570  H1    G    18      59.301  93.073  39.647  1.00  0.00           H  
ATOM    571  C2    G    18      60.086  94.431  40.935  1.00  0.00           C  
ATOM    572  N2    G    18      60.215  95.188  39.899  1.00  0.00           N  
ATOM    573  H21   G    18      60.000  94.814  38.986  1.00  0.00           H  
ATOM    574  H22   G    18      60.283  96.170  40.128  1.00  0.00           H  
ATOM    575  N3    G    18      60.590  94.888  42.055  1.00  0.00           N  
ATOM    576  C4    G    18      60.603  93.859  42.973  1.00  0.00           C  
ATOM    577  C3'   G    18      62.189  96.344  46.774  1.00  0.00           C  
ATOM    578  H3'   G    18      61.775  96.578  47.754  1.00  0.00           H  
ATOM    579  C2'   G    18      61.156  95.937  45.717  1.00  0.00           C  
ATOM    580  H2'   G    18      60.442  95.400  46.341  1.00  0.00           H  
ATOM    581  O2'   G    18      60.507  97.052  45.168  1.00  0.00           O  
ATOM    582 HO2'   G    18      61.188  97.637  44.827  1.00  0.00           H  
ATOM    583  O3'   G    18      62.868  97.543  46.479  1.00  0.00           O  
ATOM    584  P     C    19      63.599  98.390  47.598  1.00  0.00           P  
ATOM    585  OP1   C    19      64.580  99.238  46.809  1.00  0.00           O  
ATOM    586  OP2   C    19      64.055  97.433  48.642  1.00  0.00           O  
ATOM    587  O5'   C    19      62.570  99.356  48.137  1.00  0.00           O  
ATOM    588  C5'   C    19      62.295 100.617  47.489  1.00  0.00           C  
ATOM    589  H5'   C    19      61.931 100.502  46.468  1.00  0.00           H  
ATOM    590 H5''   C    19      63.196 101.227  47.563  1.00  0.00           H  
ATOM    591  C4'   C    19      61.133 101.316  48.300  1.00  0.00           C  
ATOM    592  H4'   C    19      60.674 102.202  47.862  1.00  0.00           H  
ATOM    593  O4'   C    19      60.090 100.318  48.335  1.00  0.00           O  
ATOM    594  C1'   C    19      59.703 100.027  49.657  1.00  0.00           C  
ATOM    595  H1'   C    19      58.873 100.709  49.843  1.00  0.00           H  
ATOM    596  N1    C    19      59.188  98.691  49.798  1.00  0.00           N  
ATOM    597  C6    C    19      59.420  97.740  48.815  1.00  0.00           C  
ATOM    598  H6    C    19      60.017  97.961  47.943  1.00  0.00           H  
ATOM    599  C5    C    19      58.888  96.509  48.928  1.00  0.00           C  
ATOM    600  H5    C    19      59.102  95.743  48.197  1.00  0.00           H  
ATOM    601  C4    C    19      58.099  96.214  50.043  1.00  0.00           C  
ATOM    602  N4    C    19      57.703  94.941  50.257  1.00  0.00           N  
ATOM    603  H41   C    19      57.370  94.734  51.188  1.00  0.00           H  
ATOM    604  H42   C    19      58.016  94.222  49.621  1.00  0.00           H  
ATOM    605  N3    C    19      57.845  97.081  50.998  1.00  0.00           N  
ATOM    606  C2    C    19      58.310  98.409  50.856  1.00  0.00           C  
ATOM    607  O2    C    19      58.105  99.177  51.808  1.00  0.00           O  
ATOM    608  C3'   C    19      61.524 101.467  49.725  1.00  0.00           C  
ATOM    609  H3'   C    19      62.608 101.466  49.843  1.00  0.00           H  
ATOM    610  C2'   C    19      60.993 100.280  50.456  1.00  0.00           C  
ATOM    611  H2'   C    19      61.695  99.473  50.248  1.00  0.00           H  
ATOM    612  O2'   C    19      60.729 100.607  51.800  1.00  0.00           O  
ATOM    613 HO2'   C    19      61.079 101.490  51.937  1.00  0.00           H  
ATOM    614  O3'   C    19      61.108 102.775  50.143  1.00  0.00           O  
ATOM    615  P     A    20      61.924 103.735  51.131  1.00  0.00           P  
ATOM    616  OP1   A    20      62.120 102.892  52.324  1.00  0.00           O  
ATOM    617  OP2   A    20      61.262 105.067  51.203  1.00  0.00           O  
ATOM    618  O5'   A    20      63.385 103.874  50.545  1.00  0.00           O  
ATOM    619  C5'   A    20      63.544 104.391  49.248  1.00  0.00           C  
ATOM    620  H5'   A    20      62.795 105.173  49.123  1.00  0.00           H  
ATOM    621 H5''   A    20      63.248 103.619  48.539  1.00  0.00           H  
ATOM    622  C4'   A    20      64.946 104.899  48.960  1.00  0.00           C  
ATOM    623  H4'   A    20      65.089 104.905  47.879  1.00  0.00           H  
ATOM    624  O4'   A    20      65.028 106.195  49.487  1.00  0.00           O  
ATOM    625  C1'   A    20      66.277 106.440  50.108  1.00  0.00           C  
ATOM    626  H1'   A    20      66.780 107.337  49.749  1.00  0.00           H  
ATOM    627  N9    A    20      66.088 106.535  51.598  1.00  0.00           N  
ATOM    628  C8    A    20      64.936 106.392  52.351  1.00  0.00           C  
ATOM    629  H8    A    20      64.024 105.949  51.980  1.00  0.00           H  
ATOM    630  N7    A    20      65.036 106.633  53.629  1.00  0.00           N  
ATOM    631  C5    A    20      66.337 107.054  53.672  1.00  0.00           C  
ATOM    632  C6    A    20      67.205 107.427  54.760  1.00  0.00           C  
ATOM    633  N6    A    20      66.839 107.466  55.981  1.00  0.00           N  
ATOM    634  H61   A    20      67.482 108.047  56.500  1.00  0.00           H  
ATOM    635  H62   A    20      65.836 107.442  56.104  1.00  0.00           H  
ATOM    636  N1    A    20      68.458 107.842  54.558  1.00  0.00           N  
ATOM    637  C2    A    20      68.854 107.833  53.260  1.00  0.00           C  
ATOM    638  H2    A    20      69.909 108.030  53.146  1.00  0.00           H  
ATOM    639  N3    A    20      68.313 107.409  52.218  1.00  0.00           N  
ATOM    640  C4    A    20      67.012 107.022  52.492  1.00  0.00           C  
ATOM    641  C3'   A    20      66.083 104.090  49.680  1.00  0.00           C  
ATOM    642  H3'   A    20      65.812 103.800  50.695  1.00  0.00           H  
ATOM    643  C2'   A    20      67.169 105.225  49.826  1.00  0.00           C  
ATOM    644  H2'   A    20      67.825 105.085  50.686  1.00  0.00           H  
ATOM    645  O2'   A    20      67.786 105.394  48.510  1.00  0.00           O  
ATOM    646 HO2'   A    20      68.085 104.548  48.168  1.00  0.00           H  
ATOM    647  O3'   A    20      66.521 102.964  48.936  1.00  0.00           O  
ATOM    648  P     G    21      66.864 101.626  49.673  1.00  0.00           P  
ATOM    649  OP1   G    21      67.669 100.890  48.787  1.00  0.00           O  
ATOM    650  OP2   G    21      65.582 101.006  50.197  1.00  0.00           O  
ATOM    651  O5'   G    21      67.772 102.041  50.941  1.00  0.00           O  
ATOM    652  C5'   G    21      69.114 102.462  50.839  1.00  0.00           C  
ATOM    653  H5'   G    21      69.199 103.177  50.020  1.00  0.00           H  
ATOM    654 H5''   G    21      69.764 101.665  50.478  1.00  0.00           H  
ATOM    655  C4'   G    21      69.752 103.037  52.102  1.00  0.00           C  
ATOM    656  H4'   G    21      70.765 103.243  51.756  1.00  0.00           H  
ATOM    657  O4'   G    21      69.302 104.244  52.609  1.00  0.00           O  
ATOM    658  C1'   G    21      69.434 104.228  54.046  1.00  0.00           C  
ATOM    659  H1'   G    21      69.916 105.101  54.485  1.00  0.00           H  
ATOM    660  N9    G    21      68.130 104.145  54.699  1.00  0.00           N  
ATOM    661  C8    G    21      66.961 103.675  54.129  1.00  0.00           C  
ATOM    662  H8    G    21      66.896 103.277  53.127  1.00  0.00           H  
ATOM    663  N7    G    21      65.896 103.753  54.880  1.00  0.00           N  
ATOM    664  C5    G    21      66.468 104.151  56.062  1.00  0.00           C  
ATOM    665  C6    G    21      65.799 104.499  57.312  1.00  0.00           C  
ATOM    666  O6    G    21      64.593 104.393  57.572  1.00  0.00           O  
ATOM    667  N1    G    21      66.546 105.115  58.278  1.00  0.00           N  
ATOM    668  H1    G    21      66.068 105.497  59.082  1.00  0.00           H  
ATOM    669  C2    G    21      67.926 105.149  58.104  1.00  0.00           C  
ATOM    670  N2    G    21      68.637 105.568  59.104  1.00  0.00           N  
ATOM    671  H21   G    21      68.227 105.841  59.986  1.00  0.00           H  
ATOM    672  H22   G    21      69.601 105.780  58.890  1.00  0.00           H  
ATOM    673  N3    G    21      68.557 104.886  56.998  1.00  0.00           N  
ATOM    674  C4    G    21      67.816 104.422  56.005  1.00  0.00           C  
ATOM    675  C3'   G    21      69.876 102.085  53.376  1.00  0.00           C  
ATOM    676  H3'   G    21      68.948 101.551  53.579  1.00  0.00           H  
ATOM    677  C2'   G    21      70.353 103.153  54.458  1.00  0.00           C  
ATOM    678  H2'   G    21      70.195 102.812  55.481  1.00  0.00           H  
ATOM    679  O2'   G    21      71.709 103.593  54.337  1.00  0.00           O  
ATOM    680 HO2'   G    21      71.717 103.878  53.421  1.00  0.00           H  
ATOM    681  O3'   G    21      70.945 101.184  53.176  1.00  0.00           O  
ATOM    682  P     C    22      71.043  99.709  53.753  1.00  0.00           P  
ATOM    683  OP1   C    22      72.168  98.980  53.088  1.00  0.00           O  
ATOM    684  OP2   C    22      69.701  99.103  53.689  1.00  0.00           O  
ATOM    685  O5'   C    22      71.229  99.975  55.292  1.00  0.00           O  
ATOM    686  C5'   C    22      72.610 100.296  55.632  1.00  0.00           C  
ATOM    687  H5'   C    22      72.999 101.031  54.928  1.00  0.00           H  
ATOM    688 H5''   C    22      73.240  99.419  55.487  1.00  0.00           H  
ATOM    689  C4'   C    22      72.848 100.771  57.053  1.00  0.00           C  
ATOM    690  H4'   C    22      73.928 100.903  57.125  1.00  0.00           H  
ATOM    691  O4'   C    22      72.147 101.943  57.349  1.00  0.00           O  
ATOM    692  C1'   C    22      71.505 101.941  58.666  1.00  0.00           C  
ATOM    693  H1'   C    22      71.798 102.738  59.351  1.00  0.00           H  
ATOM    694  N1    C    22      70.028 101.840  58.635  1.00  0.00           N  
ATOM    695  C6    C    22      69.382 101.278  57.603  1.00  0.00           C  
ATOM    696  H6    C    22      69.960 101.051  56.719  1.00  0.00           H  
ATOM    697  C5    C    22      68.032 101.229  57.577  1.00  0.00           C  
ATOM    698  H5    C    22      67.527 100.803  56.722  1.00  0.00           H  
ATOM    699  C4    C    22      67.321 101.623  58.676  1.00  0.00           C  
ATOM    700  N4    C    22      66.023 101.641  58.723  1.00  0.00           N  
ATOM    701  H41   C    22      65.618 102.130  59.508  1.00  0.00           H  
ATOM    702  H42   C    22      65.574 101.392  57.853  1.00  0.00           H  
ATOM    703  N3    C    22      67.931 102.048  59.755  1.00  0.00           N  
ATOM    704  C2    C    22      69.288 102.180  59.744  1.00  0.00           C  
ATOM    705  O2    C    22      69.801 102.467  60.821  1.00  0.00           O  
ATOM    706  C3'   C    22      72.387  99.811  58.089  1.00  0.00           C  
ATOM    707  H3'   C    22      71.470  99.332  57.745  1.00  0.00           H  
ATOM    708  C2'   C    22      72.123 100.615  59.304  1.00  0.00           C  
ATOM    709  H2'   C    22      71.448 100.012  59.912  1.00  0.00           H  
ATOM    710  O2'   C    22      73.269 100.987  60.064  1.00  0.00           O  
ATOM    711 HO2'   C    22      72.977 101.451  60.852  1.00  0.00           H  
ATOM    712  O3'   C    22      73.469  98.859  58.391  1.00  0.00           O  
ATOM    713  P     U    23      73.116  97.324  58.696  1.00  0.00           P  
ATOM    714  OP1   U    23      74.366  96.618  59.025  1.00  0.00           O  
ATOM    715  OP2   U    23      72.335  96.848  57.505  1.00  0.00           O  
ATOM    716  O5'   U    23      72.184  97.287  59.997  1.00  0.00           O  
ATOM    717  C5'   U    23      72.771  97.465  61.300  1.00  0.00           C  
ATOM    718  H5'   U    23      73.466  98.304  61.304  1.00  0.00           H  
ATOM    719 H5''   U    23      73.280  96.536  61.557  1.00  0.00           H  
ATOM    720  C4'   U    23      71.661  97.795  62.259  1.00  0.00           C  
ATOM    721  H4'   U    23      72.133  97.956  63.228  1.00  0.00           H  
ATOM    722  O4'   U    23      70.874  98.919  61.876  1.00  0.00           O  
ATOM    723  C1'   U    23      69.582  98.646  62.447  1.00  0.00           C  
ATOM    724  H1'   U    23      69.436  99.389  63.232  1.00  0.00           H  
ATOM    725  N1    U    23      68.448  98.851  61.531  1.00  0.00           N  
ATOM    726  C6    U    23      68.494  98.462  60.217  1.00  0.00           C  
ATOM    727  H6    U    23      69.421  98.089  59.805  1.00  0.00           H  
ATOM    728  C5    U    23      67.355  98.444  59.444  1.00  0.00           C  
ATOM    729  H5    U    23      67.422  98.019  58.453  1.00  0.00           H  
ATOM    730  C4    U    23      66.019  98.749  59.983  1.00  0.00           C  
ATOM    731  O4    U    23      64.966  98.608  59.400  1.00  0.00           O  
ATOM    732  N3    U    23      66.075  99.133  61.291  1.00  0.00           N  
ATOM    733  H3    U    23      65.168  99.184  61.733  1.00  0.00           H  
ATOM    734  C2    U    23      67.148  99.098  62.141  1.00  0.00           C  
ATOM    735  O2    U    23      66.925  99.273  63.329  1.00  0.00           O  
ATOM    736  C3'   U    23      70.771  96.544  62.309  1.00  0.00           C  
ATOM    737  H3'   U    23      70.459  96.071  61.378  1.00  0.00           H  
ATOM    738  C2'   U    23      69.661  97.226  63.036  1.00  0.00           C  
ATOM    739  H2'   U    23      68.686  96.744  62.958  1.00  0.00           H  
ATOM    740  O2'   U    23      69.887  97.375  64.406  1.00  0.00           O  
ATOM    741 HO2'   U    23      69.624  96.538  64.796  1.00  0.00           H  
ATOM    742  O3'   U    23      71.385  95.516  63.114  1.00  0.00           O  
ATOM    743  P     C    24      70.691  94.133  63.463  1.00  0.00           P  
ATOM    744  OP1   C    24      71.743  93.253  64.022  1.00  0.00           O  
ATOM    745  OP2   C    24      69.930  93.660  62.250  1.00  0.00           O  
ATOM    746  O5'   C    24      69.676  94.413  64.598  1.00  0.00           O  
ATOM    747  C5'   C    24      70.103  94.529  65.919  1.00  0.00           C  
ATOM    748  H5'   C    24      70.758  95.384  66.090  1.00  0.00           H  
ATOM    749 H5''   C    24      70.505  93.582  66.279  1.00  0.00           H  
ATOM    750  C4'   C    24      68.775  94.864  66.707  1.00  0.00           C  
ATOM    751  H4'   C    24      68.966  95.070  67.760  1.00  0.00           H  
ATOM    752  O4'   C    24      67.971  95.918  66.126  1.00  0.00           O  
ATOM    753  C1'   C    24      66.567  95.726  66.498  1.00  0.00           C  
ATOM    754  H1'   C    24      66.269  96.457  67.249  1.00  0.00           H  
ATOM    755  N1    C    24      65.664  95.849  65.349  1.00  0.00           N  
ATOM    756  C6    C    24      66.182  95.796  64.072  1.00  0.00           C  
ATOM    757  H6    C    24      67.255  95.745  63.962  1.00  0.00           H  
ATOM    758  C5    C    24      65.352  95.621  63.038  1.00  0.00           C  
ATOM    759  H5    C    24      65.805  95.294  62.114  1.00  0.00           H  
ATOM    760  C4    C    24      63.921  95.693  63.250  1.00  0.00           C  
ATOM    761  N4    C    24      63.104  95.803  62.192  1.00  0.00           N  
ATOM    762  H41   C    24      62.114  95.808  62.394  1.00  0.00           H  
ATOM    763  H42   C    24      63.440  95.692  61.246  1.00  0.00           H  
ATOM    764  N3    C    24      63.399  95.808  64.464  1.00  0.00           N  
ATOM    765  C2    C    24      64.234  95.876  65.565  1.00  0.00           C  
ATOM    766  O2    C    24      63.814  95.840  66.686  1.00  0.00           O  
ATOM    767  C3'   C    24      67.816  93.693  66.712  1.00  0.00           C  
ATOM    768  H3'   C    24      67.666  93.461  65.658  1.00  0.00           H  
ATOM    769  C2'   C    24      66.503  94.324  67.169  1.00  0.00           C  
ATOM    770  H2'   C    24      65.619  93.807  66.797  1.00  0.00           H  
ATOM    771  O2'   C    24      66.374  94.419  68.593  1.00  0.00           O  
ATOM    772 HO2'   C    24      67.027  93.769  68.865  1.00  0.00           H  
ATOM    773  O3'   C    24      68.110  92.591  67.545  1.00  0.00           O  
ATOM    774  P     G    25      68.026  91.103  67.061  1.00  0.00           P  
ATOM    775  OP1   G    25      68.446  90.242  68.152  1.00  0.00           O  
ATOM    776  OP2   G    25      68.776  91.058  65.779  1.00  0.00           O  
ATOM    777  O5'   G    25      66.471  90.775  66.765  1.00  0.00           O  
ATOM    778  C5'   G    25      65.475  91.043  67.747  1.00  0.00           C  
ATOM    779  H5'   G    25      65.561  92.071  68.101  1.00  0.00           H  
ATOM    780 H5''   G    25      65.594  90.332  68.565  1.00  0.00           H  
ATOM    781  C4'   G    25      64.005  90.903  67.187  1.00  0.00           C  
ATOM    782  H4'   G    25      63.291  90.955  68.009  1.00  0.00           H  
ATOM    783  O4'   G    25      63.827  91.971  66.258  1.00  0.00           O  
ATOM    784  C1'   G    25      62.884  91.586  65.267  1.00  0.00           C  
ATOM    785  H1'   G    25      61.974  92.186  65.248  1.00  0.00           H  
ATOM    786  N9    G    25      63.564  91.825  63.991  1.00  0.00           N  
ATOM    787  C8    G    25      64.896  91.893  63.756  1.00  0.00           C  
ATOM    788  H8    G    25      65.680  91.833  64.496  1.00  0.00           H  
ATOM    789  N7    G    25      65.171  92.124  62.464  1.00  0.00           N  
ATOM    790  C5    G    25      63.906  92.228  61.847  1.00  0.00           C  
ATOM    791  C6    G    25      63.505  92.303  60.430  1.00  0.00           C  
ATOM    792  O6    G    25      64.240  92.364  59.423  1.00  0.00           O  
ATOM    793  N1    G    25      62.145  92.224  60.299  1.00  0.00           N  
ATOM    794  H1    G    25      61.745  92.360  59.382  1.00  0.00           H  
ATOM    795  C2    G    25      61.235  92.206  61.315  1.00  0.00           C  
ATOM    796  N2    G    25      60.068  92.414  60.967  1.00  0.00           N  
ATOM    797  H21   G    25      59.826  92.625  60.009  1.00  0.00           H  
ATOM    798  H22   G    25      59.433  92.515  61.745  1.00  0.00           H  
ATOM    799  N3    G    25      61.546  92.119  62.616  1.00  0.00           N  
ATOM    800  C4    G    25      62.885  92.067  62.796  1.00  0.00           C  
ATOM    801  C3'   G    25      63.848  89.679  66.324  1.00  0.00           C  
ATOM    802  H3'   G    25      64.714  89.586  65.668  1.00  0.00           H  
ATOM    803  C2'   G    25      62.589  90.195  65.655  1.00  0.00           C  
ATOM    804  H2'   G    25      62.289  89.537  64.840  1.00  0.00           H  
ATOM    805  O2'   G    25      61.464  90.334  66.503  1.00  0.00           O  
ATOM    806 HO2'   G    25      60.778  90.761  65.984  1.00  0.00           H  
ATOM    807  O3'   G    25      63.584  88.522  67.053  1.00  0.00           O  
ATOM    808  P     A    26      63.843  87.104  66.294  1.00  0.00           P  
ATOM    809  OP1   A    26      63.398  86.007  67.170  1.00  0.00           O  
ATOM    810  OP2   A    26      65.231  87.177  65.754  1.00  0.00           O  
ATOM    811  O5'   A    26      62.828  87.011  64.943  1.00  0.00           O  
ATOM    812  C5'   A    26      61.492  86.932  65.086  1.00  0.00           C  
ATOM    813  H5'   A    26      61.145  87.772  65.687  1.00  0.00           H  
ATOM    814 H5''   A    26      61.344  85.925  65.477  1.00  0.00           H  
ATOM    815  C4'   A    26      60.692  87.033  63.761  1.00  0.00           C  
ATOM    816  H4'   A    26      59.636  87.015  64.029  1.00  0.00           H  
ATOM    817  O4'   A    26      60.925  88.269  62.999  1.00  0.00           O  
ATOM    818  C1'   A    26      60.820  87.998  61.559  1.00  0.00           C  
ATOM    819  H1'   A    26      60.036  88.663  61.198  1.00  0.00           H  
ATOM    820  N9    A    26      62.144  88.363  60.925  1.00  0.00           N  
ATOM    821  C8    A    26      63.373  88.478  61.491  1.00  0.00           C  
ATOM    822  H8    A    26      63.518  88.102  62.493  1.00  0.00           H  
ATOM    823  N7    A    26      64.334  88.832  60.663  1.00  0.00           N  
ATOM    824  C5    A    26      63.651  89.015  59.424  1.00  0.00           C  
ATOM    825  C6    A    26      64.026  89.378  58.112  1.00  0.00           C  
ATOM    826  N6    A    26      65.233  89.580  57.623  1.00  0.00           N  
ATOM    827  H61   A    26      65.284  89.829  56.646  1.00  0.00           H  
ATOM    828  H62   A    26      66.096  89.486  58.140  1.00  0.00           H  
ATOM    829  N1    A    26      63.076  89.419  57.186  1.00  0.00           N  
ATOM    830  C2    A    26      61.832  89.096  57.505  1.00  0.00           C  
ATOM    831  H2    A    26      61.136  88.984  56.687  1.00  0.00           H  
ATOM    832  N3    A    26      61.348  88.702  58.628  1.00  0.00           N  
ATOM    833  C4    A    26      62.302  88.722  59.622  1.00  0.00           C  
ATOM    834  C3'   A    26      60.962  85.959  62.817  1.00  0.00           C  
ATOM    835  H3'   A    26      62.049  85.934  62.746  1.00  0.00           H  
ATOM    836  C2'   A    26      60.349  86.571  61.567  1.00  0.00           C  
ATOM    837  H2'   A    26      60.732  86.019  60.709  1.00  0.00           H  
ATOM    838  O2'   A    26      58.969  86.582  61.614  1.00  0.00           O  
ATOM    839 HO2'   A    26      58.726  86.063  62.384  1.00  0.00           H  
ATOM    840  O3'   A    26      60.394  84.647  63.219  1.00  0.00           O  
ATOM    841  P     C    27      61.019  83.261  62.626  1.00  0.00           P  
ATOM    842  OP1   C    27      60.117  82.156  63.073  1.00  0.00           O  
ATOM    843  OP2   C    27      62.444  83.228  62.994  1.00  0.00           O  
ATOM    844  O5'   C    27      60.871  83.529  61.035  1.00  0.00           O  
ATOM    845  C5'   C    27      59.604  83.556  60.443  1.00  0.00           C  
ATOM    846  H5'   C    27      59.070  84.395  60.888  1.00  0.00           H  
ATOM    847 H5''   C    27      59.022  82.651  60.618  1.00  0.00           H  
ATOM    848  C4'   C    27      59.650  83.746  58.943  1.00  0.00           C  
ATOM    849  H4'   C    27      58.661  83.476  58.573  1.00  0.00           H  
ATOM    850  O4'   C    27      60.022  85.000  58.524  1.00  0.00           O  
ATOM    851  C1'   C    27      60.737  84.831  57.305  1.00  0.00           C  
ATOM    852  H1'   C    27      60.339  85.404  56.467  1.00  0.00           H  
ATOM    853  N1    C    27      62.095  85.393  57.444  1.00  0.00           N  
ATOM    854  C6    C    27      62.786  85.408  58.658  1.00  0.00           C  
ATOM    855  H6    C    27      62.290  85.251  59.605  1.00  0.00           H  
ATOM    856  C5    C    27      64.135  85.638  58.605  1.00  0.00           C  
ATOM    857  H5    C    27      64.637  85.679  59.560  1.00  0.00           H  
ATOM    858  C4    C    27      64.751  85.798  57.405  1.00  0.00           C  
ATOM    859  N4    C    27      65.964  86.250  57.592  1.00  0.00           N  
ATOM    860  H41   C    27      66.526  86.417  56.769  1.00  0.00           H  
ATOM    861  H42   C    27      66.393  86.366  58.498  1.00  0.00           H  
ATOM    862  N3    C    27      64.148  85.845  56.244  1.00  0.00           N  
ATOM    863  C2    C    27      62.810  85.572  56.242  1.00  0.00           C  
ATOM    864  O2    C    27      62.332  85.419  55.099  1.00  0.00           O  
ATOM    865  C3'   C    27      60.630  82.669  58.314  1.00  0.00           C  
ATOM    866  H3'   C    27      61.542  82.801  58.896  1.00  0.00           H  
ATOM    867  C2'   C    27      60.863  83.364  56.937  1.00  0.00           C  
ATOM    868  H2'   C    27      61.758  83.134  56.361  1.00  0.00           H  
ATOM    869  O2'   C    27      59.729  83.019  56.071  1.00  0.00           O  
ATOM    870 HO2'   C    27      60.080  82.341  55.490  1.00  0.00           H  
ATOM    871  O3'   C    27      60.044  81.332  58.367  1.00  0.00           O  
ATOM    872  P     U    28      60.974  80.120  58.032  1.00  0.00           P  
ATOM    873  OP1   U    28      60.173  78.918  58.157  1.00  0.00           O  
ATOM    874  OP2   U    28      62.250  80.186  58.768  1.00  0.00           O  
ATOM    875  O5'   U    28      61.370  80.286  56.500  1.00  0.00           O  
ATOM    876  C5'   U    28      60.489  79.940  55.424  1.00  0.00           C  
ATOM    877  H5'   U    28      59.552  80.457  55.629  1.00  0.00           H  
ATOM    878 H5''   U    28      60.335  78.862  55.361  1.00  0.00           H  
ATOM    879  C4'   U    28      61.224  80.494  54.152  1.00  0.00           C  
ATOM    880  H4'   U    28      60.560  80.236  53.327  1.00  0.00           H  
ATOM    881  O4'   U    28      61.586  81.830  54.210  1.00  0.00           O  
ATOM    882  C1'   U    28      62.814  81.953  53.502  1.00  0.00           C  
ATOM    883  H1'   U    28      62.677  82.628  52.657  1.00  0.00           H  
ATOM    884  N1    U    28      63.981  82.449  54.346  1.00  0.00           N  
ATOM    885  C6    U    28      64.085  82.306  55.705  1.00  0.00           C  
ATOM    886  H6    U    28      63.329  81.700  56.183  1.00  0.00           H  
ATOM    887  C5    U    28      65.131  82.754  56.472  1.00  0.00           C  
ATOM    888  H5    U    28      65.152  82.501  57.522  1.00  0.00           H  
ATOM    889  C4    U    28      66.196  83.448  55.866  1.00  0.00           C  
ATOM    890  O4    U    28      67.169  83.888  56.446  1.00  0.00           O  
ATOM    891  N3    U    28      66.097  83.548  54.569  1.00  0.00           N  
ATOM    892  H3    U    28      66.908  83.948  54.120  1.00  0.00           H  
ATOM    893  C2    U    28      65.059  83.133  53.756  1.00  0.00           C  
ATOM    894  O2    U    28      65.150  83.421  52.540  1.00  0.00           O  
ATOM    895  C3'   U    28      62.455  79.640  53.908  1.00  0.00           C  
ATOM    896  H3'   U    28      62.900  79.489  54.891  1.00  0.00           H  
ATOM    897  C2'   U    28      63.230  80.572  52.969  1.00  0.00           C  
ATOM    898  H2'   U    28      64.308  80.480  53.104  1.00  0.00           H  
ATOM    899  O2'   U    28      62.869  80.465  51.602  1.00  0.00           O  
ATOM    900 HO2'   U    28      62.912  79.544  51.336  1.00  0.00           H  
ATOM    901  O3'   U    28      62.193  78.341  53.283  1.00  0.00           O  
ATOM    902  P     A    29      63.270  77.200  53.441  1.00  0.00           P  
ATOM    903  OP1   A    29      62.687  76.002  52.713  1.00  0.00           O  
ATOM    904  OP2   A    29      63.498  77.079  54.910  1.00  0.00           O  
ATOM    905  O5'   A    29      64.636  77.620  52.723  1.00  0.00           O  
ATOM    906  C5'   A    29      64.796  77.499  51.258  1.00  0.00           C  
ATOM    907  H5'   A    29      64.013  78.131  50.841  1.00  0.00           H  
ATOM    908 H5''   A    29      64.543  76.490  50.931  1.00  0.00           H  
ATOM    909  C4'   A    29      66.188  77.909  50.860  1.00  0.00           C  
ATOM    910  H4'   A    29      66.412  77.722  49.809  1.00  0.00           H  
ATOM    911  O4'   A    29      66.422  79.302  51.244  1.00  0.00           O  
ATOM    912  C1'   A    29      67.829  79.500  51.406  1.00  0.00           C  
ATOM    913  H1'   A    29      68.256  80.104  50.606  1.00  0.00           H  
ATOM    914  N9    A    29      68.065  80.082  52.678  1.00  0.00           N  
ATOM    915  C8    A    29      67.403  79.938  53.873  1.00  0.00           C  
ATOM    916  H8    A    29      66.421  79.488  53.881  1.00  0.00           H  
ATOM    917  N7    A    29      67.999  80.521  54.888  1.00  0.00           N  
ATOM    918  C5    A    29      69.199  81.023  54.332  1.00  0.00           C  
ATOM    919  C6    A    29      70.330  81.719  54.783  1.00  0.00           C  
ATOM    920  N6    A    29      70.415  82.311  55.935  1.00  0.00           N  
ATOM    921  H61   A    29      71.256  82.828  56.147  1.00  0.00           H  
ATOM    922  H62   A    29      69.672  82.201  56.610  1.00  0.00           H  
ATOM    923  N1    A    29      71.389  81.862  54.013  1.00  0.00           N  
ATOM    924  C2    A    29      71.322  81.510  52.720  1.00  0.00           C  
ATOM    925  H2    A    29      72.198  81.698  52.116  1.00  0.00           H  
ATOM    926  N3    A    29      70.271  81.003  52.047  1.00  0.00           N  
ATOM    927  C4    A    29      69.238  80.760  52.950  1.00  0.00           C  
ATOM    928  C3'   A    29      67.302  77.154  51.654  1.00  0.00           C  
ATOM    929  H3'   A    29      67.038  77.124  52.711  1.00  0.00           H  
ATOM    930  C2'   A    29      68.501  78.130  51.481  1.00  0.00           C  
ATOM    931  H2'   A    29      69.177  78.092  52.336  1.00  0.00           H  
ATOM    932  O2'   A    29      69.291  77.885  50.344  1.00  0.00           O  
ATOM    933 HO2'   A    29      69.623  76.984  50.376  1.00  0.00           H  
ATOM    934  O3'   A    29      67.555  75.936  51.069  1.00  0.00           O  
ATOM    935  P     G    30      68.283  74.772  51.913  1.00  0.00           P  
ATOM    936  OP1   G    30      67.918  73.516  51.374  1.00  0.00           O  
ATOM    937  OP2   G    30      68.189  75.047  53.347  1.00  0.00           O  
ATOM    938  O5'   G    30      69.823  74.992  51.464  1.00  0.00           O  
ATOM    939  C5'   G    30      70.320  74.736  50.187  1.00  0.00           C  
ATOM    940  H5'   G    30      69.601  75.269  49.564  1.00  0.00           H  
ATOM    941 H5''   G    30      70.234  73.671  49.971  1.00  0.00           H  
ATOM    942  C4'   G    30      71.716  75.291  50.148  1.00  0.00           C  
ATOM    943  H4'   G    30      72.145  75.224  49.148  1.00  0.00           H  
ATOM    944  O4'   G    30      71.688  76.680  50.492  1.00  0.00           O  
ATOM    945  C1'   G    30      72.879  76.852  51.271  1.00  0.00           C  
ATOM    946  H1'   G    30      73.448  77.672  50.832  1.00  0.00           H  
ATOM    947  N9    G    30      72.497  77.291  52.611  1.00  0.00           N  
ATOM    948  C8    G    30      71.407  76.951  53.477  1.00  0.00           C  
ATOM    949  H8    G    30      70.563  76.337  53.201  1.00  0.00           H  
ATOM    950  N7    G    30      71.256  77.604  54.589  1.00  0.00           N  
ATOM    951  C5    G    30      72.437  78.429  54.570  1.00  0.00           C  
ATOM    952  C6    G    30      73.063  79.133  55.643  1.00  0.00           C  
ATOM    953  O6    G    30      72.586  79.343  56.732  1.00  0.00           O  
ATOM    954  N1    G    30      74.300  79.592  55.284  1.00  0.00           N  
ATOM    955  H1    G    30      74.811  80.138  55.964  1.00  0.00           H  
ATOM    956  C2    G    30      75.007  79.218  54.226  1.00  0.00           C  
ATOM    957  N2    G    30      76.320  79.542  54.169  1.00  0.00           N  
ATOM    958  H21   G    30      76.678  79.974  55.010  1.00  0.00           H  
ATOM    959  H22   G    30      76.910  79.242  53.406  1.00  0.00           H  
ATOM    960  N3    G    30      74.479  78.580  53.107  1.00  0.00           N  
ATOM    961  C4    G    30      73.192  78.211  53.370  1.00  0.00           C  
ATOM    962  C3'   G    30      72.606  74.522  51.095  1.00  0.00           C  
ATOM    963  H3'   G    30      72.057  74.367  52.024  1.00  0.00           H  
ATOM    964  C2'   G    30      73.719  75.562  51.292  1.00  0.00           C  
ATOM    965  H2'   G    30      74.210  75.415  52.254  1.00  0.00           H  
ATOM    966  O2'   G    30      74.609  75.525  50.192  1.00  0.00           O  
ATOM    967 HO2'   G    30      74.662  74.587  49.995  1.00  0.00           H  
ATOM    968  O3'   G    30      73.112  73.269  50.575  1.00  0.00           O  
ATOM    969  P     A    31      73.678  72.232  51.616  1.00  0.00           P  
ATOM    970  OP1   A    31      74.057  71.027  50.842  1.00  0.00           O  
ATOM    971  OP2   A    31      72.773  72.145  52.803  1.00  0.00           O  
ATOM    972  O5'   A    31      74.993  72.793  52.165  1.00  0.00           O  
ATOM    973  C5'   A    31      76.268  72.799  51.548  1.00  0.00           C  
ATOM    974  H5'   A    31      76.123  73.036  50.494  1.00  0.00           H  
ATOM    975 H5''   A    31      76.776  71.837  51.608  1.00  0.00           H  
ATOM    976  C4'   A    31      77.243  73.846  52.180  1.00  0.00           C  
ATOM    977  H4'   A    31      78.160  74.022  51.617  1.00  0.00           H  
ATOM    978  O4'   A    31      76.594  75.055  52.473  1.00  0.00           O  
ATOM    979  C1'   A    31      77.073  75.557  53.650  1.00  0.00           C  
ATOM    980  H1'   A    31      77.395  76.580  53.457  1.00  0.00           H  
ATOM    981  N9    A    31      75.936  75.513  54.670  1.00  0.00           N  
ATOM    982  C8    A    31      74.685  74.951  54.591  1.00  0.00           C  
ATOM    983  H8    A    31      74.374  74.280  53.804  1.00  0.00           H  
ATOM    984  N7    A    31      73.879  75.223  55.655  1.00  0.00           N  
ATOM    985  C5    A    31      74.704  76.049  56.438  1.00  0.00           C  
ATOM    986  C6    A    31      74.561  76.678  57.675  1.00  0.00           C  
ATOM    987  N6    A    31      73.466  76.741  58.454  1.00  0.00           N  
ATOM    988  H61   A    31      73.519  77.402  59.216  1.00  0.00           H  
ATOM    989  H62   A    31      72.596  76.304  58.187  1.00  0.00           H  
ATOM    990  N1    A    31      75.468  77.493  58.155  1.00  0.00           N  
ATOM    991  C2    A    31      76.580  77.641  57.465  1.00  0.00           C  
ATOM    992  H2    A    31      77.252  78.300  57.994  1.00  0.00           H  
ATOM    993  N3    A    31      76.951  77.015  56.393  1.00  0.00           N  
ATOM    994  C4    A    31      75.933  76.170  55.903  1.00  0.00           C  
ATOM    995  C3'   A    31      77.709  73.321  53.515  1.00  0.00           C  
ATOM    996  H3'   A    31      76.854  72.874  54.024  1.00  0.00           H  
ATOM    997  C2'   A    31      78.274  74.632  54.121  1.00  0.00           C  
ATOM    998  H2'   A    31      78.382  74.505  55.198  1.00  0.00           H  
ATOM    999  O2'   A    31      79.518  75.054  53.581  1.00  0.00           O  
ATOM   1000 HO2'   A    31      80.238  74.421  53.635  1.00  0.00           H  
ATOM   1001  O3'   A    31      78.735  72.346  53.321  1.00  0.00           O  
ATOM   1002  P     G    32      78.700  71.021  54.234  1.00  0.00           P  
ATOM   1003  OP1   G    32      79.925  70.329  53.895  1.00  0.00           O  
ATOM   1004  OP2   G    32      77.421  70.244  54.177  1.00  0.00           O  
ATOM   1005  O5'   G    32      78.850  71.661  55.739  1.00  0.00           O  
ATOM   1006  C5'   G    32      80.159  72.095  56.085  1.00  0.00           C  
ATOM   1007  H5'   G    32      80.650  72.705  55.328  1.00  0.00           H  
ATOM   1008 H5''   G    32      80.625  71.118  56.215  1.00  0.00           H  
ATOM   1009  C4'   G    32      80.313  72.907  57.391  1.00  0.00           C  
ATOM   1010  H4'   G    32      81.360  73.176  57.529  1.00  0.00           H  
ATOM   1011  O4'   G    32      79.562  74.104  57.441  1.00  0.00           O  
ATOM   1012  C1'   G    32      79.398  74.414  58.822  1.00  0.00           C  
ATOM   1013  H1'   G    32      79.948  75.334  59.018  1.00  0.00           H  
ATOM   1014  N9    G    32      77.991  74.520  59.033  1.00  0.00           N  
ATOM   1015  C8    G    32      76.965  73.718  58.581  1.00  0.00           C  
ATOM   1016  H8    G    32      77.071  72.985  57.795  1.00  0.00           H  
ATOM   1017  N7    G    32      75.824  74.054  59.093  1.00  0.00           N  
ATOM   1018  C5    G    32      76.087  75.000  60.056  1.00  0.00           C  
ATOM   1019  C6    G    32      75.240  75.632  61.014  1.00  0.00           C  
ATOM   1020  O6    G    32      74.025  75.608  61.155  1.00  0.00           O  
ATOM   1021  N1    G    32      75.944  76.360  61.960  1.00  0.00           N  
ATOM   1022  H1    G    32      75.492  76.705  62.794  1.00  0.00           H  
ATOM   1023  C2    G    32      77.288  76.609  61.868  1.00  0.00           C  
ATOM   1024  N2    G    32      77.907  77.075  62.915  1.00  0.00           N  
ATOM   1025  H21   G    32      77.529  77.416  63.787  1.00  0.00           H  
ATOM   1026  H22   G    32      78.902  77.187  62.783  1.00  0.00           H  
ATOM   1027  N3    G    32      78.094  76.094  60.975  1.00  0.00           N  
ATOM   1028  C4    G    32      77.457  75.275  60.083  1.00  0.00           C  
ATOM   1029  C3'   G    32      79.830  72.200  58.669  1.00  0.00           C  
ATOM   1030  H3'   G    32      78.796  71.935  58.451  1.00  0.00           H  
ATOM   1031  C2'   G    32      79.892  73.343  59.668  1.00  0.00           C  
ATOM   1032  H2'   G    32      79.184  73.146  60.473  1.00  0.00           H  
ATOM   1033  O2'   G    32      81.209  73.480  60.073  1.00  0.00           O  
ATOM   1034 HO2'   G    32      81.716  72.693  59.859  1.00  0.00           H  
ATOM   1035  O3'   G    32      80.543  71.004  59.203  1.00  0.00           O  
ATOM   1036  P     C    33      79.917  70.029  60.329  1.00  0.00           P  
ATOM   1037  OP1   C    33      80.853  68.861  60.332  1.00  0.00           O  
ATOM   1038  OP2   C    33      78.505  69.821  60.040  1.00  0.00           O  
ATOM   1039  O5'   C    33      79.983  70.639  61.784  1.00  0.00           O  
ATOM   1040  C5'   C    33      81.257  70.846  62.482  1.00  0.00           C  
ATOM   1041  H5'   C    33      82.008  71.367  61.888  1.00  0.00           H  
ATOM   1042 H5''   C    33      81.625  69.848  62.723  1.00  0.00           H  
ATOM   1043  C4'   C    33      81.051  71.553  63.859  1.00  0.00           C  
ATOM   1044  H4'   C    33      81.978  71.495  64.429  1.00  0.00           H  
ATOM   1045  O4'   C    33      80.495  72.887  63.711  1.00  0.00           O  
ATOM   1046  C1'   C    33      79.628  73.254  64.814  1.00  0.00           C  
ATOM   1047  H1'   C    33      79.910  74.155  65.359  1.00  0.00           H  
ATOM   1048  N1    C    33      78.179  73.374  64.290  1.00  0.00           N  
ATOM   1049  C6    C    33      77.816  73.017  63.073  1.00  0.00           C  
ATOM   1050  H6    C    33      78.588  72.598  62.444  1.00  0.00           H  
ATOM   1051  C5    C    33      76.497  73.049  62.695  1.00  0.00           C  
ATOM   1052  H5    C    33      76.183  72.615  61.757  1.00  0.00           H  
ATOM   1053  C4    C    33      75.508  73.551  63.577  1.00  0.00           C  
ATOM   1054  N4    C    33      74.320  73.586  63.277  1.00  0.00           N  
ATOM   1055  H41   C    33      73.586  74.026  63.814  1.00  0.00           H  
ATOM   1056  H42   C    33      74.107  73.106  62.414  1.00  0.00           H  
ATOM   1057  N3    C    33      75.851  73.860  64.839  1.00  0.00           N  
ATOM   1058  C2    C    33      77.201  73.770  65.224  1.00  0.00           C  
ATOM   1059  O2    C    33      77.467  74.042  66.357  1.00  0.00           O  
ATOM   1060  C3'   C    33      80.084  70.926  64.882  1.00  0.00           C  
ATOM   1061  H3'   C    33      79.272  70.540  64.265  1.00  0.00           H  
ATOM   1062  C2'   C    33      79.783  72.090  65.787  1.00  0.00           C  
ATOM   1063  H2'   C    33      78.948  71.860  66.450  1.00  0.00           H  
ATOM   1064  O2'   C    33      80.832  72.430  66.680  1.00  0.00           O  
ATOM   1065 HO2'   C    33      80.444  72.824  67.465  1.00  0.00           H  
ATOM   1066  O3'   C    33      80.836  69.798  65.437  1.00  0.00           O  
ATOM   1067  P     C    34      80.136  68.506  65.772  1.00  0.00           P  
ATOM   1068  OP1   C    34      81.197  67.674  66.409  1.00  0.00           O  
ATOM   1069  OP2   C    34      79.452  68.038  64.561  1.00  0.00           O  
ATOM   1070  O5'   C    34      79.185  68.948  66.896  1.00  0.00           O  
ATOM   1071  C5'   C    34      79.711  69.398  68.141  1.00  0.00           C  
ATOM   1072  H5'   C    34      80.483  70.098  67.821  1.00  0.00           H  
ATOM   1073 H5''   C    34      80.138  68.559  68.691  1.00  0.00           H  
ATOM   1074  C4'   C    34      78.611  70.068  69.024  1.00  0.00           C  
ATOM   1075  H4'   C    34      79.098  70.386  69.946  1.00  0.00           H  
ATOM   1076  O4'   C    34      78.006  71.254  68.427  1.00  0.00           O  
ATOM   1077  C1'   C    34      76.709  71.468  68.979  1.00  0.00           C  
ATOM   1078  H1'   C    34      76.593  72.428  69.483  1.00  0.00           H  
ATOM   1079  N1    C    34      75.619  71.246  67.887  1.00  0.00           N  
ATOM   1080  C6    C    34      75.880  70.622  66.672  1.00  0.00           C  
ATOM   1081  H6    C    34      76.894  70.305  66.477  1.00  0.00           H  
ATOM   1082  C5    C    34      74.887  70.388  65.790  1.00  0.00           C  
ATOM   1083  H5    C    34      75.066  69.858  64.866  1.00  0.00           H  
ATOM   1084  C4    C    34      73.590  70.994  66.098  1.00  0.00           C  
ATOM   1085  N4    C    34      72.675  70.980  65.192  1.00  0.00           N  
ATOM   1086  H41   C    34      71.734  71.261  65.430  1.00  0.00           H  
ATOM   1087  H42   C    34      73.007  70.768  64.262  1.00  0.00           H  
ATOM   1088  N3    C    34      73.350  71.585  67.254  1.00  0.00           N  
ATOM   1089  C2    C    34      74.307  71.687  68.194  1.00  0.00           C  
ATOM   1090  O2    C    34      74.040  72.290  69.217  1.00  0.00           O  
ATOM   1091  C3'   C    34      77.477  69.204  69.464  1.00  0.00           C  
ATOM   1092  H3'   C    34      77.026  68.763  68.574  1.00  0.00           H  
ATOM   1093  C2'   C    34      76.603  70.341  69.949  1.00  0.00           C  
ATOM   1094  H2'   C    34      75.549  70.094  70.079  1.00  0.00           H  
ATOM   1095  O2'   C    34      77.027  70.792  71.186  1.00  0.00           O  
ATOM   1096 HO2'   C    34      76.763  71.714  71.225  1.00  0.00           H  
ATOM   1097  O3'   C    34      77.789  68.222  70.442  1.00  0.00           O  
ATOM   1098  P     C    35      76.863  66.957  70.472  1.00  0.00           P  
ATOM   1099  OP1   C    35      77.365  66.124  71.611  1.00  0.00           O  
ATOM   1100  OP2   C    35      76.764  66.370  69.112  1.00  0.00           O  
ATOM   1101  O5'   C    35      75.422  67.519  70.827  1.00  0.00           O  
ATOM   1102  C5'   C    35      75.222  68.106  72.163  1.00  0.00           C  
ATOM   1103  H5'   C    35      75.912  68.947  72.237  1.00  0.00           H  
ATOM   1104 H5''   C    35      75.561  67.477  72.986  1.00  0.00           H  
ATOM   1105  C4'   C    35      73.817  68.729  72.415  1.00  0.00           C  
ATOM   1106  H4'   C    35      73.750  69.049  73.455  1.00  0.00           H  
ATOM   1107  O4'   C    35      73.461  69.691  71.457  1.00  0.00           O  
ATOM   1108  C1'   C    35      72.021  69.546  71.222  1.00  0.00           C  
ATOM   1109  H1'   C    35      71.546  70.485  71.505  1.00  0.00           H  
ATOM   1110  N1    C    35      71.716  69.112  69.834  1.00  0.00           N  
ATOM   1111  C6    C    35      72.718  68.720  68.978  1.00  0.00           C  
ATOM   1112  H6    C    35      73.767  68.671  69.230  1.00  0.00           H  
ATOM   1113  C5    C    35      72.419  68.378  67.664  1.00  0.00           C  
ATOM   1114  H5    C    35      73.207  67.994  67.034  1.00  0.00           H  
ATOM   1115  C4    C    35      71.070  68.658  67.242  1.00  0.00           C  
ATOM   1116  N4    C    35      70.720  68.443  66.046  1.00  0.00           N  
ATOM   1117  H41   C    35      69.845  68.786  65.676  1.00  0.00           H  
ATOM   1118  H42   C    35      71.375  67.892  65.510  1.00  0.00           H  
ATOM   1119  N3    C    35      70.076  69.052  68.023  1.00  0.00           N  
ATOM   1120  C2    C    35      70.397  69.185  69.299  1.00  0.00           C  
ATOM   1121  O2    C    35      69.512  69.595  70.061  1.00  0.00           O  
ATOM   1122  C3'   C    35      72.741  67.665  72.298  1.00  0.00           C  
ATOM   1123  H3'   C    35      72.882  67.191  71.327  1.00  0.00           H  
ATOM   1124  C2'   C    35      71.511  68.572  72.226  1.00  0.00           C  
ATOM   1125  H2'   C    35      70.716  67.959  71.801  1.00  0.00           H  
ATOM   1126  O2'   C    35      71.164  69.267  73.427  1.00  0.00           O  
ATOM   1127 HO2'   C    35      70.207  69.348  73.416  1.00  0.00           H  
ATOM   1128  O3'   C    35      72.629  66.593  73.253  1.00  0.00           O  
ATOM   1129  P     U    36      71.836  65.228  73.034  1.00  0.00           P  
ATOM   1130  OP1   U    36      71.914  64.573  74.354  1.00  0.00           O  
ATOM   1131  OP2   U    36      72.349  64.526  71.812  1.00  0.00           O  
ATOM   1132  O5'   U    36      70.375  65.499  72.730  1.00  0.00           O  
ATOM   1133  C5'   U    36      69.416  66.021  73.598  1.00  0.00           C  
ATOM   1134  H5'   U    36      69.702  67.021  73.922  1.00  0.00           H  
ATOM   1135 H5''   U    36      69.179  65.301  74.382  1.00  0.00           H  
ATOM   1136  C4'   U    36      68.146  66.103  72.701  1.00  0.00           C  
ATOM   1137  H4'   U    36      67.264  66.451  73.239  1.00  0.00           H  
ATOM   1138  O4'   U    36      68.441  66.961  71.598  1.00  0.00           O  
ATOM   1139  C1'   U    36      67.695  66.434  70.488  1.00  0.00           C  
ATOM   1140  H1'   U    36      66.992  67.186  70.131  1.00  0.00           H  
ATOM   1141  N1    U    36      68.569  66.078  69.335  1.00  0.00           N  
ATOM   1142  C6    U    36      69.957  66.060  69.396  1.00  0.00           C  
ATOM   1143  H6    U    36      70.420  66.245  70.354  1.00  0.00           H  
ATOM   1144  C5    U    36      70.700  65.694  68.299  1.00  0.00           C  
ATOM   1145  H5    U    36      71.770  65.646  68.443  1.00  0.00           H  
ATOM   1146  C4    U    36      70.095  65.470  67.020  1.00  0.00           C  
ATOM   1147  O4    U    36      70.778  65.376  66.019  1.00  0.00           O  
ATOM   1148  N3    U    36      68.709  65.540  67.025  1.00  0.00           N  
ATOM   1149  H3    U    36      68.305  65.479  66.101  1.00  0.00           H  
ATOM   1150  C2    U    36      67.923  65.886  68.071  1.00  0.00           C  
ATOM   1151  O2    U    36      66.695  66.087  67.905  1.00  0.00           O  
ATOM   1152  C3'   U    36      67.729  64.727  72.133  1.00  0.00           C  
ATOM   1153  H3'   U    36      68.631  64.240  71.761  1.00  0.00           H  
ATOM   1154  C2'   U    36      66.856  65.307  71.013  1.00  0.00           C  
ATOM   1155  H2'   U    36      66.506  64.559  70.301  1.00  0.00           H  
ATOM   1156  O2'   U    36      65.639  65.920  71.447  1.00  0.00           O  
ATOM   1157 HO2'   U    36      65.131  65.280  71.952  1.00  0.00           H  
ATOM   1158  O3'   U    36      67.034  63.839  72.936  1.00  0.00           O  
ATOM   1159  P     G    37      66.755  62.374  72.451  1.00  0.00           P  
ATOM   1160  OP1   G    37      66.338  61.438  73.604  1.00  0.00           O  
ATOM   1161  OP2   G    37      68.005  62.002  71.720  1.00  0.00           O  
ATOM   1162  O5'   G    37      65.539  62.461  71.371  1.00  0.00           O  
ATOM   1163  C5'   G    37      64.226  62.592  71.761  1.00  0.00           C  
ATOM   1164  H5'   G    37      64.283  63.547  72.283  1.00  0.00           H  
ATOM   1165 H5''   G    37      64.065  61.773  72.462  1.00  0.00           H  
ATOM   1166  C4'   G    37      63.224  62.609  70.499  1.00  0.00           C  
ATOM   1167  H4'   G    37      62.212  62.737  70.883  1.00  0.00           H  
ATOM   1168  O4'   G    37      63.602  63.694  69.572  1.00  0.00           O  
ATOM   1169  C1'   G    37      63.335  63.096  68.299  1.00  0.00           C  
ATOM   1170  H1'   G    37      62.715  63.729  67.664  1.00  0.00           H  
ATOM   1171  N9    G    37      64.622  62.991  67.554  1.00  0.00           N  
ATOM   1172  C8    G    37      65.853  62.903  68.089  1.00  0.00           C  
ATOM   1173  H8    G    37      66.009  62.889  69.158  1.00  0.00           H  
ATOM   1174  N7    G    37      66.769  62.912  67.171  1.00  0.00           N  
ATOM   1175  C5    G    37      66.083  62.873  65.925  1.00  0.00           C  
ATOM   1176  C6    G    37      66.468  62.865  64.534  1.00  0.00           C  
ATOM   1177  O6    G    37      67.633  62.769  64.197  1.00  0.00           O  
ATOM   1178  N1    G    37      65.455  63.129  63.657  1.00  0.00           N  
ATOM   1179  H1    G    37      65.625  63.006  62.670  1.00  0.00           H  
ATOM   1180  C2    G    37      64.160  63.118  64.019  1.00  0.00           C  
ATOM   1181  N2    G    37      63.317  63.096  63.015  1.00  0.00           N  
ATOM   1182  H21   G    37      63.667  63.054  62.069  1.00  0.00           H  
ATOM   1183  H22   G    37      62.315  63.055  63.135  1.00  0.00           H  
ATOM   1184  N3    G    37      63.701  63.146  65.241  1.00  0.00           N  
ATOM   1185  C4    G    37      64.718  62.991  66.189  1.00  0.00           C  
ATOM   1186  C3'   G    37      63.298  61.334  69.750  1.00  0.00           C  
ATOM   1187  H3'   G    37      64.324  60.965  69.722  1.00  0.00           H  
ATOM   1188  C2'   G    37      62.730  61.754  68.413  1.00  0.00           C  
ATOM   1189  H2'   G    37      63.000  61.025  67.649  1.00  0.00           H  
ATOM   1190  O2'   G    37      61.293  61.924  68.506  1.00  0.00           O  
ATOM   1191 HO2'   G    37      60.918  61.052  68.363  1.00  0.00           H  
ATOM   1192  O3'   G    37      62.569  60.376  70.400  1.00  0.00           O  
ATOM   1193  P     U    38      62.543  58.905  69.870  1.00  0.00           P  
ATOM   1194  OP1   U    38      61.960  58.125  71.024  1.00  0.00           O  
ATOM   1195  OP2   U    38      63.927  58.517  69.525  1.00  0.00           O  
ATOM   1196  O5'   U    38      61.611  58.875  68.587  1.00  0.00           O  
ATOM   1197  C5'   U    38      60.220  58.909  68.804  1.00  0.00           C  
ATOM   1198  H5'   U    38      59.951  59.735  69.463  1.00  0.00           H  
ATOM   1199 H5''   U    38      59.933  58.002  69.335  1.00  0.00           H  
ATOM   1200  C4'   U    38      59.410  58.976  67.527  1.00  0.00           C  
ATOM   1201  H4'   U    38      58.383  59.183  67.826  1.00  0.00           H  
ATOM   1202  O4'   U    38      60.029  59.978  66.731  1.00  0.00           O  
ATOM   1203  C1'   U    38      59.658  59.653  65.384  1.00  0.00           C  
ATOM   1204  H1'   U    38      58.983  60.416  64.996  1.00  0.00           H  
ATOM   1205  N1    U    38      60.851  59.714  64.470  1.00  0.00           N  
ATOM   1206  C6    U    38      62.101  59.771  65.007  1.00  0.00           C  
ATOM   1207  H6    U    38      62.210  59.901  66.073  1.00  0.00           H  
ATOM   1208  C5    U    38      63.208  59.559  64.203  1.00  0.00           C  
ATOM   1209  H5    U    38      64.230  59.538  64.551  1.00  0.00           H  
ATOM   1210  C4    U    38      62.879  59.288  62.805  1.00  0.00           C  
ATOM   1211  O4    U    38      63.698  58.930  61.944  1.00  0.00           O  
ATOM   1212  N3    U    38      61.606  59.337  62.343  1.00  0.00           N  
ATOM   1213  H3    U    38      61.413  58.978  61.419  1.00  0.00           H  
ATOM   1214  C2    U    38      60.549  59.567  63.152  1.00  0.00           C  
ATOM   1215  O2    U    38      59.390  59.688  62.742  1.00  0.00           O  
ATOM   1216  C3'   U    38      59.384  57.716  66.666  1.00  0.00           C  
ATOM   1217  H3'   U    38      60.437  57.469  66.529  1.00  0.00           H  
ATOM   1218  C2'   U    38      58.911  58.264  65.400  1.00  0.00           C  
ATOM   1219  H2'   U    38      59.145  57.571  64.592  1.00  0.00           H  
ATOM   1220  O2'   U    38      57.508  58.483  65.368  1.00  0.00           O  
ATOM   1221 HO2'   U    38      57.060  57.671  65.119  1.00  0.00           H  
ATOM   1222  O3'   U    38      58.700  56.679  67.270  1.00  0.00           O  
ATOM   1223  P     A    39      58.572  55.236  66.531  1.00  0.00           P  
ATOM   1224  OP1   A    39      58.189  54.188  67.575  1.00  0.00           O  
ATOM   1225  OP2   A    39      59.804  55.053  65.761  1.00  0.00           O  
ATOM   1226  O5'   A    39      57.278  55.519  65.703  1.00  0.00           O  
ATOM   1227  C5'   A    39      55.982  55.531  66.172  1.00  0.00           C  
ATOM   1228  H5'   A    39      55.933  56.189  67.039  1.00  0.00           H  
ATOM   1229 H5''   A    39      55.695  54.522  66.469  1.00  0.00           H  
ATOM   1230  C4'   A    39      55.076  55.960  64.971  1.00  0.00           C  
ATOM   1231  H4'   A    39      54.113  56.386  65.254  1.00  0.00           H  
ATOM   1232  O4'   A    39      55.778  56.862  64.260  1.00  0.00           O  
ATOM   1233  C1'   A    39      55.337  56.824  62.933  1.00  0.00           C  
ATOM   1234  H1'   A    39      54.885  57.789  62.702  1.00  0.00           H  
ATOM   1235  N9    A    39      56.571  56.547  62.089  1.00  0.00           N  
ATOM   1236  C8    A    39      57.886  56.153  62.439  1.00  0.00           C  
ATOM   1237  H8    A    39      58.093  55.667  63.381  1.00  0.00           H  
ATOM   1238  N7    A    39      58.842  56.373  61.544  1.00  0.00           N  
ATOM   1239  C5    A    39      58.027  56.870  60.468  1.00  0.00           C  
ATOM   1240  C6    A    39      58.296  57.456  59.227  1.00  0.00           C  
ATOM   1241  N6    A    39      59.502  57.884  58.888  1.00  0.00           N  
ATOM   1242  H61   A    39      59.513  58.245  57.945  1.00  0.00           H  
ATOM   1243  H62   A    39      60.282  57.662  59.490  1.00  0.00           H  
ATOM   1244  N1    A    39      57.399  57.924  58.415  1.00  0.00           N  
ATOM   1245  C2    A    39      56.152  57.878  58.844  1.00  0.00           C  
ATOM   1246  H2    A    39      55.390  58.122  58.118  1.00  0.00           H  
ATOM   1247  N3    A    39      55.698  57.403  59.963  1.00  0.00           N  
ATOM   1248  C4    A    39      56.704  56.944  60.784  1.00  0.00           C  
ATOM   1249  C3'   A    39      54.790  54.885  63.963  1.00  0.00           C  
ATOM   1250  H3'   A    39      55.734  54.386  63.743  1.00  0.00           H  
ATOM   1251  C2'   A    39      54.316  55.698  62.791  1.00  0.00           C  
ATOM   1252  H2'   A    39      54.403  55.126  61.867  1.00  0.00           H  
ATOM   1253  O2'   A    39      52.955  56.115  62.918  1.00  0.00           O  
ATOM   1254 HO2'   A    39      52.378  55.351  62.980  1.00  0.00           H  
ATOM   1255  O3'   A    39      53.767  53.910  64.431  1.00  0.00           O  
ATOM   1256  P     A    40      53.742  52.372  63.913  1.00  0.00           P  
ATOM   1257  OP1   A    40      52.587  51.768  64.621  1.00  0.00           O  
ATOM   1258  OP2   A    40      55.083  51.854  64.139  1.00  0.00           O  
ATOM   1259  O5'   A    40      53.556  52.222  62.332  1.00  0.00           O  
ATOM   1260  C5'   A    40      52.211  52.379  61.777  1.00  0.00           C  
ATOM   1261  H5'   A    40      51.650  53.156  62.297  1.00  0.00           H  
ATOM   1262 H5''   A    40      51.715  51.410  61.831  1.00  0.00           H  
ATOM   1263  C4'   A    40      52.288  52.706  60.308  1.00  0.00           C  
ATOM   1264  H4'   A    40      51.273  53.032  60.081  1.00  0.00           H  
ATOM   1265  O4'   A    40      53.198  53.793  60.221  1.00  0.00           O  
ATOM   1266  C1'   A    40      53.739  53.757  58.934  1.00  0.00           C  
ATOM   1267  H1'   A    40      53.302  54.599  58.397  1.00  0.00           H  
ATOM   1268  N9    A    40      55.238  53.955  58.893  1.00  0.00           N  
ATOM   1269  C8    A    40      56.120  53.601  59.880  1.00  0.00           C  
ATOM   1270  H8    A    40      55.781  53.295  60.859  1.00  0.00           H  
ATOM   1271  N7    A    40      57.377  53.840  59.518  1.00  0.00           N  
ATOM   1272  C5    A    40      57.226  54.322  58.190  1.00  0.00           C  
ATOM   1273  C6    A    40      58.177  54.779  57.237  1.00  0.00           C  
ATOM   1274  N6    A    40      59.495  54.870  57.250  1.00  0.00           N  
ATOM   1275  H61   A    40      59.936  55.305  56.452  1.00  0.00           H  
ATOM   1276  H62   A    40      59.993  54.845  58.129  1.00  0.00           H  
ATOM   1277  N1    A    40      57.719  55.228  56.086  1.00  0.00           N  
ATOM   1278  C2    A    40      56.412  55.247  55.833  1.00  0.00           C  
ATOM   1279  H2    A    40      56.111  55.582  54.851  1.00  0.00           H  
ATOM   1280  N3    A    40      55.458  54.761  56.637  1.00  0.00           N  
ATOM   1281  C4    A    40      55.962  54.364  57.813  1.00  0.00           C  
ATOM   1282  C3'   A    40      52.766  51.557  59.499  1.00  0.00           C  
ATOM   1283  H3'   A    40      53.666  51.035  59.825  1.00  0.00           H  
ATOM   1284  C2'   A    40      53.326  52.408  58.370  1.00  0.00           C  
ATOM   1285  H2'   A    40      54.262  51.961  58.036  1.00  0.00           H  
ATOM   1286  O2'   A    40      52.401  52.659  57.366  1.00  0.00           O  
ATOM   1287 HO2'   A    40      51.978  51.810  57.217  1.00  0.00           H  
ATOM   1288  O3'   A    40      51.741  50.601  59.064  1.00  0.00           O  
ATOM   1289  P     U    41      52.141  49.379  58.137  1.00  0.00           P  
ATOM   1290  OP1   U    41      50.898  48.529  58.288  1.00  0.00           O  
ATOM   1291  OP2   U    41      53.421  48.812  58.569  1.00  0.00           O  
ATOM   1292  O5'   U    41      52.312  49.902  56.602  1.00  0.00           O  
ATOM   1293  C5'   U    41      51.103  50.200  55.836  1.00  0.00           C  
ATOM   1294  H5'   U    41      50.521  50.990  56.311  1.00  0.00           H  
ATOM   1295 H5''   U    41      50.433  49.340  55.851  1.00  0.00           H  
ATOM   1296  C4'   U    41      51.471  50.573  54.411  1.00  0.00           C  
ATOM   1297  H4'   U    41      50.599  50.636  53.761  1.00  0.00           H  
ATOM   1298  O4'   U    41      52.201  51.789  54.417  1.00  0.00           O  
ATOM   1299  C1'   U    41      53.199  51.810  53.379  1.00  0.00           C  
ATOM   1300  H1'   U    41      52.952  52.598  52.667  1.00  0.00           H  
ATOM   1301  N1    U    41      54.605  52.005  53.893  1.00  0.00           N  
ATOM   1302  C6    U    41      55.113  51.570  55.080  1.00  0.00           C  
ATOM   1303  H6    U    41      54.430  51.086  55.762  1.00  0.00           H  
ATOM   1304  C5    U    41      56.371  51.869  55.506  1.00  0.00           C  
ATOM   1305  H5    U    41      56.733  51.484  56.448  1.00  0.00           H  
ATOM   1306  C4    U    41      57.332  52.491  54.591  1.00  0.00           C  
ATOM   1307  O4    U    41      58.529  52.715  54.846  1.00  0.00           O  
ATOM   1308  N3    U    41      56.841  52.785  53.306  1.00  0.00           N  
ATOM   1309  H3    U    41      57.450  53.223  52.630  1.00  0.00           H  
ATOM   1310  C2    U    41      55.493  52.668  52.952  1.00  0.00           C  
ATOM   1311  O2    U    41      55.199  52.846  51.829  1.00  0.00           O  
ATOM   1312  C3'   U    41      52.455  49.618  53.734  1.00  0.00           C  
ATOM   1313  H3'   U    41      53.236  49.317  54.433  1.00  0.00           H  
ATOM   1314  C2'   U    41      53.044  50.443  52.614  1.00  0.00           C  
ATOM   1315  H2'   U    41      53.994  50.042  52.260  1.00  0.00           H  
ATOM   1316  O2'   U    41      52.137  50.694  51.474  1.00  0.00           O  
ATOM   1317 HO2'   U    41      51.945  49.809  51.153  1.00  0.00           H  
ATOM   1318  O3'   U    41      51.860  48.444  53.240  1.00  0.00           O  
ATOM   1319  P     G    42      52.626  47.072  53.254  1.00  0.00           P  
ATOM   1320  OP1   G    42      51.736  46.057  52.812  1.00  0.00           O  
ATOM   1321  OP2   G    42      53.402  46.876  54.530  1.00  0.00           O  
ATOM   1322  O5'   G    42      53.765  47.335  52.169  1.00  0.00           O  
ATOM   1323  C5'   G    42      53.388  47.364  50.780  1.00  0.00           C  
ATOM   1324  H5'   G    42      52.616  48.131  50.702  1.00  0.00           H  
ATOM   1325 H5''   G    42      52.928  46.422  50.481  1.00  0.00           H  
ATOM   1326  C4'   G    42      54.684  47.737  49.921  1.00  0.00           C  
ATOM   1327  H4'   G    42      54.409  47.606  48.874  1.00  0.00           H  
ATOM   1328  O4'   G    42      55.168  48.998  50.306  1.00  0.00           O  
ATOM   1329  C1'   G    42      56.634  48.941  50.284  1.00  0.00           C  
ATOM   1330  H1'   G    42      57.110  49.683  49.644  1.00  0.00           H  
ATOM   1331  N9    G    42      57.226  49.075  51.591  1.00  0.00           N  
ATOM   1332  C8    G    42      56.729  48.848  52.846  1.00  0.00           C  
ATOM   1333  H8    G    42      55.667  48.726  52.997  1.00  0.00           H  
ATOM   1334  N7    G    42      57.465  49.249  53.844  1.00  0.00           N  
ATOM   1335  C5    G    42      58.714  49.414  53.139  1.00  0.00           C  
ATOM   1336  C6    G    42      59.975  49.778  53.633  1.00  0.00           C  
ATOM   1337  O6    G    42      60.304  49.917  54.816  1.00  0.00           O  
ATOM   1338  N1    G    42      60.901  49.929  52.650  1.00  0.00           N  
ATOM   1339  H1    G    42      61.815  50.234  52.951  1.00  0.00           H  
ATOM   1340  C2    G    42      60.663  49.870  51.310  1.00  0.00           C  
ATOM   1341  N2    G    42      61.719  49.921  50.557  1.00  0.00           N  
ATOM   1342  H21   G    42      62.599  49.782  51.034  1.00  0.00           H  
ATOM   1343  H22   G    42      61.640  49.740  49.566  1.00  0.00           H  
ATOM   1344  N3    G    42      59.507  49.451  50.794  1.00  0.00           N  
ATOM   1345  C4    G    42      58.556  49.342  51.789  1.00  0.00           C  
ATOM   1346  C3'   G    42      55.789  46.800  50.182  1.00  0.00           C  
ATOM   1347  H3'   G    42      55.883  46.664  51.259  1.00  0.00           H  
ATOM   1348  C2'   G    42      56.971  47.569  49.700  1.00  0.00           C  
ATOM   1349  H2'   G    42      57.845  47.301  50.293  1.00  0.00           H  
ATOM   1350  O2'   G    42      57.148  47.570  48.307  1.00  0.00           O  
ATOM   1351 HO2'   G    42      57.515  46.762  47.943  1.00  0.00           H  
ATOM   1352  O3'   G    42      55.554  45.536  49.540  1.00  0.00           O  
ATOM   1353  P     G    43      56.282  44.176  49.916  1.00  0.00           P  
ATOM   1354  OP1   G    43      55.876  43.026  49.078  1.00  0.00           O  
ATOM   1355  OP2   G    43      56.061  43.985  51.355  1.00  0.00           O  
ATOM   1356  O5'   G    43      57.871  44.369  49.713  1.00  0.00           O  
ATOM   1357  C5'   G    43      58.463  44.426  48.398  1.00  0.00           C  
ATOM   1358  H5'   G    43      57.694  44.920  47.804  1.00  0.00           H  
ATOM   1359 H5''   G    43      58.433  43.382  48.085  1.00  0.00           H  
ATOM   1360  C4'   G    43      59.941  44.879  48.362  1.00  0.00           C  
ATOM   1361  H4'   G    43      60.324  45.063  47.358  1.00  0.00           H  
ATOM   1362  O4'   G    43      60.138  46.043  49.120  1.00  0.00           O  
ATOM   1363  C1'   G    43      61.379  45.985  49.820  1.00  0.00           C  
ATOM   1364  H1'   G    43      61.918  46.905  49.595  1.00  0.00           H  
ATOM   1365  N9    G    43      61.216  46.099  51.322  1.00  0.00           N  
ATOM   1366  C8    G    43      60.041  46.183  52.021  1.00  0.00           C  
ATOM   1367  H8    G    43      59.069  46.259  51.557  1.00  0.00           H  
ATOM   1368  N7    G    43      60.229  46.342  53.332  1.00  0.00           N  
ATOM   1369  C5    G    43      61.635  46.285  53.494  1.00  0.00           C  
ATOM   1370  C6    G    43      62.476  46.472  54.627  1.00  0.00           C  
ATOM   1371  O6    G    43      62.266  46.691  55.799  1.00  0.00           O  
ATOM   1372  N1    G    43      63.782  46.397  54.279  1.00  0.00           N  
ATOM   1373  H1    G    43      64.382  46.300  55.086  1.00  0.00           H  
ATOM   1374  C2    G    43      64.283  46.275  53.053  1.00  0.00           C  
ATOM   1375  N2    G    43      65.565  46.270  52.853  1.00  0.00           N  
ATOM   1376  H21   G    43      66.244  46.476  53.572  1.00  0.00           H  
ATOM   1377  H22   G    43      65.909  46.125  51.915  1.00  0.00           H  
ATOM   1378  N3    G    43      63.548  46.249  51.980  1.00  0.00           N  
ATOM   1379  C4    G    43      62.176  46.122  52.266  1.00  0.00           C  
ATOM   1380  C3'   G    43      60.910  43.853  49.009  1.00  0.00           C  
ATOM   1381  H3'   G    43      60.396  43.472  49.891  1.00  0.00           H  
ATOM   1382  C2'   G    43      62.145  44.729  49.338  1.00  0.00           C  
ATOM   1383  H2'   G    43      62.716  44.320  50.171  1.00  0.00           H  
ATOM   1384  O2'   G    43      62.962  44.996  48.260  1.00  0.00           O  
ATOM   1385 HO2'   G    43      62.420  45.557  47.700  1.00  0.00           H  
ATOM   1386  O3'   G    43      61.152  42.756  48.155  1.00  0.00           O  
ATOM   1387  P     U    44      61.199  41.246  48.785  1.00  0.00           P  
ATOM   1388  OP1   U    44      61.698  40.403  47.645  1.00  0.00           O  
ATOM   1389  OP2   U    44      59.925  40.919  49.452  1.00  0.00           O  
ATOM   1390  O5'   U    44      62.413  41.327  49.809  1.00  0.00           O  
ATOM   1391  C5'   U    44      63.746  41.437  49.299  1.00  0.00           C  
ATOM   1392  H5'   U    44      63.789  42.280  48.609  1.00  0.00           H  
ATOM   1393 H5''   U    44      64.195  40.590  48.780  1.00  0.00           H  
ATOM   1394  C4'   U    44      64.691  41.721  50.455  1.00  0.00           C  
ATOM   1395  H4'   U    44      65.726  41.645  50.123  1.00  0.00           H  
ATOM   1396  O4'   U    44      64.465  42.904  51.125  1.00  0.00           O  
ATOM   1397  C1'   U    44      64.960  42.747  52.398  1.00  0.00           C  
ATOM   1398  H1'   U    44      65.839  43.372  52.562  1.00  0.00           H  
ATOM   1399  N1    U    44      63.948  43.102  53.449  1.00  0.00           N  
ATOM   1400  C6    U    44      62.596  43.029  53.146  1.00  0.00           C  
ATOM   1401  H6    U    44      62.259  42.814  52.142  1.00  0.00           H  
ATOM   1402  C5    U    44      61.640  43.273  54.098  1.00  0.00           C  
ATOM   1403  H5    U    44      60.581  43.246  53.884  1.00  0.00           H  
ATOM   1404  C4    U    44      62.052  43.551  55.505  1.00  0.00           C  
ATOM   1405  O4    U    44      61.306  43.569  56.458  1.00  0.00           O  
ATOM   1406  N3    U    44      63.400  43.505  55.754  1.00  0.00           N  
ATOM   1407  H3    U    44      63.725  43.566  56.708  1.00  0.00           H  
ATOM   1408  C2    U    44      64.378  43.170  54.831  1.00  0.00           C  
ATOM   1409  O2    U    44      65.512  43.117  55.318  1.00  0.00           O  
ATOM   1410  C3'   U    44      64.648  40.619  51.522  1.00  0.00           C  
ATOM   1411  H3'   U    44      63.639  40.458  51.901  1.00  0.00           H  
ATOM   1412  C2'   U    44      65.413  41.356  52.603  1.00  0.00           C  
ATOM   1413  H2'   U    44      65.056  41.040  53.584  1.00  0.00           H  
ATOM   1414  O2'   U    44      66.772  41.445  52.429  1.00  0.00           O  
ATOM   1415 HO2'   U    44      67.264  40.782  52.920  1.00  0.00           H  
ATOM   1416  O3'   U    44      65.258  39.402  51.101  1.00  0.00           O  
ATOM   1417  P     A    45      65.048  38.053  51.871  1.00  0.00           P  
ATOM   1418  OP1   A    45      65.434  36.854  51.075  1.00  0.00           O  
ATOM   1419  OP2   A    45      63.762  38.063  52.568  1.00  0.00           O  
ATOM   1420  O5'   A    45      66.094  38.057  53.085  1.00  0.00           O  
ATOM   1421  C5'   A    45      67.426  38.192  52.904  1.00  0.00           C  
ATOM   1422  H5'   A    45      67.565  38.920  52.104  1.00  0.00           H  
ATOM   1423 H5''   A    45      67.915  37.297  52.521  1.00  0.00           H  
ATOM   1424  C4'   A    45      68.140  38.638  54.197  1.00  0.00           C  
ATOM   1425  H4'   A    45      69.223  38.676  54.077  1.00  0.00           H  
ATOM   1426  O4'   A    45      67.727  39.906  54.589  1.00  0.00           O  
ATOM   1427  C1'   A    45      67.755  39.968  56.001  1.00  0.00           C  
ATOM   1428  H1'   A    45      68.333  40.803  56.396  1.00  0.00           H  
ATOM   1429  N9    A    45      66.318  40.197  56.455  1.00  0.00           N  
ATOM   1430  C8    A    45      65.122  39.803  55.890  1.00  0.00           C  
ATOM   1431  H8    A    45      65.058  39.267  54.955  1.00  0.00           H  
ATOM   1432  N7    A    45      64.090  40.099  56.605  1.00  0.00           N  
ATOM   1433  C5    A    45      64.567  40.768  57.789  1.00  0.00           C  
ATOM   1434  C6    A    45      64.021  41.381  58.922  1.00  0.00           C  
ATOM   1435  N6    A    45      62.766  41.680  59.172  1.00  0.00           N  
ATOM   1436  H61   A    45      62.595  42.329  59.927  1.00  0.00           H  
ATOM   1437  H62   A    45      62.035  41.330  58.570  1.00  0.00           H  
ATOM   1438  N1    A    45      64.894  41.893  59.852  1.00  0.00           N  
ATOM   1439  C2    A    45      66.168  41.623  59.654  1.00  0.00           C  
ATOM   1440  H2    A    45      66.762  42.116  60.410  1.00  0.00           H  
ATOM   1441  N3    A    45      66.813  41.151  58.635  1.00  0.00           N  
ATOM   1442  C4    A    45      65.962  40.731  57.712  1.00  0.00           C  
ATOM   1443  C3'   A    45      67.880  37.705  55.431  1.00  0.00           C  
ATOM   1444  H3'   A    45      66.804  37.532  55.413  1.00  0.00           H  
ATOM   1445  C2'   A    45      68.283  38.668  56.541  1.00  0.00           C  
ATOM   1446  H2'   A    45      67.802  38.380  57.475  1.00  0.00           H  
ATOM   1447  O2'   A    45      69.673  38.745  56.704  1.00  0.00           O  
ATOM   1448 HO2'   A    45      70.053  37.972  56.281  1.00  0.00           H  
ATOM   1449  O3'   A    45      68.548  36.443  55.327  1.00  0.00           O  
ATOM   1450  P     C    46      68.110  35.126  56.047  1.00  0.00           P  
ATOM   1451  OP1   C    46      69.205  34.183  55.650  1.00  0.00           O  
ATOM   1452  OP2   C    46      66.753  34.772  55.681  1.00  0.00           O  
ATOM   1453  O5'   C    46      68.214  35.503  57.586  1.00  0.00           O  
ATOM   1454  C5'   C    46      69.481  35.567  58.211  1.00  0.00           C  
ATOM   1455  H5'   C    46      70.228  36.092  57.615  1.00  0.00           H  
ATOM   1456 H5''   C    46      70.009  34.618  58.305  1.00  0.00           H  
ATOM   1457  C4'   C    46      69.462  36.196  59.613  1.00  0.00           C  
ATOM   1458  H4'   C    46      70.478  36.266  60.000  1.00  0.00           H  
ATOM   1459  O4'   C    46      68.867  37.496  59.367  1.00  0.00           O  
ATOM   1460  C1'   C    46      68.101  37.949  60.494  1.00  0.00           C  
ATOM   1461  H1'   C    46      68.533  38.926  60.715  1.00  0.00           H  
ATOM   1462  N1    C    46      66.584  38.006  60.364  1.00  0.00           N  
ATOM   1463  C6    C    46      65.908  37.401  59.291  1.00  0.00           C  
ATOM   1464  H6    C    46      66.436  36.746  58.614  1.00  0.00           H  
ATOM   1465  C5    C    46      64.642  37.642  59.078  1.00  0.00           C  
ATOM   1466  H5    C    46      64.152  37.131  58.262  1.00  0.00           H  
ATOM   1467  C4    C    46      63.895  38.406  60.007  1.00  0.00           C  
ATOM   1468  N4    C    46      62.628  38.721  59.811  1.00  0.00           N  
ATOM   1469  H41   C    46      62.251  39.463  60.383  1.00  0.00           H  
ATOM   1470  H42   C    46      62.122  38.481  58.971  1.00  0.00           H  
ATOM   1471  N3    C    46      64.470  38.883  61.102  1.00  0.00           N  
ATOM   1472  C2    C    46      65.836  38.813  61.267  1.00  0.00           C  
ATOM   1473  O2    C    46      66.282  39.241  62.288  1.00  0.00           O  
ATOM   1474  C3'   C    46      68.595  35.533  60.718  1.00  0.00           C  
ATOM   1475  H3'   C    46      67.667  35.235  60.231  1.00  0.00           H  
ATOM   1476  C2'   C    46      68.303  36.866  61.568  1.00  0.00           C  
ATOM   1477  H2'   C    46      67.418  36.830  62.203  1.00  0.00           H  
ATOM   1478  O2'   C    46      69.407  37.314  62.252  1.00  0.00           O  
ATOM   1479 HO2'   C    46      69.744  36.576  62.766  1.00  0.00           H  
ATOM   1480  O3'   C    46      69.320  34.430  61.238  1.00  0.00           O  
ATOM   1481  P     U    47      68.835  33.820  62.640  1.00  0.00           P  
ATOM   1482  OP1   U    47      69.377  32.463  62.896  1.00  0.00           O  
ATOM   1483  OP2   U    47      67.389  34.062  62.760  1.00  0.00           O  
ATOM   1484  O5'   U    47      69.566  34.864  63.622  1.00  0.00           O  
ATOM   1485  C5'   U    47      70.938  34.659  63.957  1.00  0.00           C  
ATOM   1486  H5'   U    47      71.662  34.811  63.156  1.00  0.00           H  
ATOM   1487 H5''   U    47      71.025  33.629  64.304  1.00  0.00           H  
ATOM   1488  C4'   U    47      71.273  35.582  65.058  1.00  0.00           C  
ATOM   1489  H4'   U    47      72.234  35.229  65.433  1.00  0.00           H  
ATOM   1490  O4'   U    47      71.393  36.943  64.740  1.00  0.00           O  
ATOM   1491  C1'   U    47      71.062  37.781  65.868  1.00  0.00           C  
ATOM   1492  H1'   U    47      71.930  38.353  66.196  1.00  0.00           H  
ATOM   1493  N1    U    47      69.908  38.696  65.618  1.00  0.00           N  
ATOM   1494  C6    U    47      68.673  38.274  65.189  1.00  0.00           C  
ATOM   1495  H6    U    47      68.590  37.344  64.645  1.00  0.00           H  
ATOM   1496  C5    U    47      67.496  38.976  65.275  1.00  0.00           C  
ATOM   1497  H5    U    47      66.539  38.581  64.967  1.00  0.00           H  
ATOM   1498  C4    U    47      67.592  40.281  65.884  1.00  0.00           C  
ATOM   1499  O4    U    47      66.640  41.092  66.003  1.00  0.00           O  
ATOM   1500  N3    U    47      68.836  40.661  66.240  1.00  0.00           N  
ATOM   1501  H3    U    47      69.031  41.603  66.547  1.00  0.00           H  
ATOM   1502  C2    U    47      69.985  39.895  66.232  1.00  0.00           C  
ATOM   1503  O2    U    47      71.040  40.403  66.584  1.00  0.00           O  
ATOM   1504  C3'   U    47      70.420  35.550  66.346  1.00  0.00           C  
ATOM   1505  H3'   U    47      69.396  35.617  65.979  1.00  0.00           H  
ATOM   1506  C2'   U    47      70.856  36.825  67.056  1.00  0.00           C  
ATOM   1507  H2'   U    47      70.076  37.183  67.728  1.00  0.00           H  
ATOM   1508  O2'   U    47      72.108  36.739  67.754  1.00  0.00           O  
ATOM   1509 HO2'   U    47      72.048  35.957  68.308  1.00  0.00           H  
ATOM   1510  O3'   U    47      70.617  34.475  67.262  1.00  0.00           O  
ATOM   1511  P     G    48      69.449  33.751  68.079  1.00  0.00           P  
ATOM   1512  OP1   G    48      69.904  32.853  69.119  1.00  0.00           O  
ATOM   1513  OP2   G    48      68.482  33.198  67.067  1.00  0.00           O  
ATOM   1514  O5'   G    48      68.626  34.889  68.895  1.00  0.00           O  
ATOM   1515  C5'   G    48      69.150  35.476  70.122  1.00  0.00           C  
ATOM   1516  H5'   G    48      70.118  35.952  69.968  1.00  0.00           H  
ATOM   1517 H5''   G    48      69.192  34.670  70.855  1.00  0.00           H  
ATOM   1518  C4'   G    48      68.059  36.531  70.604  1.00  0.00           C  
ATOM   1519  H4'   G    48      68.384  37.030  71.516  1.00  0.00           H  
ATOM   1520  O4'   G    48      67.756  37.512  69.614  1.00  0.00           O  
ATOM   1521  C1'   G    48      66.337  37.771  69.689  1.00  0.00           C  
ATOM   1522  H1'   G    48      66.176  38.837  69.854  1.00  0.00           H  
ATOM   1523  N9    G    48      65.648  37.442  68.319  1.00  0.00           N  
ATOM   1524  C8    G    48      66.100  36.604  67.338  1.00  0.00           C  
ATOM   1525  H8    G    48      67.121  36.255  67.284  1.00  0.00           H  
ATOM   1526  N7    G    48      65.330  36.450  66.329  1.00  0.00           N  
ATOM   1527  C5    G    48      64.116  37.070  66.678  1.00  0.00           C  
ATOM   1528  C6    G    48      62.790  37.067  66.156  1.00  0.00           C  
ATOM   1529  O6    G    48      62.375  36.653  65.046  1.00  0.00           O  
ATOM   1530  N1    G    48      61.841  37.521  67.012  1.00  0.00           N  
ATOM   1531  H1    G    48      60.851  37.472  66.816  1.00  0.00           H  
ATOM   1532  C2    G    48      62.074  38.021  68.250  1.00  0.00           C  
ATOM   1533  N2    G    48      61.074  38.336  68.956  1.00  0.00           N  
ATOM   1534  H21   G    48      60.201  38.380  68.451  1.00  0.00           H  
ATOM   1535  H22   G    48      61.280  38.710  69.872  1.00  0.00           H  
ATOM   1536  N3    G    48      63.225  38.051  68.768  1.00  0.00           N  
ATOM   1537  C4    G    48      64.283  37.587  67.984  1.00  0.00           C  
ATOM   1538  C3'   G    48      66.762  35.814  70.817  1.00  0.00           C  
ATOM   1539  H3'   G    48      66.600  35.227  69.913  1.00  0.00           H  
ATOM   1540  C2'   G    48      65.724  36.954  70.878  1.00  0.00           C  
ATOM   1541  H2'   G    48      64.698  36.625  70.719  1.00  0.00           H  
ATOM   1542  O2'   G    48      65.752  37.946  71.892  1.00  0.00           O  
ATOM   1543 HO2'   G    48      65.016  38.479  71.582  1.00  0.00           H  
ATOM   1544  O3'   G    48      66.727  35.072  72.022  1.00  0.00           O  
ATOM   1545  P     A    49      65.719  33.855  72.205  1.00  0.00           P  
ATOM   1546  OP1   A    49      65.968  33.306  73.578  1.00  0.00           O  
ATOM   1547  OP2   A    49      65.967  32.961  71.015  1.00  0.00           O  
ATOM   1548  O5'   A    49      64.273  34.522  72.119  1.00  0.00           O  
ATOM   1549  C5'   A    49      63.722  35.266  73.159  1.00  0.00           C  
ATOM   1550  H5'   A    49      64.200  36.240  73.262  1.00  0.00           H  
ATOM   1551 H5''   A    49      63.767  34.718  74.100  1.00  0.00           H  
ATOM   1552  C4'   A    49      62.244  35.559  72.858  1.00  0.00           C  
ATOM   1553  H4'   A    49      61.812  36.258  73.575  1.00  0.00           H  
ATOM   1554  O4'   A    49      62.141  36.117  71.519  1.00  0.00           O  
ATOM   1555  C1'   A    49      60.865  35.545  70.986  1.00  0.00           C  
ATOM   1556  H1'   A    49      60.232  36.354  70.620  1.00  0.00           H  
ATOM   1557  N9    A    49      61.181  34.783  69.764  1.00  0.00           N  
ATOM   1558  C8    A    49      62.445  34.673  69.172  1.00  0.00           C  
ATOM   1559  H8    A    49      63.410  34.884  69.608  1.00  0.00           H  
ATOM   1560  N7    A    49      62.424  34.232  67.911  1.00  0.00           N  
ATOM   1561  C5    A    49      60.995  34.225  67.669  1.00  0.00           C  
ATOM   1562  C6    A    49      60.103  33.989  66.578  1.00  0.00           C  
ATOM   1563  N6    A    49      60.502  33.866  65.289  1.00  0.00           N  
ATOM   1564  H61   A    49      59.730  33.922  64.639  1.00  0.00           H  
ATOM   1565  H62   A    49      61.476  33.976  65.049  1.00  0.00           H  
ATOM   1566  N1    A    49      58.793  34.186  66.691  1.00  0.00           N  
ATOM   1567  C2    A    49      58.274  34.549  67.865  1.00  0.00           C  
ATOM   1568  H2    A    49      57.196  34.486  67.894  1.00  0.00           H  
ATOM   1569  N3    A    49      58.967  34.654  68.972  1.00  0.00           N  
ATOM   1570  C4    A    49      60.281  34.539  68.782  1.00  0.00           C  
ATOM   1571  C3'   A    49      61.424  34.218  72.846  1.00  0.00           C  
ATOM   1572  H3'   A    49      61.941  33.426  72.305  1.00  0.00           H  
ATOM   1573  C2'   A    49      60.220  34.777  72.059  1.00  0.00           C  
ATOM   1574  H2'   A    49      59.599  33.981  71.651  1.00  0.00           H  
ATOM   1575  O2'   A    49      59.398  35.720  72.700  1.00  0.00           O  
ATOM   1576 HO2'   A    49      59.703  35.925  73.587  1.00  0.00           H  
ATOM   1577  O3'   A    49      61.082  33.700  74.082  1.00  0.00           O  
ATOM   1578  P     U    50      60.838  32.195  74.405  1.00  0.00           P  
ATOM   1579  OP1   U    50      60.611  32.138  75.841  1.00  0.00           O  
ATOM   1580  OP2   U    50      61.994  31.444  73.838  1.00  0.00           O  
ATOM   1581  O5'   U    50      59.545  31.689  73.649  1.00  0.00           O  
ATOM   1582  C5'   U    50      58.233  32.035  74.053  1.00  0.00           C  
ATOM   1583  H5'   U    50      58.233  33.110  74.237  1.00  0.00           H  
ATOM   1584 H5''   U    50      58.020  31.519  74.989  1.00  0.00           H  
ATOM   1585  C4'   U    50      57.089  31.860  73.015  1.00  0.00           C  
ATOM   1586  H4'   U    50      56.138  32.266  73.359  1.00  0.00           H  
ATOM   1587  O4'   U    50      57.464  32.568  71.871  1.00  0.00           O  
ATOM   1588  C1'   U    50      56.889  31.857  70.731  1.00  0.00           C  
ATOM   1589  H1'   U    50      56.153  32.494  70.240  1.00  0.00           H  
ATOM   1590  N1    U    50      57.911  31.376  69.710  1.00  0.00           N  
ATOM   1591  C6    U    50      59.267  31.264  69.942  1.00  0.00           C  
ATOM   1592  H6    U    50      59.582  31.500  70.948  1.00  0.00           H  
ATOM   1593  C5    U    50      60.107  30.997  68.888  1.00  0.00           C  
ATOM   1594  H5    U    50      61.177  30.901  69.006  1.00  0.00           H  
ATOM   1595  C4    U    50      59.690  30.793  67.539  1.00  0.00           C  
ATOM   1596  O4    U    50      60.419  30.617  66.569  1.00  0.00           O  
ATOM   1597  N3    U    50      58.372  30.963  67.376  1.00  0.00           N  
ATOM   1598  H3    U    50      58.034  30.850  66.431  1.00  0.00           H  
ATOM   1599  C2    U    50      57.429  31.128  68.386  1.00  0.00           C  
ATOM   1600  O2    U    50      56.240  31.182  68.153  1.00  0.00           O  
ATOM   1601  C3'   U    50      56.863  30.433  72.558  1.00  0.00           C  
ATOM   1602  H3'   U    50      57.882  30.093  72.374  1.00  0.00           H  
ATOM   1603  C2'   U    50      56.261  30.609  71.289  1.00  0.00           C  
ATOM   1604  H2'   U    50      56.358  29.756  70.618  1.00  0.00           H  
ATOM   1605  O2'   U    50      54.874  30.847  71.150  1.00  0.00           O  
ATOM   1606 HO2'   U    50      54.503  30.524  70.326  1.00  0.00           H  
ATOM   1607  O3'   U    50      56.130  29.554  73.382  1.00  0.00           O  
ATOM   1608  P     A    51      56.250  28.014  73.034  1.00  0.00           P  
ATOM   1609  OP1   A    51      55.547  27.235  74.113  1.00  0.00           O  
ATOM   1610  OP2   A    51      57.580  27.687  72.704  1.00  0.00           O  
ATOM   1611  O5'   A    51      55.453  27.760  71.652  1.00  0.00           O  
ATOM   1612  C5'   A    51      54.066  27.873  71.608  1.00  0.00           C  
ATOM   1613  H5'   A    51      53.806  28.787  72.143  1.00  0.00           H  
ATOM   1614 H5''   A    51      53.512  27.111  72.156  1.00  0.00           H  
ATOM   1615  C4'   A    51      53.426  27.840  70.200  1.00  0.00           C  
ATOM   1616  H4'   A    51      52.367  28.039  70.369  1.00  0.00           H  
ATOM   1617  O4'   A    51      54.063  28.767  69.274  1.00  0.00           O  
ATOM   1618  C1'   A    51      54.134  28.151  68.008  1.00  0.00           C  
ATOM   1619  H1'   A    51      53.612  28.812  67.315  1.00  0.00           H  
ATOM   1620  N9    A    51      55.521  27.918  67.563  1.00  0.00           N  
ATOM   1621  C8    A    51      56.633  27.743  68.369  1.00  0.00           C  
ATOM   1622  H8    A    51      56.620  27.851  69.444  1.00  0.00           H  
ATOM   1623  N7    A    51      57.736  27.570  67.795  1.00  0.00           N  
ATOM   1624  C5    A    51      57.361  27.657  66.430  1.00  0.00           C  
ATOM   1625  C6    A    51      58.031  27.701  65.180  1.00  0.00           C  
ATOM   1626  N6    A    51      59.283  27.340  65.115  1.00  0.00           N  
ATOM   1627  H61   A    51      59.677  27.075  64.224  1.00  0.00           H  
ATOM   1628  H62   A    51      59.824  27.179  65.953  1.00  0.00           H  
ATOM   1629  N1    A    51      57.399  27.884  64.038  1.00  0.00           N  
ATOM   1630  C2    A    51      56.103  28.209  64.079  1.00  0.00           C  
ATOM   1631  H2    A    51      55.578  28.232  63.136  1.00  0.00           H  
ATOM   1632  N3    A    51      55.306  28.219  65.152  1.00  0.00           N  
ATOM   1633  C4    A    51      56.039  27.939  66.270  1.00  0.00           C  
ATOM   1634  C3'   A    51      53.581  26.515  69.492  1.00  0.00           C  
ATOM   1635  H3'   A    51      54.603  26.181  69.669  1.00  0.00           H  
ATOM   1636  C2'   A    51      53.318  26.828  68.013  1.00  0.00           C  
ATOM   1637  H2'   A    51      53.816  26.095  67.378  1.00  0.00           H  
ATOM   1638  O2'   A    51      51.948  27.131  67.670  1.00  0.00           O  
ATOM   1639 HO2'   A    51      51.605  26.310  67.308  1.00  0.00           H  
ATOM   1640  O3'   A    51      52.662  25.580  69.973  1.00  0.00           O  
ATOM   1641  P     C    52      53.078  24.045  70.068  1.00  0.00           P  
ATOM   1642  OP1   C    52      52.218  23.546  71.147  1.00  0.00           O  
ATOM   1643  OP2   C    52      54.513  23.863  70.092  1.00  0.00           O  
ATOM   1644  O5'   C    52      52.590  23.475  68.665  1.00  0.00           O  
ATOM   1645  C5'   C    52      51.242  23.337  68.304  1.00  0.00           C  
ATOM   1646  H5'   C    52      50.639  24.159  68.689  1.00  0.00           H  
ATOM   1647 H5''   C    52      50.885  22.342  68.568  1.00  0.00           H  
ATOM   1648  C4'   C    52      50.988  23.320  66.789  1.00  0.00           C  
ATOM   1649  H4'   C    52      49.912  23.222  66.645  1.00  0.00           H  
ATOM   1650  O4'   C    52      51.617  24.492  66.310  1.00  0.00           O  
ATOM   1651  C1'   C    52      52.148  24.333  65.014  1.00  0.00           C  
ATOM   1652  H1'   C    52      51.708  25.088  64.363  1.00  0.00           H  
ATOM   1653  N1    C    52      53.716  24.426  64.911  1.00  0.00           N  
ATOM   1654  C6    C    52      54.453  24.019  66.015  1.00  0.00           C  
ATOM   1655  H6    C    52      54.000  23.734  66.953  1.00  0.00           H  
ATOM   1656  C5    C    52      55.806  23.965  65.972  1.00  0.00           C  
ATOM   1657  H5    C    52      56.334  23.798  66.899  1.00  0.00           H  
ATOM   1658  C4    C    52      56.324  24.312  64.706  1.00  0.00           C  
ATOM   1659  N4    C    52      57.610  24.392  64.623  1.00  0.00           N  
ATOM   1660  H41   C    52      58.005  24.738  63.761  1.00  0.00           H  
ATOM   1661  H42   C    52      58.172  24.279  65.455  1.00  0.00           H  
ATOM   1662  N3    C    52      55.627  24.528  63.608  1.00  0.00           N  
ATOM   1663  C2    C    52      54.270  24.570  63.686  1.00  0.00           C  
ATOM   1664  O2    C    52      53.619  24.660  62.644  1.00  0.00           O  
ATOM   1665  C3'   C    52      51.636  22.215  65.922  1.00  0.00           C  
ATOM   1666  H3'   C    52      52.651  21.995  66.252  1.00  0.00           H  
ATOM   1667  C2'   C    52      51.761  22.944  64.547  1.00  0.00           C  
ATOM   1668  H2'   C    52      52.541  22.525  63.912  1.00  0.00           H  
ATOM   1669  O2'   C    52      50.457  23.120  63.996  1.00  0.00           O  
ATOM   1670 HO2'   C    52      50.144  22.264  63.695  1.00  0.00           H  
ATOM   1671  O3'   C    52      50.978  20.921  65.881  1.00  0.00           O  
ATOM   1672  P     A    53      51.752  19.559  65.474  1.00  0.00           P  
ATOM   1673  OP1   A    53      50.711  18.493  65.458  1.00  0.00           O  
ATOM   1674  OP2   A    53      52.907  19.380  66.338  1.00  0.00           O  
ATOM   1675  O5'   A    53      52.276  19.570  64.005  1.00  0.00           O  
ATOM   1676  C5'   A    53      51.387  19.552  62.887  1.00  0.00           C  
ATOM   1677  H5'   A    53      50.542  20.215  63.071  1.00  0.00           H  
ATOM   1678 H5''   A    53      50.965  18.568  62.687  1.00  0.00           H  
ATOM   1679  C4'   A    53      52.180  20.157  61.694  1.00  0.00           C  
ATOM   1680  H4'   A    53      51.487  20.426  60.897  1.00  0.00           H  
ATOM   1681  O4'   A    53      52.902  21.375  62.004  1.00  0.00           O  
ATOM   1682  C1'   A    53      54.097  21.396  61.185  1.00  0.00           C  
ATOM   1683  H1'   A    53      54.100  22.276  60.542  1.00  0.00           H  
ATOM   1684  N9    A    53      55.239  21.370  62.122  1.00  0.00           N  
ATOM   1685  C8    A    53      55.275  21.230  63.536  1.00  0.00           C  
ATOM   1686  H8    A    53      54.394  21.372  64.144  1.00  0.00           H  
ATOM   1687  N7    A    53      56.484  21.126  64.060  1.00  0.00           N  
ATOM   1688  C5    A    53      57.290  21.075  62.957  1.00  0.00           C  
ATOM   1689  C6    A    53      58.682  20.882  62.748  1.00  0.00           C  
ATOM   1690  N6    A    53      59.479  20.697  63.784  1.00  0.00           N  
ATOM   1691  H61   A    53      60.433  20.477  63.535  1.00  0.00           H  
ATOM   1692  H62   A    53      59.124  20.702  64.730  1.00  0.00           H  
ATOM   1693  N1    A    53      59.284  20.924  61.543  1.00  0.00           N  
ATOM   1694  C2    A    53      58.473  21.101  60.540  1.00  0.00           C  
ATOM   1695  H2    A    53      58.959  21.098  59.575  1.00  0.00           H  
ATOM   1696  N3    A    53      57.152  21.168  60.523  1.00  0.00           N  
ATOM   1697  C4    A    53      56.591  21.182  61.807  1.00  0.00           C  
ATOM   1698  C3'   A    53      53.178  19.160  61.152  1.00  0.00           C  
ATOM   1699  H3'   A    53      53.729  18.659  61.949  1.00  0.00           H  
ATOM   1700  C2'   A    53      54.140  20.075  60.370  1.00  0.00           C  
ATOM   1701  H2'   A    53      55.103  19.568  60.315  1.00  0.00           H  
ATOM   1702  O2'   A    53      53.749  20.428  59.141  1.00  0.00           O  
ATOM   1703 HO2'   A    53      53.177  19.718  58.840  1.00  0.00           H  
ATOM   1704  O3'   A    53      52.607  18.250  60.228  1.00  0.00           O  
ATOM   1705  P     C    54      52.776  16.664  60.361  1.00  0.00           P  
ATOM   1706  OP1   C    54      52.189  16.031  59.148  1.00  0.00           O  
ATOM   1707  OP2   C    54      52.359  16.241  61.663  1.00  0.00           O  
ATOM   1708  O5'   C    54      54.314  16.338  60.269  1.00  0.00           O  
ATOM   1709  C5'   C    54      55.112  16.621  59.064  1.00  0.00           C  
ATOM   1710  H5'   C    54      54.743  17.483  58.508  1.00  0.00           H  
ATOM   1711 H5''   C    54      55.002  15.762  58.402  1.00  0.00           H  
ATOM   1712  C4'   C    54      56.616  16.760  59.410  1.00  0.00           C  
ATOM   1713  H4'   C    54      57.150  16.864  58.465  1.00  0.00           H  
ATOM   1714  O4'   C    54      56.997  17.872  60.184  1.00  0.00           O  
ATOM   1715  C1'   C    54      58.061  17.559  61.048  1.00  0.00           C  
ATOM   1716  H1'   C    54      58.878  18.273  60.940  1.00  0.00           H  
ATOM   1717  N1    C    54      57.714  17.624  62.515  1.00  0.00           N  
ATOM   1718  C6    C    54      56.425  17.596  62.967  1.00  0.00           C  
ATOM   1719  H6    C    54      55.592  17.503  62.286  1.00  0.00           H  
ATOM   1720  C5    C    54      56.140  17.684  64.275  1.00  0.00           C  
ATOM   1721  H5    C    54      55.105  17.793  64.561  1.00  0.00           H  
ATOM   1722  C4    C    54      57.240  17.732  65.143  1.00  0.00           C  
ATOM   1723  N4    C    54      56.995  17.619  66.395  1.00  0.00           N  
ATOM   1724  H41   C    54      57.759  17.868  67.006  1.00  0.00           H  
ATOM   1725  H42   C    54      56.016  17.593  66.644  1.00  0.00           H  
ATOM   1726  N3    C    54      58.485  17.580  64.742  1.00  0.00           N  
ATOM   1727  C2    C    54      58.750  17.727  63.437  1.00  0.00           C  
ATOM   1728  O2    C    54      59.960  17.776  63.069  1.00  0.00           O  
ATOM   1729  C3'   C    54      57.258  15.501  60.122  1.00  0.00           C  
ATOM   1730  H3'   C    54      56.521  15.168  60.854  1.00  0.00           H  
ATOM   1731  C2'   C    54      58.526  16.122  60.702  1.00  0.00           C  
ATOM   1732  H2'   C    54      58.839  15.518  61.553  1.00  0.00           H  
ATOM   1733  O2'   C    54      59.644  16.149  59.818  1.00  0.00           O  
ATOM   1734 HO2'   C    54      59.784  15.249  59.512  1.00  0.00           H  
ATOM   1735  O3'   C    54      57.508  14.496  59.129  1.00  0.00           O  
ATOM   1736  P     A    55      57.883  12.996  59.534  1.00  0.00           P  
ATOM   1737  OP1   A    55      57.494  12.245  58.348  1.00  0.00           O  
ATOM   1738  OP2   A    55      57.233  12.818  60.842  1.00  0.00           O  
ATOM   1739  O5'   A    55      59.444  13.121  59.709  1.00  0.00           O  
ATOM   1740  C5'   A    55      60.297  12.840  58.632  1.00  0.00           C  
ATOM   1741  H5'   A    55      60.105  13.464  57.759  1.00  0.00           H  
ATOM   1742 H5''   A    55      60.198  11.793  58.345  1.00  0.00           H  
ATOM   1743  C4'   A    55      61.768  13.077  59.071  1.00  0.00           C  
ATOM   1744  H4'   A    55      62.373  12.954  58.172  1.00  0.00           H  
ATOM   1745  O4'   A    55      62.081  14.300  59.601  1.00  0.00           O  
ATOM   1746  C1'   A    55      63.273  14.185  60.335  1.00  0.00           C  
ATOM   1747  H1'   A    55      64.038  14.598  59.678  1.00  0.00           H  
ATOM   1748  N9    A    55      63.254  14.966  61.590  1.00  0.00           N  
ATOM   1749  C8    A    55      62.144  15.109  62.422  1.00  0.00           C  
ATOM   1750  H8    A    55      61.247  14.531  62.255  1.00  0.00           H  
ATOM   1751  N7    A    55      62.457  15.773  63.539  1.00  0.00           N  
ATOM   1752  C5    A    55      63.777  16.063  63.400  1.00  0.00           C  
ATOM   1753  C6    A    55      64.769  16.631  64.172  1.00  0.00           C  
ATOM   1754  N6    A    55      64.565  17.058  65.398  1.00  0.00           N  
ATOM   1755  H61   A    55      65.325  17.447  65.937  1.00  0.00           H  
ATOM   1756  H62   A    55      63.650  16.990  65.819  1.00  0.00           H  
ATOM   1757  N1    A    55      66.042  16.745  63.764  1.00  0.00           N  
ATOM   1758  C2    A    55      66.337  16.350  62.537  1.00  0.00           C  
ATOM   1759  H2    A    55      67.371  16.495  62.260  1.00  0.00           H  
ATOM   1760  N3    A    55      65.564  15.662  61.678  1.00  0.00           N  
ATOM   1761  C4    A    55      64.305  15.531  62.229  1.00  0.00           C  
ATOM   1762  C3'   A    55      62.181  12.101  60.177  1.00  0.00           C  
ATOM   1763  H3'   A    55      61.459  12.123  60.994  1.00  0.00           H  
ATOM   1764  C2'   A    55      63.547  12.677  60.636  1.00  0.00           C  
ATOM   1765  H2'   A    55      63.773  12.516  61.690  1.00  0.00           H  
ATOM   1766  O2'   A    55      64.580  12.310  59.706  1.00  0.00           O  
ATOM   1767 HO2'   A    55      64.191  11.596  59.195  1.00  0.00           H  
ATOM   1768  O3'   A    55      62.401  10.818  59.653  1.00  0.00           O  
ATOM   1769  P     A    56      61.798   9.507  60.255  1.00  0.00           P  
ATOM   1770  OP1   A    56      62.214   8.385  59.438  1.00  0.00           O  
ATOM   1771  OP2   A    56      60.347   9.728  60.339  1.00  0.00           O  
ATOM   1772  O5'   A    56      62.439   9.423  61.756  1.00  0.00           O  
ATOM   1773  C5'   A    56      63.863   9.174  61.951  1.00  0.00           C  
ATOM   1774  H5'   A    56      64.448   9.872  61.352  1.00  0.00           H  
ATOM   1775 H5''   A    56      64.064   8.152  61.629  1.00  0.00           H  
ATOM   1776  C4'   A    56      64.411   9.294  63.398  1.00  0.00           C  
ATOM   1777  H4'   A    56      65.492   9.188  63.493  1.00  0.00           H  
ATOM   1778  O4'   A    56      64.155  10.644  63.768  1.00  0.00           O  
ATOM   1779  C1'   A    56      63.725  10.713  65.120  1.00  0.00           C  
ATOM   1780  H1'   A    56      64.309  11.361  65.773  1.00  0.00           H  
ATOM   1781  N9    A    56      62.371  11.303  65.135  1.00  0.00           N  
ATOM   1782  C8    A    56      61.237  10.922  64.499  1.00  0.00           C  
ATOM   1783  H8    A    56      61.172  10.031  63.892  1.00  0.00           H  
ATOM   1784  N7    A    56      60.291  11.788  64.486  1.00  0.00           N  
ATOM   1785  C5    A    56      60.797  12.780  65.395  1.00  0.00           C  
ATOM   1786  C6    A    56      60.439  14.114  65.812  1.00  0.00           C  
ATOM   1787  N6    A    56      59.372  14.750  65.422  1.00  0.00           N  
ATOM   1788  H61   A    56      59.257  15.753  65.396  1.00  0.00           H  
ATOM   1789  H62   A    56      58.706  14.188  64.911  1.00  0.00           H  
ATOM   1790  N1    A    56      61.334  14.843  66.560  1.00  0.00           N  
ATOM   1791  C2    A    56      62.485  14.295  66.827  1.00  0.00           C  
ATOM   1792  H2    A    56      63.103  14.945  67.429  1.00  0.00           H  
ATOM   1793  N3    A    56      63.005  13.136  66.489  1.00  0.00           N  
ATOM   1794  C4    A    56      62.108  12.441  65.788  1.00  0.00           C  
ATOM   1795  C3'   A    56      63.763   8.388  64.483  1.00  0.00           C  
ATOM   1796  H3'   A    56      62.758   8.150  64.134  1.00  0.00           H  
ATOM   1797  C2'   A    56      63.741   9.293  65.712  1.00  0.00           C  
ATOM   1798  H2'   A    56      62.848   9.052  66.289  1.00  0.00           H  
ATOM   1799  O2'   A    56      64.904   9.184  66.496  1.00  0.00           O  
ATOM   1800 HO2'   A    56      65.075   8.280  66.768  1.00  0.00           H  
ATOM   1801  O3'   A    56      64.574   7.230  64.828  1.00  0.00           O  
ATOM   1802  P     C    57      64.950   6.071  63.748  1.00  0.00           P  
ATOM   1803  OP1   C    57      63.770   5.898  62.880  1.00  0.00           O  
ATOM   1804  OP2   C    57      65.373   4.876  64.475  1.00  0.00           O  
ATOM   1805  O5'   C    57      66.145   6.529  62.800  1.00  0.00           O  
ATOM   1806  C5'   C    57      67.362   6.882  63.422  1.00  0.00           C  
ATOM   1807  H5'   C    57      67.449   6.428  64.409  1.00  0.00           H  
ATOM   1808 H5''   C    57      67.519   7.908  63.757  1.00  0.00           H  
ATOM   1809  C4'   C    57      68.505   6.461  62.512  1.00  0.00           C  
ATOM   1810  H4'   C    57      69.488   6.716  62.907  1.00  0.00           H  
ATOM   1811  O4'   C    57      68.485   4.998  62.574  1.00  0.00           O  
ATOM   1812  C1'   C    57      68.552   4.563  61.251  1.00  0.00           C  
ATOM   1813  H1'   C    57      69.596   4.536  60.937  1.00  0.00           H  
ATOM   1814  N1    C    57      67.819   3.300  60.964  1.00  0.00           N  
ATOM   1815  C6    C    57      66.555   3.019  61.509  1.00  0.00           C  
ATOM   1816  H6    C    57      66.111   3.773  62.142  1.00  0.00           H  
ATOM   1817  C5    C    57      65.917   1.886  61.226  1.00  0.00           C  
ATOM   1818  H5    C    57      64.974   1.670  61.707  1.00  0.00           H  
ATOM   1819  C4    C    57      66.650   0.886  60.507  1.00  0.00           C  
ATOM   1820  N4    C    57      66.012  -0.149  60.169  1.00  0.00           N  
ATOM   1821  H41   C    57      66.347  -0.776  59.451  1.00  0.00           H  
ATOM   1822  H42   C    57      65.004  -0.128  60.224  1.00  0.00           H  
ATOM   1823  N3    C    57      67.874   1.053  60.021  1.00  0.00           N  
ATOM   1824  C2    C    57      68.465   2.273  60.268  1.00  0.00           C  
ATOM   1825  O2    C    57      69.585   2.526  59.839  1.00  0.00           O  
ATOM   1826  C3'   C    57      68.387   6.931  61.063  1.00  0.00           C  
ATOM   1827  H3'   C    57      67.567   7.648  61.052  1.00  0.00           H  
ATOM   1828  C2'   C    57      67.949   5.619  60.342  1.00  0.00           C  
ATOM   1829  H2'   C    57      66.861   5.676  60.383  1.00  0.00           H  
ATOM   1830  O2'   C    57      68.288   5.439  58.964  1.00  0.00           O  
ATOM   1831 HO2'   C    57      68.772   6.201  58.638  1.00  0.00           H  
ATOM   1832  O3'   C    57      69.615   7.433  60.703  1.00  0.00           O  
ATOM   1833  P     A    58      69.905   8.331  59.341  1.00  0.00           P  
ATOM   1834  OP1   A    58      69.183   7.696  58.292  1.00  0.00           O  
ATOM   1835  OP2   A    58      71.364   8.624  59.179  1.00  0.00           O  
ATOM   1836  O5'   A    58      69.176   9.715  59.731  1.00  0.00           O  
ATOM   1837  C5'   A    58      69.117  10.749  58.728  1.00  0.00           C  
ATOM   1838  H5'   A    58      68.567  10.549  57.808  1.00  0.00           H  
ATOM   1839 H5''   A    58      70.099  11.094  58.405  1.00  0.00           H  
ATOM   1840  C4'   A    58      68.444  11.949  59.381  1.00  0.00           C  
ATOM   1841  H4'   A    58      68.084  12.623  58.604  1.00  0.00           H  
ATOM   1842  O4'   A    58      67.302  11.614  60.191  1.00  0.00           O  
ATOM   1843  C1'   A    58      67.229  12.610  61.203  1.00  0.00           C  
ATOM   1844  H1'   A    58      66.252  13.078  61.325  1.00  0.00           H  
ATOM   1845  N9    A    58      67.556  12.016  62.532  1.00  0.00           N  
ATOM   1846  C8    A    58      68.393  11.030  62.766  1.00  0.00           C  
ATOM   1847  H8    A    58      68.951  10.509  62.002  1.00  0.00           H  
ATOM   1848  N7    A    58      68.497  10.707  63.993  1.00  0.00           N  
ATOM   1849  C5    A    58      67.624  11.542  64.675  1.00  0.00           C  
ATOM   1850  C6    A    58      67.258  11.752  66.056  1.00  0.00           C  
ATOM   1851  N6    A    58      67.713  11.151  67.054  1.00  0.00           N  
ATOM   1852  H61   A    58      67.428  11.458  67.973  1.00  0.00           H  
ATOM   1853  H62   A    58      68.426  10.440  66.985  1.00  0.00           H  
ATOM   1854  N1    A    58      66.406  12.751  66.318  1.00  0.00           N  
ATOM   1855  C2    A    58      66.070  13.591  65.377  1.00  0.00           C  
ATOM   1856  H2    A    58      65.600  14.479  65.773  1.00  0.00           H  
ATOM   1857  N3    A    58      66.392  13.542  64.116  1.00  0.00           N  
ATOM   1858  C4    A    58      67.079  12.441  63.799  1.00  0.00           C  
ATOM   1859  C3'   A    58      69.309  12.894  60.222  1.00  0.00           C  
ATOM   1860  H3'   A    58      69.834  12.316  60.983  1.00  0.00           H  
ATOM   1861  C2'   A    58      68.207  13.726  60.826  1.00  0.00           C  
ATOM   1862  H2'   A    58      68.554  14.214  61.736  1.00  0.00           H  
ATOM   1863  O2'   A    58      67.579  14.668  59.922  1.00  0.00           O  
ATOM   1864 HO2'   A    58      66.764  15.005  60.301  1.00  0.00           H  
ATOM   1865  O3'   A    58      70.099  13.661  59.343  1.00  0.00           O  
ATOM   1866  P     U    59      71.493  14.303  59.852  1.00  0.00           P  
ATOM   1867  OP1   U    59      72.004  15.190  58.765  1.00  0.00           O  
ATOM   1868  OP2   U    59      72.289  13.165  60.273  1.00  0.00           O  
ATOM   1869  O5'   U    59      71.185  15.212  61.189  1.00  0.00           O  
ATOM   1870  C5'   U    59      70.461  16.470  61.101  1.00  0.00           C  
ATOM   1871  H5'   U    59      69.472  16.240  60.705  1.00  0.00           H  
ATOM   1872 H5''   U    59      70.915  17.157  60.388  1.00  0.00           H  
ATOM   1873  C4'   U    59      70.247  17.212  62.400  1.00  0.00           C  
ATOM   1874  H4'   U    59      69.844  18.197  62.168  1.00  0.00           H  
ATOM   1875  O4'   U    59      69.452  16.519  63.395  1.00  0.00           O  
ATOM   1876  C1'   U    59      70.131  16.535  64.647  1.00  0.00           C  
ATOM   1877  H1'   U    59      69.514  17.177  65.275  1.00  0.00           H  
ATOM   1878  N1    U    59      70.195  15.201  65.187  1.00  0.00           N  
ATOM   1879  C6    U    59      70.820  14.240  64.492  1.00  0.00           C  
ATOM   1880  H6    U    59      71.148  14.291  63.464  1.00  0.00           H  
ATOM   1881  C5    U    59      71.105  13.035  65.124  1.00  0.00           C  
ATOM   1882  H5    U    59      71.641  12.307  64.533  1.00  0.00           H  
ATOM   1883  C4    U    59      70.611  12.664  66.472  1.00  0.00           C  
ATOM   1884  O4    U    59      70.615  11.594  67.137  1.00  0.00           O  
ATOM   1885  N3    U    59      69.917  13.723  67.053  1.00  0.00           N  
ATOM   1886  H3    U    59      69.295  13.575  67.834  1.00  0.00           H  
ATOM   1887  C2    U    59      69.701  15.030  66.514  1.00  0.00           C  
ATOM   1888  O2    U    59      69.136  15.917  67.105  1.00  0.00           O  
ATOM   1889  C3'   U    59      71.637  17.507  63.019  1.00  0.00           C  
ATOM   1890  H3'   U    59      72.418  16.850  62.637  1.00  0.00           H  
ATOM   1891  C2'   U    59      71.561  17.116  64.517  1.00  0.00           C  
ATOM   1892  H2'   U    59      72.382  16.443  64.766  1.00  0.00           H  
ATOM   1893  O2'   U    59      71.590  18.319  65.292  1.00  0.00           O  
ATOM   1894 HO2'   U    59      71.340  19.002  64.666  1.00  0.00           H  
ATOM   1895  O3'   U    59      71.993  18.857  62.837  1.00  0.00           O  
ATOM   1896  P     G    60      72.577  19.349  61.502  1.00  0.00           P  
ATOM   1897  OP1   G    60      73.505  18.263  61.041  1.00  0.00           O  
ATOM   1898  OP2   G    60      73.065  20.744  61.646  1.00  0.00           O  
ATOM   1899  O5'   G    60      71.390  19.361  60.427  1.00  0.00           O  
ATOM   1900  C5'   G    60      70.472  20.463  60.237  1.00  0.00           C  
ATOM   1901  H5'   G    60      70.952  21.249  59.652  1.00  0.00           H  
ATOM   1902 H5''   G    60      70.133  20.960  61.146  1.00  0.00           H  
ATOM   1903  C4'   G    60      69.250  19.853  59.534  1.00  0.00           C  
ATOM   1904  H4'   G    60      69.549  19.112  58.793  1.00  0.00           H  
ATOM   1905  O4'   G    60      68.476  19.171  60.428  1.00  0.00           O  
ATOM   1906  C1'   G    60      67.206  19.082  59.914  1.00  0.00           C  
ATOM   1907  H1'   G    60      67.096  18.001  59.830  1.00  0.00           H  
ATOM   1908  N9    G    60      66.190  19.542  60.851  1.00  0.00           N  
ATOM   1909  C8    G    60      66.377  20.370  61.856  1.00  0.00           C  
ATOM   1910  H8    G    60      67.284  20.907  62.088  1.00  0.00           H  
ATOM   1911  N7    G    60      65.315  20.559  62.633  1.00  0.00           N  
ATOM   1912  C5    G    60      64.365  19.747  62.019  1.00  0.00           C  
ATOM   1913  C6    G    60      63.015  19.444  62.365  1.00  0.00           C  
ATOM   1914  O6    G    60      62.440  19.792  63.400  1.00  0.00           O  
ATOM   1915  N1    G    60      62.334  18.607  61.424  1.00  0.00           N  
ATOM   1916  H1    G    60      61.466  18.188  61.725  1.00  0.00           H  
ATOM   1917  C2    G    60      62.921  18.053  60.398  1.00  0.00           C  
ATOM   1918  N2    G    60      62.284  17.241  59.579  1.00  0.00           N  
ATOM   1919  H21   G    60      61.295  17.067  59.689  1.00  0.00           H  
ATOM   1920  H22   G    60      62.741  16.800  58.794  1.00  0.00           H  
ATOM   1921  N3    G    60      64.200  18.327  60.035  1.00  0.00           N  
ATOM   1922  C4    G    60      64.853  19.147  60.887  1.00  0.00           C  
ATOM   1923  C3'   G    60      68.368  20.837  58.764  1.00  0.00           C  
ATOM   1924  H3'   G    60      68.090  21.742  59.304  1.00  0.00           H  
ATOM   1925  C2'   G    60      67.110  19.967  58.655  1.00  0.00           C  
ATOM   1926  H2'   G    60      66.161  20.487  58.787  1.00  0.00           H  
ATOM   1927  O2'   G    60      67.241  19.174  57.487  1.00  0.00           O  
ATOM   1928 HO2'   G    60      66.438  18.743  57.185  1.00  0.00           H  
ATOM   1929  O3'   G    60      68.925  21.260  57.497  1.00  0.00           O  
ATOM   1930  P     U    61      68.464  22.622  56.840  1.00  0.00           P  
ATOM   1931  OP1   U    61      69.160  22.666  55.538  1.00  0.00           O  
ATOM   1932  OP2   U    61      68.717  23.786  57.730  1.00  0.00           O  
ATOM   1933  O5'   U    61      66.890  22.421  56.480  1.00  0.00           O  
ATOM   1934  C5'   U    61      66.506  21.760  55.305  1.00  0.00           C  
ATOM   1935  H5'   U    61      66.909  20.747  55.277  1.00  0.00           H  
ATOM   1936 H5''   U    61      66.818  22.329  54.429  1.00  0.00           H  
ATOM   1937  C4'   U    61      64.945  21.482  55.291  1.00  0.00           C  
ATOM   1938  H4'   U    61      64.784  21.052  54.302  1.00  0.00           H  
ATOM   1939  O4'   U    61      64.554  20.588  56.331  1.00  0.00           O  
ATOM   1940  C1'   U    61      63.231  20.944  56.793  1.00  0.00           C  
ATOM   1941  H1'   U    61      62.530  20.120  56.657  1.00  0.00           H  
ATOM   1942  N1    U    61      63.152  21.394  58.205  1.00  0.00           N  
ATOM   1943  C6    U    61      63.967  22.433  58.677  1.00  0.00           C  
ATOM   1944  H6    U    61      64.771  22.846  58.085  1.00  0.00           H  
ATOM   1945  C5    U    61      63.800  22.902  59.917  1.00  0.00           C  
ATOM   1946  H5    U    61      64.447  23.668  60.319  1.00  0.00           H  
ATOM   1947  C4    U    61      62.692  22.447  60.764  1.00  0.00           C  
ATOM   1948  O4    U    61      62.599  22.848  61.938  1.00  0.00           O  
ATOM   1949  N3    U    61      61.886  21.472  60.207  1.00  0.00           N  
ATOM   1950  H3    U    61      61.136  21.095  60.768  1.00  0.00           H  
ATOM   1951  C2    U    61      62.110  20.879  58.972  1.00  0.00           C  
ATOM   1952  O2    U    61      61.381  19.985  58.644  1.00  0.00           O  
ATOM   1953  C3'   U    61      64.073  22.670  55.346  1.00  0.00           C  
ATOM   1954  H3'   U    61      64.519  23.393  56.028  1.00  0.00           H  
ATOM   1955  C2'   U    61      62.775  22.010  55.808  1.00  0.00           C  
ATOM   1956  H2'   U    61      62.127  22.722  56.319  1.00  0.00           H  
ATOM   1957  O2'   U    61      62.149  21.318  54.688  1.00  0.00           O  
ATOM   1958 HO2'   U    61      61.205  21.268  54.858  1.00  0.00           H  
ATOM   1959  O3'   U    61      63.957  23.371  54.098  1.00  0.00           O  
ATOM   1960  P     G    62      63.120  24.702  53.961  1.00  0.00           P  
ATOM   1961  OP1   G    62      63.186  25.101  52.549  1.00  0.00           O  
ATOM   1962  OP2   G    62      63.690  25.661  54.953  1.00  0.00           O  
ATOM   1963  O5'   G    62      61.604  24.446  54.419  1.00  0.00           O  
ATOM   1964  C5'   G    62      60.651  23.983  53.467  1.00  0.00           C  
ATOM   1965  H5'   G    62      60.960  22.982  53.167  1.00  0.00           H  
ATOM   1966 H5''   G    62      60.562  24.689  52.641  1.00  0.00           H  
ATOM   1967  C4'   G    62      59.361  23.970  54.238  1.00  0.00           C  
ATOM   1968  H4'   G    62      58.601  23.435  53.668  1.00  0.00           H  
ATOM   1969  O4'   G    62      59.540  23.354  55.506  1.00  0.00           O  
ATOM   1970  C1'   G    62      58.532  23.784  56.405  1.00  0.00           C  
ATOM   1971  H1'   G    62      57.854  22.953  56.600  1.00  0.00           H  
ATOM   1972  N9    G    62      59.010  24.323  57.699  1.00  0.00           N  
ATOM   1973  C8    G    62      60.257  24.295  58.135  1.00  0.00           C  
ATOM   1974  H8    G    62      61.047  24.069  57.434  1.00  0.00           H  
ATOM   1975  N7    G    62      60.421  24.504  59.411  1.00  0.00           N  
ATOM   1976  C5    G    62      59.094  24.717  59.843  1.00  0.00           C  
ATOM   1977  C6    G    62      58.622  24.922  61.190  1.00  0.00           C  
ATOM   1978  O6    G    62      59.218  24.996  62.240  1.00  0.00           O  
ATOM   1979  N1    G    62      57.219  24.985  61.244  1.00  0.00           N  
ATOM   1980  H1    G    62      56.782  24.908  62.151  1.00  0.00           H  
ATOM   1981  C2    G    62      56.448  24.750  60.119  1.00  0.00           C  
ATOM   1982  N2    G    62      55.144  24.696  60.228  1.00  0.00           N  
ATOM   1983  H21   G    62      54.683  24.804  61.121  1.00  0.00           H  
ATOM   1984  H22   G    62      54.612  24.438  59.409  1.00  0.00           H  
ATOM   1985  N3    G    62      56.891  24.510  58.878  1.00  0.00           N  
ATOM   1986  C4    G    62      58.228  24.469  58.795  1.00  0.00           C  
ATOM   1987  C3'   G    62      58.853  25.324  54.600  1.00  0.00           C  
ATOM   1988  H3'   G    62      59.734  25.824  55.003  1.00  0.00           H  
ATOM   1989  C2'   G    62      57.793  24.971  55.735  1.00  0.00           C  
ATOM   1990  H2'   G    62      57.544  25.822  56.369  1.00  0.00           H  
ATOM   1991  O2'   G    62      56.576  24.554  55.115  1.00  0.00           O  
ATOM   1992 HO2'   G    62      55.837  24.494  55.725  1.00  0.00           H  
ATOM   1993  O3'   G    62      58.357  26.076  53.485  1.00  0.00           O  
ATOM   1994  P     U    63      58.338  27.675  53.506  1.00  0.00           P  
ATOM   1995  OP1   U    63      57.960  28.189  52.165  1.00  0.00           O  
ATOM   1996  OP2   U    63      59.651  28.133  53.992  1.00  0.00           O  
ATOM   1997  O5'   U    63      57.157  28.014  54.630  1.00  0.00           O  
ATOM   1998  C5'   U    63      55.775  27.707  54.384  1.00  0.00           C  
ATOM   1999  H5'   U    63      55.778  26.678  54.026  1.00  0.00           H  
ATOM   2000 H5''   U    63      55.429  28.343  53.569  1.00  0.00           H  
ATOM   2001  C4'   U    63      54.888  27.911  55.640  1.00  0.00           C  
ATOM   2002  H4'   U    63      53.900  27.735  55.216  1.00  0.00           H  
ATOM   2003  O4'   U    63      55.309  27.021  56.678  1.00  0.00           O  
ATOM   2004  C1'   U    63      55.224  27.660  57.907  1.00  0.00           C  
ATOM   2005  H1'   U    63      54.607  27.014  58.532  1.00  0.00           H  
ATOM   2006  N1    U    63      56.490  27.973  58.684  1.00  0.00           N  
ATOM   2007  C6    U    63      57.709  28.040  58.112  1.00  0.00           C  
ATOM   2008  H6    U    63      57.657  27.901  57.042  1.00  0.00           H  
ATOM   2009  C5    U    63      58.810  28.298  58.796  1.00  0.00           C  
ATOM   2010  H5    U    63      59.726  28.334  58.224  1.00  0.00           H  
ATOM   2011  C4    U    63      58.843  28.552  60.236  1.00  0.00           C  
ATOM   2012  O4    U    63      59.779  28.878  60.889  1.00  0.00           O  
ATOM   2013  N3    U    63      57.594  28.411  60.843  1.00  0.00           N  
ATOM   2014  H3    U    63      57.602  28.491  61.850  1.00  0.00           H  
ATOM   2015  C2    U    63      56.415  28.115  60.146  1.00  0.00           C  
ATOM   2016  O2    U    63      55.358  28.178  60.821  1.00  0.00           O  
ATOM   2017  C3'   U    63      54.947  29.306  56.227  1.00  0.00           C  
ATOM   2018  H3'   U    63      55.953  29.722  56.172  1.00  0.00           H  
ATOM   2019  C2'   U    63      54.502  28.957  57.620  1.00  0.00           C  
ATOM   2020  H2'   U    63      54.680  29.701  58.396  1.00  0.00           H  
ATOM   2021  O2'   U    63      53.107  28.637  57.619  1.00  0.00           O  
ATOM   2022 HO2'   U    63      53.154  27.743  57.272  1.00  0.00           H  
ATOM   2023  O3'   U    63      54.048  30.188  55.563  1.00  0.00           O  
ATOM   2024  P     A    64      54.240  31.704  55.930  1.00  0.00           P  
ATOM   2025  OP1   A    64      53.298  32.399  55.038  1.00  0.00           O  
ATOM   2026  OP2   A    64      55.655  32.093  56.001  1.00  0.00           O  
ATOM   2027  O5'   A    64      53.731  31.891  57.433  1.00  0.00           O  
ATOM   2028  C5'   A    64      52.373  31.887  57.755  1.00  0.00           C  
ATOM   2029  H5'   A    64      51.941  30.904  57.564  1.00  0.00           H  
ATOM   2030 H5''   A    64      51.759  32.589  57.192  1.00  0.00           H  
ATOM   2031  C4'   A    64      52.289  32.127  59.258  1.00  0.00           C  
ATOM   2032  H4'   A    64      51.245  31.919  59.491  1.00  0.00           H  
ATOM   2033  O4'   A    64      53.032  31.224  60.003  1.00  0.00           O  
ATOM   2034  C1'   A    64      53.515  31.837  61.211  1.00  0.00           C  
ATOM   2035  H1'   A    64      53.095  31.323  62.075  1.00  0.00           H  
ATOM   2036  N9    A    64      54.946  31.615  61.387  1.00  0.00           N  
ATOM   2037  C8    A    64      55.949  31.353  60.460  1.00  0.00           C  
ATOM   2038  H8    A    64      55.788  31.389  59.392  1.00  0.00           H  
ATOM   2039  N7    A    64      57.116  31.489  60.944  1.00  0.00           N  
ATOM   2040  C5    A    64      56.886  31.562  62.325  1.00  0.00           C  
ATOM   2041  C6    A    64      57.695  31.647  63.545  1.00  0.00           C  
ATOM   2042  N6    A    64      58.965  31.702  63.633  1.00  0.00           N  
ATOM   2043  H61   A    64      59.329  31.836  64.566  1.00  0.00           H  
ATOM   2044  H62   A    64      59.462  31.732  62.755  1.00  0.00           H  
ATOM   2045  N1    A    64      57.081  31.548  64.769  1.00  0.00           N  
ATOM   2046  C2    A    64      55.771  31.393  64.782  1.00  0.00           C  
ATOM   2047  H2    A    64      55.244  31.340  65.724  1.00  0.00           H  
ATOM   2048  N3    A    64      54.921  31.419  63.735  1.00  0.00           N  
ATOM   2049  C4    A    64      55.566  31.465  62.577  1.00  0.00           C  
ATOM   2050  C3'   A    64      52.830  33.502  59.707  1.00  0.00           C  
ATOM   2051  H3'   A    64      53.791  33.670  59.220  1.00  0.00           H  
ATOM   2052  C2'   A    64      53.189  33.296  61.165  1.00  0.00           C  
ATOM   2053  H2'   A    64      53.997  33.941  61.508  1.00  0.00           H  
ATOM   2054  O2'   A    64      52.082  33.458  61.965  1.00  0.00           O  
ATOM   2055 HO2'   A    64      52.236  34.318  62.363  1.00  0.00           H  
ATOM   2056  O3'   A    64      51.950  34.632  59.466  1.00  0.00           O  
ATOM   2057  P     U    65      52.557  36.115  59.392  1.00  0.00           P  
ATOM   2058  OP1   U    65      51.549  36.942  58.625  1.00  0.00           O  
ATOM   2059  OP2   U    65      53.935  36.056  58.919  1.00  0.00           O  
ATOM   2060  O5'   U    65      52.654  36.604  60.864  1.00  0.00           O  
ATOM   2061  C5'   U    65      51.483  36.846  61.632  1.00  0.00           C  
ATOM   2062  H5'   U    65      50.864  35.975  61.420  1.00  0.00           H  
ATOM   2063 H5''   U    65      51.086  37.810  61.313  1.00  0.00           H  
ATOM   2064  C4'   U    65      51.804  36.960  63.121  1.00  0.00           C  
ATOM   2065  H4'   U    65      50.879  37.240  63.626  1.00  0.00           H  
ATOM   2066  O4'   U    65      52.329  35.803  63.653  1.00  0.00           O  
ATOM   2067  C1'   U    65      53.352  36.064  64.623  1.00  0.00           C  
ATOM   2068  H1'   U    65      53.154  35.439  65.494  1.00  0.00           H  
ATOM   2069  N1    U    65      54.716  35.726  64.120  1.00  0.00           N  
ATOM   2070  C6    U    65      55.138  35.816  62.822  1.00  0.00           C  
ATOM   2071  H6    U    65      54.370  36.188  62.160  1.00  0.00           H  
ATOM   2072  C5    U    65      56.403  35.377  62.438  1.00  0.00           C  
ATOM   2073  H5    U    65      56.694  35.442  61.401  1.00  0.00           H  
ATOM   2074  C4    U    65      57.356  34.966  63.427  1.00  0.00           C  
ATOM   2075  O4    U    65      58.469  34.543  63.149  1.00  0.00           O  
ATOM   2076  N3    U    65      56.900  35.028  64.742  1.00  0.00           N  
ATOM   2077  H3    U    65      57.596  34.783  65.432  1.00  0.00           H  
ATOM   2078  C2    U    65      55.613  35.451  65.064  1.00  0.00           C  
ATOM   2079  O2    U    65      55.368  35.618  66.264  1.00  0.00           O  
ATOM   2080  C3'   U    65      52.813  38.067  63.604  1.00  0.00           C  
ATOM   2081  H3'   U    65      53.657  38.237  62.936  1.00  0.00           H  
ATOM   2082  C2'   U    65      53.216  37.581  64.960  1.00  0.00           C  
ATOM   2083  H2'   U    65      54.186  37.965  65.277  1.00  0.00           H  
ATOM   2084  O2'   U    65      52.182  37.882  65.901  1.00  0.00           O  
ATOM   2085 HO2'   U    65      52.631  38.044  66.734  1.00  0.00           H  
ATOM   2086  O3'   U    65      52.094  39.270  63.653  1.00  0.00           O  
ATOM   2087  P     C    66      52.801  40.710  63.281  1.00  0.00           P  
ATOM   2088  OP1   C    66      51.796  41.789  63.323  1.00  0.00           O  
ATOM   2089  OP2   C    66      53.544  40.466  62.013  1.00  0.00           O  
ATOM   2090  O5'   C    66      53.833  40.943  64.466  1.00  0.00           O  
ATOM   2091  C5'   C    66      53.251  41.160  65.761  1.00  0.00           C  
ATOM   2092  H5'   C    66      52.446  40.430  65.841  1.00  0.00           H  
ATOM   2093 H5''   C    66      52.895  42.185  65.867  1.00  0.00           H  
ATOM   2094  C4'   C    66      54.240  40.825  66.820  1.00  0.00           C  
ATOM   2095  H4'   C    66      53.671  41.028  67.727  1.00  0.00           H  
ATOM   2096  O4'   C    66      54.634  39.491  66.900  1.00  0.00           O  
ATOM   2097  C1'   C    66      55.994  39.450  67.349  1.00  0.00           C  
ATOM   2098  H1'   C    66      55.958  38.789  68.215  1.00  0.00           H  
ATOM   2099  N1    C    66      56.982  38.929  66.347  1.00  0.00           N  
ATOM   2100  C6    C    66      56.805  38.975  65.018  1.00  0.00           C  
ATOM   2101  H6    C    66      55.905  39.347  64.550  1.00  0.00           H  
ATOM   2102  C5    C    66      57.673  38.453  64.139  1.00  0.00           C  
ATOM   2103  H5    C    66      57.458  38.424  63.081  1.00  0.00           H  
ATOM   2104  C4    C    66      58.844  37.868  64.705  1.00  0.00           C  
ATOM   2105  N4    C    66      59.793  37.432  63.957  1.00  0.00           N  
ATOM   2106  H41   C    66      60.656  37.176  64.416  1.00  0.00           H  
ATOM   2107  H42   C    66      59.815  37.797  63.015  1.00  0.00           H  
ATOM   2108  N3    C    66      59.117  37.944  66.007  1.00  0.00           N  
ATOM   2109  C2    C    66      58.206  38.505  66.851  1.00  0.00           C  
ATOM   2110  O2    C    66      58.405  38.461  68.060  1.00  0.00           O  
ATOM   2111  C3'   C    66      55.553  41.681  66.884  1.00  0.00           C  
ATOM   2112  H3'   C    66      56.042  41.694  65.910  1.00  0.00           H  
ATOM   2113  C2'   C    66      56.372  40.810  67.848  1.00  0.00           C  
ATOM   2114  H2'   C    66      57.437  41.043  67.852  1.00  0.00           H  
ATOM   2115  O2'   C    66      55.887  40.859  69.184  1.00  0.00           O  
ATOM   2116 HO2'   C    66      56.375  40.157  69.620  1.00  0.00           H  
ATOM   2117  O3'   C    66      55.340  43.001  67.449  1.00  0.00           O  
ATOM   2118  P     G    67      56.413  44.117  67.276  1.00  0.00           P  
ATOM   2119  OP1   G    67      56.166  45.158  68.290  1.00  0.00           O  
ATOM   2120  OP2   G    67      56.443  44.590  65.922  1.00  0.00           O  
ATOM   2121  O5'   G    67      57.752  43.384  67.567  1.00  0.00           O  
ATOM   2122  C5'   G    67      58.252  43.326  68.895  1.00  0.00           C  
ATOM   2123  H5'   G    67      57.690  42.565  69.437  1.00  0.00           H  
ATOM   2124 H5''   G    67      58.206  44.314  69.353  1.00  0.00           H  
ATOM   2125  C4'   G    67      59.722  42.877  68.999  1.00  0.00           C  
ATOM   2126  H4'   G    67      60.100  43.012  70.013  1.00  0.00           H  
ATOM   2127  O4'   G    67      59.995  41.533  68.625  1.00  0.00           O  
ATOM   2128  C1'   G    67      61.130  41.503  67.761  1.00  0.00           C  
ATOM   2129  H1'   G    67      61.788  40.694  68.078  1.00  0.00           H  
ATOM   2130  N9    G    67      60.761  41.195  66.411  1.00  0.00           N  
ATOM   2131  C8    G    67      59.584  41.409  65.771  1.00  0.00           C  
ATOM   2132  H8    G    67      58.719  41.731  66.331  1.00  0.00           H  
ATOM   2133  N7    G    67      59.546  41.066  64.474  1.00  0.00           N  
ATOM   2134  C5    G    67      60.872  40.660  64.284  1.00  0.00           C  
ATOM   2135  C6    G    67      61.579  40.437  63.003  1.00  0.00           C  
ATOM   2136  O6    G    67      61.096  40.277  61.929  1.00  0.00           O  
ATOM   2137  N1    G    67      62.899  40.284  63.140  1.00  0.00           N  
ATOM   2138  H1    G    67      63.439  40.382  62.292  1.00  0.00           H  
ATOM   2139  C2    G    67      63.515  40.264  64.381  1.00  0.00           C  
ATOM   2140  N2    G    67      64.796  40.161  64.370  1.00  0.00           N  
ATOM   2141  H21   G    67      65.230  40.042  63.466  1.00  0.00           H  
ATOM   2142  H22   G    67      65.258  40.343  65.250  1.00  0.00           H  
ATOM   2143  N3    G    67      62.936  40.571  65.565  1.00  0.00           N  
ATOM   2144  C4    G    67      61.607  40.778  65.423  1.00  0.00           C  
ATOM   2145  C3'   G    67      60.546  43.791  68.061  1.00  0.00           C  
ATOM   2146  H3'   G    67      59.954  43.984  67.167  1.00  0.00           H  
ATOM   2147  C2'   G    67      61.779  42.888  67.803  1.00  0.00           C  
ATOM   2148  H2'   G    67      62.261  43.106  66.850  1.00  0.00           H  
ATOM   2149  O2'   G    67      62.572  42.694  68.954  1.00  0.00           O  
ATOM   2150 HO2'   G    67      63.159  41.952  68.790  1.00  0.00           H  
ATOM   2151  O3'   G    67      60.913  45.009  68.694  1.00  0.00           O  
ATOM   2152  P     U    68      61.431  46.238  67.918  1.00  0.00           P  
ATOM   2153  OP1   U    68      61.577  47.347  68.907  1.00  0.00           O  
ATOM   2154  OP2   U    68      60.527  46.381  66.798  1.00  0.00           O  
ATOM   2155  O5'   U    68      62.846  45.899  67.317  1.00  0.00           O  
ATOM   2156  C5'   U    68      64.004  45.797  68.123  1.00  0.00           C  
ATOM   2157  H5'   U    68      63.794  45.129  68.959  1.00  0.00           H  
ATOM   2158 H5''   U    68      64.250  46.747  68.598  1.00  0.00           H  
ATOM   2159  C4'   U    68      65.141  45.328  67.278  1.00  0.00           C  
ATOM   2160  H4'   U    68      66.032  45.211  67.896  1.00  0.00           H  
ATOM   2161  O4'   U    68      64.772  44.081  66.722  1.00  0.00           O  
ATOM   2162  C1'   U    68      65.357  44.030  65.428  1.00  0.00           C  
ATOM   2163  H1'   U    68      65.980  43.141  65.328  1.00  0.00           H  
ATOM   2164  N1    U    68      64.344  43.935  64.409  1.00  0.00           N  
ATOM   2165  C6    U    68      63.002  44.190  64.590  1.00  0.00           C  
ATOM   2166  H6    U    68      62.590  44.395  65.567  1.00  0.00           H  
ATOM   2167  C5    U    68      62.176  44.057  63.504  1.00  0.00           C  
ATOM   2168  H5    U    68      61.117  44.216  63.649  1.00  0.00           H  
ATOM   2169  C4    U    68      62.613  43.829  62.146  1.00  0.00           C  
ATOM   2170  O4    U    68      61.914  43.647  61.191  1.00  0.00           O  
ATOM   2171  N3    U    68      63.930  43.518  62.079  1.00  0.00           N  
ATOM   2172  H3    U    68      64.332  43.271  61.186  1.00  0.00           H  
ATOM   2173  C2    U    68      64.810  43.603  63.143  1.00  0.00           C  
ATOM   2174  O2    U    68      65.975  43.300  63.005  1.00  0.00           O  
ATOM   2175  C3'   U    68      65.438  46.310  66.137  1.00  0.00           C  
ATOM   2176  H3'   U    68      64.498  46.533  65.632  1.00  0.00           H  
ATOM   2177  C2'   U    68      66.165  45.289  65.233  1.00  0.00           C  
ATOM   2178  H2'   U    68      65.971  45.584  64.202  1.00  0.00           H  
ATOM   2179  O2'   U    68      67.594  45.025  65.381  1.00  0.00           O  
ATOM   2180 HO2'   U    68      68.015  45.137  64.526  1.00  0.00           H  
ATOM   2181  O3'   U    68      66.209  47.431  66.463  1.00  0.00           O  
ATOM   2182  P     G    69      66.449  48.632  65.440  1.00  0.00           P  
ATOM   2183  OP1   G    69      66.895  49.850  66.107  1.00  0.00           O  
ATOM   2184  OP2   G    69      65.236  48.854  64.530  1.00  0.00           O  
ATOM   2185  O5'   G    69      67.559  48.211  64.389  1.00  0.00           O  
ATOM   2186  C5'   G    69      68.936  48.260  64.667  1.00  0.00           C  
ATOM   2187  H5'   G    69      69.064  47.729  65.610  1.00  0.00           H  
ATOM   2188 H5''   G    69      69.199  49.309  64.802  1.00  0.00           H  
ATOM   2189  C4'   G    69      69.644  47.658  63.557  1.00  0.00           C  
ATOM   2190  H4'   G    69      70.682  47.479  63.837  1.00  0.00           H  
ATOM   2191  O4'   G    69      69.093  46.307  63.281  1.00  0.00           O  
ATOM   2192  C1'   G    69      69.067  46.065  61.845  1.00  0.00           C  
ATOM   2193  H1'   G    69      69.496  45.101  61.573  1.00  0.00           H  
ATOM   2194  N9    G    69      67.759  45.864  61.157  1.00  0.00           N  
ATOM   2195  C8    G    69      66.492  46.257  61.590  1.00  0.00           C  
ATOM   2196  H8    G    69      66.435  46.798  62.523  1.00  0.00           H  
ATOM   2197  N7    G    69      65.515  45.921  60.831  1.00  0.00           N  
ATOM   2198  C5    G    69      66.168  45.268  59.785  1.00  0.00           C  
ATOM   2199  C6    G    69      65.710  44.592  58.637  1.00  0.00           C  
ATOM   2200  O6    G    69      64.573  44.460  58.227  1.00  0.00           O  
ATOM   2201  N1    G    69      66.675  44.137  57.811  1.00  0.00           N  
ATOM   2202  H1    G    69      66.404  43.711  56.936  1.00  0.00           H  
ATOM   2203  C2    G    69      67.998  44.288  58.087  1.00  0.00           C  
ATOM   2204  N2    G    69      68.874  44.042  57.140  1.00  0.00           N  
ATOM   2205  H21   G    69      68.600  43.591  56.279  1.00  0.00           H  
ATOM   2206  H22   G    69      69.842  44.110  57.423  1.00  0.00           H  
ATOM   2207  N3    G    69      68.516  44.835  59.196  1.00  0.00           N  
ATOM   2208  C4    G    69      67.524  45.287  59.987  1.00  0.00           C  
ATOM   2209  C3'   G    69      69.548  48.317  62.188  1.00  0.00           C  
ATOM   2210  H3'   G    69      68.491  48.536  62.031  1.00  0.00           H  
ATOM   2211  C2'   G    69      69.955  47.194  61.261  1.00  0.00           C  
ATOM   2212  H2'   G    69      69.668  47.359  60.223  1.00  0.00           H  
ATOM   2213  O2'   G    69      71.293  46.775  61.327  1.00  0.00           O  
ATOM   2214 HO2'   G    69      71.845  47.538  61.142  1.00  0.00           H  
ATOM   2215  O3'   G    69      70.473  49.394  61.965  1.00  0.00           O  
ATOM   2216  P     C    70      70.094  50.605  60.971  1.00  0.00           P  
ATOM   2217  OP1   C    70      71.131  51.607  61.256  1.00  0.00           O  
ATOM   2218  OP2   C    70      68.631  50.921  61.272  1.00  0.00           O  
ATOM   2219  O5'   C    70      70.155  50.190  59.396  1.00  0.00           O  
ATOM   2220  C5'   C    70      71.341  49.838  58.784  1.00  0.00           C  
ATOM   2221  H5'   C    70      71.868  49.137  59.432  1.00  0.00           H  
ATOM   2222 H5''   C    70      71.983  50.707  58.642  1.00  0.00           H  
ATOM   2223  C4'   C    70      71.167  49.176  57.446  1.00  0.00           C  
ATOM   2224  H4'   C    70      72.073  48.826  56.951  1.00  0.00           H  
ATOM   2225  O4'   C    70      70.300  48.046  57.646  1.00  0.00           O  
ATOM   2226  C1'   C    70      69.442  47.879  56.573  1.00  0.00           C  
ATOM   2227  H1'   C    70      69.572  46.862  56.204  1.00  0.00           H  
ATOM   2228  N1    C    70      68.017  47.931  56.973  1.00  0.00           N  
ATOM   2229  C6    C    70      67.662  48.399  58.190  1.00  0.00           C  
ATOM   2230  H6    C    70      68.308  48.943  58.862  1.00  0.00           H  
ATOM   2231  C5    C    70      66.343  48.335  58.530  1.00  0.00           C  
ATOM   2232  H5    C    70      65.956  48.723  59.461  1.00  0.00           H  
ATOM   2233  C4    C    70      65.352  47.703  57.710  1.00  0.00           C  
ATOM   2234  N4    C    70      64.049  47.709  58.001  1.00  0.00           N  
ATOM   2235  H41   C    70      63.474  47.057  57.486  1.00  0.00           H  
ATOM   2236  H42   C    70      63.590  48.278  58.698  1.00  0.00           H  
ATOM   2237  N3    C    70      65.720  47.125  56.580  1.00  0.00           N  
ATOM   2238  C2    C    70      66.993  47.291  56.126  1.00  0.00           C  
ATOM   2239  O2    C    70      67.207  46.975  55.055  1.00  0.00           O  
ATOM   2240  C3'   C    70      70.447  50.014  56.401  1.00  0.00           C  
ATOM   2241  H3'   C    70      69.636  50.479  56.961  1.00  0.00           H  
ATOM   2242  C2'   C    70      69.852  48.921  55.528  1.00  0.00           C  
ATOM   2243  H2'   C    70      68.966  49.307  55.024  1.00  0.00           H  
ATOM   2244  O2'   C    70      70.773  48.275  54.625  1.00  0.00           O  
ATOM   2245 HO2'   C    70      70.249  47.633  54.141  1.00  0.00           H  
ATOM   2246  O3'   C    70      71.295  50.883  55.710  1.00  0.00           O  
ATOM   2247  P     C    71      70.785  52.107  54.850  1.00  0.00           P  
ATOM   2248  OP1   C    71      71.846  52.812  54.200  1.00  0.00           O  
ATOM   2249  OP2   C    71      69.842  52.922  55.643  1.00  0.00           O  
ATOM   2250  O5'   C    71      69.938  51.429  53.720  1.00  0.00           O  
ATOM   2251  C5'   C    71      70.376  50.880  52.527  1.00  0.00           C  
ATOM   2252  H5'   C    71      71.135  50.102  52.610  1.00  0.00           H  
ATOM   2253 H5''   C    71      70.846  51.674  51.946  1.00  0.00           H  
ATOM   2254  C4'   C    71      69.314  50.466  51.546  1.00  0.00           C  
ATOM   2255  H4'   C    71      69.726  50.159  50.585  1.00  0.00           H  
ATOM   2256  O4'   C    71      68.450  49.473  52.099  1.00  0.00           O  
ATOM   2257  C1'   C    71      67.194  49.648  51.447  1.00  0.00           C  
ATOM   2258  H1'   C    71      66.883  48.925  50.693  1.00  0.00           H  
ATOM   2259  N1    C    71      66.161  49.874  52.533  1.00  0.00           N  
ATOM   2260  C6    C    71      66.564  50.152  53.815  1.00  0.00           C  
ATOM   2261  H6    C    71      67.599  50.449  53.895  1.00  0.00           H  
ATOM   2262  C5    C    71      65.753  50.254  54.866  1.00  0.00           C  
ATOM   2263  H5    C    71      66.101  50.603  55.827  1.00  0.00           H  
ATOM   2264  C4    C    71      64.406  49.865  54.646  1.00  0.00           C  
ATOM   2265  N4    C    71      63.510  50.013  55.618  1.00  0.00           N  
ATOM   2266  H41   C    71      62.577  49.696  55.394  1.00  0.00           H  
ATOM   2267  H42   C    71      63.690  50.055  56.611  1.00  0.00           H  
ATOM   2268  N3    C    71      64.013  49.566  53.376  1.00  0.00           N  
ATOM   2269  C2    C    71      64.826  49.633  52.327  1.00  0.00           C  
ATOM   2270  O2    C    71      64.330  49.466  51.239  1.00  0.00           O  
ATOM   2271  C3'   C    71      68.495  51.625  51.092  1.00  0.00           C  
ATOM   2272  H3'   C    71      68.175  52.091  52.024  1.00  0.00           H  
ATOM   2273  C2'   C    71      67.280  50.879  50.469  1.00  0.00           C  
ATOM   2274  H2'   C    71      66.332  51.412  50.541  1.00  0.00           H  
ATOM   2275  O2'   C    71      67.491  50.478  49.064  1.00  0.00           O  
ATOM   2276 HO2'   C    71      67.392  51.243  48.493  1.00  0.00           H  
ATOM   2277  O3'   C    71      69.038  52.611  50.218  1.00  0.00           O  
ATOM   2278  P     U    72      68.396  54.110  50.315  1.00  0.00           P  
ATOM   2279  OP1   U    72      68.892  54.999  49.255  1.00  0.00           O  
ATOM   2280  OP2   U    72      68.522  54.547  51.666  1.00  0.00           O  
ATOM   2281  O5'   U    72      66.797  53.912  50.037  1.00  0.00           O  
ATOM   2282  C5'   U    72      66.228  53.735  48.756  1.00  0.00           C  
ATOM   2283  H5'   U    72      66.561  52.770  48.376  1.00  0.00           H  
ATOM   2284 H5''   U    72      66.485  54.516  48.040  1.00  0.00           H  
ATOM   2285  C4'   U    72      64.727  53.698  48.880  1.00  0.00           C  
ATOM   2286  H4'   U    72      64.260  53.450  47.927  1.00  0.00           H  
ATOM   2287  O4'   U    72      64.198  52.792  49.884  1.00  0.00           O  
ATOM   2288  C1'   U    72      62.896  53.236  50.304  1.00  0.00           C  
ATOM   2289  H1'   U    72      62.100  52.622  49.882  1.00  0.00           H  
ATOM   2290  N1    U    72      62.828  53.164  51.807  1.00  0.00           N  
ATOM   2291  C6    U    72      63.962  53.124  52.513  1.00  0.00           C  
ATOM   2292  H6    U    72      64.936  53.014  52.061  1.00  0.00           H  
ATOM   2293  C5    U    72      63.957  53.126  53.869  1.00  0.00           C  
ATOM   2294  H5    U    72      64.922  53.112  54.354  1.00  0.00           H  
ATOM   2295  C4    U    72      62.682  53.249  54.610  1.00  0.00           C  
ATOM   2296  O4    U    72      62.728  53.363  55.881  1.00  0.00           O  
ATOM   2297  N3    U    72      61.542  53.328  53.853  1.00  0.00           N  
ATOM   2298  H3    U    72      60.691  53.357  54.397  1.00  0.00           H  
ATOM   2299  C2    U    72      61.569  53.269  52.450  1.00  0.00           C  
ATOM   2300  O2    U    72      60.509  53.301  51.861  1.00  0.00           O  
ATOM   2301  C3'   U    72      64.106  54.996  49.312  1.00  0.00           C  
ATOM   2302  H3'   U    72      64.609  55.263  50.242  1.00  0.00           H  
ATOM   2303  C2'   U    72      62.684  54.620  49.784  1.00  0.00           C  
ATOM   2304  H2'   U    72      62.271  55.249  50.572  1.00  0.00           H  
ATOM   2305  O2'   U    72      61.894  54.482  48.642  1.00  0.00           O  
ATOM   2306 HO2'   U    72      61.572  55.383  48.567  1.00  0.00           H  
ATOM   2307  O3'   U    72      64.229  55.996  48.285  1.00  0.00           O  
ATOM   2308  P     U    73      63.715  57.454  48.688  1.00  0.00           P  
ATOM   2309  OP1   U    73      64.042  58.335  47.614  1.00  0.00           O  
ATOM   2310  OP2   U    73      64.436  57.793  49.951  1.00  0.00           O  
ATOM   2311  O5'   U    73      62.063  57.346  48.824  1.00  0.00           O  
ATOM   2312  C5'   U    73      61.206  57.517  47.657  1.00  0.00           C  
ATOM   2313  H5'   U    73      61.431  56.756  46.909  1.00  0.00           H  
ATOM   2314 H5''   U    73      61.393  58.551  47.366  1.00  0.00           H  
ATOM   2315  C4'   U    73      59.729  57.528  48.003  1.00  0.00           C  
ATOM   2316  H4'   U    73      59.141  57.547  47.085  1.00  0.00           H  
ATOM   2317  O4'   U    73      59.520  56.365  48.803  1.00  0.00           O  
ATOM   2318  C1'   U    73      58.658  56.700  49.895  1.00  0.00           C  
ATOM   2319  H1'   U    73      57.831  55.997  49.990  1.00  0.00           H  
ATOM   2320  N1    U    73      59.347  56.534  51.200  1.00  0.00           N  
ATOM   2321  C6    U    73      60.514  57.192  51.556  1.00  0.00           C  
ATOM   2322  H6    U    73      61.046  57.762  50.808  1.00  0.00           H  
ATOM   2323  C5    U    73      61.045  57.040  52.812  1.00  0.00           C  
ATOM   2324  H5    U    73      62.048  57.374  53.030  1.00  0.00           H  
ATOM   2325  C4    U    73      60.433  56.329  53.864  1.00  0.00           C  
ATOM   2326  O4    U    73      60.809  55.983  54.925  1.00  0.00           O  
ATOM   2327  N3    U    73      59.272  55.864  53.455  1.00  0.00           N  
ATOM   2328  H3    U    73      58.667  55.549  54.200  1.00  0.00           H  
ATOM   2329  C2    U    73      58.635  55.875  52.200  1.00  0.00           C  
ATOM   2330  O2    U    73      57.658  55.138  51.982  1.00  0.00           O  
ATOM   2331  C3'   U    73      59.228  58.736  48.843  1.00  0.00           C  
ATOM   2332  H3'   U    73      60.096  59.012  49.443  1.00  0.00           H  
ATOM   2333  C2'   U    73      58.113  58.091  49.714  1.00  0.00           C  
ATOM   2334  H2'   U    73      58.049  58.719  50.603  1.00  0.00           H  
ATOM   2335  O2'   U    73      56.911  58.046  48.998  1.00  0.00           O  
ATOM   2336 HO2'   U    73      56.849  58.884  48.534  1.00  0.00           H  
ATOM   2337  O3'   U    73      58.676  59.800  48.093  1.00  0.00           O  
ATOM   2338  P     U    74      58.458  61.214  48.833  1.00  0.00           P  
ATOM   2339  OP1   U    74      57.790  62.149  47.906  1.00  0.00           O  
ATOM   2340  OP2   U    74      59.728  61.573  49.516  1.00  0.00           O  
ATOM   2341  O5'   U    74      57.346  60.984  50.040  1.00  0.00           O  
ATOM   2342  C5'   U    74      55.965  61.014  49.774  1.00  0.00           C  
ATOM   2343  H5'   U    74      55.661  60.419  48.912  1.00  0.00           H  
ATOM   2344 H5''   U    74      55.718  62.065  49.628  1.00  0.00           H  
ATOM   2345  C4'   U    74      55.152  60.661  50.958  1.00  0.00           C  
ATOM   2346  H4'   U    74      54.098  60.537  50.712  1.00  0.00           H  
ATOM   2347  O4'   U    74      55.617  59.486  51.605  1.00  0.00           O  
ATOM   2348  C1'   U    74      55.423  59.465  53.023  1.00  0.00           C  
ATOM   2349  H1'   U    74      54.709  58.672  53.244  1.00  0.00           H  
ATOM   2350  N1    U    74      56.707  59.397  53.791  1.00  0.00           N  
ATOM   2351  C6    U    74      57.873  59.825  53.294  1.00  0.00           C  
ATOM   2352  H6    U    74      57.886  60.335  52.342  1.00  0.00           H  
ATOM   2353  C5    U    74      59.021  59.666  53.982  1.00  0.00           C  
ATOM   2354  H5    U    74      59.956  59.957  53.527  1.00  0.00           H  
ATOM   2355  C4    U    74      59.013  59.006  55.327  1.00  0.00           C  
ATOM   2356  O4    U    74      60.073  58.992  55.966  1.00  0.00           O  
ATOM   2357  N3    U    74      57.812  58.613  55.769  1.00  0.00           N  
ATOM   2358  H3    U    74      57.756  58.394  56.753  1.00  0.00           H  
ATOM   2359  C2    U    74      56.623  58.805  54.991  1.00  0.00           C  
ATOM   2360  O2    U    74      55.558  58.583  55.570  1.00  0.00           O  
ATOM   2361  C3'   U    74      55.121  61.657  52.062  1.00  0.00           C  
ATOM   2362  H3'   U    74      56.141  61.981  52.268  1.00  0.00           H  
ATOM   2363  C2'   U    74      54.679  60.822  53.347  1.00  0.00           C  
ATOM   2364  H2'   U    74      54.945  61.182  54.341  1.00  0.00           H  
ATOM   2365  O2'   U    74      53.332  60.597  53.295  1.00  0.00           O  
ATOM   2366 HO2'   U    74      52.950  61.432  53.017  1.00  0.00           H  
ATOM   2367  O3'   U    74      54.269  62.805  51.701  1.00  0.00           O  
ATOM   2368  P     G    75      54.320  64.179  52.510  1.00  0.00           P  
ATOM   2369  OP1   G    75      53.129  64.954  52.130  1.00  0.00           O  
ATOM   2370  OP2   G    75      55.644  64.800  52.452  1.00  0.00           O  
ATOM   2371  O5'   G    75      54.124  63.811  54.034  1.00  0.00           O  
ATOM   2372  C5'   G    75      52.857  63.604  54.569  1.00  0.00           C  
ATOM   2373  H5'   G    75      52.386  62.797  54.006  1.00  0.00           H  
ATOM   2374 H5''   G    75      52.303  64.543  54.579  1.00  0.00           H  
ATOM   2375  C4'   G    75      52.882  63.177  56.036  1.00  0.00           C  
ATOM   2376  H4'   G    75      51.840  63.036  56.325  1.00  0.00           H  
ATOM   2377  O4'   G    75      53.454  61.913  56.233  1.00  0.00           O  
ATOM   2378  C1'   G    75      54.020  61.965  57.540  1.00  0.00           C  
ATOM   2379  H1'   G    75      53.643  61.151  58.160  1.00  0.00           H  
ATOM   2380  N9    G    75      55.512  61.722  57.490  1.00  0.00           N  
ATOM   2381  C8    G    75      56.371  62.111  56.557  1.00  0.00           C  
ATOM   2382  H8    G    75      56.012  62.466  55.602  1.00  0.00           H  
ATOM   2383  N7    G    75      57.650  61.941  56.788  1.00  0.00           N  
ATOM   2384  C5    G    75      57.619  61.475  58.117  1.00  0.00           C  
ATOM   2385  C6    G    75      58.627  61.009  59.065  1.00  0.00           C  
ATOM   2386  O6    G    75      59.857  61.044  58.843  1.00  0.00           O  
ATOM   2387  N1    G    75      58.138  60.773  60.323  1.00  0.00           N  
ATOM   2388  H1    G    75      58.774  60.546  61.074  1.00  0.00           H  
ATOM   2389  C2    G    75      56.848  60.774  60.685  1.00  0.00           C  
ATOM   2390  N2    G    75      56.597  60.618  61.925  1.00  0.00           N  
ATOM   2391  H21   G    75      57.297  60.371  62.610  1.00  0.00           H  
ATOM   2392  H22   G    75      55.638  60.774  62.202  1.00  0.00           H  
ATOM   2393  N3    G    75      55.829  61.032  59.821  1.00  0.00           N  
ATOM   2394  C4    G    75      56.309  61.383  58.559  1.00  0.00           C  
ATOM   2395  C3'   G    75      53.523  64.192  57.087  1.00  0.00           C  
ATOM   2396  H3'   G    75      54.553  64.436  56.826  1.00  0.00           H  
ATOM   2397  C2'   G    75      53.671  63.274  58.277  1.00  0.00           C  
ATOM   2398  H2'   G    75      54.409  63.698  58.958  1.00  0.00           H  
ATOM   2399  O2'   G    75      52.389  63.132  58.867  1.00  0.00           O  
ATOM   2400 HO2'   G    75      52.536  62.816  59.762  1.00  0.00           H  
ATOM   2401  O3'   G    75      52.589  65.352  57.221  1.00  0.00           O  
ATOM   2402  P     A    76      53.285  66.797  57.560  1.00  0.00           P  
ATOM   2403  OP1   A    76      52.259  67.842  57.611  1.00  0.00           O  
ATOM   2404  OP2   A    76      54.395  67.104  56.639  1.00  0.00           O  
ATOM   2405  O5'   A    76      53.849  66.575  58.975  1.00  0.00           O  
ATOM   2406  C5'   A    76      53.040  66.522  60.115  1.00  0.00           C  
ATOM   2407  H5'   A    76      52.208  65.837  59.950  1.00  0.00           H  
ATOM   2408 H5''   A    76      52.594  67.505  60.270  1.00  0.00           H  
ATOM   2409  C4'   A    76      53.762  66.035  61.365  1.00  0.00           C  
ATOM   2410  H4'   A    76      53.079  65.866  62.199  1.00  0.00           H  
ATOM   2411  O4'   A    76      54.479  64.861  61.178  1.00  0.00           O  
ATOM   2412  C1'   A    76      55.564  64.901  62.099  1.00  0.00           C  
ATOM   2413  H1'   A    76      55.430  64.093  62.818  1.00  0.00           H  
ATOM   2414  N9    A    76      56.820  64.670  61.308  1.00  0.00           N  
ATOM   2415  C8    A    76      57.115  65.072  60.030  1.00  0.00           C  
ATOM   2416  H8    A    76      56.423  65.582  59.376  1.00  0.00           H  
ATOM   2417  N7    A    76      58.278  64.702  59.634  1.00  0.00           N  
ATOM   2418  C5    A    76      58.857  64.161  60.760  1.00  0.00           C  
ATOM   2419  C6    A    76      60.133  63.459  61.048  1.00  0.00           C  
ATOM   2420  N6    A    76      61.183  63.293  60.245  1.00  0.00           N  
ATOM   2421  H61   A    76      61.964  62.783  60.633  1.00  0.00           H  
ATOM   2422  H62   A    76      61.337  63.682  59.325  1.00  0.00           H  
ATOM   2423  N1    A    76      60.320  62.951  62.259  1.00  0.00           N  
ATOM   2424  C2    A    76      59.345  62.908  63.110  1.00  0.00           C  
ATOM   2425  H2    A    76      59.555  62.537  64.103  1.00  0.00           H  
ATOM   2426  N3    A    76      58.114  63.428  62.979  1.00  0.00           N  
ATOM   2427  C4    A    76      57.949  64.080  61.786  1.00  0.00           C  
ATOM   2428  C3'   A    76      54.744  67.105  61.860  1.00  0.00           C  
ATOM   2429  H3'   A    76      55.254  67.476  60.971  1.00  0.00           H  
ATOM   2430  C2'   A    76      55.679  66.281  62.752  1.00  0.00           C  
ATOM   2431  H2'   A    76      56.680  66.655  62.966  1.00  0.00           H  
ATOM   2432  O2'   A    76      55.138  66.008  63.992  1.00  0.00           O  
ATOM   2433 HO2'   A    76      55.839  65.893  64.638  1.00  0.00           H  
ATOM   2434  O3'   A    76      54.148  68.181  62.571  1.00  0.00           O  
ATOM   2435  P     C    77      54.730  69.691  62.565  1.00  0.00           P  
ATOM   2436  OP1   C    77      53.551  70.592  62.595  1.00  0.00           O  
ATOM   2437  OP2   C    77      55.802  69.793  61.539  1.00  0.00           O  
ATOM   2438  O5'   C    77      55.464  69.897  63.909  1.00  0.00           O  
ATOM   2439  C5'   C    77      56.832  69.550  64.016  1.00  0.00           C  
ATOM   2440  H5'   C    77      57.332  70.042  63.182  1.00  0.00           H  
ATOM   2441 H5''   C    77      56.875  68.470  64.155  1.00  0.00           H  
ATOM   2442  C4'   C    77      57.331  70.031  65.389  1.00  0.00           C  
ATOM   2443  H4'   C    77      58.346  69.649  65.504  1.00  0.00           H  
ATOM   2444  O4'   C    77      57.375  71.472  65.480  1.00  0.00           O  
ATOM   2445  C1'   C    77      56.916  71.859  66.808  1.00  0.00           C  
ATOM   2446  H1'   C    77      57.562  72.650  67.188  1.00  0.00           H  
ATOM   2447  N1    C    77      55.546  72.435  66.806  1.00  0.00           N  
ATOM   2448  C6    C    77      54.672  72.366  65.777  1.00  0.00           C  
ATOM   2449  H6    C    77      55.076  71.864  64.910  1.00  0.00           H  
ATOM   2450  C5    C    77      53.434  72.877  65.850  1.00  0.00           C  
ATOM   2451  H5    C    77      52.771  72.955  65.001  1.00  0.00           H  
ATOM   2452  C4    C    77      53.165  73.666  66.975  1.00  0.00           C  
ATOM   2453  N4    C    77      52.090  74.349  67.047  1.00  0.00           N  
ATOM   2454  H41   C    77      51.856  74.924  67.844  1.00  0.00           H  
ATOM   2455  H42   C    77      51.479  74.211  66.255  1.00  0.00           H  
ATOM   2456  N3    C    77      53.990  73.781  67.975  1.00  0.00           N  
ATOM   2457  C2    C    77      55.203  73.197  67.893  1.00  0.00           C  
ATOM   2458  O2    C    77      55.998  73.530  68.766  1.00  0.00           O  
ATOM   2459  C3'   C    77      56.599  69.521  66.606  1.00  0.00           C  
ATOM   2460  H3'   C    77      55.545  69.725  66.415  1.00  0.00           H  
ATOM   2461  C2'   C    77      57.070  70.585  67.563  1.00  0.00           C  
ATOM   2462  H2'   C    77      56.416  70.649  68.433  1.00  0.00           H  
ATOM   2463  O2'   C    77      58.419  70.446  67.861  1.00  0.00           O  
ATOM   2464 HO2'   C    77      58.531  69.507  67.697  1.00  0.00           H  
ATOM   2465  O3'   C    77      56.939  68.334  67.166  1.00  0.00           O  
ATOM   2466  P     A    78      56.013  67.651  68.245  1.00  0.00           P  
ATOM   2467  OP1   A    78      56.324  66.214  68.515  1.00  0.00           O  
ATOM   2468  OP2   A    78      54.672  67.998  67.809  1.00  0.00           O  
ATOM   2469  O5'   A    78      56.271  68.413  69.682  1.00  0.00           O  
ATOM   2470  C5'   A    78      57.418  68.362  70.500  1.00  0.00           C  
ATOM   2471  H5'   A    78      58.277  68.806  69.998  1.00  0.00           H  
ATOM   2472 H5''   A    78      57.781  67.368  70.761  1.00  0.00           H  
ATOM   2473  C4'   A    78      57.075  69.176  71.825  1.00  0.00           C  
ATOM   2474  H4'   A    78      57.968  69.204  72.449  1.00  0.00           H  
ATOM   2475  O4'   A    78      56.726  70.607  71.604  1.00  0.00           O  
ATOM   2476  C1'   A    78      55.626  70.966  72.403  1.00  0.00           C  
ATOM   2477  H1'   A    78      55.801  71.895  72.945  1.00  0.00           H  
ATOM   2478  N9    A    78      54.343  71.045  71.677  1.00  0.00           N  
ATOM   2479  C8    A    78      54.007  70.627  70.410  1.00  0.00           C  
ATOM   2480  H8    A    78      54.720  70.165  69.743  1.00  0.00           H  
ATOM   2481  N7    A    78      52.782  70.855  70.056  1.00  0.00           N  
ATOM   2482  C5    A    78      52.213  71.375  71.221  1.00  0.00           C  
ATOM   2483  C6    A    78      50.934  71.894  71.554  1.00  0.00           C  
ATOM   2484  N6    A    78      49.939  72.018  70.722  1.00  0.00           N  
ATOM   2485  H61   A    78      49.049  72.369  71.045  1.00  0.00           H  
ATOM   2486  H62   A    78      50.209  71.887  69.758  1.00  0.00           H  
ATOM   2487  N1    A    78      50.705  72.401  72.777  1.00  0.00           N  
ATOM   2488  C2    A    78      51.692  72.423  73.621  1.00  0.00           C  
ATOM   2489  H2    A    78      51.452  72.783  74.610  1.00  0.00           H  
ATOM   2490  N3    A    78      52.956  72.080  73.407  1.00  0.00           N  
ATOM   2491  C4    A    78      53.172  71.518  72.184  1.00  0.00           C  
ATOM   2492  C3'   A    78      55.882  68.577  72.573  1.00  0.00           C  
ATOM   2493  H3'   A    78      55.019  68.432  71.923  1.00  0.00           H  
ATOM   2494  C2'   A    78      55.512  69.847  73.424  1.00  0.00           C  
ATOM   2495  H2'   A    78      54.494  69.822  73.812  1.00  0.00           H  
ATOM   2496  O2'   A    78      56.395  70.128  74.500  1.00  0.00           O  
ATOM   2497 HO2'   A    78      57.144  69.527  74.494  1.00  0.00           H  
ATOM   2498  O3'   A    78      56.146  67.432  73.416  1.00  0.00           O  
ATOM   2499  P     U    79      55.096  66.367  73.843  1.00  0.00           P  
ATOM   2500  OP1   U    79      55.624  65.298  74.707  1.00  0.00           O  
ATOM   2501  OP2   U    79      54.280  66.005  72.635  1.00  0.00           O  
ATOM   2502  O5'   U    79      54.194  67.195  74.715  1.00  0.00           O  
ATOM   2503  C5'   U    79      54.614  67.740  75.933  1.00  0.00           C  
ATOM   2504  H5'   U    79      55.546  68.301  75.873  1.00  0.00           H  
ATOM   2505 H5''   U    79      54.811  66.916  76.619  1.00  0.00           H  
ATOM   2506  C4'   U    79      53.536  68.596  76.704  1.00  0.00           C  
ATOM   2507  H4'   U    79      54.042  68.949  77.603  1.00  0.00           H  
ATOM   2508  O4'   U    79      52.968  69.680  75.937  1.00  0.00           O  
ATOM   2509  C1'   U    79      51.560  69.797  76.023  1.00  0.00           C  
ATOM   2510  H1'   U    79      51.262  70.770  76.413  1.00  0.00           H  
ATOM   2511  N1    U    79      50.821  69.492  74.709  1.00  0.00           N  
ATOM   2512  C6    U    79      51.541  68.947  73.565  1.00  0.00           C  
ATOM   2513  H6    U    79      52.565  68.627  73.694  1.00  0.00           H  
ATOM   2514  C5    U    79      50.940  68.809  72.416  1.00  0.00           C  
ATOM   2515  H5    U    79      51.533  68.413  71.605  1.00  0.00           H  
ATOM   2516  C4    U    79      49.600  69.186  72.142  1.00  0.00           C  
ATOM   2517  O4    U    79      49.029  69.203  71.086  1.00  0.00           O  
ATOM   2518  N3    U    79      48.899  69.569  73.333  1.00  0.00           N  
ATOM   2519  H3    U    79      47.909  69.717  73.201  1.00  0.00           H  
ATOM   2520  C2    U    79      49.457  69.742  74.581  1.00  0.00           C  
ATOM   2521  O2    U    79      48.855  70.031  75.565  1.00  0.00           O  
ATOM   2522  C3'   U    79      52.301  67.665  77.077  1.00  0.00           C  
ATOM   2523  H3'   U    79      52.219  66.947  76.261  1.00  0.00           H  
ATOM   2524  C2'   U    79      51.178  68.697  77.072  1.00  0.00           C  
ATOM   2525  H2'   U    79      50.241  68.249  76.741  1.00  0.00           H  
ATOM   2526  O2'   U    79      50.915  69.264  78.371  1.00  0.00           O  
ATOM   2527 HO2'   U    79      50.108  68.907  78.749  1.00  0.00           H  
ATOM   2528  O3'   U    79      52.431  66.992  78.322  1.00  0.00           O  
ATOM   2529  P     U    80      51.939  65.429  78.400  1.00  0.00           P  
ATOM   2530  OP1   U    80      52.172  64.844  79.715  1.00  0.00           O  
ATOM   2531  OP2   U    80      52.528  64.687  77.247  1.00  0.00           O  
ATOM   2532  O5'   U    80      50.397  65.692  78.124  1.00  0.00           O  
ATOM   2533  C5'   U    80      49.523  65.811  79.165  1.00  0.00           C  
ATOM   2534  H5'   U    80      49.797  66.668  79.781  1.00  0.00           H  
ATOM   2535 H5''   U    80      49.402  64.852  79.668  1.00  0.00           H  
ATOM   2536  C4'   U    80      48.189  66.152  78.538  1.00  0.00           C  
ATOM   2537  H4'   U    80      47.542  66.587  79.300  1.00  0.00           H  
ATOM   2538  O4'   U    80      48.132  67.049  77.476  1.00  0.00           O  
ATOM   2539  C1'   U    80      46.867  67.050  76.795  1.00  0.00           C  
ATOM   2540  H1'   U    80      46.236  67.902  77.049  1.00  0.00           H  
ATOM   2541  N1    U    80      47.165  67.103  75.384  1.00  0.00           N  
ATOM   2542  C6    U    80      48.352  66.583  74.897  1.00  0.00           C  
ATOM   2543  H6    U    80      49.076  66.086  75.526  1.00  0.00           H  
ATOM   2544  C5    U    80      48.510  66.499  73.554  1.00  0.00           C  
ATOM   2545  H5    U    80      49.401  66.039  73.153  1.00  0.00           H  
ATOM   2546  C4    U    80      47.511  66.883  72.599  1.00  0.00           C  
ATOM   2547  O4    U    80      47.688  66.911  71.371  1.00  0.00           O  
ATOM   2548  N3    U    80      46.333  67.282  73.167  1.00  0.00           N  
ATOM   2549  H3    U    80      45.529  67.446  72.579  1.00  0.00           H  
ATOM   2550  C2    U    80      46.165  67.539  74.490  1.00  0.00           C  
ATOM   2551  O2    U    80      45.200  68.224  74.993  1.00  0.00           O  
ATOM   2552  C3'   U    80      47.434  64.953  77.929  1.00  0.00           C  
ATOM   2553  H3'   U    80      48.195  64.481  77.307  1.00  0.00           H  
ATOM   2554  C2'   U    80      46.257  65.623  77.187  1.00  0.00           C  
ATOM   2555  H2'   U    80      45.990  65.059  76.293  1.00  0.00           H  
ATOM   2556  O2'   U    80      45.150  65.901  78.025  1.00  0.00           O  
ATOM   2557 HO2'   U    80      44.911  65.054  78.408  1.00  0.00           H  
ATOM   2558  O3'   U    80      47.033  64.001  78.906  1.00  0.00           O  
ATOM   2559  P     U    81      46.394  62.564  78.426  1.00  0.00           P  
ATOM   2560  OP1   U    81      46.483  61.584  79.456  1.00  0.00           O  
ATOM   2561  OP2   U    81      46.893  62.313  77.030  1.00  0.00           O  
ATOM   2562  O5'   U    81      44.841  62.955  78.204  1.00  0.00           O  
ATOM   2563  C5'   U    81      43.883  62.924  79.362  1.00  0.00           C  
ATOM   2564  H5'   U    81      44.160  63.508  80.240  1.00  0.00           H  
ATOM   2565 H5''   U    81      43.877  61.936  79.821  1.00  0.00           H  
ATOM   2566  C4'   U    81      42.408  63.323  79.067  1.00  0.00           C  
ATOM   2567  H4'   U    81      41.821  63.510  79.966  1.00  0.00           H  
ATOM   2568  O4'   U    81      42.359  64.549  78.366  1.00  0.00           O  
ATOM   2569  C1'   U    81      41.077  64.584  77.623  1.00  0.00           C  
ATOM   2570  H1'   U    81      40.474  65.250  78.242  1.00  0.00           H  
ATOM   2571  N1    U    81      41.412  65.306  76.327  1.00  0.00           N  
ATOM   2572  C6    U    81      42.601  65.009  75.666  1.00  0.00           C  
ATOM   2573  H6    U    81      43.324  64.345  76.116  1.00  0.00           H  
ATOM   2574  C5    U    81      42.839  65.504  74.414  1.00  0.00           C  
ATOM   2575  H5    U    81      43.767  65.342  73.885  1.00  0.00           H  
ATOM   2576  C4    U    81      41.800  66.259  73.729  1.00  0.00           C  
ATOM   2577  O4    U    81      41.760  66.734  72.577  1.00  0.00           O  
ATOM   2578  N3    U    81      40.628  66.391  74.434  1.00  0.00           N  
ATOM   2579  H3    U    81      39.824  66.626  73.869  1.00  0.00           H  
ATOM   2580  C2    U    81      40.409  66.076  75.753  1.00  0.00           C  
ATOM   2581  O2    U    81      39.277  66.251  76.212  1.00  0.00           O  
ATOM   2582  C3'   U    81      41.766  62.282  78.212  1.00  0.00           C  
ATOM   2583  H3'   U    81      42.489  62.054  77.428  1.00  0.00           H  
ATOM   2584  C2'   U    81      40.581  63.092  77.571  1.00  0.00           C  
ATOM   2585  H2'   U    81      40.345  62.734  76.569  1.00  0.00           H  
ATOM   2586  O2'   U    81      39.529  62.954  78.493  1.00  0.00           O  
ATOM   2587 HO2'   U    81      39.587  62.062  78.842  1.00  0.00           H  
ATOM   2588  O3'   U    81      41.266  61.160  78.915  1.00  0.00           O  
ATOM   2589  P     A    82      41.296  59.668  78.336  1.00  0.00           P  
ATOM   2590  OP1   A    82      40.739  58.704  79.322  1.00  0.00           O  
ATOM   2591  OP2   A    82      42.573  59.359  77.693  1.00  0.00           O  
ATOM   2592  O5'   A    82      40.278  59.908  77.189  1.00  0.00           O  
ATOM   2593  C5'   A    82      38.923  59.377  77.290  1.00  0.00           C  
ATOM   2594  H5'   A    82      38.600  59.599  78.307  1.00  0.00           H  
ATOM   2595 H5''   A    82      39.014  58.295  77.198  1.00  0.00           H  
ATOM   2596  C4'   A    82      37.890  59.807  76.309  1.00  0.00           C  
ATOM   2597  H4'   A    82      36.893  59.634  76.715  1.00  0.00           H  
ATOM   2598  O4'   A    82      37.917  61.134  75.952  1.00  0.00           O  
ATOM   2599  C1'   A    82      37.313  61.319  74.661  1.00  0.00           C  
ATOM   2600  H1'   A    82      36.369  61.865  74.680  1.00  0.00           H  
ATOM   2601  N9    A    82      38.225  62.220  73.932  1.00  0.00           N  
ATOM   2602  C8    A    82      38.117  63.578  74.011  1.00  0.00           C  
ATOM   2603  H8    A    82      37.315  64.061  74.550  1.00  0.00           H  
ATOM   2604  N7    A    82      38.991  64.257  73.300  1.00  0.00           N  
ATOM   2605  C5    A    82      39.813  63.199  72.819  1.00  0.00           C  
ATOM   2606  C6    A    82      40.986  63.187  71.974  1.00  0.00           C  
ATOM   2607  N6    A    82      41.563  64.148  71.354  1.00  0.00           N  
ATOM   2608  H61   A    82      42.135  63.789  70.604  1.00  0.00           H  
ATOM   2609  H62   A    82      41.465  65.112  71.641  1.00  0.00           H  
ATOM   2610  N1    A    82      41.521  62.021  71.591  1.00  0.00           N  
ATOM   2611  C2    A    82      40.937  60.950  72.051  1.00  0.00           C  
ATOM   2612  H2    A    82      41.407  60.038  71.713  1.00  0.00           H  
ATOM   2613  N3    A    82      39.939  60.746  72.881  1.00  0.00           N  
ATOM   2614  C4    A    82      39.368  61.923  73.222  1.00  0.00           C  
ATOM   2615  C3'   A    82      37.971  59.092  74.952  1.00  0.00           C  
ATOM   2616  H3'   A    82      38.995  59.073  74.580  1.00  0.00           H  
ATOM   2617  C2'   A    82      37.078  59.947  74.016  1.00  0.00           C  
ATOM   2618  H2'   A    82      37.412  59.906  72.980  1.00  0.00           H  
ATOM   2619  O2'   A    82      35.734  59.521  74.273  1.00  0.00           O  
ATOM   2620 HO2'   A    82      35.785  58.617  74.592  1.00  0.00           H  
ATOM   2621  O3'   A    82      37.399  57.783  74.952  1.00  0.00           O  
ATOM   2622  P     U    83      38.375  56.465  74.913  1.00  0.00           P  
ATOM   2623  OP1   U    83      37.519  55.302  75.135  1.00  0.00           O  
ATOM   2624  OP2   U    83      39.634  56.726  75.669  1.00  0.00           O  
ATOM   2625  O5'   U    83      38.644  56.375  73.285  1.00  0.00           O  
ATOM   2626  C5'   U    83      39.740  57.001  72.679  1.00  0.00           C  
ATOM   2627  H5'   U    83      40.632  56.667  73.209  1.00  0.00           H  
ATOM   2628 H5''   U    83      39.780  58.089  72.724  1.00  0.00           H  
ATOM   2629  C4'   U    83      39.756  56.672  71.098  1.00  0.00           C  
ATOM   2630  H4'   U    83      40.422  57.358  70.574  1.00  0.00           H  
ATOM   2631  O4'   U    83      40.160  55.380  70.892  1.00  0.00           O  
ATOM   2632  C1'   U    83      39.822  54.960  69.562  1.00  0.00           C  
ATOM   2633  H1'   U    83      40.701  55.072  68.928  1.00  0.00           H  
ATOM   2634  N1    U    83      39.423  53.554  69.435  1.00  0.00           N  
ATOM   2635  C6    U    83      40.058  52.692  68.520  1.00  0.00           C  
ATOM   2636  H6    U    83      41.058  52.851  68.142  1.00  0.00           H  
ATOM   2637  C5    U    83      39.485  51.477  68.320  1.00  0.00           C  
ATOM   2638  H5    U    83      39.840  50.875  67.497  1.00  0.00           H  
ATOM   2639  C4    U    83      38.319  51.013  68.977  1.00  0.00           C  
ATOM   2640  O4    U    83      37.901  49.870  68.890  1.00  0.00           O  
ATOM   2641  N3    U    83      37.705  51.966  69.688  1.00  0.00           N  
ATOM   2642  H3    U    83      36.782  51.847  70.081  1.00  0.00           H  
ATOM   2643  C2    U    83      38.226  53.176  70.022  1.00  0.00           C  
ATOM   2644  O2    U    83      37.509  53.792  70.768  1.00  0.00           O  
ATOM   2645  C3'   U    83      38.470  56.738  70.302  1.00  0.00           C  
ATOM   2646  H3'   U    83      37.777  56.197  70.946  1.00  0.00           H  
ATOM   2647  C2'   U    83      38.788  55.961  69.043  1.00  0.00           C  
ATOM   2648  H2'   U    83      37.863  55.476  68.733  1.00  0.00           H  
ATOM   2649  O2'   U    83      39.431  56.677  68.022  1.00  0.00           O  
ATOM   2650 HO2'   U    83      39.051  57.555  68.096  1.00  0.00           H  
ATOM   2651  O3'   U    83      37.898  57.885  69.904  1.00  0.00           O  
ATOM   2652  P     A    84      36.283  57.989  69.940  1.00  0.00           P  
ATOM   2653  OP1   A    84      35.872  58.702  71.178  1.00  0.00           O  
ATOM   2654  OP2   A    84      35.538  56.766  69.528  1.00  0.00           O  
ATOM   2655  O5'   A    84      36.177  58.981  68.729  1.00  0.00           O  
ATOM   2656  C5'   A    84      36.579  58.720  67.386  1.00  0.00           C  
ATOM   2657  H5'   A    84      36.218  57.738  67.081  1.00  0.00           H  
ATOM   2658 H5''   A    84      37.667  58.700  67.459  1.00  0.00           H  
ATOM   2659  C4'   A    84      36.124  59.861  66.436  1.00  0.00           C  
ATOM   2660  H4'   A    84      36.432  59.735  65.398  1.00  0.00           H  
ATOM   2661  O4'   A    84      34.686  59.755  66.604  1.00  0.00           O  
ATOM   2662  C1'   A    84      34.218  61.094  66.867  1.00  0.00           C  
ATOM   2663  H1'   A    84      34.074  61.645  65.937  1.00  0.00           H  
ATOM   2664  N9    A    84      33.112  61.157  67.823  1.00  0.00           N  
ATOM   2665  C8    A    84      32.821  61.927  68.969  1.00  0.00           C  
ATOM   2666  H8    A    84      33.558  62.597  69.386  1.00  0.00           H  
ATOM   2667  N7    A    84      31.590  61.713  69.471  1.00  0.00           N  
ATOM   2668  C5    A    84      31.057  60.906  68.528  1.00  0.00           C  
ATOM   2669  C6    A    84      29.712  60.504  68.310  1.00  0.00           C  
ATOM   2670  N6    A    84      28.660  60.791  68.981  1.00  0.00           N  
ATOM   2671  H61   A    84      27.802  60.323  68.724  1.00  0.00           H  
ATOM   2672  H62   A    84      28.736  61.245  69.879  1.00  0.00           H  
ATOM   2673  N1    A    84      29.373  59.736  67.293  1.00  0.00           N  
ATOM   2674  C2    A    84      30.365  59.308  66.506  1.00  0.00           C  
ATOM   2675  H2    A    84      30.111  58.543  65.788  1.00  0.00           H  
ATOM   2676  N3    A    84      31.654  59.644  66.574  1.00  0.00           N  
ATOM   2677  C4    A    84      31.934  60.469  67.610  1.00  0.00           C  
ATOM   2678  C3'   A    84      36.648  61.267  66.856  1.00  0.00           C  
ATOM   2679  H3'   A    84      37.354  61.294  67.686  1.00  0.00           H  
ATOM   2680  C2'   A    84      35.420  61.854  67.464  1.00  0.00           C  
ATOM   2681  H2'   A    84      35.366  61.560  68.512  1.00  0.00           H  
ATOM   2682  O2'   A    84      35.247  63.257  67.255  1.00  0.00           O  
ATOM   2683 HO2'   A    84      35.986  63.506  66.694  1.00  0.00           H  
ATOM   2684  O3'   A    84      36.998  62.116  65.766  1.00  0.00           O  
ATOM   2685  P     A    85      38.371  61.852  64.937  1.00  0.00           P  
ATOM   2686  OP1   A    85      38.748  63.127  64.236  1.00  0.00           O  
ATOM   2687  OP2   A    85      38.345  60.552  64.190  1.00  0.00           O  
ATOM   2688  O5'   A    85      39.506  61.900  66.015  1.00  0.00           O  
ATOM   2689  C5'   A    85      39.592  63.043  66.950  1.00  0.00           C  
ATOM   2690  H5'   A    85      38.760  63.036  67.655  1.00  0.00           H  
ATOM   2691 H5''   A    85      39.491  64.021  66.481  1.00  0.00           H  
ATOM   2692  C4'   A    85      40.770  62.788  67.828  1.00  0.00           C  
ATOM   2693  H4'   A    85      40.766  63.420  68.716  1.00  0.00           H  
ATOM   2694  O4'   A    85      40.969  61.463  68.176  1.00  0.00           O  
ATOM   2695  C1'   A    85      42.200  60.914  67.675  1.00  0.00           C  
ATOM   2696  H1'   A    85      42.960  61.098  68.434  1.00  0.00           H  
ATOM   2697  N9    A    85      42.098  59.480  67.420  1.00  0.00           N  
ATOM   2698  C8    A    85      41.673  58.893  66.235  1.00  0.00           C  
ATOM   2699  H8    A    85      41.141  59.415  65.453  1.00  0.00           H  
ATOM   2700  N7    A    85      42.046  57.653  66.113  1.00  0.00           N  
ATOM   2701  C5    A    85      42.599  57.336  67.376  1.00  0.00           C  
ATOM   2702  C6    A    85      42.993  56.116  67.957  1.00  0.00           C  
ATOM   2703  N6    A    85      43.041  54.900  67.474  1.00  0.00           N  
ATOM   2704  H61   A    85      43.209  54.201  68.183  1.00  0.00           H  
ATOM   2705  H62   A    85      42.474  54.651  66.676  1.00  0.00           H  
ATOM   2706  N1    A    85      43.470  56.111  69.222  1.00  0.00           N  
ATOM   2707  C2    A    85      43.539  57.302  69.844  1.00  0.00           C  
ATOM   2708  H2    A    85      43.836  57.372  70.880  1.00  0.00           H  
ATOM   2709  N3    A    85      43.079  58.511  69.478  1.00  0.00           N  
ATOM   2710  C4    A    85      42.652  58.417  68.149  1.00  0.00           C  
ATOM   2711  C3'   A    85      42.124  63.063  67.090  1.00  0.00           C  
ATOM   2712  H3'   A    85      41.911  63.820  66.335  1.00  0.00           H  
ATOM   2713  C2'   A    85      42.580  61.784  66.507  1.00  0.00           C  
ATOM   2714  H2'   A    85      42.019  61.572  65.597  1.00  0.00           H  
ATOM   2715  O2'   A    85      43.883  61.654  66.273  1.00  0.00           O  
ATOM   2716 HO2'   A    85      43.839  61.419  65.343  1.00  0.00           H  
ATOM   2717  O3'   A    85      43.072  63.580  68.068  1.00  0.00           O  
ATOM   2718  P     C    86      43.182  65.115  68.393  1.00  0.00           P  
ATOM   2719  OP1   C    86      43.624  65.728  67.126  1.00  0.00           O  
ATOM   2720  OP2   C    86      44.072  65.153  69.575  1.00  0.00           O  
ATOM   2721  O5'   C    86      41.787  65.701  68.843  1.00  0.00           O  
ATOM   2722  C5'   C    86      40.982  66.557  67.959  1.00  0.00           C  
ATOM   2723  H5'   C    86      40.736  66.065  67.018  1.00  0.00           H  
ATOM   2724 H5''   C    86      41.527  67.485  67.784  1.00  0.00           H  
ATOM   2725  C4'   C    86      39.620  66.943  68.558  1.00  0.00           C  
ATOM   2726  H4'   C    86      39.106  67.736  68.016  1.00  0.00           H  
ATOM   2727  O4'   C    86      38.693  65.749  68.598  1.00  0.00           O  
ATOM   2728  C1'   C    86      37.963  65.955  69.787  1.00  0.00           C  
ATOM   2729  H1'   C    86      37.182  66.687  69.581  1.00  0.00           H  
ATOM   2730  N1    C    86      37.320  64.772  70.288  1.00  0.00           N  
ATOM   2731  C6    C    86      37.964  63.533  70.176  1.00  0.00           C  
ATOM   2732  H6    C    86      38.993  63.526  69.849  1.00  0.00           H  
ATOM   2733  C5    C    86      37.463  62.389  70.563  1.00  0.00           C  
ATOM   2734  H5    C    86      37.978  61.441  70.614  1.00  0.00           H  
ATOM   2735  C4    C    86      36.096  62.487  71.051  1.00  0.00           C  
ATOM   2736  N4    C    86      35.404  61.458  71.374  1.00  0.00           N  
ATOM   2737  H41   C    86      34.453  61.594  71.685  1.00  0.00           H  
ATOM   2738  H42   C    86      35.797  60.529  71.312  1.00  0.00           H  
ATOM   2739  N3    C    86      35.444  63.660  71.175  1.00  0.00           N  
ATOM   2740  C2    C    86      36.061  64.826  70.844  1.00  0.00           C  
ATOM   2741  O2    C    86      35.439  65.904  70.949  1.00  0.00           O  
ATOM   2742  C3'   C    86      39.789  67.454  70.003  1.00  0.00           C  
ATOM   2743  H3'   C    86      40.836  67.371  70.295  1.00  0.00           H  
ATOM   2744  C2'   C    86      38.967  66.520  70.909  1.00  0.00           C  
ATOM   2745  H2'   C    86      39.534  65.655  71.254  1.00  0.00           H  
ATOM   2746  O2'   C    86      38.308  67.268  71.949  1.00  0.00           O  
ATOM   2747 HO2'   C    86      38.551  68.183  71.788  1.00  0.00           H  
ATOM   2748  O3'   C    86      39.233  68.721  70.195  1.00  0.00           O  
ATOM   2749  P     C    87      39.815  70.162  69.659  1.00  0.00           P  
ATOM   2750  OP1   C    87      39.100  70.581  68.429  1.00  0.00           O  
ATOM   2751  OP2   C    87      41.256  70.131  69.734  1.00  0.00           O  
ATOM   2752  O5'   C    87      39.202  71.149  70.834  1.00  0.00           O  
ATOM   2753  C5'   C    87      37.875  71.384  70.923  1.00  0.00           C  
ATOM   2754  H5'   C    87      37.364  70.570  70.409  1.00  0.00           H  
ATOM   2755 H5''   C    87      37.626  72.313  70.411  1.00  0.00           H  
ATOM   2756  C4'   C    87      37.475  71.536  72.367  1.00  0.00           C  
ATOM   2757  H4'   C    87      36.410  71.765  72.423  1.00  0.00           H  
ATOM   2758  O4'   C    87      37.552  70.303  73.082  1.00  0.00           O  
ATOM   2759  C1'   C    87      37.752  70.539  74.451  1.00  0.00           C  
ATOM   2760  H1'   C    87      37.092  70.045  75.164  1.00  0.00           H  
ATOM   2761  N1    C    87      39.092  70.114  74.803  1.00  0.00           N  
ATOM   2762  C6    C    87      39.949  69.688  73.895  1.00  0.00           C  
ATOM   2763  H6    C    87      39.689  69.680  72.847  1.00  0.00           H  
ATOM   2764  C5    C    87      41.208  69.327  74.187  1.00  0.00           C  
ATOM   2765  H5    C    87      41.843  68.942  73.403  1.00  0.00           H  
ATOM   2766  C4    C    87      41.455  69.262  75.602  1.00  0.00           C  
ATOM   2767  N4    C    87      42.542  68.724  76.031  1.00  0.00           N  
ATOM   2768  H41   C    87      42.604  68.756  77.039  1.00  0.00           H  
ATOM   2769  H42   C    87      43.167  68.334  75.340  1.00  0.00           H  
ATOM   2770  N3    C    87      40.607  69.551  76.540  1.00  0.00           N  
ATOM   2771  C2    C    87      39.436  70.113  76.189  1.00  0.00           C  
ATOM   2772  O2    C    87      38.701  70.444  77.128  1.00  0.00           O  
ATOM   2773  C3'   C    87      38.179  72.642  73.250  1.00  0.00           C  
ATOM   2774  H3'   C    87      39.241  72.527  73.037  1.00  0.00           H  
ATOM   2775  C2'   C    87      37.657  72.071  74.593  1.00  0.00           C  
ATOM   2776  H2'   C    87      38.242  72.458  75.428  1.00  0.00           H  
ATOM   2777  O2'   C    87      36.339  72.391  74.838  1.00  0.00           O  
ATOM   2778 HO2'   C    87      36.252  73.283  75.181  1.00  0.00           H  
ATOM   2779  O3'   C    87      37.779  73.961  73.121  1.00  0.00           O  
ATOM   2780  P     G    88      38.829  75.184  73.155  1.00  0.00           P  
ATOM   2781  OP1   G    88      38.062  76.426  73.347  1.00  0.00           O  
ATOM   2782  OP2   G    88      39.709  75.087  72.022  1.00  0.00           O  
ATOM   2783  O5'   G    88      39.743  74.854  74.429  1.00  0.00           O  
ATOM   2784  C5'   G    88      39.292  75.259  75.667  1.00  0.00           C  
ATOM   2785  H5'   G    88      38.343  74.802  75.951  1.00  0.00           H  
ATOM   2786 H5''   G    88      39.178  76.342  75.707  1.00  0.00           H  
ATOM   2787  C4'   G    88      40.297  74.831  76.733  1.00  0.00           C  
ATOM   2788  H4'   G    88      39.962  75.162  77.716  1.00  0.00           H  
ATOM   2789  O4'   G    88      40.598  73.370  76.675  1.00  0.00           O  
ATOM   2790  C1'   G    88      41.975  73.206  76.933  1.00  0.00           C  
ATOM   2791  H1'   G    88      42.000  72.476  77.742  1.00  0.00           H  
ATOM   2792  N9    G    88      42.646  72.606  75.800  1.00  0.00           N  
ATOM   2793  C8    G    88      42.428  72.747  74.443  1.00  0.00           C  
ATOM   2794  H8    G    88      41.507  73.231  74.155  1.00  0.00           H  
ATOM   2795  N7    G    88      43.291  72.157  73.670  1.00  0.00           N  
ATOM   2796  C5    G    88      44.283  71.748  74.591  1.00  0.00           C  
ATOM   2797  C6    G    88      45.554  71.140  74.343  1.00  0.00           C  
ATOM   2798  O6    G    88      46.206  70.941  73.328  1.00  0.00           O  
ATOM   2799  N1    G    88      46.212  70.889  75.589  1.00  0.00           N  
ATOM   2800  H1    G    88      47.105  70.432  75.477  1.00  0.00           H  
ATOM   2801  C2    G    88      45.756  71.267  76.740  1.00  0.00           C  
ATOM   2802  N2    G    88      46.590  71.038  77.758  1.00  0.00           N  
ATOM   2803  H21   G    88      47.488  70.596  77.625  1.00  0.00           H  
ATOM   2804  H22   G    88      46.189  71.015  78.685  1.00  0.00           H  
ATOM   2805  N3    G    88      44.574  71.793  76.985  1.00  0.00           N  
ATOM   2806  C4    G    88      43.849  72.008  75.854  1.00  0.00           C  
ATOM   2807  C3'   G    88      41.661  75.424  76.620  1.00  0.00           C  
ATOM   2808  H3'   G    88      41.998  75.338  75.586  1.00  0.00           H  
ATOM   2809  C2'   G    88      42.549  74.489  77.440  1.00  0.00           C  
ATOM   2810  H2'   G    88      43.599  74.474  77.148  1.00  0.00           H  
ATOM   2811  O2'   G    88      42.292  74.624  78.804  1.00  0.00           O  
ATOM   2812 HO2'   G    88      41.875  75.487  78.848  1.00  0.00           H  
ATOM   2813  O3'   G    88      41.691  76.757  77.113  1.00  0.00           O  
ATOM   2814  P     U    89      42.553  77.867  76.323  1.00  0.00           P  
ATOM   2815  OP1   U    89      42.260  79.153  76.993  1.00  0.00           O  
ATOM   2816  OP2   U    89      42.294  77.720  74.877  1.00  0.00           O  
ATOM   2817  O5'   U    89      43.964  77.335  76.689  1.00  0.00           O  
ATOM   2818  C5'   U    89      44.542  77.288  78.011  1.00  0.00           C  
ATOM   2819  H5'   U    89      43.967  76.647  78.680  1.00  0.00           H  
ATOM   2820 H5''   U    89      44.710  78.245  78.504  1.00  0.00           H  
ATOM   2821  C4'   U    89      45.936  76.733  78.007  1.00  0.00           C  
ATOM   2822  H4'   U    89      46.268  76.813  79.043  1.00  0.00           H  
ATOM   2823  O4'   U    89      45.957  75.367  77.461  1.00  0.00           O  
ATOM   2824  C1'   U    89      47.229  75.079  77.001  1.00  0.00           C  
ATOM   2825  H1'   U    89      47.767  74.422  77.685  1.00  0.00           H  
ATOM   2826  N1    U    89      47.124  74.550  75.588  1.00  0.00           N  
ATOM   2827  C6    U    89      46.239  75.032  74.644  1.00  0.00           C  
ATOM   2828  H6    U    89      45.413  75.669  74.926  1.00  0.00           H  
ATOM   2829  C5    U    89      46.190  74.593  73.364  1.00  0.00           C  
ATOM   2830  H5    U    89      45.490  74.967  72.631  1.00  0.00           H  
ATOM   2831  C4    U    89      47.288  73.761  72.973  1.00  0.00           C  
ATOM   2832  O4    U    89      47.394  73.240  71.857  1.00  0.00           O  
ATOM   2833  N3    U    89      48.185  73.356  73.910  1.00  0.00           N  
ATOM   2834  H3    U    89      48.929  72.761  73.575  1.00  0.00           H  
ATOM   2835  C2    U    89      48.154  73.765  75.197  1.00  0.00           C  
ATOM   2836  O2    U    89      49.094  73.364  75.876  1.00  0.00           O  
ATOM   2837  C3'   U    89      46.854  77.514  77.078  1.00  0.00           C  
ATOM   2838  H3'   U    89      46.439  77.713  76.090  1.00  0.00           H  
ATOM   2839  C2'   U    89      47.973  76.438  77.016  1.00  0.00           C  
ATOM   2840  H2'   U    89      48.527  76.561  76.086  1.00  0.00           H  
ATOM   2841  O2'   U    89      48.903  76.422  78.129  1.00  0.00           O  
ATOM   2842 HO2'   U    89      49.326  77.269  78.287  1.00  0.00           H  
ATOM   2843  O3'   U    89      47.376  78.759  77.578  1.00  0.00           O  
ATOM   2844  P     G    90      48.213  79.740  76.604  1.00  0.00           P  
ATOM   2845  OP1   G    90      48.533  80.967  77.365  1.00  0.00           O  
ATOM   2846  OP2   G    90      47.342  79.988  75.357  1.00  0.00           O  
ATOM   2847  O5'   G    90      49.598  79.151  76.172  1.00  0.00           O  
ATOM   2848  C5'   G    90      50.660  79.067  77.135  1.00  0.00           C  
ATOM   2849  H5'   G    90      50.262  78.534  77.998  1.00  0.00           H  
ATOM   2850 H5''   G    90      50.824  80.012  77.653  1.00  0.00           H  
ATOM   2851  C4'   G    90      52.018  78.457  76.694  1.00  0.00           C  
ATOM   2852  H4'   G    90      52.669  78.596  77.557  1.00  0.00           H  
ATOM   2853  O4'   G    90      51.780  77.065  76.401  1.00  0.00           O  
ATOM   2854  C1'   G    90      52.646  76.787  75.294  1.00  0.00           C  
ATOM   2855  H1'   G    90      53.267  75.912  75.480  1.00  0.00           H  
ATOM   2856  N9    G    90      51.854  76.362  74.063  1.00  0.00           N  
ATOM   2857  C8    G    90      50.570  76.511  73.791  1.00  0.00           C  
ATOM   2858  H8    G    90      49.911  76.979  74.507  1.00  0.00           H  
ATOM   2859  N7    G    90      50.171  76.221  72.562  1.00  0.00           N  
ATOM   2860  C5    G    90      51.316  75.701  71.960  1.00  0.00           C  
ATOM   2861  C6    G    90      51.594  75.163  70.631  1.00  0.00           C  
ATOM   2862  O6    G    90      50.784  75.098  69.742  1.00  0.00           O  
ATOM   2863  N1    G    90      52.902  74.646  70.529  1.00  0.00           N  
ATOM   2864  H1    G    90      53.186  74.332  69.612  1.00  0.00           H  
ATOM   2865  C2    G    90      53.856  74.690  71.524  1.00  0.00           C  
ATOM   2866  N2    G    90      55.052  74.298  71.249  1.00  0.00           N  
ATOM   2867  H21   G    90      55.308  73.931  70.344  1.00  0.00           H  
ATOM   2868  H22   G    90      55.713  74.370  72.009  1.00  0.00           H  
ATOM   2869  N3    G    90      53.684  75.370  72.687  1.00  0.00           N  
ATOM   2870  C4    G    90      52.351  75.779  72.859  1.00  0.00           C  
ATOM   2871  C3'   G    90      52.531  79.092  75.392  1.00  0.00           C  
ATOM   2872  H3'   G    90      51.794  79.316  74.621  1.00  0.00           H  
ATOM   2873  C2'   G    90      53.509  78.044  74.901  1.00  0.00           C  
ATOM   2874  H2'   G    90      53.713  78.090  73.831  1.00  0.00           H  
ATOM   2875  O2'   G    90      54.730  78.047  75.715  1.00  0.00           O  
ATOM   2876 HO2'   G    90      54.916  78.971  75.898  1.00  0.00           H  
ATOM   2877  O3'   G    90      53.198  80.404  75.659  1.00  0.00           O  
ATOM   2878  P     A    91      53.312  81.439  74.557  1.00  0.00           P  
ATOM   2879  OP1   A    91      54.226  82.512  74.929  1.00  0.00           O  
ATOM   2880  OP2   A    91      51.885  81.722  74.083  1.00  0.00           O  
ATOM   2881  O5'   A    91      53.989  80.761  73.275  1.00  0.00           O  
ATOM   2882  C5'   A    91      55.375  80.312  73.182  1.00  0.00           C  
ATOM   2883  H5'   A    91      55.528  79.674  74.052  1.00  0.00           H  
ATOM   2884 H5''   A    91      55.999  81.202  73.266  1.00  0.00           H  
ATOM   2885  C4'   A    91      55.639  79.561  71.853  1.00  0.00           C  
ATOM   2886  H4'   A    91      56.638  79.138  71.962  1.00  0.00           H  
ATOM   2887  O4'   A    91      54.748  78.481  71.463  1.00  0.00           O  
ATOM   2888  C1'   A    91      54.499  78.386  70.087  1.00  0.00           C  
ATOM   2889  H1'   A    91      54.746  77.412  69.666  1.00  0.00           H  
ATOM   2890  N9    A    91      53.043  78.734  69.925  1.00  0.00           N  
ATOM   2891  C8    A    91      52.093  78.705  70.967  1.00  0.00           C  
ATOM   2892  H8    A    91      52.318  78.458  71.994  1.00  0.00           H  
ATOM   2893  N7    A    91      50.850  78.847  70.587  1.00  0.00           N  
ATOM   2894  C5    A    91      51.046  78.778  69.165  1.00  0.00           C  
ATOM   2895  C6    A    91      50.172  78.905  68.024  1.00  0.00           C  
ATOM   2896  N6    A    91      48.889  78.971  68.116  1.00  0.00           N  
ATOM   2897  H61   A    91      48.328  78.891  67.280  1.00  0.00           H  
ATOM   2898  H62   A    91      48.499  78.995  69.048  1.00  0.00           H  
ATOM   2899  N1    A    91      50.604  78.794  66.772  1.00  0.00           N  
ATOM   2900  C2    A    91      51.893  78.526  66.629  1.00  0.00           C  
ATOM   2901  H2    A    91      52.208  78.260  65.631  1.00  0.00           H  
ATOM   2902  N3    A    91      52.898  78.410  67.511  1.00  0.00           N  
ATOM   2903  C4    A    91      52.379  78.637  68.724  1.00  0.00           C  
ATOM   2904  C3'   A    91      55.690  80.482  70.631  1.00  0.00           C  
ATOM   2905  H3'   A    91      54.847  81.172  70.685  1.00  0.00           H  
ATOM   2906  C2'   A    91      55.461  79.439  69.540  1.00  0.00           C  
ATOM   2907  H2'   A    91      55.054  79.882  68.631  1.00  0.00           H  
ATOM   2908  O2'   A    91      56.674  78.826  68.971  1.00  0.00           O  
ATOM   2909 HO2'   A    91      57.397  79.065  69.556  1.00  0.00           H  
ATOM   2910  O3'   A    91      56.880  81.264  70.326  1.00  0.00           O  
ATOM   2911  P     U    92      56.797  82.875  70.195  1.00  0.00           P  
ATOM   2912  OP1   U    92      58.166  83.389  69.849  1.00  0.00           O  
ATOM   2913  OP2   U    92      56.109  83.399  71.386  1.00  0.00           O  
ATOM   2914  O5'   U    92      55.931  83.200  68.949  1.00  0.00           O  
ATOM   2915  C5'   U    92      56.300  82.860  67.638  1.00  0.00           C  
ATOM   2916  H5'   U    92      56.679  81.838  67.632  1.00  0.00           H  
ATOM   2917 H5''   U    92      57.115  83.489  67.277  1.00  0.00           H  
ATOM   2918  C4'   U    92      55.074  83.065  66.718  1.00  0.00           C  
ATOM   2919  H4'   U    92      55.469  83.055  65.703  1.00  0.00           H  
ATOM   2920  O4'   U    92      54.128  82.071  67.048  1.00  0.00           O  
ATOM   2921  C1'   U    92      52.812  82.614  66.913  1.00  0.00           C  
ATOM   2922  H1'   U    92      52.315  82.075  66.107  1.00  0.00           H  
ATOM   2923  N1    U    92      51.968  82.621  68.136  1.00  0.00           N  
ATOM   2924  C6    U    92      52.512  82.708  69.448  1.00  0.00           C  
ATOM   2925  H6    U    92      53.531  83.048  69.562  1.00  0.00           H  
ATOM   2926  C5    U    92      51.707  82.507  70.490  1.00  0.00           C  
ATOM   2927  H5    U    92      52.211  82.579  71.442  1.00  0.00           H  
ATOM   2928  C4    U    92      50.275  82.419  70.403  1.00  0.00           C  
ATOM   2929  O4    U    92      49.439  82.346  71.279  1.00  0.00           O  
ATOM   2930  N3    U    92      49.898  82.290  69.090  1.00  0.00           N  
ATOM   2931  H3    U    92      48.901  82.147  69.013  1.00  0.00           H  
ATOM   2932  C2    U    92      50.634  82.391  67.938  1.00  0.00           C  
ATOM   2933  O2    U    92      50.008  82.383  66.849  1.00  0.00           O  
ATOM   2934  C3'   U    92      54.393  84.469  66.870  1.00  0.00           C  
ATOM   2935  H3'   U    92      54.343  84.636  67.946  1.00  0.00           H  
ATOM   2936  C2'   U    92      52.980  84.031  66.387  1.00  0.00           C  
ATOM   2937  H2'   U    92      52.258  84.700  66.856  1.00  0.00           H  
ATOM   2938  O2'   U    92      52.783  84.121  64.938  1.00  0.00           O  
ATOM   2939 HO2'   U    92      52.753  85.034  64.645  1.00  0.00           H  
ATOM   2940  O3'   U    92      55.005  85.499  66.068  1.00  0.00           O  
ATOM   2941  P     G    93      54.247  86.965  66.077  1.00  0.00           P  
ATOM   2942  OP1   G    93      54.078  87.450  67.451  1.00  0.00           O  
ATOM   2943  OP2   G    93      53.032  86.853  65.262  1.00  0.00           O  
ATOM   2944  O5'   G    93      55.369  87.970  65.438  1.00  0.00           O  
ATOM   2945  C5'   G    93      56.589  88.141  66.085  1.00  0.00           C  
ATOM   2946  H5'   G    93      57.064  87.160  66.102  1.00  0.00           H  
ATOM   2947 H5''   G    93      56.434  88.481  67.109  1.00  0.00           H  
ATOM   2948  C4'   G    93      57.545  89.218  65.527  1.00  0.00           C  
ATOM   2949  H4'   G    93      58.450  89.342  66.120  1.00  0.00           H  
ATOM   2950  O4'   G    93      57.923  88.804  64.218  1.00  0.00           O  
ATOM   2951  C1'   G    93      57.951  90.028  63.446  1.00  0.00           C  
ATOM   2952  H1'   G    93      58.892  90.058  62.897  1.00  0.00           H  
ATOM   2953  N9    G    93      56.868  90.019  62.444  1.00  0.00           N  
ATOM   2954  C8    G    93      56.194  88.840  62.070  1.00  0.00           C  
ATOM   2955  H8    G    93      56.363  87.858  62.488  1.00  0.00           H  
ATOM   2956  N7    G    93      55.450  88.996  60.988  1.00  0.00           N  
ATOM   2957  C5    G    93      55.672  90.309  60.656  1.00  0.00           C  
ATOM   2958  C6    G    93      55.131  91.045  59.533  1.00  0.00           C  
ATOM   2959  O6    G    93      54.485  90.731  58.492  1.00  0.00           O  
ATOM   2960  N1    G    93      55.454  92.380  59.503  1.00  0.00           N  
ATOM   2961  H1    G    93      55.191  92.881  58.666  1.00  0.00           H  
ATOM   2962  C2    G    93      56.429  92.812  60.257  1.00  0.00           C  
ATOM   2963  N2    G    93      56.775  94.003  60.055  1.00  0.00           N  
ATOM   2964  H21   G    93      56.577  94.548  59.228  1.00  0.00           H  
ATOM   2965  H22   G    93      57.451  94.351  60.719  1.00  0.00           H  
ATOM   2966  N3    G    93      56.996  92.187  61.244  1.00  0.00           N  
ATOM   2967  C4    G    93      56.578  90.930  61.420  1.00  0.00           C  
ATOM   2968  C3'   G    93      56.990  90.701  65.554  1.00  0.00           C  
ATOM   2969  H3'   G    93      55.913  90.650  65.392  1.00  0.00           H  
ATOM   2970  C2'   G    93      57.842  91.228  64.394  1.00  0.00           C  
ATOM   2971  H2'   G    93      57.422  92.117  63.924  1.00  0.00           H  
ATOM   2972  O2'   G    93      59.127  91.597  64.791  1.00  0.00           O  
ATOM   2973 HO2'   G    93      59.010  92.107  65.595  1.00  0.00           H  
ATOM   2974  O3'   G    93      57.338  91.452  66.758  1.00  0.00           O  
ATOM   2975  P     U    94      56.456  92.702  67.254  1.00  0.00           P  
ATOM   2976  OP1   U    94      57.251  93.373  68.262  1.00  0.00           O  
ATOM   2977  OP2   U    94      55.193  92.094  67.589  1.00  0.00           O  
ATOM   2978  O5'   U    94      56.259  93.800  66.104  1.00  0.00           O  
ATOM   2979  C5'   U    94      57.261  94.721  65.638  1.00  0.00           C  
ATOM   2980  H5'   U    94      58.255  94.279  65.583  1.00  0.00           H  
ATOM   2981 H5''   U    94      57.435  95.498  66.383  1.00  0.00           H  
ATOM   2982  C4'   U    94      56.861  95.392  64.297  1.00  0.00           C  
ATOM   2983  H4'   U    94      57.798  95.816  63.935  1.00  0.00           H  
ATOM   2984  O4'   U    94      56.462  94.513  63.314  1.00  0.00           O  
ATOM   2985  C1'   U    94      55.148  94.916  62.960  1.00  0.00           C  
ATOM   2986  H1'   U    94      55.241  95.462  62.020  1.00  0.00           H  
ATOM   2987  N1    U    94      54.269  93.666  62.779  1.00  0.00           N  
ATOM   2988  C6    U    94      54.466  92.522  63.557  1.00  0.00           C  
ATOM   2989  H6    U    94      55.260  92.652  64.277  1.00  0.00           H  
ATOM   2990  C5    U    94      53.892  91.371  63.339  1.00  0.00           C  
ATOM   2991  H5    U    94      54.055  90.513  63.973  1.00  0.00           H  
ATOM   2992  C4    U    94      52.879  91.245  62.331  1.00  0.00           C  
ATOM   2993  O4    U    94      52.290  90.230  62.003  1.00  0.00           O  
ATOM   2994  N3    U    94      52.765  92.375  61.539  1.00  0.00           N  
ATOM   2995  H3    U    94      52.194  92.269  60.713  1.00  0.00           H  
ATOM   2996  C2    U    94      53.396  93.592  61.705  1.00  0.00           C  
ATOM   2997  O2    U    94      53.271  94.461  60.909  1.00  0.00           O  
ATOM   2998  C3'   U    94      55.796  96.482  64.608  1.00  0.00           C  
ATOM   2999  H3'   U    94      55.679  96.632  65.681  1.00  0.00           H  
ATOM   3000  C2'   U    94      54.532  95.878  64.049  1.00  0.00           C  
ATOM   3001  H2'   U    94      54.220  95.365  64.959  1.00  0.00           H  
ATOM   3002  O2'   U    94      53.566  96.761  63.427  1.00  0.00           O  
ATOM   3003 HO2'   U    94      53.833  97.648  63.680  1.00  0.00           H  
ATOM   3004  O3'   U    94      56.203  97.628  63.884  1.00  0.00           O  
ATOM   3005  P     A    95      55.663  99.021  64.294  1.00  0.00           P  
ATOM   3006  OP1   A    95      54.385  98.923  64.962  1.00  0.00           O  
ATOM   3007  OP2   A    95      55.736  99.836  63.019  1.00  0.00           O  
ATOM   3008  O5'   A    95      56.780  99.639  65.312  1.00  0.00           O  
ATOM   3009  C5'   A    95      56.759  99.461  66.699  1.00  0.00           C  
ATOM   3010  H5'   A    95      56.302  98.497  66.926  1.00  0.00           H  
ATOM   3011 H5''   A    95      56.004 100.092  67.170  1.00  0.00           H  
ATOM   3012  C4'   A    95      58.065  99.683  67.480  1.00  0.00           C  
ATOM   3013  H4'   A    95      57.876  99.741  68.552  1.00  0.00           H  
ATOM   3014  O4'   A    95      58.960  98.616  67.234  1.00  0.00           O  
ATOM   3015  C1'   A    95      60.321  98.984  66.949  1.00  0.00           C  
ATOM   3016  H1'   A    95      60.943  98.276  67.497  1.00  0.00           H  
ATOM   3017  N9    A    95      60.592  98.799  65.496  1.00  0.00           N  
ATOM   3018  C8    A    95      59.699  98.454  64.495  1.00  0.00           C  
ATOM   3019  H8    A    95      58.674  98.213  64.736  1.00  0.00           H  
ATOM   3020  N7    A    95      60.163  98.547  63.250  1.00  0.00           N  
ATOM   3021  C5    A    95      61.527  98.733  63.480  1.00  0.00           C  
ATOM   3022  C6    A    95      62.662  98.852  62.628  1.00  0.00           C  
ATOM   3023  N6    A    95      62.624  98.849  61.336  1.00  0.00           N  
ATOM   3024  H61   A    95      63.546  98.869  60.926  1.00  0.00           H  
ATOM   3025  H62   A    95      61.701  98.783  60.930  1.00  0.00           H  
ATOM   3026  N1    A    95      63.852  99.067  63.140  1.00  0.00           N  
ATOM   3027  C2    A    95      63.939  99.219  64.434  1.00  0.00           C  
ATOM   3028  H2    A    95      64.923  99.235  64.880  1.00  0.00           H  
ATOM   3029  N3    A    95      63.017  99.139  65.396  1.00  0.00           N  
ATOM   3030  C4    A    95      61.794  98.903  64.835  1.00  0.00           C  
ATOM   3031  C3'   A    95      58.912 100.912  67.040  1.00  0.00           C  
ATOM   3032  H3'   A    95      58.779 101.117  65.977  1.00  0.00           H  
ATOM   3033  C2'   A    95      60.311 100.459  67.409  1.00  0.00           C  
ATOM   3034  H2'   A    95      61.078 100.958  66.816  1.00  0.00           H  
ATOM   3035  O2'   A    95      60.577 100.357  68.797  1.00  0.00           O  
ATOM   3036 HO2'   A    95      61.067 101.145  69.042  1.00  0.00           H  
ATOM   3037  O3'   A    95      58.452 101.966  67.827  1.00  0.00           O  
ATOM   3038  P     G    96      58.799 103.418  67.443  1.00  0.00           P  
ATOM   3039  OP1   G    96      58.226 104.325  68.504  1.00  0.00           O  
ATOM   3040  OP2   G    96      58.369 103.603  66.016  1.00  0.00           O  
ATOM   3041  O5'   G    96      60.450 103.460  67.463  1.00  0.00           O  
ATOM   3042  C5'   G    96      61.160 103.788  68.635  1.00  0.00           C  
ATOM   3043  H5'   G    96      60.991 103.043  69.412  1.00  0.00           H  
ATOM   3044 H5''   G    96      60.724 104.706  69.028  1.00  0.00           H  
ATOM   3045  C4'   G    96      62.659 103.905  68.476  1.00  0.00           C  
ATOM   3046  H4'   G    96      63.090 104.297  69.398  1.00  0.00           H  
ATOM   3047  O4'   G    96      63.263 102.732  67.897  1.00  0.00           O  
ATOM   3048  C1'   G    96      64.371 103.085  67.025  1.00  0.00           C  
ATOM   3049  H1'   G    96      65.278 102.550  67.305  1.00  0.00           H  
ATOM   3050  N9    G    96      64.035 102.656  65.614  1.00  0.00           N  
ATOM   3051  C8    G    96      62.773 102.727  64.997  1.00  0.00           C  
ATOM   3052  H8    G    96      61.857 102.841  65.558  1.00  0.00           H  
ATOM   3053  N7    G    96      62.842 102.516  63.724  1.00  0.00           N  
ATOM   3054  C5    G    96      64.197 102.441  63.404  1.00  0.00           C  
ATOM   3055  C6    G    96      64.810 102.334  62.157  1.00  0.00           C  
ATOM   3056  O6    G    96      64.421 102.176  61.015  1.00  0.00           O  
ATOM   3057  N1    G    96      66.230 102.339  62.305  1.00  0.00           N  
ATOM   3058  H1    G    96      66.749 102.334  61.439  1.00  0.00           H  
ATOM   3059  C2    G    96      66.847 102.359  63.519  1.00  0.00           C  
ATOM   3060  N2    G    96      68.204 102.367  63.445  1.00  0.00           N  
ATOM   3061  H21   G    96      68.712 102.459  62.577  1.00  0.00           H  
ATOM   3062  H22   G    96      68.663 102.535  64.329  1.00  0.00           H  
ATOM   3063  N3    G    96      66.272 102.380  64.720  1.00  0.00           N  
ATOM   3064  C4    G    96      64.905 102.392  64.572  1.00  0.00           C  
ATOM   3065  C3'   G    96      63.093 105.040  67.511  1.00  0.00           C  
ATOM   3066  H3'   G    96      62.544 104.995  66.570  1.00  0.00           H  
ATOM   3067  C2'   G    96      64.569 104.549  67.235  1.00  0.00           C  
ATOM   3068  H2'   G    96      64.929 105.039  66.330  1.00  0.00           H  
ATOM   3069  O2'   G    96      65.462 104.633  68.341  1.00  0.00           O  
ATOM   3070 HO2'   G    96      66.357 104.749  68.014  1.00  0.00           H  
ATOM   3071  O3'   G    96      63.028 106.358  68.136  1.00  0.00           O  
ATOM   3072  P     C    97      62.832 107.705  67.389  1.00  0.00           P  
ATOM   3073  OP1   C    97      62.971 108.791  68.335  1.00  0.00           O  
ATOM   3074  OP2   C    97      61.580 107.584  66.573  1.00  0.00           O  
ATOM   3075  O5'   C    97      64.140 107.931  66.413  1.00  0.00           O  
ATOM   3076  C5'   C    97      65.424 107.928  67.034  1.00  0.00           C  
ATOM   3077  H5'   C    97      65.573 107.069  67.689  1.00  0.00           H  
ATOM   3078 H5''   C    97      65.475 108.953  67.399  1.00  0.00           H  
ATOM   3079  C4'   C    97      66.598 107.814  65.964  1.00  0.00           C  
ATOM   3080  H4'   C    97      67.529 107.927  66.520  1.00  0.00           H  
ATOM   3081  O4'   C    97      66.485 106.497  65.478  1.00  0.00           O  
ATOM   3082  C1'   C    97      66.971 106.457  64.177  1.00  0.00           C  
ATOM   3083  H1'   C    97      67.810 105.761  64.156  1.00  0.00           H  
ATOM   3084  N1    C    97      65.920 106.021  63.241  1.00  0.00           N  
ATOM   3085  C6    C    97      64.569 105.888  63.525  1.00  0.00           C  
ATOM   3086  H6    C    97      64.270 106.081  64.545  1.00  0.00           H  
ATOM   3087  C5    C    97      63.712 105.528  62.484  1.00  0.00           C  
ATOM   3088  H5    C    97      62.647 105.434  62.632  1.00  0.00           H  
ATOM   3089  C4    C    97      64.313 105.431  61.177  1.00  0.00           C  
ATOM   3090  N4    C    97      63.554 105.301  60.089  1.00  0.00           N  
ATOM   3091  H41   C    97      63.969 104.977  59.227  1.00  0.00           H  
ATOM   3092  H42   C    97      62.565 105.189  60.262  1.00  0.00           H  
ATOM   3093  N3    C    97      65.578 105.488  60.929  1.00  0.00           N  
ATOM   3094  C2    C    97      66.409 105.688  61.947  1.00  0.00           C  
ATOM   3095  O2    C    97      67.598 105.702  61.694  1.00  0.00           O  
ATOM   3096  C3'   C    97      66.594 108.623  64.710  1.00  0.00           C  
ATOM   3097  H3'   C    97      65.601 108.693  64.267  1.00  0.00           H  
ATOM   3098  C2'   C    97      67.588 107.854  63.864  1.00  0.00           C  
ATOM   3099  H2'   C    97      67.409 108.061  62.809  1.00  0.00           H  
ATOM   3100  O2'   C    97      68.969 107.980  64.164  1.00  0.00           O  
ATOM   3101 HO2'   C    97      69.055 108.925  64.307  1.00  0.00           H  
ATOM   3102  O3'   C    97      67.043 109.909  64.909  1.00  0.00           O  
ATOM   3103  P     A    98      66.347 111.152  64.131  1.00  0.00           P  
ATOM   3104  OP1   A    98      67.095 112.366  64.510  1.00  0.00           O  
ATOM   3105  OP2   A    98      64.822 111.085  64.385  1.00  0.00           O  
ATOM   3106  O5'   A    98      66.591 110.818  62.537  1.00  0.00           O  
ATOM   3107  C5'   A    98      67.888 110.799  61.867  1.00  0.00           C  
ATOM   3108  H5'   A    98      68.484 110.024  62.350  1.00  0.00           H  
ATOM   3109 H5''   A    98      68.294 111.795  62.044  1.00  0.00           H  
ATOM   3110  C4'   A    98      67.716 110.384  60.401  1.00  0.00           C  
ATOM   3111  H4'   A    98      68.695 110.423  59.925  1.00  0.00           H  
ATOM   3112  O4'   A    98      67.109 109.096  60.259  1.00  0.00           O  
ATOM   3113  C1'   A    98      66.347 109.000  59.108  1.00  0.00           C  
ATOM   3114  H1'   A    98      66.627 108.200  58.424  1.00  0.00           H  
ATOM   3115  N9    A    98      64.939 108.790  59.382  1.00  0.00           N  
ATOM   3116  C8    A    98      64.146 108.992  60.525  1.00  0.00           C  
ATOM   3117  H8    A    98      64.534 109.523  61.382  1.00  0.00           H  
ATOM   3118  N7    A    98      62.892 108.625  60.417  1.00  0.00           N  
ATOM   3119  C5    A    98      62.856 108.209  59.118  1.00  0.00           C  
ATOM   3120  C6    A    98      61.860 107.720  58.238  1.00  0.00           C  
ATOM   3121  N6    A    98      60.558 107.687  58.568  1.00  0.00           N  
ATOM   3122  H61   A    98      59.864 107.391  57.896  1.00  0.00           H  
ATOM   3123  H62   A    98      60.294 108.155  59.423  1.00  0.00           H  
ATOM   3124  N1    A    98      62.040 107.123  57.052  1.00  0.00           N  
ATOM   3125  C2    A    98      63.290 107.142  56.641  1.00  0.00           C  
ATOM   3126  H2    A    98      63.440 106.702  55.666  1.00  0.00           H  
ATOM   3127  N3    A    98      64.371 107.664  57.255  1.00  0.00           N  
ATOM   3128  C4    A    98      64.094 108.203  58.524  1.00  0.00           C  
ATOM   3129  C3'   A    98      66.782 111.289  59.611  1.00  0.00           C  
ATOM   3130  H3'   A    98      65.818 111.418  60.105  1.00  0.00           H  
ATOM   3131  C2'   A    98      66.473 110.343  58.446  1.00  0.00           C  
ATOM   3132  H2'   A    98      65.527 110.671  58.015  1.00  0.00           H  
ATOM   3133  O2'   A    98      67.558 110.162  57.585  1.00  0.00           O  
ATOM   3134 HO2'   A    98      67.487 110.659  56.766  1.00  0.00           H  
ATOM   3135  O3'   A    98      67.255 112.578  59.271  1.00  0.00           O  
ATOM   3136  P    U3    99      66.385 113.696  58.479  1.00  0.00           P  
ATOM   3137  OP1  U3    99      67.032 114.994  58.643  1.00  0.00           O  
ATOM   3138  OP2  U3    99      64.955 113.564  58.668  1.00  0.00           O  
ATOM   3139  O5'  U3    99      66.693 113.196  56.989  1.00  0.00           O  
ATOM   3140  C5'  U3    99      67.977 113.192  56.332  1.00  0.00           C  
ATOM   3141  H5'  U3    99      68.812 112.768  56.888  1.00  0.00           H  
ATOM   3142 H5''  U3    99      68.311 114.217  56.167  1.00  0.00           H  
ATOM   3143  C4'  U3    99      67.741 112.681  54.903  1.00  0.00           C  
ATOM   3144  H4'  U3    99      68.699 112.753  54.388  1.00  0.00           H  
ATOM   3145  O4'  U3    99      67.245 111.393  54.916  1.00  0.00           O  
ATOM   3146  C1'  U3    99      66.572 111.137  53.677  1.00  0.00           C  
ATOM   3147  H1'  U3    99      67.140 110.469  53.030  1.00  0.00           H  
ATOM   3148  N1   U3    99      65.232 110.523  53.898  1.00  0.00           N  
ATOM   3149  C6   U3    99      64.603 110.743  55.081  1.00  0.00           C  
ATOM   3150  H6   U3    99      65.164 111.292  55.823  1.00  0.00           H  
ATOM   3151  C5   U3    99      63.390 110.113  55.346  1.00  0.00           C  
ATOM   3152  H5   U3    99      62.825 110.311  56.245  1.00  0.00           H  
ATOM   3153  C4   U3    99      62.748 109.304  54.333  1.00  0.00           C  
ATOM   3154  O4   U3    99      61.682 108.683  54.421  1.00  0.00           O  
ATOM   3155  N3   U3    99      63.424 109.223  53.124  1.00  0.00           N  
ATOM   3156  H3   U3    99      62.959 108.609  52.471  1.00  0.00           H  
ATOM   3157  C2   U3    99      64.614 109.750  52.849  1.00  0.00           C  
ATOM   3158  O2   U3    99      65.131 109.570  51.687  1.00  0.00           O  
ATOM   3159  C3'  U3    99      66.712 113.425  54.022  1.00  0.00           C  
ATOM   3160  H3'  U3    99      65.787 113.514  54.592  1.00  0.00           H  
ATOM   3161  C2'  U3    99      66.532 112.402  52.841  1.00  0.00           C  
ATOM   3162  H2'  U3    99      65.553 112.481  52.367  1.00  0.00           H  
ATOM   3163  O2'  U3    99      67.646 112.432  51.903  1.00  0.00           O  
ATOM   3164 HO2'  U3    99      67.934 113.340  52.023  1.00  0.00           H  
ATOM   3165  O3'  U3    99      67.226 114.658  53.510  1.00  0.00           O  
ATOM   3166 HO3'  U3    99      66.557 115.340  53.606  1.00  0.00           H  
TER    3167       U3    99 
END   
