# Supplementary material for: Modelling the structures of frameshift-stimulatory pseudoknots from representative bat coronaviruses
Source: PLoS Comput Biol. 2023 May 19;19(5):e1011124. doi: 10.1371/journal.pcbi.1011124 (PMC10234561; doi:10.1371/journal.pcbi.1011124)
Supplement: S3 Data — PDB files for the top 3 representative clusters from each conformer (threaded/unthreaded) of each pseudoknot described in the main text, along with PDB files for the representative clusters shown in S8–S18 Figs. (ZIP) [file pcbi.1011124.s003.zip › SI_Model_PDB_files/Replicates with differnet initial structures/Anlong-172_3rdLowestEnergy_theaded_noMg_cluster1.pdb]

ATOM      1 HO5'  G5     1      22.980  51.736  33.388  1.00  0.00           H  
ATOM      2  O5'  G5     1      22.215  51.861  33.955  1.00  0.00           O  
ATOM      3  C5'  G5     1      21.138  51.107  33.410  1.00  0.00           C  
ATOM      4  H5'  G5     1      21.452  50.714  32.443  1.00  0.00           H  
ATOM      5 H5''  G5     1      20.328  51.827  33.293  1.00  0.00           H  
ATOM      6  C4'  G5     1      20.566  49.935  34.235  1.00  0.00           C  
ATOM      7  H4'  G5     1      19.694  49.617  33.664  1.00  0.00           H  
ATOM      8  O4'  G5     1      21.395  48.806  34.482  1.00  0.00           O  
ATOM      9  C1'  G5     1      21.761  48.830  35.904  1.00  0.00           C  
ATOM     10  H1'  G5     1      21.917  47.867  36.391  1.00  0.00           H  
ATOM     11  N9   G5     1      23.087  49.572  36.101  1.00  0.00           N  
ATOM     12  C8   G5     1      24.127  49.494  35.236  1.00  0.00           C  
ATOM     13  H8   G5     1      24.139  48.801  34.408  1.00  0.00           H  
ATOM     14  N7   G5     1      25.237  50.137  35.587  1.00  0.00           N  
ATOM     15  C5   G5     1      24.804  50.895  36.686  1.00  0.00           C  
ATOM     16  C6   G5     1      25.357  51.998  37.429  1.00  0.00           C  
ATOM     17  O6   G5     1      26.303  52.706  37.024  1.00  0.00           O  
ATOM     18  N1   G5     1      24.710  52.267  38.521  1.00  0.00           N  
ATOM     19  H1   G5     1      25.088  53.062  39.017  1.00  0.00           H  
ATOM     20  C2   G5     1      23.465  51.823  38.916  1.00  0.00           C  
ATOM     21  N2   G5     1      22.828  52.244  40.003  1.00  0.00           N  
ATOM     22  H21  G5     1      23.126  52.948  40.663  1.00  0.00           H  
ATOM     23  H22  G5     1      21.956  51.741  40.086  1.00  0.00           H  
ATOM     24  N3   G5     1      22.855  50.914  38.145  1.00  0.00           N  
ATOM     25  C4   G5     1      23.522  50.478  37.056  1.00  0.00           C  
ATOM     26  C3'  G5     1      20.014  50.549  35.499  1.00  0.00           C  
ATOM     27  H3'  G5     1      20.474  51.530  35.619  1.00  0.00           H  
ATOM     28  C2'  G5     1      20.556  49.495  36.550  1.00  0.00           C  
ATOM     29  H2'  G5     1      20.799  49.983  37.493  1.00  0.00           H  
ATOM     30  O2'  G5     1      19.611  48.423  36.596  1.00  0.00           O  
ATOM     31 HO2'  G5     1      18.830  48.909  36.320  1.00  0.00           H  
ATOM     32  O3'  G5     1      18.674  50.507  35.455  1.00  0.00           O  
ATOM     33  P     C     2      17.675  51.291  36.488  1.00  0.00           P  
ATOM     34  OP1   C     2      16.287  51.250  35.887  1.00  0.00           O  
ATOM     35  OP2   C     2      18.156  52.681  36.790  1.00  0.00           O  
ATOM     36  O5'   C     2      17.714  50.396  37.817  1.00  0.00           O  
ATOM     37  C5'   C     2      16.842  50.631  38.977  1.00  0.00           C  
ATOM     38  H5'   C     2      15.848  50.798  38.563  1.00  0.00           H  
ATOM     39 H5''   C     2      17.315  51.439  39.536  1.00  0.00           H  
ATOM     40  C4'   C     2      16.710  49.472  39.953  1.00  0.00           C  
ATOM     41  H4'   C     2      16.135  49.832  40.806  1.00  0.00           H  
ATOM     42  O4'   C     2      16.171  48.383  39.334  1.00  0.00           O  
ATOM     43  C1'   C     2      16.685  47.193  39.952  1.00  0.00           C  
ATOM     44  H1'   C     2      15.919  46.762  40.597  1.00  0.00           H  
ATOM     45  N1    C     2      17.014  46.180  38.906  1.00  0.00           N  
ATOM     46  C6    C     2      16.996  46.530  37.542  1.00  0.00           C  
ATOM     47  H6    C     2      16.905  47.575  37.288  1.00  0.00           H  
ATOM     48  C5    C     2      16.924  45.539  36.589  1.00  0.00           C  
ATOM     49  H5    C     2      16.903  45.817  35.546  1.00  0.00           H  
ATOM     50  C4    C     2      16.969  44.199  37.000  1.00  0.00           C  
ATOM     51  N4    C     2      16.846  43.243  36.099  1.00  0.00           N  
ATOM     52  H41   C     2      16.791  42.265  36.346  1.00  0.00           H  
ATOM     53  H42   C     2      16.770  43.474  35.118  1.00  0.00           H  
ATOM     54  N3    C     2      16.943  43.886  38.256  1.00  0.00           N  
ATOM     55  C2    C     2      16.985  44.825  39.225  1.00  0.00           C  
ATOM     56  O2    C     2      16.852  44.466  40.397  1.00  0.00           O  
ATOM     57  C3'   C     2      18.129  49.141  40.519  1.00  0.00           C  
ATOM     58  H3'   C     2      18.896  49.254  39.752  1.00  0.00           H  
ATOM     59  C2'   C     2      17.846  47.642  40.852  1.00  0.00           C  
ATOM     60  H2'   C     2      18.735  47.062  40.605  1.00  0.00           H  
ATOM     61  O2'   C     2      17.659  47.521  42.238  1.00  0.00           O  
ATOM     62 HO2'   C     2      18.519  47.395  42.645  1.00  0.00           H  
ATOM     63  O3'   C     2      18.417  49.949  41.563  1.00  0.00           O  
ATOM     64  P     A     3      19.852  50.618  41.608  1.00  0.00           P  
ATOM     65  OP1   A     3      19.972  51.097  42.953  1.00  0.00           O  
ATOM     66  OP2   A     3      19.944  51.584  40.486  1.00  0.00           O  
ATOM     67  O5'   A     3      20.952  49.541  41.385  1.00  0.00           O  
ATOM     68  C5'   A     3      21.629  48.825  42.450  1.00  0.00           C  
ATOM     69  H5'   A     3      20.941  48.129  42.929  1.00  0.00           H  
ATOM     70 H5''   A     3      22.203  49.521  43.063  1.00  0.00           H  
ATOM     71  C4'   A     3      22.511  47.787  41.717  1.00  0.00           C  
ATOM     72  H4'   A     3      22.996  47.188  42.487  1.00  0.00           H  
ATOM     73  O4'   A     3      21.682  46.920  40.944  1.00  0.00           O  
ATOM     74  C1'   A     3      22.482  46.368  39.952  1.00  0.00           C  
ATOM     75  H1'   A     3      23.159  45.665  40.438  1.00  0.00           H  
ATOM     76  N9    A     3      21.661  45.716  38.942  1.00  0.00           N  
ATOM     77  C8    A     3      20.419  45.971  38.486  1.00  0.00           C  
ATOM     78  H8    A     3      20.039  46.942  38.766  1.00  0.00           H  
ATOM     79  N7    A     3      19.789  45.019  37.786  1.00  0.00           N  
ATOM     80  C5    A     3      20.703  44.049  37.886  1.00  0.00           C  
ATOM     81  C6    A     3      20.690  42.692  37.435  1.00  0.00           C  
ATOM     82  N6    A     3      19.562  42.167  36.985  1.00  0.00           N  
ATOM     83  H61   A     3      19.490  41.174  36.819  1.00  0.00           H  
ATOM     84  H62   A     3      18.706  42.692  37.091  1.00  0.00           H  
ATOM     85  N1    A     3      21.761  41.906  37.568  1.00  0.00           N  
ATOM     86  C2    A     3      22.777  42.417  38.205  1.00  0.00           C  
ATOM     87  H2    A     3      23.480  41.606  38.331  1.00  0.00           H  
ATOM     88  N3    A     3      22.954  43.625  38.729  1.00  0.00           N  
ATOM     89  C4    A     3      21.896  44.397  38.544  1.00  0.00           C  
ATOM     90  C3'   A     3      23.675  48.295  40.782  1.00  0.00           C  
ATOM     91  H3'   A     3      23.748  49.376  40.660  1.00  0.00           H  
ATOM     92  C2'   A     3      23.223  47.620  39.506  1.00  0.00           C  
ATOM     93  H2'   A     3      22.503  48.193  38.921  1.00  0.00           H  
ATOM     94  O2'   A     3      24.305  47.387  38.565  1.00  0.00           O  
ATOM     95 HO2'   A     3      24.795  46.596  38.802  1.00  0.00           H  
ATOM     96  O3'   A     3      24.958  47.753  41.193  1.00  0.00           O  
ATOM     97  P     A     4      25.831  48.489  42.356  1.00  0.00           P  
ATOM     98  OP1   A     4      25.795  49.897  42.012  1.00  0.00           O  
ATOM     99  OP2   A     4      27.166  47.805  42.352  1.00  0.00           O  
ATOM    100  O5'   A     4      24.920  48.160  43.613  1.00  0.00           O  
ATOM    101  C5'   A     4      24.998  46.883  44.171  1.00  0.00           C  
ATOM    102  H5'   A     4      26.041  46.655  44.390  1.00  0.00           H  
ATOM    103 H5''   A     4      24.691  46.074  43.509  1.00  0.00           H  
ATOM    104  C4'   A     4      24.074  46.808  45.364  1.00  0.00           C  
ATOM    105  H4'   A     4      24.414  47.561  46.075  1.00  0.00           H  
ATOM    106  O4'   A     4      22.733  47.160  45.010  1.00  0.00           O  
ATOM    107  C1'   A     4      21.892  46.303  45.579  1.00  0.00           C  
ATOM    108  H1'   A     4      21.302  46.922  46.255  1.00  0.00           H  
ATOM    109  N9    A     4      21.052  45.643  44.554  1.00  0.00           N  
ATOM    110  C8    A     4      19.701  45.747  44.440  1.00  0.00           C  
ATOM    111  H8    A     4      19.186  46.285  45.223  1.00  0.00           H  
ATOM    112  N7    A     4      19.190  45.128  43.460  1.00  0.00           N  
ATOM    113  C5    A     4      20.275  44.574  42.846  1.00  0.00           C  
ATOM    114  C6    A     4      20.504  43.725  41.736  1.00  0.00           C  
ATOM    115  N6    A     4      19.567  43.345  40.872  1.00  0.00           N  
ATOM    116  H61   A     4      19.903  42.758  40.122  1.00  0.00           H  
ATOM    117  H62   A     4      18.623  43.705  40.877  1.00  0.00           H  
ATOM    118  N1    A     4      21.707  43.200  41.491  1.00  0.00           N  
ATOM    119  C2    A     4      22.681  43.560  42.282  1.00  0.00           C  
ATOM    120  H2    A     4      23.657  43.263  41.927  1.00  0.00           H  
ATOM    121  N3    A     4      22.642  44.320  43.352  1.00  0.00           N  
ATOM    122  C4    A     4      21.434  44.840  43.548  1.00  0.00           C  
ATOM    123  C3'   A     4      24.104  45.496  46.107  1.00  0.00           C  
ATOM    124  H3'   A     4      24.451  44.692  45.458  1.00  0.00           H  
ATOM    125  C2'   A     4      22.623  45.370  46.449  1.00  0.00           C  
ATOM    126  H2'   A     4      22.285  44.334  46.406  1.00  0.00           H  
ATOM    127  O2'   A     4      22.381  45.921  47.739  1.00  0.00           O  
ATOM    128 HO2'   A     4      22.865  45.331  48.322  1.00  0.00           H  
ATOM    129  O3'   A     4      24.879  45.459  47.332  1.00  0.00           O  
ATOM    130  P     G     5      26.438  45.413  47.319  1.00  0.00           P  
ATOM    131  OP1   G     5      26.866  44.386  46.324  1.00  0.00           O  
ATOM    132  OP2   G     5      26.788  45.170  48.748  1.00  0.00           O  
ATOM    133  O5'   G     5      27.020  46.804  46.947  1.00  0.00           O  
ATOM    134  C5'   G     5      26.819  47.969  47.695  1.00  0.00           C  
ATOM    135  H5'   G     5      27.206  47.779  48.696  1.00  0.00           H  
ATOM    136 H5''   G     5      25.744  48.105  47.812  1.00  0.00           H  
ATOM    137  C4'   G     5      27.435  49.230  47.016  1.00  0.00           C  
ATOM    138  H4'   G     5      27.091  49.300  45.984  1.00  0.00           H  
ATOM    139  O4'   G     5      27.018  50.482  47.726  1.00  0.00           O  
ATOM    140  C1'   G     5      28.239  51.124  48.213  1.00  0.00           C  
ATOM    141  H1'   G     5      28.150  52.185  47.980  1.00  0.00           H  
ATOM    142  N9    G     5      28.529  50.837  49.644  1.00  0.00           N  
ATOM    143  C8    G     5      27.746  50.131  50.481  1.00  0.00           C  
ATOM    144  H8    G     5      26.793  49.763  50.129  1.00  0.00           H  
ATOM    145  N7    G     5      28.334  49.778  51.568  1.00  0.00           N  
ATOM    146  C5    G     5      29.596  50.433  51.531  1.00  0.00           C  
ATOM    147  C6    G     5      30.703  50.557  52.461  1.00  0.00           C  
ATOM    148  O6    G     5      30.894  50.039  53.599  1.00  0.00           O  
ATOM    149  N1    G     5      31.685  51.347  52.037  1.00  0.00           N  
ATOM    150  H1    G     5      32.549  51.455  52.549  1.00  0.00           H  
ATOM    151  C2    G     5      31.694  51.960  50.817  1.00  0.00           C  
ATOM    152  N2    G     5      32.769  52.641  50.476  1.00  0.00           N  
ATOM    153  H21   G     5      33.625  52.425  50.967  1.00  0.00           H  
ATOM    154  H22   G     5      32.767  53.172  49.617  1.00  0.00           H  
ATOM    155  N3    G     5      30.689  51.938  49.925  1.00  0.00           N  
ATOM    156  C4    G     5      29.694  51.077  50.333  1.00  0.00           C  
ATOM    157  C3'   G     5      28.970  49.093  46.980  1.00  0.00           C  
ATOM    158  H3'   G     5      29.248  48.558  47.888  1.00  0.00           H  
ATOM    159  C2'   G     5      29.321  50.604  47.190  1.00  0.00           C  
ATOM    160  H2'   G     5      30.336  50.753  47.558  1.00  0.00           H  
ATOM    161  O2'   G     5      29.172  51.293  45.960  1.00  0.00           O  
ATOM    162 HO2'   G     5      29.513  50.807  45.206  1.00  0.00           H  
ATOM    163  O3'   G     5      29.493  48.584  45.767  1.00  0.00           O  
ATOM    164  P     G     6      30.828  47.676  45.809  1.00  0.00           P  
ATOM    165  OP1   G     6      31.126  47.156  44.444  1.00  0.00           O  
ATOM    166  OP2   G     6      30.681  46.643  46.843  1.00  0.00           O  
ATOM    167  O5'   G     6      31.962  48.597  46.277  1.00  0.00           O  
ATOM    168  C5'   G     6      32.642  49.486  45.396  1.00  0.00           C  
ATOM    169  H5'   G     6      32.049  50.250  44.893  1.00  0.00           H  
ATOM    170 H5''   G     6      33.074  48.880  44.600  1.00  0.00           H  
ATOM    171  C4'   G     6      33.840  50.089  46.160  1.00  0.00           C  
ATOM    172  H4'   G     6      34.347  50.758  45.465  1.00  0.00           H  
ATOM    173  O4'   G     6      33.598  50.773  47.389  1.00  0.00           O  
ATOM    174  C1'   G     6      34.687  50.547  48.327  1.00  0.00           C  
ATOM    175  H1'   G     6      35.141  51.464  48.705  1.00  0.00           H  
ATOM    176  N9    G     6      34.246  49.760  49.508  1.00  0.00           N  
ATOM    177  C8    G     6      33.040  49.132  49.685  1.00  0.00           C  
ATOM    178  H8    G     6      32.242  49.034  48.964  1.00  0.00           H  
ATOM    179  N7    G     6      32.832  48.570  50.845  1.00  0.00           N  
ATOM    180  C5    G     6      34.087  48.769  51.540  1.00  0.00           C  
ATOM    181  C6    G     6      34.672  48.277  52.811  1.00  0.00           C  
ATOM    182  O6    G     6      34.227  47.683  53.758  1.00  0.00           O  
ATOM    183  N1    G     6      36.007  48.681  52.982  1.00  0.00           N  
ATOM    184  H1    G     6      36.545  48.515  53.820  1.00  0.00           H  
ATOM    185  C2    G     6      36.659  49.483  52.132  1.00  0.00           C  
ATOM    186  N2    G     6      37.844  49.985  52.539  1.00  0.00           N  
ATOM    187  H21   G     6      38.134  49.820  53.492  1.00  0.00           H  
ATOM    188  H22   G     6      38.194  50.714  51.934  1.00  0.00           H  
ATOM    189  N3    G     6      36.183  49.915  51.011  1.00  0.00           N  
ATOM    190  C4    G     6      34.913  49.514  50.712  1.00  0.00           C  
ATOM    191  C3'   G     6      34.864  48.957  46.620  1.00  0.00           C  
ATOM    192  H3'   G     6      34.268  48.147  47.038  1.00  0.00           H  
ATOM    193  C2'   G     6      35.749  49.725  47.591  1.00  0.00           C  
ATOM    194  H2'   G     6      36.331  49.074  48.244  1.00  0.00           H  
ATOM    195  O2'   G     6      36.670  50.605  46.872  1.00  0.00           O  
ATOM    196 HO2'   G     6      36.549  50.483  45.928  1.00  0.00           H  
ATOM    197  O3'   G     6      35.513  48.541  45.416  1.00  0.00           O  
ATOM    198  P     G     7      36.237  47.134  45.259  1.00  0.00           P  
ATOM    199  OP1   G     7      36.847  47.038  43.906  1.00  0.00           O  
ATOM    200  OP2   G     7      35.357  45.987  45.773  1.00  0.00           O  
ATOM    201  O5'   G     7      37.459  47.313  46.260  1.00  0.00           O  
ATOM    202  C5'   G     7      38.582  48.054  45.842  1.00  0.00           C  
ATOM    203  H5'   G     7      38.267  48.987  45.374  1.00  0.00           H  
ATOM    204 H5''   G     7      39.016  47.528  44.991  1.00  0.00           H  
ATOM    205  C4'   G     7      39.695  48.261  46.921  1.00  0.00           C  
ATOM    206  H4'   G     7      40.429  48.960  46.521  1.00  0.00           H  
ATOM    207  O4'   G     7      39.128  48.899  48.120  1.00  0.00           O  
ATOM    208  C1'   G     7      39.646  48.279  49.289  1.00  0.00           C  
ATOM    209  H1'   G     7      39.996  49.047  49.978  1.00  0.00           H  
ATOM    210  N9    G     7      38.608  47.539  49.937  1.00  0.00           N  
ATOM    211  C8    G     7      37.477  46.998  49.482  1.00  0.00           C  
ATOM    212  H8    G     7      37.203  47.096  48.442  1.00  0.00           H  
ATOM    213  N7    G     7      36.718  46.458  50.366  1.00  0.00           N  
ATOM    214  C5    G     7      37.575  46.475  51.492  1.00  0.00           C  
ATOM    215  C6    G     7      37.476  45.913  52.836  1.00  0.00           C  
ATOM    216  O6    G     7      36.642  45.183  53.307  1.00  0.00           O  
ATOM    217  N1    G     7      38.531  46.186  53.676  1.00  0.00           N  
ATOM    218  H1    G     7      38.570  45.825  54.619  1.00  0.00           H  
ATOM    219  C2    G     7      39.544  46.976  53.323  1.00  0.00           C  
ATOM    220  N2    G     7      40.559  46.971  54.112  1.00  0.00           N  
ATOM    221  H21   G     7      40.539  46.493  55.002  1.00  0.00           H  
ATOM    222  H22   G     7      41.418  47.450  53.881  1.00  0.00           H  
ATOM    223  N3    G     7      39.722  47.525  52.135  1.00  0.00           N  
ATOM    224  C4    G     7      38.675  47.192  51.240  1.00  0.00           C  
ATOM    225  C3'   G     7      40.232  46.835  47.436  1.00  0.00           C  
ATOM    226  H3'   G     7      39.340  46.227  47.588  1.00  0.00           H  
ATOM    227  C2'   G     7      40.752  47.306  48.792  1.00  0.00           C  
ATOM    228  H2'   G     7      40.781  46.517  49.543  1.00  0.00           H  
ATOM    229  O2'   G     7      42.022  47.987  48.706  1.00  0.00           O  
ATOM    230 HO2'   G     7      42.586  47.426  48.168  1.00  0.00           H  
ATOM    231  O3'   G     7      41.246  46.279  46.654  1.00  0.00           O  
ATOM    232  P     G     8      41.482  44.701  46.671  1.00  0.00           P  
ATOM    233  OP1   G     8      42.585  44.281  45.730  1.00  0.00           O  
ATOM    234  OP2   G     8      40.156  44.126  46.507  1.00  0.00           O  
ATOM    235  O5'   G     8      41.989  44.539  48.131  1.00  0.00           O  
ATOM    236  C5'   G     8      43.297  44.859  48.314  1.00  0.00           C  
ATOM    237  H5'   G     8      43.547  45.907  48.150  1.00  0.00           H  
ATOM    238 H5''   G     8      43.991  44.195  47.798  1.00  0.00           H  
ATOM    239  C4'   G     8      43.562  44.531  49.793  1.00  0.00           C  
ATOM    240  H4'   G     8      44.589  44.839  49.992  1.00  0.00           H  
ATOM    241  O4'   G     8      42.787  45.384  50.683  1.00  0.00           O  
ATOM    242  C1'   G     8      42.474  44.589  51.821  1.00  0.00           C  
ATOM    243  H1'   G     8      42.572  45.204  52.716  1.00  0.00           H  
ATOM    244  N9    G     8      41.029  44.221  51.892  1.00  0.00           N  
ATOM    245  C8    G     8      40.118  44.127  50.868  1.00  0.00           C  
ATOM    246  H8    G     8      40.193  44.691  49.950  1.00  0.00           H  
ATOM    247  N7    G     8      38.959  43.549  51.296  1.00  0.00           N  
ATOM    248  C5    G     8      39.214  43.209  52.567  1.00  0.00           C  
ATOM    249  C6    G     8      38.422  42.400  53.548  1.00  0.00           C  
ATOM    250  O6    G     8      37.257  41.959  53.463  1.00  0.00           O  
ATOM    251  N1    G     8      38.945  42.322  54.759  1.00  0.00           N  
ATOM    252  H1    G     8      38.462  41.880  55.529  1.00  0.00           H  
ATOM    253  C2    G     8      40.199  42.760  55.004  1.00  0.00           C  
ATOM    254  N2    G     8      40.621  42.558  56.182  1.00  0.00           N  
ATOM    255  H21   G     8      40.104  41.998  56.845  1.00  0.00           H  
ATOM    256  H22   G     8      41.577  42.794  56.407  1.00  0.00           H  
ATOM    257  N3    G     8      40.987  43.404  54.152  1.00  0.00           N  
ATOM    258  C4    G     8      40.401  43.686  52.964  1.00  0.00           C  
ATOM    259  C3'   G     8      43.368  43.114  50.236  1.00  0.00           C  
ATOM    260  H3'   G     8      42.408  42.883  49.773  1.00  0.00           H  
ATOM    261  C2'   G     8      43.299  43.280  51.732  1.00  0.00           C  
ATOM    262  H2'   G     8      42.813  42.444  52.235  1.00  0.00           H  
ATOM    263  O2'   G     8      44.618  43.543  52.316  1.00  0.00           O  
ATOM    264 HO2'   G     8      45.287  43.105  51.785  1.00  0.00           H  
ATOM    265  O3'   G     8      44.453  42.308  49.811  1.00  0.00           O  
ATOM    266  P     C     9      44.338  40.791  49.303  1.00  0.00           P  
ATOM    267  OP1   C     9      45.627  40.520  48.672  1.00  0.00           O  
ATOM    268  OP2   C     9      43.056  40.649  48.481  1.00  0.00           O  
ATOM    269  O5'   C     9      44.250  40.030  50.756  1.00  0.00           O  
ATOM    270  C5'   C     9      45.263  40.204  51.710  1.00  0.00           C  
ATOM    271  H5'   C     9      45.589  41.244  51.705  1.00  0.00           H  
ATOM    272 H5''   C     9      46.108  39.540  51.527  1.00  0.00           H  
ATOM    273  C4'   C     9      44.838  39.907  53.134  1.00  0.00           C  
ATOM    274  H4'   C     9      45.708  40.112  53.759  1.00  0.00           H  
ATOM    275  O4'   C     9      43.788  40.734  53.545  1.00  0.00           O  
ATOM    276  C1'   C     9      43.051  40.003  54.442  1.00  0.00           C  
ATOM    277  H1'   C     9      42.919  40.576  55.360  1.00  0.00           H  
ATOM    278  N1    C     9      41.711  39.605  53.887  1.00  0.00           N  
ATOM    279  C6    C     9      41.343  39.838  52.630  1.00  0.00           C  
ATOM    280  H6    C     9      42.013  40.341  51.950  1.00  0.00           H  
ATOM    281  C5    C     9      40.129  39.548  52.127  1.00  0.00           C  
ATOM    282  H5    C     9      39.921  39.712  51.080  1.00  0.00           H  
ATOM    283  C4    C     9      39.123  39.049  53.076  1.00  0.00           C  
ATOM    284  N4    C     9      37.897  38.827  52.700  1.00  0.00           N  
ATOM    285  H41   C     9      37.219  38.587  53.409  1.00  0.00           H  
ATOM    286  H42   C     9      37.636  38.994  51.738  1.00  0.00           H  
ATOM    287  N3    C     9      39.472  38.858  54.337  1.00  0.00           N  
ATOM    288  C2    C     9      40.717  39.148  54.764  1.00  0.00           C  
ATOM    289  O2    C     9      40.970  38.982  55.992  1.00  0.00           O  
ATOM    290  C3'   C     9      44.475  38.433  53.432  1.00  0.00           C  
ATOM    291  H3'   C     9      43.745  38.021  52.735  1.00  0.00           H  
ATOM    292  C2'   C     9      43.771  38.708  54.831  1.00  0.00           C  
ATOM    293  H2'   C     9      43.060  37.947  55.151  1.00  0.00           H  
ATOM    294  O2'   C     9      44.724  38.976  55.855  1.00  0.00           O  
ATOM    295 HO2'   C     9      45.514  38.448  55.716  1.00  0.00           H  
ATOM    296  O3'   C     9      45.595  37.546  53.721  1.00  0.00           O  
ATOM    297  P     U    10      45.663  36.086  53.205  1.00  0.00           P  
ATOM    298  OP1   U    10      46.980  35.465  53.612  1.00  0.00           O  
ATOM    299  OP2   U    10      45.123  35.857  51.798  1.00  0.00           O  
ATOM    300  O5'   U    10      44.555  35.427  54.144  1.00  0.00           O  
ATOM    301  C5'   U    10      44.793  35.321  55.516  1.00  0.00           C  
ATOM    302  H5'   U    10      44.807  36.295  56.004  1.00  0.00           H  
ATOM    303 H5''   U    10      45.707  34.746  55.669  1.00  0.00           H  
ATOM    304  C4'   U    10      43.574  34.623  56.198  1.00  0.00           C  
ATOM    305  H4'   U    10      43.732  34.381  57.249  1.00  0.00           H  
ATOM    306  O4'   U    10      42.426  35.507  56.114  1.00  0.00           O  
ATOM    307  C1'   U    10      41.349  34.630  56.119  1.00  0.00           C  
ATOM    308  H1'   U    10      40.830  34.675  57.076  1.00  0.00           H  
ATOM    309  N1    U    10      40.415  34.814  54.910  1.00  0.00           N  
ATOM    310  C6    U    10      40.803  35.424  53.754  1.00  0.00           C  
ATOM    311  H6    U    10      41.865  35.583  53.639  1.00  0.00           H  
ATOM    312  C5    U    10      39.923  35.611  52.737  1.00  0.00           C  
ATOM    313  H5    U    10      40.187  36.136  51.831  1.00  0.00           H  
ATOM    314  C4    U    10      38.509  35.393  52.943  1.00  0.00           C  
ATOM    315  O4    U    10      37.536  35.803  52.239  1.00  0.00           O  
ATOM    316  N3    U    10      38.176  34.702  54.061  1.00  0.00           N  
ATOM    317  H3    U    10      37.193  34.569  54.247  1.00  0.00           H  
ATOM    318  C2    U    10      39.071  34.437  55.062  1.00  0.00           C  
ATOM    319  O2    U    10      38.714  33.734  56.002  1.00  0.00           O  
ATOM    320  C3'   U    10      43.208  33.317  55.499  1.00  0.00           C  
ATOM    321  H3'   U    10      43.253  33.600  54.448  1.00  0.00           H  
ATOM    322  C2'   U    10      41.846  33.188  56.058  1.00  0.00           C  
ATOM    323  H2'   U    10      41.319  32.426  55.483  1.00  0.00           H  
ATOM    324  O2'   U    10      41.888  32.792  57.375  1.00  0.00           O  
ATOM    325 HO2'   U    10      42.458  32.025  57.292  1.00  0.00           H  
ATOM    326  O3'   U    10      44.067  32.245  55.863  1.00  0.00           O  
ATOM    327  P     C    11      44.411  30.980  54.921  1.00  0.00           P  
ATOM    328  OP1   C    11      45.674  30.322  55.460  1.00  0.00           O  
ATOM    329  OP2   C    11      44.485  31.382  53.536  1.00  0.00           O  
ATOM    330  O5'   C    11      43.165  29.925  55.089  1.00  0.00           O  
ATOM    331  C5'   C    11      43.008  29.200  56.279  1.00  0.00           C  
ATOM    332  H5'   C    11      43.529  29.777  57.044  1.00  0.00           H  
ATOM    333 H5''   C    11      43.489  28.222  56.300  1.00  0.00           H  
ATOM    334  C4'   C    11      41.554  28.892  56.611  1.00  0.00           C  
ATOM    335  H4'   C    11      41.397  28.488  57.611  1.00  0.00           H  
ATOM    336  O4'   C    11      40.711  30.042  56.455  1.00  0.00           O  
ATOM    337  C1'   C    11      39.404  29.533  55.936  1.00  0.00           C  
ATOM    338  H1'   C    11      38.696  29.597  56.762  1.00  0.00           H  
ATOM    339  N1    C    11      39.067  30.240  54.709  1.00  0.00           N  
ATOM    340  C6    C    11      39.992  30.823  53.835  1.00  0.00           C  
ATOM    341  H6    C    11      41.049  30.665  53.993  1.00  0.00           H  
ATOM    342  C5    C    11      39.496  31.637  52.877  1.00  0.00           C  
ATOM    343  H5    C    11      40.250  32.064  52.232  1.00  0.00           H  
ATOM    344  C4    C    11      38.038  31.823  52.805  1.00  0.00           C  
ATOM    345  N4    C    11      37.597  32.290  51.675  1.00  0.00           N  
ATOM    346  H41   C    11      36.594  32.403  51.698  1.00  0.00           H  
ATOM    347  H42   C    11      38.287  32.734  51.085  1.00  0.00           H  
ATOM    348  N3    C    11      37.195  31.170  53.528  1.00  0.00           N  
ATOM    349  C2    C    11      37.688  30.375  54.509  1.00  0.00           C  
ATOM    350  O2    C    11      36.857  29.848  55.240  1.00  0.00           O  
ATOM    351  C3'   C    11      41.095  27.865  55.564  1.00  0.00           C  
ATOM    352  H3'   C    11      41.516  28.082  54.582  1.00  0.00           H  
ATOM    353  C2'   C    11      39.548  28.040  55.682  1.00  0.00           C  
ATOM    354  H2'   C    11      39.008  27.776  54.773  1.00  0.00           H  
ATOM    355  O2'   C    11      39.007  27.348  56.765  1.00  0.00           O  
ATOM    356 HO2'   C    11      39.607  26.611  56.904  1.00  0.00           H  
ATOM    357  O3'   C    11      41.487  26.583  55.856  1.00  0.00           O  
ATOM    358  P     U    12      41.264  25.474  54.713  1.00  0.00           P  
ATOM    359  OP1   U    12      41.850  24.250  55.247  1.00  0.00           O  
ATOM    360  OP2   U    12      41.823  26.067  53.469  1.00  0.00           O  
ATOM    361  O5'   U    12      39.703  25.385  54.630  1.00  0.00           O  
ATOM    362  C5'   U    12      39.007  24.295  55.172  1.00  0.00           C  
ATOM    363  H5'   U    12      38.965  24.321  56.261  1.00  0.00           H  
ATOM    364 H5''   U    12      39.561  23.414  54.846  1.00  0.00           H  
ATOM    365  C4'   U    12      37.646  24.279  54.542  1.00  0.00           C  
ATOM    366  H4'   U    12      37.050  23.558  55.102  1.00  0.00           H  
ATOM    367  O4'   U    12      37.124  25.643  54.538  1.00  0.00           O  
ATOM    368  C1'   U    12      36.196  25.921  53.399  1.00  0.00           C  
ATOM    369  H1'   U    12      35.173  26.005  53.765  1.00  0.00           H  
ATOM    370  N1    U    12      36.566  27.109  52.574  1.00  0.00           N  
ATOM    371  C6    U    12      37.856  27.490  52.388  1.00  0.00           C  
ATOM    372  H6    U    12      38.680  27.040  52.921  1.00  0.00           H  
ATOM    373  C5    U    12      38.207  28.441  51.459  1.00  0.00           C  
ATOM    374  H5    U    12      39.234  28.731  51.295  1.00  0.00           H  
ATOM    375  C4    U    12      37.210  28.904  50.553  1.00  0.00           C  
ATOM    376  O4    U    12      37.332  29.662  49.572  1.00  0.00           O  
ATOM    377  N3    U    12      35.917  28.510  50.834  1.00  0.00           N  
ATOM    378  H3    U    12      35.235  28.649  50.102  1.00  0.00           H  
ATOM    379  C2    U    12      35.535  27.545  51.687  1.00  0.00           C  
ATOM    380  O2    U    12      34.309  27.166  51.764  1.00  0.00           O  
ATOM    381  C3'   U    12      37.576  24.100  53.007  1.00  0.00           C  
ATOM    382  H3'   U    12      38.312  24.797  52.606  1.00  0.00           H  
ATOM    383  C2'   U    12      36.198  24.602  52.611  1.00  0.00           C  
ATOM    384  H2'   U    12      36.131  24.769  51.536  1.00  0.00           H  
ATOM    385  O2'   U    12      35.238  23.743  53.100  1.00  0.00           O  
ATOM    386 HO2'   U    12      34.381  24.094  52.847  1.00  0.00           H  
ATOM    387  O3'   U    12      37.845  22.668  52.727  1.00  0.00           O  
ATOM    388  P     A    13      38.334  22.345  51.195  1.00  0.00           P  
ATOM    389  OP1   A    13      38.858  20.962  51.127  1.00  0.00           O  
ATOM    390  OP2   A    13      39.346  23.325  50.759  1.00  0.00           O  
ATOM    391  O5'   A    13      37.038  22.606  50.233  1.00  0.00           O  
ATOM    392  C5'   A    13      35.811  21.869  50.298  1.00  0.00           C  
ATOM    393  H5'   A    13      35.262  22.030  51.226  1.00  0.00           H  
ATOM    394 H5''   A    13      36.019  20.801  50.369  1.00  0.00           H  
ATOM    395  C4'   A    13      34.860  22.179  49.134  1.00  0.00           C  
ATOM    396  H4'   A    13      34.050  21.475  49.324  1.00  0.00           H  
ATOM    397  O4'   A    13      34.342  23.464  49.305  1.00  0.00           O  
ATOM    398  C1'   A    13      34.172  24.099  48.113  1.00  0.00           C  
ATOM    399  H1'   A    13      33.141  24.438  48.015  1.00  0.00           H  
ATOM    400  N9    A    13      35.072  25.240  47.849  1.00  0.00           N  
ATOM    401  C8    A    13      36.238  25.662  48.447  1.00  0.00           C  
ATOM    402  H8    A    13      36.598  25.110  49.303  1.00  0.00           H  
ATOM    403  N7    A    13      36.658  26.883  48.133  1.00  0.00           N  
ATOM    404  C5    A    13      35.826  27.161  47.070  1.00  0.00           C  
ATOM    405  C6    A    13      35.868  28.117  46.063  1.00  0.00           C  
ATOM    406  N6    A    13      36.880  28.942  46.070  1.00  0.00           N  
ATOM    407  H61   A    13      36.857  29.803  45.543  1.00  0.00           H  
ATOM    408  H62   A    13      37.481  28.855  46.877  1.00  0.00           H  
ATOM    409  N1    A    13      34.964  28.157  45.101  1.00  0.00           N  
ATOM    410  C2    A    13      33.975  27.324  45.174  1.00  0.00           C  
ATOM    411  H2    A    13      33.182  27.366  44.443  1.00  0.00           H  
ATOM    412  N3    A    13      33.846  26.300  46.067  1.00  0.00           N  
ATOM    413  C4    A    13      34.884  26.259  46.949  1.00  0.00           C  
ATOM    414  C3'   A    13      35.289  22.051  47.723  1.00  0.00           C  
ATOM    415  H3'   A    13      36.197  22.645  47.613  1.00  0.00           H  
ATOM    416  C2'   A    13      34.313  22.942  47.045  1.00  0.00           C  
ATOM    417  H2'   A    13      34.764  23.336  46.134  1.00  0.00           H  
ATOM    418  O2'   A    13      33.063  22.398  46.783  1.00  0.00           O  
ATOM    419 HO2'   A    13      32.559  23.010  46.243  1.00  0.00           H  
ATOM    420  O3'   A    13      35.348  20.752  47.153  1.00  0.00           O  
ATOM    421  P     G    14      36.252  20.367  45.913  1.00  0.00           P  
ATOM    422  OP1   G    14      36.131  18.951  45.641  1.00  0.00           O  
ATOM    423  OP2   G    14      37.552  21.014  46.116  1.00  0.00           O  
ATOM    424  O5'   G    14      35.423  21.167  44.715  1.00  0.00           O  
ATOM    425  C5'   G    14      34.363  20.618  43.895  1.00  0.00           C  
ATOM    426  H5'   G    14      33.631  20.157  44.557  1.00  0.00           H  
ATOM    427 H5''   G    14      34.728  19.833  43.233  1.00  0.00           H  
ATOM    428  C4'   G    14      33.790  21.720  43.063  1.00  0.00           C  
ATOM    429  H4'   G    14      32.802  21.401  42.731  1.00  0.00           H  
ATOM    430  O4'   G    14      33.804  22.930  43.807  1.00  0.00           O  
ATOM    431  C1'   G    14      33.990  23.968  42.976  1.00  0.00           C  
ATOM    432  H1'   G    14      33.227  24.712  43.205  1.00  0.00           H  
ATOM    433  N9    G    14      35.257  24.747  43.313  1.00  0.00           N  
ATOM    434  C8    G    14      36.200  24.529  44.300  1.00  0.00           C  
ATOM    435  H8    G    14      36.140  23.682  44.967  1.00  0.00           H  
ATOM    436  N7    G    14      37.079  25.516  44.421  1.00  0.00           N  
ATOM    437  C5    G    14      36.772  26.428  43.316  1.00  0.00           C  
ATOM    438  C6    G    14      37.271  27.679  42.885  1.00  0.00           C  
ATOM    439  O6    G    14      38.228  28.236  43.373  1.00  0.00           O  
ATOM    440  N1    G    14      36.655  28.303  41.823  1.00  0.00           N  
ATOM    441  H1    G    14      36.989  29.186  41.465  1.00  0.00           H  
ATOM    442  C2    G    14      35.523  27.761  41.315  1.00  0.00           C  
ATOM    443  N2    G    14      34.975  28.431  40.336  1.00  0.00           N  
ATOM    444  H21   G    14      35.541  29.221  40.063  1.00  0.00           H  
ATOM    445  H22   G    14      34.158  28.024  39.904  1.00  0.00           H  
ATOM    446  N3    G    14      35.030  26.594  41.659  1.00  0.00           N  
ATOM    447  C4    G    14      35.662  25.894  42.644  1.00  0.00           C  
ATOM    448  C3'   G    14      34.534  21.962  41.857  1.00  0.00           C  
ATOM    449  H3'   G    14      35.585  22.029  42.139  1.00  0.00           H  
ATOM    450  C2'   G    14      34.120  23.424  41.530  1.00  0.00           C  
ATOM    451  H2'   G    14      34.874  23.872  40.883  1.00  0.00           H  
ATOM    452  O2'   G    14      32.840  23.541  40.938  1.00  0.00           O  
ATOM    453 HO2'   G    14      32.750  24.488  40.815  1.00  0.00           H  
ATOM    454  O3'   G    14      34.206  20.982  40.889  1.00  0.00           O  
ATOM    455  P     U    15      35.254  20.596  39.709  1.00  0.00           P  
ATOM    456  OP1   U    15      34.550  19.625  38.907  1.00  0.00           O  
ATOM    457  OP2   U    15      36.552  20.229  40.330  1.00  0.00           O  
ATOM    458  O5'   U    15      35.407  21.937  38.911  1.00  0.00           O  
ATOM    459  C5'   U    15      34.290  22.469  38.178  1.00  0.00           C  
ATOM    460  H5'   U    15      33.395  22.404  38.798  1.00  0.00           H  
ATOM    461 H5''   U    15      34.038  21.838  37.326  1.00  0.00           H  
ATOM    462  C4'   U    15      34.535  23.826  37.555  1.00  0.00           C  
ATOM    463  H4'   U    15      33.664  24.174  36.998  1.00  0.00           H  
ATOM    464  O4'   U    15      34.993  24.687  38.555  1.00  0.00           O  
ATOM    465  C1'   U    15      35.828  25.730  38.040  1.00  0.00           C  
ATOM    466  H1'   U    15      35.238  26.647  38.055  1.00  0.00           H  
ATOM    467  N1    U    15      37.102  25.836  38.728  1.00  0.00           N  
ATOM    468  C6    U    15      37.504  24.972  39.767  1.00  0.00           C  
ATOM    469  H6    U    15      36.959  24.052  39.915  1.00  0.00           H  
ATOM    470  C5    U    15      38.586  25.289  40.503  1.00  0.00           C  
ATOM    471  H5    U    15      38.824  24.627  41.322  1.00  0.00           H  
ATOM    472  C4    U    15      39.400  26.484  40.300  1.00  0.00           C  
ATOM    473  O4    U    15      40.388  26.814  40.935  1.00  0.00           O  
ATOM    474  N3    U    15      39.022  27.242  39.238  1.00  0.00           N  
ATOM    475  H3    U    15      39.525  28.082  38.990  1.00  0.00           H  
ATOM    476  C2    U    15      37.911  27.008  38.455  1.00  0.00           C  
ATOM    477  O2    U    15      37.604  27.838  37.579  1.00  0.00           O  
ATOM    478  C3'   U    15      35.618  23.917  36.578  1.00  0.00           C  
ATOM    479  H3'   U    15      36.526  23.384  36.860  1.00  0.00           H  
ATOM    480  C2'   U    15      35.951  25.404  36.540  1.00  0.00           C  
ATOM    481  H2'   U    15      36.978  25.524  36.193  1.00  0.00           H  
ATOM    482  O2'   U    15      34.975  26.231  35.756  1.00  0.00           O  
ATOM    483 HO2'   U    15      35.210  26.135  34.830  1.00  0.00           H  
ATOM    484  O3'   U    15      35.221  23.500  35.257  1.00  0.00           O  
ATOM    485  P     G    16      36.327  22.842  34.297  1.00  0.00           P  
ATOM    486  OP1   G    16      35.749  22.308  33.039  1.00  0.00           O  
ATOM    487  OP2   G    16      37.057  21.921  35.199  1.00  0.00           O  
ATOM    488  O5'   G    16      37.375  23.972  33.882  1.00  0.00           O  
ATOM    489  C5'   G    16      37.042  25.020  33.024  1.00  0.00           C  
ATOM    490  H5'   G    16      36.078  25.442  33.308  1.00  0.00           H  
ATOM    491 H5''   G    16      36.890  24.659  32.006  1.00  0.00           H  
ATOM    492  C4'   G    16      38.042  26.142  33.136  1.00  0.00           C  
ATOM    493  H4'   G    16      37.711  26.922  32.451  1.00  0.00           H  
ATOM    494  O4'   G    16      38.139  26.692  34.459  1.00  0.00           O  
ATOM    495  C1'   G    16      39.472  27.062  34.680  1.00  0.00           C  
ATOM    496  H1'   G    16      39.480  28.060  35.118  1.00  0.00           H  
ATOM    497  N9    G    16      39.836  26.145  35.701  1.00  0.00           N  
ATOM    498  C8    G    16      39.457  24.890  36.135  1.00  0.00           C  
ATOM    499  H8    G    16      38.787  24.199  35.646  1.00  0.00           H  
ATOM    500  N7    G    16      40.211  24.458  37.111  1.00  0.00           N  
ATOM    501  C5    G    16      41.150  25.406  37.426  1.00  0.00           C  
ATOM    502  C6    G    16      42.116  25.581  38.441  1.00  0.00           C  
ATOM    503  O6    G    16      42.399  24.927  39.472  1.00  0.00           O  
ATOM    504  N1    G    16      42.757  26.730  38.404  1.00  0.00           N  
ATOM    505  H1    G    16      43.549  26.859  39.017  1.00  0.00           H  
ATOM    506  C2    G    16      42.469  27.702  37.487  1.00  0.00           C  
ATOM    507  N2    G    16      43.352  28.723  37.549  1.00  0.00           N  
ATOM    508  H21   G    16      44.018  28.813  38.302  1.00  0.00           H  
ATOM    509  H22   G    16      43.183  29.423  36.840  1.00  0.00           H  
ATOM    510  N3    G    16      41.645  27.604  36.492  1.00  0.00           N  
ATOM    511  C4    G    16      40.918  26.452  36.520  1.00  0.00           C  
ATOM    512  C3'   G    16      39.516  25.764  32.761  1.00  0.00           C  
ATOM    513  H3'   G    16      39.900  24.861  33.235  1.00  0.00           H  
ATOM    514  C2'   G    16      40.307  26.903  33.430  1.00  0.00           C  
ATOM    515  H2'   G    16      41.292  26.498  33.663  1.00  0.00           H  
ATOM    516  O2'   G    16      40.209  28.133  32.592  1.00  0.00           O  
ATOM    517 HO2'   G    16      40.967  28.639  32.893  1.00  0.00           H  
ATOM    518  O3'   G    16      39.786  25.749  31.394  1.00  0.00           O  
ATOM    519  P     C    17      40.478  24.635  30.601  1.00  0.00           P  
ATOM    520  OP1   C    17      40.162  24.899  29.171  1.00  0.00           O  
ATOM    521  OP2   C    17      40.053  23.323  31.184  1.00  0.00           O  
ATOM    522  O5'   C    17      41.983  24.956  31.008  1.00  0.00           O  
ATOM    523  C5'   C    17      42.662  25.992  30.390  1.00  0.00           C  
ATOM    524  H5'   C    17      42.009  26.863  30.338  1.00  0.00           H  
ATOM    525 H5''   C    17      42.844  25.774  29.337  1.00  0.00           H  
ATOM    526  C4'   C    17      44.013  26.331  31.132  1.00  0.00           C  
ATOM    527  H4'   C    17      44.467  27.212  30.679  1.00  0.00           H  
ATOM    528  O4'   C    17      43.779  26.667  32.533  1.00  0.00           O  
ATOM    529  C1'   C    17      44.829  26.164  33.378  1.00  0.00           C  
ATOM    530  H1'   C    17      45.310  26.964  33.941  1.00  0.00           H  
ATOM    531  N1    C    17      44.382  25.010  34.302  1.00  0.00           N  
ATOM    532  C6    C    17      43.447  24.051  34.000  1.00  0.00           C  
ATOM    533  H6    C    17      43.128  23.918  32.976  1.00  0.00           H  
ATOM    534  C5    C    17      43.101  23.170  34.870  1.00  0.00           C  
ATOM    535  H5    C    17      42.307  22.475  34.637  1.00  0.00           H  
ATOM    536  C4    C    17      43.588  23.266  36.169  1.00  0.00           C  
ATOM    537  N4    C    17      42.996  22.661  37.170  1.00  0.00           N  
ATOM    538  H41   C    17      43.025  23.036  38.107  1.00  0.00           H  
ATOM    539  H42   C    17      42.277  21.997  36.922  1.00  0.00           H  
ATOM    540  N3    C    17      44.392  24.246  36.544  1.00  0.00           N  
ATOM    541  C2    C    17      44.835  25.154  35.670  1.00  0.00           C  
ATOM    542  O2    C    17      45.490  26.090  36.117  1.00  0.00           O  
ATOM    543  C3'   C    17      45.039  25.235  31.248  1.00  0.00           C  
ATOM    544  H3'   C    17      44.464  24.324  31.409  1.00  0.00           H  
ATOM    545  C2'   C    17      45.836  25.592  32.471  1.00  0.00           C  
ATOM    546  H2'   C    17      46.339  24.691  32.823  1.00  0.00           H  
ATOM    547  O2'   C    17      46.695  26.654  32.134  1.00  0.00           O  
ATOM    548 HO2'   C    17      47.597  26.483  32.415  1.00  0.00           H  
ATOM    549  O3'   C    17      45.841  25.181  30.098  1.00  0.00           O  
ATOM    550  P     A    18      46.774  24.008  29.766  1.00  0.00           P  
ATOM    551  OP1   A    18      47.314  24.334  28.454  1.00  0.00           O  
ATOM    552  OP2   A    18      46.088  22.734  29.911  1.00  0.00           O  
ATOM    553  O5'   A    18      48.009  23.978  30.800  1.00  0.00           O  
ATOM    554  C5'   A    18      49.117  24.722  30.586  1.00  0.00           C  
ATOM    555  H5'   A    18      48.852  25.693  30.168  1.00  0.00           H  
ATOM    556 H5''   A    18      49.747  24.259  29.826  1.00  0.00           H  
ATOM    557  C4'   A    18      49.889  24.826  31.814  1.00  0.00           C  
ATOM    558  H4'   A    18      50.740  25.496  31.688  1.00  0.00           H  
ATOM    559  O4'   A    18      49.086  25.232  32.864  1.00  0.00           O  
ATOM    560  C1'   A    18      49.777  24.841  34.076  1.00  0.00           C  
ATOM    561  H1'   A    18      50.318  25.702  34.466  1.00  0.00           H  
ATOM    562  N9    A    18      48.834  24.258  35.026  1.00  0.00           N  
ATOM    563  C8    A    18      48.519  24.847  36.245  1.00  0.00           C  
ATOM    564  H8    A    18      49.003  25.792  36.439  1.00  0.00           H  
ATOM    565  N7    A    18      47.831  24.082  37.079  1.00  0.00           N  
ATOM    566  C5    A    18      47.504  22.945  36.266  1.00  0.00           C  
ATOM    567  C6    A    18      46.677  21.786  36.460  1.00  0.00           C  
ATOM    568  N6    A    18      45.904  21.641  37.517  1.00  0.00           N  
ATOM    569  H61   A    18      45.446  20.748  37.621  1.00  0.00           H  
ATOM    570  H62   A    18      45.631  22.504  37.967  1.00  0.00           H  
ATOM    571  N1    A    18      46.661  20.884  35.499  1.00  0.00           N  
ATOM    572  C2    A    18      47.250  21.150  34.367  1.00  0.00           C  
ATOM    573  H2    A    18      47.099  20.355  33.651  1.00  0.00           H  
ATOM    574  N3    A    18      47.946  22.223  33.991  1.00  0.00           N  
ATOM    575  C4    A    18      48.052  23.128  34.996  1.00  0.00           C  
ATOM    576  C3'   A    18      50.466  23.468  32.275  1.00  0.00           C  
ATOM    577  H3'   A    18      49.655  22.741  32.238  1.00  0.00           H  
ATOM    578  C2'   A    18      50.782  23.780  33.731  1.00  0.00           C  
ATOM    579  H2'   A    18      50.744  22.857  34.309  1.00  0.00           H  
ATOM    580  O2'   A    18      52.124  24.352  33.645  1.00  0.00           O  
ATOM    581 HO2'   A    18      52.652  23.564  33.499  1.00  0.00           H  
ATOM    582  O3'   A    18      51.437  22.887  31.430  1.00  0.00           O  
ATOM    583  P     G    19      52.052  21.369  31.778  1.00  0.00           P  
ATOM    584  OP1   G    19      52.960  21.080  30.645  1.00  0.00           O  
ATOM    585  OP2   G    19      50.904  20.422  32.011  1.00  0.00           O  
ATOM    586  O5'   G    19      52.854  21.546  33.147  1.00  0.00           O  
ATOM    587  C5'   G    19      53.451  20.434  33.793  1.00  0.00           C  
ATOM    588  H5'   G    19      53.579  19.675  33.020  1.00  0.00           H  
ATOM    589 H5''   G    19      52.741  20.021  34.509  1.00  0.00           H  
ATOM    590  C4'   G    19      54.771  20.806  34.516  1.00  0.00           C  
ATOM    591  H4'   G    19      55.213  19.916  34.965  1.00  0.00           H  
ATOM    592  O4'   G    19      55.703  21.275  33.629  1.00  0.00           O  
ATOM    593  C1'   G    19      56.411  22.424  34.230  1.00  0.00           C  
ATOM    594  H1'   G    19      57.496  22.377  34.322  1.00  0.00           H  
ATOM    595  N9    G    19      56.090  23.693  33.542  1.00  0.00           N  
ATOM    596  C8    G    19      55.272  23.878  32.443  1.00  0.00           C  
ATOM    597  H8    G    19      54.727  23.043  32.028  1.00  0.00           H  
ATOM    598  N7    G    19      55.168  25.120  31.998  1.00  0.00           N  
ATOM    599  C5    G    19      55.926  25.783  32.925  1.00  0.00           C  
ATOM    600  C6    G    19      56.045  27.181  33.049  1.00  0.00           C  
ATOM    601  O6    G    19      55.579  28.037  32.382  1.00  0.00           O  
ATOM    602  N1    G    19      56.831  27.578  34.134  1.00  0.00           N  
ATOM    603  H1    G    19      57.080  28.546  34.275  1.00  0.00           H  
ATOM    604  C2    G    19      57.376  26.678  35.050  1.00  0.00           C  
ATOM    605  N2    G    19      58.346  27.062  35.855  1.00  0.00           N  
ATOM    606  H21   G    19      58.561  28.045  35.946  1.00  0.00           H  
ATOM    607  H22   G    19      58.650  26.377  36.532  1.00  0.00           H  
ATOM    608  N3    G    19      57.256  25.339  34.924  1.00  0.00           N  
ATOM    609  C4    G    19      56.447  24.911  33.885  1.00  0.00           C  
ATOM    610  C3'   G    19      54.509  21.886  35.563  1.00  0.00           C  
ATOM    611  H3'   G    19      53.918  22.756  35.278  1.00  0.00           H  
ATOM    612  C2'   G    19      55.912  22.493  35.682  1.00  0.00           C  
ATOM    613  H2'   G    19      55.859  23.467  36.168  1.00  0.00           H  
ATOM    614  O2'   G    19      56.860  21.653  36.395  1.00  0.00           O  
ATOM    615 HO2'   G    19      56.419  20.901  36.797  1.00  0.00           H  
ATOM    616  O3'   G    19      54.088  21.250  36.773  1.00  0.00           O  
ATOM    617  P     C    20      53.275  22.073  37.951  1.00  0.00           P  
ATOM    618  OP1   C    20      53.134  21.172  39.133  1.00  0.00           O  
ATOM    619  OP2   C    20      52.104  22.696  37.327  1.00  0.00           O  
ATOM    620  O5'   C    20      54.320  23.142  38.408  1.00  0.00           O  
ATOM    621  C5'   C    20      55.409  22.822  39.309  1.00  0.00           C  
ATOM    622  H5'   C    20      56.118  22.171  38.797  1.00  0.00           H  
ATOM    623 H5''   C    20      55.117  22.369  40.256  1.00  0.00           H  
ATOM    624  C4'   C    20      56.196  23.985  39.933  1.00  0.00           C  
ATOM    625  H4'   C    20      57.000  23.684  40.604  1.00  0.00           H  
ATOM    626  O4'   C    20      56.758  24.772  38.923  1.00  0.00           O  
ATOM    627  C1'   C    20      56.470  26.171  39.141  1.00  0.00           C  
ATOM    628  H1'   C    20      57.420  26.707  39.156  1.00  0.00           H  
ATOM    629  N1    C    20      55.582  26.826  38.204  1.00  0.00           N  
ATOM    630  C6    C    20      54.823  26.078  37.359  1.00  0.00           C  
ATOM    631  H6    C    20      54.813  24.998  37.346  1.00  0.00           H  
ATOM    632  C5    C    20      54.232  26.584  36.303  1.00  0.00           C  
ATOM    633  H5    C    20      53.719  25.892  35.651  1.00  0.00           H  
ATOM    634  C4    C    20      54.159  28.036  36.217  1.00  0.00           C  
ATOM    635  N4    C    20      53.626  28.714  35.169  1.00  0.00           N  
ATOM    636  H41   C    20      53.679  29.722  35.120  1.00  0.00           H  
ATOM    637  H42   C    20      53.478  28.213  34.304  1.00  0.00           H  
ATOM    638  N3    C    20      54.749  28.831  37.117  1.00  0.00           N  
ATOM    639  C2    C    20      55.474  28.252  38.146  1.00  0.00           C  
ATOM    640  O2    C    20      56.119  28.985  38.894  1.00  0.00           O  
ATOM    641  C3'   C    20      55.245  24.845  40.750  1.00  0.00           C  
ATOM    642  H3'   C    20      54.247  24.769  40.319  1.00  0.00           H  
ATOM    643  C2'   C    20      55.884  26.274  40.524  1.00  0.00           C  
ATOM    644  H2'   C    20      55.022  26.940  40.566  1.00  0.00           H  
ATOM    645  O2'   C    20      56.835  26.714  41.528  1.00  0.00           O  
ATOM    646 HO2'   C    20      57.128  27.628  41.501  1.00  0.00           H  
ATOM    647  O3'   C    20      55.248  24.481  42.118  1.00  0.00           O  
ATOM    648  P     U    21      53.984  24.989  43.031  1.00  0.00           P  
ATOM    649  OP1   U    21      54.279  24.578  44.418  1.00  0.00           O  
ATOM    650  OP2   U    21      52.707  24.521  42.414  1.00  0.00           O  
ATOM    651  O5'   U    21      54.134  26.530  42.986  1.00  0.00           O  
ATOM    652  C5'   U    21      55.083  27.210  43.837  1.00  0.00           C  
ATOM    653  H5'   U    21      56.100  26.842  43.695  1.00  0.00           H  
ATOM    654 H5''   U    21      54.850  26.870  44.846  1.00  0.00           H  
ATOM    655  C4'   U    21      54.961  28.690  43.782  1.00  0.00           C  
ATOM    656  H4'   U    21      55.677  29.070  44.510  1.00  0.00           H  
ATOM    657  O4'   U    21      55.390  29.154  42.558  1.00  0.00           O  
ATOM    658  C1'   U    21      54.606  30.370  42.199  1.00  0.00           C  
ATOM    659  H1'   U    21      55.347  31.142  41.995  1.00  0.00           H  
ATOM    660  N1    U    21      53.884  30.088  40.953  1.00  0.00           N  
ATOM    661  C6    U    21      53.144  28.917  40.684  1.00  0.00           C  
ATOM    662  H6    U    21      53.273  28.122  41.403  1.00  0.00           H  
ATOM    663  C5    U    21      52.347  28.789  39.583  1.00  0.00           C  
ATOM    664  H5    U    21      51.809  27.857  39.490  1.00  0.00           H  
ATOM    665  C4    U    21      52.189  29.845  38.673  1.00  0.00           C  
ATOM    666  O4    U    21      51.497  29.831  37.634  1.00  0.00           O  
ATOM    667  N3    U    21      52.820  31.061  39.026  1.00  0.00           N  
ATOM    668  H3    U    21      52.711  31.921  38.508  1.00  0.00           H  
ATOM    669  C2    U    21      53.754  31.172  40.068  1.00  0.00           C  
ATOM    670  O2    U    21      54.319  32.288  40.269  1.00  0.00           O  
ATOM    671  C3'   U    21      53.612  29.277  44.077  1.00  0.00           C  
ATOM    672  H3'   U    21      52.876  28.603  43.637  1.00  0.00           H  
ATOM    673  C2'   U    21      53.649  30.649  43.341  1.00  0.00           C  
ATOM    674  H2'   U    21      52.684  31.005  42.980  1.00  0.00           H  
ATOM    675  O2'   U    21      54.173  31.557  44.255  1.00  0.00           O  
ATOM    676 HO2'   U    21      53.795  31.313  45.103  1.00  0.00           H  
ATOM    677  O3'   U    21      53.152  29.464  45.397  1.00  0.00           O  
ATOM    678  P     C    22      51.603  29.751  45.820  1.00  0.00           P  
ATOM    679  OP1   C    22      51.632  29.901  47.289  1.00  0.00           O  
ATOM    680  OP2   C    22      50.615  28.863  45.225  1.00  0.00           O  
ATOM    681  O5'   C    22      51.395  31.227  45.192  1.00  0.00           O  
ATOM    682  C5'   C    22      51.556  32.410  45.950  1.00  0.00           C  
ATOM    683  H5'   C    22      52.607  32.553  46.199  1.00  0.00           H  
ATOM    684 H5''   C    22      50.822  32.357  46.753  1.00  0.00           H  
ATOM    685  C4'   C    22      51.213  33.641  45.115  1.00  0.00           C  
ATOM    686  H4'   C    22      51.494  34.530  45.678  1.00  0.00           H  
ATOM    687  O4'   C    22      51.943  33.644  43.899  1.00  0.00           O  
ATOM    688  C1'   C    22      51.199  34.393  42.985  1.00  0.00           C  
ATOM    689  H1'   C    22      51.842  35.185  42.602  1.00  0.00           H  
ATOM    690  N1    C    22      50.833  33.506  41.816  1.00  0.00           N  
ATOM    691  C6    C    22      50.587  32.138  41.950  1.00  0.00           C  
ATOM    692  H6    C    22      50.856  31.636  42.868  1.00  0.00           H  
ATOM    693  C5    C    22      50.077  31.446  40.914  1.00  0.00           C  
ATOM    694  H5    C    22      49.871  30.400  41.085  1.00  0.00           H  
ATOM    695  C4    C    22      49.693  32.190  39.747  1.00  0.00           C  
ATOM    696  N4    C    22      49.320  31.542  38.673  1.00  0.00           N  
ATOM    697  H41   C    22      49.207  32.025  37.793  1.00  0.00           H  
ATOM    698  H42   C    22      49.112  30.554  38.689  1.00  0.00           H  
ATOM    699  N3    C    22      49.847  33.488  39.597  1.00  0.00           N  
ATOM    700  C2    C    22      50.491  34.109  40.622  1.00  0.00           C  
ATOM    701  O2    C    22      50.745  35.295  40.420  1.00  0.00           O  
ATOM    702  C3'   C    22      49.725  33.874  44.706  1.00  0.00           C  
ATOM    703  H3'   C    22      49.503  32.940  44.189  1.00  0.00           H  
ATOM    704  C2'   C    22      49.914  34.940  43.645  1.00  0.00           C  
ATOM    705  H2'   C    22      49.053  35.011  42.980  1.00  0.00           H  
ATOM    706  O2'   C    22      50.086  36.215  44.259  1.00  0.00           O  
ATOM    707 HO2'   C    22      49.533  36.911  43.895  1.00  0.00           H  
ATOM    708  O3'   C    22      48.866  34.155  45.733  1.00  0.00           O  
ATOM    709  P     G    23      47.319  33.896  45.610  1.00  0.00           P  
ATOM    710  OP1   G    23      46.648  34.503  46.762  1.00  0.00           O  
ATOM    711  OP2   G    23      47.270  32.443  45.363  1.00  0.00           O  
ATOM    712  O5'   G    23      46.922  34.724  44.272  1.00  0.00           O  
ATOM    713  C5'   G    23      46.794  36.118  44.180  1.00  0.00           C  
ATOM    714  H5'   G    23      47.690  36.507  44.664  1.00  0.00           H  
ATOM    715 H5''   G    23      45.988  36.526  44.789  1.00  0.00           H  
ATOM    716  C4'   G    23      46.645  36.664  42.809  1.00  0.00           C  
ATOM    717  H4'   G    23      46.673  37.733  43.021  1.00  0.00           H  
ATOM    718  O4'   G    23      47.542  36.207  41.844  1.00  0.00           O  
ATOM    719  C1'   G    23      46.774  35.728  40.736  1.00  0.00           C  
ATOM    720  H1'   G    23      47.258  36.027  39.807  1.00  0.00           H  
ATOM    721  N9    G    23      46.515  34.300  40.700  1.00  0.00           N  
ATOM    722  C8    G    23      47.051  33.342  41.516  1.00  0.00           C  
ATOM    723  H8    G    23      47.699  33.582  42.346  1.00  0.00           H  
ATOM    724  N7    G    23      46.740  32.096  41.177  1.00  0.00           N  
ATOM    725  C5    G    23      45.997  32.278  39.959  1.00  0.00           C  
ATOM    726  C6    G    23      45.364  31.350  39.023  1.00  0.00           C  
ATOM    727  O6    G    23      45.512  30.127  38.975  1.00  0.00           O  
ATOM    728  N1    G    23      44.779  32.000  37.898  1.00  0.00           N  
ATOM    729  H1    G    23      44.164  31.514  37.262  1.00  0.00           H  
ATOM    730  C2    G    23      44.801  33.342  37.729  1.00  0.00           C  
ATOM    731  N2    G    23      44.485  33.854  36.622  1.00  0.00           N  
ATOM    732  H21   G    23      44.129  33.208  35.931  1.00  0.00           H  
ATOM    733  H22   G    23      44.816  34.803  36.522  1.00  0.00           H  
ATOM    734  N3    G    23      45.286  34.176  38.631  1.00  0.00           N  
ATOM    735  C4    G    23      45.887  33.632  39.709  1.00  0.00           C  
ATOM    736  C3'   G    23      45.188  36.528  42.246  1.00  0.00           C  
ATOM    737  H3'   G    23      44.720  35.596  42.564  1.00  0.00           H  
ATOM    738  C2'   G    23      45.492  36.496  40.745  1.00  0.00           C  
ATOM    739  H2'   G    23      44.837  35.971  40.050  1.00  0.00           H  
ATOM    740  O2'   G    23      45.747  37.722  40.186  1.00  0.00           O  
ATOM    741 HO2'   G    23      45.270  38.287  40.798  1.00  0.00           H  
ATOM    742  O3'   G    23      44.509  37.654  42.624  1.00  0.00           O  
ATOM    743  P     A    24      43.046  37.570  42.993  1.00  0.00           P  
ATOM    744  OP1   A    24      42.598  38.943  43.370  1.00  0.00           O  
ATOM    745  OP2   A    24      42.874  36.557  44.000  1.00  0.00           O  
ATOM    746  O5'   A    24      42.397  37.171  41.564  1.00  0.00           O  
ATOM    747  C5'   A    24      42.491  38.084  40.431  1.00  0.00           C  
ATOM    748  H5'   A    24      43.525  38.396  40.282  1.00  0.00           H  
ATOM    749 H5''   A    24      41.863  38.969  40.530  1.00  0.00           H  
ATOM    750  C4'   A    24      41.993  37.270  39.243  1.00  0.00           C  
ATOM    751  H4'   A    24      42.137  37.966  38.416  1.00  0.00           H  
ATOM    752  O4'   A    24      42.729  36.131  38.826  1.00  0.00           O  
ATOM    753  C1'   A    24      41.793  35.150  38.331  1.00  0.00           C  
ATOM    754  H1'   A    24      42.072  34.684  37.386  1.00  0.00           H  
ATOM    755  N9    A    24      41.728  34.021  39.323  1.00  0.00           N  
ATOM    756  C8    A    24      42.406  33.931  40.514  1.00  0.00           C  
ATOM    757  H8    A    24      42.835  34.804  40.981  1.00  0.00           H  
ATOM    758  N7    A    24      42.244  32.830  41.228  1.00  0.00           N  
ATOM    759  C5    A    24      41.593  32.021  40.342  1.00  0.00           C  
ATOM    760  C6    A    24      41.218  30.598  40.324  1.00  0.00           C  
ATOM    761  N6    A    24      41.357  29.717  41.323  1.00  0.00           N  
ATOM    762  H61   A    24      41.281  28.742  41.070  1.00  0.00           H  
ATOM    763  H62   A    24      41.790  30.025  42.183  1.00  0.00           H  
ATOM    764  N1    A    24      40.628  30.079  39.282  1.00  0.00           N  
ATOM    765  C2    A    24      40.352  30.888  38.226  1.00  0.00           C  
ATOM    766  H2    A    24      39.886  30.377  37.397  1.00  0.00           H  
ATOM    767  N3    A    24      40.644  32.162  38.067  1.00  0.00           N  
ATOM    768  C4    A    24      41.292  32.714  39.112  1.00  0.00           C  
ATOM    769  C3'   A    24      40.513  36.849  39.263  1.00  0.00           C  
ATOM    770  H3'   A    24      40.285  36.371  40.216  1.00  0.00           H  
ATOM    771  C2'   A    24      40.448  35.838  38.191  1.00  0.00           C  
ATOM    772  H2'   A    24      39.667  35.083  38.283  1.00  0.00           H  
ATOM    773  O2'   A    24      40.435  36.539  36.894  1.00  0.00           O  
ATOM    774 HO2'   A    24      39.822  37.275  36.969  1.00  0.00           H  
ATOM    775  O3'   A    24      39.685  37.927  39.022  1.00  0.00           O  
ATOM    776  P     C    25      38.266  38.044  39.918  1.00  0.00           P  
ATOM    777  OP1   C    25      37.582  39.309  39.632  1.00  0.00           O  
ATOM    778  OP2   C    25      38.685  37.723  41.317  1.00  0.00           O  
ATOM    779  O5'   C    25      37.393  36.869  39.363  1.00  0.00           O  
ATOM    780  C5'   C    25      36.818  36.957  38.063  1.00  0.00           C  
ATOM    781  H5'   C    25      37.516  37.285  37.293  1.00  0.00           H  
ATOM    782 H5''   C    25      35.975  37.648  38.048  1.00  0.00           H  
ATOM    783  C4'   C    25      36.255  35.516  37.659  1.00  0.00           C  
ATOM    784  H4'   C    25      35.781  35.512  36.678  1.00  0.00           H  
ATOM    785  O4'   C    25      37.208  34.460  37.803  1.00  0.00           O  
ATOM    786  C1'   C    25      36.565  33.260  38.288  1.00  0.00           C  
ATOM    787  H1'   C    25      36.631  32.532  37.479  1.00  0.00           H  
ATOM    788  N1    C    25      37.172  32.837  39.565  1.00  0.00           N  
ATOM    789  C6    C    25      38.112  33.613  40.258  1.00  0.00           C  
ATOM    790  H6    C    25      38.304  34.642  39.992  1.00  0.00           H  
ATOM    791  C5    C    25      38.659  33.143  41.421  1.00  0.00           C  
ATOM    792  H5    C    25      39.329  33.792  41.965  1.00  0.00           H  
ATOM    793  C4    C    25      38.343  31.822  41.809  1.00  0.00           C  
ATOM    794  N4    C    25      38.934  31.255  42.840  1.00  0.00           N  
ATOM    795  H41   C    25      38.609  30.333  43.093  1.00  0.00           H  
ATOM    796  H42   C    25      39.646  31.789  43.317  1.00  0.00           H  
ATOM    797  N3    C    25      37.519  31.035  41.121  1.00  0.00           N  
ATOM    798  C2    C    25      36.858  31.580  40.024  1.00  0.00           C  
ATOM    799  O2    C    25      36.039  30.816  39.489  1.00  0.00           O  
ATOM    800  C3'   C    25      35.050  35.121  38.578  1.00  0.00           C  
ATOM    801  H3'   C    25      35.213  35.433  39.610  1.00  0.00           H  
ATOM    802  C2'   C    25      35.105  33.608  38.550  1.00  0.00           C  
ATOM    803  H2'   C    25      34.768  33.171  39.491  1.00  0.00           H  
ATOM    804  O2'   C    25      34.290  32.975  37.523  1.00  0.00           O  
ATOM    805 HO2'   C    25      33.857  33.660  37.009  1.00  0.00           H  
ATOM    806  O3'   C    25      33.812  35.729  38.070  1.00  0.00           O  
ATOM    807  P     U    26      32.911  36.491  39.001  1.00  0.00           P  
ATOM    808  OP1   U    26      31.912  37.180  38.221  1.00  0.00           O  
ATOM    809  OP2   U    26      33.764  37.272  39.892  1.00  0.00           O  
ATOM    810  O5'   U    26      32.216  35.314  39.868  1.00  0.00           O  
ATOM    811  C5'   U    26      31.337  34.415  39.268  1.00  0.00           C  
ATOM    812  H5'   U    26      31.769  34.121  38.311  1.00  0.00           H  
ATOM    813 H5''   U    26      30.399  34.937  39.079  1.00  0.00           H  
ATOM    814  C4'   U    26      31.114  33.170  40.104  1.00  0.00           C  
ATOM    815  H4'   U    26      30.242  32.663  39.692  1.00  0.00           H  
ATOM    816  O4'   U    26      32.212  32.269  40.182  1.00  0.00           O  
ATOM    817  C1'   U    26      32.114  31.537  41.418  1.00  0.00           C  
ATOM    818  H1'   U    26      31.882  30.485  41.247  1.00  0.00           H  
ATOM    819  N1    U    26      33.341  31.582  42.284  1.00  0.00           N  
ATOM    820  C6    U    26      33.927  32.771  42.651  1.00  0.00           C  
ATOM    821  H6    U    26      33.621  33.694  42.180  1.00  0.00           H  
ATOM    822  C5    U    26      34.957  32.809  43.521  1.00  0.00           C  
ATOM    823  H5    U    26      35.293  33.792  43.818  1.00  0.00           H  
ATOM    824  C4    U    26      35.532  31.584  44.139  1.00  0.00           C  
ATOM    825  O4    U    26      36.494  31.487  44.849  1.00  0.00           O  
ATOM    826  N3    U    26      34.828  30.486  43.722  1.00  0.00           N  
ATOM    827  H3    U    26      35.068  29.577  44.091  1.00  0.00           H  
ATOM    828  C2    U    26      33.733  30.398  42.895  1.00  0.00           C  
ATOM    829  O2    U    26      33.042  29.397  42.980  1.00  0.00           O  
ATOM    830  C3'   U    26      30.746  33.418  41.554  1.00  0.00           C  
ATOM    831  H3'   U    26      31.535  34.099  41.872  1.00  0.00           H  
ATOM    832  C2'   U    26      30.907  32.065  42.163  1.00  0.00           C  
ATOM    833  H2'   U    26      31.145  32.139  43.224  1.00  0.00           H  
ATOM    834  O2'   U    26      29.783  31.232  41.803  1.00  0.00           O  
ATOM    835 HO2'   U    26      29.297  30.966  42.587  1.00  0.00           H  
ATOM    836  O3'   U    26      29.444  34.042  41.787  1.00  0.00           O  
ATOM    837  P     A    27      29.035  34.547  43.225  1.00  0.00           P  
ATOM    838  OP1   A    27      27.710  35.166  43.080  1.00  0.00           O  
ATOM    839  OP2   A    27      30.116  35.324  43.853  1.00  0.00           O  
ATOM    840  O5'   A    27      28.849  33.204  44.062  1.00  0.00           O  
ATOM    841  C5'   A    27      27.827  32.315  43.960  1.00  0.00           C  
ATOM    842  H5'   A    27      27.551  32.021  42.948  1.00  0.00           H  
ATOM    843 H5''   A    27      26.992  32.906  44.337  1.00  0.00           H  
ATOM    844  C4'   A    27      28.080  31.065  44.812  1.00  0.00           C  
ATOM    845  H4'   A    27      27.323  30.296  44.657  1.00  0.00           H  
ATOM    846  O4'   A    27      29.399  30.533  44.460  1.00  0.00           O  
ATOM    847  C1'   A    27      29.880  29.951  45.700  1.00  0.00           C  
ATOM    848  H1'   A    27      30.077  28.890  45.543  1.00  0.00           H  
ATOM    849  N9    A    27      31.160  30.547  46.107  1.00  0.00           N  
ATOM    850  C8    A    27      31.651  31.845  45.875  1.00  0.00           C  
ATOM    851  H8    A    27      31.110  32.600  45.324  1.00  0.00           H  
ATOM    852  N7    A    27      32.797  32.051  46.395  1.00  0.00           N  
ATOM    853  C5    A    27      33.032  30.945  47.191  1.00  0.00           C  
ATOM    854  C6    A    27      34.002  30.570  48.150  1.00  0.00           C  
ATOM    855  N6    A    27      35.013  31.310  48.502  1.00  0.00           N  
ATOM    856  H61   A    27      35.594  30.929  49.236  1.00  0.00           H  
ATOM    857  H62   A    27      35.144  32.232  48.113  1.00  0.00           H  
ATOM    858  N1    A    27      33.942  29.407  48.778  1.00  0.00           N  
ATOM    859  C2    A    27      32.990  28.599  48.400  1.00  0.00           C  
ATOM    860  H2    A    27      33.079  27.599  48.797  1.00  0.00           H  
ATOM    861  N3    A    27      31.993  28.771  47.540  1.00  0.00           N  
ATOM    862  C4    A    27      32.026  30.031  47.002  1.00  0.00           C  
ATOM    863  C3'   A    27      28.048  31.266  46.323  1.00  0.00           C  
ATOM    864  H3'   A    27      28.583  32.201  46.493  1.00  0.00           H  
ATOM    865  C2'   A    27      28.801  30.039  46.785  1.00  0.00           C  
ATOM    866  H2'   A    27      29.092  30.255  47.813  1.00  0.00           H  
ATOM    867  O2'   A    27      27.860  28.982  46.687  1.00  0.00           O  
ATOM    868 HO2'   A    27      27.044  29.318  47.065  1.00  0.00           H  
ATOM    869  O3'   A    27      26.771  31.439  46.974  1.00  0.00           O  
ATOM    870  P     G    28      26.698  32.365  48.348  1.00  0.00           P  
ATOM    871  OP1   G    28      25.348  32.469  48.844  1.00  0.00           O  
ATOM    872  OP2   G    28      27.519  33.629  48.251  1.00  0.00           O  
ATOM    873  O5'   G    28      27.392  31.445  49.449  1.00  0.00           O  
ATOM    874  C5'   G    28      26.715  30.362  50.127  1.00  0.00           C  
ATOM    875  H5'   G    28      26.531  29.583  49.387  1.00  0.00           H  
ATOM    876 H5''   G    28      25.717  30.595  50.499  1.00  0.00           H  
ATOM    877  C4'   G    28      27.518  29.778  51.272  1.00  0.00           C  
ATOM    878  H4'   G    28      26.816  29.102  51.762  1.00  0.00           H  
ATOM    879  O4'   G    28      28.682  29.113  50.803  1.00  0.00           O  
ATOM    880  C1'   G    28      29.737  29.437  51.778  1.00  0.00           C  
ATOM    881  H1'   G    28      30.284  28.502  51.892  1.00  0.00           H  
ATOM    882  N9    G    28      30.792  30.344  51.333  1.00  0.00           N  
ATOM    883  C8    G    28      30.820  31.325  50.337  1.00  0.00           C  
ATOM    884  H8    G    28      30.026  31.473  49.620  1.00  0.00           H  
ATOM    885  N7    G    28      31.966  32.012  50.191  1.00  0.00           N  
ATOM    886  C5    G    28      32.725  31.470  51.269  1.00  0.00           C  
ATOM    887  C6    G    28      34.067  31.652  51.715  1.00  0.00           C  
ATOM    888  O6    G    28      34.935  32.392  51.174  1.00  0.00           O  
ATOM    889  N1    G    28      34.475  30.960  52.810  1.00  0.00           N  
ATOM    890  H1    G    28      35.374  31.242  53.174  1.00  0.00           H  
ATOM    891  C2    G    28      33.725  29.961  53.297  1.00  0.00           C  
ATOM    892  N2    G    28      34.284  29.242  54.230  1.00  0.00           N  
ATOM    893  H21   G    28      35.102  29.578  54.718  1.00  0.00           H  
ATOM    894  H22   G    28      33.791  28.420  54.550  1.00  0.00           H  
ATOM    895  N3    G    28      32.448  29.661  52.959  1.00  0.00           N  
ATOM    896  C4    G    28      32.020  30.482  51.943  1.00  0.00           C  
ATOM    897  C3'   G    28      27.944  30.828  52.326  1.00  0.00           C  
ATOM    898  H3'   G    28      28.259  31.714  51.775  1.00  0.00           H  
ATOM    899  C2'   G    28      29.087  30.056  53.035  1.00  0.00           C  
ATOM    900  H2'   G    28      29.805  30.789  53.403  1.00  0.00           H  
ATOM    901  O2'   G    28      28.684  29.096  54.042  1.00  0.00           O  
ATOM    902 HO2'   G    28      29.432  28.762  54.544  1.00  0.00           H  
ATOM    903  O3'   G    28      26.957  31.202  53.261  1.00  0.00           O  
ATOM    904  P     A    29      26.846  32.695  53.918  1.00  0.00           P  
ATOM    905  OP1   A    29      25.474  32.768  54.514  1.00  0.00           O  
ATOM    906  OP2   A    29      27.325  33.714  52.941  1.00  0.00           O  
ATOM    907  O5'   A    29      27.953  32.631  55.063  1.00  0.00           O  
ATOM    908  C5'   A    29      27.765  31.766  56.200  1.00  0.00           C  
ATOM    909  H5'   A    29      27.280  30.833  55.912  1.00  0.00           H  
ATOM    910 H5''   A    29      27.186  32.348  56.917  1.00  0.00           H  
ATOM    911  C4'   A    29      29.130  31.498  56.852  1.00  0.00           C  
ATOM    912  H4'   A    29      29.015  30.784  57.668  1.00  0.00           H  
ATOM    913  O4'   A    29      29.979  30.912  55.954  1.00  0.00           O  
ATOM    914  C1'   A    29      31.320  31.425  56.244  1.00  0.00           C  
ATOM    915  H1'   A    29      31.983  30.562  56.307  1.00  0.00           H  
ATOM    916  N9    A    29      31.817  32.479  55.353  1.00  0.00           N  
ATOM    917  C8    A    29      31.163  33.025  54.250  1.00  0.00           C  
ATOM    918  H8    A    29      30.127  32.774  54.078  1.00  0.00           H  
ATOM    919  N7    A    29      31.950  33.752  53.504  1.00  0.00           N  
ATOM    920  C5    A    29      33.194  33.685  54.160  1.00  0.00           C  
ATOM    921  C6    A    29      34.508  34.247  53.860  1.00  0.00           C  
ATOM    922  N6    A    29      34.799  34.939  52.834  1.00  0.00           N  
ATOM    923  H61   A    29      35.712  35.371  52.872  1.00  0.00           H  
ATOM    924  H62   A    29      34.169  34.967  52.046  1.00  0.00           H  
ATOM    925  N1    A    29      35.509  33.961  54.683  1.00  0.00           N  
ATOM    926  C2    A    29      35.324  33.241  55.760  1.00  0.00           C  
ATOM    927  H2    A    29      36.163  33.127  56.430  1.00  0.00           H  
ATOM    928  N3    A    29      34.192  32.698  56.178  1.00  0.00           N  
ATOM    929  C4    A    29      33.130  32.961  55.320  1.00  0.00           C  
ATOM    930  C3'   A    29      29.863  32.688  57.533  1.00  0.00           C  
ATOM    931  H3'   A    29      29.913  33.440  56.746  1.00  0.00           H  
ATOM    932  C2'   A    29      31.254  32.021  57.632  1.00  0.00           C  
ATOM    933  H2'   A    29      32.041  32.770  57.713  1.00  0.00           H  
ATOM    934  O2'   A    29      31.337  31.057  58.598  1.00  0.00           O  
ATOM    935 HO2'   A    29      31.175  31.408  59.477  1.00  0.00           H  
ATOM    936  O3'   A    29      29.241  33.122  58.687  1.00  0.00           O  
ATOM    937  P     G    30      29.707  34.526  59.189  1.00  0.00           P  
ATOM    938  OP1   G    30      28.970  34.749  60.460  1.00  0.00           O  
ATOM    939  OP2   G    30      29.512  35.472  58.057  1.00  0.00           O  
ATOM    940  O5'   G    30      31.296  34.646  59.568  1.00  0.00           O  
ATOM    941  C5'   G    30      31.925  33.881  60.627  1.00  0.00           C  
ATOM    942  H5'   G    30      31.684  32.840  60.409  1.00  0.00           H  
ATOM    943 H5''   G    30      31.431  34.125  61.567  1.00  0.00           H  
ATOM    944  C4'   G    30      33.416  34.167  60.860  1.00  0.00           C  
ATOM    945  H4'   G    30      33.722  33.676  61.784  1.00  0.00           H  
ATOM    946  O4'   G    30      34.307  33.702  59.837  1.00  0.00           O  
ATOM    947  C1'   G    30      35.267  34.703  59.549  1.00  0.00           C  
ATOM    948  H1'   G    30      36.303  34.371  59.612  1.00  0.00           H  
ATOM    949  N9    G    30      34.919  35.438  58.215  1.00  0.00           N  
ATOM    950  C8    G    30      33.770  35.695  57.474  1.00  0.00           C  
ATOM    951  H8    G    30      32.777  35.283  57.569  1.00  0.00           H  
ATOM    952  N7    G    30      34.048  36.290  56.323  1.00  0.00           N  
ATOM    953  C5    G    30      35.418  36.594  56.447  1.00  0.00           C  
ATOM    954  C6    G    30      36.305  37.263  55.552  1.00  0.00           C  
ATOM    955  O6    G    30      36.019  37.852  54.460  1.00  0.00           O  
ATOM    956  N1    G    30      37.618  37.355  55.957  1.00  0.00           N  
ATOM    957  H1    G    30      38.380  37.831  55.496  1.00  0.00           H  
ATOM    958  C2    G    30      38.061  36.705  57.083  1.00  0.00           C  
ATOM    959  N2    G    30      39.285  37.138  57.471  1.00  0.00           N  
ATOM    960  H21   G    30      39.822  37.719  56.844  1.00  0.00           H  
ATOM    961  H22   G    30      39.644  36.993  58.404  1.00  0.00           H  
ATOM    962  N3    G    30      37.256  36.192  57.998  1.00  0.00           N  
ATOM    963  C4    G    30      35.958  36.112  57.588  1.00  0.00           C  
ATOM    964  C3'   G    30      33.655  35.680  61.004  1.00  0.00           C  
ATOM    965  H3'   G    30      33.084  36.220  60.248  1.00  0.00           H  
ATOM    966  C2'   G    30      35.151  35.720  60.644  1.00  0.00           C  
ATOM    967  H2'   G    30      35.528  36.659  60.239  1.00  0.00           H  
ATOM    968  O2'   G    30      36.021  35.353  61.687  1.00  0.00           O  
ATOM    969 HO2'   G    30      36.857  35.788  61.503  1.00  0.00           H  
ATOM    970  O3'   G    30      33.315  36.141  62.317  1.00  0.00           O  
ATOM    971  P     C    31      33.070  37.702  62.492  1.00  0.00           P  
ATOM    972  OP1   C    31      32.788  37.828  63.931  1.00  0.00           O  
ATOM    973  OP2   C    31      32.019  38.049  61.540  1.00  0.00           O  
ATOM    974  O5'   C    31      34.334  38.524  62.060  1.00  0.00           O  
ATOM    975  C5'   C    31      35.507  38.630  62.866  1.00  0.00           C  
ATOM    976  H5'   C    31      35.694  37.677  63.362  1.00  0.00           H  
ATOM    977 H5''   C    31      35.283  39.232  63.747  1.00  0.00           H  
ATOM    978  C4'   C    31      36.746  39.138  62.194  1.00  0.00           C  
ATOM    979  H4'   C    31      37.632  38.868  62.768  1.00  0.00           H  
ATOM    980  O4'   C    31      36.886  38.652  60.873  1.00  0.00           O  
ATOM    981  C1'   C    31      37.690  39.443  60.066  1.00  0.00           C  
ATOM    982  H1'   C    31      38.659  38.987  59.863  1.00  0.00           H  
ATOM    983  N1    C    31      37.046  39.825  58.804  1.00  0.00           N  
ATOM    984  C6    C    31      35.690  39.729  58.591  1.00  0.00           C  
ATOM    985  H6    C    31      34.988  39.341  59.314  1.00  0.00           H  
ATOM    986  C5    C    31      35.110  40.112  57.445  1.00  0.00           C  
ATOM    987  H5    C    31      34.051  39.942  57.317  1.00  0.00           H  
ATOM    988  C4    C    31      35.950  40.634  56.474  1.00  0.00           C  
ATOM    989  N4    C    31      35.550  41.175  55.396  1.00  0.00           N  
ATOM    990  H41   C    31      36.207  41.711  54.847  1.00  0.00           H  
ATOM    991  H42   C    31      34.559  41.275  55.230  1.00  0.00           H  
ATOM    992  N3    C    31      37.274  40.758  56.669  1.00  0.00           N  
ATOM    993  C2    C    31      37.849  40.333  57.770  1.00  0.00           C  
ATOM    994  O2    C    31      39.014  40.677  57.976  1.00  0.00           O  
ATOM    995  C3'   C    31      36.756  40.638  61.961  1.00  0.00           C  
ATOM    996  H3'   C    31      35.903  41.070  61.439  1.00  0.00           H  
ATOM    997  C2'   C    31      38.000  40.586  61.025  1.00  0.00           C  
ATOM    998  H2'   C    31      38.035  41.540  60.499  1.00  0.00           H  
ATOM    999  O2'   C    31      39.148  40.420  61.743  1.00  0.00           O  
ATOM   1000 HO2'   C    31      39.049  40.186  62.669  1.00  0.00           H  
ATOM   1001  O3'   C    31      36.993  41.407  63.177  1.00  0.00           O  
ATOM   1002  P     C    32      36.736  42.959  63.183  1.00  0.00           P  
ATOM   1003  OP1   C    32      36.882  43.400  64.602  1.00  0.00           O  
ATOM   1004  OP2   C    32      35.406  43.198  62.511  1.00  0.00           O  
ATOM   1005  O5'   C    32      37.822  43.570  62.270  1.00  0.00           O  
ATOM   1006  C5'   C    32      39.177  43.668  62.734  1.00  0.00           C  
ATOM   1007  H5'   C    32      39.544  42.649  62.856  1.00  0.00           H  
ATOM   1008 H5''   C    32      39.257  44.084  63.739  1.00  0.00           H  
ATOM   1009  C4'   C    32      40.073  44.467  61.797  1.00  0.00           C  
ATOM   1010  H4'   C    32      41.042  44.482  62.295  1.00  0.00           H  
ATOM   1011  O4'   C    32      40.217  43.828  60.494  1.00  0.00           O  
ATOM   1012  C1'   C    32      40.213  44.729  59.427  1.00  0.00           C  
ATOM   1013  H1'   C    32      40.996  44.418  58.736  1.00  0.00           H  
ATOM   1014  N1    C    32      39.049  44.510  58.505  1.00  0.00           N  
ATOM   1015  C6    C    32      37.849  43.984  58.956  1.00  0.00           C  
ATOM   1016  H6    C    32      37.721  43.717  59.995  1.00  0.00           H  
ATOM   1017  C5    C    32      36.804  43.808  58.142  1.00  0.00           C  
ATOM   1018  H5    C    32      35.845  43.471  58.509  1.00  0.00           H  
ATOM   1019  C4    C    32      36.974  44.262  56.806  1.00  0.00           C  
ATOM   1020  N4    C    32      36.134  43.990  55.914  1.00  0.00           N  
ATOM   1021  H41   C    32      36.391  44.252  54.974  1.00  0.00           H  
ATOM   1022  H42   C    32      35.206  43.654  56.130  1.00  0.00           H  
ATOM   1023  N3    C    32      38.035  44.826  56.312  1.00  0.00           N  
ATOM   1024  C2    C    32      39.046  45.008  57.215  1.00  0.00           C  
ATOM   1025  O2    C    32      40.009  45.594  56.859  1.00  0.00           O  
ATOM   1026  C3'   C    32      39.594  45.904  61.430  1.00  0.00           C  
ATOM   1027  H3'   C    32      38.536  45.753  61.221  1.00  0.00           H  
ATOM   1028  C2'   C    32      40.284  46.120  60.087  1.00  0.00           C  
ATOM   1029  H2'   C    32      39.751  46.864  59.496  1.00  0.00           H  
ATOM   1030  O2'   C    32      41.668  46.439  60.052  1.00  0.00           O  
ATOM   1031 HO2'   C    32      42.096  46.232  59.219  1.00  0.00           H  
ATOM   1032  O3'   C    32      39.855  46.910  62.470  1.00  0.00           O  
ATOM   1033  P     C    33      38.815  48.128  62.635  1.00  0.00           P  
ATOM   1034  OP1   C    33      39.416  48.968  63.679  1.00  0.00           O  
ATOM   1035  OP2   C    33      37.403  47.659  62.674  1.00  0.00           O  
ATOM   1036  O5'   C    33      39.048  48.992  61.321  1.00  0.00           O  
ATOM   1037  C5'   C    33      40.261  49.672  60.987  1.00  0.00           C  
ATOM   1038  H5'   C    33      41.046  48.925  61.102  1.00  0.00           H  
ATOM   1039 H5''   C    33      40.429  50.446  61.736  1.00  0.00           H  
ATOM   1040  C4'   C    33      40.482  50.102  59.594  1.00  0.00           C  
ATOM   1041  H4'   C    33      41.482  50.506  59.432  1.00  0.00           H  
ATOM   1042  O4'   C    33      40.195  48.977  58.758  1.00  0.00           O  
ATOM   1043  C1'   C    33      39.558  49.423  57.592  1.00  0.00           C  
ATOM   1044  H1'   C    33      40.170  49.365  56.692  1.00  0.00           H  
ATOM   1045  N1    C    33      38.238  48.765  57.350  1.00  0.00           N  
ATOM   1046  C6    C    33      37.564  48.168  58.426  1.00  0.00           C  
ATOM   1047  H6    C    33      37.938  48.234  59.438  1.00  0.00           H  
ATOM   1048  C5    C    33      36.354  47.524  58.211  1.00  0.00           C  
ATOM   1049  H5    C    33      35.726  47.057  58.956  1.00  0.00           H  
ATOM   1050  C4    C    33      35.844  47.537  56.911  1.00  0.00           C  
ATOM   1051  N4    C    33      34.749  46.985  56.553  1.00  0.00           N  
ATOM   1052  H41   C    33      34.518  47.206  55.595  1.00  0.00           H  
ATOM   1053  H42   C    33      34.128  46.607  57.254  1.00  0.00           H  
ATOM   1054  N3    C    33      36.496  48.070  55.836  1.00  0.00           N  
ATOM   1055  C2    C    33      37.711  48.650  56.088  1.00  0.00           C  
ATOM   1056  O2    C    33      38.368  49.023  55.163  1.00  0.00           O  
ATOM   1057  C3'   C    33      39.426  51.185  59.212  1.00  0.00           C  
ATOM   1058  H3'   C    33      38.471  50.937  59.675  1.00  0.00           H  
ATOM   1059  C2'   C    33      39.358  50.952  57.660  1.00  0.00           C  
ATOM   1060  H2'   C    33      38.417  51.277  57.214  1.00  0.00           H  
ATOM   1061  O2'   C    33      40.511  51.574  57.102  1.00  0.00           O  
ATOM   1062 HO2'   C    33      40.627  52.396  57.584  1.00  0.00           H  
ATOM   1063  O3'   C    33      39.905  52.529  59.427  1.00  0.00           O  
ATOM   1064  P     U    34      38.848  53.698  59.482  1.00  0.00           P  
ATOM   1065  OP1   U    34      39.660  54.904  59.775  1.00  0.00           O  
ATOM   1066  OP2   U    34      37.870  53.264  60.490  1.00  0.00           O  
ATOM   1067  O5'   U    34      38.012  53.859  58.098  1.00  0.00           O  
ATOM   1068  C5'   U    34      38.674  54.267  56.918  1.00  0.00           C  
ATOM   1069  H5'   U    34      39.648  53.781  56.855  1.00  0.00           H  
ATOM   1070 H5''   U    34      38.852  55.342  56.884  1.00  0.00           H  
ATOM   1071  C4'   U    34      37.896  53.898  55.590  1.00  0.00           C  
ATOM   1072  H4'   U    34      38.573  54.113  54.763  1.00  0.00           H  
ATOM   1073  O4'   U    34      37.467  52.613  55.536  1.00  0.00           O  
ATOM   1074  C1'   U    34      36.337  52.518  54.729  1.00  0.00           C  
ATOM   1075  H1'   U    34      36.602  52.151  53.738  1.00  0.00           H  
ATOM   1076  N1    U    34      35.340  51.622  55.333  1.00  0.00           N  
ATOM   1077  C6    U    34      35.289  51.243  56.661  1.00  0.00           C  
ATOM   1078  H6    U    34      36.115  51.512  57.303  1.00  0.00           H  
ATOM   1079  C5    U    34      34.340  50.431  57.164  1.00  0.00           C  
ATOM   1080  H5    U    34      34.396  50.095  58.189  1.00  0.00           H  
ATOM   1081  C4    U    34      33.264  49.954  56.337  1.00  0.00           C  
ATOM   1082  O4    U    34      32.315  49.230  56.724  1.00  0.00           O  
ATOM   1083  N3    U    34      33.372  50.279  55.003  1.00  0.00           N  
ATOM   1084  H3    U    34      32.787  49.832  54.312  1.00  0.00           H  
ATOM   1085  C2    U    34      34.384  51.055  54.513  1.00  0.00           C  
ATOM   1086  O2    U    34      34.320  51.184  53.242  1.00  0.00           O  
ATOM   1087  C3'   U    34      36.677  54.820  55.483  1.00  0.00           C  
ATOM   1088  H3'   U    34      36.335  54.829  56.518  1.00  0.00           H  
ATOM   1089  C2'   U    34      35.783  54.010  54.589  1.00  0.00           C  
ATOM   1090  H2'   U    34      34.719  54.112  54.800  1.00  0.00           H  
ATOM   1091  O2'   U    34      36.043  54.380  53.181  1.00  0.00           O  
ATOM   1092 HO2'   U    34      35.800  55.303  53.082  1.00  0.00           H  
ATOM   1093  O3'   U    34      36.929  56.100  55.008  1.00  0.00           O  
ATOM   1094  P     G    35      35.854  57.258  55.018  1.00  0.00           P  
ATOM   1095  OP1   G    35      36.692  58.459  54.986  1.00  0.00           O  
ATOM   1096  OP2   G    35      34.919  56.952  56.137  1.00  0.00           O  
ATOM   1097  O5'   G    35      35.046  57.228  53.663  1.00  0.00           O  
ATOM   1098  C5'   G    35      35.641  57.583  52.427  1.00  0.00           C  
ATOM   1099  H5'   G    35      36.491  56.939  52.202  1.00  0.00           H  
ATOM   1100 H5''   G    35      35.987  58.595  52.636  1.00  0.00           H  
ATOM   1101  C4'   G    35      34.611  57.643  51.315  1.00  0.00           C  
ATOM   1102  H4'   G    35      35.026  57.813  50.321  1.00  0.00           H  
ATOM   1103  O4'   G    35      34.008  56.393  51.238  1.00  0.00           O  
ATOM   1104  C1'   G    35      32.643  56.528  50.989  1.00  0.00           C  
ATOM   1105  H1'   G    35      32.341  56.252  49.978  1.00  0.00           H  
ATOM   1106  N9    G    35      31.867  55.641  51.930  1.00  0.00           N  
ATOM   1107  C8    G    35      32.169  55.301  53.220  1.00  0.00           C  
ATOM   1108  H8    G    35      33.032  55.753  53.685  1.00  0.00           H  
ATOM   1109  N7    G    35      31.217  54.551  53.755  1.00  0.00           N  
ATOM   1110  C5    G    35      30.185  54.451  52.751  1.00  0.00           C  
ATOM   1111  C6    G    35      28.979  53.680  52.700  1.00  0.00           C  
ATOM   1112  O6    G    35      28.627  52.912  53.555  1.00  0.00           O  
ATOM   1113  N1    G    35      28.369  53.787  51.516  1.00  0.00           N  
ATOM   1114  H1    G    35      27.805  52.968  51.336  1.00  0.00           H  
ATOM   1115  C2    G    35      28.861  54.514  50.457  1.00  0.00           C  
ATOM   1116  N2    G    35      28.098  54.368  49.427  1.00  0.00           N  
ATOM   1117  H21   G    35      27.271  53.832  49.647  1.00  0.00           H  
ATOM   1118  H22   G    35      28.281  54.834  48.550  1.00  0.00           H  
ATOM   1119  N3    G    35      29.938  55.335  50.504  1.00  0.00           N  
ATOM   1120  C4    G    35      30.603  55.163  51.620  1.00  0.00           C  
ATOM   1121  C3'   G    35      33.520  58.708  51.575  1.00  0.00           C  
ATOM   1122  H3'   G    35      33.559  59.042  52.612  1.00  0.00           H  
ATOM   1123  C2'   G    35      32.179  57.986  51.208  1.00  0.00           C  
ATOM   1124  H2'   G    35      31.559  58.223  52.072  1.00  0.00           H  
ATOM   1125  O2'   G    35      31.570  58.435  49.975  1.00  0.00           O  
ATOM   1126 HO2'   G    35      32.193  59.035  49.558  1.00  0.00           H  
ATOM   1127  O3'   G    35      33.481  59.902  50.800  1.00  0.00           O  
ATOM   1128  P     U    36      34.604  60.977  50.853  1.00  0.00           P  
ATOM   1129  OP1   U    36      35.073  61.138  52.245  1.00  0.00           O  
ATOM   1130  OP2   U    36      34.201  62.170  50.058  1.00  0.00           O  
ATOM   1131  O5'   U    36      35.719  60.275  49.922  1.00  0.00           O  
ATOM   1132  C5'   U    36      37.123  60.586  50.047  1.00  0.00           C  
ATOM   1133  H5'   U    36      37.455  60.432  51.074  1.00  0.00           H  
ATOM   1134 H5''   U    36      37.326  61.620  49.768  1.00  0.00           H  
ATOM   1135  C4'   U    36      38.001  59.742  49.072  1.00  0.00           C  
ATOM   1136  H4'   U    36      39.062  59.989  49.114  1.00  0.00           H  
ATOM   1137  O4'   U    36      37.823  58.410  49.460  1.00  0.00           O  
ATOM   1138  C1'   U    36      37.876  57.540  48.311  1.00  0.00           C  
ATOM   1139  H1'   U    36      38.751  56.897  48.406  1.00  0.00           H  
ATOM   1140  N1    U    36      36.616  56.671  48.396  1.00  0.00           N  
ATOM   1141  C6    U    36      35.421  57.119  47.799  1.00  0.00           C  
ATOM   1142  H6    U    36      35.315  58.160  47.532  1.00  0.00           H  
ATOM   1143  C5    U    36      34.363  56.294  47.607  1.00  0.00           C  
ATOM   1144  H5    U    36      33.495  56.729  47.134  1.00  0.00           H  
ATOM   1145  C4    U    36      34.407  54.923  48.124  1.00  0.00           C  
ATOM   1146  O4    U    36      33.578  54.022  48.037  1.00  0.00           O  
ATOM   1147  N3    U    36      35.550  54.581  48.775  1.00  0.00           N  
ATOM   1148  H3    U    36      35.499  53.675  49.218  1.00  0.00           H  
ATOM   1149  C2    U    36      36.668  55.399  48.917  1.00  0.00           C  
ATOM   1150  O2    U    36      37.648  54.868  49.412  1.00  0.00           O  
ATOM   1151  C3'   U    36      37.509  59.936  47.639  1.00  0.00           C  
ATOM   1152  H3'   U    36      36.420  59.977  47.643  1.00  0.00           H  
ATOM   1153  C2'   U    36      37.950  58.466  47.052  1.00  0.00           C  
ATOM   1154  H2'   U    36      37.455  57.965  46.219  1.00  0.00           H  
ATOM   1155  O2'   U    36      39.336  58.439  46.750  1.00  0.00           O  
ATOM   1156 HO2'   U    36      39.343  58.837  45.876  1.00  0.00           H  
ATOM   1157  O3'   U    36      37.981  61.003  46.896  1.00  0.00           O  
ATOM   1158  P     A    37      37.368  61.168  45.421  1.00  0.00           P  
ATOM   1159  OP1   A    37      37.439  62.606  45.061  1.00  0.00           O  
ATOM   1160  OP2   A    37      35.978  60.564  45.495  1.00  0.00           O  
ATOM   1161  O5'   A    37      38.420  60.326  44.502  1.00  0.00           O  
ATOM   1162  C5'   A    37      39.725  60.763  44.306  1.00  0.00           C  
ATOM   1163  H5'   A    37      40.209  60.871  45.276  1.00  0.00           H  
ATOM   1164 H5''   A    37      39.736  61.701  43.750  1.00  0.00           H  
ATOM   1165  C4'   A    37      40.464  59.647  43.491  1.00  0.00           C  
ATOM   1166  H4'   A    37      41.444  60.110  43.376  1.00  0.00           H  
ATOM   1167  O4'   A    37      40.663  58.452  44.289  1.00  0.00           O  
ATOM   1168  C1'   A    37      40.373  57.286  43.469  1.00  0.00           C  
ATOM   1169  H1'   A    37      41.115  56.488  43.485  1.00  0.00           H  
ATOM   1170  N9    A    37      39.161  56.778  44.122  1.00  0.00           N  
ATOM   1171  C8    A    37      37.886  57.151  43.860  1.00  0.00           C  
ATOM   1172  H8    A    37      37.640  57.909  43.131  1.00  0.00           H  
ATOM   1173  N7    A    37      36.976  56.295  44.351  1.00  0.00           N  
ATOM   1174  C5    A    37      37.752  55.373  45.051  1.00  0.00           C  
ATOM   1175  C6    A    37      37.555  54.223  45.866  1.00  0.00           C  
ATOM   1176  N6    A    37      36.476  53.594  46.154  1.00  0.00           N  
ATOM   1177  H61   A    37      36.599  52.750  46.694  1.00  0.00           H  
ATOM   1178  H62   A    37      35.683  53.778  45.556  1.00  0.00           H  
ATOM   1179  N1    A    37      38.518  53.584  46.490  1.00  0.00           N  
ATOM   1180  C2    A    37      39.723  54.031  46.270  1.00  0.00           C  
ATOM   1181  H2    A    37      40.466  53.401  46.736  1.00  0.00           H  
ATOM   1182  N3    A    37      40.198  55.128  45.583  1.00  0.00           N  
ATOM   1183  C4    A    37      39.089  55.747  44.996  1.00  0.00           C  
ATOM   1184  C3'   A    37      40.039  59.239  42.092  1.00  0.00           C  
ATOM   1185  H3'   A    37      38.977  59.378  41.890  1.00  0.00           H  
ATOM   1186  C2'   A    37      40.316  57.701  42.019  1.00  0.00           C  
ATOM   1187  H2'   A    37      39.491  57.098  41.639  1.00  0.00           H  
ATOM   1188  O2'   A    37      41.495  57.500  41.423  1.00  0.00           O  
ATOM   1189 HO2'   A    37      41.401  57.156  40.531  1.00  0.00           H  
ATOM   1190  O3'   A    37      40.706  59.999  41.116  1.00  0.00           O  
ATOM   1191  P     A    38      40.154  60.229  39.614  1.00  0.00           P  
ATOM   1192  OP1   A    38      41.009  61.122  38.825  1.00  0.00           O  
ATOM   1193  OP2   A    38      38.732  60.556  39.697  1.00  0.00           O  
ATOM   1194  O5'   A    38      40.229  58.815  38.899  1.00  0.00           O  
ATOM   1195  C5'   A    38      41.409  58.499  38.141  1.00  0.00           C  
ATOM   1196  H5'   A    38      42.255  58.674  38.806  1.00  0.00           H  
ATOM   1197 H5''   A    38      41.445  59.153  37.271  1.00  0.00           H  
ATOM   1198  C4'   A    38      41.411  57.021  37.817  1.00  0.00           C  
ATOM   1199  H4'   A    38      42.265  56.729  37.206  1.00  0.00           H  
ATOM   1200  O4'   A    38      41.364  56.257  39.017  1.00  0.00           O  
ATOM   1201  C1'   A    38      40.533  55.144  38.814  1.00  0.00           C  
ATOM   1202  H1'   A    38      41.111  54.379  38.295  1.00  0.00           H  
ATOM   1203  N9    A    38      40.141  54.645  40.141  1.00  0.00           N  
ATOM   1204  C8    A    38      38.877  54.585  40.690  1.00  0.00           C  
ATOM   1205  H8    A    38      38.004  54.948  40.168  1.00  0.00           H  
ATOM   1206  N7    A    38      38.874  53.886  41.768  1.00  0.00           N  
ATOM   1207  C5    A    38      40.242  53.545  42.037  1.00  0.00           C  
ATOM   1208  C6    A    38      40.887  52.691  42.929  1.00  0.00           C  
ATOM   1209  N6    A    38      40.453  51.945  43.933  1.00  0.00           N  
ATOM   1210  H61   A    38      41.121  51.485  44.535  1.00  0.00           H  
ATOM   1211  H62   A    38      39.483  52.015  44.204  1.00  0.00           H  
ATOM   1212  N1    A    38      42.184  52.307  42.715  1.00  0.00           N  
ATOM   1213  C2    A    38      42.805  52.872  41.678  1.00  0.00           C  
ATOM   1214  H2    A    38      43.834  52.564  41.565  1.00  0.00           H  
ATOM   1215  N3    A    38      42.260  53.722  40.826  1.00  0.00           N  
ATOM   1216  C4    A    38      40.951  54.004  40.999  1.00  0.00           C  
ATOM   1217  C3'   A    38      40.161  56.626  37.079  1.00  0.00           C  
ATOM   1218  H3'   A    38      39.676  57.462  36.575  1.00  0.00           H  
ATOM   1219  C2'   A    38      39.319  55.771  38.064  1.00  0.00           C  
ATOM   1220  H2'   A    38      38.650  56.472  38.563  1.00  0.00           H  
ATOM   1221  O2'   A    38      38.529  54.792  37.333  1.00  0.00           O  
ATOM   1222 HO2'   A    38      38.580  55.176  36.454  1.00  0.00           H  
ATOM   1223  O3'   A    38      40.418  55.781  35.939  1.00  0.00           O  
ATOM   1224  P     U    39      40.691  56.325  34.489  1.00  0.00           P  
ATOM   1225  OP1   U    39      41.654  57.498  34.565  1.00  0.00           O  
ATOM   1226  OP2   U    39      39.406  56.500  33.825  1.00  0.00           O  
ATOM   1227  O5'   U    39      41.534  55.141  33.827  1.00  0.00           O  
ATOM   1228  C5'   U    39      40.999  53.850  33.808  1.00  0.00           C  
ATOM   1229  H5'   U    39      39.967  53.908  33.462  1.00  0.00           H  
ATOM   1230 H5''   U    39      40.954  53.612  34.870  1.00  0.00           H  
ATOM   1231  C4'   U    39      41.894  52.749  33.082  1.00  0.00           C  
ATOM   1232  H4'   U    39      42.675  52.347  33.728  1.00  0.00           H  
ATOM   1233  O4'   U    39      41.008  51.698  32.740  1.00  0.00           O  
ATOM   1234  C1'   U    39      40.789  51.550  31.339  1.00  0.00           C  
ATOM   1235  H1'   U    39      41.241  50.620  30.995  1.00  0.00           H  
ATOM   1236  N1    U    39      39.314  51.465  31.102  1.00  0.00           N  
ATOM   1237  C6    U    39      38.380  51.905  32.017  1.00  0.00           C  
ATOM   1238  H6    U    39      38.734  52.300  32.957  1.00  0.00           H  
ATOM   1239  C5    U    39      37.061  51.600  31.813  1.00  0.00           C  
ATOM   1240  H5    U    39      36.442  51.991  32.607  1.00  0.00           H  
ATOM   1241  C4    U    39      36.494  51.054  30.687  1.00  0.00           C  
ATOM   1242  O4    U    39      35.343  50.862  30.388  1.00  0.00           O  
ATOM   1243  N3    U    39      37.528  50.716  29.736  1.00  0.00           N  
ATOM   1244  H3    U    39      37.207  50.516  28.800  1.00  0.00           H  
ATOM   1245  C2    U    39      38.934  50.891  29.860  1.00  0.00           C  
ATOM   1246  O2    U    39      39.696  50.557  29.012  1.00  0.00           O  
ATOM   1247  C3'   U    39      42.488  53.201  31.757  1.00  0.00           C  
ATOM   1248  H3'   U    39      42.778  54.251  31.739  1.00  0.00           H  
ATOM   1249  C2'   U    39      41.328  52.871  30.801  1.00  0.00           C  
ATOM   1250  H2'   U    39      40.529  53.600  30.938  1.00  0.00           H  
ATOM   1251  O2'   U    39      41.733  52.774  29.448  1.00  0.00           O  
ATOM   1252 HO2'   U    39      42.655  53.039  29.405  1.00  0.00           H  
ATOM   1253  O3'   U    39      43.539  52.248  31.547  1.00  0.00           O  
ATOM   1254  P     G    40      44.866  52.605  30.767  1.00  0.00           P  
ATOM   1255  OP1   G    40      45.549  53.483  31.750  1.00  0.00           O  
ATOM   1256  OP2   G    40      44.512  53.103  29.432  1.00  0.00           O  
ATOM   1257  O5'   G    40      45.691  51.390  30.501  1.00  0.00           O  
ATOM   1258  C5'   G    40      46.214  50.651  31.624  1.00  0.00           C  
ATOM   1259  H5'   G    40      45.355  50.343  32.220  1.00  0.00           H  
ATOM   1260 H5''   G    40      46.776  51.316  32.280  1.00  0.00           H  
ATOM   1261  C4'   G    40      46.881  49.434  31.156  1.00  0.00           C  
ATOM   1262  H4'   G    40      47.628  49.162  31.902  1.00  0.00           H  
ATOM   1263  O4'   G    40      45.919  48.455  30.886  1.00  0.00           O  
ATOM   1264  C1'   G    40      46.212  47.620  29.842  1.00  0.00           C  
ATOM   1265  H1'   G    40      46.203  46.544  30.015  1.00  0.00           H  
ATOM   1266  N9    G    40      45.246  47.837  28.774  1.00  0.00           N  
ATOM   1267  C8    G    40      44.166  48.734  28.663  1.00  0.00           C  
ATOM   1268  H8    G    40      43.917  49.362  29.506  1.00  0.00           H  
ATOM   1269  N7    G    40      43.473  48.620  27.562  1.00  0.00           N  
ATOM   1270  C5    G    40      44.146  47.599  26.893  1.00  0.00           C  
ATOM   1271  C6    G    40      43.926  46.985  25.569  1.00  0.00           C  
ATOM   1272  O6    G    40      43.032  47.254  24.791  1.00  0.00           O  
ATOM   1273  N1    G    40      44.790  45.967  25.257  1.00  0.00           N  
ATOM   1274  H1    G    40      44.645  45.588  24.332  1.00  0.00           H  
ATOM   1275  C2    G    40      45.905  45.692  25.962  1.00  0.00           C  
ATOM   1276  N2    G    40      46.485  44.583  25.499  1.00  0.00           N  
ATOM   1277  H21   G    40      46.242  44.367  24.543  1.00  0.00           H  
ATOM   1278  H22   G    40      47.398  44.318  25.839  1.00  0.00           H  
ATOM   1279  N3    G    40      46.190  46.172  27.168  1.00  0.00           N  
ATOM   1280  C4    G    40      45.225  47.128  27.582  1.00  0.00           C  
ATOM   1281  C3'   G    40      47.619  49.495  29.769  1.00  0.00           C  
ATOM   1282  H3'   G    40      46.867  49.993  29.157  1.00  0.00           H  
ATOM   1283  C2'   G    40      47.671  47.973  29.354  1.00  0.00           C  
ATOM   1284  H2'   G    40      47.887  47.843  28.294  1.00  0.00           H  
ATOM   1285  O2'   G    40      48.708  47.371  30.090  1.00  0.00           O  
ATOM   1286 HO2'   G    40      49.374  48.047  30.236  1.00  0.00           H  
ATOM   1287  O3'   G    40      48.838  50.279  29.729  1.00  0.00           O  
ATOM   1288  P     G    41      49.349  51.020  28.375  1.00  0.00           P  
ATOM   1289  OP1   G    41      50.498  51.822  28.804  1.00  0.00           O  
ATOM   1290  OP2   G    41      48.157  51.677  27.827  1.00  0.00           O  
ATOM   1291  O5'   G    41      49.747  49.842  27.354  1.00  0.00           O  
ATOM   1292  C5'   G    41      50.884  49.046  27.648  1.00  0.00           C  
ATOM   1293  H5'   G    41      50.691  48.613  28.630  1.00  0.00           H  
ATOM   1294 H5''   G    41      51.813  49.580  27.848  1.00  0.00           H  
ATOM   1295  C4'   G    41      51.254  47.908  26.688  1.00  0.00           C  
ATOM   1296  H4'   G    41      52.101  47.408  27.158  1.00  0.00           H  
ATOM   1297  O4'   G    41      50.184  46.947  26.590  1.00  0.00           O  
ATOM   1298  C1'   G    41      49.808  46.795  25.180  1.00  0.00           C  
ATOM   1299  H1'   G    41      49.562  45.738  25.075  1.00  0.00           H  
ATOM   1300  N9    G    41      48.653  47.638  24.785  1.00  0.00           N  
ATOM   1301  C8    G    41      47.811  48.496  25.431  1.00  0.00           C  
ATOM   1302  H8    G    41      47.857  48.649  26.499  1.00  0.00           H  
ATOM   1303  N7    G    41      46.865  49.006  24.686  1.00  0.00           N  
ATOM   1304  C5    G    41      46.978  48.405  23.441  1.00  0.00           C  
ATOM   1305  C6    G    41      46.191  48.404  22.243  1.00  0.00           C  
ATOM   1306  O6    G    41      45.177  49.072  22.031  1.00  0.00           O  
ATOM   1307  N1    G    41      46.520  47.489  21.284  1.00  0.00           N  
ATOM   1308  H1    G    41      46.042  47.547  20.396  1.00  0.00           H  
ATOM   1309  C2    G    41      47.643  46.769  21.420  1.00  0.00           C  
ATOM   1310  N2    G    41      48.059  46.014  20.471  1.00  0.00           N  
ATOM   1311  H21   G    41      47.646  46.207  19.570  1.00  0.00           H  
ATOM   1312  H22   G    41      48.896  45.480  20.658  1.00  0.00           H  
ATOM   1313  N3    G    41      48.448  46.729  22.532  1.00  0.00           N  
ATOM   1314  C4    G    41      48.043  47.597  23.498  1.00  0.00           C  
ATOM   1315  C3'   G    41      51.626  48.341  25.219  1.00  0.00           C  
ATOM   1316  H3'   G    41      51.273  49.347  24.994  1.00  0.00           H  
ATOM   1317  C2'   G    41      51.020  47.208  24.407  1.00  0.00           C  
ATOM   1318  H2'   G    41      50.825  47.516  23.380  1.00  0.00           H  
ATOM   1319  O2'   G    41      51.883  46.034  24.365  1.00  0.00           O  
ATOM   1320 HO2'   G    41      52.674  46.189  24.887  1.00  0.00           H  
ATOM   1321  O3'   G    41      53.082  48.384  25.194  1.00  0.00           O  
ATOM   1322  P     U    42      53.888  49.625  24.711  1.00  0.00           P  
ATOM   1323  OP1   U    42      55.335  49.423  24.833  1.00  0.00           O  
ATOM   1324  OP2   U    42      53.276  50.962  25.060  1.00  0.00           O  
ATOM   1325  O5'   U    42      53.647  49.483  23.094  1.00  0.00           O  
ATOM   1326  C5'   U    42      54.066  48.365  22.374  1.00  0.00           C  
ATOM   1327  H5'   U    42      53.772  47.405  22.798  1.00  0.00           H  
ATOM   1328 H5''   U    42      55.147  48.349  22.235  1.00  0.00           H  
ATOM   1329  C4'   U    42      53.526  48.278  20.935  1.00  0.00           C  
ATOM   1330  H4'   U    42      54.052  47.506  20.372  1.00  0.00           H  
ATOM   1331  O4'   U    42      52.161  47.810  21.027  1.00  0.00           O  
ATOM   1332  C1'   U    42      51.578  48.175  19.898  1.00  0.00           C  
ATOM   1333  H1'   U    42      51.482  47.331  19.216  1.00  0.00           H  
ATOM   1334  N1    U    42      50.252  48.735  20.196  1.00  0.00           N  
ATOM   1335  C6    U    42      49.894  49.327  21.377  1.00  0.00           C  
ATOM   1336  H6    U    42      50.548  49.226  22.230  1.00  0.00           H  
ATOM   1337  C5    U    42      48.849  50.183  21.496  1.00  0.00           C  
ATOM   1338  H5    U    42      48.617  50.665  22.434  1.00  0.00           H  
ATOM   1339  C4    U    42      47.916  50.371  20.364  1.00  0.00           C  
ATOM   1340  O4    U    42      46.930  51.019  20.381  1.00  0.00           O  
ATOM   1341  N3    U    42      48.269  49.691  19.194  1.00  0.00           N  
ATOM   1342  H3    U    42      47.588  49.741  18.450  1.00  0.00           H  
ATOM   1343  C2    U    42      49.457  49.008  19.068  1.00  0.00           C  
ATOM   1344  O2    U    42      49.731  48.591  17.935  1.00  0.00           O  
ATOM   1345  C3'   U    42      53.540  49.570  20.222  1.00  0.00           C  
ATOM   1346  H3'   U    42      53.113  50.371  20.825  1.00  0.00           H  
ATOM   1347  C2'   U    42      52.509  49.127  19.133  1.00  0.00           C  
ATOM   1348  H2'   U    42      51.955  50.007  18.805  1.00  0.00           H  
ATOM   1349  O2'   U    42      53.116  48.394  18.064  1.00  0.00           O  
ATOM   1350 HO2'   U    42      54.030  48.672  17.971  1.00  0.00           H  
ATOM   1351  O3'   U    42      54.810  49.896  19.744  1.00  0.00           O  
ATOM   1352  P     A    43      55.220  51.409  19.492  1.00  0.00           P  
ATOM   1353  OP1   A    43      56.382  51.455  18.608  1.00  0.00           O  
ATOM   1354  OP2   A    43      55.404  52.025  20.849  1.00  0.00           O  
ATOM   1355  O5'   A    43      53.996  52.153  18.683  1.00  0.00           O  
ATOM   1356  C5'   A    43      53.793  52.025  17.293  1.00  0.00           C  
ATOM   1357  H5'   A    43      53.755  50.963  17.047  1.00  0.00           H  
ATOM   1358 H5''   A    43      54.684  52.399  16.789  1.00  0.00           H  
ATOM   1359  C4'   A    43      52.451  52.600  16.754  1.00  0.00           C  
ATOM   1360  H4'   A    43      52.450  52.483  15.670  1.00  0.00           H  
ATOM   1361  O4'   A    43      51.320  51.902  17.275  1.00  0.00           O  
ATOM   1362  C1'   A    43      50.273  52.838  17.525  1.00  0.00           C  
ATOM   1363  H1'   A    43      49.394  52.431  17.025  1.00  0.00           H  
ATOM   1364  N9    A    43      50.225  53.146  18.976  1.00  0.00           N  
ATOM   1365  C8    A    43      51.222  53.163  19.925  1.00  0.00           C  
ATOM   1366  H8    A    43      52.228  52.874  19.660  1.00  0.00           H  
ATOM   1367  N7    A    43      50.813  53.412  21.168  1.00  0.00           N  
ATOM   1368  C5    A    43      49.489  53.705  20.967  1.00  0.00           C  
ATOM   1369  C6    A    43      48.445  54.139  21.778  1.00  0.00           C  
ATOM   1370  N6    A    43      48.593  54.437  23.049  1.00  0.00           N  
ATOM   1371  H61   A    43      47.814  54.359  23.687  1.00  0.00           H  
ATOM   1372  H62   A    43      49.503  54.125  23.356  1.00  0.00           H  
ATOM   1373  N1    A    43      47.199  54.429  21.280  1.00  0.00           N  
ATOM   1374  C2    A    43      46.947  54.132  20.050  1.00  0.00           C  
ATOM   1375  H2    A    43      45.958  54.461  19.767  1.00  0.00           H  
ATOM   1376  N3    A    43      47.843  53.666  19.145  1.00  0.00           N  
ATOM   1377  C4    A    43      49.129  53.465  19.657  1.00  0.00           C  
ATOM   1378  C3'   A    43      52.107  54.067  17.003  1.00  0.00           C  
ATOM   1379  H3'   A    43      52.264  54.281  18.060  1.00  0.00           H  
ATOM   1380  C2'   A    43      50.637  54.062  16.711  1.00  0.00           C  
ATOM   1381  H2'   A    43      50.052  54.960  16.912  1.00  0.00           H  
ATOM   1382  O2'   A    43      50.354  53.791  15.322  1.00  0.00           O  
ATOM   1383 HO2'   A    43      51.056  54.189  14.801  1.00  0.00           H  
ATOM   1384  O3'   A    43      52.793  54.947  16.105  1.00  0.00           O  
ATOM   1385  P     C    44      54.164  55.494  16.503  1.00  0.00           P  
ATOM   1386  OP1   C    44      55.161  54.587  15.981  1.00  0.00           O  
ATOM   1387  OP2   C    44      54.175  55.884  17.951  1.00  0.00           O  
ATOM   1388  O5'   C    44      54.272  56.908  15.757  1.00  0.00           O  
ATOM   1389  C5'   C    44      53.894  57.126  14.380  1.00  0.00           C  
ATOM   1390  H5'   C    44      53.226  56.356  13.994  1.00  0.00           H  
ATOM   1391 H5''   C    44      54.772  57.331  13.767  1.00  0.00           H  
ATOM   1392  C4'   C    44      53.052  58.361  14.244  1.00  0.00           C  
ATOM   1393  H4'   C    44      53.663  59.125  14.723  1.00  0.00           H  
ATOM   1394  O4'   C    44      52.879  58.548  12.905  1.00  0.00           O  
ATOM   1395  C1'   C    44      51.505  58.741  12.687  1.00  0.00           C  
ATOM   1396  H1'   C    44      51.192  59.779  12.804  1.00  0.00           H  
ATOM   1397  N1    C    44      51.091  58.148  11.388  1.00  0.00           N  
ATOM   1398  C6    C    44      51.220  56.830  11.170  1.00  0.00           C  
ATOM   1399  H6    C    44      51.941  56.338  11.806  1.00  0.00           H  
ATOM   1400  C5    C    44      50.608  56.166  10.180  1.00  0.00           C  
ATOM   1401  H5    C    44      50.697  55.099  10.044  1.00  0.00           H  
ATOM   1402  C4    C    44      49.762  56.977   9.440  1.00  0.00           C  
ATOM   1403  N4    C    44      49.192  56.567   8.340  1.00  0.00           N  
ATOM   1404  H41   C    44      48.610  57.265   7.900  1.00  0.00           H  
ATOM   1405  H42   C    44      49.285  55.584   8.123  1.00  0.00           H  
ATOM   1406  N3    C    44      49.589  58.252   9.657  1.00  0.00           N  
ATOM   1407  C2    C    44      50.104  58.794  10.718  1.00  0.00           C  
ATOM   1408  O2    C    44      49.751  59.898  11.090  1.00  0.00           O  
ATOM   1409  C3'   C    44      51.715  58.339  15.031  1.00  0.00           C  
ATOM   1410  H3'   C    44      51.667  57.494  15.718  1.00  0.00           H  
ATOM   1411  C2'   C    44      50.847  57.993  13.800  1.00  0.00           C  
ATOM   1412  H2'   C    44      50.937  56.916  13.658  1.00  0.00           H  
ATOM   1413  O2'   C    44      49.430  58.268  13.946  1.00  0.00           O  
ATOM   1414 HO2'   C    44      49.190  58.075  14.855  1.00  0.00           H  
ATOM   1415  O3'   C    44      51.276  59.599  15.561  1.00  0.00           O  
ATOM   1416  P     U    45      50.378  59.588  16.861  1.00  0.00           P  
ATOM   1417  OP1   U    45      49.972  61.014  17.243  1.00  0.00           O  
ATOM   1418  OP2   U    45      51.154  58.891  17.845  1.00  0.00           O  
ATOM   1419  O5'   U    45      49.125  58.703  16.546  1.00  0.00           O  
ATOM   1420  C5'   U    45      47.825  59.291  16.683  1.00  0.00           C  
ATOM   1421  H5'   U    45      47.774  60.245  16.158  1.00  0.00           H  
ATOM   1422 H5''   U    45      47.681  59.469  17.748  1.00  0.00           H  
ATOM   1423  C4'   U    45      46.703  58.308  16.318  1.00  0.00           C  
ATOM   1424  H4'   U    45      45.781  58.871  16.460  1.00  0.00           H  
ATOM   1425  O4'   U    45      46.768  57.804  15.000  1.00  0.00           O  
ATOM   1426  C1'   U    45      46.634  56.467  15.069  1.00  0.00           C  
ATOM   1427  H1'   U    45      45.566  56.320  15.235  1.00  0.00           H  
ATOM   1428  N1    U    45      46.960  55.911  13.698  1.00  0.00           N  
ATOM   1429  C6    U    45      48.117  55.147  13.401  1.00  0.00           C  
ATOM   1430  H6    U    45      48.908  55.029  14.126  1.00  0.00           H  
ATOM   1431  C5    U    45      48.309  54.526  12.205  1.00  0.00           C  
ATOM   1432  H5    U    45      49.209  54.003  11.915  1.00  0.00           H  
ATOM   1433  C4    U    45      47.344  54.692  11.153  1.00  0.00           C  
ATOM   1434  O4    U    45      47.412  54.092  10.112  1.00  0.00           O  
ATOM   1435  N3    U    45      46.302  55.557  11.446  1.00  0.00           N  
ATOM   1436  H3    U    45      45.737  55.830  10.655  1.00  0.00           H  
ATOM   1437  C2    U    45      46.011  56.106  12.723  1.00  0.00           C  
ATOM   1438  O2    U    45      44.902  56.643  12.928  1.00  0.00           O  
ATOM   1439  C3'   U    45      46.994  57.045  17.286  1.00  0.00           C  
ATOM   1440  H3'   U    45      47.847  57.232  17.938  1.00  0.00           H  
ATOM   1441  C2'   U    45      47.392  55.923  16.264  1.00  0.00           C  
ATOM   1442  H2'   U    45      48.473  55.991  16.141  1.00  0.00           H  
ATOM   1443  O2'   U    45      47.065  54.598  16.685  1.00  0.00           O  
ATOM   1444 HO2'   U    45      47.329  54.463  17.598  1.00  0.00           H  
ATOM   1445  O3'   U    45      45.897  56.582  18.008  1.00  0.00           O  
ATOM   1446  P     G    46      44.985  57.413  19.040  1.00  0.00           P  
ATOM   1447  OP1   G    46      45.926  58.376  19.671  1.00  0.00           O  
ATOM   1448  OP2   G    46      44.221  56.521  19.932  1.00  0.00           O  
ATOM   1449  O5'   G    46      44.021  58.077  17.985  1.00  0.00           O  
ATOM   1450  C5'   G    46      42.710  58.456  18.287  1.00  0.00           C  
ATOM   1451  H5'   G    46      42.758  59.322  18.947  1.00  0.00           H  
ATOM   1452 H5''   G    46      42.166  57.579  18.639  1.00  0.00           H  
ATOM   1453  C4'   G    46      42.041  58.918  17.010  1.00  0.00           C  
ATOM   1454  H4'   G    46      41.041  59.255  17.283  1.00  0.00           H  
ATOM   1455  O4'   G    46      42.719  60.031  16.553  1.00  0.00           O  
ATOM   1456  C1'   G    46      42.989  59.971  15.154  1.00  0.00           C  
ATOM   1457  H1'   G    46      42.151  60.352  14.571  1.00  0.00           H  
ATOM   1458  N9    G    46      44.227  60.621  14.844  1.00  0.00           N  
ATOM   1459  C8    G    46      44.919  61.425  15.738  1.00  0.00           C  
ATOM   1460  H8    G    46      44.462  61.743  16.663  1.00  0.00           H  
ATOM   1461  N7    G    46      45.998  61.927  15.271  1.00  0.00           N  
ATOM   1462  C5    G    46      46.219  61.227  14.055  1.00  0.00           C  
ATOM   1463  C6    G    46      47.306  61.172  13.165  1.00  0.00           C  
ATOM   1464  O6    G    46      48.392  61.716  13.274  1.00  0.00           O  
ATOM   1465  N1    G    46      47.108  60.321  12.060  1.00  0.00           N  
ATOM   1466  H1    G    46      47.907  60.017  11.522  1.00  0.00           H  
ATOM   1467  C2    G    46      45.908  59.660  11.797  1.00  0.00           C  
ATOM   1468  N2    G    46      45.778  59.060  10.630  1.00  0.00           N  
ATOM   1469  H21   G    46      46.592  58.888  10.057  1.00  0.00           H  
ATOM   1470  H22   G    46      44.934  58.544  10.424  1.00  0.00           H  
ATOM   1471  N3    G    46      44.892  59.701  12.663  1.00  0.00           N  
ATOM   1472  C4    G    46      45.042  60.511  13.757  1.00  0.00           C  
ATOM   1473  C3'   G    46      42.077  57.786  15.903  1.00  0.00           C  
ATOM   1474  H3'   G    46      42.445  56.808  16.211  1.00  0.00           H  
ATOM   1475  C2'   G    46      43.036  58.491  14.928  1.00  0.00           C  
ATOM   1476  H2'   G    46      44.017  58.192  15.296  1.00  0.00           H  
ATOM   1477  O2'   G    46      42.794  57.993  13.655  1.00  0.00           O  
ATOM   1478 HO2'   G    46      43.653  57.787  13.279  1.00  0.00           H  
ATOM   1479  O3'   G    46      40.776  57.596  15.326  1.00  0.00           O  
ATOM   1480  P     A    47      39.793  56.514  15.832  1.00  0.00           P  
ATOM   1481  OP1   A    47      38.465  57.123  15.929  1.00  0.00           O  
ATOM   1482  OP2   A    47      40.337  55.958  17.079  1.00  0.00           O  
ATOM   1483  O5'   A    47      39.737  55.291  14.821  1.00  0.00           O  
ATOM   1484  C5'   A    47      39.037  55.447  13.679  1.00  0.00           C  
ATOM   1485  H5'   A    47      38.912  56.506  13.455  1.00  0.00           H  
ATOM   1486 H5''   A    47      38.022  55.051  13.735  1.00  0.00           H  
ATOM   1487  C4'   A    47      39.826  54.979  12.508  1.00  0.00           C  
ATOM   1488  H4'   A    47      39.219  55.176  11.624  1.00  0.00           H  
ATOM   1489  O4'   A    47      41.099  55.549  12.216  1.00  0.00           O  
ATOM   1490  C1'   A    47      41.905  54.606  11.669  1.00  0.00           C  
ATOM   1491  H1'   A    47      42.383  54.937  10.747  1.00  0.00           H  
ATOM   1492  N9    A    47      42.875  54.208  12.699  1.00  0.00           N  
ATOM   1493  C8    A    47      42.980  54.476  14.035  1.00  0.00           C  
ATOM   1494  H8    A    47      42.313  55.188  14.498  1.00  0.00           H  
ATOM   1495  N7    A    47      44.115  54.116  14.553  1.00  0.00           N  
ATOM   1496  C5    A    47      44.727  53.363  13.522  1.00  0.00           C  
ATOM   1497  C6    A    47      45.907  52.543  13.336  1.00  0.00           C  
ATOM   1498  N6    A    47      46.783  52.360  14.293  1.00  0.00           N  
ATOM   1499  H61   A    47      47.664  51.945  14.025  1.00  0.00           H  
ATOM   1500  H62   A    47      46.758  52.887  15.154  1.00  0.00           H  
ATOM   1501  N1    A    47      46.232  51.848  12.250  1.00  0.00           N  
ATOM   1502  C2    A    47      45.322  52.028  11.258  1.00  0.00           C  
ATOM   1503  H2    A    47      45.554  51.483  10.355  1.00  0.00           H  
ATOM   1504  N3    A    47      44.212  52.736  11.237  1.00  0.00           N  
ATOM   1505  C4    A    47      43.921  53.383  12.401  1.00  0.00           C  
ATOM   1506  C3'   A    47      40.073  53.392  12.493  1.00  0.00           C  
ATOM   1507  H3'   A    47      40.596  53.147  13.418  1.00  0.00           H  
ATOM   1508  C2'   A    47      41.138  53.352  11.343  1.00  0.00           C  
ATOM   1509  H2'   A    47      41.669  52.410  11.480  1.00  0.00           H  
ATOM   1510  O2'   A    47      40.569  53.503  10.011  1.00  0.00           O  
ATOM   1511 HO2'   A    47      40.007  52.770   9.749  1.00  0.00           H  
ATOM   1512  O3'   A    47      38.983  52.489  12.306  1.00  0.00           O  
ATOM   1513  P     A    48      38.714  51.167  13.154  1.00  0.00           P  
ATOM   1514  OP1   A    48      37.527  50.510  12.591  1.00  0.00           O  
ATOM   1515  OP2   A    48      38.707  51.547  14.584  1.00  0.00           O  
ATOM   1516  O5'   A    48      40.026  50.283  12.899  1.00  0.00           O  
ATOM   1517  C5'   A    48      40.370  49.772  11.641  1.00  0.00           C  
ATOM   1518  H5'   A    48      40.442  50.656  11.008  1.00  0.00           H  
ATOM   1519 H5''   A    48      39.539  49.147  11.315  1.00  0.00           H  
ATOM   1520  C4'   A    48      41.685  49.006  11.580  1.00  0.00           C  
ATOM   1521  H4'   A    48      41.768  48.572  10.584  1.00  0.00           H  
ATOM   1522  O4'   A    48      42.863  49.867  11.770  1.00  0.00           O  
ATOM   1523  C1'   A    48      43.751  49.184  12.664  1.00  0.00           C  
ATOM   1524  H1'   A    48      44.746  49.035  12.243  1.00  0.00           H  
ATOM   1525  N9    A    48      43.839  49.781  13.995  1.00  0.00           N  
ATOM   1526  C8    A    48      42.976  50.642  14.612  1.00  0.00           C  
ATOM   1527  H8    A    48      42.050  51.018  14.204  1.00  0.00           H  
ATOM   1528  N7    A    48      43.442  51.156  15.738  1.00  0.00           N  
ATOM   1529  C5    A    48      44.704  50.575  15.841  1.00  0.00           C  
ATOM   1530  C6    A    48      45.745  50.778  16.819  1.00  0.00           C  
ATOM   1531  N6    A    48      45.756  51.744  17.809  1.00  0.00           N  
ATOM   1532  H61   A    48      46.553  51.813  18.426  1.00  0.00           H  
ATOM   1533  H62   A    48      44.966  52.363  17.920  1.00  0.00           H  
ATOM   1534  N1    A    48      46.921  50.158  16.642  1.00  0.00           N  
ATOM   1535  C2    A    48      47.076  49.457  15.553  1.00  0.00           C  
ATOM   1536  H2    A    48      48.055  49.004  15.579  1.00  0.00           H  
ATOM   1537  N3    A    48      46.242  49.219  14.549  1.00  0.00           N  
ATOM   1538  C4    A    48      45.025  49.837  14.766  1.00  0.00           C  
ATOM   1539  C3'   A    48      41.701  47.918  12.679  1.00  0.00           C  
ATOM   1540  H3'   A    48      41.331  48.312  13.626  1.00  0.00           H  
ATOM   1541  C2'   A    48      43.256  47.764  12.701  1.00  0.00           C  
ATOM   1542  H2'   A    48      43.673  47.260  13.573  1.00  0.00           H  
ATOM   1543  O2'   A    48      43.720  47.188  11.504  1.00  0.00           O  
ATOM   1544 HO2'   A    48      44.597  46.832  11.667  1.00  0.00           H  
ATOM   1545  O3'   A    48      41.002  46.760  12.336  1.00  0.00           O  
ATOM   1546  P     C    49      40.320  45.882  13.505  1.00  0.00           P  
ATOM   1547  OP1   C    49      39.631  44.731  12.874  1.00  0.00           O  
ATOM   1548  OP2   C    49      39.589  46.765  14.441  1.00  0.00           O  
ATOM   1549  O5'   C    49      41.572  45.193  14.350  1.00  0.00           O  
ATOM   1550  C5'   C    49      42.517  44.427  13.600  1.00  0.00           C  
ATOM   1551  H5'   C    49      42.706  45.025  12.709  1.00  0.00           H  
ATOM   1552 H5''   C    49      42.141  43.455  13.280  1.00  0.00           H  
ATOM   1553  C4'   C    49      43.846  44.041  14.221  1.00  0.00           C  
ATOM   1554  H4'   C    49      44.444  43.382  13.591  1.00  0.00           H  
ATOM   1555  O4'   C    49      44.562  45.265  14.451  1.00  0.00           O  
ATOM   1556  C1'   C    49      45.270  45.084  15.645  1.00  0.00           C  
ATOM   1557  H1'   C    49      46.327  45.123  15.380  1.00  0.00           H  
ATOM   1558  N1    C    49      44.812  46.186  16.616  1.00  0.00           N  
ATOM   1559  C6    C    49      43.662  46.831  16.385  1.00  0.00           C  
ATOM   1560  H6    C    49      43.104  46.507  15.519  1.00  0.00           H  
ATOM   1561  C5    C    49      43.313  47.866  17.235  1.00  0.00           C  
ATOM   1562  H5    C    49      42.352  48.337  17.086  1.00  0.00           H  
ATOM   1563  C4    C    49      44.094  48.087  18.427  1.00  0.00           C  
ATOM   1564  N4    C    49      43.904  49.012  19.271  1.00  0.00           N  
ATOM   1565  H41   C    49      44.395  49.041  20.153  1.00  0.00           H  
ATOM   1566  H42   C    49      43.209  49.729  19.120  1.00  0.00           H  
ATOM   1567  N3    C    49      45.217  47.398  18.613  1.00  0.00           N  
ATOM   1568  C2    C    49      45.619  46.439  17.747  1.00  0.00           C  
ATOM   1569  O2    C    49      46.778  45.908  17.910  1.00  0.00           O  
ATOM   1570  C3'   C    49      43.588  43.420  15.562  1.00  0.00           C  
ATOM   1571  H3'   C    49      42.728  43.827  16.094  1.00  0.00           H  
ATOM   1572  C2'   C    49      44.977  43.734  16.287  1.00  0.00           C  
ATOM   1573  H2'   C    49      44.736  43.848  17.343  1.00  0.00           H  
ATOM   1574  O2'   C    49      46.073  42.825  16.046  1.00  0.00           O  
ATOM   1575 HO2'   C    49      46.242  42.334  16.853  1.00  0.00           H  
ATOM   1576  O3'   C    49      43.435  42.016  15.470  1.00  0.00           O  
ATOM   1577  P     C    50      42.529  41.198  16.521  1.00  0.00           P  
ATOM   1578  OP1   C    50      42.548  39.756  16.181  1.00  0.00           O  
ATOM   1579  OP2   C    50      41.276  41.937  16.740  1.00  0.00           O  
ATOM   1580  O5'   C    50      43.410  41.418  17.791  1.00  0.00           O  
ATOM   1581  C5'   C    50      44.581  40.508  17.992  1.00  0.00           C  
ATOM   1582  H5'   C    50      45.259  40.563  17.140  1.00  0.00           H  
ATOM   1583 H5''   C    50      44.250  39.470  18.001  1.00  0.00           H  
ATOM   1584  C4'   C    50      45.434  40.938  19.213  1.00  0.00           C  
ATOM   1585  H4'   C    50      46.270  40.243  19.284  1.00  0.00           H  
ATOM   1586  O4'   C    50      45.911  42.319  19.237  1.00  0.00           O  
ATOM   1587  C1'   C    50      45.954  42.758  20.621  1.00  0.00           C  
ATOM   1588  H1'   C    50      46.969  43.051  20.890  1.00  0.00           H  
ATOM   1589  N1    C    50      44.995  43.885  20.847  1.00  0.00           N  
ATOM   1590  C6    C    50      43.944  44.191  20.012  1.00  0.00           C  
ATOM   1591  H6    C    50      43.849  43.722  19.043  1.00  0.00           H  
ATOM   1592  C5    C    50      42.975  45.130  20.416  1.00  0.00           C  
ATOM   1593  H5    C    50      42.177  45.286  19.705  1.00  0.00           H  
ATOM   1594  C4    C    50      43.127  45.724  21.632  1.00  0.00           C  
ATOM   1595  N4    C    50      42.257  46.578  22.042  1.00  0.00           N  
ATOM   1596  H41   C    50      42.502  46.934  22.955  1.00  0.00           H  
ATOM   1597  H42   C    50      41.574  46.958  21.403  1.00  0.00           H  
ATOM   1598  N3    C    50      44.160  45.461  22.491  1.00  0.00           N  
ATOM   1599  C2    C    50      45.065  44.497  22.103  1.00  0.00           C  
ATOM   1600  O2    C    50      45.811  44.036  22.967  1.00  0.00           O  
ATOM   1601  C3'   C    50      44.653  40.737  20.489  1.00  0.00           C  
ATOM   1602  H3'   C    50      43.707  41.234  20.273  1.00  0.00           H  
ATOM   1603  C2'   C    50      45.542  41.518  21.486  1.00  0.00           C  
ATOM   1604  H2'   C    50      45.092  41.694  22.463  1.00  0.00           H  
ATOM   1605  O2'   C    50      46.742  40.828  21.758  1.00  0.00           O  
ATOM   1606 HO2'   C    50      47.165  41.370  22.428  1.00  0.00           H  
ATOM   1607  O3'   C    50      44.584  39.391  20.865  1.00  0.00           O  
ATOM   1608  P     A    51      43.633  38.924  22.081  1.00  0.00           P  
ATOM   1609  OP1   A    51      43.718  37.502  22.056  1.00  0.00           O  
ATOM   1610  OP2   A    51      42.348  39.578  21.781  1.00  0.00           O  
ATOM   1611  O5'   A    51      44.230  39.421  23.477  1.00  0.00           O  
ATOM   1612  C5'   A    51      45.446  38.986  23.965  1.00  0.00           C  
ATOM   1613  H5'   A    51      46.305  39.053  23.297  1.00  0.00           H  
ATOM   1614 H5''   A    51      45.275  37.923  24.131  1.00  0.00           H  
ATOM   1615  C4'   A    51      45.815  39.614  25.327  1.00  0.00           C  
ATOM   1616  H4'   A    51      46.803  39.298  25.661  1.00  0.00           H  
ATOM   1617  O4'   A    51      45.746  40.980  25.211  1.00  0.00           O  
ATOM   1618  C1'   A    51      45.374  41.657  26.409  1.00  0.00           C  
ATOM   1619  H1'   A    51      46.197  42.236  26.828  1.00  0.00           H  
ATOM   1620  N9    A    51      44.167  42.464  26.207  1.00  0.00           N  
ATOM   1621  C8    A    51      43.346  42.492  25.125  1.00  0.00           C  
ATOM   1622  H8    A    51      43.611  41.775  24.362  1.00  0.00           H  
ATOM   1623  N7    A    51      42.348  43.283  25.185  1.00  0.00           N  
ATOM   1624  C5    A    51      42.438  43.878  26.395  1.00  0.00           C  
ATOM   1625  C6    A    51      41.693  44.921  26.970  1.00  0.00           C  
ATOM   1626  N6    A    51      40.634  45.471  26.413  1.00  0.00           N  
ATOM   1627  H61   A    51      40.333  46.300  26.907  1.00  0.00           H  
ATOM   1628  H62   A    51      40.337  45.325  25.459  1.00  0.00           H  
ATOM   1629  N1    A    51      42.113  45.378  28.145  1.00  0.00           N  
ATOM   1630  C2    A    51      43.151  44.732  28.764  1.00  0.00           C  
ATOM   1631  H2    A    51      43.562  45.172  29.661  1.00  0.00           H  
ATOM   1632  N3    A    51      44.000  43.808  28.286  1.00  0.00           N  
ATOM   1633  C4    A    51      43.580  43.448  27.012  1.00  0.00           C  
ATOM   1634  C3'   A    51      44.775  39.389  26.435  1.00  0.00           C  
ATOM   1635  H3'   A    51      43.814  39.529  25.940  1.00  0.00           H  
ATOM   1636  C2'   A    51      44.960  40.567  27.353  1.00  0.00           C  
ATOM   1637  H2'   A    51      44.064  40.862  27.899  1.00  0.00           H  
ATOM   1638  O2'   A    51      46.008  40.546  28.259  1.00  0.00           O  
ATOM   1639 HO2'   A    51      46.816  40.249  27.834  1.00  0.00           H  
ATOM   1640  O3'   A    51      45.170  38.114  27.041  1.00  0.00           O  
ATOM   1641  P     G    52      44.340  37.239  28.129  1.00  0.00           P  
ATOM   1642  OP1   G    52      44.717  35.833  27.990  1.00  0.00           O  
ATOM   1643  OP2   G    52      42.909  37.585  28.013  1.00  0.00           O  
ATOM   1644  O5'   G    52      44.738  37.598  29.519  1.00  0.00           O  
ATOM   1645  C5'   G    52      46.093  37.577  30.024  1.00  0.00           C  
ATOM   1646  H5'   G    52      46.808  38.052  29.352  1.00  0.00           H  
ATOM   1647 H5''   G    52      46.326  36.513  30.062  1.00  0.00           H  
ATOM   1648  C4'   G    52      46.153  38.218  31.377  1.00  0.00           C  
ATOM   1649  H4'   G    52      45.624  39.158  31.217  1.00  0.00           H  
ATOM   1650  O4'   G    52      45.489  37.520  32.438  1.00  0.00           O  
ATOM   1651  C1'   G    52      46.338  37.653  33.564  1.00  0.00           C  
ATOM   1652  H1'   G    52      45.740  38.044  34.388  1.00  0.00           H  
ATOM   1653  N9    G    52      46.702  36.301  34.002  1.00  0.00           N  
ATOM   1654  C8    G    52      46.308  35.097  33.502  1.00  0.00           C  
ATOM   1655  H8    G    52      45.632  35.052  32.661  1.00  0.00           H  
ATOM   1656  N7    G    52      46.730  33.984  34.056  1.00  0.00           N  
ATOM   1657  C5    G    52      47.425  34.515  35.160  1.00  0.00           C  
ATOM   1658  C6    G    52      48.080  33.947  36.262  1.00  0.00           C  
ATOM   1659  O6    G    52      48.065  32.775  36.515  1.00  0.00           O  
ATOM   1660  N1    G    52      48.677  34.790  37.176  1.00  0.00           N  
ATOM   1661  H1    G    52      49.106  34.418  38.011  1.00  0.00           H  
ATOM   1662  C2    G    52      48.568  36.108  37.065  1.00  0.00           C  
ATOM   1663  N2    G    52      49.245  36.776  37.971  1.00  0.00           N  
ATOM   1664  H21   G    52      49.806  36.310  38.669  1.00  0.00           H  
ATOM   1665  H22   G    52      49.146  37.781  37.938  1.00  0.00           H  
ATOM   1666  N3    G    52      47.980  36.718  36.035  1.00  0.00           N  
ATOM   1667  C4    G    52      47.393  35.926  35.114  1.00  0.00           C  
ATOM   1668  C3'   G    52      47.607  38.496  31.775  1.00  0.00           C  
ATOM   1669  H3'   G    52      48.159  37.563  31.654  1.00  0.00           H  
ATOM   1670  C2'   G    52      47.427  38.650  33.279  1.00  0.00           C  
ATOM   1671  H2'   G    52      48.287  38.277  33.834  1.00  0.00           H  
ATOM   1672  O2'   G    52      47.116  39.990  33.595  1.00  0.00           O  
ATOM   1673 HO2'   G    52      46.162  40.098  33.611  1.00  0.00           H  
ATOM   1674  O3'   G    52      48.097  39.550  30.966  1.00  0.00           O  
ATOM   1675  P     A    53      49.583  39.344  30.396  1.00  0.00           P  
ATOM   1676  OP1   A    53      49.987  40.544  29.651  1.00  0.00           O  
ATOM   1677  OP2   A    53      49.761  38.077  29.723  1.00  0.00           O  
ATOM   1678  O5'   A    53      50.534  39.099  31.661  1.00  0.00           O  
ATOM   1679  C5'   A    53      50.700  40.147  32.632  1.00  0.00           C  
ATOM   1680  H5'   A    53      49.730  40.514  32.967  1.00  0.00           H  
ATOM   1681 H5''   A    53      51.312  40.824  32.035  1.00  0.00           H  
ATOM   1682  C4'   A    53      51.521  39.762  33.869  1.00  0.00           C  
ATOM   1683  H4'   A    53      51.876  40.672  34.353  1.00  0.00           H  
ATOM   1684  O4'   A    53      50.754  38.926  34.696  1.00  0.00           O  
ATOM   1685  C1'   A    53      51.680  38.136  35.401  1.00  0.00           C  
ATOM   1686  H1'   A    53      51.615  38.434  36.448  1.00  0.00           H  
ATOM   1687  N9    A    53      51.380  36.699  35.190  1.00  0.00           N  
ATOM   1688  C8    A    53      50.603  36.036  34.231  1.00  0.00           C  
ATOM   1689  H8    A    53      50.125  36.499  33.380  1.00  0.00           H  
ATOM   1690  N7    A    53      50.452  34.747  34.366  1.00  0.00           N  
ATOM   1691  C5    A    53      51.293  34.522  35.524  1.00  0.00           C  
ATOM   1692  C6    A    53      51.553  33.437  36.347  1.00  0.00           C  
ATOM   1693  N6    A    53      50.997  32.282  36.167  1.00  0.00           N  
ATOM   1694  H61   A    53      51.233  31.562  36.836  1.00  0.00           H  
ATOM   1695  H62   A    53      50.344  32.115  35.415  1.00  0.00           H  
ATOM   1696  N1    A    53      52.427  33.560  37.372  1.00  0.00           N  
ATOM   1697  C2    A    53      52.892  34.722  37.689  1.00  0.00           C  
ATOM   1698  H2    A    53      53.499  34.805  38.578  1.00  0.00           H  
ATOM   1699  N3    A    53      52.647  35.852  36.985  1.00  0.00           N  
ATOM   1700  C4    A    53      51.859  35.663  35.933  1.00  0.00           C  
ATOM   1701  C3'   A    53      52.796  39.038  33.466  1.00  0.00           C  
ATOM   1702  H3'   A    53      52.576  38.215  32.787  1.00  0.00           H  
ATOM   1703  C2'   A    53      53.053  38.411  34.886  1.00  0.00           C  
ATOM   1704  H2'   A    53      53.604  37.474  34.803  1.00  0.00           H  
ATOM   1705  O2'   A    53      53.677  39.331  35.783  1.00  0.00           O  
ATOM   1706 HO2'   A    53      53.958  38.748  36.492  1.00  0.00           H  
ATOM   1707  O3'   A    53      53.820  39.833  32.951  1.00  0.00           O  
ATOM   1708  P     G    54      54.912  39.243  31.948  1.00  0.00           P  
ATOM   1709  OP1   G    54      55.667  40.321  31.298  1.00  0.00           O  
ATOM   1710  OP2   G    54      54.137  38.287  31.031  1.00  0.00           O  
ATOM   1711  O5'   G    54      55.990  38.460  32.865  1.00  0.00           O  
ATOM   1712  C5'   G    54      56.771  39.271  33.706  1.00  0.00           C  
ATOM   1713  H5'   G    54      56.166  40.111  34.047  1.00  0.00           H  
ATOM   1714 H5''   G    54      57.621  39.676  33.158  1.00  0.00           H  
ATOM   1715  C4'   G    54      57.165  38.468  34.912  1.00  0.00           C  
ATOM   1716  H4'   G    54      57.619  39.171  35.610  1.00  0.00           H  
ATOM   1717  O4'   G    54      56.057  37.827  35.475  1.00  0.00           O  
ATOM   1718  C1'   G    54      56.378  36.580  35.996  1.00  0.00           C  
ATOM   1719  H1'   G    54      56.220  36.517  37.073  1.00  0.00           H  
ATOM   1720  N9    G    54      55.726  35.430  35.313  1.00  0.00           N  
ATOM   1721  C8    G    54      55.031  35.494  34.087  1.00  0.00           C  
ATOM   1722  H8    G    54      54.914  36.423  33.549  1.00  0.00           H  
ATOM   1723  N7    G    54      54.427  34.365  33.805  1.00  0.00           N  
ATOM   1724  C5    G    54      54.849  33.479  34.819  1.00  0.00           C  
ATOM   1725  C6    G    54      54.555  32.059  35.054  1.00  0.00           C  
ATOM   1726  O6    G    54      53.707  31.379  34.423  1.00  0.00           O  
ATOM   1727  N1    G    54      55.279  31.559  36.136  1.00  0.00           N  
ATOM   1728  H1    G    54      55.272  30.596  36.441  1.00  0.00           H  
ATOM   1729  C2    G    54      55.937  32.336  37.029  1.00  0.00           C  
ATOM   1730  N2    G    54      56.369  31.713  38.050  1.00  0.00           N  
ATOM   1731  H21   G    54      56.221  30.723  38.187  1.00  0.00           H  
ATOM   1732  H22   G    54      57.080  32.151  38.618  1.00  0.00           H  
ATOM   1733  N3    G    54      56.170  33.633  36.944  1.00  0.00           N  
ATOM   1734  C4    G    54      55.587  34.112  35.780  1.00  0.00           C  
ATOM   1735  C3'   G    54      58.093  37.338  34.536  1.00  0.00           C  
ATOM   1736  H3'   G    54      57.734  36.974  33.573  1.00  0.00           H  
ATOM   1737  C2'   G    54      57.825  36.399  35.700  1.00  0.00           C  
ATOM   1738  H2'   G    54      57.996  35.378  35.356  1.00  0.00           H  
ATOM   1739  O2'   G    54      58.638  36.591  36.817  1.00  0.00           O  
ATOM   1740 HO2'   G    54      59.430  36.102  36.581  1.00  0.00           H  
ATOM   1741  O3'   G    54      59.421  37.832  34.447  1.00  0.00           O  
ATOM   1742  P     C    55      60.509  37.017  33.663  1.00  0.00           P  
ATOM   1743  OP1   C    55      61.744  37.852  33.767  1.00  0.00           O  
ATOM   1744  OP2   C    55      59.981  36.548  32.320  1.00  0.00           O  
ATOM   1745  O5'   C    55      60.858  35.652  34.461  1.00  0.00           O  
ATOM   1746  C5'   C    55      61.586  35.621  35.685  1.00  0.00           C  
ATOM   1747  H5'   C    55      61.127  36.383  36.315  1.00  0.00           H  
ATOM   1748 H5''   C    55      62.602  35.920  35.431  1.00  0.00           H  
ATOM   1749  C4'   C    55      61.503  34.221  36.510  1.00  0.00           C  
ATOM   1750  H4'   C    55      61.884  34.191  37.531  1.00  0.00           H  
ATOM   1751  O4'   C    55      60.117  33.911  36.567  1.00  0.00           O  
ATOM   1752  C1'   C    55      59.967  32.489  36.596  1.00  0.00           C  
ATOM   1753  H1'   C    55      59.446  32.220  37.515  1.00  0.00           H  
ATOM   1754  N1    C    55      59.171  32.002  35.512  1.00  0.00           N  
ATOM   1755  C6    C    55      58.839  32.858  34.507  1.00  0.00           C  
ATOM   1756  H6    C    55      59.206  33.874  34.508  1.00  0.00           H  
ATOM   1757  C5    C    55      57.964  32.393  33.537  1.00  0.00           C  
ATOM   1758  H5    C    55      57.647  33.014  32.712  1.00  0.00           H  
ATOM   1759  C4    C    55      57.532  31.086  33.559  1.00  0.00           C  
ATOM   1760  N4    C    55      56.702  30.738  32.683  1.00  0.00           N  
ATOM   1761  H41   C    55      56.241  29.860  32.875  1.00  0.00           H  
ATOM   1762  H42   C    55      56.406  31.255  31.867  1.00  0.00           H  
ATOM   1763  N3    C    55      57.923  30.263  34.489  1.00  0.00           N  
ATOM   1764  C2    C    55      58.797  30.643  35.487  1.00  0.00           C  
ATOM   1765  O2    C    55      59.187  29.776  36.281  1.00  0.00           O  
ATOM   1766  C3'   C    55      62.059  33.012  35.746  1.00  0.00           C  
ATOM   1767  H3'   C    55      61.714  33.136  34.719  1.00  0.00           H  
ATOM   1768  C2'   C    55      61.367  31.851  36.389  1.00  0.00           C  
ATOM   1769  H2'   C    55      61.297  30.914  35.836  1.00  0.00           H  
ATOM   1770  O2'   C    55      61.903  31.565  37.712  1.00  0.00           O  
ATOM   1771 HO2'   C    55      62.862  31.511  37.709  1.00  0.00           H  
ATOM   1772  O3'   C    55      63.508  32.859  35.709  1.00  0.00           O  
ATOM   1773  P     A    56      64.149  32.178  34.441  1.00  0.00           P  
ATOM   1774  OP1   A    56      65.625  32.087  34.632  1.00  0.00           O  
ATOM   1775  OP2   A    56      63.681  32.948  33.269  1.00  0.00           O  
ATOM   1776  O5'   A    56      63.554  30.797  34.485  1.00  0.00           O  
ATOM   1777  C5'   A    56      64.025  29.834  35.444  1.00  0.00           C  
ATOM   1778  H5'   A    56      63.753  30.190  36.438  1.00  0.00           H  
ATOM   1779 H5''   A    56      65.108  29.789  35.332  1.00  0.00           H  
ATOM   1780  C4'   A    56      63.303  28.475  35.204  1.00  0.00           C  
ATOM   1781  H4'   A    56      63.500  27.822  36.055  1.00  0.00           H  
ATOM   1782  O4'   A    56      61.860  28.567  35.177  1.00  0.00           O  
ATOM   1783  C1'   A    56      61.414  27.671  34.184  1.00  0.00           C  
ATOM   1784  H1'   A    56      60.659  26.998  34.588  1.00  0.00           H  
ATOM   1785  N9    A    56      60.814  28.450  33.089  1.00  0.00           N  
ATOM   1786  C8    A    56      61.097  29.760  32.765  1.00  0.00           C  
ATOM   1787  H8    A    56      61.785  30.374  33.328  1.00  0.00           H  
ATOM   1788  N7    A    56      60.244  30.252  31.929  1.00  0.00           N  
ATOM   1789  C5    A    56      59.559  29.102  31.489  1.00  0.00           C  
ATOM   1790  C6    A    56      58.521  28.881  30.544  1.00  0.00           C  
ATOM   1791  N6    A    56      58.059  29.779  29.693  1.00  0.00           N  
ATOM   1792  H61   A    56      57.434  29.491  28.953  1.00  0.00           H  
ATOM   1793  H62   A    56      58.341  30.749  29.680  1.00  0.00           H  
ATOM   1794  N1    A    56      58.020  27.667  30.330  1.00  0.00           N  
ATOM   1795  C2    A    56      58.465  26.727  31.091  1.00  0.00           C  
ATOM   1796  H2    A    56      58.002  25.757  30.987  1.00  0.00           H  
ATOM   1797  N3    A    56      59.366  26.772  32.063  1.00  0.00           N  
ATOM   1798  C4    A    56      59.838  28.029  32.182  1.00  0.00           C  
ATOM   1799  C3'   A    56      63.776  27.878  33.844  1.00  0.00           C  
ATOM   1800  H3'   A    56      63.696  28.609  33.039  1.00  0.00           H  
ATOM   1801  C2'   A    56      62.627  26.836  33.682  1.00  0.00           C  
ATOM   1802  H2'   A    56      62.546  26.449  32.667  1.00  0.00           H  
ATOM   1803  O2'   A    56      62.733  25.776  34.632  1.00  0.00           O  
ATOM   1804 HO2'   A    56      62.938  24.930  34.227  1.00  0.00           H  
ATOM   1805  O3'   A    56      65.026  27.151  33.876  1.00  0.00           O  
ATOM   1806  P     U    57      66.064  27.196  32.694  1.00  0.00           P  
ATOM   1807  OP1   U    57      67.168  26.240  32.871  1.00  0.00           O  
ATOM   1808  OP2   U    57      66.385  28.599  32.391  1.00  0.00           O  
ATOM   1809  O5'   U    57      65.315  26.725  31.338  1.00  0.00           O  
ATOM   1810  C5'   U    57      65.249  25.367  31.015  1.00  0.00           C  
ATOM   1811  H5'   U    57      65.030  24.745  31.882  1.00  0.00           H  
ATOM   1812 H5''   U    57      66.241  25.307  30.567  1.00  0.00           H  
ATOM   1813  C4'   U    57      64.167  25.098  29.896  1.00  0.00           C  
ATOM   1814  H4'   U    57      63.953  24.069  29.607  1.00  0.00           H  
ATOM   1815  O4'   U    57      62.883  25.668  30.319  1.00  0.00           O  
ATOM   1816  C1'   U    57      62.213  26.238  29.211  1.00  0.00           C  
ATOM   1817  H1'   U    57      61.203  25.835  29.130  1.00  0.00           H  
ATOM   1818  N1    U    57      62.165  27.801  29.248  1.00  0.00           N  
ATOM   1819  C6    U    57      62.877  28.612  30.125  1.00  0.00           C  
ATOM   1820  H6    U    57      63.367  28.180  30.986  1.00  0.00           H  
ATOM   1821  C5    U    57      62.990  29.962  29.964  1.00  0.00           C  
ATOM   1822  H5    U    57      63.536  30.528  30.704  1.00  0.00           H  
ATOM   1823  C4    U    57      62.214  30.602  28.930  1.00  0.00           C  
ATOM   1824  O4    U    57      62.180  31.815  28.752  1.00  0.00           O  
ATOM   1825  N3    U    57      61.432  29.786  28.072  1.00  0.00           N  
ATOM   1826  H3    U    57      60.686  30.176  27.514  1.00  0.00           H  
ATOM   1827  C2    U    57      61.370  28.395  28.260  1.00  0.00           C  
ATOM   1828  O2    U    57      60.534  27.746  27.636  1.00  0.00           O  
ATOM   1829  C3'   U    57      64.475  25.920  28.612  1.00  0.00           C  
ATOM   1830  H3'   U    57      64.688  26.980  28.746  1.00  0.00           H  
ATOM   1831  C2'   U    57      63.087  25.800  28.008  1.00  0.00           C  
ATOM   1832  H2'   U    57      63.022  26.583  27.253  1.00  0.00           H  
ATOM   1833  O2'   U    57      62.727  24.470  27.534  1.00  0.00           O  
ATOM   1834 HO2'   U    57      63.486  24.057  27.116  1.00  0.00           H  
ATOM   1835  O3'   U    57      65.466  25.383  27.758  1.00  0.00           O  
ATOM   1836  P    G3    58      65.864  26.038  26.391  1.00  0.00           P  
ATOM   1837  OP1  G3    58      64.684  26.224  25.581  1.00  0.00           O  
ATOM   1838  OP2  G3    58      66.968  25.247  25.855  1.00  0.00           O  
ATOM   1839  O5'  G3    58      66.377  27.503  26.752  1.00  0.00           O  
ATOM   1840  C5'  G3    58      67.708  27.701  26.944  1.00  0.00           C  
ATOM   1841  H5'  G3    58      68.267  28.026  26.067  1.00  0.00           H  
ATOM   1842 H5''  G3    58      68.136  26.816  27.415  1.00  0.00           H  
ATOM   1843  C4'  G3    58      67.958  28.878  27.880  1.00  0.00           C  
ATOM   1844  H4'  G3    58      69.019  29.064  28.041  1.00  0.00           H  
ATOM   1845  O4'  G3    58      67.470  30.099  27.263  1.00  0.00           O  
ATOM   1846  C1'  G3    58      66.999  30.985  28.222  1.00  0.00           C  
ATOM   1847  H1'  G3    58      67.881  31.540  28.542  1.00  0.00           H  
ATOM   1848  N9   G3    58      66.003  31.894  27.536  1.00  0.00           N  
ATOM   1849  C8   G3    58      66.007  33.244  27.364  1.00  0.00           C  
ATOM   1850  H8   G3    58      66.848  33.755  27.810  1.00  0.00           H  
ATOM   1851  N7   G3    58      64.979  33.728  26.678  1.00  0.00           N  
ATOM   1852  C5   G3    58      64.356  32.560  26.285  1.00  0.00           C  
ATOM   1853  C6   G3    58      63.199  32.368  25.434  1.00  0.00           C  
ATOM   1854  O6   G3    58      62.553  33.207  24.760  1.00  0.00           O  
ATOM   1855  N1   G3    58      62.809  31.087  25.180  1.00  0.00           N  
ATOM   1856  H1   G3    58      61.934  30.945  24.696  1.00  0.00           H  
ATOM   1857  C2   G3    58      63.570  30.084  25.603  1.00  0.00           C  
ATOM   1858  N2   G3    58      63.284  28.936  25.086  1.00  0.00           N  
ATOM   1859  H21  G3    58      62.439  28.793  24.551  1.00  0.00           H  
ATOM   1860  H22  G3    58      63.825  28.132  25.369  1.00  0.00           H  
ATOM   1861  N3   G3    58      64.554  30.139  26.477  1.00  0.00           N  
ATOM   1862  C4   G3    58      64.969  31.410  26.757  1.00  0.00           C  
ATOM   1863  C3'  G3    58      67.239  28.806  29.242  1.00  0.00           C  
ATOM   1864  H3'  G3    58      66.561  27.964  29.382  1.00  0.00           H  
ATOM   1865  C2'  G3    58      66.320  30.078  29.207  1.00  0.00           C  
ATOM   1866  H2'  G3    58      65.306  29.791  28.929  1.00  0.00           H  
ATOM   1867  O2'  G3    58      66.243  30.527  30.622  1.00  0.00           O  
ATOM   1868 HO2'  G3    58      66.108  29.774  31.202  1.00  0.00           H  
ATOM   1869  O3'  G3    58      68.200  28.862  30.233  1.00  0.00           O  
ATOM   1870 HO3'  G3    58      67.859  28.542  31.071  1.00  0.00           H  
TER    1871       G3    58 
END   
