# Supplementary material for: Modelling the structures of frameshift-stimulatory pseudoknots from representative bat coronaviruses
Source: PLoS Comput Biol. 2023 May 19;19(5):e1011124. doi: 10.1371/journal.pcbi.1011124 (PMC10234561; doi:10.1371/journal.pcbi.1011124)
Supplement: S3 Data — PDB files for the top 3 representative clusters from each conformer (threaded/unthreaded) of each pseudoknot described in the main text, along with PDB files for the representative clusters shown in S8–S18 Figs. (ZIP) [file pcbi.1011124.s003.zip › SI_Model_PDB_files/Replicates with differnet initial structures/Anlong-44_2ndLowestEnergy_theaded_noMg_cluster1.pdb]

ATOM      1 HO5'  G5     1      75.038  56.702  59.305  1.00  0.00           H  
ATOM      2  O5'  G5     1      75.436  57.352  59.889  1.00  0.00           O  
ATOM      3  C5'  G5     1      76.823  57.004  59.978  1.00  0.00           C  
ATOM      4  H5'  G5     1      76.870  56.567  60.975  1.00  0.00           H  
ATOM      5 H5''  G5     1      77.502  57.853  59.894  1.00  0.00           H  
ATOM      6  C4'  G5     1      77.209  55.900  58.929  1.00  0.00           C  
ATOM      7  H4'  G5     1      78.231  55.590  59.145  1.00  0.00           H  
ATOM      8  O4'  G5     1      76.291  54.836  59.121  1.00  0.00           O  
ATOM      9  C1'  G5     1      76.196  54.075  57.924  1.00  0.00           C  
ATOM     10  H1'  G5     1      76.833  53.200  58.055  1.00  0.00           H  
ATOM     11  N9   G5     1      74.848  53.544  57.816  1.00  0.00           N  
ATOM     12  C8   G5     1      74.472  52.217  57.759  1.00  0.00           C  
ATOM     13  H8   G5     1      75.138  51.367  57.751  1.00  0.00           H  
ATOM     14  N7   G5     1      73.169  52.109  57.793  1.00  0.00           N  
ATOM     15  C5   G5     1      72.657  53.415  57.893  1.00  0.00           C  
ATOM     16  C6   G5     1      71.329  53.886  57.954  1.00  0.00           C  
ATOM     17  O6   G5     1      70.243  53.286  57.940  1.00  0.00           O  
ATOM     18  N1   G5     1      71.277  55.280  58.168  1.00  0.00           N  
ATOM     19  H1   G5     1      70.375  55.733  58.125  1.00  0.00           H  
ATOM     20  C2   G5     1      72.444  56.083  58.134  1.00  0.00           C  
ATOM     21  N2   G5     1      72.370  57.408  58.256  1.00  0.00           N  
ATOM     22  H21  G5     1      71.471  57.812  58.477  1.00  0.00           H  
ATOM     23  H22  G5     1      73.202  57.978  58.313  1.00  0.00           H  
ATOM     24  N3   G5     1      73.658  55.651  58.047  1.00  0.00           N  
ATOM     25  C4   G5     1      73.739  54.259  57.979  1.00  0.00           C  
ATOM     26  C3'  G5     1      76.993  56.268  57.464  1.00  0.00           C  
ATOM     27  H3'  G5     1      76.098  56.878  57.347  1.00  0.00           H  
ATOM     28  C2'  G5     1      76.734  54.984  56.780  1.00  0.00           C  
ATOM     29  H2'  G5     1      76.010  55.028  55.967  1.00  0.00           H  
ATOM     30  O2'  G5     1      77.947  54.362  56.364  1.00  0.00           O  
ATOM     31 HO2'  G5     1      77.923  54.337  55.405  1.00  0.00           H  
ATOM     32  O3'  G5     1      78.060  56.974  57.041  1.00  0.00           O  
ATOM     33  P     A     2      78.088  58.018  55.876  1.00  0.00           P  
ATOM     34  OP1   A     2      79.393  58.591  55.690  1.00  0.00           O  
ATOM     35  OP2   A     2      76.973  58.833  56.276  1.00  0.00           O  
ATOM     36  O5'   A     2      77.682  57.411  54.503  1.00  0.00           O  
ATOM     37  C5'   A     2      78.558  56.545  53.773  1.00  0.00           C  
ATOM     38  H5'   A     2      79.066  55.994  54.565  1.00  0.00           H  
ATOM     39 H5''   A     2      79.248  57.177  53.216  1.00  0.00           H  
ATOM     40  C4'   A     2      77.774  55.505  52.899  1.00  0.00           C  
ATOM     41  H4'   A     2      78.562  54.775  52.712  1.00  0.00           H  
ATOM     42  O4'   A     2      76.770  54.813  53.643  1.00  0.00           O  
ATOM     43  C1'   A     2      75.715  54.507  52.744  1.00  0.00           C  
ATOM     44  H1'   A     2      75.475  53.444  52.751  1.00  0.00           H  
ATOM     45  N9    A     2      74.617  55.278  53.434  1.00  0.00           N  
ATOM     46  C8    A     2      74.581  56.603  53.827  1.00  0.00           C  
ATOM     47  H8    A     2      75.490  57.186  53.800  1.00  0.00           H  
ATOM     48  N7    A     2      73.418  57.000  54.295  1.00  0.00           N  
ATOM     49  C5    A     2      72.646  55.809  54.231  1.00  0.00           C  
ATOM     50  C6    A     2      71.318  55.481  54.452  1.00  0.00           C  
ATOM     51  N6    A     2      70.549  56.274  55.142  1.00  0.00           N  
ATOM     52  H61   A     2      69.667  55.896  55.455  1.00  0.00           H  
ATOM     53  H62   A     2      70.847  57.224  55.315  1.00  0.00           H  
ATOM     54  N1    A     2      70.787  54.307  54.160  1.00  0.00           N  
ATOM     55  C2    A     2      71.599  53.359  53.799  1.00  0.00           C  
ATOM     56  H2    A     2      71.111  52.411  53.623  1.00  0.00           H  
ATOM     57  N3    A     2      72.925  53.426  53.539  1.00  0.00           N  
ATOM     58  C4    A     2      73.327  54.775  53.696  1.00  0.00           C  
ATOM     59  C3'   A     2      77.081  56.198  51.705  1.00  0.00           C  
ATOM     60  H3'   A     2      76.463  57.023  52.060  1.00  0.00           H  
ATOM     61  C2'   A     2      76.110  55.122  51.385  1.00  0.00           C  
ATOM     62  H2'   A     2      75.284  55.630  50.886  1.00  0.00           H  
ATOM     63  O2'   A     2      76.523  54.192  50.429  1.00  0.00           O  
ATOM     64 HO2'   A     2      76.543  54.690  49.609  1.00  0.00           H  
ATOM     65  O3'   A     2      77.907  56.648  50.647  1.00  0.00           O  
ATOM     66  P     G     3      77.217  57.344  49.397  1.00  0.00           P  
ATOM     67  OP1   G     3      78.243  58.176  48.823  1.00  0.00           O  
ATOM     68  OP2   G     3      75.904  58.021  49.677  1.00  0.00           O  
ATOM     69  O5'   G     3      76.974  56.176  48.411  1.00  0.00           O  
ATOM     70  C5'   G     3      78.050  55.787  47.619  1.00  0.00           C  
ATOM     71  H5'   G     3      79.021  55.627  48.086  1.00  0.00           H  
ATOM     72 H5''   G     3      78.204  56.561  46.868  1.00  0.00           H  
ATOM     73  C4'   G     3      77.785  54.577  46.783  1.00  0.00           C  
ATOM     74  H4'   G     3      78.781  54.362  46.395  1.00  0.00           H  
ATOM     75  O4'   G     3      77.346  53.428  47.504  1.00  0.00           O  
ATOM     76  C1'   G     3      76.199  52.843  46.775  1.00  0.00           C  
ATOM     77  H1'   G     3      76.210  51.754  46.732  1.00  0.00           H  
ATOM     78  N9    G     3      75.008  53.341  47.558  1.00  0.00           N  
ATOM     79  C8    G     3      74.033  54.263  47.210  1.00  0.00           C  
ATOM     80  H8    G     3      73.899  54.914  46.359  1.00  0.00           H  
ATOM     81  N7    G     3      73.052  54.295  48.131  1.00  0.00           N  
ATOM     82  C5    G     3      73.393  53.298  49.053  1.00  0.00           C  
ATOM     83  C6    G     3      72.684  52.840  50.213  1.00  0.00           C  
ATOM     84  O6    G     3      71.620  53.269  50.685  1.00  0.00           O  
ATOM     85  N1    G     3      73.339  51.896  50.943  1.00  0.00           N  
ATOM     86  H1    G     3      72.993  51.624  51.853  1.00  0.00           H  
ATOM     87  C2    G     3      74.337  51.161  50.399  1.00  0.00           C  
ATOM     88  N2    G     3      74.725  50.111  50.997  1.00  0.00           N  
ATOM     89  H21   G     3      74.268  49.810  51.846  1.00  0.00           H  
ATOM     90  H22   G     3      75.384  49.468  50.581  1.00  0.00           H  
ATOM     91  N3    G     3      74.989  51.466  49.246  1.00  0.00           N  
ATOM     92  C4    G     3      74.532  52.657  48.682  1.00  0.00           C  
ATOM     93  C3'   G     3      76.761  54.815  45.703  1.00  0.00           C  
ATOM     94  H3'   G     3      76.045  55.517  46.129  1.00  0.00           H  
ATOM     95  C2'   G     3      76.239  53.368  45.412  1.00  0.00           C  
ATOM     96  H2'   G     3      75.224  53.412  45.019  1.00  0.00           H  
ATOM     97  O2'   G     3      77.129  52.721  44.618  1.00  0.00           O  
ATOM     98 HO2'   G     3      76.885  53.003  43.733  1.00  0.00           H  
ATOM     99  O3'   G     3      77.392  55.278  44.563  1.00  0.00           O  
ATOM    100  P     U     4      77.123  56.710  43.837  1.00  0.00           P  
ATOM    101  OP1   U     4      78.249  56.788  42.894  1.00  0.00           O  
ATOM    102  OP2   U     4      77.053  57.733  44.941  1.00  0.00           O  
ATOM    103  O5'   U     4      75.752  56.451  42.981  1.00  0.00           O  
ATOM    104  C5'   U     4      74.439  56.232  43.526  1.00  0.00           C  
ATOM    105  H5'   U     4      74.070  57.138  44.008  1.00  0.00           H  
ATOM    106 H5''   U     4      74.618  55.425  44.238  1.00  0.00           H  
ATOM    107  C4'   U     4      73.369  55.719  42.473  1.00  0.00           C  
ATOM    108  H4'   U     4      72.502  55.409  43.056  1.00  0.00           H  
ATOM    109  O4'   U     4      72.980  56.634  41.562  1.00  0.00           O  
ATOM    110  C1'   U     4      72.606  56.001  40.363  1.00  0.00           C  
ATOM    111  H1'   U     4      71.579  56.200  40.056  1.00  0.00           H  
ATOM    112  N1    U     4      73.366  56.309  39.130  1.00  0.00           N  
ATOM    113  C6    U     4      74.664  56.704  39.245  1.00  0.00           C  
ATOM    114  H6    U     4      75.165  56.736  40.201  1.00  0.00           H  
ATOM    115  C5    U     4      75.398  57.114  38.168  1.00  0.00           C  
ATOM    116  H5    U     4      76.406  57.487  38.278  1.00  0.00           H  
ATOM    117  C4    U     4      74.867  57.047  36.852  1.00  0.00           C  
ATOM    118  O4    U     4      75.431  57.390  35.812  1.00  0.00           O  
ATOM    119  N3    U     4      73.522  56.651  36.816  1.00  0.00           N  
ATOM    120  H3    U     4      73.007  56.845  35.969  1.00  0.00           H  
ATOM    121  C2    U     4      72.813  56.129  37.850  1.00  0.00           C  
ATOM    122  O2    U     4      71.639  55.794  37.663  1.00  0.00           O  
ATOM    123  C3'   U     4      73.766  54.468  41.626  1.00  0.00           C  
ATOM    124  H3'   U     4      74.700  54.538  41.067  1.00  0.00           H  
ATOM    125  C2'   U     4      72.640  54.516  40.618  1.00  0.00           C  
ATOM    126  H2'   U     4      72.807  53.957  39.697  1.00  0.00           H  
ATOM    127  O2'   U     4      71.302  54.114  41.046  1.00  0.00           O  
ATOM    128 HO2'   U     4      71.508  53.257  41.427  1.00  0.00           H  
ATOM    129  O3'   U     4      73.725  53.333  42.435  1.00  0.00           O  
ATOM    130  P     G     5      73.725  51.838  41.784  1.00  0.00           P  
ATOM    131  OP1   G     5      74.847  51.752  40.860  1.00  0.00           O  
ATOM    132  OP2   G     5      72.354  51.571  41.268  1.00  0.00           O  
ATOM    133  O5'   G     5      74.002  50.815  42.990  1.00  0.00           O  
ATOM    134  C5'   G     5      75.179  49.991  42.944  1.00  0.00           C  
ATOM    135  H5'   G     5      76.008  50.693  43.025  1.00  0.00           H  
ATOM    136 H5''   G     5      75.417  49.434  42.037  1.00  0.00           H  
ATOM    137  C4'   G     5      75.237  48.983  44.163  1.00  0.00           C  
ATOM    138  H4'   G     5      76.204  48.480  44.134  1.00  0.00           H  
ATOM    139  O4'   G     5      75.188  49.640  45.390  1.00  0.00           O  
ATOM    140  C1'   G     5      74.454  48.910  46.343  1.00  0.00           C  
ATOM    141  H1'   G     5      75.009  48.661  47.248  1.00  0.00           H  
ATOM    142  N9    G     5      73.263  49.667  46.665  1.00  0.00           N  
ATOM    143  C8    G     5      72.810  50.873  46.204  1.00  0.00           C  
ATOM    144  H8    G     5      73.222  51.345  45.324  1.00  0.00           H  
ATOM    145  N7    G     5      71.792  51.390  46.789  1.00  0.00           N  
ATOM    146  C5    G     5      71.610  50.523  47.918  1.00  0.00           C  
ATOM    147  C6    G     5      70.632  50.449  48.959  1.00  0.00           C  
ATOM    148  O6    G     5      69.840  51.308  49.281  1.00  0.00           O  
ATOM    149  N1    G     5      70.753  49.341  49.809  1.00  0.00           N  
ATOM    150  H1    G     5      70.325  49.427  50.720  1.00  0.00           H  
ATOM    151  C2    G     5      71.719  48.459  49.698  1.00  0.00           C  
ATOM    152  N2    G     5      71.958  47.685  50.679  1.00  0.00           N  
ATOM    153  H21   G     5      71.324  47.740  51.463  1.00  0.00           H  
ATOM    154  H22   G     5      72.586  46.895  50.633  1.00  0.00           H  
ATOM    155  N3    G     5      72.619  48.422  48.731  1.00  0.00           N  
ATOM    156  C4    G     5      72.521  49.466  47.818  1.00  0.00           C  
ATOM    157  C3'   G     5      74.147  47.954  44.186  1.00  0.00           C  
ATOM    158  H3'   G     5      73.247  48.530  43.970  1.00  0.00           H  
ATOM    159  C2'   G     5      74.089  47.503  45.696  1.00  0.00           C  
ATOM    160  H2'   G     5      73.070  47.204  45.941  1.00  0.00           H  
ATOM    161  O2'   G     5      74.975  46.590  46.123  1.00  0.00           O  
ATOM    162 HO2'   G     5      75.679  46.431  45.489  1.00  0.00           H  
ATOM    163  O3'   G     5      74.351  46.905  43.370  1.00  0.00           O  
ATOM    164  P     C     6      73.202  46.017  42.799  1.00  0.00           P  
ATOM    165  OP1   C     6      73.866  45.086  41.869  1.00  0.00           O  
ATOM    166  OP2   C     6      72.146  46.931  42.246  1.00  0.00           O  
ATOM    167  O5'   C     6      72.570  45.281  44.085  1.00  0.00           O  
ATOM    168  C5'   C     6      73.016  44.081  44.746  1.00  0.00           C  
ATOM    169  H5'   C     6      74.019  44.244  45.138  1.00  0.00           H  
ATOM    170 H5''   C     6      73.172  43.238  44.074  1.00  0.00           H  
ATOM    171  C4'   C     6      72.129  43.783  45.952  1.00  0.00           C  
ATOM    172  H4'   C     6      72.594  42.902  46.393  1.00  0.00           H  
ATOM    173  O4'   C     6      72.122  44.870  46.885  1.00  0.00           O  
ATOM    174  C1'   C     6      70.780  44.998  47.434  1.00  0.00           C  
ATOM    175  H1'   C     6      70.748  44.878  48.517  1.00  0.00           H  
ATOM    176  N1    C     6      70.112  46.278  47.103  1.00  0.00           N  
ATOM    177  C6    C     6      70.405  46.941  45.961  1.00  0.00           C  
ATOM    178  H6    C     6      71.163  46.444  45.374  1.00  0.00           H  
ATOM    179  C5    C     6      69.755  48.071  45.601  1.00  0.00           C  
ATOM    180  H5    C     6      70.081  48.515  44.671  1.00  0.00           H  
ATOM    181  C4    C     6      68.799  48.598  46.486  1.00  0.00           C  
ATOM    182  N4    C     6      68.436  49.828  46.283  1.00  0.00           N  
ATOM    183  H41   C     6      68.136  50.442  47.027  1.00  0.00           H  
ATOM    184  H42   C     6      68.880  50.260  45.485  1.00  0.00           H  
ATOM    185  N3    C     6      68.604  48.046  47.679  1.00  0.00           N  
ATOM    186  C2    C     6      69.192  46.855  47.953  1.00  0.00           C  
ATOM    187  O2    C     6      69.060  46.371  49.090  1.00  0.00           O  
ATOM    188  C3'   C     6      70.681  43.582  45.467  1.00  0.00           C  
ATOM    189  H3'   C     6      70.421  44.379  44.771  1.00  0.00           H  
ATOM    190  C2'   C     6      70.021  43.860  46.837  1.00  0.00           C  
ATOM    191  H2'   C     6      69.010  44.232  46.671  1.00  0.00           H  
ATOM    192  O2'   C     6      70.097  42.677  47.603  1.00  0.00           O  
ATOM    193 HO2'   C     6      71.024  42.428  47.597  1.00  0.00           H  
ATOM    194  O3'   C     6      70.434  42.268  44.944  1.00  0.00           O  
ATOM    195  P     G     7      69.283  42.093  43.822  1.00  0.00           P  
ATOM    196  OP1   G     7      69.265  40.683  43.517  1.00  0.00           O  
ATOM    197  OP2   G     7      69.538  43.130  42.780  1.00  0.00           O  
ATOM    198  O5'   G     7      67.889  42.446  44.510  1.00  0.00           O  
ATOM    199  C5'   G     7      67.384  41.775  45.632  1.00  0.00           C  
ATOM    200  H5'   G     7      68.200  41.479  46.291  1.00  0.00           H  
ATOM    201 H5''   G     7      67.093  40.780  45.295  1.00  0.00           H  
ATOM    202  C4'   G     7      66.190  42.599  46.274  1.00  0.00           C  
ATOM    203  H4'   G     7      65.726  41.962  47.027  1.00  0.00           H  
ATOM    204  O4'   G     7      66.630  43.827  46.970  1.00  0.00           O  
ATOM    205  C1'   G     7      65.645  44.907  46.772  1.00  0.00           C  
ATOM    206  H1'   G     7      65.145  45.284  47.663  1.00  0.00           H  
ATOM    207  N9    G     7      66.179  45.972  45.906  1.00  0.00           N  
ATOM    208  C8    G     7      67.115  45.898  44.887  1.00  0.00           C  
ATOM    209  H8    G     7      67.619  44.985  44.607  1.00  0.00           H  
ATOM    210  N7    G     7      67.185  46.986  44.148  1.00  0.00           N  
ATOM    211  C5    G     7      66.273  47.829  44.647  1.00  0.00           C  
ATOM    212  C6    G     7      65.912  49.153  44.379  1.00  0.00           C  
ATOM    213  O6    G     7      66.361  49.919  43.531  1.00  0.00           O  
ATOM    214  N1    G     7      64.876  49.703  45.167  1.00  0.00           N  
ATOM    215  H1    G     7      64.533  50.630  44.960  1.00  0.00           H  
ATOM    216  C2    G     7      64.207  48.965  46.075  1.00  0.00           C  
ATOM    217  N2    G     7      63.157  49.542  46.515  1.00  0.00           N  
ATOM    218  H21   G     7      63.074  50.525  46.297  1.00  0.00           H  
ATOM    219  H22   G     7      62.499  49.111  47.148  1.00  0.00           H  
ATOM    220  N3    G     7      64.497  47.682  46.412  1.00  0.00           N  
ATOM    221  C4    G     7      65.580  47.218  45.683  1.00  0.00           C  
ATOM    222  C3'   G     7      65.124  43.101  45.218  1.00  0.00           C  
ATOM    223  H3'   G     7      65.545  43.557  44.322  1.00  0.00           H  
ATOM    224  C2'   G     7      64.502  44.217  46.084  1.00  0.00           C  
ATOM    225  H2'   G     7      64.044  44.984  45.460  1.00  0.00           H  
ATOM    226  O2'   G     7      63.593  43.584  47.032  1.00  0.00           O  
ATOM    227 HO2'   G     7      63.167  42.912  46.494  1.00  0.00           H  
ATOM    228  O3'   G     7      64.020  42.223  44.902  1.00  0.00           O  
ATOM    229  P     G     8      63.094  42.433  43.672  1.00  0.00           P  
ATOM    230  OP1   G     8      62.142  41.309  43.697  1.00  0.00           O  
ATOM    231  OP2   G     8      63.933  42.659  42.452  1.00  0.00           O  
ATOM    232  O5'   G     8      62.226  43.799  43.929  1.00  0.00           O  
ATOM    233  C5'   G     8      61.105  43.790  44.762  1.00  0.00           C  
ATOM    234  H5'   G     8      61.365  43.260  45.678  1.00  0.00           H  
ATOM    235 H5''   G     8      60.404  43.181  44.192  1.00  0.00           H  
ATOM    236  C4'   G     8      60.330  45.156  45.020  1.00  0.00           C  
ATOM    237  H4'   G     8      59.539  44.805  45.682  1.00  0.00           H  
ATOM    238  O4'   G     8      61.071  46.169  45.690  1.00  0.00           O  
ATOM    239  C1'   G     8      60.626  47.395  45.070  1.00  0.00           C  
ATOM    240  H1'   G     8      60.399  48.195  45.775  1.00  0.00           H  
ATOM    241  N9    G     8      61.699  47.777  44.095  1.00  0.00           N  
ATOM    242  C8    G     8      62.798  47.016  43.680  1.00  0.00           C  
ATOM    243  H8    G     8      62.955  45.982  43.949  1.00  0.00           H  
ATOM    244  N7    G     8      63.467  47.651  42.786  1.00  0.00           N  
ATOM    245  C5    G     8      62.831  48.918  42.595  1.00  0.00           C  
ATOM    246  C6    G     8      63.271  50.042  41.808  1.00  0.00           C  
ATOM    247  O6    G     8      64.344  50.186  41.101  1.00  0.00           O  
ATOM    248  N1    G     8      62.476  51.176  42.039  1.00  0.00           N  
ATOM    249  H1    G     8      62.761  52.060  41.642  1.00  0.00           H  
ATOM    250  C2    G     8      61.384  51.198  42.807  1.00  0.00           C  
ATOM    251  N2    G     8      60.701  52.345  42.974  1.00  0.00           N  
ATOM    252  H21   G     8      61.014  53.178  42.496  1.00  0.00           H  
ATOM    253  H22   G     8      60.002  52.421  43.699  1.00  0.00           H  
ATOM    254  N3    G     8      60.946  50.119  43.520  1.00  0.00           N  
ATOM    255  C4    G     8      61.730  48.982  43.452  1.00  0.00           C  
ATOM    256  C3'   G     8      59.633  45.719  43.719  1.00  0.00           C  
ATOM    257  H3'   G     8      60.441  45.631  42.993  1.00  0.00           H  
ATOM    258  C2'   G     8      59.399  47.079  44.233  1.00  0.00           C  
ATOM    259  H2'   G     8      59.133  47.801  43.462  1.00  0.00           H  
ATOM    260  O2'   G     8      58.292  47.221  45.193  1.00  0.00           O  
ATOM    261 HO2'   G     8      58.074  48.148  45.315  1.00  0.00           H  
ATOM    262  O3'   G     8      58.516  44.975  43.266  1.00  0.00           O  
ATOM    263  P     G     9      58.048  45.076  41.717  1.00  0.00           P  
ATOM    264  OP1   G     9      56.827  44.276  41.526  1.00  0.00           O  
ATOM    265  OP2   G     9      59.164  44.963  40.740  1.00  0.00           O  
ATOM    266  O5'   G     9      57.613  46.628  41.618  1.00  0.00           O  
ATOM    267  C5'   G     9      56.510  47.258  42.164  1.00  0.00           C  
ATOM    268  H5'   G     9      56.521  47.227  43.254  1.00  0.00           H  
ATOM    269 H5''   G     9      55.680  46.648  41.808  1.00  0.00           H  
ATOM    270  C4'   G     9      56.494  48.705  41.830  1.00  0.00           C  
ATOM    271  H4'   G     9      55.546  49.064  42.231  1.00  0.00           H  
ATOM    272  O4'   G     9      57.673  49.396  42.270  1.00  0.00           O  
ATOM    273  C1'   G     9      57.862  50.408  41.254  1.00  0.00           C  
ATOM    274  H1'   G     9      57.864  51.337  41.824  1.00  0.00           H  
ATOM    275  N9    G     9      59.146  50.282  40.515  1.00  0.00           N  
ATOM    276  C8    G     9      60.054  49.204  40.390  1.00  0.00           C  
ATOM    277  H8    G     9      59.815  48.277  40.890  1.00  0.00           H  
ATOM    278  N7    G     9      61.096  49.317  39.605  1.00  0.00           N  
ATOM    279  C5    G     9      61.002  50.681  39.289  1.00  0.00           C  
ATOM    280  C6    G     9      61.892  51.461  38.468  1.00  0.00           C  
ATOM    281  O6    G     9      62.879  51.117  37.883  1.00  0.00           O  
ATOM    282  N1    G     9      61.422  52.685  38.231  1.00  0.00           N  
ATOM    283  H1    G     9      62.051  53.225  37.654  1.00  0.00           H  
ATOM    284  C2    G     9      60.307  53.224  38.789  1.00  0.00           C  
ATOM    285  N2    G     9      59.909  54.456  38.490  1.00  0.00           N  
ATOM    286  H21   G     9      60.541  54.962  37.886  1.00  0.00           H  
ATOM    287  H22   G     9      59.184  54.982  38.958  1.00  0.00           H  
ATOM    288  N3    G     9      59.462  52.499  39.490  1.00  0.00           N  
ATOM    289  C4    G     9      59.800  51.243  39.708  1.00  0.00           C  
ATOM    290  C3'   G     9      56.321  48.781  40.326  1.00  0.00           C  
ATOM    291  H3'   G     9      57.105  48.291  39.748  1.00  0.00           H  
ATOM    292  C2'   G     9      56.634  50.263  40.273  1.00  0.00           C  
ATOM    293  H2'   G     9      56.752  50.365  39.194  1.00  0.00           H  
ATOM    294  O2'   G     9      55.659  51.181  40.717  1.00  0.00           O  
ATOM    295 HO2'   G     9      54.811  51.066  40.282  1.00  0.00           H  
ATOM    296  O3'   G     9      54.964  48.503  39.826  1.00  0.00           O  
ATOM    297  P     G    10      54.874  48.209  38.279  1.00  0.00           P  
ATOM    298  OP1   G    10      53.459  48.042  38.000  1.00  0.00           O  
ATOM    299  OP2   G    10      55.751  47.148  37.774  1.00  0.00           O  
ATOM    300  O5'   G    10      55.259  49.527  37.548  1.00  0.00           O  
ATOM    301  C5'   G    10      54.430  50.641  37.583  1.00  0.00           C  
ATOM    302  H5'   G    10      54.278  50.893  38.632  1.00  0.00           H  
ATOM    303 H5''   G    10      53.455  50.527  37.108  1.00  0.00           H  
ATOM    304  C4'   G    10      55.086  51.815  36.885  1.00  0.00           C  
ATOM    305  H4'   G    10      54.432  52.676  37.025  1.00  0.00           H  
ATOM    306  O4'   G    10      56.233  52.349  37.362  1.00  0.00           O  
ATOM    307  C1'   G    10      57.049  52.850  36.281  1.00  0.00           C  
ATOM    308  H1'   G    10      57.369  53.880  36.440  1.00  0.00           H  
ATOM    309  N9    G    10      58.296  51.985  36.185  1.00  0.00           N  
ATOM    310  C8    G    10      58.481  50.655  36.496  1.00  0.00           C  
ATOM    311  H8    G    10      57.820  50.034  37.082  1.00  0.00           H  
ATOM    312  N7    G    10      59.647  50.126  36.105  1.00  0.00           N  
ATOM    313  C5    G    10      60.220  51.205  35.487  1.00  0.00           C  
ATOM    314  C6    G    10      61.439  51.300  34.689  1.00  0.00           C  
ATOM    315  O6    G    10      62.338  50.480  34.601  1.00  0.00           O  
ATOM    316  N1    G    10      61.585  52.536  34.073  1.00  0.00           N  
ATOM    317  H1    G    10      62.448  52.766  33.603  1.00  0.00           H  
ATOM    318  C2    G    10      60.779  53.549  34.287  1.00  0.00           C  
ATOM    319  N2    G    10      61.024  54.654  33.635  1.00  0.00           N  
ATOM    320  H21   G    10      61.816  54.811  33.028  1.00  0.00           H  
ATOM    321  H22   G    10      60.382  55.428  33.734  1.00  0.00           H  
ATOM    322  N3    G    10      59.654  53.584  34.998  1.00  0.00           N  
ATOM    323  C4    G    10      59.402  52.341  35.544  1.00  0.00           C  
ATOM    324  C3'   G    10      55.220  51.561  35.383  1.00  0.00           C  
ATOM    325  H3'   G    10      55.721  50.603  35.244  1.00  0.00           H  
ATOM    326  C2'   G    10      56.221  52.632  35.018  1.00  0.00           C  
ATOM    327  H2'   G    10      56.751  52.347  34.109  1.00  0.00           H  
ATOM    328  O2'   G    10      55.726  53.874  34.703  1.00  0.00           O  
ATOM    329 HO2'   G    10      54.854  53.638  34.377  1.00  0.00           H  
ATOM    330  O3'   G    10      54.037  51.558  34.537  1.00  0.00           O  
ATOM    331  P     C    11      53.922  50.715  33.156  1.00  0.00           P  
ATOM    332  OP1   C    11      52.521  50.879  32.721  1.00  0.00           O  
ATOM    333  OP2   C    11      54.370  49.297  33.422  1.00  0.00           O  
ATOM    334  O5'   C    11      54.805  51.304  32.037  1.00  0.00           O  
ATOM    335  C5'   C    11      54.432  52.529  31.511  1.00  0.00           C  
ATOM    336  H5'   C    11      54.119  53.174  32.332  1.00  0.00           H  
ATOM    337 H5''   C    11      53.627  52.470  30.779  1.00  0.00           H  
ATOM    338  C4'   C    11      55.586  53.300  30.824  1.00  0.00           C  
ATOM    339  H4'   C    11      55.202  54.269  30.501  1.00  0.00           H  
ATOM    340  O4'   C    11      56.737  53.388  31.608  1.00  0.00           O  
ATOM    341  C1'   C    11      57.958  53.323  30.842  1.00  0.00           C  
ATOM    342  H1'   C    11      58.656  54.155  30.928  1.00  0.00           H  
ATOM    343  N1    C    11      58.711  52.016  31.021  1.00  0.00           N  
ATOM    344  C6    C    11      58.249  51.003  31.729  1.00  0.00           C  
ATOM    345  H6    C    11      57.173  50.985  31.819  1.00  0.00           H  
ATOM    346  C5    C    11      59.067  50.014  32.078  1.00  0.00           C  
ATOM    347  H5    C    11      58.807  49.154  32.679  1.00  0.00           H  
ATOM    348  C4    C    11      60.469  50.136  31.749  1.00  0.00           C  
ATOM    349  N4    C    11      61.347  49.255  32.184  1.00  0.00           N  
ATOM    350  H41   C    11      62.340  49.426  32.116  1.00  0.00           H  
ATOM    351  H42   C    11      61.084  48.498  32.799  1.00  0.00           H  
ATOM    352  N3    C    11      60.981  51.082  30.947  1.00  0.00           N  
ATOM    353  C2    C    11      60.047  52.023  30.522  1.00  0.00           C  
ATOM    354  O2    C    11      60.509  53.017  29.888  1.00  0.00           O  
ATOM    355  C3'   C    11      56.031  52.651  29.492  1.00  0.00           C  
ATOM    356  H3'   C    11      56.130  51.585  29.696  1.00  0.00           H  
ATOM    357  C2'   C    11      57.451  53.198  29.414  1.00  0.00           C  
ATOM    358  H2'   C    11      58.077  52.543  28.808  1.00  0.00           H  
ATOM    359  O2'   C    11      57.389  54.554  28.961  1.00  0.00           O  
ATOM    360 HO2'   C    11      56.496  54.748  28.666  1.00  0.00           H  
ATOM    361  O3'   C    11      55.200  52.886  28.358  1.00  0.00           O  
ATOM    362  P     U    12      55.242  51.882  27.170  1.00  0.00           P  
ATOM    363  OP1   U    12      54.179  52.322  26.229  1.00  0.00           O  
ATOM    364  OP2   U    12      55.128  50.501  27.803  1.00  0.00           O  
ATOM    365  O5'   U    12      56.632  51.962  26.492  1.00  0.00           O  
ATOM    366  C5'   U    12      57.007  53.022  25.655  1.00  0.00           C  
ATOM    367  H5'   U    12      57.004  53.889  26.316  1.00  0.00           H  
ATOM    368 H5''   U    12      56.303  53.140  24.831  1.00  0.00           H  
ATOM    369  C4'   U    12      58.428  53.031  25.195  1.00  0.00           C  
ATOM    370  H4'   U    12      58.786  54.025  24.929  1.00  0.00           H  
ATOM    371  O4'   U    12      59.171  52.822  26.442  1.00  0.00           O  
ATOM    372  C1'   U    12      60.412  52.209  26.129  1.00  0.00           C  
ATOM    373  H1'   U    12      61.264  52.889  26.165  1.00  0.00           H  
ATOM    374  N1    U    12      60.633  51.067  27.117  1.00  0.00           N  
ATOM    375  C6    U    12      59.560  50.386  27.601  1.00  0.00           C  
ATOM    376  H6    U    12      58.561  50.772  27.461  1.00  0.00           H  
ATOM    377  C5    U    12      59.750  49.264  28.347  1.00  0.00           C  
ATOM    378  H5    U    12      58.892  48.754  28.760  1.00  0.00           H  
ATOM    379  C4    U    12      61.085  48.764  28.643  1.00  0.00           C  
ATOM    380  O4    U    12      61.319  47.746  29.341  1.00  0.00           O  
ATOM    381  N3    U    12      62.082  49.502  28.095  1.00  0.00           N  
ATOM    382  H3    U    12      63.001  49.085  28.148  1.00  0.00           H  
ATOM    383  C2    U    12      61.935  50.603  27.257  1.00  0.00           C  
ATOM    384  O2    U    12      62.927  51.136  26.671  1.00  0.00           O  
ATOM    385  C3'   U    12      58.881  51.914  24.313  1.00  0.00           C  
ATOM    386  H3'   U    12      58.411  50.986  24.640  1.00  0.00           H  
ATOM    387  C2'   U    12      60.368  51.790  24.649  1.00  0.00           C  
ATOM    388  H2'   U    12      60.706  50.776  24.432  1.00  0.00           H  
ATOM    389  O2'   U    12      61.027  52.764  23.875  1.00  0.00           O  
ATOM    390 HO2'   U    12      60.524  52.721  23.059  1.00  0.00           H  
ATOM    391  O3'   U    12      58.661  52.132  22.918  1.00  0.00           O  
ATOM    392  P     C    13      58.636  50.985  21.862  1.00  0.00           P  
ATOM    393  OP1   C    13      58.232  51.585  20.554  1.00  0.00           O  
ATOM    394  OP2   C    13      57.939  49.819  22.362  1.00  0.00           O  
ATOM    395  O5'   C    13      60.215  50.572  21.667  1.00  0.00           O  
ATOM    396  C5'   C    13      61.067  51.425  21.019  1.00  0.00           C  
ATOM    397  H5'   C    13      61.001  52.419  21.461  1.00  0.00           H  
ATOM    398 H5''   C    13      60.727  51.453  19.984  1.00  0.00           H  
ATOM    399  C4'   C    13      62.550  50.902  21.177  1.00  0.00           C  
ATOM    400  H4'   C    13      63.300  51.653  20.927  1.00  0.00           H  
ATOM    401  O4'   C    13      62.645  50.796  22.562  1.00  0.00           O  
ATOM    402  C1'   C    13      63.518  49.742  22.911  1.00  0.00           C  
ATOM    403  H1'   C    13      64.431  50.014  23.440  1.00  0.00           H  
ATOM    404  N1    C    13      62.987  48.710  23.881  1.00  0.00           N  
ATOM    405  C6    C    13      61.633  48.643  24.097  1.00  0.00           C  
ATOM    406  H6    C    13      60.993  49.253  23.477  1.00  0.00           H  
ATOM    407  C5    C    13      61.080  47.909  25.042  1.00  0.00           C  
ATOM    408  H5    C    13      60.003  47.844  25.076  1.00  0.00           H  
ATOM    409  C4    C    13      61.937  47.148  25.821  1.00  0.00           C  
ATOM    410  N4    C    13      61.449  46.288  26.699  1.00  0.00           N  
ATOM    411  H41   C    13      62.062  45.603  27.116  1.00  0.00           H  
ATOM    412  H42   C    13      60.453  46.123  26.745  1.00  0.00           H  
ATOM    413  N3    C    13      63.231  47.116  25.509  1.00  0.00           N  
ATOM    414  C2    C    13      63.771  47.933  24.656  1.00  0.00           C  
ATOM    415  O2    C    13      65.007  48.021  24.686  1.00  0.00           O  
ATOM    416  C3'   C    13      62.758  49.534  20.584  1.00  0.00           C  
ATOM    417  H3'   C    13      61.883  48.921  20.798  1.00  0.00           H  
ATOM    418  C2'   C    13      63.870  49.082  21.549  1.00  0.00           C  
ATOM    419  H2'   C    13      63.898  48.019  21.790  1.00  0.00           H  
ATOM    420  O2'   C    13      65.141  49.578  21.209  1.00  0.00           O  
ATOM    421 HO2'   C    13      65.175  49.781  20.271  1.00  0.00           H  
ATOM    422  O3'   C    13      63.043  49.481  19.182  1.00  0.00           O  
ATOM    423  P     U    14      62.917  48.219  18.271  1.00  0.00           P  
ATOM    424  OP1   U    14      63.665  48.439  17.029  1.00  0.00           O  
ATOM    425  OP2   U    14      61.458  48.016  18.177  1.00  0.00           O  
ATOM    426  O5'   U    14      63.587  47.003  19.068  1.00  0.00           O  
ATOM    427  C5'   U    14      65.005  46.754  18.887  1.00  0.00           C  
ATOM    428  H5'   U    14      65.525  47.670  19.166  1.00  0.00           H  
ATOM    429 H5''   U    14      65.081  46.503  17.829  1.00  0.00           H  
ATOM    430  C4'   U    14      65.683  45.689  19.746  1.00  0.00           C  
ATOM    431  H4'   U    14      66.750  45.608  19.536  1.00  0.00           H  
ATOM    432  O4'   U    14      65.471  45.923  21.104  1.00  0.00           O  
ATOM    433  C1'   U    14      65.336  44.638  21.708  1.00  0.00           C  
ATOM    434  H1'   U    14      66.121  44.600  22.463  1.00  0.00           H  
ATOM    435  N1    U    14      64.012  44.453  22.318  1.00  0.00           N  
ATOM    436  C6    U    14      63.044  45.355  21.989  1.00  0.00           C  
ATOM    437  H6    U    14      63.202  46.032  21.163  1.00  0.00           H  
ATOM    438  C5    U    14      61.821  45.255  22.615  1.00  0.00           C  
ATOM    439  H5    U    14      61.063  45.994  22.399  1.00  0.00           H  
ATOM    440  C4    U    14      61.578  44.311  23.671  1.00  0.00           C  
ATOM    441  O4    U    14      60.556  44.253  24.400  1.00  0.00           O  
ATOM    442  N3    U    14      62.680  43.469  24.029  1.00  0.00           N  
ATOM    443  H3    U    14      62.627  42.720  24.705  1.00  0.00           H  
ATOM    444  C2    U    14      63.825  43.469  23.236  1.00  0.00           C  
ATOM    445  O2    U    14      64.755  42.714  23.453  1.00  0.00           O  
ATOM    446  C3'   U    14      65.002  44.363  19.473  1.00  0.00           C  
ATOM    447  H3'   U    14      63.915  44.420  19.540  1.00  0.00           H  
ATOM    448  C2'   U    14      65.669  43.582  20.606  1.00  0.00           C  
ATOM    449  H2'   U    14      65.028  42.739  20.860  1.00  0.00           H  
ATOM    450  O2'   U    14      67.043  43.287  20.512  1.00  0.00           O  
ATOM    451 HO2'   U    14      67.216  42.606  21.167  1.00  0.00           H  
ATOM    452  O3'   U    14      65.524  43.863  18.198  1.00  0.00           O  
ATOM    453  P     A    15      64.792  42.698  17.474  1.00  0.00           P  
ATOM    454  OP1   A    15      65.587  42.406  16.233  1.00  0.00           O  
ATOM    455  OP2   A    15      63.368  42.992  17.180  1.00  0.00           O  
ATOM    456  O5'   A    15      64.758  41.389  18.417  1.00  0.00           O  
ATOM    457  C5'   A    15      65.907  40.512  18.457  1.00  0.00           C  
ATOM    458  H5'   A    15      66.822  41.045  18.715  1.00  0.00           H  
ATOM    459 H5''   A    15      66.032  40.121  17.448  1.00  0.00           H  
ATOM    460  C4'   A    15      65.848  39.490  19.579  1.00  0.00           C  
ATOM    461  H4'   A    15      66.734  38.876  19.735  1.00  0.00           H  
ATOM    462  O4'   A    15      65.528  40.141  20.856  1.00  0.00           O  
ATOM    463  C1'   A    15      64.652  39.269  21.629  1.00  0.00           C  
ATOM    464  H1'   A    15      64.988  39.010  22.633  1.00  0.00           H  
ATOM    465  N9    A    15      63.333  39.914  21.764  1.00  0.00           N  
ATOM    466  C8    A    15      62.756  41.076  21.208  1.00  0.00           C  
ATOM    467  H8    A    15      63.326  41.625  20.473  1.00  0.00           H  
ATOM    468  N7    A    15      61.591  41.378  21.729  1.00  0.00           N  
ATOM    469  C5    A    15      61.331  40.326  22.646  1.00  0.00           C  
ATOM    470  C6    A    15      60.359  40.055  23.630  1.00  0.00           C  
ATOM    471  N6    A    15      59.339  40.904  23.871  1.00  0.00           N  
ATOM    472  H61   A    15      58.656  40.641  24.567  1.00  0.00           H  
ATOM    473  H62   A    15      59.381  41.846  23.511  1.00  0.00           H  
ATOM    474  N1    A    15      60.443  39.043  24.506  1.00  0.00           N  
ATOM    475  C2    A    15      61.554  38.329  24.355  1.00  0.00           C  
ATOM    476  H2    A    15      61.849  37.719  25.196  1.00  0.00           H  
ATOM    477  N3    A    15      62.550  38.379  23.451  1.00  0.00           N  
ATOM    478  C4    A    15      62.351  39.471  22.656  1.00  0.00           C  
ATOM    479  C3'   A    15      64.607  38.635  19.350  1.00  0.00           C  
ATOM    480  H3'   A    15      63.750  39.274  19.136  1.00  0.00           H  
ATOM    481  C2'   A    15      64.522  37.983  20.773  1.00  0.00           C  
ATOM    482  H2'   A    15      63.599  37.424  20.921  1.00  0.00           H  
ATOM    483  O2'   A    15      65.658  37.168  20.990  1.00  0.00           O  
ATOM    484 HO2'   A    15      65.999  36.891  20.137  1.00  0.00           H  
ATOM    485  O3'   A    15      64.842  37.710  18.318  1.00  0.00           O  
ATOM    486  P     G    16      63.607  37.252  17.392  1.00  0.00           P  
ATOM    487  OP1   G    16      64.245  36.801  16.175  1.00  0.00           O  
ATOM    488  OP2   G    16      62.639  38.368  17.270  1.00  0.00           O  
ATOM    489  O5'   G    16      63.000  36.136  18.267  1.00  0.00           O  
ATOM    490  C5'   G    16      63.635  34.924  18.477  1.00  0.00           C  
ATOM    491  H5'   G    16      64.695  34.931  18.729  1.00  0.00           H  
ATOM    492 H5''   G    16      63.529  34.237  17.638  1.00  0.00           H  
ATOM    493  C4'   G    16      62.906  34.210  19.559  1.00  0.00           C  
ATOM    494  H4'   G    16      63.531  33.404  19.942  1.00  0.00           H  
ATOM    495  O4'   G    16      62.573  35.048  20.686  1.00  0.00           O  
ATOM    496  C1'   G    16      61.487  34.461  21.378  1.00  0.00           C  
ATOM    497  H1'   G    16      61.698  34.067  22.372  1.00  0.00           H  
ATOM    498  N9    G    16      60.465  35.535  21.560  1.00  0.00           N  
ATOM    499  C8    G    16      60.388  36.688  20.813  1.00  0.00           C  
ATOM    500  H8    G    16      61.113  36.902  20.041  1.00  0.00           H  
ATOM    501  N7    G    16      59.395  37.462  21.151  1.00  0.00           N  
ATOM    502  C5    G    16      58.750  36.786  22.176  1.00  0.00           C  
ATOM    503  C6    G    16      57.593  37.176  22.975  1.00  0.00           C  
ATOM    504  O6    G    16      56.904  38.218  22.958  1.00  0.00           O  
ATOM    505  N1    G    16      57.225  36.140  23.841  1.00  0.00           N  
ATOM    506  H1    G    16      56.462  36.195  24.502  1.00  0.00           H  
ATOM    507  C2    G    16      58.012  35.016  24.085  1.00  0.00           C  
ATOM    508  N2    G    16      57.692  34.340  25.116  1.00  0.00           N  
ATOM    509  H21   G    16      56.860  34.608  25.622  1.00  0.00           H  
ATOM    510  H22   G    16      58.075  33.414  25.243  1.00  0.00           H  
ATOM    511  N3    G    16      59.056  34.620  23.395  1.00  0.00           N  
ATOM    512  C4    G    16      59.370  35.554  22.392  1.00  0.00           C  
ATOM    513  C3'   G    16      61.504  33.591  19.288  1.00  0.00           C  
ATOM    514  H3'   G    16      60.879  34.301  18.745  1.00  0.00           H  
ATOM    515  C2'   G    16      60.880  33.318  20.628  1.00  0.00           C  
ATOM    516  H2'   G    16      59.791  33.346  20.643  1.00  0.00           H  
ATOM    517  O2'   G    16      61.487  32.122  21.225  1.00  0.00           O  
ATOM    518 HO2'   G    16      61.177  31.344  20.757  1.00  0.00           H  
ATOM    519  O3'   G    16      61.729  32.429  18.423  1.00  0.00           O  
ATOM    520  P     U    17      60.581  31.654  17.531  1.00  0.00           P  
ATOM    521  OP1   U    17      61.141  30.479  17.001  1.00  0.00           O  
ATOM    522  OP2   U    17      60.045  32.690  16.636  1.00  0.00           O  
ATOM    523  O5'   U    17      59.485  31.159  18.576  1.00  0.00           O  
ATOM    524  C5'   U    17      59.283  29.897  19.067  1.00  0.00           C  
ATOM    525  H5'   U    17      60.290  29.582  19.342  1.00  0.00           H  
ATOM    526 H5''   U    17      59.013  29.239  18.241  1.00  0.00           H  
ATOM    527  C4'   U    17      58.159  29.876  20.057  1.00  0.00           C  
ATOM    528  H4'   U    17      58.135  28.926  20.590  1.00  0.00           H  
ATOM    529  O4'   U    17      58.195  30.842  21.020  1.00  0.00           O  
ATOM    530  C1'   U    17      56.852  31.226  21.401  1.00  0.00           C  
ATOM    531  H1'   U    17      56.644  31.042  22.455  1.00  0.00           H  
ATOM    532  N1    U    17      56.594  32.657  21.095  1.00  0.00           N  
ATOM    533  C6    U    17      57.077  33.285  19.987  1.00  0.00           C  
ATOM    534  H6    U    17      57.750  32.721  19.358  1.00  0.00           H  
ATOM    535  C5    U    17      56.851  34.604  19.826  1.00  0.00           C  
ATOM    536  H5    U    17      57.411  35.104  19.050  1.00  0.00           H  
ATOM    537  C4    U    17      55.950  35.314  20.679  1.00  0.00           C  
ATOM    538  O4    U    17      55.603  36.525  20.560  1.00  0.00           O  
ATOM    539  N3    U    17      55.495  34.628  21.793  1.00  0.00           N  
ATOM    540  H3    U    17      54.752  34.971  22.385  1.00  0.00           H  
ATOM    541  C2    U    17      55.809  33.347  22.095  1.00  0.00           C  
ATOM    542  O2    U    17      55.350  32.864  23.135  1.00  0.00           O  
ATOM    543  C3'   U    17      56.776  29.988  19.386  1.00  0.00           C  
ATOM    544  H3'   U    17      56.724  30.742  18.600  1.00  0.00           H  
ATOM    545  C2'   U    17      55.895  30.295  20.627  1.00  0.00           C  
ATOM    546  H2'   U    17      55.043  30.907  20.330  1.00  0.00           H  
ATOM    547  O2'   U    17      55.481  29.101  21.343  1.00  0.00           O  
ATOM    548 HO2'   U    17      55.506  28.359  20.734  1.00  0.00           H  
ATOM    549  O3'   U    17      56.453  28.709  18.823  1.00  0.00           O  
ATOM    550  P     G    18      55.154  28.408  17.971  1.00  0.00           P  
ATOM    551  OP1   G    18      54.153  29.473  18.166  1.00  0.00           O  
ATOM    552  OP2   G    18      54.730  27.024  18.244  1.00  0.00           O  
ATOM    553  O5'   G    18      55.895  28.411  16.569  1.00  0.00           O  
ATOM    554  C5'   G    18      55.813  29.428  15.647  1.00  0.00           C  
ATOM    555  H5'   G    18      56.109  30.415  16.003  1.00  0.00           H  
ATOM    556 H5''   G    18      54.809  29.550  15.239  1.00  0.00           H  
ATOM    557  C4'   G    18      56.769  29.127  14.436  1.00  0.00           C  
ATOM    558  H4'   G    18      57.777  29.056  14.843  1.00  0.00           H  
ATOM    559  O4'   G    18      56.412  27.924  13.834  1.00  0.00           O  
ATOM    560  C1'   G    18      56.439  28.040  12.409  1.00  0.00           C  
ATOM    561  H1'   G    18      56.924  27.194  11.921  1.00  0.00           H  
ATOM    562  N9    G    18      55.029  28.013  11.872  1.00  0.00           N  
ATOM    563  C8    G    18      53.780  28.031  12.473  1.00  0.00           C  
ATOM    564  H8    G    18      53.638  27.967  13.542  1.00  0.00           H  
ATOM    565  N7    G    18      52.832  27.861  11.623  1.00  0.00           N  
ATOM    566  C5    G    18      53.476  27.746  10.398  1.00  0.00           C  
ATOM    567  C6    G    18      52.835  27.655   9.072  1.00  0.00           C  
ATOM    568  O6    G    18      51.695  27.478   8.650  1.00  0.00           O  
ATOM    569  N1    G    18      53.797  27.742   8.102  1.00  0.00           N  
ATOM    570  H1    G    18      53.488  27.638   7.146  1.00  0.00           H  
ATOM    571  C2    G    18      55.155  27.703   8.359  1.00  0.00           C  
ATOM    572  N2    G    18      55.944  27.674   7.363  1.00  0.00           N  
ATOM    573  H21   G    18      55.604  27.495   6.430  1.00  0.00           H  
ATOM    574  H22   G    18      56.922  27.612   7.610  1.00  0.00           H  
ATOM    575  N3    G    18      55.732  27.699   9.566  1.00  0.00           N  
ATOM    576  C4    G    18      54.814  27.737  10.588  1.00  0.00           C  
ATOM    577  C3'   G    18      56.707  30.153  13.323  1.00  0.00           C  
ATOM    578  H3'   G    18      55.698  30.557  13.235  1.00  0.00           H  
ATOM    579  C2'   G    18      57.154  29.313  12.136  1.00  0.00           C  
ATOM    580  H2'   G    18      56.888  29.744  11.171  1.00  0.00           H  
ATOM    581  O2'   G    18      58.553  29.069  12.132  1.00  0.00           O  
ATOM    582 HO2'   G    18      58.900  29.808  12.637  1.00  0.00           H  
ATOM    583  O3'   G    18      57.790  31.085  13.451  1.00  0.00           O  
ATOM    584  P     A    19      57.817  32.505  12.675  1.00  0.00           P  
ATOM    585  OP1   A    19      59.028  33.192  13.069  1.00  0.00           O  
ATOM    586  OP2   A    19      56.456  33.106  12.902  1.00  0.00           O  
ATOM    587  O5'   A    19      57.861  32.145  11.162  1.00  0.00           O  
ATOM    588  C5'   A    19      59.108  31.765  10.558  1.00  0.00           C  
ATOM    589  H5'   A    19      59.349  30.798  11.001  1.00  0.00           H  
ATOM    590 H5''   A    19      59.866  32.522  10.758  1.00  0.00           H  
ATOM    591  C4'   A    19      58.973  31.567   8.987  1.00  0.00           C  
ATOM    592  H4'   A    19      59.963  31.253   8.656  1.00  0.00           H  
ATOM    593  O4'   A    19      58.015  30.606   8.569  1.00  0.00           O  
ATOM    594  C1'   A    19      57.133  31.006   7.547  1.00  0.00           C  
ATOM    595  H1'   A    19      57.169  30.206   6.807  1.00  0.00           H  
ATOM    596  N9    A    19      55.726  31.163   8.007  1.00  0.00           N  
ATOM    597  C8    A    19      55.254  31.296   9.274  1.00  0.00           C  
ATOM    598  H8    A    19      55.900  31.450  10.126  1.00  0.00           H  
ATOM    599  N7    A    19      53.966  31.184   9.366  1.00  0.00           N  
ATOM    600  C5    A    19      53.598  30.966   8.025  1.00  0.00           C  
ATOM    601  C6    A    19      52.316  30.760   7.413  1.00  0.00           C  
ATOM    602  N6    A    19      51.213  30.818   8.089  1.00  0.00           N  
ATOM    603  H61   A    19      50.392  30.461   7.621  1.00  0.00           H  
ATOM    604  H62   A    19      51.257  30.690   9.090  1.00  0.00           H  
ATOM    605  N1    A    19      52.213  30.745   6.038  1.00  0.00           N  
ATOM    606  C2    A    19      53.347  30.725   5.402  1.00  0.00           C  
ATOM    607  H2    A    19      53.317  30.603   4.329  1.00  0.00           H  
ATOM    608  N3    A    19      54.599  30.850   5.837  1.00  0.00           N  
ATOM    609  C4    A    19      54.651  30.995   7.196  1.00  0.00           C  
ATOM    610  C3'   A    19      58.417  32.814   8.265  1.00  0.00           C  
ATOM    611  H3'   A    19      57.567  33.130   8.869  1.00  0.00           H  
ATOM    612  C2'   A    19      57.768  32.250   6.948  1.00  0.00           C  
ATOM    613  H2'   A    19      57.049  33.000   6.619  1.00  0.00           H  
ATOM    614  O2'   A    19      58.788  31.886   5.995  1.00  0.00           O  
ATOM    615 HO2'   A    19      59.670  31.972   6.364  1.00  0.00           H  
ATOM    616  O3'   A    19      59.343  33.805   8.042  1.00  0.00           O  
ATOM    617  P     U    20      59.061  35.442   8.202  1.00  0.00           P  
ATOM    618  OP1   U    20      60.388  36.028   7.870  1.00  0.00           O  
ATOM    619  OP2   U    20      58.404  35.659   9.525  1.00  0.00           O  
ATOM    620  O5'   U    20      58.061  35.752   7.072  1.00  0.00           O  
ATOM    621  C5'   U    20      58.467  35.749   5.671  1.00  0.00           C  
ATOM    622  H5'   U    20      58.938  34.785   5.483  1.00  0.00           H  
ATOM    623 H5''   U    20      59.151  36.595   5.605  1.00  0.00           H  
ATOM    624  C4'   U    20      57.411  35.940   4.639  1.00  0.00           C  
ATOM    625  H4'   U    20      57.809  36.124   3.641  1.00  0.00           H  
ATOM    626  O4'   U    20      56.574  34.793   4.744  1.00  0.00           O  
ATOM    627  C1'   U    20      55.264  35.121   4.456  1.00  0.00           C  
ATOM    628  H1'   U    20      54.753  34.671   3.604  1.00  0.00           H  
ATOM    629  N1    U    20      54.288  34.919   5.628  1.00  0.00           N  
ATOM    630  C6    U    20      54.790  34.936   6.971  1.00  0.00           C  
ATOM    631  H6    U    20      55.798  35.251   7.197  1.00  0.00           H  
ATOM    632  C5    U    20      53.884  34.558   7.915  1.00  0.00           C  
ATOM    633  H5    U    20      54.104  34.555   8.972  1.00  0.00           H  
ATOM    634  C4    U    20      52.503  34.152   7.663  1.00  0.00           C  
ATOM    635  O4    U    20      51.731  33.771   8.489  1.00  0.00           O  
ATOM    636  N3    U    20      52.129  34.172   6.360  1.00  0.00           N  
ATOM    637  H3    U    20      51.153  34.029   6.143  1.00  0.00           H  
ATOM    638  C2    U    20      52.982  34.515   5.362  1.00  0.00           C  
ATOM    639  O2    U    20      52.518  34.595   4.244  1.00  0.00           O  
ATOM    640  C3'   U    20      56.527  37.052   4.934  1.00  0.00           C  
ATOM    641  H3'   U    20      56.296  37.090   5.998  1.00  0.00           H  
ATOM    642  C2'   U    20      55.313  36.608   4.181  1.00  0.00           C  
ATOM    643  H2'   U    20      54.357  37.035   4.483  1.00  0.00           H  
ATOM    644  O2'   U    20      55.555  36.879   2.777  1.00  0.00           O  
ATOM    645 HO2'   U    20      54.751  36.927   2.255  1.00  0.00           H  
ATOM    646  O3'   U    20      57.007  38.379   4.459  1.00  0.00           O  
ATOM    647  P     G    21      56.403  39.708   4.982  1.00  0.00           P  
ATOM    648  OP1   G    21      57.077  40.793   4.208  1.00  0.00           O  
ATOM    649  OP2   G    21      56.435  39.757   6.447  1.00  0.00           O  
ATOM    650  O5'   G    21      54.862  39.881   4.639  1.00  0.00           O  
ATOM    651  C5'   G    21      54.445  40.041   3.339  1.00  0.00           C  
ATOM    652  H5'   G    21      54.872  39.205   2.785  1.00  0.00           H  
ATOM    653 H5''   G    21      54.744  41.064   3.113  1.00  0.00           H  
ATOM    654  C4'   G    21      52.918  39.955   3.278  1.00  0.00           C  
ATOM    655  H4'   G    21      52.580  40.130   2.256  1.00  0.00           H  
ATOM    656  O4'   G    21      52.327  38.697   3.657  1.00  0.00           O  
ATOM    657  C1'   G    21      50.974  39.024   4.123  1.00  0.00           C  
ATOM    658  H1'   G    21      50.220  38.658   3.427  1.00  0.00           H  
ATOM    659  N9    G    21      50.944  38.277   5.462  1.00  0.00           N  
ATOM    660  C8    G    21      51.994  37.883   6.187  1.00  0.00           C  
ATOM    661  H8    G    21      53.019  38.183   6.026  1.00  0.00           H  
ATOM    662  N7    G    21      51.653  37.216   7.296  1.00  0.00           N  
ATOM    663  C5    G    21      50.254  37.240   7.274  1.00  0.00           C  
ATOM    664  C6    G    21      49.275  36.654   8.193  1.00  0.00           C  
ATOM    665  O6    G    21      49.475  36.021   9.225  1.00  0.00           O  
ATOM    666  N1    G    21      47.961  36.802   7.758  1.00  0.00           N  
ATOM    667  H1    G    21      47.273  36.299   8.300  1.00  0.00           H  
ATOM    668  C2    G    21      47.623  37.325   6.557  1.00  0.00           C  
ATOM    669  N2    G    21      46.372  37.237   6.131  1.00  0.00           N  
ATOM    670  H21   G    21      45.753  36.727   6.746  1.00  0.00           H  
ATOM    671  H22   G    21      46.118  37.797   5.329  1.00  0.00           H  
ATOM    672  N3    G    21      48.485  37.963   5.698  1.00  0.00           N  
ATOM    673  C4    G    21      49.822  37.864   6.140  1.00  0.00           C  
ATOM    674  C3'   G    21      52.193  40.978   4.256  1.00  0.00           C  
ATOM    675  H3'   G    21      52.596  40.821   5.257  1.00  0.00           H  
ATOM    676  C2'   G    21      50.734  40.514   4.194  1.00  0.00           C  
ATOM    677  H2'   G    21      50.224  40.779   5.121  1.00  0.00           H  
ATOM    678  O2'   G    21      50.057  40.895   3.047  1.00  0.00           O  
ATOM    679 HO2'   G    21      50.361  41.752   2.741  1.00  0.00           H  
ATOM    680  O3'   G    21      52.435  42.330   3.834  1.00  0.00           O  
ATOM    681  P     C    22      52.471  43.502   4.906  1.00  0.00           P  
ATOM    682  OP1   C    22      52.593  44.820   4.181  1.00  0.00           O  
ATOM    683  OP2   C    22      53.434  43.087   5.960  1.00  0.00           O  
ATOM    684  O5'   C    22      51.011  43.464   5.543  1.00  0.00           O  
ATOM    685  C5'   C    22      50.003  44.077   4.854  1.00  0.00           C  
ATOM    686  H5'   C    22      49.964  43.838   3.792  1.00  0.00           H  
ATOM    687 H5''   C    22      50.184  45.151   4.906  1.00  0.00           H  
ATOM    688  C4'   C    22      48.573  43.760   5.372  1.00  0.00           C  
ATOM    689  H4'   C    22      47.839  44.260   4.739  1.00  0.00           H  
ATOM    690  O4'   C    22      48.239  42.353   5.371  1.00  0.00           O  
ATOM    691  C1'   C    22      47.472  42.105   6.546  1.00  0.00           C  
ATOM    692  H1'   C    22      46.542  41.693   6.155  1.00  0.00           H  
ATOM    693  N1    C    22      48.198  41.211   7.491  1.00  0.00           N  
ATOM    694  C6    C    22      49.580  41.157   7.632  1.00  0.00           C  
ATOM    695  H6    C    22      50.311  41.776   7.133  1.00  0.00           H  
ATOM    696  C5    C    22      50.079  40.480   8.706  1.00  0.00           C  
ATOM    697  H5    C    22      51.154  40.500   8.811  1.00  0.00           H  
ATOM    698  C4    C    22      49.238  39.803   9.587  1.00  0.00           C  
ATOM    699  N4    C    22      49.750  39.076  10.519  1.00  0.00           N  
ATOM    700  H41   C    22      49.101  38.609  11.135  1.00  0.00           H  
ATOM    701  H42   C    22      50.721  38.798  10.491  1.00  0.00           H  
ATOM    702  N3    C    22      47.917  39.782   9.439  1.00  0.00           N  
ATOM    703  C2    C    22      47.440  40.462   8.388  1.00  0.00           C  
ATOM    704  O2    C    22      46.201  40.446   8.318  1.00  0.00           O  
ATOM    705  C3'   C    22      48.409  44.269   6.746  1.00  0.00           C  
ATOM    706  H3'   C    22      49.305  43.987   7.300  1.00  0.00           H  
ATOM    707  C2'   C    22      47.182  43.416   7.234  1.00  0.00           C  
ATOM    708  H2'   C    22      47.105  43.378   8.321  1.00  0.00           H  
ATOM    709  O2'   C    22      45.912  43.970   6.783  1.00  0.00           O  
ATOM    710 HO2'   C    22      45.925  44.895   7.038  1.00  0.00           H  
ATOM    711  O3'   C    22      48.266  45.688   6.789  1.00  0.00           O  
ATOM    712  P     U    23      48.551  46.455   8.211  1.00  0.00           P  
ATOM    713  OP1   U    23      47.901  47.772   8.166  1.00  0.00           O  
ATOM    714  OP2   U    23      50.017  46.371   8.376  1.00  0.00           O  
ATOM    715  O5'   U    23      47.905  45.584   9.373  1.00  0.00           O  
ATOM    716  C5'   U    23      46.528  45.704   9.805  1.00  0.00           C  
ATOM    717  H5'   U    23      45.851  45.717   8.950  1.00  0.00           H  
ATOM    718 H5''   U    23      46.446  46.665  10.314  1.00  0.00           H  
ATOM    719  C4'   U    23      46.070  44.642  10.826  1.00  0.00           C  
ATOM    720  H4'   U    23      44.984  44.706  10.891  1.00  0.00           H  
ATOM    721  O4'   U    23      46.417  43.318  10.478  1.00  0.00           O  
ATOM    722  C1'   U    23      46.423  42.475  11.739  1.00  0.00           C  
ATOM    723  H1'   U    23      45.754  41.615  11.722  1.00  0.00           H  
ATOM    724  N1    U    23      47.887  42.109  12.034  1.00  0.00           N  
ATOM    725  C6    U    23      48.958  42.633  11.349  1.00  0.00           C  
ATOM    726  H6    U    23      48.844  43.206  10.441  1.00  0.00           H  
ATOM    727  C5    U    23      50.182  42.213  11.664  1.00  0.00           C  
ATOM    728  H5    U    23      50.996  42.566  11.048  1.00  0.00           H  
ATOM    729  C4    U    23      50.433  41.345  12.763  1.00  0.00           C  
ATOM    730  O4    U    23      51.520  40.869  13.039  1.00  0.00           O  
ATOM    731  N3    U    23      49.317  40.845  13.387  1.00  0.00           N  
ATOM    732  H3    U    23      49.576  40.083  13.997  1.00  0.00           H  
ATOM    733  C2    U    23      48.057  41.116  13.013  1.00  0.00           C  
ATOM    734  O2    U    23      47.129  40.500  13.539  1.00  0.00           O  
ATOM    735  C3'   U    23      46.501  44.793  12.245  1.00  0.00           C  
ATOM    736  H3'   U    23      47.583  44.859  12.360  1.00  0.00           H  
ATOM    737  C2'   U    23      45.916  43.439  12.769  1.00  0.00           C  
ATOM    738  H2'   U    23      46.386  43.238  13.732  1.00  0.00           H  
ATOM    739  O2'   U    23      44.488  43.317  12.835  1.00  0.00           O  
ATOM    740 HO2'   U    23      44.128  44.105  13.249  1.00  0.00           H  
ATOM    741  O3'   U    23      45.758  45.875  12.832  1.00  0.00           O  
ATOM    742  P     C    24      46.122  46.577  14.244  1.00  0.00           P  
ATOM    743  OP1   C    24      44.977  47.379  14.756  1.00  0.00           O  
ATOM    744  OP2   C    24      47.411  47.351  14.088  1.00  0.00           O  
ATOM    745  O5'   C    24      46.416  45.338  15.179  1.00  0.00           O  
ATOM    746  C5'   C    24      45.321  44.664  15.879  1.00  0.00           C  
ATOM    747  H5'   C    24      44.514  44.434  15.183  1.00  0.00           H  
ATOM    748 H5''   C    24      44.896  45.357  16.605  1.00  0.00           H  
ATOM    749  C4'   C    24      45.759  43.417  16.673  1.00  0.00           C  
ATOM    750  H4'   C    24      44.920  42.776  16.945  1.00  0.00           H  
ATOM    751  O4'   C    24      46.621  42.617  15.923  1.00  0.00           O  
ATOM    752  C1'   C    24      47.638  42.038  16.791  1.00  0.00           C  
ATOM    753  H1'   C    24      47.542  40.953  16.741  1.00  0.00           H  
ATOM    754  N1    C    24      49.011  42.384  16.364  1.00  0.00           N  
ATOM    755  C6    C    24      49.295  43.588  15.767  1.00  0.00           C  
ATOM    756  H6    C    24      48.489  44.183  15.363  1.00  0.00           H  
ATOM    757  C5    C    24      50.632  43.880  15.585  1.00  0.00           C  
ATOM    758  H5    C    24      50.777  44.774  14.997  1.00  0.00           H  
ATOM    759  C4    C    24      51.630  43.081  16.103  1.00  0.00           C  
ATOM    760  N4    C    24      52.861  43.427  15.944  1.00  0.00           N  
ATOM    761  H41   C    24      53.474  42.818  16.467  1.00  0.00           H  
ATOM    762  H42   C    24      53.132  44.285  15.485  1.00  0.00           H  
ATOM    763  N3    C    24      51.331  41.922  16.600  1.00  0.00           N  
ATOM    764  C2    C    24      50.057  41.510  16.799  1.00  0.00           C  
ATOM    765  O2    C    24      49.915  40.447  17.452  1.00  0.00           O  
ATOM    766  C3'   C    24      46.519  43.686  17.894  1.00  0.00           C  
ATOM    767  H3'   C    24      47.139  44.543  17.634  1.00  0.00           H  
ATOM    768  C2'   C    24      47.348  42.419  18.180  1.00  0.00           C  
ATOM    769  H2'   C    24      48.183  42.768  18.788  1.00  0.00           H  
ATOM    770  O2'   C    24      46.538  41.345  18.758  1.00  0.00           O  
ATOM    771 HO2'   C    24      45.928  41.648  19.435  1.00  0.00           H  
ATOM    772  O3'   C    24      45.761  44.060  19.072  1.00  0.00           O  
ATOM    773  P     G    25      46.453  44.514  20.429  1.00  0.00           P  
ATOM    774  OP1   G    25      45.696  45.607  21.093  1.00  0.00           O  
ATOM    775  OP2   G    25      47.858  44.747  20.286  1.00  0.00           O  
ATOM    776  O5'   G    25      46.401  43.214  21.293  1.00  0.00           O  
ATOM    777  C5'   G    25      45.219  42.698  21.817  1.00  0.00           C  
ATOM    778  H5'   G    25      44.577  42.737  20.937  1.00  0.00           H  
ATOM    779 H5''   G    25      44.762  43.328  22.580  1.00  0.00           H  
ATOM    780  C4'   G    25      45.337  41.337  22.496  1.00  0.00           C  
ATOM    781  H4'   G    25      44.399  41.037  22.964  1.00  0.00           H  
ATOM    782  O4'   G    25      45.622  40.247  21.556  1.00  0.00           O  
ATOM    783  C1'   G    25      46.401  39.226  22.207  1.00  0.00           C  
ATOM    784  H1'   G    25      45.937  38.240  22.207  1.00  0.00           H  
ATOM    785  N9    G    25      47.667  38.965  21.467  1.00  0.00           N  
ATOM    786  C8    G    25      48.398  39.763  20.658  1.00  0.00           C  
ATOM    787  H8    G    25      48.099  40.797  20.564  1.00  0.00           H  
ATOM    788  N7    G    25      49.575  39.309  20.286  1.00  0.00           N  
ATOM    789  C5    G    25      49.556  37.996  20.871  1.00  0.00           C  
ATOM    790  C6    G    25      50.398  36.865  20.651  1.00  0.00           C  
ATOM    791  O6    G    25      51.420  36.717  19.943  1.00  0.00           O  
ATOM    792  N1    G    25      49.966  35.783  21.298  1.00  0.00           N  
ATOM    793  H1    G    25      50.604  35.001  21.259  1.00  0.00           H  
ATOM    794  C2    G    25      48.932  35.733  22.173  1.00  0.00           C  
ATOM    795  N2    G    25      48.649  34.519  22.635  1.00  0.00           N  
ATOM    796  H21   G    25      49.061  33.697  22.218  1.00  0.00           H  
ATOM    797  H22   G    25      47.961  34.434  23.370  1.00  0.00           H  
ATOM    798  N3    G    25      48.028  36.710  22.275  1.00  0.00           N  
ATOM    799  C4    G    25      48.373  37.806  21.531  1.00  0.00           C  
ATOM    800  C3'   G    25      46.400  41.157  23.544  1.00  0.00           C  
ATOM    801  H3'   G    25      47.321  41.705  23.345  1.00  0.00           H  
ATOM    802  C2'   G    25      46.694  39.607  23.690  1.00  0.00           C  
ATOM    803  H2'   G    25      47.712  39.274  23.888  1.00  0.00           H  
ATOM    804  O2'   G    25      45.806  38.913  24.561  1.00  0.00           O  
ATOM    805 HO2'   G    25      46.297  38.842  25.383  1.00  0.00           H  
ATOM    806  O3'   G    25      45.988  41.552  24.815  1.00  0.00           O  
ATOM    807  P     A    26      46.925  41.789  26.091  1.00  0.00           P  
ATOM    808  OP1   A    26      46.019  42.132  27.186  1.00  0.00           O  
ATOM    809  OP2   A    26      47.966  42.798  25.754  1.00  0.00           O  
ATOM    810  O5'   A    26      47.666  40.379  26.533  1.00  0.00           O  
ATOM    811  C5'   A    26      47.271  39.578  27.703  1.00  0.00           C  
ATOM    812  H5'   A    26      46.181  39.541  27.717  1.00  0.00           H  
ATOM    813 H5''   A    26      47.686  40.009  28.614  1.00  0.00           H  
ATOM    814  C4'   A    26      47.846  38.160  27.662  1.00  0.00           C  
ATOM    815  H4'   A    26      47.127  37.451  28.071  1.00  0.00           H  
ATOM    816  O4'   A    26      48.109  37.675  26.312  1.00  0.00           O  
ATOM    817  C1'   A    26      49.241  36.771  26.278  1.00  0.00           C  
ATOM    818  H1'   A    26      48.926  35.879  25.736  1.00  0.00           H  
ATOM    819  N9    A    26      50.362  37.365  25.545  1.00  0.00           N  
ATOM    820  C8    A    26      50.553  38.679  25.145  1.00  0.00           C  
ATOM    821  H8    A    26      49.920  39.506  25.432  1.00  0.00           H  
ATOM    822  N7    A    26      51.500  38.768  24.214  1.00  0.00           N  
ATOM    823  C5    A    26      52.055  37.462  24.155  1.00  0.00           C  
ATOM    824  C6    A    26      53.053  36.875  23.376  1.00  0.00           C  
ATOM    825  N6    A    26      53.675  37.578  22.416  1.00  0.00           N  
ATOM    826  H61   A    26      54.511  37.242  21.959  1.00  0.00           H  
ATOM    827  H62   A    26      53.414  38.553  22.379  1.00  0.00           H  
ATOM    828  N1    A    26      53.451  35.627  23.539  1.00  0.00           N  
ATOM    829  C2    A    26      52.728  34.892  24.371  1.00  0.00           C  
ATOM    830  H2    A    26      53.006  33.859  24.519  1.00  0.00           H  
ATOM    831  N3    A    26      51.659  35.265  25.113  1.00  0.00           N  
ATOM    832  C4    A    26      51.424  36.619  25.012  1.00  0.00           C  
ATOM    833  C3'   A    26      49.167  37.938  28.348  1.00  0.00           C  
ATOM    834  H3'   A    26      49.958  38.616  28.025  1.00  0.00           H  
ATOM    835  C2'   A    26      49.577  36.576  27.758  1.00  0.00           C  
ATOM    836  H2'   A    26      50.645  36.391  27.879  1.00  0.00           H  
ATOM    837  O2'   A    26      48.831  35.531  28.274  1.00  0.00           O  
ATOM    838 HO2'   A    26      48.492  35.858  29.111  1.00  0.00           H  
ATOM    839  O3'   A    26      48.917  38.016  29.737  1.00  0.00           O  
ATOM    840  P     C    27      49.998  38.624  30.772  1.00  0.00           P  
ATOM    841  OP1   C    27      49.396  38.457  32.098  1.00  0.00           O  
ATOM    842  OP2   C    27      50.503  39.978  30.275  1.00  0.00           O  
ATOM    843  O5'   C    27      51.221  37.571  30.680  1.00  0.00           O  
ATOM    844  C5'   C    27      50.991  36.217  31.056  1.00  0.00           C  
ATOM    845  H5'   C    27      50.070  35.781  30.670  1.00  0.00           H  
ATOM    846 H5''   C    27      50.837  36.183  32.135  1.00  0.00           H  
ATOM    847  C4'   C    27      52.095  35.231  30.589  1.00  0.00           C  
ATOM    848  H4'   C    27      51.892  34.251  31.020  1.00  0.00           H  
ATOM    849  O4'   C    27      52.131  35.155  29.180  1.00  0.00           O  
ATOM    850  C1'   C    27      53.428  34.860  28.750  1.00  0.00           C  
ATOM    851  H1'   C    27      53.512  33.877  28.287  1.00  0.00           H  
ATOM    852  N1    C    27      53.852  35.935  27.823  1.00  0.00           N  
ATOM    853  C6    C    27      53.234  37.194  27.873  1.00  0.00           C  
ATOM    854  H6    C    27      52.352  37.322  28.484  1.00  0.00           H  
ATOM    855  C5    C    27      53.630  38.182  27.063  1.00  0.00           C  
ATOM    856  H5    C    27      53.113  39.130  27.070  1.00  0.00           H  
ATOM    857  C4    C    27      54.641  37.891  26.090  1.00  0.00           C  
ATOM    858  N4    C    27      55.061  38.784  25.275  1.00  0.00           N  
ATOM    859  H41   C    27      55.760  38.579  24.575  1.00  0.00           H  
ATOM    860  H42   C    27      54.776  39.748  25.369  1.00  0.00           H  
ATOM    861  N3    C    27      55.249  36.719  26.106  1.00  0.00           N  
ATOM    862  C2    C    27      54.848  35.728  26.905  1.00  0.00           C  
ATOM    863  O2    C    27      55.473  34.672  26.760  1.00  0.00           O  
ATOM    864  C3'   C    27      53.578  35.654  30.938  1.00  0.00           C  
ATOM    865  H3'   C    27      53.760  36.685  30.635  1.00  0.00           H  
ATOM    866  C2'   C    27      54.377  34.817  29.968  1.00  0.00           C  
ATOM    867  H2'   C    27      55.315  35.227  29.594  1.00  0.00           H  
ATOM    868  O2'   C    27      54.401  33.466  30.427  1.00  0.00           O  
ATOM    869 HO2'   C    27      54.408  33.532  31.384  1.00  0.00           H  
ATOM    870  O3'   C    27      53.979  35.408  32.283  1.00  0.00           O  
ATOM    871  P     U    28      55.102  36.333  32.998  1.00  0.00           P  
ATOM    872  OP1   U    28      55.253  35.871  34.393  1.00  0.00           O  
ATOM    873  OP2   U    28      54.878  37.758  32.768  1.00  0.00           O  
ATOM    874  O5'   U    28      56.333  35.940  32.144  1.00  0.00           O  
ATOM    875  C5'   U    28      57.047  34.680  32.416  1.00  0.00           C  
ATOM    876  H5'   U    28      56.294  33.899  32.317  1.00  0.00           H  
ATOM    877 H5''   U    28      57.504  34.728  33.405  1.00  0.00           H  
ATOM    878  C4'   U    28      58.100  34.320  31.352  1.00  0.00           C  
ATOM    879  H4'   U    28      58.493  33.335  31.607  1.00  0.00           H  
ATOM    880  O4'   U    28      57.691  34.401  29.998  1.00  0.00           O  
ATOM    881  C1'   U    28      58.754  34.833  29.204  1.00  0.00           C  
ATOM    882  H1'   U    28      58.928  34.130  28.390  1.00  0.00           H  
ATOM    883  N1    U    28      58.433  36.126  28.452  1.00  0.00           N  
ATOM    884  C6    U    28      57.522  36.992  28.987  1.00  0.00           C  
ATOM    885  H6    U    28      57.059  36.727  29.926  1.00  0.00           H  
ATOM    886  C5    U    28      57.252  38.143  28.317  1.00  0.00           C  
ATOM    887  H5    U    28      56.472  38.813  28.645  1.00  0.00           H  
ATOM    888  C4    U    28      57.947  38.565  27.099  1.00  0.00           C  
ATOM    889  O4    U    28      57.673  39.609  26.493  1.00  0.00           O  
ATOM    890  N3    U    28      58.869  37.600  26.659  1.00  0.00           N  
ATOM    891  H3    U    28      59.406  37.898  25.857  1.00  0.00           H  
ATOM    892  C2    U    28      59.290  36.460  27.361  1.00  0.00           C  
ATOM    893  O2    U    28      60.190  35.780  26.910  1.00  0.00           O  
ATOM    894  C3'   U    28      59.400  35.224  31.435  1.00  0.00           C  
ATOM    895  H3'   U    28      58.969  36.226  31.440  1.00  0.00           H  
ATOM    896  C2'   U    28      59.999  34.967  30.061  1.00  0.00           C  
ATOM    897  H2'   U    28      60.647  35.805  29.804  1.00  0.00           H  
ATOM    898  O2'   U    28      60.681  33.725  30.011  1.00  0.00           O  
ATOM    899 HO2'   U    28      61.141  33.605  30.845  1.00  0.00           H  
ATOM    900  O3'   U    28      60.297  34.845  32.477  1.00  0.00           O  
ATOM    901  P     A    29      61.028  35.961  33.353  1.00  0.00           P  
ATOM    902  OP1   A    29      61.731  35.249  34.450  1.00  0.00           O  
ATOM    903  OP2   A    29      60.143  37.113  33.653  1.00  0.00           O  
ATOM    904  O5'   A    29      62.153  36.452  32.298  1.00  0.00           O  
ATOM    905  C5'   A    29      63.217  35.569  31.989  1.00  0.00           C  
ATOM    906  H5'   A    29      62.779  34.577  31.880  1.00  0.00           H  
ATOM    907 H5''   A    29      63.803  35.519  32.906  1.00  0.00           H  
ATOM    908  C4'   A    29      64.009  36.132  30.787  1.00  0.00           C  
ATOM    909  H4'   A    29      64.751  35.380  30.517  1.00  0.00           H  
ATOM    910  O4'   A    29      63.172  36.236  29.674  1.00  0.00           O  
ATOM    911  C1'   A    29      63.698  37.215  28.789  1.00  0.00           C  
ATOM    912  H1'   A    29      64.045  36.794  27.846  1.00  0.00           H  
ATOM    913  N9    A    29      62.718  38.276  28.569  1.00  0.00           N  
ATOM    914  C8    A    29      61.528  38.667  29.189  1.00  0.00           C  
ATOM    915  H8    A    29      61.097  38.066  29.977  1.00  0.00           H  
ATOM    916  N7    A    29      60.956  39.742  28.755  1.00  0.00           N  
ATOM    917  C5    A    29      61.824  40.099  27.741  1.00  0.00           C  
ATOM    918  C6    A    29      61.844  41.159  26.822  1.00  0.00           C  
ATOM    919  N6    A    29      60.920  42.066  26.610  1.00  0.00           N  
ATOM    920  H61   A    29      60.983  42.624  25.770  1.00  0.00           H  
ATOM    921  H62   A    29      60.008  42.054  27.043  1.00  0.00           H  
ATOM    922  N1    A    29      62.862  41.287  25.984  1.00  0.00           N  
ATOM    923  C2    A    29      63.843  40.390  26.005  1.00  0.00           C  
ATOM    924  H2    A    29      64.637  40.565  25.294  1.00  0.00           H  
ATOM    925  N3    A    29      63.853  39.268  26.695  1.00  0.00           N  
ATOM    926  C4    A    29      62.878  39.220  27.574  1.00  0.00           C  
ATOM    927  C3'   A    29      64.755  37.410  31.005  1.00  0.00           C  
ATOM    928  H3'   A    29      64.063  38.047  31.555  1.00  0.00           H  
ATOM    929  C2'   A    29      64.840  37.900  29.589  1.00  0.00           C  
ATOM    930  H2'   A    29      64.770  38.986  29.541  1.00  0.00           H  
ATOM    931  O2'   A    29      65.974  37.320  29.020  1.00  0.00           O  
ATOM    932 HO2'   A    29      66.555  38.001  28.672  1.00  0.00           H  
ATOM    933  O3'   A    29      65.965  37.339  31.724  1.00  0.00           O  
ATOM    934  P     G    30      66.648  38.554  32.402  1.00  0.00           P  
ATOM    935  OP1   G    30      67.774  38.138  33.293  1.00  0.00           O  
ATOM    936  OP2   G    30      65.496  39.378  32.947  1.00  0.00           O  
ATOM    937  O5'   G    30      67.303  39.413  31.272  1.00  0.00           O  
ATOM    938  C5'   G    30      68.446  38.917  30.572  1.00  0.00           C  
ATOM    939  H5'   G    30      68.139  37.931  30.224  1.00  0.00           H  
ATOM    940 H5''   G    30      69.304  38.864  31.242  1.00  0.00           H  
ATOM    941  C4'   G    30      68.991  39.619  29.371  1.00  0.00           C  
ATOM    942  H4'   G    30      69.958  39.190  29.106  1.00  0.00           H  
ATOM    943  O4'   G    30      68.013  39.673  28.403  1.00  0.00           O  
ATOM    944  C1'   G    30      67.970  41.021  27.869  1.00  0.00           C  
ATOM    945  H1'   G    30      68.120  41.015  26.789  1.00  0.00           H  
ATOM    946  N9    G    30      66.706  41.726  28.260  1.00  0.00           N  
ATOM    947  C8    G    30      65.846  41.397  29.258  1.00  0.00           C  
ATOM    948  H8    G    30      66.039  40.611  29.973  1.00  0.00           H  
ATOM    949  N7    G    30      64.777  42.137  29.238  1.00  0.00           N  
ATOM    950  C5    G    30      64.928  43.018  28.191  1.00  0.00           C  
ATOM    951  C6    G    30      64.099  44.035  27.691  1.00  0.00           C  
ATOM    952  O6    G    30      62.935  44.318  28.082  1.00  0.00           O  
ATOM    953  N1    G    30      64.648  44.784  26.690  1.00  0.00           N  
ATOM    954  H1    G    30      64.185  45.630  26.390  1.00  0.00           H  
ATOM    955  C2    G    30      65.928  44.536  26.218  1.00  0.00           C  
ATOM    956  N2    G    30      66.302  45.351  25.305  1.00  0.00           N  
ATOM    957  H21   G    30      65.703  46.143  25.120  1.00  0.00           H  
ATOM    958  H22   G    30      67.051  45.012  24.718  1.00  0.00           H  
ATOM    959  N3    G    30      66.657  43.466  26.519  1.00  0.00           N  
ATOM    960  C4    G    30      66.152  42.732  27.527  1.00  0.00           C  
ATOM    961  C3'   G    30      69.305  41.021  29.759  1.00  0.00           C  
ATOM    962  H3'   G    30      68.458  41.263  30.402  1.00  0.00           H  
ATOM    963  C2'   G    30      69.163  41.797  28.513  1.00  0.00           C  
ATOM    964  H2'   G    30      68.915  42.849  28.660  1.00  0.00           H  
ATOM    965  O2'   G    30      70.300  41.643  27.691  1.00  0.00           O  
ATOM    966 HO2'   G    30      70.132  42.157  26.897  1.00  0.00           H  
ATOM    967  O3'   G    30      70.514  41.258  30.484  1.00  0.00           O  
ATOM    968  P     A    31      70.891  42.614  31.211  1.00  0.00           P  
ATOM    969  OP1   A    31      72.336  42.385  31.592  1.00  0.00           O  
ATOM    970  OP2   A    31      69.911  42.807  32.291  1.00  0.00           O  
ATOM    971  O5'   A    31      70.697  43.904  30.260  1.00  0.00           O  
ATOM    972  C5'   A    31      71.652  44.094  29.235  1.00  0.00           C  
ATOM    973  H5'   A    31      71.777  43.195  28.632  1.00  0.00           H  
ATOM    974 H5''   A    31      72.649  44.229  29.655  1.00  0.00           H  
ATOM    975  C4'   A    31      71.185  45.123  28.245  1.00  0.00           C  
ATOM    976  H4'   A    31      71.863  45.271  27.404  1.00  0.00           H  
ATOM    977  O4'   A    31      69.877  44.856  27.667  1.00  0.00           O  
ATOM    978  C1'   A    31      69.153  46.061  27.563  1.00  0.00           C  
ATOM    979  H1'   A    31      68.862  46.143  26.516  1.00  0.00           H  
ATOM    980  N9    A    31      67.937  45.978  28.467  1.00  0.00           N  
ATOM    981  C8    A    31      67.735  45.196  29.522  1.00  0.00           C  
ATOM    982  H8    A    31      68.459  44.448  29.812  1.00  0.00           H  
ATOM    983  N7    A    31      66.570  45.164  30.043  1.00  0.00           N  
ATOM    984  C5    A    31      66.043  46.260  29.393  1.00  0.00           C  
ATOM    985  C6    A    31      64.823  46.974  29.395  1.00  0.00           C  
ATOM    986  N6    A    31      63.827  46.605  30.189  1.00  0.00           N  
ATOM    987  H61   A    31      62.955  47.081  30.003  1.00  0.00           H  
ATOM    988  H62   A    31      63.988  45.769  30.733  1.00  0.00           H  
ATOM    989  N1    A    31      64.541  47.982  28.559  1.00  0.00           N  
ATOM    990  C2    A    31      65.518  48.381  27.769  1.00  0.00           C  
ATOM    991  H2    A    31      65.276  49.251  27.177  1.00  0.00           H  
ATOM    992  N3    A    31      66.727  47.850  27.662  1.00  0.00           N  
ATOM    993  C4    A    31      66.878  46.791  28.481  1.00  0.00           C  
ATOM    994  C3'   A    31      71.043  46.493  28.990  1.00  0.00           C  
ATOM    995  H3'   A    31      70.538  46.268  29.929  1.00  0.00           H  
ATOM    996  C2'   A    31      70.115  47.179  28.024  1.00  0.00           C  
ATOM    997  H2'   A    31      69.707  48.018  28.588  1.00  0.00           H  
ATOM    998  O2'   A    31      70.877  47.730  26.979  1.00  0.00           O  
ATOM    999 HO2'   A    31      71.810  47.523  27.076  1.00  0.00           H  
ATOM   1000  O3'   A    31      72.280  47.125  29.235  1.00  0.00           O  
ATOM   1001  P     G    32      72.495  48.164  30.321  1.00  0.00           P  
ATOM   1002  OP1   G    32      73.854  48.781  30.216  1.00  0.00           O  
ATOM   1003  OP2   G    32      72.047  47.600  31.633  1.00  0.00           O  
ATOM   1004  O5'   G    32      71.537  49.334  29.976  1.00  0.00           O  
ATOM   1005  C5'   G    32      71.896  50.303  29.060  1.00  0.00           C  
ATOM   1006  H5'   G    32      72.174  49.829  28.119  1.00  0.00           H  
ATOM   1007 H5''   G    32      72.810  50.757  29.442  1.00  0.00           H  
ATOM   1008  C4'   G    32      70.861  51.422  28.774  1.00  0.00           C  
ATOM   1009  H4'   G    32      71.327  52.031  27.999  1.00  0.00           H  
ATOM   1010  O4'   G    32      69.671  50.993  28.170  1.00  0.00           O  
ATOM   1011  C1'   G    32      68.522  51.633  28.565  1.00  0.00           C  
ATOM   1012  H1'   G    32      67.944  51.923  27.687  1.00  0.00           H  
ATOM   1013  N9    G    32      67.806  50.832  29.510  1.00  0.00           N  
ATOM   1014  C8    G    32      68.197  49.773  30.344  1.00  0.00           C  
ATOM   1015  H8    G    32      69.223  49.436  30.374  1.00  0.00           H  
ATOM   1016  N7    G    32      67.234  49.125  30.962  1.00  0.00           N  
ATOM   1017  C5    G    32      66.102  49.911  30.569  1.00  0.00           C  
ATOM   1018  C6    G    32      64.699  49.822  31.063  1.00  0.00           C  
ATOM   1019  O6    G    32      64.138  49.048  31.871  1.00  0.00           O  
ATOM   1020  N1    G    32      63.947  50.813  30.388  1.00  0.00           N  
ATOM   1021  H1    G    32      62.942  50.742  30.470  1.00  0.00           H  
ATOM   1022  C2    G    32      64.391  51.726  29.537  1.00  0.00           C  
ATOM   1023  N2    G    32      63.546  52.712  29.517  1.00  0.00           N  
ATOM   1024  H21   G    32      62.798  52.681  30.195  1.00  0.00           H  
ATOM   1025  H22   G    32      63.843  53.568  29.071  1.00  0.00           H  
ATOM   1026  N3    G    32      65.618  51.908  29.172  1.00  0.00           N  
ATOM   1027  C4    G    32      66.441  50.960  29.719  1.00  0.00           C  
ATOM   1028  C3'   G    32      70.370  52.360  29.876  1.00  0.00           C  
ATOM   1029  H3'   G    32      70.198  51.837  30.817  1.00  0.00           H  
ATOM   1030  C2'   G    32      69.000  52.862  29.323  1.00  0.00           C  
ATOM   1031  H2'   G    32      68.277  53.225  30.054  1.00  0.00           H  
ATOM   1032  O2'   G    32      69.246  53.839  28.351  1.00  0.00           O  
ATOM   1033 HO2'   G    32      70.179  54.065  28.348  1.00  0.00           H  
ATOM   1034  O3'   G    32      71.267  53.482  29.932  1.00  0.00           O  
ATOM   1035  P     C    33      71.220  54.438  31.243  1.00  0.00           P  
ATOM   1036  OP1   C    33      72.371  55.412  31.091  1.00  0.00           O  
ATOM   1037  OP2   C    33      71.242  53.525  32.393  1.00  0.00           O  
ATOM   1038  O5'   C    33      69.794  55.135  31.137  1.00  0.00           O  
ATOM   1039  C5'   C    33      69.535  56.289  30.336  1.00  0.00           C  
ATOM   1040  H5'   C    33      69.672  56.064  29.279  1.00  0.00           H  
ATOM   1041 H5''   C    33      70.148  57.178  30.486  1.00  0.00           H  
ATOM   1042  C4'   C    33      68.022  56.735  30.451  1.00  0.00           C  
ATOM   1043  H4'   C    33      67.890  57.553  29.743  1.00  0.00           H  
ATOM   1044  O4'   C    33      67.106  55.680  30.153  1.00  0.00           O  
ATOM   1045  C1'   C    33      65.838  55.814  30.838  1.00  0.00           C  
ATOM   1046  H1'   C    33      64.978  55.906  30.174  1.00  0.00           H  
ATOM   1047  N1    C    33      65.600  54.655  31.759  1.00  0.00           N  
ATOM   1048  C6    C    33      66.639  53.867  32.113  1.00  0.00           C  
ATOM   1049  H6    C    33      67.648  54.245  32.038  1.00  0.00           H  
ATOM   1050  C5    C    33      66.450  52.694  32.782  1.00  0.00           C  
ATOM   1051  H5    C    33      67.325  52.119  33.047  1.00  0.00           H  
ATOM   1052  C4    C    33      65.108  52.415  33.157  1.00  0.00           C  
ATOM   1053  N4    C    33      64.974  51.415  33.921  1.00  0.00           N  
ATOM   1054  H41   C    33      64.048  51.206  34.265  1.00  0.00           H  
ATOM   1055  H42   C    33      65.684  50.767  34.233  1.00  0.00           H  
ATOM   1056  N3    C    33      64.082  53.270  32.974  1.00  0.00           N  
ATOM   1057  C2    C    33      64.332  54.346  32.188  1.00  0.00           C  
ATOM   1058  O2    C    33      63.423  55.110  31.861  1.00  0.00           O  
ATOM   1059  C3'   C    33      67.549  57.238  31.832  1.00  0.00           C  
ATOM   1060  H3'   C    33      67.828  56.442  32.523  1.00  0.00           H  
ATOM   1061  C2'   C    33      66.010  57.182  31.597  1.00  0.00           C  
ATOM   1062  H2'   C    33      65.555  57.068  32.581  1.00  0.00           H  
ATOM   1063  O2'   C    33      65.536  58.278  30.879  1.00  0.00           O  
ATOM   1064 HO2'   C    33      65.721  58.341  29.939  1.00  0.00           H  
ATOM   1065  O3'   C    33      68.014  58.510  32.285  1.00  0.00           O  
ATOM   1066  P     C    34      68.107  58.873  33.811  1.00  0.00           P  
ATOM   1067  OP1   C    34      68.683  60.244  33.945  1.00  0.00           O  
ATOM   1068  OP2   C    34      68.727  57.713  34.495  1.00  0.00           O  
ATOM   1069  O5'   C    34      66.515  58.844  34.312  1.00  0.00           O  
ATOM   1070  C5'   C    34      65.514  59.777  33.954  1.00  0.00           C  
ATOM   1071  H5'   C    34      65.325  59.907  32.888  1.00  0.00           H  
ATOM   1072 H5''   C    34      65.772  60.734  34.409  1.00  0.00           H  
ATOM   1073  C4'   C    34      64.182  59.371  34.630  1.00  0.00           C  
ATOM   1074  H4'   C    34      63.571  60.238  34.378  1.00  0.00           H  
ATOM   1075  O4'   C    34      63.587  58.207  34.080  1.00  0.00           O  
ATOM   1076  C1'   C    34      62.930  57.514  35.149  1.00  0.00           C  
ATOM   1077  H1'   C    34      61.858  57.381  35.003  1.00  0.00           H  
ATOM   1078  N1    C    34      63.596  56.202  35.595  1.00  0.00           N  
ATOM   1079  C6    C    34      64.900  55.924  35.376  1.00  0.00           C  
ATOM   1080  H6    C    34      65.515  56.663  34.884  1.00  0.00           H  
ATOM   1081  C5    C    34      65.404  54.688  35.657  1.00  0.00           C  
ATOM   1082  H5    C    34      66.391  54.377  35.349  1.00  0.00           H  
ATOM   1083  C4    C    34      64.528  53.860  36.352  1.00  0.00           C  
ATOM   1084  N4    C    34      64.923  52.655  36.622  1.00  0.00           N  
ATOM   1085  H41   C    34      64.247  52.123  37.152  1.00  0.00           H  
ATOM   1086  H42   C    34      65.837  52.411  36.268  1.00  0.00           H  
ATOM   1087  N3    C    34      63.299  54.101  36.625  1.00  0.00           N  
ATOM   1088  C2    C    34      62.813  55.280  36.312  1.00  0.00           C  
ATOM   1089  O2    C    34      61.745  55.624  36.781  1.00  0.00           O  
ATOM   1090  C3'   C    34      64.328  59.204  36.095  1.00  0.00           C  
ATOM   1091  H3'   C    34      65.023  58.417  36.388  1.00  0.00           H  
ATOM   1092  C2'   C    34      63.010  58.586  36.350  1.00  0.00           C  
ATOM   1093  H2'   C    34      63.028  58.022  37.283  1.00  0.00           H  
ATOM   1094  O2'   C    34      61.938  59.522  36.232  1.00  0.00           O  
ATOM   1095 HO2'   C    34      61.086  59.084  36.179  1.00  0.00           H  
ATOM   1096  O3'   C    34      64.510  60.365  36.898  1.00  0.00           O  
ATOM   1097  P     C    35      65.286  60.236  38.285  1.00  0.00           P  
ATOM   1098  OP1   C    35      65.652  61.586  38.716  1.00  0.00           O  
ATOM   1099  OP2   C    35      66.384  59.269  38.194  1.00  0.00           O  
ATOM   1100  O5'   C    35      64.251  59.698  39.307  1.00  0.00           O  
ATOM   1101  C5'   C    35      63.082  60.396  39.645  1.00  0.00           C  
ATOM   1102  H5'   C    35      62.544  60.765  38.772  1.00  0.00           H  
ATOM   1103 H5''   C    35      63.290  61.367  40.094  1.00  0.00           H  
ATOM   1104  C4'   C    35      62.173  59.556  40.475  1.00  0.00           C  
ATOM   1105  H4'   C    35      61.406  60.274  40.768  1.00  0.00           H  
ATOM   1106  O4'   C    35      61.755  58.388  39.738  1.00  0.00           O  
ATOM   1107  C1'   C    35      61.561  57.262  40.602  1.00  0.00           C  
ATOM   1108  H1'   C    35      60.518  56.960  40.502  1.00  0.00           H  
ATOM   1109  N1    C    35      62.466  56.082  40.364  1.00  0.00           N  
ATOM   1110  C6    C    35      63.643  56.208  39.662  1.00  0.00           C  
ATOM   1111  H6    C    35      63.822  57.147  39.159  1.00  0.00           H  
ATOM   1112  C5    C    35      64.473  55.145  39.562  1.00  0.00           C  
ATOM   1113  H5    C    35      65.391  55.349  39.031  1.00  0.00           H  
ATOM   1114  C4    C    35      64.107  53.922  40.143  1.00  0.00           C  
ATOM   1115  N4    C    35      64.858  52.866  40.042  1.00  0.00           N  
ATOM   1116  H41   C    35      64.554  52.024  40.510  1.00  0.00           H  
ATOM   1117  H42   C    35      65.809  53.080  39.778  1.00  0.00           H  
ATOM   1118  N3    C    35      63.010  53.753  40.922  1.00  0.00           N  
ATOM   1119  C2    C    35      62.216  54.897  41.102  1.00  0.00           C  
ATOM   1120  O2    C    35      61.352  54.756  41.888  1.00  0.00           O  
ATOM   1121  C3'   C    35      62.784  59.008  41.753  1.00  0.00           C  
ATOM   1122  H3'   C    35      63.863  58.864  41.693  1.00  0.00           H  
ATOM   1123  C2'   C    35      61.890  57.787  41.978  1.00  0.00           C  
ATOM   1124  H2'   C    35      62.450  57.120  42.634  1.00  0.00           H  
ATOM   1125  O2'   C    35      60.596  58.067  42.503  1.00  0.00           O  
ATOM   1126 HO2'   C    35      60.548  58.803  43.117  1.00  0.00           H  
ATOM   1127  O3'   C    35      62.533  59.957  42.845  1.00  0.00           O  
ATOM   1128  P     C    36      63.373  59.822  44.224  1.00  0.00           P  
ATOM   1129  OP1   C    36      62.949  60.888  45.172  1.00  0.00           O  
ATOM   1130  OP2   C    36      64.780  59.672  43.865  1.00  0.00           O  
ATOM   1131  O5'   C    36      62.841  58.493  44.886  1.00  0.00           O  
ATOM   1132  C5'   C    36      61.638  58.466  45.614  1.00  0.00           C  
ATOM   1133  H5'   C    36      60.820  58.839  44.999  1.00  0.00           H  
ATOM   1134 H5''   C    36      61.633  59.233  46.389  1.00  0.00           H  
ATOM   1135  C4'   C    36      61.307  57.168  46.224  1.00  0.00           C  
ATOM   1136  H4'   C    36      60.367  57.367  46.740  1.00  0.00           H  
ATOM   1137  O4'   C    36      61.152  56.117  45.333  1.00  0.00           O  
ATOM   1138  C1'   C    36      61.587  54.893  45.860  1.00  0.00           C  
ATOM   1139  H1'   C    36      60.816  54.123  45.853  1.00  0.00           H  
ATOM   1140  N1    C    36      62.760  54.398  45.120  1.00  0.00           N  
ATOM   1141  C6    C    36      63.530  55.165  44.209  1.00  0.00           C  
ATOM   1142  H6    C    36      63.375  56.221  44.042  1.00  0.00           H  
ATOM   1143  C5    C    36      64.493  54.493  43.594  1.00  0.00           C  
ATOM   1144  H5    C    36      65.093  55.124  42.956  1.00  0.00           H  
ATOM   1145  C4    C    36      64.695  53.105  43.671  1.00  0.00           C  
ATOM   1146  N4    C    36      65.446  52.444  42.883  1.00  0.00           N  
ATOM   1147  H41   C    36      65.607  51.454  43.003  1.00  0.00           H  
ATOM   1148  H42   C    36      66.027  52.982  42.257  1.00  0.00           H  
ATOM   1149  N3    C    36      64.070  52.429  44.531  1.00  0.00           N  
ATOM   1150  C2    C    36      63.101  52.994  45.285  1.00  0.00           C  
ATOM   1151  O2    C    36      62.557  52.294  46.100  1.00  0.00           O  
ATOM   1152  C3'   C    36      62.397  56.628  47.227  1.00  0.00           C  
ATOM   1153  H3'   C    36      63.347  56.796  46.720  1.00  0.00           H  
ATOM   1154  C2'   C    36      61.873  55.164  47.246  1.00  0.00           C  
ATOM   1155  H2'   C    36      62.543  54.502  47.795  1.00  0.00           H  
ATOM   1156  O2'   C    36      60.577  54.947  47.886  1.00  0.00           O  
ATOM   1157 HO2'   C    36      60.406  55.442  48.691  1.00  0.00           H  
ATOM   1158  O3'   C    36      62.260  57.272  48.473  1.00  0.00           O  
ATOM   1159  P     U    37      63.458  57.425  49.511  1.00  0.00           P  
ATOM   1160  OP1   U    37      64.475  56.397  49.286  1.00  0.00           O  
ATOM   1161  OP2   U    37      62.884  57.530  50.856  1.00  0.00           O  
ATOM   1162  O5'   U    37      64.103  58.828  49.298  1.00  0.00           O  
ATOM   1163  C5'   U    37      64.912  59.042  48.146  1.00  0.00           C  
ATOM   1164  H5'   U    37      64.322  58.825  47.256  1.00  0.00           H  
ATOM   1165 H5''   U    37      65.823  58.444  48.189  1.00  0.00           H  
ATOM   1166  C4'   U    37      65.264  60.531  48.018  1.00  0.00           C  
ATOM   1167  H4'   U    37      65.904  60.568  47.137  1.00  0.00           H  
ATOM   1168  O4'   U    37      64.115  61.350  47.932  1.00  0.00           O  
ATOM   1169  C1'   U    37      64.378  62.615  48.545  1.00  0.00           C  
ATOM   1170  H1'   U    37      64.329  63.446  47.841  1.00  0.00           H  
ATOM   1171  N1    U    37      63.371  63.056  49.559  1.00  0.00           N  
ATOM   1172  C6    U    37      62.593  62.151  50.202  1.00  0.00           C  
ATOM   1173  H6    U    37      62.755  61.105  49.985  1.00  0.00           H  
ATOM   1174  C5    U    37      61.533  62.540  50.947  1.00  0.00           C  
ATOM   1175  H5    U    37      60.850  61.835  51.397  1.00  0.00           H  
ATOM   1176  C4    U    37      61.349  63.977  51.235  1.00  0.00           C  
ATOM   1177  O4    U    37      60.459  64.363  51.965  1.00  0.00           O  
ATOM   1178  N3    U    37      62.188  64.771  50.544  1.00  0.00           N  
ATOM   1179  H3    U    37      62.200  65.737  50.838  1.00  0.00           H  
ATOM   1180  C2    U    37      63.280  64.381  49.859  1.00  0.00           C  
ATOM   1181  O2    U    37      64.097  65.209  49.533  1.00  0.00           O  
ATOM   1182  C3'   U    37      66.070  61.042  49.224  1.00  0.00           C  
ATOM   1183  H3'   U    37      65.552  60.669  50.107  1.00  0.00           H  
ATOM   1184  C2'   U    37      65.731  62.507  49.134  1.00  0.00           C  
ATOM   1185  H2'   U    37      65.762  62.975  50.118  1.00  0.00           H  
ATOM   1186  O2'   U    37      66.676  63.140  48.288  1.00  0.00           O  
ATOM   1187 HO2'   U    37      67.418  62.547  48.150  1.00  0.00           H  
ATOM   1188  O3'   U    37      67.422  60.546  49.204  1.00  0.00           O  
ATOM   1189  P     U    38      68.271  60.353  50.583  1.00  0.00           P  
ATOM   1190  OP1   U    38      69.665  60.029  50.335  1.00  0.00           O  
ATOM   1191  OP2   U    38      67.532  59.308  51.331  1.00  0.00           O  
ATOM   1192  O5'   U    38      68.148  61.719  51.351  1.00  0.00           O  
ATOM   1193  C5'   U    38      68.784  62.883  50.880  1.00  0.00           C  
ATOM   1194  H5'   U    38      68.138  63.118  50.034  1.00  0.00           H  
ATOM   1195 H5''   U    38      69.783  62.714  50.477  1.00  0.00           H  
ATOM   1196  C4'   U    38      68.618  64.044  51.836  1.00  0.00           C  
ATOM   1197  H4'   U    38      69.343  64.809  51.558  1.00  0.00           H  
ATOM   1198  O4'   U    38      67.341  64.624  51.781  1.00  0.00           O  
ATOM   1199  C1'   U    38      66.942  65.147  53.043  1.00  0.00           C  
ATOM   1200  H1'   U    38      67.003  66.235  53.007  1.00  0.00           H  
ATOM   1201  N1    U    38      65.660  64.620  53.565  1.00  0.00           N  
ATOM   1202  C6    U    38      64.985  63.533  53.049  1.00  0.00           C  
ATOM   1203  H6    U    38      65.511  62.932  52.321  1.00  0.00           H  
ATOM   1204  C5    U    38      63.830  63.129  53.610  1.00  0.00           C  
ATOM   1205  H5    U    38      63.295  62.287  53.194  1.00  0.00           H  
ATOM   1206  C4    U    38      63.202  63.820  54.695  1.00  0.00           C  
ATOM   1207  O4    U    38      62.152  63.550  55.179  1.00  0.00           O  
ATOM   1208  N3    U    38      63.892  64.849  55.175  1.00  0.00           N  
ATOM   1209  H3    U    38      63.506  65.235  56.025  1.00  0.00           H  
ATOM   1210  C2    U    38      65.096  65.250  54.725  1.00  0.00           C  
ATOM   1211  O2    U    38      65.587  66.186  55.355  1.00  0.00           O  
ATOM   1212  C3'   U    38      68.750  63.686  53.284  1.00  0.00           C  
ATOM   1213  H3'   U    38      68.222  62.759  53.509  1.00  0.00           H  
ATOM   1214  C2'   U    38      68.074  64.833  54.022  1.00  0.00           C  
ATOM   1215  H2'   U    38      67.695  64.405  54.950  1.00  0.00           H  
ATOM   1216  O2'   U    38      68.775  66.054  54.247  1.00  0.00           O  
ATOM   1217 HO2'   U    38      69.649  65.821  54.566  1.00  0.00           H  
ATOM   1218  O3'   U    38      70.113  63.652  53.821  1.00  0.00           O  
ATOM   1219  P     A    39      70.481  62.686  55.110  1.00  0.00           P  
ATOM   1220  OP1   A    39      71.938  62.496  55.245  1.00  0.00           O  
ATOM   1221  OP2   A    39      69.589  61.476  54.985  1.00  0.00           O  
ATOM   1222  O5'   A    39      69.987  63.419  56.441  1.00  0.00           O  
ATOM   1223  C5'   A    39      70.568  64.634  56.875  1.00  0.00           C  
ATOM   1224  H5'   A    39      70.619  65.378  56.079  1.00  0.00           H  
ATOM   1225 H5''   A    39      71.587  64.431  57.202  1.00  0.00           H  
ATOM   1226  C4'   A    39      69.856  65.230  58.084  1.00  0.00           C  
ATOM   1227  H4'   A    39      70.460  66.055  58.462  1.00  0.00           H  
ATOM   1228  O4'   A    39      68.535  65.536  57.697  1.00  0.00           O  
ATOM   1229  C1'   A    39      67.675  65.415  58.825  1.00  0.00           C  
ATOM   1230  H1'   A    39      67.267  66.383  59.115  1.00  0.00           H  
ATOM   1231  N9    A    39      66.620  64.488  58.394  1.00  0.00           N  
ATOM   1232  C8    A    39      66.737  63.609  57.356  1.00  0.00           C  
ATOM   1233  H8    A    39      67.653  63.515  56.792  1.00  0.00           H  
ATOM   1234  N7    A    39      65.603  63.017  57.087  1.00  0.00           N  
ATOM   1235  C5    A    39      64.788  63.407  58.171  1.00  0.00           C  
ATOM   1236  C6    A    39      63.488  62.977  58.616  1.00  0.00           C  
ATOM   1237  N6    A    39      62.619  62.082  58.149  1.00  0.00           N  
ATOM   1238  H61   A    39      61.748  61.914  58.632  1.00  0.00           H  
ATOM   1239  H62   A    39      62.847  61.598  57.292  1.00  0.00           H  
ATOM   1240  N1    A    39      63.019  63.522  59.741  1.00  0.00           N  
ATOM   1241  C2    A    39      63.693  64.501  60.330  1.00  0.00           C  
ATOM   1242  H2    A    39      63.227  64.952  61.194  1.00  0.00           H  
ATOM   1243  N3    A    39      64.881  64.923  60.014  1.00  0.00           N  
ATOM   1244  C4    A    39      65.350  64.338  58.927  1.00  0.00           C  
ATOM   1245  C3'   A    39      69.766  64.333  59.315  1.00  0.00           C  
ATOM   1246  H3'   A    39      69.682  63.270  59.091  1.00  0.00           H  
ATOM   1247  C2'   A    39      68.484  64.787  59.991  1.00  0.00           C  
ATOM   1248  H2'   A    39      67.896  63.998  60.462  1.00  0.00           H  
ATOM   1249  O2'   A    39      68.711  65.907  60.795  1.00  0.00           O  
ATOM   1250 HO2'   A    39      69.575  65.788  61.197  1.00  0.00           H  
ATOM   1251  O3'   A    39      70.893  64.497  60.208  1.00  0.00           O  
ATOM   1252  P     A    40      71.235  63.311  61.253  1.00  0.00           P  
ATOM   1253  OP1   A    40      72.326  63.773  62.214  1.00  0.00           O  
ATOM   1254  OP2   A    40      71.430  62.103  60.421  1.00  0.00           O  
ATOM   1255  O5'   A    40      69.866  63.118  62.024  1.00  0.00           O  
ATOM   1256  C5'   A    40      69.514  63.931  63.169  1.00  0.00           C  
ATOM   1257  H5'   A    40      69.544  64.971  62.843  1.00  0.00           H  
ATOM   1258 H5''   A    40      70.210  63.889  64.008  1.00  0.00           H  
ATOM   1259  C4'   A    40      68.091  63.699  63.677  1.00  0.00           C  
ATOM   1260  H4'   A    40      67.787  64.394  64.460  1.00  0.00           H  
ATOM   1261  O4'   A    40      67.122  63.666  62.651  1.00  0.00           O  
ATOM   1262  C1'   A    40      66.045  62.898  63.167  1.00  0.00           C  
ATOM   1263  H1'   A    40      65.215  63.513  63.518  1.00  0.00           H  
ATOM   1264  N9    A    40      65.334  62.048  62.204  1.00  0.00           N  
ATOM   1265  C8    A    40      65.804  61.664  60.975  1.00  0.00           C  
ATOM   1266  H8    A    40      66.797  61.913  60.631  1.00  0.00           H  
ATOM   1267  N7    A    40      64.973  60.983  60.169  1.00  0.00           N  
ATOM   1268  C5    A    40      63.897  60.806  61.051  1.00  0.00           C  
ATOM   1269  C6    A    40      62.626  60.188  61.005  1.00  0.00           C  
ATOM   1270  N6    A    40      62.134  59.426  60.047  1.00  0.00           N  
ATOM   1271  H61   A    40      61.196  59.076  60.177  1.00  0.00           H  
ATOM   1272  H62   A    40      62.438  59.297  59.093  1.00  0.00           H  
ATOM   1273  N1    A    40      61.755  60.329  61.994  1.00  0.00           N  
ATOM   1274  C2    A    40      62.125  60.988  63.063  1.00  0.00           C  
ATOM   1275  H2    A    40      61.426  60.889  63.879  1.00  0.00           H  
ATOM   1276  N3    A    40      63.272  61.642  63.295  1.00  0.00           N  
ATOM   1277  C4    A    40      64.110  61.529  62.205  1.00  0.00           C  
ATOM   1278  C3'   A    40      68.069  62.281  64.272  1.00  0.00           C  
ATOM   1279  H3'   A    40      68.620  61.590  63.634  1.00  0.00           H  
ATOM   1280  C2'   A    40      66.554  61.952  64.275  1.00  0.00           C  
ATOM   1281  H2'   A    40      66.294  60.908  64.100  1.00  0.00           H  
ATOM   1282  O2'   A    40      65.990  62.352  65.530  1.00  0.00           O  
ATOM   1283 HO2'   A    40      66.155  61.583  66.080  1.00  0.00           H  
ATOM   1284  O3'   A    40      68.603  62.227  65.589  1.00  0.00           O  
ATOM   1285  P     U    41      68.949  60.790  66.330  1.00  0.00           P  
ATOM   1286  OP1   U    41      69.595  61.174  67.635  1.00  0.00           O  
ATOM   1287  OP2   U    41      69.778  60.032  65.407  1.00  0.00           O  
ATOM   1288  O5'   U    41      67.611  60.035  66.485  1.00  0.00           O  
ATOM   1289  C5'   U    41      66.909  60.116  67.724  1.00  0.00           C  
ATOM   1290  H5'   U    41      66.663  61.145  67.985  1.00  0.00           H  
ATOM   1291 H5''   U    41      67.538  59.772  68.544  1.00  0.00           H  
ATOM   1292  C4'   U    41      65.600  59.270  67.643  1.00  0.00           C  
ATOM   1293  H4'   U    41      65.158  59.406  68.630  1.00  0.00           H  
ATOM   1294  O4'   U    41      64.683  59.631  66.573  1.00  0.00           O  
ATOM   1295  C1'   U    41      63.682  58.530  66.456  1.00  0.00           C  
ATOM   1296  H1'   U    41      62.732  58.866  66.871  1.00  0.00           H  
ATOM   1297  N1    U    41      63.438  58.092  65.112  1.00  0.00           N  
ATOM   1298  C6    U    41      64.518  57.979  64.250  1.00  0.00           C  
ATOM   1299  H6    U    41      65.489  58.312  64.582  1.00  0.00           H  
ATOM   1300  C5    U    41      64.352  57.469  63.007  1.00  0.00           C  
ATOM   1301  H5    U    41      65.253  57.405  62.414  1.00  0.00           H  
ATOM   1302  C4    U    41      63.082  56.990  62.561  1.00  0.00           C  
ATOM   1303  O4    U    41      62.831  56.458  61.485  1.00  0.00           O  
ATOM   1304  N3    U    41      62.081  57.158  63.486  1.00  0.00           N  
ATOM   1305  H3    U    41      61.247  56.930  62.964  1.00  0.00           H  
ATOM   1306  C2    U    41      62.157  57.646  64.755  1.00  0.00           C  
ATOM   1307  O2    U    41      61.157  57.798  65.371  1.00  0.00           O  
ATOM   1308  C3'   U    41      65.692  57.705  67.576  1.00  0.00           C  
ATOM   1309  H3'   U    41      66.267  57.301  66.744  1.00  0.00           H  
ATOM   1310  C2'   U    41      64.227  57.373  67.281  1.00  0.00           C  
ATOM   1311  H2'   U    41      63.980  56.423  66.807  1.00  0.00           H  
ATOM   1312  O2'   U    41      63.553  57.500  68.509  1.00  0.00           O  
ATOM   1313 HO2'   U    41      64.210  57.448  69.208  1.00  0.00           H  
ATOM   1314  O3'   U    41      66.055  57.003  68.792  1.00  0.00           O  
ATOM   1315  P     G    42      66.202  55.418  68.916  1.00  0.00           P  
ATOM   1316  OP1   G    42      67.226  55.084  69.928  1.00  0.00           O  
ATOM   1317  OP2   G    42      66.376  54.849  67.569  1.00  0.00           O  
ATOM   1318  O5'   G    42      64.814  54.913  69.404  1.00  0.00           O  
ATOM   1319  C5'   G    42      64.489  55.055  70.800  1.00  0.00           C  
ATOM   1320  H5'   G    42      64.498  56.110  71.076  1.00  0.00           H  
ATOM   1321 H5''   G    42      65.144  54.480  71.454  1.00  0.00           H  
ATOM   1322  C4'   G    42      63.038  54.491  70.971  1.00  0.00           C  
ATOM   1323  H4'   G    42      62.829  54.566  72.038  1.00  0.00           H  
ATOM   1324  O4'   G    42      62.135  55.306  70.202  1.00  0.00           O  
ATOM   1325  C1'   G    42      61.142  54.519  69.622  1.00  0.00           C  
ATOM   1326  H1'   G    42      60.160  54.899  69.904  1.00  0.00           H  
ATOM   1327  N9    G    42      61.121  54.489  68.179  1.00  0.00           N  
ATOM   1328  C8    G    42      62.202  54.621  67.341  1.00  0.00           C  
ATOM   1329  H8    G    42      63.161  54.841  67.786  1.00  0.00           H  
ATOM   1330  N7    G    42      61.874  54.529  66.078  1.00  0.00           N  
ATOM   1331  C5    G    42      60.484  54.213  66.038  1.00  0.00           C  
ATOM   1332  C6    G    42      59.705  53.824  64.907  1.00  0.00           C  
ATOM   1333  O6    G    42      59.950  53.877  63.703  1.00  0.00           O  
ATOM   1334  N1    G    42      58.450  53.415  65.356  1.00  0.00           N  
ATOM   1335  H1    G    42      57.756  53.283  64.634  1.00  0.00           H  
ATOM   1336  C2    G    42      58.096  53.252  66.624  1.00  0.00           C  
ATOM   1337  N2    G    42      56.904  52.736  66.804  1.00  0.00           N  
ATOM   1338  H21   G    42      56.335  52.349  66.064  1.00  0.00           H  
ATOM   1339  H22   G    42      56.660  52.441  67.739  1.00  0.00           H  
ATOM   1340  N3    G    42      58.856  53.515  67.694  1.00  0.00           N  
ATOM   1341  C4    G    42      60.052  54.119  67.342  1.00  0.00           C  
ATOM   1342  C3'   G    42      62.860  53.038  70.487  1.00  0.00           C  
ATOM   1343  H3'   G    42      63.324  52.767  69.538  1.00  0.00           H  
ATOM   1344  C2'   G    42      61.342  53.094  70.119  1.00  0.00           C  
ATOM   1345  H2'   G    42      61.022  52.318  69.423  1.00  0.00           H  
ATOM   1346  O2'   G    42      60.517  52.822  71.223  1.00  0.00           O  
ATOM   1347 HO2'   G    42      60.788  51.966  71.562  1.00  0.00           H  
ATOM   1348  O3'   G    42      63.054  52.093  71.586  1.00  0.00           O  
ATOM   1349  P     G    43      63.349  50.569  71.165  1.00  0.00           P  
ATOM   1350  OP1   G    43      63.553  49.831  72.394  1.00  0.00           O  
ATOM   1351  OP2   G    43      64.395  50.572  70.109  1.00  0.00           O  
ATOM   1352  O5'   G    43      61.864  50.138  70.503  1.00  0.00           O  
ATOM   1353  C5'   G    43      60.966  49.456  71.239  1.00  0.00           C  
ATOM   1354  H5'   G    43      60.881  49.918  72.222  1.00  0.00           H  
ATOM   1355 H5''   G    43      61.331  48.468  71.521  1.00  0.00           H  
ATOM   1356  C4'   G    43      59.624  49.278  70.486  1.00  0.00           C  
ATOM   1357  H4'   G    43      58.890  49.189  71.287  1.00  0.00           H  
ATOM   1358  O4'   G    43      59.338  50.449  69.651  1.00  0.00           O  
ATOM   1359  C1'   G    43      58.767  49.997  68.450  1.00  0.00           C  
ATOM   1360  H1'   G    43      57.884  50.619  68.303  1.00  0.00           H  
ATOM   1361  N9    G    43      59.682  50.124  67.288  1.00  0.00           N  
ATOM   1362  C8    G    43      61.027  50.485  67.206  1.00  0.00           C  
ATOM   1363  H8    G    43      61.545  50.643  68.141  1.00  0.00           H  
ATOM   1364  N7    G    43      61.419  50.822  65.985  1.00  0.00           N  
ATOM   1365  C5    G    43      60.334  50.451  65.199  1.00  0.00           C  
ATOM   1366  C6    G    43      60.116  50.599  63.728  1.00  0.00           C  
ATOM   1367  O6    G    43      60.846  50.965  62.827  1.00  0.00           O  
ATOM   1368  N1    G    43      58.866  50.269  63.390  1.00  0.00           N  
ATOM   1369  H1    G    43      58.672  50.310  62.399  1.00  0.00           H  
ATOM   1370  C2    G    43      57.877  49.838  64.236  1.00  0.00           C  
ATOM   1371  N2    G    43      56.764  49.494  63.695  1.00  0.00           N  
ATOM   1372  H21   G    43      56.713  49.552  62.688  1.00  0.00           H  
ATOM   1373  H22   G    43      55.998  49.221  64.294  1.00  0.00           H  
ATOM   1374  N3    G    43      58.014  49.738  65.547  1.00  0.00           N  
ATOM   1375  C4    G    43      59.293  50.007  65.970  1.00  0.00           C  
ATOM   1376  C3'   G    43      59.515  48.023  69.602  1.00  0.00           C  
ATOM   1377  H3'   G    43      60.337  47.869  68.903  1.00  0.00           H  
ATOM   1378  C2'   G    43      58.329  48.557  68.704  1.00  0.00           C  
ATOM   1379  H2'   G    43      58.306  48.013  67.760  1.00  0.00           H  
ATOM   1380  O2'   G    43      57.085  48.462  69.404  1.00  0.00           O  
ATOM   1381 HO2'   G    43      57.086  47.708  69.999  1.00  0.00           H  
ATOM   1382  O3'   G    43      59.171  46.880  70.408  1.00  0.00           O  
ATOM   1383  P     C    44      59.470  45.451  69.936  1.00  0.00           P  
ATOM   1384  OP1   C    44      58.774  44.592  70.918  1.00  0.00           O  
ATOM   1385  OP2   C    44      60.892  45.265  69.682  1.00  0.00           O  
ATOM   1386  O5'   C    44      58.584  45.414  68.498  1.00  0.00           O  
ATOM   1387  C5'   C    44      57.241  45.052  68.551  1.00  0.00           C  
ATOM   1388  H5'   C    44      56.621  45.782  69.071  1.00  0.00           H  
ATOM   1389 H5''   C    44      57.138  44.054  68.977  1.00  0.00           H  
ATOM   1390  C4'   C    44      56.625  45.067  67.195  1.00  0.00           C  
ATOM   1391  H4'   C    44      55.562  44.869  67.328  1.00  0.00           H  
ATOM   1392  O4'   C    44      56.810  46.349  66.522  1.00  0.00           O  
ATOM   1393  C1'   C    44      57.006  45.981  65.134  1.00  0.00           C  
ATOM   1394  H1'   C    44      56.274  46.543  64.554  1.00  0.00           H  
ATOM   1395  N1    C    44      58.336  46.491  64.673  1.00  0.00           N  
ATOM   1396  C6    C    44      59.402  46.610  65.518  1.00  0.00           C  
ATOM   1397  H6    C    44      59.219  46.482  66.574  1.00  0.00           H  
ATOM   1398  C5    C    44      60.609  47.042  65.053  1.00  0.00           C  
ATOM   1399  H5    C    44      61.497  47.141  65.660  1.00  0.00           H  
ATOM   1400  C4    C    44      60.672  47.319  63.657  1.00  0.00           C  
ATOM   1401  N4    C    44      61.757  47.625  63.142  1.00  0.00           N  
ATOM   1402  H41   C    44      61.732  48.094  62.248  1.00  0.00           H  
ATOM   1403  H42   C    44      62.404  47.923  63.858  1.00  0.00           H  
ATOM   1404  N3    C    44      59.672  47.162  62.826  1.00  0.00           N  
ATOM   1405  C2    C    44      58.543  46.652  63.294  1.00  0.00           C  
ATOM   1406  O2    C    44      57.705  46.483  62.470  1.00  0.00           O  
ATOM   1407  C3'   C    44      57.310  43.957  66.377  1.00  0.00           C  
ATOM   1408  H3'   C    44      58.380  44.049  66.562  1.00  0.00           H  
ATOM   1409  C2'   C    44      56.776  44.469  65.033  1.00  0.00           C  
ATOM   1410  H2'   C    44      57.268  44.144  64.116  1.00  0.00           H  
ATOM   1411  O2'   C    44      55.409  44.378  64.791  1.00  0.00           O  
ATOM   1412 HO2'   C    44      55.056  44.050  65.621  1.00  0.00           H  
ATOM   1413  O3'   C    44      56.878  42.642  66.821  1.00  0.00           O  
ATOM   1414  P     A    45      57.546  41.374  66.192  1.00  0.00           P  
ATOM   1415  OP1   A    45      56.707  40.189  66.527  1.00  0.00           O  
ATOM   1416  OP2   A    45      58.916  41.382  66.660  1.00  0.00           O  
ATOM   1417  O5'   A    45      57.518  41.576  64.648  1.00  0.00           O  
ATOM   1418  C5'   A    45      56.335  41.292  63.918  1.00  0.00           C  
ATOM   1419  H5'   A    45      55.521  41.710  64.510  1.00  0.00           H  
ATOM   1420 H5''   A    45      56.038  40.244  63.884  1.00  0.00           H  
ATOM   1421  C4'   A    45      56.398  41.638  62.441  1.00  0.00           C  
ATOM   1422  H4'   A    45      55.384  41.562  62.050  1.00  0.00           H  
ATOM   1423  O4'   A    45      56.948  42.946  62.241  1.00  0.00           O  
ATOM   1424  C1'   A    45      57.634  43.003  61.037  1.00  0.00           C  
ATOM   1425  H1'   A    45      57.140  43.673  60.334  1.00  0.00           H  
ATOM   1426  N9    A    45      59.001  43.517  61.313  1.00  0.00           N  
ATOM   1427  C8    A    45      59.605  43.746  62.535  1.00  0.00           C  
ATOM   1428  H8    A    45      59.197  43.537  63.514  1.00  0.00           H  
ATOM   1429  N7    A    45      60.809  44.191  62.384  1.00  0.00           N  
ATOM   1430  C5    A    45      61.094  44.104  61.017  1.00  0.00           C  
ATOM   1431  C6    A    45      62.137  44.591  60.245  1.00  0.00           C  
ATOM   1432  N6    A    45      63.287  45.005  60.745  1.00  0.00           N  
ATOM   1433  H61   A    45      64.084  45.406  60.272  1.00  0.00           H  
ATOM   1434  H62   A    45      63.361  44.988  61.752  1.00  0.00           H  
ATOM   1435  N1    A    45      62.085  44.571  58.945  1.00  0.00           N  
ATOM   1436  C2    A    45      60.959  44.044  58.437  1.00  0.00           C  
ATOM   1437  H2    A    45      60.950  43.865  57.372  1.00  0.00           H  
ATOM   1438  N3    A    45      59.866  43.682  59.015  1.00  0.00           N  
ATOM   1439  C4    A    45      59.968  43.738  60.375  1.00  0.00           C  
ATOM   1440  C3'   A    45      57.483  40.762  61.702  1.00  0.00           C  
ATOM   1441  H3'   A    45      58.455  40.780  62.196  1.00  0.00           H  
ATOM   1442  C2'   A    45      57.540  41.594  60.393  1.00  0.00           C  
ATOM   1443  H2'   A    45      58.353  41.223  59.768  1.00  0.00           H  
ATOM   1444  O2'   A    45      56.408  41.569  59.479  1.00  0.00           O  
ATOM   1445 HO2'   A    45      56.475  42.320  58.884  1.00  0.00           H  
ATOM   1446  O3'   A    45      57.122  39.404  61.500  1.00  0.00           O  
ATOM   1447  P     C    46      58.144  38.211  61.165  1.00  0.00           P  
ATOM   1448  OP1   C    46      57.483  36.939  61.084  1.00  0.00           O  
ATOM   1449  OP2   C    46      59.293  38.403  62.021  1.00  0.00           O  
ATOM   1450  O5'   C    46      58.634  38.587  59.652  1.00  0.00           O  
ATOM   1451  C5'   C    46      57.766  38.377  58.452  1.00  0.00           C  
ATOM   1452  H5'   C    46      56.837  38.913  58.644  1.00  0.00           H  
ATOM   1453 H5''   C    46      57.645  37.318  58.225  1.00  0.00           H  
ATOM   1454  C4'   C    46      58.432  39.073  57.282  1.00  0.00           C  
ATOM   1455  H4'   C    46      57.744  39.060  56.436  1.00  0.00           H  
ATOM   1456  O4'   C    46      58.977  40.415  57.450  1.00  0.00           O  
ATOM   1457  C1'   C    46      60.223  40.452  56.780  1.00  0.00           C  
ATOM   1458  H1'   C    46      60.190  41.292  56.086  1.00  0.00           H  
ATOM   1459  N1    C    46      61.359  40.707  57.695  1.00  0.00           N  
ATOM   1460  C6    C    46      61.206  40.511  59.065  1.00  0.00           C  
ATOM   1461  H6    C    46      60.359  39.990  59.486  1.00  0.00           H  
ATOM   1462  C5    C    46      62.151  40.923  59.941  1.00  0.00           C  
ATOM   1463  H5    C    46      62.025  40.808  61.007  1.00  0.00           H  
ATOM   1464  C4    C    46      63.334  41.519  59.426  1.00  0.00           C  
ATOM   1465  N4    C    46      64.223  41.921  60.219  1.00  0.00           N  
ATOM   1466  H41   C    46      65.034  42.322  59.771  1.00  0.00           H  
ATOM   1467  H42   C    46      64.205  41.619  61.183  1.00  0.00           H  
ATOM   1468  N3    C    46      63.550  41.563  58.099  1.00  0.00           N  
ATOM   1469  C2    C    46      62.572  41.137  57.210  1.00  0.00           C  
ATOM   1470  O2    C    46      62.765  41.201  56.015  1.00  0.00           O  
ATOM   1471  C3'   C    46      59.701  38.247  56.939  1.00  0.00           C  
ATOM   1472  H3'   C    46      60.146  38.002  57.904  1.00  0.00           H  
ATOM   1473  C2'   C    46      60.521  39.172  56.051  1.00  0.00           C  
ATOM   1474  H2'   C    46      61.587  38.981  55.930  1.00  0.00           H  
ATOM   1475  O2'   C    46      59.881  39.232  54.746  1.00  0.00           O  
ATOM   1476 HO2'   C    46      59.957  38.364  54.342  1.00  0.00           H  
ATOM   1477  O3'   C    46      59.583  36.987  56.280  1.00  0.00           O  
ATOM   1478  P     U    47      60.374  35.756  56.691  1.00  0.00           P  
ATOM   1479  OP1   U    47      59.862  34.650  55.852  1.00  0.00           O  
ATOM   1480  OP2   U    47      60.323  35.613  58.106  1.00  0.00           O  
ATOM   1481  O5'   U    47      61.971  36.079  56.267  1.00  0.00           O  
ATOM   1482  C5'   U    47      62.299  36.239  54.885  1.00  0.00           C  
ATOM   1483  H5'   U    47      61.576  36.875  54.374  1.00  0.00           H  
ATOM   1484 H5''   U    47      62.271  35.284  54.361  1.00  0.00           H  
ATOM   1485  C4'   U    47      63.715  36.875  54.676  1.00  0.00           C  
ATOM   1486  H4'   U    47      63.919  37.094  53.628  1.00  0.00           H  
ATOM   1487  O4'   U    47      63.816  38.157  55.354  1.00  0.00           O  
ATOM   1488  C1'   U    47      65.116  38.363  55.889  1.00  0.00           C  
ATOM   1489  H1'   U    47      65.653  39.198  55.439  1.00  0.00           H  
ATOM   1490  N1    U    47      65.057  38.549  57.371  1.00  0.00           N  
ATOM   1491  C6    U    47      63.928  38.064  58.067  1.00  0.00           C  
ATOM   1492  H6    U    47      63.058  37.627  57.600  1.00  0.00           H  
ATOM   1493  C5    U    47      63.924  37.994  59.448  1.00  0.00           C  
ATOM   1494  H5    U    47      63.139  37.589  60.069  1.00  0.00           H  
ATOM   1495  C4    U    47      64.978  38.534  60.235  1.00  0.00           C  
ATOM   1496  O4    U    47      64.967  38.540  61.443  1.00  0.00           O  
ATOM   1497  N3    U    47      66.011  39.021  59.459  1.00  0.00           N  
ATOM   1498  H3    U    47      66.811  39.343  59.984  1.00  0.00           H  
ATOM   1499  C2    U    47      66.126  38.967  58.111  1.00  0.00           C  
ATOM   1500  O2    U    47      67.248  39.190  57.646  1.00  0.00           O  
ATOM   1501  C3'   U    47      64.794  36.108  55.341  1.00  0.00           C  
ATOM   1502  H3'   U    47      64.456  35.929  56.361  1.00  0.00           H  
ATOM   1503  C2'   U    47      65.896  37.093  55.490  1.00  0.00           C  
ATOM   1504  H2'   U    47      66.495  36.778  56.345  1.00  0.00           H  
ATOM   1505  O2'   U    47      66.575  37.171  54.248  1.00  0.00           O  
ATOM   1506 HO2'   U    47      67.255  36.493  54.282  1.00  0.00           H  
ATOM   1507  O3'   U    47      65.070  34.850  54.761  1.00  0.00           O  
ATOM   1508  P     G    48      65.411  33.504  55.597  1.00  0.00           P  
ATOM   1509  OP1   G    48      64.794  32.408  54.761  1.00  0.00           O  
ATOM   1510  OP2   G    48      64.854  33.564  56.997  1.00  0.00           O  
ATOM   1511  O5'   G    48      67.020  33.365  55.542  1.00  0.00           O  
ATOM   1512  C5'   G    48      67.696  33.148  54.350  1.00  0.00           C  
ATOM   1513  H5'   G    48      67.063  33.591  53.581  1.00  0.00           H  
ATOM   1514 H5''   G    48      67.889  32.090  54.168  1.00  0.00           H  
ATOM   1515  C4'   G    48      69.042  33.853  54.336  1.00  0.00           C  
ATOM   1516  H4'   G    48      69.499  33.786  53.349  1.00  0.00           H  
ATOM   1517  O4'   G    48      68.951  35.258  54.799  1.00  0.00           O  
ATOM   1518  C1'   G    48      70.114  35.519  55.669  1.00  0.00           C  
ATOM   1519  H1'   G    48      70.620  36.419  55.321  1.00  0.00           H  
ATOM   1520  N9    G    48      69.609  35.843  57.049  1.00  0.00           N  
ATOM   1521  C8    G    48      68.522  35.419  57.794  1.00  0.00           C  
ATOM   1522  H8    G    48      67.883  34.701  57.302  1.00  0.00           H  
ATOM   1523  N7    G    48      68.407  36.040  59.014  1.00  0.00           N  
ATOM   1524  C5    G    48      69.512  36.891  59.071  1.00  0.00           C  
ATOM   1525  C6    G    48      70.027  37.570  60.192  1.00  0.00           C  
ATOM   1526  O6    G    48      69.499  37.798  61.281  1.00  0.00           O  
ATOM   1527  N1    G    48      71.290  38.089  59.946  1.00  0.00           N  
ATOM   1528  H1    G    48      71.790  38.578  60.674  1.00  0.00           H  
ATOM   1529  C2    G    48      71.948  37.877  58.752  1.00  0.00           C  
ATOM   1530  N2    G    48      73.195  38.225  58.604  1.00  0.00           N  
ATOM   1531  H21   G    48      73.774  38.557  59.363  1.00  0.00           H  
ATOM   1532  H22   G    48      73.738  37.968  57.792  1.00  0.00           H  
ATOM   1533  N3    G    48      71.567  37.159  57.709  1.00  0.00           N  
ATOM   1534  C4    G    48      70.299  36.687  57.925  1.00  0.00           C  
ATOM   1535  C3'   G    48      69.965  33.191  55.404  1.00  0.00           C  
ATOM   1536  H3'   G    48      69.478  33.004  56.361  1.00  0.00           H  
ATOM   1537  C2'   G    48      70.986  34.251  55.591  1.00  0.00           C  
ATOM   1538  H2'   G    48      71.641  34.106  56.450  1.00  0.00           H  
ATOM   1539  O2'   G    48      71.802  34.402  54.455  1.00  0.00           O  
ATOM   1540 HO2'   G    48      72.391  33.666  54.275  1.00  0.00           H  
ATOM   1541  O3'   G    48      70.618  32.033  54.959  1.00  0.00           O  
ATOM   1542  P     A    49      71.271  31.019  55.941  1.00  0.00           P  
ATOM   1543  OP1   A    49      72.311  30.361  55.087  1.00  0.00           O  
ATOM   1544  OP2   A    49      70.162  30.180  56.450  1.00  0.00           O  
ATOM   1545  O5'   A    49      71.909  31.771  57.107  1.00  0.00           O  
ATOM   1546  C5'   A    49      73.299  31.944  57.102  1.00  0.00           C  
ATOM   1547  H5'   A    49      73.669  32.354  56.162  1.00  0.00           H  
ATOM   1548 H5''   A    49      73.797  30.999  57.319  1.00  0.00           H  
ATOM   1549  C4'   A    49      73.794  33.010  58.179  1.00  0.00           C  
ATOM   1550  H4'   A    49      74.772  33.453  57.991  1.00  0.00           H  
ATOM   1551  O4'   A    49      72.794  34.070  58.451  1.00  0.00           O  
ATOM   1552  C1'   A    49      73.050  34.454  59.783  1.00  0.00           C  
ATOM   1553  H1'   A    49      73.496  35.448  59.744  1.00  0.00           H  
ATOM   1554  N9    A    49      71.827  34.465  60.633  1.00  0.00           N  
ATOM   1555  C8    A    49      70.577  33.964  60.323  1.00  0.00           C  
ATOM   1556  H8    A    49      70.380  33.300  59.495  1.00  0.00           H  
ATOM   1557  N7    A    49      69.772  34.199  61.309  1.00  0.00           N  
ATOM   1558  C5    A    49      70.469  35.014  62.224  1.00  0.00           C  
ATOM   1559  C6    A    49      70.148  35.764  63.336  1.00  0.00           C  
ATOM   1560  N6    A    49      69.023  35.895  63.991  1.00  0.00           N  
ATOM   1561  H61   A    49      69.019  36.528  64.778  1.00  0.00           H  
ATOM   1562  H62   A    49      68.203  35.676  63.444  1.00  0.00           H  
ATOM   1563  N1    A    49      71.077  36.557  63.915  1.00  0.00           N  
ATOM   1564  C2    A    49      72.350  36.495  63.481  1.00  0.00           C  
ATOM   1565  H2    A    49      73.042  37.208  63.906  1.00  0.00           H  
ATOM   1566  N3    A    49      72.781  35.852  62.402  1.00  0.00           N  
ATOM   1567  C4    A    49      71.770  35.167  61.797  1.00  0.00           C  
ATOM   1568  C3'   A    49      74.041  32.333  59.506  1.00  0.00           C  
ATOM   1569  H3'   A    49      73.165  31.720  59.720  1.00  0.00           H  
ATOM   1570  C2'   A    49      74.177  33.555  60.442  1.00  0.00           C  
ATOM   1571  H2'   A    49      73.806  33.431  61.459  1.00  0.00           H  
ATOM   1572  O2'   A    49      75.450  34.150  60.325  1.00  0.00           O  
ATOM   1573 HO2'   A    49      76.069  33.683  60.891  1.00  0.00           H  
ATOM   1574  O3'   A    49      75.278  31.679  59.370  1.00  0.00           O  
ATOM   1575  P     C    50      75.707  30.715  60.542  1.00  0.00           P  
ATOM   1576  OP1   C    50      77.003  29.981  60.119  1.00  0.00           O  
ATOM   1577  OP2   C    50      74.555  29.867  60.908  1.00  0.00           O  
ATOM   1578  O5'   C    50      76.106  31.538  61.803  1.00  0.00           O  
ATOM   1579  C5'   C    50      77.383  32.149  61.825  1.00  0.00           C  
ATOM   1580  H5'   C    50      77.333  32.864  61.005  1.00  0.00           H  
ATOM   1581 H5''   C    50      78.105  31.345  61.685  1.00  0.00           H  
ATOM   1582  C4'   C    50      77.589  32.864  63.185  1.00  0.00           C  
ATOM   1583  H4'   C    50      78.541  33.389  63.111  1.00  0.00           H  
ATOM   1584  O4'   C    50      76.502  33.787  63.255  1.00  0.00           O  
ATOM   1585  C1'   C    50      76.242  33.984  64.602  1.00  0.00           C  
ATOM   1586  H1'   C    50      76.486  35.013  64.863  1.00  0.00           H  
ATOM   1587  N1    C    50      74.876  33.715  64.924  1.00  0.00           N  
ATOM   1588  C6    C    50      74.016  32.975  64.161  1.00  0.00           C  
ATOM   1589  H6    C    50      74.373  32.381  63.333  1.00  0.00           H  
ATOM   1590  C5    C    50      72.685  32.891  64.358  1.00  0.00           C  
ATOM   1591  H5    C    50      72.026  32.298  63.743  1.00  0.00           H  
ATOM   1592  C4    C    50      72.173  33.557  65.486  1.00  0.00           C  
ATOM   1593  N4    C    50      70.901  33.506  65.677  1.00  0.00           N  
ATOM   1594  H41   C    50      70.579  33.888  66.555  1.00  0.00           H  
ATOM   1595  H42   C    50      70.299  32.971  65.067  1.00  0.00           H  
ATOM   1596  N3    C    50      72.920  34.321  66.215  1.00  0.00           N  
ATOM   1597  C2    C    50      74.276  34.366  65.997  1.00  0.00           C  
ATOM   1598  O2    C    50      74.941  35.052  66.766  1.00  0.00           O  
ATOM   1599  C3'   C    50      77.408  32.056  64.461  1.00  0.00           C  
ATOM   1600  H3'   C    50      76.533  31.411  64.378  1.00  0.00           H  
ATOM   1601  C2'   C    50      77.130  33.115  65.492  1.00  0.00           C  
ATOM   1602  H2'   C    50      76.608  32.680  66.344  1.00  0.00           H  
ATOM   1603  O2'   C    50      78.269  33.826  65.893  1.00  0.00           O  
ATOM   1604 HO2'   C    50      78.790  34.156  65.157  1.00  0.00           H  
ATOM   1605  O3'   C    50      78.527  31.255  64.572  1.00  0.00           O  
ATOM   1606  P     A    51      78.337  29.710  65.156  1.00  0.00           P  
ATOM   1607  OP1   A    51      79.658  29.088  65.081  1.00  0.00           O  
ATOM   1608  OP2   A    51      77.231  29.073  64.347  1.00  0.00           O  
ATOM   1609  O5'   A    51      77.991  29.843  66.753  1.00  0.00           O  
ATOM   1610  C5'   A    51      78.892  30.478  67.683  1.00  0.00           C  
ATOM   1611  H5'   A    51      79.325  31.393  67.280  1.00  0.00           H  
ATOM   1612 H5''   A    51      79.648  29.785  68.051  1.00  0.00           H  
ATOM   1613  C4'   A    51      78.161  30.905  68.951  1.00  0.00           C  
ATOM   1614  H4'   A    51      78.816  31.503  69.584  1.00  0.00           H  
ATOM   1615  O4'   A    51      77.083  31.858  68.610  1.00  0.00           O  
ATOM   1616  C1'   A    51      76.133  31.725  69.641  1.00  0.00           C  
ATOM   1617  H1'   A    51      76.206  32.541  70.360  1.00  0.00           H  
ATOM   1618  N9    A    51      74.767  31.733  69.051  1.00  0.00           N  
ATOM   1619  C8    A    51      74.389  31.340  67.802  1.00  0.00           C  
ATOM   1620  H8    A    51      75.134  31.040  67.081  1.00  0.00           H  
ATOM   1621  N7    A    51      73.108  31.138  67.580  1.00  0.00           N  
ATOM   1622  C5    A    51      72.602  31.611  68.806  1.00  0.00           C  
ATOM   1623  C6    A    51      71.273  31.767  69.260  1.00  0.00           C  
ATOM   1624  N6    A    51      70.120  31.656  68.528  1.00  0.00           N  
ATOM   1625  H61   A    51      69.216  31.971  68.849  1.00  0.00           H  
ATOM   1626  H62   A    51      70.129  31.291  67.586  1.00  0.00           H  
ATOM   1627  N1    A    51      71.059  32.264  70.486  1.00  0.00           N  
ATOM   1628  C2    A    51      72.084  32.507  71.272  1.00  0.00           C  
ATOM   1629  H2    A    51      71.834  32.989  72.205  1.00  0.00           H  
ATOM   1630  N3    A    51      73.396  32.309  71.009  1.00  0.00           N  
ATOM   1631  C4    A    51      73.583  31.847  69.730  1.00  0.00           C  
ATOM   1632  C3'   A    51      77.512  29.680  69.607  1.00  0.00           C  
ATOM   1633  H3'   A    51      76.950  29.137  68.847  1.00  0.00           H  
ATOM   1634  C2'   A    51      76.595  30.509  70.470  1.00  0.00           C  
ATOM   1635  H2'   A    51      75.824  29.918  70.964  1.00  0.00           H  
ATOM   1636  O2'   A    51      77.250  31.118  71.564  1.00  0.00           O  
ATOM   1637 HO2'   A    51      76.584  31.522  72.125  1.00  0.00           H  
ATOM   1638  O3'   A    51      78.430  28.780  70.233  1.00  0.00           O  
ATOM   1639  P     C    52      78.033  27.461  70.927  1.00  0.00           P  
ATOM   1640  OP1   C    52      79.239  27.003  71.640  1.00  0.00           O  
ATOM   1641  OP2   C    52      77.414  26.603  69.869  1.00  0.00           O  
ATOM   1642  O5'   C    52      76.876  27.675  71.921  1.00  0.00           O  
ATOM   1643  C5'   C    52      77.283  28.190  73.202  1.00  0.00           C  
ATOM   1644  H5'   C    52      77.845  29.124  73.211  1.00  0.00           H  
ATOM   1645 H5''   C    52      77.823  27.424  73.758  1.00  0.00           H  
ATOM   1646  C4'   C    52      75.963  28.409  73.917  1.00  0.00           C  
ATOM   1647  H4'   C    52      76.129  28.982  74.830  1.00  0.00           H  
ATOM   1648  O4'   C    52      75.077  29.209  73.141  1.00  0.00           O  
ATOM   1649  C1'   C    52      73.721  28.864  73.437  1.00  0.00           C  
ATOM   1650  H1'   C    52      73.317  29.714  73.988  1.00  0.00           H  
ATOM   1651  N1    C    52      72.940  28.518  72.229  1.00  0.00           N  
ATOM   1652  C6    C    52      73.552  28.340  70.999  1.00  0.00           C  
ATOM   1653  H6    C    52      74.598  28.072  71.013  1.00  0.00           H  
ATOM   1654  C5    C    52      72.809  28.261  69.854  1.00  0.00           C  
ATOM   1655  H5    C    52      73.349  28.022  68.950  1.00  0.00           H  
ATOM   1656  C4    C    52      71.437  28.480  70.000  1.00  0.00           C  
ATOM   1657  N4    C    52      70.667  28.420  68.945  1.00  0.00           N  
ATOM   1658  H41   C    52      69.726  28.777  69.032  1.00  0.00           H  
ATOM   1659  H42   C    52      71.060  28.121  68.064  1.00  0.00           H  
ATOM   1660  N3    C    52      70.854  28.753  71.138  1.00  0.00           N  
ATOM   1661  C2    C    52      71.608  28.903  72.264  1.00  0.00           C  
ATOM   1662  O2    C    52      71.134  29.399  73.344  1.00  0.00           O  
ATOM   1663  C3'   C    52      75.216  27.118  74.103  1.00  0.00           C  
ATOM   1664  H3'   C    52      75.275  26.549  73.174  1.00  0.00           H  
ATOM   1665  C2'   C    52      73.788  27.687  74.355  1.00  0.00           C  
ATOM   1666  H2'   C    52      73.035  26.983  74.000  1.00  0.00           H  
ATOM   1667  O2'   C    52      73.339  28.189  75.583  1.00  0.00           O  
ATOM   1668 HO2'   C    52      72.443  28.523  75.497  1.00  0.00           H  
ATOM   1669  O3'   C    52      75.645  26.204  75.094  1.00  0.00           O  
ATOM   1670  P     U    53      75.194  24.656  75.005  1.00  0.00           P  
ATOM   1671  OP1   U    53      75.504  24.029  76.281  1.00  0.00           O  
ATOM   1672  OP2   U    53      75.860  24.166  73.756  1.00  0.00           O  
ATOM   1673  O5'   U    53      73.624  24.746  74.846  1.00  0.00           O  
ATOM   1674  C5'   U    53      72.807  24.882  76.027  1.00  0.00           C  
ATOM   1675  H5'   U    53      73.074  25.753  76.624  1.00  0.00           H  
ATOM   1676 H5''   U    53      73.018  24.054  76.704  1.00  0.00           H  
ATOM   1677  C4'   U    53      71.316  24.892  75.698  1.00  0.00           C  
ATOM   1678  H4'   U    53      70.698  25.213  76.537  1.00  0.00           H  
ATOM   1679  O4'   U    53      71.058  25.777  74.598  1.00  0.00           O  
ATOM   1680  C1'   U    53      69.875  25.429  73.970  1.00  0.00           C  
ATOM   1681  H1'   U    53      69.035  26.044  74.293  1.00  0.00           H  
ATOM   1682  N1    U    53      69.973  25.300  72.440  1.00  0.00           N  
ATOM   1683  C6    U    53      71.161  25.093  71.842  1.00  0.00           C  
ATOM   1684  H6    U    53      72.021  24.959  72.482  1.00  0.00           H  
ATOM   1685  C5    U    53      71.280  24.981  70.461  1.00  0.00           C  
ATOM   1686  H5    U    53      72.239  24.659  70.083  1.00  0.00           H  
ATOM   1687  C4    U    53      70.163  25.100  69.575  1.00  0.00           C  
ATOM   1688  O4    U    53      70.103  24.814  68.387  1.00  0.00           O  
ATOM   1689  N3    U    53      68.982  25.386  70.256  1.00  0.00           N  
ATOM   1690  H3    U    53      68.172  25.550  69.676  1.00  0.00           H  
ATOM   1691  C2    U    53      68.834  25.599  71.635  1.00  0.00           C  
ATOM   1692  O2    U    53      67.768  25.990  72.041  1.00  0.00           O  
ATOM   1693  C3'   U    53      70.742  23.568  75.181  1.00  0.00           C  
ATOM   1694  H3'   U    53      71.487  23.116  74.526  1.00  0.00           H  
ATOM   1695  C2'   U    53      69.483  24.040  74.464  1.00  0.00           C  
ATOM   1696  H2'   U    53      69.375  23.318  73.655  1.00  0.00           H  
ATOM   1697  O2'   U    53      68.351  24.035  75.305  1.00  0.00           O  
ATOM   1698 HO2'   U    53      67.521  23.938  74.834  1.00  0.00           H  
ATOM   1699  O3'   U    53      70.390  22.762  76.344  1.00  0.00           O  
ATOM   1700  P     G    54      70.816  21.221  76.350  1.00  0.00           P  
ATOM   1701  OP1   G    54      70.267  20.577  77.520  1.00  0.00           O  
ATOM   1702  OP2   G    54      72.245  21.130  75.987  1.00  0.00           O  
ATOM   1703  O5'   G    54      69.962  20.733  75.058  1.00  0.00           O  
ATOM   1704  C5'   G    54      68.582  20.417  75.124  1.00  0.00           C  
ATOM   1705  H5'   G    54      68.123  21.320  75.529  1.00  0.00           H  
ATOM   1706 H5''   G    54      68.449  19.532  75.746  1.00  0.00           H  
ATOM   1707  C4'   G    54      68.098  20.142  73.666  1.00  0.00           C  
ATOM   1708  H4'   G    54      67.031  19.983  73.511  1.00  0.00           H  
ATOM   1709  O4'   G    54      68.534  21.072  72.683  1.00  0.00           O  
ATOM   1710  C1'   G    54      68.782  20.503  71.394  1.00  0.00           C  
ATOM   1711  H1'   G    54      68.111  20.786  70.582  1.00  0.00           H  
ATOM   1712  N9    G    54      70.127  20.981  71.072  1.00  0.00           N  
ATOM   1713  C8    G    54      71.140  21.447  71.864  1.00  0.00           C  
ATOM   1714  H8    G    54      70.987  21.405  72.932  1.00  0.00           H  
ATOM   1715  N7    G    54      72.230  21.797  71.269  1.00  0.00           N  
ATOM   1716  C5    G    54      71.954  21.643  69.921  1.00  0.00           C  
ATOM   1717  C6    G    54      72.721  21.893  68.734  1.00  0.00           C  
ATOM   1718  O6    G    54      73.883  22.328  68.629  1.00  0.00           O  
ATOM   1719  N1    G    54      72.026  21.637  67.591  1.00  0.00           N  
ATOM   1720  H1    G    54      72.443  22.025  66.757  1.00  0.00           H  
ATOM   1721  C2    G    54      70.726  21.246  67.582  1.00  0.00           C  
ATOM   1722  N2    G    54      70.129  21.343  66.462  1.00  0.00           N  
ATOM   1723  H21   G    54      70.699  21.487  65.641  1.00  0.00           H  
ATOM   1724  H22   G    54      69.255  20.857  66.323  1.00  0.00           H  
ATOM   1725  N3    G    54      69.944  21.007  68.650  1.00  0.00           N  
ATOM   1726  C4    G    54      70.637  21.221  69.774  1.00  0.00           C  
ATOM   1727  C3'   G    54      68.795  18.815  73.185  1.00  0.00           C  
ATOM   1728  H3'   G    54      69.842  18.830  73.487  1.00  0.00           H  
ATOM   1729  C2'   G    54      68.686  18.987  71.683  1.00  0.00           C  
ATOM   1730  H2'   G    54      69.477  18.493  71.118  1.00  0.00           H  
ATOM   1731  O2'   G    54      67.432  18.473  71.184  1.00  0.00           O  
ATOM   1732 HO2'   G    54      67.277  17.666  71.681  1.00  0.00           H  
ATOM   1733  O3'   G    54      68.170  17.650  73.666  1.00  0.00           O  
ATOM   1734  P     A    55      69.036  16.401  73.847  1.00  0.00           P  
ATOM   1735  OP1   A    55      68.190  15.228  73.883  1.00  0.00           O  
ATOM   1736  OP2   A    55      69.897  16.658  74.976  1.00  0.00           O  
ATOM   1737  O5'   A    55      69.916  16.214  72.526  1.00  0.00           O  
ATOM   1738  C5'   A    55      69.443  15.559  71.361  1.00  0.00           C  
ATOM   1739  H5'   A    55      68.524  15.981  70.954  1.00  0.00           H  
ATOM   1740 H5''   A    55      69.170  14.550  71.668  1.00  0.00           H  
ATOM   1741  C4'   A    55      70.449  15.536  70.251  1.00  0.00           C  
ATOM   1742  H4'   A    55      70.015  15.242  69.295  1.00  0.00           H  
ATOM   1743  O4'   A    55      70.838  16.872  69.983  1.00  0.00           O  
ATOM   1744  C1'   A    55      72.202  16.949  69.680  1.00  0.00           C  
ATOM   1745  H1'   A    55      72.308  17.393  68.690  1.00  0.00           H  
ATOM   1746  N9    A    55      72.915  17.763  70.691  1.00  0.00           N  
ATOM   1747  C8    A    55      72.905  17.736  72.047  1.00  0.00           C  
ATOM   1748  H8    A    55      72.206  17.191  72.665  1.00  0.00           H  
ATOM   1749  N7    A    55      73.761  18.584  72.585  1.00  0.00           N  
ATOM   1750  C5    A    55      74.398  19.117  71.499  1.00  0.00           C  
ATOM   1751  C6    A    55      75.484  19.994  71.402  1.00  0.00           C  
ATOM   1752  N6    A    55      76.109  20.599  72.419  1.00  0.00           N  
ATOM   1753  H61   A    55      76.953  21.148  72.337  1.00  0.00           H  
ATOM   1754  H62   A    55      75.756  20.438  73.351  1.00  0.00           H  
ATOM   1755  N1    A    55      75.927  20.377  70.203  1.00  0.00           N  
ATOM   1756  C2    A    55      75.369  19.812  69.101  1.00  0.00           C  
ATOM   1757  H2    A    55      75.866  20.027  68.166  1.00  0.00           H  
ATOM   1758  N3    A    55      74.332  18.967  69.069  1.00  0.00           N  
ATOM   1759  C4    A    55      73.887  18.679  70.337  1.00  0.00           C  
ATOM   1760  C3'   A    55      71.757  14.710  70.472  1.00  0.00           C  
ATOM   1761  H3'   A    55      72.034  14.802  71.522  1.00  0.00           H  
ATOM   1762  C2'   A    55      72.744  15.556  69.677  1.00  0.00           C  
ATOM   1763  H2'   A    55      73.624  15.506  70.318  1.00  0.00           H  
ATOM   1764  O2'   A    55      72.946  15.204  68.319  1.00  0.00           O  
ATOM   1765 HO2'   A    55      72.279  14.549  68.100  1.00  0.00           H  
ATOM   1766  O3'   A    55      71.696  13.268  70.125  1.00  0.00           O  
ATOM   1767  P     C    56      71.103  12.188  71.066  1.00  0.00           P  
ATOM   1768  OP1   C    56      71.271  12.624  72.442  1.00  0.00           O  
ATOM   1769  OP2   C    56      71.769  10.918  70.731  1.00  0.00           O  
ATOM   1770  O5'   C    56      69.518  12.134  70.634  1.00  0.00           O  
ATOM   1771  C5'   C    56      69.077  11.490  69.388  1.00  0.00           C  
ATOM   1772  H5'   C    56      69.502  10.494  69.266  1.00  0.00           H  
ATOM   1773 H5''   C    56      69.321  12.178  68.578  1.00  0.00           H  
ATOM   1774  C4'   C    56      67.543  11.475  69.346  1.00  0.00           C  
ATOM   1775  H4'   C    56      67.339  11.126  68.334  1.00  0.00           H  
ATOM   1776  O4'   C    56      67.045  10.486  70.320  1.00  0.00           O  
ATOM   1777  C1'   C    56      65.906  11.079  70.989  1.00  0.00           C  
ATOM   1778  H1'   C    56      65.109  10.964  70.254  1.00  0.00           H  
ATOM   1779  N1    C    56      65.652  10.375  72.216  1.00  0.00           N  
ATOM   1780  C6    C    56      66.620  10.003  73.075  1.00  0.00           C  
ATOM   1781  H6    C    56      67.629  10.128  72.710  1.00  0.00           H  
ATOM   1782  C5    C    56      66.339   9.822  74.395  1.00  0.00           C  
ATOM   1783  H5    C    56      67.074   9.758  75.183  1.00  0.00           H  
ATOM   1784  C4    C    56      64.995   9.493  74.656  1.00  0.00           C  
ATOM   1785  N4    C    56      64.546   9.069  75.821  1.00  0.00           N  
ATOM   1786  H41   C    56      63.577   8.784  75.834  1.00  0.00           H  
ATOM   1787  H42   C    56      65.216   8.790  76.524  1.00  0.00           H  
ATOM   1788  N3    C    56      63.993   9.637  73.770  1.00  0.00           N  
ATOM   1789  C2    C    56      64.326  10.155  72.588  1.00  0.00           C  
ATOM   1790  O2    C    56      63.463  10.404  71.782  1.00  0.00           O  
ATOM   1791  C3'   C    56      66.857  12.824  69.712  1.00  0.00           C  
ATOM   1792  H3'   C    56      67.552  13.662  69.751  1.00  0.00           H  
ATOM   1793  C2'   C    56      66.318  12.559  71.125  1.00  0.00           C  
ATOM   1794  H2'   C    56      67.045  12.586  71.937  1.00  0.00           H  
ATOM   1795  O2'   C    56      65.279  13.452  71.506  1.00  0.00           O  
ATOM   1796 HO2'   C    56      64.699  13.622  70.761  1.00  0.00           H  
ATOM   1797  O3'   C    56      65.735  12.972  68.856  1.00  0.00           O  
ATOM   1798  P     A    57      65.881  13.702  67.548  1.00  0.00           P  
ATOM   1799  OP1   A    57      64.535  14.172  67.103  1.00  0.00           O  
ATOM   1800  OP2   A    57      66.612  12.759  66.693  1.00  0.00           O  
ATOM   1801  O5'   A    57      66.755  15.043  67.731  1.00  0.00           O  
ATOM   1802  C5'   A    57      66.237  16.113  68.461  1.00  0.00           C  
ATOM   1803  H5'   A    57      66.434  15.965  69.523  1.00  0.00           H  
ATOM   1804 H5''   A    57      65.164  16.137  68.269  1.00  0.00           H  
ATOM   1805  C4'   A    57      66.993  17.308  67.928  1.00  0.00           C  
ATOM   1806  H4'   A    57      66.487  18.168  68.367  1.00  0.00           H  
ATOM   1807  O4'   A    57      68.435  17.277  68.061  1.00  0.00           O  
ATOM   1808  C1'   A    57      69.037  17.923  66.903  1.00  0.00           C  
ATOM   1809  H1'   A    57      69.603  18.765  67.302  1.00  0.00           H  
ATOM   1810  N9    A    57      69.962  16.966  66.273  1.00  0.00           N  
ATOM   1811  C8    A    57      69.788  15.700  65.851  1.00  0.00           C  
ATOM   1812  H8    A    57      68.923  15.065  65.974  1.00  0.00           H  
ATOM   1813  N7    A    57      70.794  15.196  65.286  1.00  0.00           N  
ATOM   1814  C5    A    57      71.808  16.152  65.504  1.00  0.00           C  
ATOM   1815  C6    A    57      73.172  16.239  65.164  1.00  0.00           C  
ATOM   1816  N6    A    57      73.867  15.366  64.551  1.00  0.00           N  
ATOM   1817  H61   A    57      74.853  15.520  64.705  1.00  0.00           H  
ATOM   1818  H62   A    57      73.558  14.443  64.281  1.00  0.00           H  
ATOM   1819  N1    A    57      73.871  17.383  65.464  1.00  0.00           N  
ATOM   1820  C2    A    57      73.197  18.344  66.124  1.00  0.00           C  
ATOM   1821  H2    A    57      73.706  19.296  66.105  1.00  0.00           H  
ATOM   1822  N3    A    57      71.899  18.429  66.446  1.00  0.00           N  
ATOM   1823  C4    A    57      71.312  17.268  66.063  1.00  0.00           C  
ATOM   1824  C3'   A    57      66.739  17.465  66.442  1.00  0.00           C  
ATOM   1825  H3'   A    57      66.888  16.511  65.937  1.00  0.00           H  
ATOM   1826  C2'   A    57      67.878  18.411  66.031  1.00  0.00           C  
ATOM   1827  H2'   A    57      68.257  18.285  65.017  1.00  0.00           H  
ATOM   1828  O2'   A    57      67.616  19.744  66.212  1.00  0.00           O  
ATOM   1829 HO2'   A    57      67.140  20.016  65.424  1.00  0.00           H  
ATOM   1830  O3'   A    57      65.438  17.963  66.055  1.00  0.00           O  
ATOM   1831  P     A    58      64.826  17.647  64.664  1.00  0.00           P  
ATOM   1832  OP1   A    58      63.351  17.591  64.706  1.00  0.00           O  
ATOM   1833  OP2   A    58      65.539  16.534  64.094  1.00  0.00           O  
ATOM   1834  O5'   A    58      65.373  18.990  64.009  1.00  0.00           O  
ATOM   1835  C5'   A    58      64.627  20.206  64.117  1.00  0.00           C  
ATOM   1836  H5'   A    58      64.776  20.374  65.184  1.00  0.00           H  
ATOM   1837 H5''   A    58      63.549  20.153  63.964  1.00  0.00           H  
ATOM   1838  C4'   A    58      65.258  21.415  63.373  1.00  0.00           C  
ATOM   1839  H4'   A    58      64.650  22.270  63.669  1.00  0.00           H  
ATOM   1840  O4'   A    58      66.583  21.678  63.867  1.00  0.00           O  
ATOM   1841  C1'   A    58      67.375  21.873  62.729  1.00  0.00           C  
ATOM   1842  H1'   A    58      67.314  22.918  62.423  1.00  0.00           H  
ATOM   1843  N9    A    58      68.793  21.548  63.031  1.00  0.00           N  
ATOM   1844  C8    A    58      69.711  22.583  63.166  1.00  0.00           C  
ATOM   1845  H8    A    58      69.458  23.632  63.143  1.00  0.00           H  
ATOM   1846  N7    A    58      70.872  22.133  63.495  1.00  0.00           N  
ATOM   1847  C5    A    58      70.794  20.762  63.187  1.00  0.00           C  
ATOM   1848  C6    A    58      71.733  19.729  63.045  1.00  0.00           C  
ATOM   1849  N6    A    58      72.995  19.857  63.301  1.00  0.00           N  
ATOM   1850  H61   A    58      73.568  19.028  63.227  1.00  0.00           H  
ATOM   1851  H62   A    58      73.454  20.747  63.432  1.00  0.00           H  
ATOM   1852  N1    A    58      71.292  18.486  62.714  1.00  0.00           N  
ATOM   1853  C2    A    58      69.988  18.292  62.527  1.00  0.00           C  
ATOM   1854  H2    A    58      69.729  17.245  62.472  1.00  0.00           H  
ATOM   1855  N3    A    58      69.031  19.132  62.780  1.00  0.00           N  
ATOM   1856  C4    A    58      69.516  20.401  63.007  1.00  0.00           C  
ATOM   1857  C3'   A    58      65.232  21.309  61.856  1.00  0.00           C  
ATOM   1858  H3'   A    58      64.692  20.456  61.445  1.00  0.00           H  
ATOM   1859  C2'   A    58      66.764  21.037  61.583  1.00  0.00           C  
ATOM   1860  H2'   A    58      66.955  19.971  61.703  1.00  0.00           H  
ATOM   1861  O2'   A    58      67.239  21.323  60.251  1.00  0.00           O  
ATOM   1862 HO2'   A    58      68.046  20.866  60.003  1.00  0.00           H  
ATOM   1863  O3'   A    58      64.906  22.670  61.431  1.00  0.00           O  
ATOM   1864  P     G    59      63.389  23.203  61.233  1.00  0.00           P  
ATOM   1865  OP1   G    59      62.652  22.142  60.568  1.00  0.00           O  
ATOM   1866  OP2   G    59      63.506  24.573  60.584  1.00  0.00           O  
ATOM   1867  O5'   G    59      62.886  23.197  62.715  1.00  0.00           O  
ATOM   1868  C5'   G    59      61.763  22.361  63.034  1.00  0.00           C  
ATOM   1869  H5'   G    59      62.053  21.379  62.660  1.00  0.00           H  
ATOM   1870 H5''   G    59      60.991  22.807  62.406  1.00  0.00           H  
ATOM   1871  C4'   G    59      61.415  22.482  64.547  1.00  0.00           C  
ATOM   1872  H4'   G    59      60.602  21.795  64.785  1.00  0.00           H  
ATOM   1873  O4'   G    59      62.557  22.071  65.145  1.00  0.00           O  
ATOM   1874  C1'   G    59      62.961  23.077  66.108  1.00  0.00           C  
ATOM   1875  H1'   G    59      63.047  22.602  67.086  1.00  0.00           H  
ATOM   1876  N9    G    59      64.197  23.692  65.725  1.00  0.00           N  
ATOM   1877  C8    G    59      64.427  24.691  64.821  1.00  0.00           C  
ATOM   1878  H8    G    59      63.684  25.135  64.175  1.00  0.00           H  
ATOM   1879  N7    G    59      65.681  25.024  64.700  1.00  0.00           N  
ATOM   1880  C5    G    59      66.358  24.256  65.648  1.00  0.00           C  
ATOM   1881  C6    G    59      67.751  24.082  66.024  1.00  0.00           C  
ATOM   1882  O6    G    59      68.834  24.541  65.604  1.00  0.00           O  
ATOM   1883  N1    G    59      67.898  23.194  67.100  1.00  0.00           N  
ATOM   1884  H1    G    59      68.835  23.021  67.435  1.00  0.00           H  
ATOM   1885  C2    G    59      66.864  22.550  67.659  1.00  0.00           C  
ATOM   1886  N2    G    59      67.196  21.669  68.536  1.00  0.00           N  
ATOM   1887  H21   G    59      68.186  21.469  68.526  1.00  0.00           H  
ATOM   1888  H22   G    59      66.469  21.059  68.882  1.00  0.00           H  
ATOM   1889  N3    G    59      65.599  22.557  67.262  1.00  0.00           N  
ATOM   1890  C4    G    59      65.429  23.496  66.297  1.00  0.00           C  
ATOM   1891  C3'   G    59      61.016  23.841  65.018  1.00  0.00           C  
ATOM   1892  H3'   G    59      61.304  24.553  64.245  1.00  0.00           H  
ATOM   1893  C2'   G    59      61.797  24.001  66.322  1.00  0.00           C  
ATOM   1894  H2'   G    59      62.077  25.050  66.417  1.00  0.00           H  
ATOM   1895  O2'   G    59      61.158  23.491  67.470  1.00  0.00           O  
ATOM   1896 HO2'   G    59      60.666  24.224  67.847  1.00  0.00           H  
ATOM   1897  O3'   G    59      59.608  23.999  65.270  1.00  0.00           O  
ATOM   1898  P     U    60      58.947  25.417  65.383  1.00  0.00           P  
ATOM   1899  OP1   U    60      57.513  25.097  65.081  1.00  0.00           O  
ATOM   1900  OP2   U    60      59.664  26.375  64.475  1.00  0.00           O  
ATOM   1901  O5'   U    60      59.092  26.062  66.848  1.00  0.00           O  
ATOM   1902  C5'   U    60      58.550  25.516  68.013  1.00  0.00           C  
ATOM   1903  H5'   U    60      58.653  24.433  67.950  1.00  0.00           H  
ATOM   1904 H5''   U    60      57.504  25.815  68.088  1.00  0.00           H  
ATOM   1905  C4'   U    60      59.401  26.010  69.195  1.00  0.00           C  
ATOM   1906  H4'   U    60      58.951  25.584  70.092  1.00  0.00           H  
ATOM   1907  O4'   U    60      60.714  25.566  69.074  1.00  0.00           O  
ATOM   1908  C1'   U    60      61.488  26.228  70.100  1.00  0.00           C  
ATOM   1909  H1'   U    60      61.429  25.550  70.951  1.00  0.00           H  
ATOM   1910  N1    U    60      62.907  26.340  69.767  1.00  0.00           N  
ATOM   1911  C6    U    60      63.302  26.777  68.467  1.00  0.00           C  
ATOM   1912  H6    U    60      62.557  27.209  67.817  1.00  0.00           H  
ATOM   1913  C5    U    60      64.652  26.963  68.161  1.00  0.00           C  
ATOM   1914  H5    U    60      65.038  27.474  67.291  1.00  0.00           H  
ATOM   1915  C4    U    60      65.634  26.509  69.115  1.00  0.00           C  
ATOM   1916  O4    U    60      66.811  26.408  68.855  1.00  0.00           O  
ATOM   1917  N3    U    60      65.159  26.163  70.365  1.00  0.00           N  
ATOM   1918  H3    U    60      65.922  26.117  71.026  1.00  0.00           H  
ATOM   1919  C2    U    60      63.855  26.102  70.770  1.00  0.00           C  
ATOM   1920  O2    U    60      63.567  25.959  71.908  1.00  0.00           O  
ATOM   1921  C3'   U    60      59.582  27.519  69.330  1.00  0.00           C  
ATOM   1922  H3'   U    60      60.063  27.917  68.436  1.00  0.00           H  
ATOM   1923  C2'   U    60      60.732  27.538  70.306  1.00  0.00           C  
ATOM   1924  H2'   U    60      61.295  28.430  70.035  1.00  0.00           H  
ATOM   1925  O2'   U    60      60.399  27.569  71.677  1.00  0.00           O  
ATOM   1926 HO2'   U    60      60.197  28.504  71.762  1.00  0.00           H  
ATOM   1927  O3'   U    60      58.367  28.234  69.710  1.00  0.00           O  
ATOM   1928  P     G    61      58.385  29.779  70.018  1.00  0.00           P  
ATOM   1929  OP1   G    61      57.009  30.210  70.133  1.00  0.00           O  
ATOM   1930  OP2   G    61      59.167  30.393  68.853  1.00  0.00           O  
ATOM   1931  O5'   G    61      59.189  29.954  71.405  1.00  0.00           O  
ATOM   1932  C5'   G    61      59.907  31.169  71.733  1.00  0.00           C  
ATOM   1933  H5'   G    61      59.171  31.917  72.028  1.00  0.00           H  
ATOM   1934 H5''   G    61      60.515  31.494  70.889  1.00  0.00           H  
ATOM   1935  C4'   G    61      60.981  30.880  72.809  1.00  0.00           C  
ATOM   1936  H4'   G    61      60.470  30.612  73.733  1.00  0.00           H  
ATOM   1937  O4'   G    61      61.827  29.777  72.434  1.00  0.00           O  
ATOM   1938  C1'   G    61      63.086  29.926  73.051  1.00  0.00           C  
ATOM   1939  H1'   G    61      63.260  29.216  73.859  1.00  0.00           H  
ATOM   1940  N9    G    61      64.159  29.850  71.947  1.00  0.00           N  
ATOM   1941  C8    G    61      63.908  29.802  70.583  1.00  0.00           C  
ATOM   1942  H8    G    61      62.940  29.764  70.106  1.00  0.00           H  
ATOM   1943  N7    G    61      64.979  29.711  69.840  1.00  0.00           N  
ATOM   1944  C5    G    61      66.009  29.701  70.726  1.00  0.00           C  
ATOM   1945  C6    G    61      67.390  29.403  70.497  1.00  0.00           C  
ATOM   1946  O6    G    61      67.975  29.143  69.459  1.00  0.00           O  
ATOM   1947  N1    G    61      68.104  29.154  71.630  1.00  0.00           N  
ATOM   1948  H1    G    61      69.105  29.037  71.556  1.00  0.00           H  
ATOM   1949  C2    G    61      67.588  29.433  72.896  1.00  0.00           C  
ATOM   1950  N2    G    61      68.401  29.460  73.947  1.00  0.00           N  
ATOM   1951  H21   G    61      69.399  29.386  73.816  1.00  0.00           H  
ATOM   1952  H22   G    61      67.879  29.755  74.760  1.00  0.00           H  
ATOM   1953  N3    G    61      66.279  29.715  73.147  1.00  0.00           N  
ATOM   1954  C4    G    61      65.522  29.746  72.040  1.00  0.00           C  
ATOM   1955  C3'   G    61      61.879  32.022  73.143  1.00  0.00           C  
ATOM   1956  H3'   G    61      62.105  32.427  72.157  1.00  0.00           H  
ATOM   1957  C2'   G    61      63.123  31.286  73.734  1.00  0.00           C  
ATOM   1958  H2'   G    61      64.085  31.703  73.438  1.00  0.00           H  
ATOM   1959  O2'   G    61      63.169  31.021  75.095  1.00  0.00           O  
ATOM   1960 HO2'   G    61      62.513  31.528  75.578  1.00  0.00           H  
ATOM   1961  O3'   G    61      61.209  33.002  73.971  1.00  0.00           O  
ATOM   1962  P     U    62      61.161  34.498  73.631  1.00  0.00           P  
ATOM   1963  OP1   U    62      60.144  35.232  74.390  1.00  0.00           O  
ATOM   1964  OP2   U    62      60.913  34.428  72.128  1.00  0.00           O  
ATOM   1965  O5'   U    62      62.627  35.131  74.004  1.00  0.00           O  
ATOM   1966  C5'   U    62      63.017  35.243  75.280  1.00  0.00           C  
ATOM   1967  H5'   U    62      62.531  34.460  75.861  1.00  0.00           H  
ATOM   1968 H5''   U    62      62.729  36.181  75.754  1.00  0.00           H  
ATOM   1969  C4'   U    62      64.516  34.935  75.409  1.00  0.00           C  
ATOM   1970  H4'   U    62      64.900  34.848  76.426  1.00  0.00           H  
ATOM   1971  O4'   U    62      64.853  33.694  74.749  1.00  0.00           O  
ATOM   1972  C1'   U    62      66.255  33.666  74.355  1.00  0.00           C  
ATOM   1973  H1'   U    62      66.845  33.031  75.016  1.00  0.00           H  
ATOM   1974  N1    U    62      66.571  33.290  72.949  1.00  0.00           N  
ATOM   1975  C6    U    62      65.681  33.642  72.005  1.00  0.00           C  
ATOM   1976  H6    U    62      64.695  33.986  72.281  1.00  0.00           H  
ATOM   1977  C5    U    62      65.941  33.267  70.720  1.00  0.00           C  
ATOM   1978  H5    U    62      65.161  33.364  69.979  1.00  0.00           H  
ATOM   1979  C4    U    62      67.230  32.841  70.361  1.00  0.00           C  
ATOM   1980  O4    U    62      67.530  32.468  69.201  1.00  0.00           O  
ATOM   1981  N3    U    62      68.192  32.715  71.308  1.00  0.00           N  
ATOM   1982  H3    U    62      69.130  32.440  71.056  1.00  0.00           H  
ATOM   1983  C2    U    62      67.923  32.939  72.661  1.00  0.00           C  
ATOM   1984  O2    U    62      68.840  32.852  73.477  1.00  0.00           O  
ATOM   1985  C3'   U    62      65.374  35.931  74.626  1.00  0.00           C  
ATOM   1986  H3'   U    62      64.902  36.081  73.655  1.00  0.00           H  
ATOM   1987  C2'   U    62      66.684  35.133  74.456  1.00  0.00           C  
ATOM   1988  H2'   U    62      67.193  35.503  73.566  1.00  0.00           H  
ATOM   1989  O2'   U    62      67.575  35.282  75.561  1.00  0.00           O  
ATOM   1990 HO2'   U    62      67.996  36.141  75.475  1.00  0.00           H  
ATOM   1991  O3'   U    62      65.707  37.190  75.179  1.00  0.00           O  
ATOM   1992  P     G    63      66.162  38.388  74.328  1.00  0.00           P  
ATOM   1993  OP1   G    63      65.913  39.560  75.176  1.00  0.00           O  
ATOM   1994  OP2   G    63      65.552  38.365  73.006  1.00  0.00           O  
ATOM   1995  O5'   G    63      67.729  38.173  74.222  1.00  0.00           O  
ATOM   1996  C5'   G    63      68.559  38.519  75.331  1.00  0.00           C  
ATOM   1997  H5'   G    63      68.240  38.106  76.288  1.00  0.00           H  
ATOM   1998 H5''   G    63      68.377  39.588  75.446  1.00  0.00           H  
ATOM   1999  C4'   G    63      70.001  38.143  74.975  1.00  0.00           C  
ATOM   2000  H4'   G    63      70.671  38.212  75.832  1.00  0.00           H  
ATOM   2001  O4'   G    63      70.125  36.837  74.535  1.00  0.00           O  
ATOM   2002  C1'   G    63      71.172  36.762  73.567  1.00  0.00           C  
ATOM   2003  H1'   G    63      71.918  36.075  73.965  1.00  0.00           H  
ATOM   2004  N9    G    63      70.679  36.291  72.350  1.00  0.00           N  
ATOM   2005  C8    G    63      69.373  36.283  71.910  1.00  0.00           C  
ATOM   2006  H8    G    63      68.570  36.599  72.560  1.00  0.00           H  
ATOM   2007  N7    G    63      69.120  35.868  70.700  1.00  0.00           N  
ATOM   2008  C5    G    63      70.374  35.634  70.219  1.00  0.00           C  
ATOM   2009  C6    G    63      70.780  35.197  68.900  1.00  0.00           C  
ATOM   2010  O6    G    63      70.080  34.998  67.947  1.00  0.00           O  
ATOM   2011  N1    G    63      72.143  35.046  68.837  1.00  0.00           N  
ATOM   2012  H1    G    63      72.561  34.607  68.029  1.00  0.00           H  
ATOM   2013  C2    G    63      72.997  35.355  69.791  1.00  0.00           C  
ATOM   2014  N2    G    63      74.275  35.214  69.626  1.00  0.00           N  
ATOM   2015  H21   G    63      74.668  35.301  68.700  1.00  0.00           H  
ATOM   2016  H22   G    63      74.821  35.414  70.452  1.00  0.00           H  
ATOM   2017  N3    G    63      72.663  35.770  70.996  1.00  0.00           N  
ATOM   2018  C4    G    63      71.345  35.840  71.247  1.00  0.00           C  
ATOM   2019  C3'   G    63      70.660  38.928  73.837  1.00  0.00           C  
ATOM   2020  H3'   G    63      69.894  38.984  73.063  1.00  0.00           H  
ATOM   2021  C2'   G    63      71.880  38.057  73.470  1.00  0.00           C  
ATOM   2022  H2'   G    63      72.267  38.334  72.489  1.00  0.00           H  
ATOM   2023  O2'   G    63      72.974  38.186  74.436  1.00  0.00           O  
ATOM   2024 HO2'   G    63      72.928  39.124  74.638  1.00  0.00           H  
ATOM   2025  O3'   G    63      70.923  40.299  74.045  1.00  0.00           O  
ATOM   2026  P     U    64      70.660  41.458  72.980  1.00  0.00           P  
ATOM   2027  OP1   U    64      71.010  42.763  73.551  1.00  0.00           O  
ATOM   2028  OP2   U    64      69.280  41.269  72.424  1.00  0.00           O  
ATOM   2029  O5'   U    64      71.781  41.043  71.949  1.00  0.00           O  
ATOM   2030  C5'   U    64      73.246  41.063  72.237  1.00  0.00           C  
ATOM   2031  H5'   U    64      73.470  40.422  73.090  1.00  0.00           H  
ATOM   2032 H5''   U    64      73.761  41.992  72.486  1.00  0.00           H  
ATOM   2033  C4'   U    64      73.903  40.555  70.958  1.00  0.00           C  
ATOM   2034  H4'   U    64      74.985  40.583  71.085  1.00  0.00           H  
ATOM   2035  O4'   U    64      73.497  39.202  70.628  1.00  0.00           O  
ATOM   2036  C1'   U    64      73.623  39.114  69.165  1.00  0.00           C  
ATOM   2037  H1'   U    64      74.393  38.407  68.858  1.00  0.00           H  
ATOM   2038  N1    U    64      72.380  38.662  68.488  1.00  0.00           N  
ATOM   2039  C6    U    64      71.186  39.011  69.015  1.00  0.00           C  
ATOM   2040  H6    U    64      71.049  39.383  70.020  1.00  0.00           H  
ATOM   2041  C5    U    64      70.079  38.855  68.242  1.00  0.00           C  
ATOM   2042  H5    U    64      69.105  39.009  68.683  1.00  0.00           H  
ATOM   2043  C4    U    64      70.125  38.117  66.971  1.00  0.00           C  
ATOM   2044  O4    U    64      69.137  37.790  66.343  1.00  0.00           O  
ATOM   2045  N3    U    64      71.374  37.749  66.593  1.00  0.00           N  
ATOM   2046  H3    U    64      71.417  37.152  65.779  1.00  0.00           H  
ATOM   2047  C2    U    64      72.554  38.127  67.177  1.00  0.00           C  
ATOM   2048  O2    U    64      73.620  37.817  66.649  1.00  0.00           O  
ATOM   2049  C3'   U    64      73.634  41.404  69.793  1.00  0.00           C  
ATOM   2050  H3'   U    64      72.550  41.471  69.693  1.00  0.00           H  
ATOM   2051  C2'   U    64      74.072  40.462  68.759  1.00  0.00           C  
ATOM   2052  H2'   U    64      73.590  40.872  67.871  1.00  0.00           H  
ATOM   2053  O2'   U    64      75.587  40.350  68.657  1.00  0.00           O  
ATOM   2054 HO2'   U    64      75.934  41.238  68.770  1.00  0.00           H  
ATOM   2055  O3'   U    64      74.230  42.658  69.669  1.00  0.00           O  
ATOM   2056  P     U    65      73.591  43.755  68.745  1.00  0.00           P  
ATOM   2057  OP1   U    65      74.311  45.056  68.712  1.00  0.00           O  
ATOM   2058  OP2   U    65      72.158  43.895  69.029  1.00  0.00           O  
ATOM   2059  O5'   U    65      73.652  43.314  67.286  1.00  0.00           O  
ATOM   2060  C5'   U    65      74.847  43.381  66.525  1.00  0.00           C  
ATOM   2061  H5'   U    65      75.700  43.071  67.128  1.00  0.00           H  
ATOM   2062 H5''   U    65      75.064  44.398  66.196  1.00  0.00           H  
ATOM   2063  C4'   U    65      74.949  42.582  65.256  1.00  0.00           C  
ATOM   2064  H4'   U    65      76.000  42.592  64.966  1.00  0.00           H  
ATOM   2065  O4'   U    65      74.384  41.269  65.342  1.00  0.00           O  
ATOM   2066  C1'   U    65      73.797  40.858  64.111  1.00  0.00           C  
ATOM   2067  H1'   U    65      74.281  39.970  63.704  1.00  0.00           H  
ATOM   2068  N1    U    65      72.340  40.632  64.153  1.00  0.00           N  
ATOM   2069  C6    U    65      71.589  41.113  65.219  1.00  0.00           C  
ATOM   2070  H6    U    65      72.004  41.881  65.855  1.00  0.00           H  
ATOM   2071  C5    U    65      70.248  40.758  65.334  1.00  0.00           C  
ATOM   2072  H5    U    65      69.556  41.066  66.104  1.00  0.00           H  
ATOM   2073  C4    U    65      69.613  39.825  64.357  1.00  0.00           C  
ATOM   2074  O4    U    65      68.444  39.579  64.272  1.00  0.00           O  
ATOM   2075  N3    U    65      70.470  39.425  63.321  1.00  0.00           N  
ATOM   2076  H3    U    65      70.097  38.919  62.531  1.00  0.00           H  
ATOM   2077  C2    U    65      71.814  39.753  63.203  1.00  0.00           C  
ATOM   2078  O2    U    65      72.386  39.170  62.293  1.00  0.00           O  
ATOM   2079  C3'   U    65      74.329  43.212  64.042  1.00  0.00           C  
ATOM   2080  H3'   U    65      73.346  43.564  64.352  1.00  0.00           H  
ATOM   2081  C2'   U    65      74.178  41.986  63.141  1.00  0.00           C  
ATOM   2082  H2'   U    65      73.352  42.132  62.445  1.00  0.00           H  
ATOM   2083  O2'   U    65      75.349  41.690  62.421  1.00  0.00           O  
ATOM   2084 HO2'   U    65      75.828  42.499  62.225  1.00  0.00           H  
ATOM   2085  O3'   U    65      75.037  44.212  63.395  1.00  0.00           O  
ATOM   2086  P     C    66      74.359  45.385  62.570  1.00  0.00           P  
ATOM   2087  OP1   C    66      75.351  46.473  62.461  1.00  0.00           O  
ATOM   2088  OP2   C    66      73.019  45.728  63.023  1.00  0.00           O  
ATOM   2089  O5'   C    66      74.300  44.514  61.233  1.00  0.00           O  
ATOM   2090  C5'   C    66      75.452  44.486  60.421  1.00  0.00           C  
ATOM   2091  H5'   C    66      76.295  43.900  60.789  1.00  0.00           H  
ATOM   2092 H5''   C    66      75.756  45.502  60.169  1.00  0.00           H  
ATOM   2093  C4'   C    66      75.138  43.829  59.027  1.00  0.00           C  
ATOM   2094  H4'   C    66      76.161  43.828  58.649  1.00  0.00           H  
ATOM   2095  O4'   C    66      74.697  42.410  59.020  1.00  0.00           O  
ATOM   2096  C1'   C    66      73.829  42.188  57.959  1.00  0.00           C  
ATOM   2097  H1'   C    66      74.157  41.351  57.342  1.00  0.00           H  
ATOM   2098  N1    C    66      72.536  41.717  58.449  1.00  0.00           N  
ATOM   2099  C6    C    66      72.045  41.984  59.817  1.00  0.00           C  
ATOM   2100  H6    C    66      72.721  42.495  60.487  1.00  0.00           H  
ATOM   2101  C5    C    66      70.774  41.563  60.211  1.00  0.00           C  
ATOM   2102  H5    C    66      70.283  41.833  61.134  1.00  0.00           H  
ATOM   2103  C4    C    66      70.022  40.972  59.147  1.00  0.00           C  
ATOM   2104  N4    C    66      68.864  40.424  59.429  1.00  0.00           N  
ATOM   2105  H41   C    66      68.369  40.017  58.648  1.00  0.00           H  
ATOM   2106  H42   C    66      68.339  40.653  60.260  1.00  0.00           H  
ATOM   2107  N3    C    66      70.441  40.764  57.879  1.00  0.00           N  
ATOM   2108  C2    C    66      71.679  41.190  57.521  1.00  0.00           C  
ATOM   2109  O2    C    66      72.003  41.043  56.367  1.00  0.00           O  
ATOM   2110  C3'   C    66      74.130  44.522  58.160  1.00  0.00           C  
ATOM   2111  H3'   C    66      73.279  44.627  58.832  1.00  0.00           H  
ATOM   2112  C2'   C    66      73.818  43.396  57.113  1.00  0.00           C  
ATOM   2113  H2'   C    66      72.913  43.636  56.556  1.00  0.00           H  
ATOM   2114  O2'   C    66      74.881  43.326  56.127  1.00  0.00           O  
ATOM   2115 HO2'   C    66      75.626  43.898  56.323  1.00  0.00           H  
ATOM   2116  O3'   C    66      74.599  45.740  57.615  1.00  0.00           O  
ATOM   2117  P     G    67      73.526  46.801  57.342  1.00  0.00           P  
ATOM   2118  OP1   G    67      74.220  47.968  56.711  1.00  0.00           O  
ATOM   2119  OP2   G    67      72.677  47.058  58.512  1.00  0.00           O  
ATOM   2120  O5'   G    67      72.478  46.223  56.238  1.00  0.00           O  
ATOM   2121  C5'   G    67      72.816  46.081  54.887  1.00  0.00           C  
ATOM   2122  H5'   G    67      73.722  45.484  54.776  1.00  0.00           H  
ATOM   2123 H5''   G    67      72.995  47.074  54.476  1.00  0.00           H  
ATOM   2124  C4'   G    67      71.690  45.481  54.006  1.00  0.00           C  
ATOM   2125  H4'   G    67      72.016  45.576  52.970  1.00  0.00           H  
ATOM   2126  O4'   G    67      71.400  44.124  54.350  1.00  0.00           O  
ATOM   2127  C1'   G    67      70.078  43.853  54.157  1.00  0.00           C  
ATOM   2128  H1'   G    67      69.920  42.978  53.527  1.00  0.00           H  
ATOM   2129  N9    G    67      69.531  43.670  55.483  1.00  0.00           N  
ATOM   2130  C8    G    67      70.170  44.061  56.610  1.00  0.00           C  
ATOM   2131  H8    G    67      71.090  44.627  56.612  1.00  0.00           H  
ATOM   2132  N7    G    67      69.498  43.792  57.661  1.00  0.00           N  
ATOM   2133  C5    G    67      68.294  43.161  57.198  1.00  0.00           C  
ATOM   2134  C6    G    67      67.106  42.656  57.820  1.00  0.00           C  
ATOM   2135  O6    G    67      66.721  42.470  59.028  1.00  0.00           O  
ATOM   2136  N1    G    67      66.131  42.385  56.982  1.00  0.00           N  
ATOM   2137  H1    G    67      65.278  41.972  57.331  1.00  0.00           H  
ATOM   2138  C2    G    67      66.283  42.332  55.625  1.00  0.00           C  
ATOM   2139  N2    G    67      65.260  41.891  54.979  1.00  0.00           N  
ATOM   2140  H21   G    67      64.399  41.855  55.505  1.00  0.00           H  
ATOM   2141  H22   G    67      65.316  41.857  53.971  1.00  0.00           H  
ATOM   2142  N3    G    67      67.360  42.723  54.938  1.00  0.00           N  
ATOM   2143  C4    G    67      68.286  43.146  55.809  1.00  0.00           C  
ATOM   2144  C3'   G    67      70.390  46.234  54.106  1.00  0.00           C  
ATOM   2145  H3'   G    67      70.120  46.491  55.130  1.00  0.00           H  
ATOM   2146  C2'   G    67      69.455  45.148  53.613  1.00  0.00           C  
ATOM   2147  H2'   G    67      68.387  45.278  53.790  1.00  0.00           H  
ATOM   2148  O2'   G    67      69.551  45.166  52.161  1.00  0.00           O  
ATOM   2149 HO2'   G    67      69.510  46.108  51.980  1.00  0.00           H  
ATOM   2150  O3'   G    67      70.364  47.365  53.150  1.00  0.00           O  
ATOM   2151  P     U    68      69.430  48.610  53.463  1.00  0.00           P  
ATOM   2152  OP1   U    68      69.829  49.644  52.533  1.00  0.00           O  
ATOM   2153  OP2   U    68      69.496  48.890  54.883  1.00  0.00           O  
ATOM   2154  O5'   U    68      68.014  48.100  53.173  1.00  0.00           O  
ATOM   2155  C5'   U    68      67.458  48.128  51.873  1.00  0.00           C  
ATOM   2156  H5'   U    68      68.122  47.728  51.107  1.00  0.00           H  
ATOM   2157 H5''   U    68      67.281  49.129  51.479  1.00  0.00           H  
ATOM   2158  C4'   U    68      66.177  47.303  51.862  1.00  0.00           C  
ATOM   2159  H4'   U    68      65.954  47.117  50.811  1.00  0.00           H  
ATOM   2160  O4'   U    68      66.175  46.065  52.543  1.00  0.00           O  
ATOM   2161  C1'   U    68      64.977  45.778  53.300  1.00  0.00           C  
ATOM   2162  H1'   U    68      64.361  44.900  53.106  1.00  0.00           H  
ATOM   2163  N1    U    68      65.155  45.751  54.741  1.00  0.00           N  
ATOM   2164  C6    U    68      66.297  46.210  55.386  1.00  0.00           C  
ATOM   2165  H6    U    68      66.981  46.829  54.825  1.00  0.00           H  
ATOM   2166  C5    U    68      66.546  45.948  56.650  1.00  0.00           C  
ATOM   2167  H5    U    68      67.418  46.241  57.217  1.00  0.00           H  
ATOM   2168  C4    U    68      65.461  45.517  57.513  1.00  0.00           C  
ATOM   2169  O4    U    68      65.525  45.601  58.760  1.00  0.00           O  
ATOM   2170  N3    U    68      64.290  45.172  56.901  1.00  0.00           N  
ATOM   2171  H3    U    68      63.539  44.895  57.516  1.00  0.00           H  
ATOM   2172  C2    U    68      64.106  45.288  55.550  1.00  0.00           C  
ATOM   2173  O2    U    68      63.040  44.830  55.152  1.00  0.00           O  
ATOM   2174  C3'   U    68      65.098  48.063  52.588  1.00  0.00           C  
ATOM   2175  H3'   U    68      65.497  48.454  53.524  1.00  0.00           H  
ATOM   2176  C2'   U    68      64.102  47.010  52.920  1.00  0.00           C  
ATOM   2177  H2'   U    68      63.380  47.347  53.664  1.00  0.00           H  
ATOM   2178  O2'   U    68      63.355  46.473  51.802  1.00  0.00           O  
ATOM   2179 HO2'   U    68      63.564  46.990  51.020  1.00  0.00           H  
ATOM   2180  O3'   U    68      64.549  49.102  51.830  1.00  0.00           O  
ATOM   2181  P     G    69      63.935  50.343  52.632  1.00  0.00           P  
ATOM   2182  OP1   G    69      63.579  51.322  51.669  1.00  0.00           O  
ATOM   2183  OP2   G    69      64.714  50.670  53.868  1.00  0.00           O  
ATOM   2184  O5'   G    69      62.620  49.858  53.230  1.00  0.00           O  
ATOM   2185  C5'   G    69      61.553  49.479  52.406  1.00  0.00           C  
ATOM   2186  H5'   G    69      61.917  49.007  51.493  1.00  0.00           H  
ATOM   2187 H5''   G    69      61.104  50.416  52.078  1.00  0.00           H  
ATOM   2188  C4'   G    69      60.507  48.528  52.990  1.00  0.00           C  
ATOM   2189  H4'   G    69      59.922  48.129  52.161  1.00  0.00           H  
ATOM   2190  O4'   G    69      60.946  47.303  53.684  1.00  0.00           O  
ATOM   2191  C1'   G    69      60.210  47.256  54.875  1.00  0.00           C  
ATOM   2192  H1'   G    69      59.843  46.242  55.035  1.00  0.00           H  
ATOM   2193  N9    G    69      61.029  47.537  56.125  1.00  0.00           N  
ATOM   2194  C8    G    69      62.114  48.348  56.175  1.00  0.00           C  
ATOM   2195  H8    G    69      62.538  48.737  55.262  1.00  0.00           H  
ATOM   2196  N7    G    69      62.694  48.400  57.363  1.00  0.00           N  
ATOM   2197  C5    G    69      61.732  47.890  58.203  1.00  0.00           C  
ATOM   2198  C6    G    69      61.478  48.098  59.631  1.00  0.00           C  
ATOM   2199  O6    G    69      62.153  48.572  60.527  1.00  0.00           O  
ATOM   2200  N1    G    69      60.163  47.705  59.996  1.00  0.00           N  
ATOM   2201  H1    G    69      59.838  47.882  60.936  1.00  0.00           H  
ATOM   2202  C2    G    69      59.293  47.081  59.130  1.00  0.00           C  
ATOM   2203  N2    G    69      58.146  46.702  59.662  1.00  0.00           N  
ATOM   2204  H21   G    69      58.092  46.730  60.670  1.00  0.00           H  
ATOM   2205  H22   G    69      57.487  46.302  59.010  1.00  0.00           H  
ATOM   2206  N3    G    69      59.510  46.853  57.921  1.00  0.00           N  
ATOM   2207  C4    G    69      60.714  47.337  57.435  1.00  0.00           C  
ATOM   2208  C3'   G    69      59.596  49.316  53.881  1.00  0.00           C  
ATOM   2209  H3'   G    69      60.255  49.923  54.503  1.00  0.00           H  
ATOM   2210  C2'   G    69      59.027  48.147  54.750  1.00  0.00           C  
ATOM   2211  H2'   G    69      58.619  48.628  55.639  1.00  0.00           H  
ATOM   2212  O2'   G    69      57.895  47.395  54.157  1.00  0.00           O  
ATOM   2213 HO2'   G    69      57.736  47.727  53.270  1.00  0.00           H  
ATOM   2214  O3'   G    69      58.626  50.055  53.117  1.00  0.00           O  
ATOM   2215  P     C    70      57.963  51.359  53.607  1.00  0.00           P  
ATOM   2216  OP1   C    70      57.175  51.957  52.550  1.00  0.00           O  
ATOM   2217  OP2   C    70      59.027  52.211  54.180  1.00  0.00           O  
ATOM   2218  O5'   C    70      56.961  50.973  54.797  1.00  0.00           O  
ATOM   2219  C5'   C    70      55.899  50.062  54.571  1.00  0.00           C  
ATOM   2220  H5'   C    70      56.224  49.309  53.852  1.00  0.00           H  
ATOM   2221 H5''   C    70      55.147  50.551  53.952  1.00  0.00           H  
ATOM   2222  C4'   C    70      55.290  49.475  55.891  1.00  0.00           C  
ATOM   2223  H4'   C    70      54.466  48.800  55.661  1.00  0.00           H  
ATOM   2224  O4'   C    70      56.298  48.800  56.606  1.00  0.00           O  
ATOM   2225  C1'   C    70      56.257  49.194  58.010  1.00  0.00           C  
ATOM   2226  H1'   C    70      56.218  48.301  58.635  1.00  0.00           H  
ATOM   2227  N1    C    70      57.411  50.013  58.493  1.00  0.00           N  
ATOM   2228  C6    C    70      58.394  50.495  57.660  1.00  0.00           C  
ATOM   2229  H6    C    70      58.243  50.404  56.594  1.00  0.00           H  
ATOM   2230  C5    C    70      59.430  51.211  58.096  1.00  0.00           C  
ATOM   2231  H5    C    70      60.134  51.485  57.324  1.00  0.00           H  
ATOM   2232  C4    C    70      59.554  51.236  59.556  1.00  0.00           C  
ATOM   2233  N4    C    70      60.611  51.756  60.076  1.00  0.00           N  
ATOM   2234  H41   C    70      60.733  51.762  61.079  1.00  0.00           H  
ATOM   2235  H42   C    70      61.209  52.285  59.459  1.00  0.00           H  
ATOM   2236  N3    C    70      58.715  50.645  60.408  1.00  0.00           N  
ATOM   2237  C2    C    70      57.580  50.144  59.889  1.00  0.00           C  
ATOM   2238  O2    C    70      56.774  49.762  60.724  1.00  0.00           O  
ATOM   2239  C3'   C    70      54.781  50.653  56.792  1.00  0.00           C  
ATOM   2240  H3'   C    70      55.442  51.519  56.752  1.00  0.00           H  
ATOM   2241  C2'   C    70      54.997  50.035  58.145  1.00  0.00           C  
ATOM   2242  H2'   C    70      55.055  50.813  58.907  1.00  0.00           H  
ATOM   2243  O2'   C    70      53.949  49.108  58.504  1.00  0.00           O  
ATOM   2244 HO2'   C    70      53.137  49.458  58.129  1.00  0.00           H  
ATOM   2245  O3'   C    70      53.518  51.021  56.494  1.00  0.00           O  
ATOM   2246  P     U    71      53.020  52.517  56.533  1.00  0.00           P  
ATOM   2247  OP1   U    71      51.647  52.586  56.106  1.00  0.00           O  
ATOM   2248  OP2   U    71      53.956  53.465  55.889  1.00  0.00           O  
ATOM   2249  O5'   U    71      53.155  52.964  58.102  1.00  0.00           O  
ATOM   2250  C5'   U    71      52.073  52.672  59.002  1.00  0.00           C  
ATOM   2251  H5'   U    71      51.711  51.653  58.859  1.00  0.00           H  
ATOM   2252 H5''   U    71      51.200  53.307  58.853  1.00  0.00           H  
ATOM   2253  C4'   U    71      52.508  52.837  60.494  1.00  0.00           C  
ATOM   2254  H4'   U    71      51.695  52.492  61.133  1.00  0.00           H  
ATOM   2255  O4'   U    71      53.686  52.065  60.865  1.00  0.00           O  
ATOM   2256  C1'   U    71      54.515  52.947  61.635  1.00  0.00           C  
ATOM   2257  H1'   U    71      54.777  52.473  62.581  1.00  0.00           H  
ATOM   2258  N1    U    71      55.829  53.299  61.032  1.00  0.00           N  
ATOM   2259  C6    U    71      55.937  53.892  59.779  1.00  0.00           C  
ATOM   2260  H6    U    71      55.089  53.902  59.112  1.00  0.00           H  
ATOM   2261  C5    U    71      57.120  54.272  59.290  1.00  0.00           C  
ATOM   2262  H5    U    71      57.158  54.573  58.253  1.00  0.00           H  
ATOM   2263  C4    U    71      58.308  54.208  60.142  1.00  0.00           C  
ATOM   2264  O4    U    71      59.438  54.586  59.893  1.00  0.00           O  
ATOM   2265  N3    U    71      58.072  53.814  61.409  1.00  0.00           N  
ATOM   2266  H3    U    71      58.868  53.775  62.030  1.00  0.00           H  
ATOM   2267  C2    U    71      56.929  53.253  61.900  1.00  0.00           C  
ATOM   2268  O2    U    71      56.873  52.974  63.095  1.00  0.00           O  
ATOM   2269  C3'   U    71      52.677  54.313  60.891  1.00  0.00           C  
ATOM   2270  H3'   U    71      53.232  54.820  60.101  1.00  0.00           H  
ATOM   2271  C2'   U    71      53.605  54.138  62.119  1.00  0.00           C  
ATOM   2272  H2'   U    71      54.180  55.033  62.359  1.00  0.00           H  
ATOM   2273  O2'   U    71      52.950  53.537  63.197  1.00  0.00           O  
ATOM   2274 HO2'   U    71      52.024  53.489  62.948  1.00  0.00           H  
ATOM   2275  O3'   U    71      51.430  54.968  61.332  1.00  0.00           O  
ATOM   2276  P     U    72      51.410  56.521  61.660  1.00  0.00           P  
ATOM   2277  OP1   U    72      50.013  56.786  62.102  1.00  0.00           O  
ATOM   2278  OP2   U    72      51.973  57.187  60.494  1.00  0.00           O  
ATOM   2279  O5'   U    72      52.279  56.824  62.976  1.00  0.00           O  
ATOM   2280  C5'   U    72      51.812  56.635  64.304  1.00  0.00           C  
ATOM   2281  H5'   U    72      51.394  55.633  64.402  1.00  0.00           H  
ATOM   2282 H5''   U    72      50.992  57.352  64.343  1.00  0.00           H  
ATOM   2283  C4'   U    72      52.813  56.873  65.483  1.00  0.00           C  
ATOM   2284  H4'   U    72      52.343  56.559  66.416  1.00  0.00           H  
ATOM   2285  O4'   U    72      54.069  56.043  65.390  1.00  0.00           O  
ATOM   2286  C1'   U    72      55.150  56.893  65.970  1.00  0.00           C  
ATOM   2287  H1'   U    72      55.608  56.441  66.850  1.00  0.00           H  
ATOM   2288  N1    U    72      56.277  57.024  64.932  1.00  0.00           N  
ATOM   2289  C6    U    72      56.038  56.855  63.573  1.00  0.00           C  
ATOM   2290  H6    U    72      55.024  56.638  63.270  1.00  0.00           H  
ATOM   2291  C5    U    72      57.061  56.842  62.635  1.00  0.00           C  
ATOM   2292  H5    U    72      56.867  56.702  61.582  1.00  0.00           H  
ATOM   2293  C4    U    72      58.451  57.101  63.049  1.00  0.00           C  
ATOM   2294  O4    U    72      59.443  57.139  62.320  1.00  0.00           O  
ATOM   2295  N3    U    72      58.605  57.331  64.413  1.00  0.00           N  
ATOM   2296  H3    U    72      59.509  57.616  64.763  1.00  0.00           H  
ATOM   2297  C2    U    72      57.601  57.269  65.345  1.00  0.00           C  
ATOM   2298  O2    U    72      57.922  57.371  66.522  1.00  0.00           O  
ATOM   2299  C3'   U    72      53.139  58.325  65.532  1.00  0.00           C  
ATOM   2300  H3'   U    72      53.359  58.691  64.529  1.00  0.00           H  
ATOM   2301  C2'   U    72      54.523  58.241  66.294  1.00  0.00           C  
ATOM   2302  H2'   U    72      55.158  58.950  65.763  1.00  0.00           H  
ATOM   2303  O2'   U    72      54.498  58.432  67.725  1.00  0.00           O  
ATOM   2304 HO2'   U    72      53.593  58.516  68.035  1.00  0.00           H  
ATOM   2305  O3'   U    72      52.108  59.030  66.233  1.00  0.00           O  
ATOM   2306  P     U    73      51.509  60.359  65.767  1.00  0.00           P  
ATOM   2307  OP1   U    73      50.612  60.721  66.906  1.00  0.00           O  
ATOM   2308  OP2   U    73      50.930  60.151  64.378  1.00  0.00           O  
ATOM   2309  O5'   U    73      52.785  61.338  65.660  1.00  0.00           O  
ATOM   2310  C5'   U    73      53.412  61.894  66.809  1.00  0.00           C  
ATOM   2311  H5'   U    73      53.485  61.100  67.552  1.00  0.00           H  
ATOM   2312 H5''   U    73      52.868  62.778  67.143  1.00  0.00           H  
ATOM   2313  C4'   U    73      54.836  62.306  66.534  1.00  0.00           C  
ATOM   2314  H4'   U    73      55.342  62.468  67.486  1.00  0.00           H  
ATOM   2315  O4'   U    73      55.649  61.369  65.797  1.00  0.00           O  
ATOM   2316  C1'   U    73      56.813  61.994  65.253  1.00  0.00           C  
ATOM   2317  H1'   U    73      57.676  61.821  65.896  1.00  0.00           H  
ATOM   2318  N1    U    73      57.053  61.407  63.885  1.00  0.00           N  
ATOM   2319  C6    U    73      56.095  61.114  62.939  1.00  0.00           C  
ATOM   2320  H6    U    73      55.060  61.374  63.109  1.00  0.00           H  
ATOM   2321  C5    U    73      56.433  60.472  61.814  1.00  0.00           C  
ATOM   2322  H5    U    73      55.677  60.429  61.044  1.00  0.00           H  
ATOM   2323  C4    U    73      57.747  60.011  61.500  1.00  0.00           C  
ATOM   2324  O4    U    73      58.109  59.372  60.529  1.00  0.00           O  
ATOM   2325  N3    U    73      58.627  60.242  62.564  1.00  0.00           N  
ATOM   2326  H3    U    73      59.567  59.894  62.441  1.00  0.00           H  
ATOM   2327  C2    U    73      58.384  61.054  63.666  1.00  0.00           C  
ATOM   2328  O2    U    73      59.288  61.287  64.472  1.00  0.00           O  
ATOM   2329  C3'   U    73      54.991  63.501  65.619  1.00  0.00           C  
ATOM   2330  H3'   U    73      54.485  63.240  64.689  1.00  0.00           H  
ATOM   2331  C2'   U    73      56.478  63.447  65.196  1.00  0.00           C  
ATOM   2332  H2'   U    73      56.667  63.848  64.201  1.00  0.00           H  
ATOM   2333  O2'   U    73      57.189  64.156  66.184  1.00  0.00           O  
ATOM   2334 HO2'   U    73      57.648  64.885  65.760  1.00  0.00           H  
ATOM   2335  O3'   U    73      54.535  64.787  66.141  1.00  0.00           O  
ATOM   2336  P     U    74      54.077  65.926  65.108  1.00  0.00           P  
ATOM   2337  OP1   U    74      53.420  66.996  65.868  1.00  0.00           O  
ATOM   2338  OP2   U    74      53.374  65.274  63.968  1.00  0.00           O  
ATOM   2339  O5'   U    74      55.393  66.650  64.585  1.00  0.00           O  
ATOM   2340  C5'   U    74      56.195  67.341  65.475  1.00  0.00           C  
ATOM   2341  H5'   U    74      56.130  66.828  66.434  1.00  0.00           H  
ATOM   2342 H5''   U    74      55.699  68.308  65.557  1.00  0.00           H  
ATOM   2343  C4'   U    74      57.694  67.429  64.951  1.00  0.00           C  
ATOM   2344  H4'   U    74      58.378  67.933  65.633  1.00  0.00           H  
ATOM   2345  O4'   U    74      58.216  66.178  64.674  1.00  0.00           O  
ATOM   2346  C1'   U    74      59.296  66.247  63.787  1.00  0.00           C  
ATOM   2347  H1'   U    74      60.221  66.139  64.355  1.00  0.00           H  
ATOM   2348  N1    U    74      59.365  65.144  62.802  1.00  0.00           N  
ATOM   2349  C6    U    74      58.249  64.701  62.176  1.00  0.00           C  
ATOM   2350  H6    U    74      57.277  65.149  62.320  1.00  0.00           H  
ATOM   2351  C5    U    74      58.258  63.698  61.204  1.00  0.00           C  
ATOM   2352  H5    U    74      57.344  63.332  60.759  1.00  0.00           H  
ATOM   2353  C4    U    74      59.549  63.100  60.838  1.00  0.00           C  
ATOM   2354  O4    U    74      59.670  62.115  60.067  1.00  0.00           O  
ATOM   2355  N3    U    74      60.648  63.686  61.477  1.00  0.00           N  
ATOM   2356  H3    U    74      61.572  63.458  61.138  1.00  0.00           H  
ATOM   2357  C2    U    74      60.640  64.754  62.390  1.00  0.00           C  
ATOM   2358  O2    U    74      61.719  65.196  62.862  1.00  0.00           O  
ATOM   2359  C3'   U    74      57.784  68.052  63.530  1.00  0.00           C  
ATOM   2360  H3'   U    74      57.013  67.617  62.893  1.00  0.00           H  
ATOM   2361  C2'   U    74      59.147  67.646  63.126  1.00  0.00           C  
ATOM   2362  H2'   U    74      59.253  67.609  62.042  1.00  0.00           H  
ATOM   2363  O2'   U    74      60.313  68.356  63.679  1.00  0.00           O  
ATOM   2364 HO2'   U    74      60.437  69.121  63.111  1.00  0.00           H  
ATOM   2365  O3'   U    74      57.587  69.431  63.595  1.00  0.00           O  
ATOM   2366  P     G    75      57.619  70.327  62.297  1.00  0.00           P  
ATOM   2367  OP1   G    75      56.962  71.592  62.590  1.00  0.00           O  
ATOM   2368  OP2   G    75      57.130  69.620  61.122  1.00  0.00           O  
ATOM   2369  O5'   G    75      59.104  70.618  62.151  1.00  0.00           O  
ATOM   2370  C5'   G    75      59.768  71.708  62.738  1.00  0.00           C  
ATOM   2371  H5'   G    75      59.780  71.672  63.827  1.00  0.00           H  
ATOM   2372 H5''   G    75      59.307  72.658  62.467  1.00  0.00           H  
ATOM   2373  C4'   G    75      61.212  71.799  62.214  1.00  0.00           C  
ATOM   2374  H4'   G    75      61.738  72.591  62.747  1.00  0.00           H  
ATOM   2375  O4'   G    75      61.952  70.607  62.486  1.00  0.00           O  
ATOM   2376  C1'   G    75      62.870  70.325  61.422  1.00  0.00           C  
ATOM   2377  H1'   G    75      63.909  70.335  61.749  1.00  0.00           H  
ATOM   2378  N9    G    75      62.566  69.106  60.608  1.00  0.00           N  
ATOM   2379  C8    G    75      61.311  68.503  60.459  1.00  0.00           C  
ATOM   2380  H8    G    75      60.423  68.870  60.952  1.00  0.00           H  
ATOM   2381  N7    G    75      61.356  67.633  59.523  1.00  0.00           N  
ATOM   2382  C5    G    75      62.649  67.504  59.106  1.00  0.00           C  
ATOM   2383  C6    G    75      63.314  66.719  58.086  1.00  0.00           C  
ATOM   2384  O6    G    75      62.756  65.842  57.500  1.00  0.00           O  
ATOM   2385  N1    G    75      64.584  67.204  57.763  1.00  0.00           N  
ATOM   2386  H1    G    75      65.047  66.737  56.997  1.00  0.00           H  
ATOM   2387  C2    G    75      65.212  68.193  58.377  1.00  0.00           C  
ATOM   2388  N2    G    75      66.320  68.752  57.863  1.00  0.00           N  
ATOM   2389  H21   G    75      66.492  68.526  56.894  1.00  0.00           H  
ATOM   2390  H22   G    75      66.539  69.677  58.202  1.00  0.00           H  
ATOM   2391  N3    G    75      64.607  68.931  59.297  1.00  0.00           N  
ATOM   2392  C4    G    75      63.403  68.515  59.671  1.00  0.00           C  
ATOM   2393  C3'   G    75      61.309  72.044  60.771  1.00  0.00           C  
ATOM   2394  H3'   G    75      60.648  71.380  60.213  1.00  0.00           H  
ATOM   2395  C2'   G    75      62.724  71.625  60.509  1.00  0.00           C  
ATOM   2396  H2'   G    75      62.833  71.346  59.461  1.00  0.00           H  
ATOM   2397  O2'   G    75      63.637  72.568  60.834  1.00  0.00           O  
ATOM   2398 HO2'   G    75      63.068  73.340  60.880  1.00  0.00           H  
ATOM   2399  O3'   G    75      61.043  73.422  60.456  1.00  0.00           O  
ATOM   2400  P     A    76      60.381  73.765  59.020  1.00  0.00           P  
ATOM   2401  OP1   A    76      60.155  75.269  58.931  1.00  0.00           O  
ATOM   2402  OP2   A    76      59.185  72.874  58.797  1.00  0.00           O  
ATOM   2403  O5'   A    76      61.375  73.460  57.842  1.00  0.00           O  
ATOM   2404  C5'   A    76      62.710  73.965  57.807  1.00  0.00           C  
ATOM   2405  H5'   A    76      63.170  74.009  58.794  1.00  0.00           H  
ATOM   2406 H5''   A    76      62.699  74.997  57.456  1.00  0.00           H  
ATOM   2407  C4'   A    76      63.544  73.099  56.924  1.00  0.00           C  
ATOM   2408  H4'   A    76      64.565  73.466  57.024  1.00  0.00           H  
ATOM   2409  O4'   A    76      63.522  71.653  57.239  1.00  0.00           O  
ATOM   2410  C1'   A    76      63.732  70.901  56.036  1.00  0.00           C  
ATOM   2411  H1'   A    76      64.646  70.309  56.091  1.00  0.00           H  
ATOM   2412  N9    A    76      62.651  69.921  55.842  1.00  0.00           N  
ATOM   2413  C8    A    76      61.472  69.825  56.488  1.00  0.00           C  
ATOM   2414  H8    A    76      61.185  70.561  57.224  1.00  0.00           H  
ATOM   2415  N7    A    76      60.795  68.779  56.171  1.00  0.00           N  
ATOM   2416  C5    A    76      61.557  68.198  55.101  1.00  0.00           C  
ATOM   2417  C6    A    76      61.343  67.144  54.194  1.00  0.00           C  
ATOM   2418  N6    A    76      60.322  66.341  54.028  1.00  0.00           N  
ATOM   2419  H61   A    76      60.448  65.643  53.310  1.00  0.00           H  
ATOM   2420  H62   A    76      59.727  66.142  54.819  1.00  0.00           H  
ATOM   2421  N1    A    76      62.281  67.007  53.193  1.00  0.00           N  
ATOM   2422  C2    A    76      63.337  67.786  53.175  1.00  0.00           C  
ATOM   2423  H2    A    76      64.125  67.552  52.474  1.00  0.00           H  
ATOM   2424  N3    A    76      63.674  68.764  53.972  1.00  0.00           N  
ATOM   2425  C4    A    76      62.673  68.934  54.895  1.00  0.00           C  
ATOM   2426  C3'   A    76      63.216  73.129  55.388  1.00  0.00           C  
ATOM   2427  H3'   A    76      62.138  73.026  55.259  1.00  0.00           H  
ATOM   2428  C2'   A    76      63.943  71.790  54.905  1.00  0.00           C  
ATOM   2429  H2'   A    76      63.483  71.372  54.010  1.00  0.00           H  
ATOM   2430  O2'   A    76      65.310  71.972  54.792  1.00  0.00           O  
ATOM   2431 HO2'   A    76      65.578  71.646  53.930  1.00  0.00           H  
ATOM   2432  O3'   A    76      63.699  74.366  54.790  1.00  0.00           O  
ATOM   2433  P     C    77      62.679  75.087  53.739  1.00  0.00           P  
ATOM   2434  OP1   C    77      63.477  76.089  53.052  1.00  0.00           O  
ATOM   2435  OP2   C    77      61.447  75.552  54.438  1.00  0.00           O  
ATOM   2436  O5'   C    77      62.218  73.967  52.721  1.00  0.00           O  
ATOM   2437  C5'   C    77      63.185  73.267  51.948  1.00  0.00           C  
ATOM   2438  H5'   C    77      63.939  72.877  52.632  1.00  0.00           H  
ATOM   2439 H5''   C    77      63.630  73.918  51.196  1.00  0.00           H  
ATOM   2440  C4'   C    77      62.459  72.058  51.241  1.00  0.00           C  
ATOM   2441  H4'   C    77      63.170  71.404  50.737  1.00  0.00           H  
ATOM   2442  O4'   C    77      61.743  71.322  52.203  1.00  0.00           O  
ATOM   2443  C1'   C    77      60.382  71.127  51.869  1.00  0.00           C  
ATOM   2444  H1'   C    77      60.194  70.290  51.197  1.00  0.00           H  
ATOM   2445  N1    C    77      59.515  71.053  53.084  1.00  0.00           N  
ATOM   2446  C6    C    77      59.573  72.033  54.064  1.00  0.00           C  
ATOM   2447  H6    C    77      60.202  72.900  53.925  1.00  0.00           H  
ATOM   2448  C5    C    77      58.802  71.924  55.136  1.00  0.00           C  
ATOM   2449  H5    C    77      58.856  72.667  55.918  1.00  0.00           H  
ATOM   2450  C4    C    77      57.914  70.815  55.196  1.00  0.00           C  
ATOM   2451  N4    C    77      57.334  70.559  56.307  1.00  0.00           N  
ATOM   2452  H41   C    77      56.767  69.729  56.409  1.00  0.00           H  
ATOM   2453  H42   C    77      57.575  71.100  57.125  1.00  0.00           H  
ATOM   2454  N3    C    77      57.744  69.967  54.218  1.00  0.00           N  
ATOM   2455  C2    C    77      58.510  70.078  53.129  1.00  0.00           C  
ATOM   2456  O2    C    77      58.286  69.341  52.181  1.00  0.00           O  
ATOM   2457  C3'   C    77      61.379  72.419  50.175  1.00  0.00           C  
ATOM   2458  H3'   C    77      61.636  73.429  49.857  1.00  0.00           H  
ATOM   2459  C2'   C    77      60.088  72.384  51.075  1.00  0.00           C  
ATOM   2460  H2'   C    77      60.146  73.232  51.758  1.00  0.00           H  
ATOM   2461  O2'   C    77      58.805  72.436  50.400  1.00  0.00           O  
ATOM   2462 HO2'   C    77      58.925  72.719  49.491  1.00  0.00           H  
ATOM   2463  O3'   C    77      61.292  71.472  49.153  1.00  0.00           O  
ATOM   2464  P     G    78      61.031  71.885  47.709  1.00  0.00           P  
ATOM   2465  OP1   G    78      61.919  73.002  47.348  1.00  0.00           O  
ATOM   2466  OP2   G    78      59.616  71.981  47.441  1.00  0.00           O  
ATOM   2467  O5'   G    78      61.475  70.649  46.824  1.00  0.00           O  
ATOM   2468  C5'   G    78      62.691  70.690  46.062  1.00  0.00           C  
ATOM   2469  H5'   G    78      63.438  71.189  46.679  1.00  0.00           H  
ATOM   2470 H5''   G    78      62.654  71.218  45.109  1.00  0.00           H  
ATOM   2471  C4'   G    78      63.148  69.173  45.801  1.00  0.00           C  
ATOM   2472  H4'   G    78      64.163  69.305  45.427  1.00  0.00           H  
ATOM   2473  O4'   G    78      63.237  68.444  47.021  1.00  0.00           O  
ATOM   2474  C1'   G    78      62.871  67.106  46.744  1.00  0.00           C  
ATOM   2475  H1'   G    78      63.545  66.398  47.226  1.00  0.00           H  
ATOM   2476  N9    G    78      61.453  66.838  47.212  1.00  0.00           N  
ATOM   2477  C8    G    78      60.516  67.713  47.789  1.00  0.00           C  
ATOM   2478  H8    G    78      60.653  68.760  48.015  1.00  0.00           H  
ATOM   2479  N7    G    78      59.391  67.155  48.117  1.00  0.00           N  
ATOM   2480  C5    G    78      59.631  65.801  47.757  1.00  0.00           C  
ATOM   2481  C6    G    78      58.846  64.645  48.135  1.00  0.00           C  
ATOM   2482  O6    G    78      57.805  64.635  48.788  1.00  0.00           O  
ATOM   2483  N1    G    78      59.473  63.461  47.778  1.00  0.00           N  
ATOM   2484  H1    G    78      58.927  62.640  47.996  1.00  0.00           H  
ATOM   2485  C2    G    78      60.696  63.339  47.272  1.00  0.00           C  
ATOM   2486  N2    G    78      61.041  62.094  47.009  1.00  0.00           N  
ATOM   2487  H21   G    78      60.423  61.295  47.038  1.00  0.00           H  
ATOM   2488  H22   G    78      61.937  61.897  46.587  1.00  0.00           H  
ATOM   2489  N3    G    78      61.476  64.425  46.830  1.00  0.00           N  
ATOM   2490  C4    G    78      60.885  65.610  47.150  1.00  0.00           C  
ATOM   2491  C3'   G    78      62.322  68.295  44.807  1.00  0.00           C  
ATOM   2492  H3'   G    78      61.272  68.439  45.064  1.00  0.00           H  
ATOM   2493  C2'   G    78      62.902  66.953  45.209  1.00  0.00           C  
ATOM   2494  H2'   G    78      62.389  66.051  44.875  1.00  0.00           H  
ATOM   2495  O2'   G    78      64.247  66.729  44.868  1.00  0.00           O  
ATOM   2496 HO2'   G    78      64.784  67.341  45.376  1.00  0.00           H  
ATOM   2497  O3'   G    78      62.711  68.725  43.553  1.00  0.00           O  
ATOM   2498  P     U    79      61.672  68.754  42.392  1.00  0.00           P  
ATOM   2499  OP1   U    79      62.270  69.067  41.079  1.00  0.00           O  
ATOM   2500  OP2   U    79      60.478  69.557  42.853  1.00  0.00           O  
ATOM   2501  O5'   U    79      61.114  67.240  42.210  1.00  0.00           O  
ATOM   2502  C5'   U    79      61.843  66.200  41.590  1.00  0.00           C  
ATOM   2503  H5'   U    79      62.879  66.271  41.921  1.00  0.00           H  
ATOM   2504 H5''   U    79      61.754  66.302  40.508  1.00  0.00           H  
ATOM   2505  C4'   U    79      61.317  64.847  41.966  1.00  0.00           C  
ATOM   2506  H4'   U    79      62.057  64.123  41.621  1.00  0.00           H  
ATOM   2507  O4'   U    79      61.078  64.796  43.397  1.00  0.00           O  
ATOM   2508  C1'   U    79      59.859  64.009  43.632  1.00  0.00           C  
ATOM   2509  H1'   U    79      60.280  63.218  44.253  1.00  0.00           H  
ATOM   2510  N1    U    79      58.868  64.713  44.435  1.00  0.00           N  
ATOM   2511  C6    U    79      58.899  66.132  44.606  1.00  0.00           C  
ATOM   2512  H6    U    79      59.727  66.677  44.178  1.00  0.00           H  
ATOM   2513  C5    U    79      57.886  66.807  45.155  1.00  0.00           C  
ATOM   2514  H5    U    79      57.883  67.875  45.313  1.00  0.00           H  
ATOM   2515  C4    U    79      56.743  66.066  45.735  1.00  0.00           C  
ATOM   2516  O4    U    79      55.869  66.596  46.428  1.00  0.00           O  
ATOM   2517  N3    U    79      56.811  64.712  45.709  1.00  0.00           N  
ATOM   2518  H3    U    79      56.180  64.202  46.311  1.00  0.00           H  
ATOM   2519  C2    U    79      57.862  63.987  45.037  1.00  0.00           C  
ATOM   2520  O2    U    79      57.809  62.749  44.970  1.00  0.00           O  
ATOM   2521  C3'   U    79      60.029  64.466  41.272  1.00  0.00           C  
ATOM   2522  H3'   U    79      59.426  65.375  41.267  1.00  0.00           H  
ATOM   2523  C2'   U    79      59.420  63.488  42.240  1.00  0.00           C  
ATOM   2524  H2'   U    79      58.339  63.591  42.148  1.00  0.00           H  
ATOM   2525  O2'   U    79      59.974  62.122  42.105  1.00  0.00           O  
ATOM   2526 HO2'   U    79      60.132  61.972  41.170  1.00  0.00           H  
ATOM   2527  O3'   U    79      60.073  64.038  39.950  1.00  0.00           O  
ATOM   2528  P     U    80      58.775  64.139  38.983  1.00  0.00           P  
ATOM   2529  OP1   U    80      59.180  64.450  37.595  1.00  0.00           O  
ATOM   2530  OP2   U    80      57.670  64.846  39.728  1.00  0.00           O  
ATOM   2531  O5'   U    80      58.501  62.602  39.038  1.00  0.00           O  
ATOM   2532  C5'   U    80      59.304  61.676  38.311  1.00  0.00           C  
ATOM   2533  H5'   U    80      60.359  61.908  38.461  1.00  0.00           H  
ATOM   2534 H5''   U    80      59.146  61.717  37.233  1.00  0.00           H  
ATOM   2535  C4'   U    80      59.046  60.210  38.811  1.00  0.00           C  
ATOM   2536  H4'   U    80      59.707  59.412  38.471  1.00  0.00           H  
ATOM   2537  O4'   U    80      59.120  60.121  40.226  1.00  0.00           O  
ATOM   2538  C1'   U    80      58.178  59.169  40.610  1.00  0.00           C  
ATOM   2539  H1'   U    80      58.634  58.355  41.173  1.00  0.00           H  
ATOM   2540  N1    U    80      57.077  59.757  41.495  1.00  0.00           N  
ATOM   2541  C6    U    80      56.684  61.080  41.483  1.00  0.00           C  
ATOM   2542  H6    U    80      57.090  61.729  40.722  1.00  0.00           H  
ATOM   2543  C5    U    80      55.964  61.642  42.507  1.00  0.00           C  
ATOM   2544  H5    U    80      55.676  62.683  42.500  1.00  0.00           H  
ATOM   2545  C4    U    80      55.481  60.793  43.616  1.00  0.00           C  
ATOM   2546  O4    U    80      54.736  61.161  44.558  1.00  0.00           O  
ATOM   2547  N3    U    80      55.923  59.497  43.576  1.00  0.00           N  
ATOM   2548  H3    U    80      55.677  58.975  44.405  1.00  0.00           H  
ATOM   2549  C2    U    80      56.596  58.913  42.532  1.00  0.00           C  
ATOM   2550  O2    U    80      57.046  57.718  42.641  1.00  0.00           O  
ATOM   2551  C3'   U    80      57.611  59.706  38.384  1.00  0.00           C  
ATOM   2552  H3'   U    80      56.811  60.362  38.729  1.00  0.00           H  
ATOM   2553  C2'   U    80      57.457  58.555  39.396  1.00  0.00           C  
ATOM   2554  H2'   U    80      56.394  58.420  39.596  1.00  0.00           H  
ATOM   2555  O2'   U    80      57.971  57.284  39.012  1.00  0.00           O  
ATOM   2556 HO2'   U    80      57.485  56.614  39.499  1.00  0.00           H  
ATOM   2557  O3'   U    80      57.381  59.209  37.043  1.00  0.00           O  
ATOM   2558  P     U    81      55.871  59.258  36.367  1.00  0.00           P  
ATOM   2559  OP1   U    81      56.208  58.891  34.967  1.00  0.00           O  
ATOM   2560  OP2   U    81      55.192  60.567  36.566  1.00  0.00           O  
ATOM   2561  O5'   U    81      55.019  58.022  36.935  1.00  0.00           O  
ATOM   2562  C5'   U    81      55.353  56.660  36.618  1.00  0.00           C  
ATOM   2563  H5'   U    81      56.414  56.477  36.785  1.00  0.00           H  
ATOM   2564 H5''   U    81      54.991  56.437  35.614  1.00  0.00           H  
ATOM   2565  C4'   U    81      54.686  55.609  37.519  1.00  0.00           C  
ATOM   2566  H4'   U    81      55.193  54.673  37.286  1.00  0.00           H  
ATOM   2567  O4'   U    81      55.041  55.964  38.827  1.00  0.00           O  
ATOM   2568  C1'   U    81      54.154  55.190  39.617  1.00  0.00           C  
ATOM   2569  H1'   U    81      54.693  54.291  39.916  1.00  0.00           H  
ATOM   2570  N1    U    81      53.805  55.990  40.828  1.00  0.00           N  
ATOM   2571  C6    U    81      53.649  57.353  40.817  1.00  0.00           C  
ATOM   2572  H6    U    81      53.673  57.851  39.859  1.00  0.00           H  
ATOM   2573  C5    U    81      53.433  58.039  42.003  1.00  0.00           C  
ATOM   2574  H5    U    81      53.506  59.115  41.946  1.00  0.00           H  
ATOM   2575  C4    U    81      53.448  57.426  43.304  1.00  0.00           C  
ATOM   2576  O4    U    81      53.227  58.129  44.273  1.00  0.00           O  
ATOM   2577  N3    U    81      53.677  56.061  43.215  1.00  0.00           N  
ATOM   2578  H3    U    81      53.471  55.516  44.040  1.00  0.00           H  
ATOM   2579  C2    U    81      53.881  55.300  42.073  1.00  0.00           C  
ATOM   2580  O2    U    81      54.190  54.081  42.209  1.00  0.00           O  
ATOM   2581  C3'   U    81      53.180  55.547  37.561  1.00  0.00           C  
ATOM   2582  H3'   U    81      52.679  56.489  37.782  1.00  0.00           H  
ATOM   2583  C2'   U    81      52.846  54.826  38.841  1.00  0.00           C  
ATOM   2584  H2'   U    81      52.018  55.328  39.342  1.00  0.00           H  
ATOM   2585  O2'   U    81      52.684  53.379  38.659  1.00  0.00           O  
ATOM   2586 HO2'   U    81      52.093  53.198  37.923  1.00  0.00           H  
ATOM   2587  O3'   U    81      52.785  54.854  36.363  1.00  0.00           O  
ATOM   2588  P     A    82      51.293  55.019  35.774  1.00  0.00           P  
ATOM   2589  OP1   A    82      51.453  54.887  34.329  1.00  0.00           O  
ATOM   2590  OP2   A    82      50.571  56.178  36.317  1.00  0.00           O  
ATOM   2591  O5'   A    82      50.560  53.702  36.303  1.00  0.00           O  
ATOM   2592  C5'   A    82      51.014  52.423  35.855  1.00  0.00           C  
ATOM   2593  H5'   A    82      52.095  52.287  35.886  1.00  0.00           H  
ATOM   2594 H5''   A    82      50.821  52.322  34.787  1.00  0.00           H  
ATOM   2595  C4'   A    82      50.397  51.232  36.644  1.00  0.00           C  
ATOM   2596  H4'   A    82      50.914  50.288  36.475  1.00  0.00           H  
ATOM   2597  O4'   A    82      50.512  51.596  38.017  1.00  0.00           O  
ATOM   2598  C1'   A    82      49.314  51.887  38.651  1.00  0.00           C  
ATOM   2599  H1'   A    82      48.945  51.098  39.306  1.00  0.00           H  
ATOM   2600  N9    A    82      49.434  53.056  39.468  1.00  0.00           N  
ATOM   2601  C8    A    82      49.316  54.406  39.112  1.00  0.00           C  
ATOM   2602  H8    A    82      49.187  54.727  38.089  1.00  0.00           H  
ATOM   2603  N7    A    82      49.693  55.256  40.054  1.00  0.00           N  
ATOM   2604  C5    A    82      49.817  54.391  41.174  1.00  0.00           C  
ATOM   2605  C6    A    82      50.059  54.698  42.537  1.00  0.00           C  
ATOM   2606  N6    A    82      50.252  55.923  43.053  1.00  0.00           N  
ATOM   2607  H61   A    82      50.453  55.990  44.041  1.00  0.00           H  
ATOM   2608  H62   A    82      50.450  56.769  42.539  1.00  0.00           H  
ATOM   2609  N1    A    82      50.165  53.674  43.349  1.00  0.00           N  
ATOM   2610  C2    A    82      50.144  52.418  42.859  1.00  0.00           C  
ATOM   2611  H2    A    82      50.329  51.614  43.556  1.00  0.00           H  
ATOM   2612  N3    A    82      49.777  52.063  41.640  1.00  0.00           N  
ATOM   2613  C4    A    82      49.670  53.094  40.808  1.00  0.00           C  
ATOM   2614  C3'   A    82      48.866  51.061  36.440  1.00  0.00           C  
ATOM   2615  H3'   A    82      48.435  51.413  35.503  1.00  0.00           H  
ATOM   2616  C2'   A    82      48.261  51.963  37.531  1.00  0.00           C  
ATOM   2617  H2'   A    82      48.295  53.004  37.210  1.00  0.00           H  
ATOM   2618  O2'   A    82      46.986  51.572  37.997  1.00  0.00           O  
ATOM   2619 HO2'   A    82      47.106  50.629  38.127  1.00  0.00           H  
ATOM   2620  O3'   A    82      48.436  49.663  36.665  1.00  0.00           O  
ATOM   2621  P     C    83      48.653  48.471  35.625  1.00  0.00           P  
ATOM   2622  OP1   C    83      49.053  47.312  36.425  1.00  0.00           O  
ATOM   2623  OP2   C    83      49.611  48.841  34.625  1.00  0.00           O  
ATOM   2624  O5'   C    83      47.333  48.054  34.894  1.00  0.00           O  
ATOM   2625  C5'   C    83      46.517  48.900  34.173  1.00  0.00           C  
ATOM   2626  H5'   C    83      47.158  49.472  33.502  1.00  0.00           H  
ATOM   2627 H5''   C    83      45.964  49.664  34.720  1.00  0.00           H  
ATOM   2628  C4'   C    83      45.504  48.247  33.280  1.00  0.00           C  
ATOM   2629  H4'   C    83      45.192  49.007  32.564  1.00  0.00           H  
ATOM   2630  O4'   C    83      46.246  47.384  32.443  1.00  0.00           O  
ATOM   2631  C1'   C    83      45.312  46.279  32.332  1.00  0.00           C  
ATOM   2632  H1'   C    83      45.115  45.948  31.313  1.00  0.00           H  
ATOM   2633  N1    C    83      45.733  45.012  32.983  1.00  0.00           N  
ATOM   2634  C6    C    83      46.925  44.986  33.716  1.00  0.00           C  
ATOM   2635  H6    C    83      47.409  45.932  33.911  1.00  0.00           H  
ATOM   2636  C5    C    83      47.416  43.852  34.263  1.00  0.00           C  
ATOM   2637  H5    C    83      48.305  43.916  34.874  1.00  0.00           H  
ATOM   2638  C4    C    83      46.676  42.712  33.911  1.00  0.00           C  
ATOM   2639  N4    C    83      47.091  41.536  34.248  1.00  0.00           N  
ATOM   2640  H41   C    83      46.452  40.774  34.071  1.00  0.00           H  
ATOM   2641  H42   C    83      48.010  41.457  34.658  1.00  0.00           H  
ATOM   2642  N3    C    83      45.571  42.673  33.234  1.00  0.00           N  
ATOM   2643  C2    C    83      45.082  43.833  32.736  1.00  0.00           C  
ATOM   2644  O2    C    83      44.006  43.740  32.169  1.00  0.00           O  
ATOM   2645  C3'   C    83      44.323  47.586  34.012  1.00  0.00           C  
ATOM   2646  H3'   C    83      44.705  47.197  34.956  1.00  0.00           H  
ATOM   2647  C2'   C    83      43.937  46.628  32.926  1.00  0.00           C  
ATOM   2648  H2'   C    83      43.405  45.837  33.455  1.00  0.00           H  
ATOM   2649  O2'   C    83      43.079  47.128  31.878  1.00  0.00           O  
ATOM   2650 HO2'   C    83      43.005  48.081  31.974  1.00  0.00           H  
ATOM   2651  O3'   C    83      43.317  48.635  34.134  1.00  0.00           O  
ATOM   2652  P     A    84      42.072  48.306  35.162  1.00  0.00           P  
ATOM   2653  OP1   A    84      41.283  49.576  35.324  1.00  0.00           O  
ATOM   2654  OP2   A    84      42.657  47.718  36.389  1.00  0.00           O  
ATOM   2655  O5'   A    84      41.061  47.214  34.569  1.00  0.00           O  
ATOM   2656  C5'   A    84      39.956  47.487  33.704  1.00  0.00           C  
ATOM   2657  H5'   A    84      40.315  47.770  32.714  1.00  0.00           H  
ATOM   2658 H5''   A    84      39.442  48.308  34.204  1.00  0.00           H  
ATOM   2659  C4'   A    84      38.959  46.394  33.632  1.00  0.00           C  
ATOM   2660  H4'   A    84      38.078  46.787  33.124  1.00  0.00           H  
ATOM   2661  O4'   A    84      39.375  45.201  32.965  1.00  0.00           O  
ATOM   2662  C1'   A    84      39.002  44.051  33.635  1.00  0.00           C  
ATOM   2663  H1'   A    84      38.804  43.301  32.869  1.00  0.00           H  
ATOM   2664  N9    A    84      40.106  43.550  34.525  1.00  0.00           N  
ATOM   2665  C8    A    84      41.310  44.070  34.784  1.00  0.00           C  
ATOM   2666  H8    A    84      41.589  45.027  34.368  1.00  0.00           H  
ATOM   2667  N7    A    84      42.018  43.409  35.608  1.00  0.00           N  
ATOM   2668  C5    A    84      41.189  42.389  35.965  1.00  0.00           C  
ATOM   2669  C6    A    84      41.277  41.236  36.770  1.00  0.00           C  
ATOM   2670  N6    A    84      42.337  40.884  37.404  1.00  0.00           N  
ATOM   2671  H61   A    84      42.375  39.927  37.726  1.00  0.00           H  
ATOM   2672  H62   A    84      43.160  41.444  37.234  1.00  0.00           H  
ATOM   2673  N1    A    84      40.299  40.354  36.770  1.00  0.00           N  
ATOM   2674  C2    A    84      39.164  40.614  36.176  1.00  0.00           C  
ATOM   2675  H2    A    84      38.362  39.895  36.247  1.00  0.00           H  
ATOM   2676  N3    A    84      38.908  41.677  35.450  1.00  0.00           N  
ATOM   2677  C4    A    84      39.963  42.486  35.365  1.00  0.00           C  
ATOM   2678  C3'   A    84      38.363  45.942  34.916  1.00  0.00           C  
ATOM   2679  H3'   A    84      39.211  45.738  35.569  1.00  0.00           H  
ATOM   2680  C2'   A    84      37.775  44.571  34.464  1.00  0.00           C  
ATOM   2681  H2'   A    84      37.551  43.944  35.327  1.00  0.00           H  
ATOM   2682  O2'   A    84      36.590  44.585  33.562  1.00  0.00           O  
ATOM   2683 HO2'   A    84      35.934  43.921  33.785  1.00  0.00           H  
ATOM   2684  O3'   A    84      37.330  46.824  35.394  1.00  0.00           O  
ATOM   2685  P     A    85      37.124  47.120  36.912  1.00  0.00           P  
ATOM   2686  OP1   A    85      36.127  48.217  37.049  1.00  0.00           O  
ATOM   2687  OP2   A    85      38.451  47.298  37.531  1.00  0.00           O  
ATOM   2688  O5'   A    85      36.406  45.758  37.353  1.00  0.00           O  
ATOM   2689  C5'   A    85      35.188  45.348  36.767  1.00  0.00           C  
ATOM   2690  H5'   A    85      35.106  45.470  35.687  1.00  0.00           H  
ATOM   2691 H5''   A    85      34.397  46.006  37.128  1.00  0.00           H  
ATOM   2692  C4'   A    85      34.856  43.875  37.157  1.00  0.00           C  
ATOM   2693  H4'   A    85      34.068  43.391  36.579  1.00  0.00           H  
ATOM   2694  O4'   A    85      36.018  43.054  36.787  1.00  0.00           O  
ATOM   2695  C1'   A    85      36.241  42.164  37.819  1.00  0.00           C  
ATOM   2696  H1'   A    85      36.327  41.179  37.362  1.00  0.00           H  
ATOM   2697  N9    A    85      37.397  42.578  38.623  1.00  0.00           N  
ATOM   2698  C8    A    85      38.344  43.557  38.388  1.00  0.00           C  
ATOM   2699  H8    A    85      38.140  44.393  37.735  1.00  0.00           H  
ATOM   2700  N7    A    85      39.469  43.424  39.057  1.00  0.00           N  
ATOM   2701  C5    A    85      39.405  42.114  39.492  1.00  0.00           C  
ATOM   2702  C6    A    85      40.282  41.253  40.111  1.00  0.00           C  
ATOM   2703  N6    A    85      41.579  41.477  40.331  1.00  0.00           N  
ATOM   2704  H61   A    85      42.020  40.867  41.004  1.00  0.00           H  
ATOM   2705  H62   A    85      41.936  42.360  39.994  1.00  0.00           H  
ATOM   2706  N1    A    85      39.814  40.140  40.695  1.00  0.00           N  
ATOM   2707  C2    A    85      38.569  39.796  40.569  1.00  0.00           C  
ATOM   2708  H2    A    85      38.261  38.877  41.047  1.00  0.00           H  
ATOM   2709  N3    A    85      37.661  40.506  39.969  1.00  0.00           N  
ATOM   2710  C4    A    85      38.118  41.717  39.469  1.00  0.00           C  
ATOM   2711  C3'   A    85      34.502  43.611  38.513  1.00  0.00           C  
ATOM   2712  H3'   A    85      34.997  44.308  39.189  1.00  0.00           H  
ATOM   2713  C2'   A    85      34.978  42.136  38.651  1.00  0.00           C  
ATOM   2714  H2'   A    85      35.226  42.062  39.710  1.00  0.00           H  
ATOM   2715  O2'   A    85      34.043  41.164  38.112  1.00  0.00           O  
ATOM   2716 HO2'   A    85      33.658  40.647  38.824  1.00  0.00           H  
ATOM   2717  O3'   A    85      33.088  43.735  38.730  1.00  0.00           O  
ATOM   2718  P     C    86      32.490  44.571  39.884  1.00  0.00           P  
ATOM   2719  OP1   C    86      31.075  44.722  39.525  1.00  0.00           O  
ATOM   2720  OP2   C    86      33.324  45.752  40.053  1.00  0.00           O  
ATOM   2721  O5'   C    86      32.639  43.793  41.223  1.00  0.00           O  
ATOM   2722  C5'   C    86      31.832  42.618  41.553  1.00  0.00           C  
ATOM   2723  H5'   C    86      31.644  42.087  40.621  1.00  0.00           H  
ATOM   2724 H5''   C    86      30.814  42.930  41.786  1.00  0.00           H  
ATOM   2725  C4'   C    86      32.412  41.653  42.538  1.00  0.00           C  
ATOM   2726  H4'   C    86      31.829  40.763  42.774  1.00  0.00           H  
ATOM   2727  O4'   C    86      33.685  41.127  42.013  1.00  0.00           O  
ATOM   2728  C1'   C    86      34.432  40.698  43.201  1.00  0.00           C  
ATOM   2729  H1'   C    86      34.381  39.620  43.348  1.00  0.00           H  
ATOM   2730  N1    C    86      35.782  41.342  43.269  1.00  0.00           N  
ATOM   2731  C6    C    86      36.156  42.425  42.445  1.00  0.00           C  
ATOM   2732  H6    C    86      35.360  42.896  41.887  1.00  0.00           H  
ATOM   2733  C5    C    86      37.418  42.808  42.348  1.00  0.00           C  
ATOM   2734  H5    C    86      37.772  43.596  41.700  1.00  0.00           H  
ATOM   2735  C4    C    86      38.325  42.076  43.085  1.00  0.00           C  
ATOM   2736  N4    C    86      39.573  42.371  43.082  1.00  0.00           N  
ATOM   2737  H41   C    86      40.166  41.873  43.729  1.00  0.00           H  
ATOM   2738  H42   C    86      39.985  43.054  42.462  1.00  0.00           H  
ATOM   2739  N3    C    86      37.985  41.068  43.872  1.00  0.00           N  
ATOM   2740  C2    C    86      36.668  40.639  43.984  1.00  0.00           C  
ATOM   2741  O2    C    86      36.479  39.755  44.790  1.00  0.00           O  
ATOM   2742  C3'   C    86      32.705  42.283  43.813  1.00  0.00           C  
ATOM   2743  H3'   C    86      33.212  43.247  43.758  1.00  0.00           H  
ATOM   2744  C2'   C    86      33.627  41.232  44.379  1.00  0.00           C  
ATOM   2745  H2'   C    86      34.179  41.812  45.118  1.00  0.00           H  
ATOM   2746  O2'   C    86      32.981  40.136  44.954  1.00  0.00           O  
ATOM   2747 HO2'   C    86      33.611  39.581  45.419  1.00  0.00           H  
ATOM   2748  O3'   C    86      31.586  42.525  44.632  1.00  0.00           O  
ATOM   2749  P     A    87      31.671  43.340  46.007  1.00  0.00           P  
ATOM   2750  OP1   A    87      30.398  43.132  46.652  1.00  0.00           O  
ATOM   2751  OP2   A    87      31.916  44.778  45.645  1.00  0.00           O  
ATOM   2752  O5'   A    87      32.789  42.909  46.991  1.00  0.00           O  
ATOM   2753  C5'   A    87      32.673  41.788  47.917  1.00  0.00           C  
ATOM   2754  H5'   A    87      32.430  40.819  47.481  1.00  0.00           H  
ATOM   2755 H5''   A    87      31.941  41.955  48.708  1.00  0.00           H  
ATOM   2756  C4'   A    87      34.052  41.651  48.645  1.00  0.00           C  
ATOM   2757  H4'   A    87      33.820  40.988  49.478  1.00  0.00           H  
ATOM   2758  O4'   A    87      35.042  41.080  47.766  1.00  0.00           O  
ATOM   2759  C1'   A    87      36.293  41.699  48.036  1.00  0.00           C  
ATOM   2760  H1'   A    87      37.005  40.884  48.168  1.00  0.00           H  
ATOM   2761  N9    A    87      36.800  42.710  47.123  1.00  0.00           N  
ATOM   2762  C8    A    87      36.128  43.476  46.200  1.00  0.00           C  
ATOM   2763  H8    A    87      35.048  43.504  46.201  1.00  0.00           H  
ATOM   2764  N7    A    87      36.856  44.295  45.493  1.00  0.00           N  
ATOM   2765  C5    A    87      38.139  43.944  45.826  1.00  0.00           C  
ATOM   2766  C6    A    87      39.435  44.431  45.644  1.00  0.00           C  
ATOM   2767  N6    A    87      39.732  45.303  44.732  1.00  0.00           N  
ATOM   2768  H61   A    87      40.622  45.757  44.875  1.00  0.00           H  
ATOM   2769  H62   A    87      38.954  45.782  44.301  1.00  0.00           H  
ATOM   2770  N1    A    87      40.457  43.810  46.230  1.00  0.00           N  
ATOM   2771  C2    A    87      40.250  42.946  47.165  1.00  0.00           C  
ATOM   2772  H2    A    87      41.101  42.445  47.603  1.00  0.00           H  
ATOM   2773  N3    A    87      39.104  42.440  47.524  1.00  0.00           N  
ATOM   2774  C4    A    87      38.089  42.991  46.806  1.00  0.00           C  
ATOM   2775  C3'   A    87      34.721  42.904  49.277  1.00  0.00           C  
ATOM   2776  H3'   A    87      34.727  43.702  48.534  1.00  0.00           H  
ATOM   2777  C2'   A    87      36.192  42.454  49.408  1.00  0.00           C  
ATOM   2778  H2'   A    87      36.914  43.266  49.499  1.00  0.00           H  
ATOM   2779  O2'   A    87      36.323  41.524  50.436  1.00  0.00           O  
ATOM   2780 HO2'   A    87      36.286  41.975  51.283  1.00  0.00           H  
ATOM   2781  O3'   A    87      34.213  43.249  50.578  1.00  0.00           O  
ATOM   2782  P     A    88      33.851  44.808  50.779  1.00  0.00           P  
ATOM   2783  OP1   A    88      33.421  45.068  52.198  1.00  0.00           O  
ATOM   2784  OP2   A    88      32.856  45.146  49.753  1.00  0.00           O  
ATOM   2785  O5'   A    88      35.260  45.602  50.379  1.00  0.00           O  
ATOM   2786  C5'   A    88      36.217  45.985  51.330  1.00  0.00           C  
ATOM   2787  H5'   A    88      36.677  45.048  51.644  1.00  0.00           H  
ATOM   2788 H5''   A    88      35.592  46.366  52.138  1.00  0.00           H  
ATOM   2789  C4'   A    88      37.389  47.059  50.927  1.00  0.00           C  
ATOM   2790  H4'   A    88      37.032  48.079  51.077  1.00  0.00           H  
ATOM   2791  O4'   A    88      38.531  46.808  51.653  1.00  0.00           O  
ATOM   2792  C1'   A    88      39.530  46.438  50.832  1.00  0.00           C  
ATOM   2793  H1'   A    88      40.065  47.327  50.498  1.00  0.00           H  
ATOM   2794  N9    A    88      40.413  45.357  51.379  1.00  0.00           N  
ATOM   2795  C8    A    88      41.632  45.646  51.945  1.00  0.00           C  
ATOM   2796  H8    A    88      42.126  46.603  51.856  1.00  0.00           H  
ATOM   2797  N7    A    88      42.128  44.634  52.596  1.00  0.00           N  
ATOM   2798  C5    A    88      41.191  43.599  52.327  1.00  0.00           C  
ATOM   2799  C6    A    88      41.098  42.223  52.715  1.00  0.00           C  
ATOM   2800  N6    A    88      41.871  41.632  53.612  1.00  0.00           N  
ATOM   2801  H61   A    88      41.922  40.623  53.577  1.00  0.00           H  
ATOM   2802  H62   A    88      42.624  42.111  54.084  1.00  0.00           H  
ATOM   2803  N1    A    88      40.171  41.406  52.207  1.00  0.00           N  
ATOM   2804  C2    A    88      39.228  41.958  51.469  1.00  0.00           C  
ATOM   2805  H2    A    88      38.490  41.265  51.093  1.00  0.00           H  
ATOM   2806  N3    A    88      39.191  43.183  51.129  1.00  0.00           N  
ATOM   2807  C4    A    88      40.191  44.032  51.538  1.00  0.00           C  
ATOM   2808  C3'   A    88      37.700  46.988  49.471  1.00  0.00           C  
ATOM   2809  H3'   A    88      36.916  46.617  48.811  1.00  0.00           H  
ATOM   2810  C2'   A    88      38.805  45.958  49.617  1.00  0.00           C  
ATOM   2811  H2'   A    88      38.330  45.014  49.884  1.00  0.00           H  
ATOM   2812  O2'   A    88      39.653  45.789  48.563  1.00  0.00           O  
ATOM   2813 HO2'   A    88      39.301  46.233  47.788  1.00  0.00           H  
ATOM   2814  O3'   A    88      38.155  48.272  48.969  1.00  0.00           O  
ATOM   2815  P     G    89      38.233  48.496  47.352  1.00  0.00           P  
ATOM   2816  OP1   G    89      37.355  49.611  46.941  1.00  0.00           O  
ATOM   2817  OP2   G    89      38.033  47.229  46.720  1.00  0.00           O  
ATOM   2818  O5'   G    89      39.703  49.101  47.093  1.00  0.00           O  
ATOM   2819  C5'   G    89      39.932  50.148  46.117  1.00  0.00           C  
ATOM   2820  H5'   G    89      39.413  51.083  46.329  1.00  0.00           H  
ATOM   2821 H5''   G    89      39.465  49.744  45.219  1.00  0.00           H  
ATOM   2822  C4'   G    89      41.389  50.496  46.034  1.00  0.00           C  
ATOM   2823  H4'   G    89      41.396  51.222  45.221  1.00  0.00           H  
ATOM   2824  O4'   G    89      41.847  51.105  47.183  1.00  0.00           O  
ATOM   2825  C1'   G    89      43.135  50.593  47.545  1.00  0.00           C  
ATOM   2826  H1'   G    89      43.871  51.380  47.706  1.00  0.00           H  
ATOM   2827  N9    G    89      43.193  49.640  48.687  1.00  0.00           N  
ATOM   2828  C8    G    89      42.127  49.100  49.322  1.00  0.00           C  
ATOM   2829  H8    G    89      41.112  49.167  48.961  1.00  0.00           H  
ATOM   2830  N7    G    89      42.436  48.509  50.431  1.00  0.00           N  
ATOM   2831  C5    G    89      43.821  48.642  50.554  1.00  0.00           C  
ATOM   2832  C6    G    89      44.666  48.250  51.594  1.00  0.00           C  
ATOM   2833  O6    G    89      44.413  47.562  52.575  1.00  0.00           O  
ATOM   2834  N1    G    89      45.999  48.679  51.328  1.00  0.00           N  
ATOM   2835  H1    G    89      46.640  48.697  52.108  1.00  0.00           H  
ATOM   2836  C2    G    89      46.371  49.419  50.235  1.00  0.00           C  
ATOM   2837  N2    G    89      47.625  49.747  50.091  1.00  0.00           N  
ATOM   2838  H21   G    89      48.256  49.477  50.832  1.00  0.00           H  
ATOM   2839  H22   G    89      47.961  50.236  49.274  1.00  0.00           H  
ATOM   2840  N3    G    89      45.533  49.749  49.234  1.00  0.00           N  
ATOM   2841  C4    G    89      44.305  49.290  49.455  1.00  0.00           C  
ATOM   2842  C3'   G    89      42.237  49.269  45.760  1.00  0.00           C  
ATOM   2843  H3'   G    89      41.888  48.487  46.435  1.00  0.00           H  
ATOM   2844  C2'   G    89      43.591  49.799  46.242  1.00  0.00           C  
ATOM   2845  H2'   G    89      44.392  49.104  46.492  1.00  0.00           H  
ATOM   2846  O2'   G    89      44.056  50.750  45.280  1.00  0.00           O  
ATOM   2847 HO2'   G    89      44.114  50.292  44.438  1.00  0.00           H  
ATOM   2848  O3'   G    89      42.143  48.739  44.401  1.00  0.00           O  
ATOM   2849  P     G    90      42.668  47.330  44.026  1.00  0.00           P  
ATOM   2850  OP1   G    90      41.935  47.046  42.815  1.00  0.00           O  
ATOM   2851  OP2   G    90      42.566  46.359  45.125  1.00  0.00           O  
ATOM   2852  O5'   G    90      44.185  47.763  43.801  1.00  0.00           O  
ATOM   2853  C5'   G    90      44.959  47.499  42.676  1.00  0.00           C  
ATOM   2854  H5'   G    90      44.484  47.919  41.789  1.00  0.00           H  
ATOM   2855 H5''   G    90      45.081  46.419  42.591  1.00  0.00           H  
ATOM   2856  C4'   G    90      46.339  48.155  42.818  1.00  0.00           C  
ATOM   2857  H4'   G    90      47.023  47.813  42.042  1.00  0.00           H  
ATOM   2858  O4'   G    90      46.196  49.543  42.736  1.00  0.00           O  
ATOM   2859  C1'   G    90      47.212  50.111  43.549  1.00  0.00           C  
ATOM   2860  H1'   G    90      48.242  50.066  43.195  1.00  0.00           H  
ATOM   2861  N9    G    90      46.939  51.536  43.948  1.00  0.00           N  
ATOM   2862  C8    G    90      47.061  52.211  45.177  1.00  0.00           C  
ATOM   2863  H8    G    90      47.127  51.617  46.077  1.00  0.00           H  
ATOM   2864  N7    G    90      46.834  53.494  45.173  1.00  0.00           N  
ATOM   2865  C5    G    90      46.632  53.697  43.798  1.00  0.00           C  
ATOM   2866  C6    G    90      46.523  54.928  43.056  1.00  0.00           C  
ATOM   2867  O6    G    90      46.717  56.079  43.411  1.00  0.00           O  
ATOM   2868  N1    G    90      46.250  54.782  41.707  1.00  0.00           N  
ATOM   2869  H1    G    90      46.208  55.647  41.187  1.00  0.00           H  
ATOM   2870  C2    G    90      46.326  53.613  41.096  1.00  0.00           C  
ATOM   2871  N2    G    90      46.348  53.684  39.795  1.00  0.00           N  
ATOM   2872  H21   G    90      46.488  54.608  39.411  1.00  0.00           H  
ATOM   2873  H22   G    90      46.384  52.805  39.300  1.00  0.00           H  
ATOM   2874  N3    G    90      46.417  52.416  41.739  1.00  0.00           N  
ATOM   2875  C4    G    90      46.582  52.504  43.057  1.00  0.00           C  
ATOM   2876  C3'   G    90      47.029  47.829  44.148  1.00  0.00           C  
ATOM   2877  H3'   G    90      46.386  47.165  44.727  1.00  0.00           H  
ATOM   2878  C2'   G    90      47.184  49.220  44.715  1.00  0.00           C  
ATOM   2879  H2'   G    90      46.336  49.500  45.340  1.00  0.00           H  
ATOM   2880  O2'   G    90      48.466  49.421  45.415  1.00  0.00           O  
ATOM   2881 HO2'   G    90      49.050  48.678  45.244  1.00  0.00           H  
ATOM   2882  O3'   G    90      48.298  47.314  43.986  1.00  0.00           O  
ATOM   2883  P     A    91      48.558  45.771  43.843  1.00  0.00           P  
ATOM   2884  OP1   A    91      49.798  45.625  43.086  1.00  0.00           O  
ATOM   2885  OP2   A    91      47.338  45.060  43.383  1.00  0.00           O  
ATOM   2886  O5'   A    91      48.801  45.453  45.334  1.00  0.00           O  
ATOM   2887  C5'   A    91      49.966  45.874  45.943  1.00  0.00           C  
ATOM   2888  H5'   A    91      50.205  46.903  45.675  1.00  0.00           H  
ATOM   2889 H5''   A    91      50.765  45.336  45.433  1.00  0.00           H  
ATOM   2890  C4'   A    91      50.066  45.407  47.461  1.00  0.00           C  
ATOM   2891  H4'   A    91      51.144  45.459  47.613  1.00  0.00           H  
ATOM   2892  O4'   A    91      49.367  46.386  48.220  1.00  0.00           O  
ATOM   2893  C1'   A    91      48.465  45.742  49.136  1.00  0.00           C  
ATOM   2894  H1'   A    91      48.601  46.142  50.140  1.00  0.00           H  
ATOM   2895  N9    A    91      47.151  45.985  48.486  1.00  0.00           N  
ATOM   2896  C8    A    91      46.857  46.853  47.477  1.00  0.00           C  
ATOM   2897  H8    A    91      47.568  47.334  46.822  1.00  0.00           H  
ATOM   2898  N7    A    91      45.596  46.752  47.029  1.00  0.00           N  
ATOM   2899  C5    A    91      44.975  45.970  48.050  1.00  0.00           C  
ATOM   2900  C6    A    91      43.667  45.652  48.476  1.00  0.00           C  
ATOM   2901  N6    A    91      42.494  45.963  47.882  1.00  0.00           N  
ATOM   2902  H61   A    91      41.694  45.499  48.288  1.00  0.00           H  
ATOM   2903  H62   A    91      42.551  46.268  46.921  1.00  0.00           H  
ATOM   2904  N1    A    91      43.450  44.978  49.560  1.00  0.00           N  
ATOM   2905  C2    A    91      44.487  44.656  50.325  1.00  0.00           C  
ATOM   2906  H2    A    91      44.203  44.004  51.138  1.00  0.00           H  
ATOM   2907  N3    A    91      45.796  44.872  50.134  1.00  0.00           N  
ATOM   2908  C4    A    91      45.967  45.589  48.943  1.00  0.00           C  
ATOM   2909  C3'   A    91      49.528  44.006  47.767  1.00  0.00           C  
ATOM   2910  H3'   A    91      48.760  43.767  47.032  1.00  0.00           H  
ATOM   2911  C2'   A    91      48.852  44.274  49.178  1.00  0.00           C  
ATOM   2912  H2'   A    91      47.984  43.645  49.373  1.00  0.00           H  
ATOM   2913  O2'   A    91      49.875  44.188  50.191  1.00  0.00           O  
ATOM   2914 HO2'   A    91      50.689  43.751  49.931  1.00  0.00           H  
ATOM   2915  O3'   A    91      50.656  43.106  47.762  1.00  0.00           O  
ATOM   2916  P     U    92      50.572  41.726  46.913  1.00  0.00           P  
ATOM   2917  OP1   U    92      51.878  41.066  47.130  1.00  0.00           O  
ATOM   2918  OP2   U    92      50.068  41.973  45.569  1.00  0.00           O  
ATOM   2919  O5'   U    92      49.557  40.830  47.844  1.00  0.00           O  
ATOM   2920  C5'   U    92      49.989  40.388  49.156  1.00  0.00           C  
ATOM   2921  H5'   U    92      50.410  41.289  49.604  1.00  0.00           H  
ATOM   2922 H5''   U    92      50.724  39.590  49.051  1.00  0.00           H  
ATOM   2923  C4'   U    92      48.902  39.848  49.983  1.00  0.00           C  
ATOM   2924  H4'   U    92      49.553  39.435  50.753  1.00  0.00           H  
ATOM   2925  O4'   U    92      48.154  40.914  50.604  1.00  0.00           O  
ATOM   2926  C1'   U    92      46.751  40.500  50.652  1.00  0.00           C  
ATOM   2927  H1'   U    92      46.364  40.720  51.647  1.00  0.00           H  
ATOM   2928  N1    U    92      45.914  41.148  49.651  1.00  0.00           N  
ATOM   2929  C6    U    92      46.484  41.825  48.528  1.00  0.00           C  
ATOM   2930  H6    U    92      47.552  41.822  48.366  1.00  0.00           H  
ATOM   2931  C5    U    92      45.677  42.420  47.576  1.00  0.00           C  
ATOM   2932  H5    U    92      45.984  42.994  46.714  1.00  0.00           H  
ATOM   2933  C4    U    92      44.188  42.333  47.806  1.00  0.00           C  
ATOM   2934  O4    U    92      43.387  42.749  46.988  1.00  0.00           O  
ATOM   2935  N3    U    92      43.751  41.794  49.004  1.00  0.00           N  
ATOM   2936  H3    U    92      42.764  41.796  49.217  1.00  0.00           H  
ATOM   2937  C2    U    92      44.576  41.208  49.975  1.00  0.00           C  
ATOM   2938  O2    U    92      44.089  40.809  51.009  1.00  0.00           O  
ATOM   2939  C3'   U    92      47.968  38.783  49.429  1.00  0.00           C  
ATOM   2940  H3'   U    92      47.620  39.043  48.429  1.00  0.00           H  
ATOM   2941  C2'   U    92      46.837  38.966  50.458  1.00  0.00           C  
ATOM   2942  H2'   U    92      45.873  38.662  50.050  1.00  0.00           H  
ATOM   2943  O2'   U    92      47.077  38.365  51.724  1.00  0.00           O  
ATOM   2944 HO2'   U    92      46.318  38.525  52.289  1.00  0.00           H  
ATOM   2945  O3'   U    92      48.487  37.462  49.455  1.00  0.00           O  
ATOM   2946  P     G    93      47.904  36.404  48.486  1.00  0.00           P  
ATOM   2947  OP1   G    93      48.420  35.119  48.864  1.00  0.00           O  
ATOM   2948  OP2   G    93      48.067  36.831  47.086  1.00  0.00           O  
ATOM   2949  O5'   G    93      46.313  36.444  48.728  1.00  0.00           O  
ATOM   2950  C5'   G    93      45.769  35.633  49.827  1.00  0.00           C  
ATOM   2951  H5'   G    93      45.899  36.227  50.731  1.00  0.00           H  
ATOM   2952 H5''   G    93      46.164  34.622  49.929  1.00  0.00           H  
ATOM   2953  C4'   G    93      44.276  35.406  49.649  1.00  0.00           C  
ATOM   2954  H4'   G    93      43.977  34.658  50.383  1.00  0.00           H  
ATOM   2955  O4'   G    93      43.663  36.643  49.940  1.00  0.00           O  
ATOM   2956  C1'   G    93      42.558  36.759  49.112  1.00  0.00           C  
ATOM   2957  H1'   G    93      41.621  36.974  49.626  1.00  0.00           H  
ATOM   2958  N9    G    93      42.737  37.723  48.063  1.00  0.00           N  
ATOM   2959  C8    G    93      43.857  38.457  47.676  1.00  0.00           C  
ATOM   2960  H8    G    93      44.840  38.389  48.117  1.00  0.00           H  
ATOM   2961  N7    G    93      43.585  39.215  46.647  1.00  0.00           N  
ATOM   2962  C5    G    93      42.180  39.152  46.440  1.00  0.00           C  
ATOM   2963  C6    G    93      41.263  39.789  45.541  1.00  0.00           C  
ATOM   2964  O6    G    93      41.416  40.678  44.723  1.00  0.00           O  
ATOM   2965  N1    G    93      39.938  39.436  45.661  1.00  0.00           N  
ATOM   2966  H1    G    93      39.257  40.019  45.196  1.00  0.00           H  
ATOM   2967  C2    G    93      39.482  38.563  46.637  1.00  0.00           C  
ATOM   2968  N2    G    93      38.223  38.435  46.813  1.00  0.00           N  
ATOM   2969  H21   G    93      37.556  38.727  46.114  1.00  0.00           H  
ATOM   2970  H22   G    93      37.883  37.939  47.625  1.00  0.00           H  
ATOM   2971  N3    G    93      40.366  37.867  47.406  1.00  0.00           N  
ATOM   2972  C4    G    93      41.702  38.255  47.299  1.00  0.00           C  
ATOM   2973  C3'   G    93      43.904  34.963  48.247  1.00  0.00           C  
ATOM   2974  H3'   G    93      44.225  35.569  47.399  1.00  0.00           H  
ATOM   2975  C2'   G    93      42.452  35.339  48.399  1.00  0.00           C  
ATOM   2976  H2'   G    93      42.009  35.411  47.406  1.00  0.00           H  
ATOM   2977  O2'   G    93      41.666  34.445  49.103  1.00  0.00           O  
ATOM   2978 HO2'   G    93      41.987  33.564  48.897  1.00  0.00           H  
ATOM   2979  O3'   G    93      43.962  33.550  48.013  1.00  0.00           O  
ATOM   2980  P     U    94      44.247  32.874  46.689  1.00  0.00           P  
ATOM   2981  OP1   U    94      44.335  31.385  46.812  1.00  0.00           O  
ATOM   2982  OP2   U    94      45.331  33.613  46.081  1.00  0.00           O  
ATOM   2983  O5'   U    94      42.874  33.231  45.961  1.00  0.00           O  
ATOM   2984  C5'   U    94      41.671  32.406  46.021  1.00  0.00           C  
ATOM   2985  H5'   U    94      41.215  32.279  47.002  1.00  0.00           H  
ATOM   2986 H5''   U    94      41.931  31.433  45.604  1.00  0.00           H  
ATOM   2987  C4'   U    94      40.508  32.961  45.206  1.00  0.00           C  
ATOM   2988  H4'   U    94      39.553  32.458  45.356  1.00  0.00           H  
ATOM   2989  O4'   U    94      40.332  34.350  45.489  1.00  0.00           O  
ATOM   2990  C1'   U    94      39.960  35.082  44.319  1.00  0.00           C  
ATOM   2991  H1'   U    94      38.946  35.467  44.426  1.00  0.00           H  
ATOM   2992  N1    U    94      40.805  36.243  43.950  1.00  0.00           N  
ATOM   2993  C6    U    94      42.192  36.195  44.187  1.00  0.00           C  
ATOM   2994  H6    U    94      42.625  35.406  44.785  1.00  0.00           H  
ATOM   2995  C5    U    94      43.006  37.132  43.664  1.00  0.00           C  
ATOM   2996  H5    U    94      44.051  37.105  43.934  1.00  0.00           H  
ATOM   2997  C4    U    94      42.502  38.278  42.958  1.00  0.00           C  
ATOM   2998  O4    U    94      43.156  39.253  42.630  1.00  0.00           O  
ATOM   2999  N3    U    94      41.197  38.232  42.589  1.00  0.00           N  
ATOM   3000  H3    U    94      40.804  39.056  42.157  1.00  0.00           H  
ATOM   3001  C2    U    94      40.300  37.290  43.045  1.00  0.00           C  
ATOM   3002  O2    U    94      39.128  37.316  42.663  1.00  0.00           O  
ATOM   3003  C3'   U    94      40.897  32.976  43.692  1.00  0.00           C  
ATOM   3004  H3'   U    94      41.930  33.321  43.728  1.00  0.00           H  
ATOM   3005  C2'   U    94      39.985  34.046  43.183  1.00  0.00           C  
ATOM   3006  H2'   U    94      40.448  34.380  42.255  1.00  0.00           H  
ATOM   3007  O2'   U    94      38.664  33.474  43.002  1.00  0.00           O  
ATOM   3008 HO2'   U    94      38.501  33.210  42.093  1.00  0.00           H  
ATOM   3009  O3'   U    94      40.794  31.678  43.087  1.00  0.00           O  
ATOM   3010  P     U    95      41.598  31.268  41.793  1.00  0.00           P  
ATOM   3011  OP1   U    95      41.404  29.853  41.497  1.00  0.00           O  
ATOM   3012  OP2   U    95      42.957  31.797  41.989  1.00  0.00           O  
ATOM   3013  O5'   U    95      40.883  32.143  40.647  1.00  0.00           O  
ATOM   3014  C5'   U    95      39.524  31.744  40.320  1.00  0.00           C  
ATOM   3015  H5'   U    95      38.961  31.587  41.240  1.00  0.00           H  
ATOM   3016 H5''   U    95      39.459  30.861  39.684  1.00  0.00           H  
ATOM   3017  C4'   U    95      38.922  32.970  39.609  1.00  0.00           C  
ATOM   3018  H4'   U    95      37.852  32.845  39.443  1.00  0.00           H  
ATOM   3019  O4'   U    95      38.952  34.166  40.318  1.00  0.00           O  
ATOM   3020  C1'   U    95      38.935  35.221  39.347  1.00  0.00           C  
ATOM   3021  H1'   U    95      37.953  35.684  39.445  1.00  0.00           H  
ATOM   3022  N1    U    95      40.060  36.224  39.495  1.00  0.00           N  
ATOM   3023  C6    U    95      41.283  35.871  40.066  1.00  0.00           C  
ATOM   3024  H6    U    95      41.650  34.935  40.462  1.00  0.00           H  
ATOM   3025  C5    U    95      42.321  36.792  39.957  1.00  0.00           C  
ATOM   3026  H5    U    95      43.263  36.565  40.434  1.00  0.00           H  
ATOM   3027  C4    U    95      42.252  38.047  39.271  1.00  0.00           C  
ATOM   3028  O4    U    95      43.215  38.803  39.011  1.00  0.00           O  
ATOM   3029  N3    U    95      41.031  38.230  38.611  1.00  0.00           N  
ATOM   3030  H3    U    95      40.889  39.089  38.098  1.00  0.00           H  
ATOM   3031  C2    U    95      39.873  37.425  38.722  1.00  0.00           C  
ATOM   3032  O2    U    95      38.866  37.688  38.064  1.00  0.00           O  
ATOM   3033  C3'   U    95      39.578  33.141  38.251  1.00  0.00           C  
ATOM   3034  H3'   U    95      40.652  33.157  38.433  1.00  0.00           H  
ATOM   3035  C2'   U    95      38.972  34.553  37.930  1.00  0.00           C  
ATOM   3036  H2'   U    95      39.569  35.089  37.193  1.00  0.00           H  
ATOM   3037  O2'   U    95      37.714  34.450  37.484  1.00  0.00           O  
ATOM   3038 HO2'   U    95      37.525  33.519  37.349  1.00  0.00           H  
ATOM   3039  O3'   U    95      39.101  32.089  37.377  1.00  0.00           O  
ATOM   3040  P     G    96      39.935  31.806  36.092  1.00  0.00           P  
ATOM   3041  OP1   G    96      39.233  30.744  35.355  1.00  0.00           O  
ATOM   3042  OP2   G    96      41.331  31.508  36.488  1.00  0.00           O  
ATOM   3043  O5'   G    96      39.861  33.126  35.268  1.00  0.00           O  
ATOM   3044  C5'   G    96      38.634  33.503  34.594  1.00  0.00           C  
ATOM   3045  H5'   G    96      37.803  33.261  35.256  1.00  0.00           H  
ATOM   3046 H5''   G    96      38.434  32.844  33.748  1.00  0.00           H  
ATOM   3047  C4'   G    96      38.716  34.972  34.034  1.00  0.00           C  
ATOM   3048  H4'   G    96      37.718  35.156  33.635  1.00  0.00           H  
ATOM   3049  O4'   G    96      39.318  35.825  34.946  1.00  0.00           O  
ATOM   3050  C1'   G    96      39.768  36.945  34.230  1.00  0.00           C  
ATOM   3051  H1'   G    96      39.063  37.773  34.153  1.00  0.00           H  
ATOM   3052  N9    G    96      41.086  37.423  34.717  1.00  0.00           N  
ATOM   3053  C8    G    96      41.882  36.833  35.740  1.00  0.00           C  
ATOM   3054  H8    G    96      41.558  35.952  36.274  1.00  0.00           H  
ATOM   3055  N7    G    96      42.968  37.561  36.024  1.00  0.00           N  
ATOM   3056  C5    G    96      42.919  38.628  35.073  1.00  0.00           C  
ATOM   3057  C6    G    96      43.940  39.662  34.886  1.00  0.00           C  
ATOM   3058  O6    G    96      45.010  39.895  35.493  1.00  0.00           O  
ATOM   3059  N1    G    96      43.510  40.552  33.890  1.00  0.00           N  
ATOM   3060  H1    G    96      44.092  41.333  33.624  1.00  0.00           H  
ATOM   3061  C2    G    96      42.385  40.422  33.211  1.00  0.00           C  
ATOM   3062  N2    G    96      42.192  41.339  32.301  1.00  0.00           N  
ATOM   3063  H21   G    96      42.905  42.049  32.228  1.00  0.00           H  
ATOM   3064  H22   G    96      41.403  41.310  31.671  1.00  0.00           H  
ATOM   3065  N3    G    96      41.489  39.394  33.270  1.00  0.00           N  
ATOM   3066  C4    G    96      41.800  38.505  34.288  1.00  0.00           C  
ATOM   3067  C3'   G    96      39.599  35.007  32.823  1.00  0.00           C  
ATOM   3068  H3'   G    96      40.486  34.387  32.952  1.00  0.00           H  
ATOM   3069  C2'   G    96      40.018  36.436  32.759  1.00  0.00           C  
ATOM   3070  H2'   G    96      41.063  36.438  32.449  1.00  0.00           H  
ATOM   3071  O2'   G    96      39.253  37.246  31.839  1.00  0.00           O  
ATOM   3072 HO2'   G    96      39.640  37.230  30.961  1.00  0.00           H  
ATOM   3073  O3'   G    96      38.920  34.451  31.720  1.00  0.00           O  
ATOM   3074  P     C    97      39.536  33.899  30.451  1.00  0.00           P  
ATOM   3075  OP1   C    97      38.398  33.465  29.583  1.00  0.00           O  
ATOM   3076  OP2   C    97      40.513  32.838  30.832  1.00  0.00           O  
ATOM   3077  O5'   C    97      40.190  35.163  29.769  1.00  0.00           O  
ATOM   3078  C5'   C    97      39.427  35.930  28.932  1.00  0.00           C  
ATOM   3079  H5'   C    97      38.603  36.443  29.430  1.00  0.00           H  
ATOM   3080 H5''   C    97      39.069  35.306  28.114  1.00  0.00           H  
ATOM   3081  C4'   C    97      40.322  37.067  28.363  1.00  0.00           C  
ATOM   3082  H4'   C    97      39.664  37.557  27.645  1.00  0.00           H  
ATOM   3083  O4'   C    97      40.858  37.899  29.366  1.00  0.00           O  
ATOM   3084  C1'   C    97      42.132  38.462  28.894  1.00  0.00           C  
ATOM   3085  H1'   C    97      41.858  39.312  28.270  1.00  0.00           H  
ATOM   3086  N1    C    97      43.171  38.806  29.894  1.00  0.00           N  
ATOM   3087  C6    C    97      43.534  37.975  30.929  1.00  0.00           C  
ATOM   3088  H6    C    97      42.940  37.090  31.108  1.00  0.00           H  
ATOM   3089  C5    C    97      44.477  38.328  31.806  1.00  0.00           C  
ATOM   3090  H5    C    97      44.662  37.765  32.709  1.00  0.00           H  
ATOM   3091  C4    C    97      45.214  39.457  31.484  1.00  0.00           C  
ATOM   3092  N4    C    97      46.152  39.734  32.226  1.00  0.00           N  
ATOM   3093  H41   C    97      46.734  40.557  32.164  1.00  0.00           H  
ATOM   3094  H42   C    97      46.368  39.024  32.912  1.00  0.00           H  
ATOM   3095  N3    C    97      44.956  40.288  30.541  1.00  0.00           N  
ATOM   3096  C2    C    97      43.854  40.033  29.753  1.00  0.00           C  
ATOM   3097  O2    C    97      43.521  40.921  28.948  1.00  0.00           O  
ATOM   3098  C3'   C    97      41.501  36.501  27.505  1.00  0.00           C  
ATOM   3099  H3'   C    97      41.763  35.464  27.716  1.00  0.00           H  
ATOM   3100  C2'   C    97      42.664  37.323  27.923  1.00  0.00           C  
ATOM   3101  H2'   C    97      43.244  36.634  28.537  1.00  0.00           H  
ATOM   3102  O2'   C    97      43.569  37.704  26.844  1.00  0.00           O  
ATOM   3103 HO2'   C    97      43.850  36.934  26.344  1.00  0.00           H  
ATOM   3104  O3'   C    97      41.174  36.602  26.112  1.00  0.00           O  
ATOM   3105  P     A    98      41.309  35.314  25.103  1.00  0.00           P  
ATOM   3106  OP1   A    98      40.995  35.742  23.737  1.00  0.00           O  
ATOM   3107  OP2   A    98      40.563  34.237  25.731  1.00  0.00           O  
ATOM   3108  O5'   A    98      42.840  34.932  25.090  1.00  0.00           O  
ATOM   3109  C5'   A    98      43.747  35.668  24.302  1.00  0.00           C  
ATOM   3110  H5'   A    98      43.725  36.720  24.588  1.00  0.00           H  
ATOM   3111 H5''   A    98      43.557  35.509  23.241  1.00  0.00           H  
ATOM   3112  C4'   A    98      45.134  35.207  24.609  1.00  0.00           C  
ATOM   3113  H4'   A    98      45.949  35.643  24.032  1.00  0.00           H  
ATOM   3114  O4'   A    98      45.464  35.589  26.006  1.00  0.00           O  
ATOM   3115  C1'   A    98      45.959  34.503  26.803  1.00  0.00           C  
ATOM   3116  H1'   A    98      46.827  34.755  27.412  1.00  0.00           H  
ATOM   3117  N9    A    98      44.916  34.218  27.829  1.00  0.00           N  
ATOM   3118  C8    A    98      43.681  33.551  27.744  1.00  0.00           C  
ATOM   3119  H8    A    98      43.336  33.142  26.806  1.00  0.00           H  
ATOM   3120  N7    A    98      42.962  33.587  28.861  1.00  0.00           N  
ATOM   3121  C5    A    98      43.877  34.127  29.753  1.00  0.00           C  
ATOM   3122  C6    A    98      43.810  34.397  31.115  1.00  0.00           C  
ATOM   3123  N6    A    98      42.813  34.157  31.906  1.00  0.00           N  
ATOM   3124  H61   A    98      42.944  34.251  32.903  1.00  0.00           H  
ATOM   3125  H62   A    98      41.919  33.852  31.549  1.00  0.00           H  
ATOM   3126  N1    A    98      44.816  34.968  31.751  1.00  0.00           N  
ATOM   3127  C2    A    98      45.865  35.343  31.065  1.00  0.00           C  
ATOM   3128  H2    A    98      46.628  35.867  31.623  1.00  0.00           H  
ATOM   3129  N3    A    98      46.023  35.200  29.749  1.00  0.00           N  
ATOM   3130  C4    A    98      45.011  34.505  29.169  1.00  0.00           C  
ATOM   3131  C3'   A    98      45.386  33.662  24.609  1.00  0.00           C  
ATOM   3132  H3'   A    98      44.509  33.048  24.817  1.00  0.00           H  
ATOM   3133  C2'   A    98      46.331  33.403  25.778  1.00  0.00           C  
ATOM   3134  H2'   A    98      46.182  32.432  26.251  1.00  0.00           H  
ATOM   3135  O2'   A    98      47.691  33.580  25.484  1.00  0.00           O  
ATOM   3136 HO2'   A    98      47.742  32.982  24.735  1.00  0.00           H  
ATOM   3137  O3'   A    98      45.904  33.179  23.386  1.00  0.00           O  
ATOM   3138  P     U    99      44.955  32.649  22.217  1.00  0.00           P  
ATOM   3139  OP1   U    99      43.811  31.953  22.776  1.00  0.00           O  
ATOM   3140  OP2   U    99      45.869  31.971  21.298  1.00  0.00           O  
ATOM   3141  O5'   U    99      44.449  33.943  21.521  1.00  0.00           O  
ATOM   3142  C5'   U    99      45.353  34.922  21.036  1.00  0.00           C  
ATOM   3143  H5'   U    99      46.204  34.563  20.457  1.00  0.00           H  
ATOM   3144 H5''   U    99      45.827  35.277  21.952  1.00  0.00           H  
ATOM   3145  C4'   U    99      44.671  36.040  20.250  1.00  0.00           C  
ATOM   3146  H4'   U    99      43.823  36.418  20.823  1.00  0.00           H  
ATOM   3147  O4'   U    99      45.360  37.216  19.997  1.00  0.00           O  
ATOM   3148  C1'   U    99      44.858  37.754  18.794  1.00  0.00           C  
ATOM   3149  H1'   U    99      44.444  38.746  18.975  1.00  0.00           H  
ATOM   3150  N1    U    99      45.939  37.807  17.729  1.00  0.00           N  
ATOM   3151  C6    U    99      47.071  37.141  17.913  1.00  0.00           C  
ATOM   3152  H6    U    99      47.144  36.462  18.750  1.00  0.00           H  
ATOM   3153  C5    U    99      48.104  37.440  17.129  1.00  0.00           C  
ATOM   3154  H5    U    99      49.044  36.976  17.389  1.00  0.00           H  
ATOM   3155  C4    U    99      48.011  38.316  15.981  1.00  0.00           C  
ATOM   3156  O4    U    99      48.878  38.659  15.186  1.00  0.00           O  
ATOM   3157  N3    U    99      46.785  38.926  15.845  1.00  0.00           N  
ATOM   3158  H3    U    99      46.701  39.603  15.101  1.00  0.00           H  
ATOM   3159  C2    U    99      45.739  38.810  16.697  1.00  0.00           C  
ATOM   3160  O2    U    99      44.711  39.423  16.524  1.00  0.00           O  
ATOM   3161  C3'   U    99      44.117  35.574  18.912  1.00  0.00           C  
ATOM   3162  H3'   U    99      44.944  35.177  18.324  1.00  0.00           H  
ATOM   3163  C2'   U    99      43.721  36.922  18.299  1.00  0.00           C  
ATOM   3164  H2'   U    99      43.746  36.887  17.210  1.00  0.00           H  
ATOM   3165  O2'   U    99      42.560  37.549  18.894  1.00  0.00           O  
ATOM   3166 HO2'   U    99      41.973  36.840  19.165  1.00  0.00           H  
ATOM   3167  O3'   U    99      43.029  34.604  19.012  1.00  0.00           O  
ATOM   3168  P     G   100      42.671  33.617  17.832  1.00  0.00           P  
ATOM   3169  OP1   G   100      41.655  32.631  18.271  1.00  0.00           O  
ATOM   3170  OP2   G   100      43.981  33.073  17.341  1.00  0.00           O  
ATOM   3171  O5'   G   100      42.124  34.632  16.697  1.00  0.00           O  
ATOM   3172  C5'   G   100      40.815  35.168  16.885  1.00  0.00           C  
ATOM   3173  H5'   G   100      40.629  35.815  17.742  1.00  0.00           H  
ATOM   3174 H5''   G   100      40.076  34.368  16.830  1.00  0.00           H  
ATOM   3175  C4'   G   100      40.645  36.025  15.576  1.00  0.00           C  
ATOM   3176  H4'   G   100      39.680  36.531  15.615  1.00  0.00           H  
ATOM   3177  O4'   G   100      41.675  37.047  15.556  1.00  0.00           O  
ATOM   3178  C1'   G   100      41.974  37.376  14.251  1.00  0.00           C  
ATOM   3179  H1'   G   100      41.560  38.377  14.128  1.00  0.00           H  
ATOM   3180  N9    G   100      43.414  37.251  14.045  1.00  0.00           N  
ATOM   3181  C8    G   100      44.425  36.498  14.662  1.00  0.00           C  
ATOM   3182  H8    G   100      44.136  35.824  15.455  1.00  0.00           H  
ATOM   3183  N7    G   100      45.559  36.577  14.159  1.00  0.00           N  
ATOM   3184  C5    G   100      45.354  37.322  13.037  1.00  0.00           C  
ATOM   3185  C6    G   100      46.297  37.806  12.042  1.00  0.00           C  
ATOM   3186  O6    G   100      47.505  37.549  11.891  1.00  0.00           O  
ATOM   3187  N1    G   100      45.723  38.636  11.155  1.00  0.00           N  
ATOM   3188  H1    G   100      46.385  39.062  10.521  1.00  0.00           H  
ATOM   3189  C2    G   100      44.530  39.237  11.383  1.00  0.00           C  
ATOM   3190  N2    G   100      44.198  40.049  10.498  1.00  0.00           N  
ATOM   3191  H21   G   100      44.919  40.242   9.818  1.00  0.00           H  
ATOM   3192  H22   G   100      43.397  40.661  10.553  1.00  0.00           H  
ATOM   3193  N3    G   100      43.559  38.848  12.227  1.00  0.00           N  
ATOM   3194  C4    G   100      44.107  37.835  13.012  1.00  0.00           C  
ATOM   3195  C3'   G   100      40.852  35.342  14.282  1.00  0.00           C  
ATOM   3196  H3'   G   100      41.698  34.656  14.246  1.00  0.00           H  
ATOM   3197  C2'   G   100      41.141  36.523  13.340  1.00  0.00           C  
ATOM   3198  H2'   G   100      41.613  36.233  12.401  1.00  0.00           H  
ATOM   3199  O2'   G   100      39.900  37.200  13.069  1.00  0.00           O  
ATOM   3200 HO2'   G   100      39.211  36.608  12.757  1.00  0.00           H  
ATOM   3201  O3'   G   100      39.627  34.688  13.998  1.00  0.00           O  
ATOM   3202  P     U   101      39.801  33.307  13.266  1.00  0.00           P  
ATOM   3203  OP1   U   101      38.443  32.743  13.048  1.00  0.00           O  
ATOM   3204  OP2   U   101      40.806  32.655  14.113  1.00  0.00           O  
ATOM   3205  O5'   U   101      40.443  33.623  11.791  1.00  0.00           O  
ATOM   3206  C5'   U   101      39.708  34.406  10.862  1.00  0.00           C  
ATOM   3207  H5'   U   101      39.175  35.250  11.299  1.00  0.00           H  
ATOM   3208 H5''   U   101      38.974  33.721  10.438  1.00  0.00           H  
ATOM   3209  C4'   U   101      40.564  34.918   9.722  1.00  0.00           C  
ATOM   3210  H4'   U   101      40.057  35.558   9.000  1.00  0.00           H  
ATOM   3211  O4'   U   101      41.596  35.665  10.313  1.00  0.00           O  
ATOM   3212  C1'   U   101      42.730  35.713   9.546  1.00  0.00           C  
ATOM   3213  H1'   U   101      42.906  36.751   9.262  1.00  0.00           H  
ATOM   3214  N1    U   101      43.963  35.299  10.244  1.00  0.00           N  
ATOM   3215  C6    U   101      43.889  34.554  11.409  1.00  0.00           C  
ATOM   3216  H6    U   101      42.938  34.419  11.903  1.00  0.00           H  
ATOM   3217  C5    U   101      45.070  34.096  11.970  1.00  0.00           C  
ATOM   3218  H5    U   101      45.097  33.587  12.922  1.00  0.00           H  
ATOM   3219  C4    U   101      46.323  34.276  11.248  1.00  0.00           C  
ATOM   3220  O4    U   101      47.442  33.972  11.621  1.00  0.00           O  
ATOM   3221  N3    U   101      46.250  34.932  10.048  1.00  0.00           N  
ATOM   3222  H3    U   101      47.118  34.892   9.532  1.00  0.00           H  
ATOM   3223  C2    U   101      45.127  35.458   9.502  1.00  0.00           C  
ATOM   3224  O2    U   101      45.332  36.182   8.562  1.00  0.00           O  
ATOM   3225  C3'   U   101      41.274  33.933   8.792  1.00  0.00           C  
ATOM   3226  H3'   U   101      41.588  33.120   9.447  1.00  0.00           H  
ATOM   3227  C2'   U   101      42.468  34.766   8.358  1.00  0.00           C  
ATOM   3228  H2'   U   101      43.394  34.215   8.194  1.00  0.00           H  
ATOM   3229  O2'   U   101      42.174  35.548   7.231  1.00  0.00           O  
ATOM   3230 HO2'   U   101      41.918  34.905   6.567  1.00  0.00           H  
ATOM   3231  O3'   U   101      40.263  33.656   7.870  1.00  0.00           O  
ATOM   3232  P     A   102      40.537  32.672   6.638  1.00  0.00           P  
ATOM   3233  OP1   A   102      39.220  32.503   5.954  1.00  0.00           O  
ATOM   3234  OP2   A   102      41.337  31.496   7.077  1.00  0.00           O  
ATOM   3235  O5'   A   102      41.544  33.476   5.731  1.00  0.00           O  
ATOM   3236  C5'   A   102      41.194  34.026   4.491  1.00  0.00           C  
ATOM   3237  H5'   A   102      40.635  34.958   4.582  1.00  0.00           H  
ATOM   3238 H5''   A   102      40.597  33.328   3.906  1.00  0.00           H  
ATOM   3239  C4'   A   102      42.411  34.435   3.666  1.00  0.00           C  
ATOM   3240  H4'   A   102      42.108  35.081   2.842  1.00  0.00           H  
ATOM   3241  O4'   A   102      43.344  35.135   4.492  1.00  0.00           O  
ATOM   3242  C1'   A   102      44.686  34.912   3.994  1.00  0.00           C  
ATOM   3243  H1'   A   102      45.251  35.828   3.823  1.00  0.00           H  
ATOM   3244  N9    A   102      45.376  34.147   5.064  1.00  0.00           N  
ATOM   3245  C8    A   102      44.899  33.386   6.101  1.00  0.00           C  
ATOM   3246  H8    A   102      43.841  33.255   6.271  1.00  0.00           H  
ATOM   3247  N7    A   102      45.853  32.999   6.962  1.00  0.00           N  
ATOM   3248  C5    A   102      47.031  33.499   6.333  1.00  0.00           C  
ATOM   3249  C6    A   102      48.428  33.535   6.725  1.00  0.00           C  
ATOM   3250  N6    A   102      48.884  33.206   7.913  1.00  0.00           N  
ATOM   3251  H61   A   102      49.818  33.489   8.174  1.00  0.00           H  
ATOM   3252  H62   A   102      48.241  32.717   8.519  1.00  0.00           H  
ATOM   3253  N1    A   102      49.304  34.222   6.006  1.00  0.00           N  
ATOM   3254  C2    A   102      48.886  34.714   4.891  1.00  0.00           C  
ATOM   3255  H2    A   102      49.622  35.121   4.213  1.00  0.00           H  
ATOM   3256  N3    A   102      47.641  34.637   4.376  1.00  0.00           N  
ATOM   3257  C4    A   102      46.763  34.118   5.204  1.00  0.00           C  
ATOM   3258  C3'   A   102      43.213  33.303   3.134  1.00  0.00           C  
ATOM   3259  H3'   A   102      43.372  32.579   3.933  1.00  0.00           H  
ATOM   3260  C2'   A   102      44.515  33.999   2.777  1.00  0.00           C  
ATOM   3261  H2'   A   102      45.354  33.303   2.760  1.00  0.00           H  
ATOM   3262  O2'   A   102      44.389  34.731   1.591  1.00  0.00           O  
ATOM   3263 HO2'   A   102      43.605  34.388   1.156  1.00  0.00           H  
ATOM   3264  O3'   A   102      42.621  32.521   2.096  1.00  0.00           O  
ATOM   3265  P     U   103      43.098  30.980   1.856  1.00  0.00           P  
ATOM   3266  OP1   U   103      42.360  30.429   0.727  1.00  0.00           O  
ATOM   3267  OP2   U   103      43.019  30.283   3.142  1.00  0.00           O  
ATOM   3268  O5'   U   103      44.607  31.228   1.426  1.00  0.00           O  
ATOM   3269  C5'   U   103      44.972  31.710   0.121  1.00  0.00           C  
ATOM   3270  H5'   U   103      44.469  32.666  -0.030  1.00  0.00           H  
ATOM   3271 H5''   U   103      44.702  31.001  -0.661  1.00  0.00           H  
ATOM   3272  C4'   U   103      46.483  31.891   0.043  1.00  0.00           C  
ATOM   3273  H4'   U   103      46.833  32.332  -0.890  1.00  0.00           H  
ATOM   3274  O4'   U   103      47.029  32.693   1.105  1.00  0.00           O  
ATOM   3275  C1'   U   103      48.304  32.271   1.555  1.00  0.00           C  
ATOM   3276  H1'   U   103      49.047  33.068   1.571  1.00  0.00           H  
ATOM   3277  N1    U   103      48.303  31.697   2.940  1.00  0.00           N  
ATOM   3278  C6    U   103      47.192  31.057   3.459  1.00  0.00           C  
ATOM   3279  H6    U   103      46.226  30.987   2.979  1.00  0.00           H  
ATOM   3280  C5    U   103      47.358  30.342   4.570  1.00  0.00           C  
ATOM   3281  H5    U   103      46.602  29.750   5.064  1.00  0.00           H  
ATOM   3282  C4    U   103      48.649  30.332   5.290  1.00  0.00           C  
ATOM   3283  O4    U   103      48.817  29.822   6.364  1.00  0.00           O  
ATOM   3284  N3    U   103      49.697  30.954   4.689  1.00  0.00           N  
ATOM   3285  H3    U   103      50.607  30.966   5.127  1.00  0.00           H  
ATOM   3286  C2    U   103      49.590  31.652   3.560  1.00  0.00           C  
ATOM   3287  O2    U   103      50.681  32.037   3.081  1.00  0.00           O  
ATOM   3288  C3'   U   103      47.326  30.629   0.066  1.00  0.00           C  
ATOM   3289  H3'   U   103      46.936  30.022   0.883  1.00  0.00           H  
ATOM   3290  C2'   U   103      48.663  31.198   0.553  1.00  0.00           C  
ATOM   3291  H2'   U   103      49.232  30.388   1.008  1.00  0.00           H  
ATOM   3292  O2'   U   103      49.380  31.882  -0.413  1.00  0.00           O  
ATOM   3293 HO2'   U   103      49.384  31.334  -1.200  1.00  0.00           H  
ATOM   3294  O3'   U   103      47.481  29.985  -1.232  1.00  0.00           O  
ATOM   3295  P     U   104      47.893  28.420  -1.269  1.00  0.00           P  
ATOM   3296  OP1   U   104      48.508  28.137  -2.564  1.00  0.00           O  
ATOM   3297  OP2   U   104      46.672  27.667  -0.915  1.00  0.00           O  
ATOM   3298  O5'   U   104      49.085  28.126  -0.262  1.00  0.00           O  
ATOM   3299  C5'   U   104      50.400  28.493  -0.576  1.00  0.00           C  
ATOM   3300  H5'   U   104      50.476  29.526  -0.915  1.00  0.00           H  
ATOM   3301 H5''   U   104      50.714  27.971  -1.481  1.00  0.00           H  
ATOM   3302  C4'   U   104      51.499  28.300   0.490  1.00  0.00           C  
ATOM   3303  H4'   U   104      52.439  28.699   0.109  1.00  0.00           H  
ATOM   3304  O4'   U   104      51.075  28.885   1.727  1.00  0.00           O  
ATOM   3305  C1'   U   104      51.683  28.043   2.742  1.00  0.00           C  
ATOM   3306  H1'   U   104      52.552  28.536   3.177  1.00  0.00           H  
ATOM   3307  N1    U   104      50.814  27.673   3.859  1.00  0.00           N  
ATOM   3308  C6    U   104      49.518  27.432   3.628  1.00  0.00           C  
ATOM   3309  H6    U   104      49.052  27.627   2.673  1.00  0.00           H  
ATOM   3310  C5    U   104      48.761  26.825   4.581  1.00  0.00           C  
ATOM   3311  H5    U   104      47.704  26.659   4.436  1.00  0.00           H  
ATOM   3312  C4    U   104      49.266  26.568   5.877  1.00  0.00           C  
ATOM   3313  O4    U   104      48.675  26.107   6.822  1.00  0.00           O  
ATOM   3314  N3    U   104      50.581  26.910   6.057  1.00  0.00           N  
ATOM   3315  H3    U   104      50.969  26.837   6.986  1.00  0.00           H  
ATOM   3316  C2    U   104      51.403  27.486   5.094  1.00  0.00           C  
ATOM   3317  O2    U   104      52.574  27.840   5.379  1.00  0.00           O  
ATOM   3318  C3'   U   104      51.625  26.799   0.673  1.00  0.00           C  
ATOM   3319  H3'   U   104      50.618  26.383   0.644  1.00  0.00           H  
ATOM   3320  C2'   U   104      52.183  26.700   2.060  1.00  0.00           C  
ATOM   3321  H2'   U   104      51.623  25.862   2.476  1.00  0.00           H  
ATOM   3322  O2'   U   104      53.664  26.469   2.190  1.00  0.00           O  
ATOM   3323 HO2'   U   104      53.882  26.015   1.373  1.00  0.00           H  
ATOM   3324  O3'   U   104      52.469  26.290  -0.409  1.00  0.00           O  
ATOM   3325  P    G3   105      52.601  24.729  -0.694  1.00  0.00           P  
ATOM   3326  OP1  G3   105      53.212  24.519  -2.035  1.00  0.00           O  
ATOM   3327  OP2  G3   105      51.331  24.131  -0.320  1.00  0.00           O  
ATOM   3328  O5'  G3   105      53.735  24.249   0.333  1.00  0.00           O  
ATOM   3329  C5'  G3   105      55.035  24.275   0.088  1.00  0.00           C  
ATOM   3330  H5'  G3   105      55.377  25.308   0.034  1.00  0.00           H  
ATOM   3331 H5''  G3   105      55.102  23.821  -0.901  1.00  0.00           H  
ATOM   3332  C4'  G3   105      55.811  23.634   1.245  1.00  0.00           C  
ATOM   3333  H4'  G3   105      56.891  23.603   1.101  1.00  0.00           H  
ATOM   3334  O4'  G3   105      55.539  24.394   2.389  1.00  0.00           O  
ATOM   3335  C1'  G3   105      55.318  23.573   3.549  1.00  0.00           C  
ATOM   3336  H1'  G3   105      56.096  23.838   4.265  1.00  0.00           H  
ATOM   3337  N9   G3   105      53.991  23.805   4.112  1.00  0.00           N  
ATOM   3338  C8   G3   105      52.757  23.740   3.474  1.00  0.00           C  
ATOM   3339  H8   G3   105      52.635  23.711   2.402  1.00  0.00           H  
ATOM   3340  N7   G3   105      51.735  23.812   4.248  1.00  0.00           N  
ATOM   3341  C5   G3   105      52.286  23.988   5.496  1.00  0.00           C  
ATOM   3342  C6   G3   105      51.667  24.043   6.781  1.00  0.00           C  
ATOM   3343  O6   G3   105      50.432  23.829   6.995  1.00  0.00           O  
ATOM   3344  N1   G3   105      52.538  24.207   7.813  1.00  0.00           N  
ATOM   3345  H1   G3   105      52.260  24.321   8.777  1.00  0.00           H  
ATOM   3346  C2   G3   105      53.896  24.285   7.640  1.00  0.00           C  
ATOM   3347  N2   G3   105      54.678  24.438   8.678  1.00  0.00           N  
ATOM   3348  H21  G3   105      54.355  24.230   9.613  1.00  0.00           H  
ATOM   3349  H22  G3   105      55.673  24.355   8.528  1.00  0.00           H  
ATOM   3350  N3   G3   105      54.465  24.204   6.460  1.00  0.00           N  
ATOM   3351  C4   G3   105      53.642  24.046   5.422  1.00  0.00           C  
ATOM   3352  C3'  G3   105      55.360  22.267   1.596  1.00  0.00           C  
ATOM   3353  H3'  G3   105      54.317  22.024   1.393  1.00  0.00           H  
ATOM   3354  C2'  G3   105      55.621  22.147   3.129  1.00  0.00           C  
ATOM   3355  H2'  G3   105      54.850  21.469   3.496  1.00  0.00           H  
ATOM   3356  O2'  G3   105      56.892  21.735   3.510  1.00  0.00           O  
ATOM   3357 HO2'  G3   105      57.107  20.904   3.081  1.00  0.00           H  
ATOM   3358  O3'  G3   105      56.105  21.234   0.962  1.00  0.00           O  
ATOM   3359 HO3'  G3   105      56.162  21.314   0.007  1.00  0.00           H  
TER    3360       G3   105 
END   
