# Supplementary material for: Modelling the structures of frameshift-stimulatory pseudoknots from representative bat coronaviruses
Source: PLoS Comput Biol. 2023 May 19;19(5):e1011124. doi: 10.1371/journal.pcbi.1011124 (PMC10234561; doi:10.1371/journal.pcbi.1011124)
Supplement: S3 Data — PDB files for the top 3 representative clusters from each conformer (threaded/unthreaded) of each pseudoknot described in the main text, along with PDB files for the representative clusters shown in S8–S18 Figs. (ZIP) [file pcbi.1011124.s003.zip › SI_Model_PDB_files/Replicates with differnet initial structures/Anlong-44_3rdLowestEnergy_theaded_noMg_cluster1.pdb]

ATOM      1 HO5'  G5     1      67.467  64.604  39.751  1.00  0.00           H  
ATOM      2  O5'  G5     1      68.303  64.599  40.223  1.00  0.00           O  
ATOM      3  C5'  G5     1      68.969  65.805  40.055  1.00  0.00           C  
ATOM      4  H5'  G5     1      68.189  66.505  40.353  1.00  0.00           H  
ATOM      5 H5''  G5     1      69.267  65.968  39.019  1.00  0.00           H  
ATOM      6  C4'  G5     1      70.243  66.095  40.900  1.00  0.00           C  
ATOM      7  H4'  G5     1      70.801  66.890  40.405  1.00  0.00           H  
ATOM      8  O4'  G5     1      70.047  66.514  42.292  1.00  0.00           O  
ATOM      9  C1'  G5     1      70.864  65.762  43.135  1.00  0.00           C  
ATOM     10  H1'  G5     1      71.279  66.409  43.908  1.00  0.00           H  
ATOM     11  N9   G5     1      69.974  64.716  43.787  1.00  0.00           N  
ATOM     12  C8   G5     1      68.646  64.485  43.719  1.00  0.00           C  
ATOM     13  H8   G5     1      68.097  64.780  42.838  1.00  0.00           H  
ATOM     14  N7   G5     1      68.059  63.745  44.567  1.00  0.00           N  
ATOM     15  C5   G5     1      69.114  63.448  45.445  1.00  0.00           C  
ATOM     16  C6   G5     1      69.148  62.719  46.643  1.00  0.00           C  
ATOM     17  O6   G5     1      68.186  62.196  47.207  1.00  0.00           O  
ATOM     18  N1   G5     1      70.416  62.722  47.194  1.00  0.00           N  
ATOM     19  H1   G5     1      70.689  62.256  48.047  1.00  0.00           H  
ATOM     20  C2   G5     1      71.502  63.312  46.654  1.00  0.00           C  
ATOM     21  N2   G5     1      72.595  63.320  47.282  1.00  0.00           N  
ATOM     22  H21  G5     1      72.624  63.052  48.255  1.00  0.00           H  
ATOM     23  H22  G5     1      73.301  63.910  46.865  1.00  0.00           H  
ATOM     24  N3   G5     1      71.434  64.051  45.511  1.00  0.00           N  
ATOM     25  C4   G5     1      70.275  64.026  44.912  1.00  0.00           C  
ATOM     26  C3'  G5     1      71.215  64.857  41.001  1.00  0.00           C  
ATOM     27  H3'  G5     1      70.686  63.941  41.264  1.00  0.00           H  
ATOM     28  C2'  G5     1      71.991  65.157  42.330  1.00  0.00           C  
ATOM     29  H2'  G5     1      72.406  64.286  42.837  1.00  0.00           H  
ATOM     30  O2'  G5     1      73.057  66.066  42.054  1.00  0.00           O  
ATOM     31 HO2'  G5     1      73.610  65.768  41.328  1.00  0.00           H  
ATOM     32  O3'  G5     1      72.137  64.726  39.939  1.00  0.00           O  
ATOM     33  P     A     2      72.552  63.321  39.412  1.00  0.00           P  
ATOM     34  OP1   A     2      73.730  63.593  38.593  1.00  0.00           O  
ATOM     35  OP2   A     2      71.416  62.588  38.819  1.00  0.00           O  
ATOM     36  O5'   A     2      73.034  62.509  40.685  1.00  0.00           O  
ATOM     37  C5'   A     2      74.431  62.369  40.976  1.00  0.00           C  
ATOM     38  H5'   A     2      74.962  63.303  40.791  1.00  0.00           H  
ATOM     39 H5''   A     2      74.896  61.687  40.263  1.00  0.00           H  
ATOM     40  C4'   A     2      74.697  61.809  42.277  1.00  0.00           C  
ATOM     41  H4'   A     2      75.770  61.827  42.463  1.00  0.00           H  
ATOM     42  O4'   A     2      73.940  62.319  43.426  1.00  0.00           O  
ATOM     43  C1'   A     2      73.695  61.254  44.314  1.00  0.00           C  
ATOM     44  H1'   A     2      73.971  61.444  45.352  1.00  0.00           H  
ATOM     45  N9    A     2      72.175  61.010  44.336  1.00  0.00           N  
ATOM     46  C8    A     2      71.282  61.018  43.247  1.00  0.00           C  
ATOM     47  H8    A     2      71.502  61.342  42.241  1.00  0.00           H  
ATOM     48  N7    A     2      70.109  60.633  43.542  1.00  0.00           N  
ATOM     49  C5    A     2      70.260  60.158  44.806  1.00  0.00           C  
ATOM     50  C6    A     2      69.312  59.545  45.733  1.00  0.00           C  
ATOM     51  N6    A     2      68.033  59.296  45.454  1.00  0.00           N  
ATOM     52  H61   A     2      67.724  58.462  45.933  1.00  0.00           H  
ATOM     53  H62   A     2      67.572  59.598  44.608  1.00  0.00           H  
ATOM     54  N1    A     2      69.695  59.144  46.938  1.00  0.00           N  
ATOM     55  C2    A     2      71.023  59.375  47.257  1.00  0.00           C  
ATOM     56  H2    A     2      71.332  59.164  48.270  1.00  0.00           H  
ATOM     57  N3    A     2      71.952  59.990  46.524  1.00  0.00           N  
ATOM     58  C4    A     2      71.516  60.359  45.310  1.00  0.00           C  
ATOM     59  C3'   A     2      74.298  60.328  42.212  1.00  0.00           C  
ATOM     60  H3'   A     2      73.281  60.241  41.829  1.00  0.00           H  
ATOM     61  C2'   A     2      74.346  60.030  43.709  1.00  0.00           C  
ATOM     62  H2'   A     2      73.748  59.152  43.956  1.00  0.00           H  
ATOM     63  O2'   A     2      75.648  59.914  44.366  1.00  0.00           O  
ATOM     64 HO2'   A     2      75.500  59.563  45.247  1.00  0.00           H  
ATOM     65  O3'   A     2      75.191  59.411  41.570  1.00  0.00           O  
ATOM     66  P     G     3      74.608  57.930  41.173  1.00  0.00           P  
ATOM     67  OP1   G     3      75.698  57.237  40.409  1.00  0.00           O  
ATOM     68  OP2   G     3      73.243  58.091  40.518  1.00  0.00           O  
ATOM     69  O5'   G     3      74.342  57.125  42.525  1.00  0.00           O  
ATOM     70  C5'   G     3      75.439  56.625  43.197  1.00  0.00           C  
ATOM     71  H5'   G     3      76.092  57.466  43.428  1.00  0.00           H  
ATOM     72 H5''   G     3      75.873  55.850  42.564  1.00  0.00           H  
ATOM     73  C4'   G     3      75.015  55.813  44.399  1.00  0.00           C  
ATOM     74  H4'   G     3      75.949  55.499  44.865  1.00  0.00           H  
ATOM     75  O4'   G     3      74.256  56.489  45.338  1.00  0.00           O  
ATOM     76  C1'   G     3      73.321  55.608  45.904  1.00  0.00           C  
ATOM     77  H1'   G     3      73.497  55.693  46.976  1.00  0.00           H  
ATOM     78  N9    G     3      71.972  55.966  45.484  1.00  0.00           N  
ATOM     79  C8    G     3      71.508  56.571  44.349  1.00  0.00           C  
ATOM     80  H8    G     3      72.207  56.846  43.572  1.00  0.00           H  
ATOM     81  N7    G     3      70.217  56.720  44.357  1.00  0.00           N  
ATOM     82  C5    G     3      69.768  56.099  45.517  1.00  0.00           C  
ATOM     83  C6    G     3      68.509  55.972  46.128  1.00  0.00           C  
ATOM     84  O6    G     3      67.461  56.492  45.809  1.00  0.00           O  
ATOM     85  N1    G     3      68.552  55.219  47.269  1.00  0.00           N  
ATOM     86  H1    G     3      67.631  54.965  47.595  1.00  0.00           H  
ATOM     87  C2    G     3      69.719  54.684  47.783  1.00  0.00           C  
ATOM     88  N2    G     3      69.699  53.983  48.829  1.00  0.00           N  
ATOM     89  H21   G     3      68.805  53.729  49.226  1.00  0.00           H  
ATOM     90  H22   G     3      70.594  53.547  48.998  1.00  0.00           H  
ATOM     91  N3    G     3      70.928  54.808  47.188  1.00  0.00           N  
ATOM     92  C4    G     3      70.911  55.588  46.146  1.00  0.00           C  
ATOM     93  C3'   G     3      74.199  54.599  44.096  1.00  0.00           C  
ATOM     94  H3'   G     3      73.358  54.781  43.426  1.00  0.00           H  
ATOM     95  C2'   G     3      73.729  54.168  45.465  1.00  0.00           C  
ATOM     96  H2'   G     3      72.899  53.462  45.423  1.00  0.00           H  
ATOM     97  O2'   G     3      74.700  53.570  46.321  1.00  0.00           O  
ATOM     98 HO2'   G     3      74.663  52.654  46.034  1.00  0.00           H  
ATOM     99  O3'   G     3      75.069  53.607  43.648  1.00  0.00           O  
ATOM    100  P     U     4      74.604  52.478  42.748  1.00  0.00           P  
ATOM    101  OP1   U     4      75.818  51.709  42.501  1.00  0.00           O  
ATOM    102  OP2   U     4      73.858  53.012  41.561  1.00  0.00           O  
ATOM    103  O5'   U     4      73.606  51.530  43.582  1.00  0.00           O  
ATOM    104  C5'   U     4      74.011  50.709  44.703  1.00  0.00           C  
ATOM    105  H5'   U     4      74.581  51.353  45.373  1.00  0.00           H  
ATOM    106 H5''   U     4      74.592  49.822  44.449  1.00  0.00           H  
ATOM    107  C4'   U     4      72.797  50.042  45.433  1.00  0.00           C  
ATOM    108  H4'   U     4      73.283  49.343  46.113  1.00  0.00           H  
ATOM    109  O4'   U     4      72.019  51.009  46.096  1.00  0.00           O  
ATOM    110  C1'   U     4      70.789  50.367  46.366  1.00  0.00           C  
ATOM    111  H1'   U     4      70.727  50.128  47.427  1.00  0.00           H  
ATOM    112  N1    U     4      69.624  51.206  45.973  1.00  0.00           N  
ATOM    113  C6    U     4      69.642  52.166  44.975  1.00  0.00           C  
ATOM    114  H6    U     4      70.547  52.207  44.386  1.00  0.00           H  
ATOM    115  C5    U     4      68.540  52.870  44.642  1.00  0.00           C  
ATOM    116  H5    U     4      68.546  53.425  43.716  1.00  0.00           H  
ATOM    117  C4    U     4      67.300  52.579  45.358  1.00  0.00           C  
ATOM    118  O4    U     4      66.254  53.181  45.114  1.00  0.00           O  
ATOM    119  N3    U     4      67.429  51.654  46.379  1.00  0.00           N  
ATOM    120  H3    U     4      66.606  51.596  46.962  1.00  0.00           H  
ATOM    121  C2    U     4      68.500  50.993  46.736  1.00  0.00           C  
ATOM    122  O2    U     4      68.431  50.191  47.662  1.00  0.00           O  
ATOM    123  C3'   U     4      71.867  49.213  44.581  1.00  0.00           C  
ATOM    124  H3'   U     4      71.541  49.869  43.773  1.00  0.00           H  
ATOM    125  C2'   U     4      70.781  49.061  45.604  1.00  0.00           C  
ATOM    126  H2'   U     4      69.841  48.904  45.075  1.00  0.00           H  
ATOM    127  O2'   U     4      71.016  47.936  46.426  1.00  0.00           O  
ATOM    128 HO2'   U     4      71.184  47.196  45.837  1.00  0.00           H  
ATOM    129  O3'   U     4      72.655  48.129  44.212  1.00  0.00           O  
ATOM    130  P     G     5      72.025  47.075  43.305  1.00  0.00           P  
ATOM    131  OP1   G     5      73.107  46.288  42.622  1.00  0.00           O  
ATOM    132  OP2   G     5      70.889  47.645  42.528  1.00  0.00           O  
ATOM    133  O5'   G     5      71.362  46.074  44.365  1.00  0.00           O  
ATOM    134  C5'   G     5      72.170  45.107  45.081  1.00  0.00           C  
ATOM    135  H5'   G     5      72.989  45.680  45.514  1.00  0.00           H  
ATOM    136 H5''   G     5      72.649  44.447  44.358  1.00  0.00           H  
ATOM    137  C4'   G     5      71.328  44.299  46.030  1.00  0.00           C  
ATOM    138  H4'   G     5      71.897  43.676  46.720  1.00  0.00           H  
ATOM    139  O4'   G     5      70.462  45.112  46.801  1.00  0.00           O  
ATOM    140  C1'   G     5      69.352  44.359  47.324  1.00  0.00           C  
ATOM    141  H1'   G     5      69.640  44.168  48.358  1.00  0.00           H  
ATOM    142  N9    G     5      68.193  45.286  47.324  1.00  0.00           N  
ATOM    143  C8    G     5      67.959  46.423  46.566  1.00  0.00           C  
ATOM    144  H8    G     5      68.693  46.829  45.885  1.00  0.00           H  
ATOM    145  N7    G     5      66.808  46.946  46.776  1.00  0.00           N  
ATOM    146  C5    G     5      66.212  46.105  47.775  1.00  0.00           C  
ATOM    147  C6    G     5      64.902  46.194  48.431  1.00  0.00           C  
ATOM    148  O6    G     5      63.978  46.987  48.295  1.00  0.00           O  
ATOM    149  N1    G     5      64.749  45.300  49.420  1.00  0.00           N  
ATOM    150  H1    G     5      63.914  45.286  49.988  1.00  0.00           H  
ATOM    151  C2    G     5      65.704  44.243  49.625  1.00  0.00           C  
ATOM    152  N2    G     5      65.251  43.237  50.402  1.00  0.00           N  
ATOM    153  H21   G     5      64.493  43.259  51.068  1.00  0.00           H  
ATOM    154  H22   G     5      65.889  42.457  50.329  1.00  0.00           H  
ATOM    155  N3    G     5      66.859  44.058  48.951  1.00  0.00           N  
ATOM    156  C4    G     5      67.087  45.091  48.082  1.00  0.00           C  
ATOM    157  C3'   G     5      70.357  43.301  45.307  1.00  0.00           C  
ATOM    158  H3'   G     5      69.748  43.908  44.637  1.00  0.00           H  
ATOM    159  C2'   G     5      69.384  43.042  46.432  1.00  0.00           C  
ATOM    160  H2'   G     5      68.390  42.984  45.988  1.00  0.00           H  
ATOM    161  O2'   G     5      69.752  41.943  47.258  1.00  0.00           O  
ATOM    162 HO2'   G     5      69.077  41.908  47.939  1.00  0.00           H  
ATOM    163  O3'   G     5      70.790  42.086  44.672  1.00  0.00           O  
ATOM    164  P     C     6      69.806  41.378  43.723  1.00  0.00           P  
ATOM    165  OP1   C     6      70.342  40.071  43.354  1.00  0.00           O  
ATOM    166  OP2   C     6      69.586  42.363  42.693  1.00  0.00           O  
ATOM    167  O5'   C     6      68.359  41.046  44.400  1.00  0.00           O  
ATOM    168  C5'   C     6      68.119  39.901  45.173  1.00  0.00           C  
ATOM    169  H5'   C     6      68.861  39.950  45.970  1.00  0.00           H  
ATOM    170 H5''   C     6      68.369  39.013  44.592  1.00  0.00           H  
ATOM    171  C4'   C     6      66.677  39.851  45.730  1.00  0.00           C  
ATOM    172  H4'   C     6      66.542  38.991  46.385  1.00  0.00           H  
ATOM    173  O4'   C     6      66.381  40.976  46.556  1.00  0.00           O  
ATOM    174  C1'   C     6      65.009  41.303  46.406  1.00  0.00           C  
ATOM    175  H1'   C     6      64.561  41.009  47.355  1.00  0.00           H  
ATOM    176  N1    C     6      64.791  42.708  45.950  1.00  0.00           N  
ATOM    177  C6    C     6      65.604  43.328  45.100  1.00  0.00           C  
ATOM    178  H6    C     6      66.437  42.860  44.595  1.00  0.00           H  
ATOM    179  C5    C     6      65.293  44.581  44.672  1.00  0.00           C  
ATOM    180  H5    C     6      65.840  44.948  43.816  1.00  0.00           H  
ATOM    181  C4    C     6      64.108  45.134  45.150  1.00  0.00           C  
ATOM    182  N4    C     6      63.719  46.380  44.879  1.00  0.00           N  
ATOM    183  H41   C     6      62.912  46.777  45.339  1.00  0.00           H  
ATOM    184  H42   C     6      64.330  46.903  44.267  1.00  0.00           H  
ATOM    185  N3    C     6      63.299  44.602  45.969  1.00  0.00           N  
ATOM    186  C2    C     6      63.578  43.343  46.339  1.00  0.00           C  
ATOM    187  O2    C     6      62.887  42.890  47.238  1.00  0.00           O  
ATOM    188  C3'   C     6      65.675  39.799  44.637  1.00  0.00           C  
ATOM    189  H3'   C     6      66.028  40.509  43.889  1.00  0.00           H  
ATOM    190  C2'   C     6      64.463  40.339  45.337  1.00  0.00           C  
ATOM    191  H2'   C     6      63.786  40.797  44.617  1.00  0.00           H  
ATOM    192  O2'   C     6      63.848  39.177  45.995  1.00  0.00           O  
ATOM    193 HO2'   C     6      64.162  38.454  45.447  1.00  0.00           H  
ATOM    194  O3'   C     6      65.438  38.441  44.171  1.00  0.00           O  
ATOM    195  P     G     7      65.238  38.079  42.635  1.00  0.00           P  
ATOM    196  OP1   G     7      65.077  36.645  42.599  1.00  0.00           O  
ATOM    197  OP2   G     7      66.271  38.720  41.782  1.00  0.00           O  
ATOM    198  O5'   G     7      63.786  38.751  42.280  1.00  0.00           O  
ATOM    199  C5'   G     7      62.569  38.210  42.612  1.00  0.00           C  
ATOM    200  H5'   G     7      62.600  37.697  43.573  1.00  0.00           H  
ATOM    201 H5''   G     7      62.323  37.461  41.859  1.00  0.00           H  
ATOM    202  C4'   G     7      61.444  39.266  42.766  1.00  0.00           C  
ATOM    203  H4'   G     7      60.551  38.756  43.127  1.00  0.00           H  
ATOM    204  O4'   G     7      61.796  40.288  43.694  1.00  0.00           O  
ATOM    205  C1'   G     7      61.186  41.575  43.244  1.00  0.00           C  
ATOM    206  H1'   G     7      60.634  42.055  44.051  1.00  0.00           H  
ATOM    207  N9    G     7      62.258  42.481  42.877  1.00  0.00           N  
ATOM    208  C8    G     7      63.537  42.168  42.316  1.00  0.00           C  
ATOM    209  H8    G     7      64.018  41.201  42.354  1.00  0.00           H  
ATOM    210  N7    G     7      64.164  43.170  41.778  1.00  0.00           N  
ATOM    211  C5    G     7      63.210  44.203  41.946  1.00  0.00           C  
ATOM    212  C6    G     7      63.259  45.552  41.586  1.00  0.00           C  
ATOM    213  O6    G     7      64.179  46.155  41.069  1.00  0.00           O  
ATOM    214  N1    G     7      62.143  46.283  41.982  1.00  0.00           N  
ATOM    215  H1    G     7      61.964  47.163  41.518  1.00  0.00           H  
ATOM    216  C2    G     7      61.093  45.801  42.717  1.00  0.00           C  
ATOM    217  N2    G     7      59.904  46.418  42.744  1.00  0.00           N  
ATOM    218  H21   G     7      59.694  47.320  42.341  1.00  0.00           H  
ATOM    219  H22   G     7      59.207  45.941  43.299  1.00  0.00           H  
ATOM    220  N3    G     7      61.052  44.513  43.146  1.00  0.00           N  
ATOM    221  C4    G     7      62.111  43.788  42.726  1.00  0.00           C  
ATOM    222  C3'   G     7      61.052  40.074  41.475  1.00  0.00           C  
ATOM    223  H3'   G     7      61.987  40.451  41.059  1.00  0.00           H  
ATOM    224  C2'   G     7      60.307  41.262  42.045  1.00  0.00           C  
ATOM    225  H2'   G     7      60.284  42.133  41.390  1.00  0.00           H  
ATOM    226  O2'   G     7      58.952  41.008  42.505  1.00  0.00           O  
ATOM    227 HO2'   G     7      58.485  41.675  41.995  1.00  0.00           H  
ATOM    228  O3'   G     7      60.305  39.247  40.633  1.00  0.00           O  
ATOM    229  P     G     8      60.011  39.641  39.141  1.00  0.00           P  
ATOM    230  OP1   G     8      59.259  38.525  38.505  1.00  0.00           O  
ATOM    231  OP2   G     8      61.182  40.214  38.473  1.00  0.00           O  
ATOM    232  O5'   G     8      58.944  40.833  39.281  1.00  0.00           O  
ATOM    233  C5'   G     8      57.556  40.521  39.489  1.00  0.00           C  
ATOM    234  H5'   G     8      57.568  39.869  40.362  1.00  0.00           H  
ATOM    235 H5''   G     8      57.178  40.040  38.587  1.00  0.00           H  
ATOM    236  C4'   G     8      56.817  41.782  40.038  1.00  0.00           C  
ATOM    237  H4'   G     8      55.871  41.601  40.549  1.00  0.00           H  
ATOM    238  O4'   G     8      57.719  42.641  40.851  1.00  0.00           O  
ATOM    239  C1'   G     8      57.523  44.043  40.525  1.00  0.00           C  
ATOM    240  H1'   G     8      57.316  44.681  41.385  1.00  0.00           H  
ATOM    241  N9    G     8      58.791  44.670  39.980  1.00  0.00           N  
ATOM    242  C8    G     8      59.842  43.957  39.442  1.00  0.00           C  
ATOM    243  H8    G     8      59.814  42.877  39.454  1.00  0.00           H  
ATOM    244  N7    G     8      60.821  44.680  38.901  1.00  0.00           N  
ATOM    245  C5    G     8      60.371  45.997  39.111  1.00  0.00           C  
ATOM    246  C6    G     8      60.938  47.159  38.559  1.00  0.00           C  
ATOM    247  O6    G     8      61.875  47.328  37.796  1.00  0.00           O  
ATOM    248  N1    G     8      60.239  48.257  38.887  1.00  0.00           N  
ATOM    249  H1    G     8      60.594  49.143  38.557  1.00  0.00           H  
ATOM    250  C2    G     8      59.099  48.232  39.563  1.00  0.00           C  
ATOM    251  N2    G     8      58.675  49.444  39.807  1.00  0.00           N  
ATOM    252  H21   G     8      59.205  50.244  39.490  1.00  0.00           H  
ATOM    253  H22   G     8      57.790  49.620  40.260  1.00  0.00           H  
ATOM    254  N3    G     8      58.479  47.139  40.039  1.00  0.00           N  
ATOM    255  C4    G     8      59.137  46.017  39.703  1.00  0.00           C  
ATOM    256  C3'   G     8      56.572  42.678  38.761  1.00  0.00           C  
ATOM    257  H3'   G     8      57.435  42.747  38.099  1.00  0.00           H  
ATOM    258  C2'   G     8      56.344  44.028  39.499  1.00  0.00           C  
ATOM    259  H2'   G     8      56.434  44.868  38.810  1.00  0.00           H  
ATOM    260  O2'   G     8      54.996  44.090  39.930  1.00  0.00           O  
ATOM    261 HO2'   G     8      54.461  43.750  39.209  1.00  0.00           H  
ATOM    262  O3'   G     8      55.343  42.258  38.106  1.00  0.00           O  
ATOM    263  P     G     9      55.171  42.645  36.602  1.00  0.00           P  
ATOM    264  OP1   G     9      53.873  42.094  36.144  1.00  0.00           O  
ATOM    265  OP2   G     9      56.408  42.322  35.882  1.00  0.00           O  
ATOM    266  O5'   G     9      54.972  44.231  36.729  1.00  0.00           O  
ATOM    267  C5'   G     9      53.772  44.863  37.051  1.00  0.00           C  
ATOM    268  H5'   G     9      53.349  44.566  38.011  1.00  0.00           H  
ATOM    269 H5''   G     9      53.059  44.723  36.238  1.00  0.00           H  
ATOM    270  C4'   G     9      53.871  46.422  37.148  1.00  0.00           C  
ATOM    271  H4'   G     9      53.045  46.787  37.758  1.00  0.00           H  
ATOM    272  O4'   G     9      55.079  46.784  37.733  1.00  0.00           O  
ATOM    273  C1'   G     9      55.720  47.977  37.235  1.00  0.00           C  
ATOM    274  H1'   G     9      55.838  48.696  38.045  1.00  0.00           H  
ATOM    275  N9    G     9      57.043  47.699  36.699  1.00  0.00           N  
ATOM    276  C8    G     9      57.652  46.440  36.598  1.00  0.00           C  
ATOM    277  H8    G     9      57.070  45.533  36.668  1.00  0.00           H  
ATOM    278  N7    G     9      58.898  46.481  36.090  1.00  0.00           N  
ATOM    279  C5    G     9      59.098  47.862  35.930  1.00  0.00           C  
ATOM    280  C6    G     9      60.237  48.585  35.382  1.00  0.00           C  
ATOM    281  O6    G     9      61.253  48.141  34.769  1.00  0.00           O  
ATOM    282  N1    G     9      60.059  49.975  35.362  1.00  0.00           N  
ATOM    283  H1    G     9      60.870  50.541  35.154  1.00  0.00           H  
ATOM    284  C2    G     9      58.891  50.569  35.808  1.00  0.00           C  
ATOM    285  N2    G     9      58.743  51.813  35.614  1.00  0.00           N  
ATOM    286  H21   G     9      59.436  52.242  35.017  1.00  0.00           H  
ATOM    287  H22   G     9      57.835  52.225  35.778  1.00  0.00           H  
ATOM    288  N3    G     9      57.853  49.912  36.339  1.00  0.00           N  
ATOM    289  C4    G     9      58.007  48.566  36.377  1.00  0.00           C  
ATOM    290  C3'   G     9      54.051  47.101  35.790  1.00  0.00           C  
ATOM    291  H3'   G     9      54.766  46.549  35.181  1.00  0.00           H  
ATOM    292  C2'   G     9      54.750  48.415  36.175  1.00  0.00           C  
ATOM    293  H2'   G     9      55.196  48.891  35.302  1.00  0.00           H  
ATOM    294  O2'   G     9      53.857  49.418  36.751  1.00  0.00           O  
ATOM    295 HO2'   G     9      54.283  50.251  36.535  1.00  0.00           H  
ATOM    296  O3'   G     9      52.827  47.221  35.043  1.00  0.00           O  
ATOM    297  P     G    10      52.888  47.287  33.430  1.00  0.00           P  
ATOM    298  OP1   G    10      51.500  47.250  32.893  1.00  0.00           O  
ATOM    299  OP2   G    10      53.962  46.383  32.934  1.00  0.00           O  
ATOM    300  O5'   G    10      53.501  48.708  33.045  1.00  0.00           O  
ATOM    301  C5'   G    10      52.752  49.917  33.260  1.00  0.00           C  
ATOM    302  H5'   G    10      52.447  49.947  34.306  1.00  0.00           H  
ATOM    303 H5''   G    10      51.906  50.131  32.607  1.00  0.00           H  
ATOM    304  C4'   G    10      53.638  51.126  32.877  1.00  0.00           C  
ATOM    305  H4'   G    10      53.057  52.036  33.027  1.00  0.00           H  
ATOM    306  O4'   G    10      54.926  51.284  33.614  1.00  0.00           O  
ATOM    307  C1'   G    10      55.961  51.786  32.674  1.00  0.00           C  
ATOM    308  H1'   G    10      56.358  52.709  33.097  1.00  0.00           H  
ATOM    309  N9    G    10      57.057  50.775  32.559  1.00  0.00           N  
ATOM    310  C8    G    10      57.018  49.397  32.706  1.00  0.00           C  
ATOM    311  H8    G    10      56.131  48.877  33.039  1.00  0.00           H  
ATOM    312  N7    G    10      58.166  48.798  32.431  1.00  0.00           N  
ATOM    313  C5    G    10      59.020  49.823  32.020  1.00  0.00           C  
ATOM    314  C6    G    10      60.397  49.803  31.585  1.00  0.00           C  
ATOM    315  O6    G    10      61.158  48.825  31.463  1.00  0.00           O  
ATOM    316  N1    G    10      60.750  51.005  30.987  1.00  0.00           N  
ATOM    317  H1    G    10      61.613  51.058  30.466  1.00  0.00           H  
ATOM    318  C2    G    10      60.080  52.152  31.160  1.00  0.00           C  
ATOM    319  N2    G    10      60.617  53.254  30.623  1.00  0.00           N  
ATOM    320  H21   G    10      61.382  53.088  29.985  1.00  0.00           H  
ATOM    321  H22   G    10      60.192  54.146  30.831  1.00  0.00           H  
ATOM    322  N3    G    10      58.904  52.267  31.830  1.00  0.00           N  
ATOM    323  C4    G    10      58.407  51.019  32.166  1.00  0.00           C  
ATOM    324  C3'   G    10      54.136  50.965  31.426  1.00  0.00           C  
ATOM    325  H3'   G    10      54.518  49.951  31.299  1.00  0.00           H  
ATOM    326  C2'   G    10      55.266  51.990  31.349  1.00  0.00           C  
ATOM    327  H2'   G    10      55.949  51.935  30.501  1.00  0.00           H  
ATOM    328  O2'   G    10      54.669  53.343  31.505  1.00  0.00           O  
ATOM    329 HO2'   G    10      53.757  53.361  31.205  1.00  0.00           H  
ATOM    330  O3'   G    10      53.174  51.256  30.393  1.00  0.00           O  
ATOM    331  P     C    11      53.362  50.573  28.987  1.00  0.00           P  
ATOM    332  OP1   C    11      52.204  50.862  28.144  1.00  0.00           O  
ATOM    333  OP2   C    11      53.810  49.142  29.119  1.00  0.00           O  
ATOM    334  O5'   C    11      54.627  51.327  28.405  1.00  0.00           O  
ATOM    335  C5'   C    11      54.565  52.682  28.039  1.00  0.00           C  
ATOM    336  H5'   C    11      54.189  53.359  28.806  1.00  0.00           H  
ATOM    337 H5''   C    11      53.753  52.617  27.315  1.00  0.00           H  
ATOM    338  C4'   C    11      55.868  53.347  27.527  1.00  0.00           C  
ATOM    339  H4'   C    11      55.693  54.411  27.367  1.00  0.00           H  
ATOM    340  O4'   C    11      56.867  53.124  28.511  1.00  0.00           O  
ATOM    341  C1'   C    11      58.152  52.876  27.891  1.00  0.00           C  
ATOM    342  H1'   C    11      58.953  53.414  28.399  1.00  0.00           H  
ATOM    343  N1    C    11      58.580  51.412  28.041  1.00  0.00           N  
ATOM    344  C6    C    11      57.754  50.478  28.671  1.00  0.00           C  
ATOM    345  H6    C    11      56.716  50.631  28.927  1.00  0.00           H  
ATOM    346  C5    C    11      58.202  49.205  28.783  1.00  0.00           C  
ATOM    347  H5    C    11      57.661  48.341  29.140  1.00  0.00           H  
ATOM    348  C4    C    11      59.544  48.958  28.339  1.00  0.00           C  
ATOM    349  N4    C    11      60.085  47.792  28.598  1.00  0.00           N  
ATOM    350  H41   C    11      60.995  47.722  28.165  1.00  0.00           H  
ATOM    351  H42   C    11      59.564  47.081  29.089  1.00  0.00           H  
ATOM    352  N3    C    11      60.342  49.770  27.671  1.00  0.00           N  
ATOM    353  C2    C    11      59.884  51.050  27.571  1.00  0.00           C  
ATOM    354  O2    C    11      60.627  51.900  27.083  1.00  0.00           O  
ATOM    355  C3'   C    11      56.506  52.732  26.237  1.00  0.00           C  
ATOM    356  H3'   C    11      56.450  51.643  26.250  1.00  0.00           H  
ATOM    357  C2'   C    11      57.943  53.238  26.427  1.00  0.00           C  
ATOM    358  H2'   C    11      58.739  52.853  25.789  1.00  0.00           H  
ATOM    359  O2'   C    11      58.021  54.689  26.401  1.00  0.00           O  
ATOM    360 HO2'   C    11      58.298  55.075  25.566  1.00  0.00           H  
ATOM    361  O3'   C    11      55.927  53.202  25.075  1.00  0.00           O  
ATOM    362  P     U    12      55.543  52.131  23.933  1.00  0.00           P  
ATOM    363  OP1   U    12      54.720  52.840  22.952  1.00  0.00           O  
ATOM    364  OP2   U    12      54.951  50.943  24.584  1.00  0.00           O  
ATOM    365  O5'   U    12      56.873  51.585  23.153  1.00  0.00           O  
ATOM    366  C5'   U    12      57.565  52.601  22.444  1.00  0.00           C  
ATOM    367  H5'   U    12      57.662  53.456  23.113  1.00  0.00           H  
ATOM    368 H5''   U    12      56.904  52.933  21.644  1.00  0.00           H  
ATOM    369  C4'   U    12      58.991  52.170  22.172  1.00  0.00           C  
ATOM    370  H4'   U    12      59.486  52.978  21.634  1.00  0.00           H  
ATOM    371  O4'   U    12      59.780  51.784  23.314  1.00  0.00           O  
ATOM    372  C1'   U    12      60.777  50.892  22.978  1.00  0.00           C  
ATOM    373  H1'   U    12      61.800  51.265  23.031  1.00  0.00           H  
ATOM    374  N1    U    12      60.571  49.666  23.739  1.00  0.00           N  
ATOM    375  C6    U    12      59.362  49.127  23.943  1.00  0.00           C  
ATOM    376  H6    U    12      58.465  49.512  23.481  1.00  0.00           H  
ATOM    377  C5    U    12      59.142  47.961  24.588  1.00  0.00           C  
ATOM    378  H5    U    12      58.179  47.491  24.723  1.00  0.00           H  
ATOM    379  C4    U    12      60.273  47.208  25.121  1.00  0.00           C  
ATOM    380  O4    U    12      60.211  46.197  25.823  1.00  0.00           O  
ATOM    381  N3    U    12      61.523  47.675  24.692  1.00  0.00           N  
ATOM    382  H3    U    12      62.362  47.153  24.904  1.00  0.00           H  
ATOM    383  C2    U    12      61.701  48.844  23.972  1.00  0.00           C  
ATOM    384  O2    U    12      62.808  49.123  23.634  1.00  0.00           O  
ATOM    385  C3'   U    12      59.005  51.018  21.190  1.00  0.00           C  
ATOM    386  H3'   U    12      58.362  50.224  21.570  1.00  0.00           H  
ATOM    387  C2'   U    12      60.509  50.539  21.484  1.00  0.00           C  
ATOM    388  H2'   U    12      60.661  49.468  21.347  1.00  0.00           H  
ATOM    389  O2'   U    12      61.422  51.375  20.823  1.00  0.00           O  
ATOM    390 HO2'   U    12      61.686  51.072  19.951  1.00  0.00           H  
ATOM    391  O3'   U    12      58.669  51.288  19.802  1.00  0.00           O  
ATOM    392  P     C    13      58.408  49.996  18.866  1.00  0.00           P  
ATOM    393  OP1   C    13      58.039  50.514  17.492  1.00  0.00           O  
ATOM    394  OP2   C    13      57.451  49.093  19.468  1.00  0.00           O  
ATOM    395  O5'   C    13      59.764  49.121  18.700  1.00  0.00           O  
ATOM    396  C5'   C    13      60.844  49.646  17.909  1.00  0.00           C  
ATOM    397  H5'   C    13      60.882  50.724  18.068  1.00  0.00           H  
ATOM    398 H5''   C    13      60.657  49.492  16.847  1.00  0.00           H  
ATOM    399  C4'   C    13      62.133  48.990  18.257  1.00  0.00           C  
ATOM    400  H4'   C    13      62.952  49.548  17.803  1.00  0.00           H  
ATOM    401  O4'   C    13      62.374  48.809  19.602  1.00  0.00           O  
ATOM    402  C1'   C    13      63.158  47.589  19.706  1.00  0.00           C  
ATOM    403  H1'   C    13      64.134  47.809  20.140  1.00  0.00           H  
ATOM    404  N1    C    13      62.583  46.506  20.525  1.00  0.00           N  
ATOM    405  C6    C    13      61.261  46.487  20.808  1.00  0.00           C  
ATOM    406  H6    C    13      60.527  47.092  20.297  1.00  0.00           H  
ATOM    407  C5    C    13      60.774  45.699  21.771  1.00  0.00           C  
ATOM    408  H5    C    13      59.695  45.664  21.800  1.00  0.00           H  
ATOM    409  C4    C    13      61.593  44.798  22.421  1.00  0.00           C  
ATOM    410  N4    C    13      61.109  43.944  23.247  1.00  0.00           N  
ATOM    411  H41   C    13      61.789  43.318  23.654  1.00  0.00           H  
ATOM    412  H42   C    13      60.115  43.878  23.410  1.00  0.00           H  
ATOM    413  N3    C    13      62.856  44.765  22.059  1.00  0.00           N  
ATOM    414  C2    C    13      63.376  45.585  21.170  1.00  0.00           C  
ATOM    415  O2    C    13      64.609  45.415  20.966  1.00  0.00           O  
ATOM    416  C3'   C    13      62.120  47.569  17.690  1.00  0.00           C  
ATOM    417  H3'   C    13      61.288  47.086  18.203  1.00  0.00           H  
ATOM    418  C2'   C    13      63.465  47.068  18.315  1.00  0.00           C  
ATOM    419  H2'   C    13      63.486  45.979  18.283  1.00  0.00           H  
ATOM    420  O2'   C    13      64.628  47.758  17.773  1.00  0.00           O  
ATOM    421 HO2'   C    13      64.938  47.217  17.043  1.00  0.00           H  
ATOM    422  O3'   C    13      62.054  47.545  16.269  1.00  0.00           O  
ATOM    423  P     U    14      61.768  46.262  15.406  1.00  0.00           P  
ATOM    424  OP1   U    14      61.828  46.690  13.999  1.00  0.00           O  
ATOM    425  OP2   U    14      60.595  45.587  15.944  1.00  0.00           O  
ATOM    426  O5'   U    14      62.997  45.366  15.660  1.00  0.00           O  
ATOM    427  C5'   U    14      64.304  45.546  15.039  1.00  0.00           C  
ATOM    428  H5'   U    14      64.751  46.496  15.335  1.00  0.00           H  
ATOM    429 H5''   U    14      64.086  45.283  14.005  1.00  0.00           H  
ATOM    430  C4'   U    14      65.210  44.409  15.475  1.00  0.00           C  
ATOM    431  H4'   U    14      66.223  44.555  15.101  1.00  0.00           H  
ATOM    432  O4'   U    14      65.407  44.366  16.896  1.00  0.00           O  
ATOM    433  C1'   U    14      65.556  43.036  17.420  1.00  0.00           C  
ATOM    434  H1'   U    14      66.536  42.913  17.881  1.00  0.00           H  
ATOM    435  N1    U    14      64.520  42.803  18.398  1.00  0.00           N  
ATOM    436  C6    U    14      63.335  43.483  18.361  1.00  0.00           C  
ATOM    437  H6    U    14      63.117  44.257  17.640  1.00  0.00           H  
ATOM    438  C5    U    14      62.328  43.214  19.247  1.00  0.00           C  
ATOM    439  H5    U    14      61.367  43.689  19.121  1.00  0.00           H  
ATOM    440  C4    U    14      62.396  42.082  20.139  1.00  0.00           C  
ATOM    441  O4    U    14      61.573  41.838  21.030  1.00  0.00           O  
ATOM    442  N3    U    14      63.558  41.358  20.054  1.00  0.00           N  
ATOM    443  H3    U    14      63.632  40.519  20.612  1.00  0.00           H  
ATOM    444  C2    U    14      64.685  41.734  19.273  1.00  0.00           C  
ATOM    445  O2    U    14      65.665  40.984  19.349  1.00  0.00           O  
ATOM    446  C3'   U    14      64.778  43.059  15.062  1.00  0.00           C  
ATOM    447  H3'   U    14      63.711  42.997  15.277  1.00  0.00           H  
ATOM    448  C2'   U    14      65.517  42.171  16.114  1.00  0.00           C  
ATOM    449  H2'   U    14      64.862  41.315  16.268  1.00  0.00           H  
ATOM    450  O2'   U    14      66.909  41.735  15.877  1.00  0.00           O  
ATOM    451 HO2'   U    14      67.564  42.436  15.838  1.00  0.00           H  
ATOM    452  O3'   U    14      65.053  42.846  13.668  1.00  0.00           O  
ATOM    453  P     A    15      64.124  41.824  12.912  1.00  0.00           P  
ATOM    454  OP1   A    15      64.611  41.765  11.539  1.00  0.00           O  
ATOM    455  OP2   A    15      62.710  42.233  13.143  1.00  0.00           O  
ATOM    456  O5'   A    15      64.273  40.364  13.531  1.00  0.00           O  
ATOM    457  C5'   A    15      65.364  39.582  13.187  1.00  0.00           C  
ATOM    458  H5'   A    15      66.303  40.082  13.429  1.00  0.00           H  
ATOM    459 H5''   A    15      65.372  39.183  12.173  1.00  0.00           H  
ATOM    460  C4'   A    15      65.409  38.340  14.079  1.00  0.00           C  
ATOM    461  H4'   A    15      66.345  37.837  13.835  1.00  0.00           H  
ATOM    462  O4'   A    15      65.389  38.657  15.446  1.00  0.00           O  
ATOM    463  C1'   A    15      64.796  37.628  16.185  1.00  0.00           C  
ATOM    464  H1'   A    15      65.433  37.271  16.994  1.00  0.00           H  
ATOM    465  N9    A    15      63.569  38.126  16.872  1.00  0.00           N  
ATOM    466  C8    A    15      62.906  39.246  16.417  1.00  0.00           C  
ATOM    467  H8    A    15      63.221  39.813  15.553  1.00  0.00           H  
ATOM    468  N7    A    15      61.968  39.686  17.190  1.00  0.00           N  
ATOM    469  C5    A    15      61.943  38.672  18.233  1.00  0.00           C  
ATOM    470  C6    A    15      61.138  38.366  19.316  1.00  0.00           C  
ATOM    471  N6    A    15      60.307  39.178  19.862  1.00  0.00           N  
ATOM    472  H61   A    15      59.643  38.842  20.545  1.00  0.00           H  
ATOM    473  H62   A    15      60.330  40.170  19.678  1.00  0.00           H  
ATOM    474  N1    A    15      61.215  37.146  19.934  1.00  0.00           N  
ATOM    475  C2    A    15      62.222  36.334  19.578  1.00  0.00           C  
ATOM    476  H2    A    15      62.330  35.425  20.150  1.00  0.00           H  
ATOM    477  N3    A    15      63.101  36.595  18.637  1.00  0.00           N  
ATOM    478  C4    A    15      62.872  37.711  17.947  1.00  0.00           C  
ATOM    479  C3'   A    15      64.238  37.404  13.872  1.00  0.00           C  
ATOM    480  H3'   A    15      63.367  38.039  14.034  1.00  0.00           H  
ATOM    481  C2'   A    15      64.425  36.542  15.137  1.00  0.00           C  
ATOM    482  H2'   A    15      63.470  36.121  15.453  1.00  0.00           H  
ATOM    483  O2'   A    15      65.519  35.646  15.102  1.00  0.00           O  
ATOM    484 HO2'   A    15      65.203  34.850  15.535  1.00  0.00           H  
ATOM    485  O3'   A    15      64.285  36.846  12.584  1.00  0.00           O  
ATOM    486  P     G    16      62.957  36.363  11.952  1.00  0.00           P  
ATOM    487  OP1   G    16      63.418  35.631  10.731  1.00  0.00           O  
ATOM    488  OP2   G    16      61.999  37.527  11.788  1.00  0.00           O  
ATOM    489  O5'   G    16      62.268  35.364  12.898  1.00  0.00           O  
ATOM    490  C5'   G    16      62.918  34.113  12.982  1.00  0.00           C  
ATOM    491  H5'   G    16      63.910  34.123  13.434  1.00  0.00           H  
ATOM    492 H5''   G    16      62.871  33.540  12.056  1.00  0.00           H  
ATOM    493  C4'   G    16      62.100  33.305  13.932  1.00  0.00           C  
ATOM    494  H4'   G    16      62.497  32.353  14.284  1.00  0.00           H  
ATOM    495  O4'   G    16      62.082  34.118  15.129  1.00  0.00           O  
ATOM    496  C1'   G    16      60.965  33.792  15.891  1.00  0.00           C  
ATOM    497  H1'   G    16      61.276  33.432  16.872  1.00  0.00           H  
ATOM    498  N9    G    16      60.249  35.029  16.311  1.00  0.00           N  
ATOM    499  C8    G    16      60.274  36.343  15.812  1.00  0.00           C  
ATOM    500  H8    G    16      60.935  36.617  15.003  1.00  0.00           H  
ATOM    501  N7    G    16      59.558  37.232  16.436  1.00  0.00           N  
ATOM    502  C5    G    16      58.861  36.458  17.321  1.00  0.00           C  
ATOM    503  C6    G    16      57.863  36.811  18.311  1.00  0.00           C  
ATOM    504  O6    G    16      57.285  37.868  18.378  1.00  0.00           O  
ATOM    505  N1    G    16      57.476  35.760  19.088  1.00  0.00           N  
ATOM    506  H1    G    16      56.723  35.884  19.750  1.00  0.00           H  
ATOM    507  C2    G    16      57.987  34.508  18.963  1.00  0.00           C  
ATOM    508  N2    G    16      57.714  33.650  19.887  1.00  0.00           N  
ATOM    509  H21   G    16      57.054  33.923  20.601  1.00  0.00           H  
ATOM    510  H22   G    16      58.389  32.910  20.015  1.00  0.00           H  
ATOM    511  N3    G    16      58.796  34.075  18.005  1.00  0.00           N  
ATOM    512  C4    G    16      59.238  35.109  17.266  1.00  0.00           C  
ATOM    513  C3'   G    16      60.543  33.137  13.652  1.00  0.00           C  
ATOM    514  H3'   G    16      60.064  34.066  13.345  1.00  0.00           H  
ATOM    515  C2'   G    16      60.044  32.882  15.108  1.00  0.00           C  
ATOM    516  H2'   G    16      58.993  33.148  15.216  1.00  0.00           H  
ATOM    517  O2'   G    16      60.261  31.568  15.579  1.00  0.00           O  
ATOM    518 HO2'   G    16      60.205  30.914  14.878  1.00  0.00           H  
ATOM    519  O3'   G    16      60.171  32.037  12.823  1.00  0.00           O  
ATOM    520  P     U    17      58.844  32.099  11.960  1.00  0.00           P  
ATOM    521  OP1   U    17      58.721  30.785  11.227  1.00  0.00           O  
ATOM    522  OP2   U    17      58.801  33.369  11.125  1.00  0.00           O  
ATOM    523  O5'   U    17      57.671  32.150  12.997  1.00  0.00           O  
ATOM    524  C5'   U    17      57.387  30.898  13.632  1.00  0.00           C  
ATOM    525  H5'   U    17      58.306  30.628  14.152  1.00  0.00           H  
ATOM    526 H5''   U    17      57.127  30.075  12.966  1.00  0.00           H  
ATOM    527  C4'   U    17      56.323  31.089  14.741  1.00  0.00           C  
ATOM    528  H4'   U    17      56.042  30.137  15.191  1.00  0.00           H  
ATOM    529  O4'   U    17      56.729  31.970  15.748  1.00  0.00           O  
ATOM    530  C1'   U    17      55.583  32.598  16.227  1.00  0.00           C  
ATOM    531  H1'   U    17      55.477  32.334  17.279  1.00  0.00           H  
ATOM    532  N1    U    17      55.609  34.042  16.058  1.00  0.00           N  
ATOM    533  C6    U    17      56.266  34.661  15.036  1.00  0.00           C  
ATOM    534  H6    U    17      56.883  34.092  14.357  1.00  0.00           H  
ATOM    535  C5    U    17      56.174  36.020  14.902  1.00  0.00           C  
ATOM    536  H5    U    17      56.624  36.532  14.064  1.00  0.00           H  
ATOM    537  C4    U    17      55.376  36.807  15.891  1.00  0.00           C  
ATOM    538  O4    U    17      55.186  37.990  15.894  1.00  0.00           O  
ATOM    539  N3    U    17      54.796  36.091  16.915  1.00  0.00           N  
ATOM    540  H3    U    17      54.301  36.605  17.629  1.00  0.00           H  
ATOM    541  C2    U    17      54.991  34.774  17.132  1.00  0.00           C  
ATOM    542  O2    U    17      54.693  34.245  18.234  1.00  0.00           O  
ATOM    543  C3'   U    17      55.091  31.649  14.147  1.00  0.00           C  
ATOM    544  H3'   U    17      55.283  32.566  13.591  1.00  0.00           H  
ATOM    545  C2'   U    17      54.362  32.010  15.471  1.00  0.00           C  
ATOM    546  H2'   U    17      53.602  32.729  15.165  1.00  0.00           H  
ATOM    547  O2'   U    17      53.722  30.948  16.216  1.00  0.00           O  
ATOM    548 HO2'   U    17      53.666  30.123  15.728  1.00  0.00           H  
ATOM    549  O3'   U    17      54.282  30.806  13.400  1.00  0.00           O  
ATOM    550  P     G    18      53.455  31.262  12.106  1.00  0.00           P  
ATOM    551  OP1   G    18      53.038  32.699  12.282  1.00  0.00           O  
ATOM    552  OP2   G    18      52.429  30.228  11.987  1.00  0.00           O  
ATOM    553  O5'   G    18      54.471  31.223  10.871  1.00  0.00           O  
ATOM    554  C5'   G    18      54.576  32.371  10.058  1.00  0.00           C  
ATOM    555  H5'   G    18      55.183  33.177  10.472  1.00  0.00           H  
ATOM    556 H5''   G    18      53.594  32.805   9.867  1.00  0.00           H  
ATOM    557  C4'   G    18      54.994  31.973   8.642  1.00  0.00           C  
ATOM    558  H4'   G    18      55.919  31.396   8.653  1.00  0.00           H  
ATOM    559  O4'   G    18      53.920  31.294   8.112  1.00  0.00           O  
ATOM    560  C1'   G    18      53.991  31.527   6.657  1.00  0.00           C  
ATOM    561  H1'   G    18      54.088  30.585   6.119  1.00  0.00           H  
ATOM    562  N9    G    18      52.708  32.076   6.260  1.00  0.00           N  
ATOM    563  C8    G    18      51.580  32.112   7.037  1.00  0.00           C  
ATOM    564  H8    G    18      51.530  31.775   8.062  1.00  0.00           H  
ATOM    565  N7    G    18      50.564  32.677   6.382  1.00  0.00           N  
ATOM    566  C5    G    18      51.062  32.832   5.095  1.00  0.00           C  
ATOM    567  C6    G    18      50.421  33.302   3.929  1.00  0.00           C  
ATOM    568  O6    G    18      49.175  33.491   3.770  1.00  0.00           O  
ATOM    569  N1    G    18      51.302  33.401   2.837  1.00  0.00           N  
ATOM    570  H1    G    18      50.949  33.764   1.963  1.00  0.00           H  
ATOM    571  C2    G    18      52.577  32.963   2.864  1.00  0.00           C  
ATOM    572  N2    G    18      53.315  33.061   1.757  1.00  0.00           N  
ATOM    573  H21   G    18      53.040  33.581   0.936  1.00  0.00           H  
ATOM    574  H22   G    18      54.316  32.928   1.805  1.00  0.00           H  
ATOM    575  N3    G    18      53.198  32.449   3.948  1.00  0.00           N  
ATOM    576  C4    G    18      52.377  32.441   5.025  1.00  0.00           C  
ATOM    577  C3'   G    18      55.275  33.055   7.636  1.00  0.00           C  
ATOM    578  H3'   G    18      54.556  33.872   7.711  1.00  0.00           H  
ATOM    579  C2'   G    18      55.178  32.401   6.298  1.00  0.00           C  
ATOM    580  H2'   G    18      55.159  33.064   5.432  1.00  0.00           H  
ATOM    581  O2'   G    18      56.231  31.517   6.047  1.00  0.00           O  
ATOM    582 HO2'   G    18      56.175  30.806   6.690  1.00  0.00           H  
ATOM    583  O3'   G    18      56.513  33.690   7.937  1.00  0.00           O  
ATOM    584  P     A    19      56.639  35.276   7.700  1.00  0.00           P  
ATOM    585  OP1   A    19      57.981  35.724   8.031  1.00  0.00           O  
ATOM    586  OP2   A    19      55.485  35.884   8.400  1.00  0.00           O  
ATOM    587  O5'   A    19      56.421  35.389   6.176  1.00  0.00           O  
ATOM    588  C5'   A    19      57.474  35.235   5.263  1.00  0.00           C  
ATOM    589  H5'   A    19      57.556  34.156   5.130  1.00  0.00           H  
ATOM    590 H5''   A    19      58.443  35.643   5.553  1.00  0.00           H  
ATOM    591  C4'   A    19      57.046  35.768   3.922  1.00  0.00           C  
ATOM    592  H4'   A    19      57.855  35.554   3.224  1.00  0.00           H  
ATOM    593  O4'   A    19      55.866  35.128   3.557  1.00  0.00           O  
ATOM    594  C1'   A    19      55.041  36.013   2.806  1.00  0.00           C  
ATOM    595  H1'   A    19      54.958  35.574   1.812  1.00  0.00           H  
ATOM    596  N9    A    19      53.758  36.182   3.435  1.00  0.00           N  
ATOM    597  C8    A    19      53.309  35.818   4.662  1.00  0.00           C  
ATOM    598  H8    A    19      54.004  35.315   5.318  1.00  0.00           H  
ATOM    599  N7    A    19      52.057  35.955   4.959  1.00  0.00           N  
ATOM    600  C5    A    19      51.659  36.680   3.834  1.00  0.00           C  
ATOM    601  C6    A    19      50.393  37.266   3.446  1.00  0.00           C  
ATOM    602  N6    A    19      49.321  37.282   4.149  1.00  0.00           N  
ATOM    603  H61   A    19      48.424  37.439   3.714  1.00  0.00           H  
ATOM    604  H62   A    19      49.268  36.630   4.919  1.00  0.00           H  
ATOM    605  N1    A    19      50.279  37.890   2.305  1.00  0.00           N  
ATOM    606  C2    A    19      51.292  38.034   1.519  1.00  0.00           C  
ATOM    607  H2    A    19      51.203  38.673   0.653  1.00  0.00           H  
ATOM    608  N3    A    19      52.480  37.513   1.707  1.00  0.00           N  
ATOM    609  C4    A    19      52.656  36.850   2.908  1.00  0.00           C  
ATOM    610  C3'   A    19      56.611  37.272   3.755  1.00  0.00           C  
ATOM    611  H3'   A    19      56.041  37.412   4.673  1.00  0.00           H  
ATOM    612  C2'   A    19      55.721  37.304   2.638  1.00  0.00           C  
ATOM    613  H2'   A    19      55.017  38.136   2.634  1.00  0.00           H  
ATOM    614  O2'   A    19      56.338  37.267   1.353  1.00  0.00           O  
ATOM    615 HO2'   A    19      55.734  37.620   0.696  1.00  0.00           H  
ATOM    616  O3'   A    19      57.651  38.166   3.597  1.00  0.00           O  
ATOM    617  P     U    20      57.800  39.476   4.497  1.00  0.00           P  
ATOM    618  OP1   U    20      59.108  40.104   4.290  1.00  0.00           O  
ATOM    619  OP2   U    20      57.250  39.266   5.879  1.00  0.00           O  
ATOM    620  O5'   U    20      56.720  40.436   3.755  1.00  0.00           O  
ATOM    621  C5'   U    20      56.877  40.790   2.392  1.00  0.00           C  
ATOM    622  H5'   U    20      57.146  39.929   1.779  1.00  0.00           H  
ATOM    623 H5''   U    20      57.699  41.499   2.290  1.00  0.00           H  
ATOM    624  C4'   U    20      55.557  41.509   1.895  1.00  0.00           C  
ATOM    625  H4'   U    20      55.761  41.935   0.912  1.00  0.00           H  
ATOM    626  O4'   U    20      54.403  40.640   1.884  1.00  0.00           O  
ATOM    627  C1'   U    20      53.258  41.463   2.177  1.00  0.00           C  
ATOM    628  H1'   U    20      52.736  41.581   1.227  1.00  0.00           H  
ATOM    629  N1    U    20      52.546  41.016   3.394  1.00  0.00           N  
ATOM    630  C6    U    20      53.137  40.328   4.414  1.00  0.00           C  
ATOM    631  H6    U    20      54.193  40.102   4.402  1.00  0.00           H  
ATOM    632  C5    U    20      52.392  39.960   5.480  1.00  0.00           C  
ATOM    633  H5    U    20      52.853  39.477   6.329  1.00  0.00           H  
ATOM    634  C4    U    20      50.981  40.178   5.517  1.00  0.00           C  
ATOM    635  O4    U    20      50.279  39.683   6.399  1.00  0.00           O  
ATOM    636  N3    U    20      50.514  40.926   4.524  1.00  0.00           N  
ATOM    637  H3    U    20      49.582  41.305   4.604  1.00  0.00           H  
ATOM    638  C2    U    20      51.161  41.331   3.439  1.00  0.00           C  
ATOM    639  O2    U    20      50.604  41.966   2.561  1.00  0.00           O  
ATOM    640  C3'   U    20      55.242  42.659   2.882  1.00  0.00           C  
ATOM    641  H3'   U    20      55.305  42.346   3.925  1.00  0.00           H  
ATOM    642  C2'   U    20      53.792  42.935   2.520  1.00  0.00           C  
ATOM    643  H2'   U    20      53.214  43.383   3.329  1.00  0.00           H  
ATOM    644  O2'   U    20      53.704  43.771   1.359  1.00  0.00           O  
ATOM    645 HO2'   U    20      53.981  44.656   1.607  1.00  0.00           H  
ATOM    646  O3'   U    20      55.998  43.800   2.673  1.00  0.00           O  
ATOM    647  P     G    21      56.136  44.984   3.771  1.00  0.00           P  
ATOM    648  OP1   G    21      57.182  45.973   3.430  1.00  0.00           O  
ATOM    649  OP2   G    21      56.196  44.306   5.063  1.00  0.00           O  
ATOM    650  O5'   G    21      54.724  45.702   3.677  1.00  0.00           O  
ATOM    651  C5'   G    21      54.623  46.833   2.857  1.00  0.00           C  
ATOM    652  H5'   G    21      54.850  46.526   1.836  1.00  0.00           H  
ATOM    653 H5''   G    21      55.375  47.509   3.264  1.00  0.00           H  
ATOM    654  C4'   G    21      53.190  47.353   2.953  1.00  0.00           C  
ATOM    655  H4'   G    21      52.997  47.930   2.048  1.00  0.00           H  
ATOM    656  O4'   G    21      52.445  46.197   2.859  1.00  0.00           O  
ATOM    657  C1'   G    21      51.069  46.447   3.159  1.00  0.00           C  
ATOM    658  H1'   G    21      50.483  46.296   2.252  1.00  0.00           H  
ATOM    659  N9    G    21      50.498  45.444   4.110  1.00  0.00           N  
ATOM    660  C8    G    21      51.205  44.568   4.939  1.00  0.00           C  
ATOM    661  H8    G    21      52.274  44.454   4.833  1.00  0.00           H  
ATOM    662  N7    G    21      50.465  43.740   5.598  1.00  0.00           N  
ATOM    663  C5    G    21      49.174  44.122   5.270  1.00  0.00           C  
ATOM    664  C6    G    21      47.938  43.586   5.823  1.00  0.00           C  
ATOM    665  O6    G    21      47.812  42.668   6.666  1.00  0.00           O  
ATOM    666  N1    G    21      46.858  44.378   5.344  1.00  0.00           N  
ATOM    667  H1    G    21      45.929  44.058   5.578  1.00  0.00           H  
ATOM    668  C2    G    21      46.920  45.422   4.563  1.00  0.00           C  
ATOM    669  N2    G    21      45.777  45.883   4.180  1.00  0.00           N  
ATOM    670  H21   G    21      44.864  45.604   4.511  1.00  0.00           H  
ATOM    671  H22   G    21      45.853  46.561   3.435  1.00  0.00           H  
ATOM    672  N3    G    21      48.040  45.858   3.948  1.00  0.00           N  
ATOM    673  C4    G    21      49.171  45.167   4.394  1.00  0.00           C  
ATOM    674  C3'   G    21      52.524  47.975   4.111  1.00  0.00           C  
ATOM    675  H3'   G    21      52.696  47.453   5.052  1.00  0.00           H  
ATOM    676  C2'   G    21      51.048  47.862   3.753  1.00  0.00           C  
ATOM    677  H2'   G    21      50.361  48.047   4.578  1.00  0.00           H  
ATOM    678  O2'   G    21      50.750  48.819   2.766  1.00  0.00           O  
ATOM    679 HO2'   G    21      50.269  49.531   3.195  1.00  0.00           H  
ATOM    680  O3'   G    21      52.983  49.331   4.271  1.00  0.00           O  
ATOM    681  P     C    22      52.767  50.198   5.613  1.00  0.00           P  
ATOM    682  OP1   C    22      52.942  51.683   5.405  1.00  0.00           O  
ATOM    683  OP2   C    22      53.563  49.586   6.774  1.00  0.00           O  
ATOM    684  O5'   C    22      51.249  50.008   5.966  1.00  0.00           O  
ATOM    685  C5'   C    22      50.355  50.883   5.293  1.00  0.00           C  
ATOM    686  H5'   C    22      50.394  50.843   4.204  1.00  0.00           H  
ATOM    687 H5''   C    22      50.611  51.903   5.581  1.00  0.00           H  
ATOM    688  C4'   C    22      48.935  50.716   5.826  1.00  0.00           C  
ATOM    689  H4'   C    22      48.313  51.504   5.400  1.00  0.00           H  
ATOM    690  O4'   C    22      48.388  49.494   5.451  1.00  0.00           O  
ATOM    691  C1'   C    22      47.593  49.015   6.468  1.00  0.00           C  
ATOM    692  H1'   C    22      46.617  48.789   6.040  1.00  0.00           H  
ATOM    693  N1    C    22      48.033  47.770   7.153  1.00  0.00           N  
ATOM    694  C6    C    22      49.365  47.515   7.120  1.00  0.00           C  
ATOM    695  H6    C    22      50.043  48.240   6.695  1.00  0.00           H  
ATOM    696  C5    C    22      49.811  46.483   7.887  1.00  0.00           C  
ATOM    697  H5    C    22      50.869  46.347   8.054  1.00  0.00           H  
ATOM    698  C4    C    22      48.909  45.617   8.522  1.00  0.00           C  
ATOM    699  N4    C    22      49.217  44.527   9.176  1.00  0.00           N  
ATOM    700  H41   C    22      48.487  44.044   9.680  1.00  0.00           H  
ATOM    701  H42   C    22      50.184  44.312   9.371  1.00  0.00           H  
ATOM    702  N3    C    22      47.619  45.906   8.574  1.00  0.00           N  
ATOM    703  C2    C    22      47.104  47.028   7.939  1.00  0.00           C  
ATOM    704  O2    C    22      45.907  47.199   8.059  1.00  0.00           O  
ATOM    705  C3'   C    22      48.750  50.812   7.378  1.00  0.00           C  
ATOM    706  H3'   C    22      49.469  50.198   7.920  1.00  0.00           H  
ATOM    707  C2'   C    22      47.461  50.087   7.542  1.00  0.00           C  
ATOM    708  H2'   C    22      47.473  49.629   8.531  1.00  0.00           H  
ATOM    709  O2'   C    22      46.385  50.966   7.438  1.00  0.00           O  
ATOM    710 HO2'   C    22      46.631  51.616   6.776  1.00  0.00           H  
ATOM    711  O3'   C    22      48.815  52.162   7.863  1.00  0.00           O  
ATOM    712  P     U    23      49.298  52.507   9.336  1.00  0.00           P  
ATOM    713  OP1   U    23      49.087  53.930   9.626  1.00  0.00           O  
ATOM    714  OP2   U    23      50.629  51.906   9.460  1.00  0.00           O  
ATOM    715  O5'   U    23      48.335  51.628  10.295  1.00  0.00           O  
ATOM    716  C5'   U    23      47.030  52.101  10.596  1.00  0.00           C  
ATOM    717  H5'   U    23      46.407  52.341   9.734  1.00  0.00           H  
ATOM    718 H5''   U    23      47.053  52.998  11.215  1.00  0.00           H  
ATOM    719  C4'   U    23      46.299  51.058  11.435  1.00  0.00           C  
ATOM    720  H4'   U    23      45.244  51.332  11.438  1.00  0.00           H  
ATOM    721  O4'   U    23      46.495  49.766  10.850  1.00  0.00           O  
ATOM    722  C1'   U    23      46.585  48.749  11.813  1.00  0.00           C  
ATOM    723  H1'   U    23      45.719  48.112  11.634  1.00  0.00           H  
ATOM    724  N1    U    23      47.852  47.964  11.709  1.00  0.00           N  
ATOM    725  C6    U    23      49.048  48.444  11.123  1.00  0.00           C  
ATOM    726  H6    U    23      49.150  49.447  10.735  1.00  0.00           H  
ATOM    727  C5    U    23      50.151  47.666  11.161  1.00  0.00           C  
ATOM    728  H5    U    23      51.152  48.024  10.967  1.00  0.00           H  
ATOM    729  C4    U    23      50.136  46.263  11.502  1.00  0.00           C  
ATOM    730  O4    U    23      51.099  45.520  11.431  1.00  0.00           O  
ATOM    731  N3    U    23      48.919  45.793  11.963  1.00  0.00           N  
ATOM    732  H3    U    23      48.907  44.800  12.151  1.00  0.00           H  
ATOM    733  C2    U    23      47.825  46.636  12.254  1.00  0.00           C  
ATOM    734  O2    U    23      46.880  46.262  12.927  1.00  0.00           O  
ATOM    735  C3'   U    23      46.849  50.872  12.885  1.00  0.00           C  
ATOM    736  H3'   U    23      47.933  50.771  12.929  1.00  0.00           H  
ATOM    737  C2'   U    23      46.352  49.425  13.138  1.00  0.00           C  
ATOM    738  H2'   U    23      47.031  48.974  13.863  1.00  0.00           H  
ATOM    739  O2'   U    23      44.963  49.226  13.488  1.00  0.00           O  
ATOM    740 HO2'   U    23      44.776  49.749  14.271  1.00  0.00           H  
ATOM    741  O3'   U    23      46.345  51.770  13.910  1.00  0.00           O  
ATOM    742  P     C    24      47.201  51.865  15.226  1.00  0.00           P  
ATOM    743  OP1   C    24      46.549  52.639  16.301  1.00  0.00           O  
ATOM    744  OP2   C    24      48.520  52.375  14.639  1.00  0.00           O  
ATOM    745  O5'   C    24      47.418  50.368  15.778  1.00  0.00           O  
ATOM    746  C5'   C    24      46.506  49.723  16.659  1.00  0.00           C  
ATOM    747  H5'   C    24      45.519  49.787  16.202  1.00  0.00           H  
ATOM    748 H5''   C    24      46.491  50.235  17.621  1.00  0.00           H  
ATOM    749  C4'   C    24      46.752  48.255  16.867  1.00  0.00           C  
ATOM    750  H4'   C    24      45.805  47.825  17.191  1.00  0.00           H  
ATOM    751  O4'   C    24      47.190  47.546  15.727  1.00  0.00           O  
ATOM    752  C1'   C    24      48.377  46.763  16.026  1.00  0.00           C  
ATOM    753  H1'   C    24      48.061  45.759  15.744  1.00  0.00           H  
ATOM    754  N1    C    24      49.621  47.063  15.302  1.00  0.00           N  
ATOM    755  C6    C    24      49.848  48.335  14.847  1.00  0.00           C  
ATOM    756  H6    C    24      49.104  49.117  14.889  1.00  0.00           H  
ATOM    757  C5    C    24      51.060  48.671  14.258  1.00  0.00           C  
ATOM    758  H5    C    24      51.310  49.687  13.989  1.00  0.00           H  
ATOM    759  C4    C    24      52.024  47.621  14.144  1.00  0.00           C  
ATOM    760  N4    C    24      53.173  47.801  13.597  1.00  0.00           N  
ATOM    761  H41   C    24      53.873  47.074  13.643  1.00  0.00           H  
ATOM    762  H42   C    24      53.366  48.605  13.017  1.00  0.00           H  
ATOM    763  N3    C    24      51.759  46.411  14.613  1.00  0.00           N  
ATOM    764  C2    C    24      50.584  46.074  15.138  1.00  0.00           C  
ATOM    765  O2    C    24      50.421  44.852  15.388  1.00  0.00           O  
ATOM    766  C3'   C    24      47.877  48.114  17.895  1.00  0.00           C  
ATOM    767  H3'   C    24      48.654  48.825  17.613  1.00  0.00           H  
ATOM    768  C2'   C    24      48.574  46.745  17.550  1.00  0.00           C  
ATOM    769  H2'   C    24      49.588  46.688  17.945  1.00  0.00           H  
ATOM    770  O2'   C    24      47.790  45.610  17.951  1.00  0.00           O  
ATOM    771 HO2'   C    24      47.922  45.390  18.877  1.00  0.00           H  
ATOM    772  O3'   C    24      47.478  48.227  19.230  1.00  0.00           O  
ATOM    773  P     G    25      48.496  48.119  20.430  1.00  0.00           P  
ATOM    774  OP1   G    25      47.908  48.992  21.481  1.00  0.00           O  
ATOM    775  OP2   G    25      49.882  48.353  20.001  1.00  0.00           O  
ATOM    776  O5'   G    25      48.439  46.567  20.813  1.00  0.00           O  
ATOM    777  C5'   G    25      47.486  45.974  21.649  1.00  0.00           C  
ATOM    778  H5'   G    25      46.483  46.249  21.324  1.00  0.00           H  
ATOM    779 H5''   G    25      47.668  46.341  22.659  1.00  0.00           H  
ATOM    780  C4'   G    25      47.623  44.475  21.567  1.00  0.00           C  
ATOM    781  H4'   G    25      46.770  43.994  22.047  1.00  0.00           H  
ATOM    782  O4'   G    25      47.737  43.890  20.305  1.00  0.00           O  
ATOM    783  C1'   G    25      48.120  42.531  20.366  1.00  0.00           C  
ATOM    784  H1'   G    25      47.355  41.773  20.196  1.00  0.00           H  
ATOM    785  N9    G    25      49.285  42.519  19.399  1.00  0.00           N  
ATOM    786  C8    G    25      50.316  43.462  19.274  1.00  0.00           C  
ATOM    787  H8    G    25      50.440  44.415  19.765  1.00  0.00           H  
ATOM    788  N7    G    25      51.248  43.150  18.328  1.00  0.00           N  
ATOM    789  C5    G    25      50.768  41.930  17.858  1.00  0.00           C  
ATOM    790  C6    G    25      51.306  41.113  16.802  1.00  0.00           C  
ATOM    791  O6    G    25      52.216  41.435  15.971  1.00  0.00           O  
ATOM    792  N1    G    25      50.783  39.848  16.699  1.00  0.00           N  
ATOM    793  H1    G    25      50.952  39.241  15.910  1.00  0.00           H  
ATOM    794  C2    G    25      49.692  39.543  17.438  1.00  0.00           C  
ATOM    795  N2    G    25      49.156  38.441  17.012  1.00  0.00           N  
ATOM    796  H21   G    25      49.765  37.818  16.502  1.00  0.00           H  
ATOM    797  H22   G    25      48.499  37.969  17.618  1.00  0.00           H  
ATOM    798  N3    G    25      49.011  40.246  18.313  1.00  0.00           N  
ATOM    799  C4    G    25      49.610  41.470  18.502  1.00  0.00           C  
ATOM    800  C3'   G    25      48.871  43.820  22.176  1.00  0.00           C  
ATOM    801  H3'   G    25      49.745  44.276  21.710  1.00  0.00           H  
ATOM    802  C2'   G    25      48.660  42.331  21.751  1.00  0.00           C  
ATOM    803  H2'   G    25      49.616  41.807  21.736  1.00  0.00           H  
ATOM    804  O2'   G    25      47.699  41.736  22.693  1.00  0.00           O  
ATOM    805 HO2'   G    25      48.255  41.107  23.158  1.00  0.00           H  
ATOM    806  O3'   G    25      49.020  44.117  23.525  1.00  0.00           O  
ATOM    807  P     A    26      50.336  43.649  24.373  1.00  0.00           P  
ATOM    808  OP1   A    26      50.145  44.103  25.744  1.00  0.00           O  
ATOM    809  OP2   A    26      51.569  44.095  23.640  1.00  0.00           O  
ATOM    810  O5'   A    26      50.323  42.051  24.277  1.00  0.00           O  
ATOM    811  C5'   A    26      49.532  41.254  25.164  1.00  0.00           C  
ATOM    812  H5'   A    26      48.529  41.626  24.953  1.00  0.00           H  
ATOM    813 H5''   A    26      49.925  41.498  26.151  1.00  0.00           H  
ATOM    814  C4'   A    26      49.545  39.707  24.770  1.00  0.00           C  
ATOM    815  H4'   A    26      48.820  39.147  25.361  1.00  0.00           H  
ATOM    816  O4'   A    26      49.371  39.567  23.388  1.00  0.00           O  
ATOM    817  C1'   A    26      50.155  38.435  22.924  1.00  0.00           C  
ATOM    818  H1'   A    26      49.488  37.715  22.449  1.00  0.00           H  
ATOM    819  N9    A    26      51.133  38.971  21.945  1.00  0.00           N  
ATOM    820  C8    A    26      51.639  40.275  21.683  1.00  0.00           C  
ATOM    821  H8    A    26      51.394  41.067  22.375  1.00  0.00           H  
ATOM    822  N7    A    26      52.349  40.481  20.622  1.00  0.00           N  
ATOM    823  C5    A    26      52.354  39.172  20.081  1.00  0.00           C  
ATOM    824  C6    A    26      52.861  38.586  18.890  1.00  0.00           C  
ATOM    825  N6    A    26      53.698  39.157  18.084  1.00  0.00           N  
ATOM    826  H61   A    26      53.983  38.627  17.273  1.00  0.00           H  
ATOM    827  H62   A    26      54.008  40.092  18.307  1.00  0.00           H  
ATOM    828  N1    A    26      52.793  37.316  18.660  1.00  0.00           N  
ATOM    829  C2    A    26      52.112  36.607  19.525  1.00  0.00           C  
ATOM    830  H2    A    26      52.033  35.601  19.141  1.00  0.00           H  
ATOM    831  N3    A    26      51.619  36.915  20.689  1.00  0.00           N  
ATOM    832  C4    A    26      51.722  38.297  20.863  1.00  0.00           C  
ATOM    833  C3'   A    26      50.836  39.022  25.089  1.00  0.00           C  
ATOM    834  H3'   A    26      51.649  39.744  25.022  1.00  0.00           H  
ATOM    835  C2'   A    26      50.821  37.793  24.139  1.00  0.00           C  
ATOM    836  H2'   A    26      51.811  37.477  23.812  1.00  0.00           H  
ATOM    837  O2'   A    26      50.044  36.749  24.632  1.00  0.00           O  
ATOM    838 HO2'   A    26      50.257  36.701  25.567  1.00  0.00           H  
ATOM    839  O3'   A    26      50.751  38.612  26.497  1.00  0.00           O  
ATOM    840  P     C    27      52.066  38.591  27.317  1.00  0.00           P  
ATOM    841  OP1   C    27      51.803  38.301  28.773  1.00  0.00           O  
ATOM    842  OP2   C    27      52.898  39.784  27.035  1.00  0.00           O  
ATOM    843  O5'   C    27      52.810  37.306  26.792  1.00  0.00           O  
ATOM    844  C5'   C    27      52.506  36.045  27.237  1.00  0.00           C  
ATOM    845  H5'   C    27      51.463  35.751  27.116  1.00  0.00           H  
ATOM    846 H5''   C    27      52.793  35.843  28.268  1.00  0.00           H  
ATOM    847  C4'   C    27      53.162  34.980  26.347  1.00  0.00           C  
ATOM    848  H4'   C    27      52.734  34.019  26.632  1.00  0.00           H  
ATOM    849  O4'   C    27      52.949  35.356  24.973  1.00  0.00           O  
ATOM    850  C1'   C    27      54.049  34.893  24.163  1.00  0.00           C  
ATOM    851  H1'   C    27      53.729  34.048  23.552  1.00  0.00           H  
ATOM    852  N1    C    27      54.522  35.882  23.302  1.00  0.00           N  
ATOM    853  C6    C    27      54.429  37.183  23.629  1.00  0.00           C  
ATOM    854  H6    C    27      53.891  37.437  24.531  1.00  0.00           H  
ATOM    855  C5    C    27      54.905  38.193  22.824  1.00  0.00           C  
ATOM    856  H5    C    27      54.726  39.191  23.195  1.00  0.00           H  
ATOM    857  C4    C    27      55.402  37.833  21.585  1.00  0.00           C  
ATOM    858  N4    C    27      56.033  38.730  20.896  1.00  0.00           N  
ATOM    859  H41   C    27      56.328  38.288  20.036  1.00  0.00           H  
ATOM    860  H42   C    27      55.819  39.714  20.974  1.00  0.00           H  
ATOM    861  N3    C    27      55.617  36.568  21.218  1.00  0.00           N  
ATOM    862  C2    C    27      55.196  35.603  22.048  1.00  0.00           C  
ATOM    863  O2    C    27      55.342  34.396  21.626  1.00  0.00           O  
ATOM    864  C3'   C    27      54.723  35.029  26.490  1.00  0.00           C  
ATOM    865  H3'   C    27      55.192  36.012  26.511  1.00  0.00           H  
ATOM    866  C2'   C    27      55.111  34.407  25.138  1.00  0.00           C  
ATOM    867  H2'   C    27      56.162  34.524  24.874  1.00  0.00           H  
ATOM    868  O2'   C    27      54.872  32.976  25.271  1.00  0.00           O  
ATOM    869 HO2'   C    27      54.895  32.781  26.211  1.00  0.00           H  
ATOM    870  O3'   C    27      55.151  34.181  27.596  1.00  0.00           O  
ATOM    871  P     U    28      56.590  34.444  28.224  1.00  0.00           P  
ATOM    872  OP1   U    28      56.670  33.723  29.496  1.00  0.00           O  
ATOM    873  OP2   U    28      56.792  35.922  28.239  1.00  0.00           O  
ATOM    874  O5'   U    28      57.591  33.842  27.297  1.00  0.00           O  
ATOM    875  C5'   U    28      57.794  32.440  27.103  1.00  0.00           C  
ATOM    876  H5'   U    28      56.874  31.857  27.054  1.00  0.00           H  
ATOM    877 H5''   U    28      58.238  31.945  27.966  1.00  0.00           H  
ATOM    878  C4'   U    28      58.714  32.185  25.917  1.00  0.00           C  
ATOM    879  H4'   U    28      58.813  31.101  25.867  1.00  0.00           H  
ATOM    880  O4'   U    28      58.261  32.640  24.656  1.00  0.00           O  
ATOM    881  C1'   U    28      59.413  33.006  23.837  1.00  0.00           C  
ATOM    882  H1'   U    28      59.423  32.593  22.829  1.00  0.00           H  
ATOM    883  N1    U    28      59.233  34.496  23.503  1.00  0.00           N  
ATOM    884  C6    U    28      58.570  35.392  24.389  1.00  0.00           C  
ATOM    885  H6    U    28      58.127  35.087  25.325  1.00  0.00           H  
ATOM    886  C5    U    28      58.261  36.653  23.969  1.00  0.00           C  
ATOM    887  H5    U    28      57.506  37.324  24.351  1.00  0.00           H  
ATOM    888  C4    U    28      58.792  37.210  22.733  1.00  0.00           C  
ATOM    889  O4    U    28      58.812  38.372  22.429  1.00  0.00           O  
ATOM    890  N3    U    28      59.629  36.294  22.112  1.00  0.00           N  
ATOM    891  H3    U    28      60.109  36.575  21.269  1.00  0.00           H  
ATOM    892  C2    U    28      59.880  35.014  22.421  1.00  0.00           C  
ATOM    893  O2    U    28      60.686  34.454  21.739  1.00  0.00           O  
ATOM    894  C3'   U    28      60.153  32.781  26.149  1.00  0.00           C  
ATOM    895  H3'   U    28      60.032  33.820  26.454  1.00  0.00           H  
ATOM    896  C2'   U    28      60.680  32.598  24.661  1.00  0.00           C  
ATOM    897  H2'   U    28      61.554  33.226  24.485  1.00  0.00           H  
ATOM    898  O2'   U    28      61.085  31.286  24.430  1.00  0.00           O  
ATOM    899 HO2'   U    28      61.625  31.092  25.200  1.00  0.00           H  
ATOM    900  O3'   U    28      60.931  31.945  26.997  1.00  0.00           O  
ATOM    901  P     A    29      61.891  32.696  28.055  1.00  0.00           P  
ATOM    902  OP1   A    29      62.439  31.671  28.958  1.00  0.00           O  
ATOM    903  OP2   A    29      61.146  33.828  28.628  1.00  0.00           O  
ATOM    904  O5'   A    29      63.025  33.176  27.057  1.00  0.00           O  
ATOM    905  C5'   A    29      64.130  32.347  26.692  1.00  0.00           C  
ATOM    906  H5'   A    29      63.631  31.415  26.427  1.00  0.00           H  
ATOM    907 H5''   A    29      64.728  32.188  27.589  1.00  0.00           H  
ATOM    908  C4'   A    29      64.984  32.859  25.511  1.00  0.00           C  
ATOM    909  H4'   A    29      65.684  32.106  25.150  1.00  0.00           H  
ATOM    910  O4'   A    29      64.047  33.218  24.476  1.00  0.00           O  
ATOM    911  C1'   A    29      64.587  34.390  23.813  1.00  0.00           C  
ATOM    912  H1'   A    29      64.792  34.191  22.761  1.00  0.00           H  
ATOM    913  N9    A    29      63.651  35.515  23.912  1.00  0.00           N  
ATOM    914  C8    A    29      62.537  35.658  24.729  1.00  0.00           C  
ATOM    915  H8    A    29      62.235  34.840  25.366  1.00  0.00           H  
ATOM    916  N7    A    29      61.822  36.689  24.496  1.00  0.00           N  
ATOM    917  C5    A    29      62.531  37.376  23.535  1.00  0.00           C  
ATOM    918  C6    A    29      62.387  38.588  22.804  1.00  0.00           C  
ATOM    919  N6    A    29      61.461  39.502  23.076  1.00  0.00           N  
ATOM    920  H61   A    29      61.504  40.321  22.487  1.00  0.00           H  
ATOM    921  H62   A    29      60.987  39.450  23.966  1.00  0.00           H  
ATOM    922  N1    A    29      63.193  38.979  21.816  1.00  0.00           N  
ATOM    923  C2    A    29      64.308  38.233  21.631  1.00  0.00           C  
ATOM    924  H2    A    29      65.120  38.651  21.056  1.00  0.00           H  
ATOM    925  N3    A    29      64.623  37.045  22.239  1.00  0.00           N  
ATOM    926  C4    A    29      63.677  36.702  23.213  1.00  0.00           C  
ATOM    927  C3'   A    29      65.804  34.104  25.882  1.00  0.00           C  
ATOM    928  H3'   A    29      65.154  34.792  26.423  1.00  0.00           H  
ATOM    929  C2'   A    29      65.964  34.732  24.480  1.00  0.00           C  
ATOM    930  H2'   A    29      66.135  35.807  24.545  1.00  0.00           H  
ATOM    931  O2'   A    29      66.957  34.001  23.838  1.00  0.00           O  
ATOM    932 HO2'   A    29      67.446  33.531  24.518  1.00  0.00           H  
ATOM    933  O3'   A    29      67.022  33.868  26.587  1.00  0.00           O  
ATOM    934  P     G    30      67.513  34.928  27.670  1.00  0.00           P  
ATOM    935  OP1   G    30      68.621  34.349  28.453  1.00  0.00           O  
ATOM    936  OP2   G    30      66.327  35.348  28.447  1.00  0.00           O  
ATOM    937  O5'   G    30      68.082  36.175  26.851  1.00  0.00           O  
ATOM    938  C5'   G    30      69.343  36.135  26.208  1.00  0.00           C  
ATOM    939  H5'   G    30      69.368  35.248  25.575  1.00  0.00           H  
ATOM    940 H5''   G    30      70.191  36.067  26.889  1.00  0.00           H  
ATOM    941  C4'   G    30      69.487  37.380  25.307  1.00  0.00           C  
ATOM    942  H4'   G    30      70.416  37.313  24.739  1.00  0.00           H  
ATOM    943  O4'   G    30      68.390  37.387  24.371  1.00  0.00           O  
ATOM    944  C1'   G    30      68.166  38.725  23.893  1.00  0.00           C  
ATOM    945  H1'   G    30      68.299  38.713  22.811  1.00  0.00           H  
ATOM    946  N9    G    30      66.733  39.174  24.234  1.00  0.00           N  
ATOM    947  C8    G    30      65.987  38.721  25.312  1.00  0.00           C  
ATOM    948  H8    G    30      66.228  37.850  25.904  1.00  0.00           H  
ATOM    949  N7    G    30      64.881  39.390  25.500  1.00  0.00           N  
ATOM    950  C5    G    30      64.920  40.418  24.596  1.00  0.00           C  
ATOM    951  C6    G    30      63.946  41.441  24.301  1.00  0.00           C  
ATOM    952  O6    G    30      62.839  41.703  24.714  1.00  0.00           O  
ATOM    953  N1    G    30      64.440  42.290  23.288  1.00  0.00           N  
ATOM    954  H1    G    30      63.786  42.986  22.960  1.00  0.00           H  
ATOM    955  C2    G    30      65.664  42.201  22.655  1.00  0.00           C  
ATOM    956  N2    G    30      65.903  43.024  21.670  1.00  0.00           N  
ATOM    957  H21   G    30      65.353  43.865  21.571  1.00  0.00           H  
ATOM    958  H22   G    30      66.608  42.833  20.973  1.00  0.00           H  
ATOM    959  N3    G    30      66.468  41.110  22.831  1.00  0.00           N  
ATOM    960  C4    G    30      66.044  40.273  23.785  1.00  0.00           C  
ATOM    961  C3'   G    30      69.416  38.767  25.946  1.00  0.00           C  
ATOM    962  H3'   G    30      68.562  38.905  26.609  1.00  0.00           H  
ATOM    963  C2'   G    30      69.235  39.567  24.668  1.00  0.00           C  
ATOM    964  H2'   G    30      68.941  40.590  24.904  1.00  0.00           H  
ATOM    965  O2'   G    30      70.297  39.560  23.712  1.00  0.00           O  
ATOM    966 HO2'   G    30      71.004  39.069  24.136  1.00  0.00           H  
ATOM    967  O3'   G    30      70.626  39.129  26.543  1.00  0.00           O  
ATOM    968  P     A    31      70.597  40.274  27.692  1.00  0.00           P  
ATOM    969  OP1   A    31      71.962  40.460  28.191  1.00  0.00           O  
ATOM    970  OP2   A    31      69.544  39.999  28.660  1.00  0.00           O  
ATOM    971  O5'   A    31      70.217  41.619  26.956  1.00  0.00           O  
ATOM    972  C5'   A    31      71.155  42.258  26.113  1.00  0.00           C  
ATOM    973  H5'   A    31      71.529  41.486  25.440  1.00  0.00           H  
ATOM    974 H5''   A    31      72.041  42.521  26.691  1.00  0.00           H  
ATOM    975  C4'   A    31      70.518  43.359  25.286  1.00  0.00           C  
ATOM    976  H4'   A    31      71.289  43.717  24.605  1.00  0.00           H  
ATOM    977  O4'   A    31      69.320  42.960  24.587  1.00  0.00           O  
ATOM    978  C1'   A    31      68.581  44.171  24.409  1.00  0.00           C  
ATOM    979  H1'   A    31      68.558  44.375  23.338  1.00  0.00           H  
ATOM    980  N9    A    31      67.209  44.043  25.038  1.00  0.00           N  
ATOM    981  C8    A    31      66.947  43.178  26.004  1.00  0.00           C  
ATOM    982  H8    A    31      67.713  42.576  26.470  1.00  0.00           H  
ATOM    983  N7    A    31      65.767  43.265  26.466  1.00  0.00           N  
ATOM    984  C5    A    31      65.203  44.301  25.684  1.00  0.00           C  
ATOM    985  C6    A    31      63.910  44.953  25.652  1.00  0.00           C  
ATOM    986  N6    A    31      62.775  44.722  26.326  1.00  0.00           N  
ATOM    987  H61   A    31      61.943  45.232  26.067  1.00  0.00           H  
ATOM    988  H62   A    31      62.666  43.846  26.817  1.00  0.00           H  
ATOM    989  N1    A    31      63.736  45.880  24.771  1.00  0.00           N  
ATOM    990  C2    A    31      64.710  46.304  24.019  1.00  0.00           C  
ATOM    991  H2    A    31      64.435  47.003  23.243  1.00  0.00           H  
ATOM    992  N3    A    31      65.971  45.863  23.916  1.00  0.00           N  
ATOM    993  C4    A    31      66.131  44.825  24.811  1.00  0.00           C  
ATOM    994  C3'   A    31      70.191  44.552  26.172  1.00  0.00           C  
ATOM    995  H3'   A    31      69.545  44.251  26.997  1.00  0.00           H  
ATOM    996  C2'   A    31      69.403  45.302  25.120  1.00  0.00           C  
ATOM    997  H2'   A    31      68.749  46.030  25.600  1.00  0.00           H  
ATOM    998  O2'   A    31      70.263  45.929  24.171  1.00  0.00           O  
ATOM    999 HO2'   A    31      70.893  46.337  24.770  1.00  0.00           H  
ATOM   1000  O3'   A    31      71.314  45.155  26.608  1.00  0.00           O  
ATOM   1001  P     G    32      71.268  45.981  27.943  1.00  0.00           P  
ATOM   1002  OP1   G    32      72.667  46.450  28.286  1.00  0.00           O  
ATOM   1003  OP2   G    32      70.446  45.331  28.960  1.00  0.00           O  
ATOM   1004  O5'   G    32      70.538  47.272  27.468  1.00  0.00           O  
ATOM   1005  C5'   G    32      71.218  48.258  26.619  1.00  0.00           C  
ATOM   1006  H5'   G    32      71.698  47.766  25.773  1.00  0.00           H  
ATOM   1007 H5''   G    32      71.897  48.826  27.253  1.00  0.00           H  
ATOM   1008  C4'   G    32      70.266  49.215  26.003  1.00  0.00           C  
ATOM   1009  H4'   G    32      70.766  49.808  25.237  1.00  0.00           H  
ATOM   1010  O4'   G    32      69.162  48.624  25.509  1.00  0.00           O  
ATOM   1011  C1'   G    32      68.107  49.499  25.682  1.00  0.00           C  
ATOM   1012  H1'   G    32      67.820  49.868  24.698  1.00  0.00           H  
ATOM   1013  N9    G    32      66.913  48.736  26.234  1.00  0.00           N  
ATOM   1014  C8    G    32      67.059  47.725  27.149  1.00  0.00           C  
ATOM   1015  H8    G    32      67.987  47.202  27.328  1.00  0.00           H  
ATOM   1016  N7    G    32      65.862  47.445  27.721  1.00  0.00           N  
ATOM   1017  C5    G    32      64.987  48.400  27.267  1.00  0.00           C  
ATOM   1018  C6    G    32      63.596  48.662  27.685  1.00  0.00           C  
ATOM   1019  O6    G    32      62.817  48.110  28.468  1.00  0.00           O  
ATOM   1020  N1    G    32      63.112  49.826  27.070  1.00  0.00           N  
ATOM   1021  H1    G    32      62.116  49.987  27.104  1.00  0.00           H  
ATOM   1022  C2    G    32      63.917  50.642  26.280  1.00  0.00           C  
ATOM   1023  N2    G    32      63.223  51.494  25.604  1.00  0.00           N  
ATOM   1024  H21   G    32      62.276  51.815  25.745  1.00  0.00           H  
ATOM   1025  H22   G    32      63.690  51.756  24.748  1.00  0.00           H  
ATOM   1026  N3    G    32      65.145  50.407  25.825  1.00  0.00           N  
ATOM   1027  C4    G    32      65.648  49.231  26.398  1.00  0.00           C  
ATOM   1028  C3'   G    32      69.831  50.132  27.119  1.00  0.00           C  
ATOM   1029  H3'   G    32      69.491  49.581  27.996  1.00  0.00           H  
ATOM   1030  C2'   G    32      68.586  50.758  26.453  1.00  0.00           C  
ATOM   1031  H2'   G    32      67.818  51.094  27.150  1.00  0.00           H  
ATOM   1032  O2'   G    32      68.936  51.682  25.503  1.00  0.00           O  
ATOM   1033 HO2'   G    32      68.130  52.159  25.292  1.00  0.00           H  
ATOM   1034  O3'   G    32      70.703  51.188  27.418  1.00  0.00           O  
ATOM   1035  P     C    33      70.817  51.902  28.875  1.00  0.00           P  
ATOM   1036  OP1   C    33      72.052  52.818  28.781  1.00  0.00           O  
ATOM   1037  OP2   C    33      70.817  50.771  29.855  1.00  0.00           O  
ATOM   1038  O5'   C    33      69.523  52.804  29.186  1.00  0.00           O  
ATOM   1039  C5'   C    33      69.324  53.997  28.459  1.00  0.00           C  
ATOM   1040  H5'   C    33      69.669  53.879  27.432  1.00  0.00           H  
ATOM   1041 H5''   C    33      69.982  54.744  28.903  1.00  0.00           H  
ATOM   1042  C4'   C    33      67.889  54.602  28.401  1.00  0.00           C  
ATOM   1043  H4'   C    33      67.909  55.571  27.903  1.00  0.00           H  
ATOM   1044  O4'   C    33      66.906  53.858  27.710  1.00  0.00           O  
ATOM   1045  C1'   C    33      65.563  54.001  28.404  1.00  0.00           C  
ATOM   1046  H1'   C    33      64.856  54.408  27.680  1.00  0.00           H  
ATOM   1047  N1    C    33      65.112  52.688  28.987  1.00  0.00           N  
ATOM   1048  C6    C    33      66.067  51.668  29.242  1.00  0.00           C  
ATOM   1049  H6    C    33      67.095  51.801  28.940  1.00  0.00           H  
ATOM   1050  C5    C    33      65.690  50.534  29.860  1.00  0.00           C  
ATOM   1051  H5    C    33      66.418  49.766  30.079  1.00  0.00           H  
ATOM   1052  C4    C    33      64.361  50.556  30.383  1.00  0.00           C  
ATOM   1053  N4    C    33      64.125  49.563  31.174  1.00  0.00           N  
ATOM   1054  H41   C    33      63.445  49.628  31.918  1.00  0.00           H  
ATOM   1055  H42   C    33      64.938  49.014  31.413  1.00  0.00           H  
ATOM   1056  N3    C    33      63.403  51.437  30.136  1.00  0.00           N  
ATOM   1057  C2    C    33      63.847  52.486  29.418  1.00  0.00           C  
ATOM   1058  O2    C    33      63.036  53.340  29.158  1.00  0.00           O  
ATOM   1059  C3'   C    33      67.197  54.787  29.787  1.00  0.00           C  
ATOM   1060  H3'   C    33      67.320  53.774  30.169  1.00  0.00           H  
ATOM   1061  C2'   C    33      65.746  55.023  29.467  1.00  0.00           C  
ATOM   1062  H2'   C    33      65.094  54.856  30.325  1.00  0.00           H  
ATOM   1063  O2'   C    33      65.479  56.246  28.963  1.00  0.00           O  
ATOM   1064 HO2'   C    33      66.107  56.913  29.249  1.00  0.00           H  
ATOM   1065  O3'   C    33      67.721  55.789  30.548  1.00  0.00           O  
ATOM   1066  P     C    34      67.619  55.894  32.144  1.00  0.00           P  
ATOM   1067  OP1   C    34      68.379  57.085  32.594  1.00  0.00           O  
ATOM   1068  OP2   C    34      68.101  54.597  32.621  1.00  0.00           O  
ATOM   1069  O5'   C    34      66.071  56.009  32.496  1.00  0.00           O  
ATOM   1070  C5'   C    34      65.330  57.220  32.327  1.00  0.00           C  
ATOM   1071  H5'   C    34      65.336  57.519  31.279  1.00  0.00           H  
ATOM   1072 H5''   C    34      65.828  57.974  32.937  1.00  0.00           H  
ATOM   1073  C4'   C    34      64.001  57.083  32.985  1.00  0.00           C  
ATOM   1074  H4'   C    34      63.343  57.910  32.717  1.00  0.00           H  
ATOM   1075  O4'   C    34      63.444  55.898  32.471  1.00  0.00           O  
ATOM   1076  C1'   C    34      62.541  55.397  33.451  1.00  0.00           C  
ATOM   1077  H1'   C    34      61.527  55.528  33.075  1.00  0.00           H  
ATOM   1078  N1    C    34      62.923  53.930  33.637  1.00  0.00           N  
ATOM   1079  C6    C    34      64.132  53.380  33.338  1.00  0.00           C  
ATOM   1080  H6    C    34      64.892  53.981  32.859  1.00  0.00           H  
ATOM   1081  C5    C    34      64.311  52.017  33.464  1.00  0.00           C  
ATOM   1082  H5    C    34      65.270  51.582  33.226  1.00  0.00           H  
ATOM   1083  C4    C    34      63.242  51.240  33.983  1.00  0.00           C  
ATOM   1084  N4    C    34      63.254  49.959  34.042  1.00  0.00           N  
ATOM   1085  H41   C    34      62.508  49.400  34.432  1.00  0.00           H  
ATOM   1086  H42   C    34      64.143  49.480  34.073  1.00  0.00           H  
ATOM   1087  N3    C    34      62.106  51.752  34.240  1.00  0.00           N  
ATOM   1088  C2    C    34      61.861  53.095  34.051  1.00  0.00           C  
ATOM   1089  O2    C    34      60.679  53.377  34.199  1.00  0.00           O  
ATOM   1090  C3'   C    34      64.007  56.845  34.492  1.00  0.00           C  
ATOM   1091  H3'   C    34      64.820  56.155  34.721  1.00  0.00           H  
ATOM   1092  C2'   C    34      62.668  56.197  34.725  1.00  0.00           C  
ATOM   1093  H2'   C    34      62.758  55.606  35.637  1.00  0.00           H  
ATOM   1094  O2'   C    34      61.579  57.122  34.866  1.00  0.00           O  
ATOM   1095 HO2'   C    34      60.783  56.646  35.118  1.00  0.00           H  
ATOM   1096  O3'   C    34      64.223  58.136  35.169  1.00  0.00           O  
ATOM   1097  P     C    35      64.745  58.132  36.708  1.00  0.00           P  
ATOM   1098  OP1   C    35      64.693  59.537  37.180  1.00  0.00           O  
ATOM   1099  OP2   C    35      66.003  57.335  36.792  1.00  0.00           O  
ATOM   1100  O5'   C    35      63.635  57.268  37.504  1.00  0.00           O  
ATOM   1101  C5'   C    35      62.361  57.816  37.900  1.00  0.00           C  
ATOM   1102  H5'   C    35      61.849  58.280  37.058  1.00  0.00           H  
ATOM   1103 H5''   C    35      62.544  58.571  38.665  1.00  0.00           H  
ATOM   1104  C4'   C    35      61.440  56.733  38.629  1.00  0.00           C  
ATOM   1105  H4'   C    35      60.548  57.343  38.773  1.00  0.00           H  
ATOM   1106  O4'   C    35      61.064  55.646  37.749  1.00  0.00           O  
ATOM   1107  C1'   C    35      60.649  54.552  38.559  1.00  0.00           C  
ATOM   1108  H1'   C    35      59.584  54.379  38.407  1.00  0.00           H  
ATOM   1109  N1    C    35      61.418  53.352  38.226  1.00  0.00           N  
ATOM   1110  C6    C    35      62.637  53.384  37.577  1.00  0.00           C  
ATOM   1111  H6    C    35      63.145  54.311  37.356  1.00  0.00           H  
ATOM   1112  C5    C    35      63.249  52.216  37.266  1.00  0.00           C  
ATOM   1113  H5    C    35      64.262  52.206  36.892  1.00  0.00           H  
ATOM   1114  C4    C    35      62.630  51.008  37.618  1.00  0.00           C  
ATOM   1115  N4    C    35      63.195  49.882  37.471  1.00  0.00           N  
ATOM   1116  H41   C    35      62.837  49.079  37.969  1.00  0.00           H  
ATOM   1117  H42   C    35      64.027  49.813  36.902  1.00  0.00           H  
ATOM   1118  N3    C    35      61.482  50.948  38.265  1.00  0.00           N  
ATOM   1119  C2    C    35      60.832  52.120  38.589  1.00  0.00           C  
ATOM   1120  O2    C    35      59.759  52.052  39.233  1.00  0.00           O  
ATOM   1121  C3'   C    35      61.999  56.031  39.843  1.00  0.00           C  
ATOM   1122  H3'   C    35      62.938  55.515  39.645  1.00  0.00           H  
ATOM   1123  C2'   C    35      60.848  54.976  40.004  1.00  0.00           C  
ATOM   1124  H2'   C    35      61.136  54.105  40.592  1.00  0.00           H  
ATOM   1125  O2'   C    35      59.620  55.592  40.376  1.00  0.00           O  
ATOM   1126 HO2'   C    35      59.419  55.298  41.268  1.00  0.00           H  
ATOM   1127  O3'   C    35      62.110  56.843  40.999  1.00  0.00           O  
ATOM   1128  P     C    36      62.775  56.372  42.373  1.00  0.00           P  
ATOM   1129  OP1   C    36      62.685  57.591  43.263  1.00  0.00           O  
ATOM   1130  OP2   C    36      64.126  55.933  41.910  1.00  0.00           O  
ATOM   1131  O5'   C    36      61.891  55.162  43.000  1.00  0.00           O  
ATOM   1132  C5'   C    36      60.638  55.416  43.520  1.00  0.00           C  
ATOM   1133  H5'   C    36      60.193  56.179  42.881  1.00  0.00           H  
ATOM   1134 H5''   C    36      60.692  55.908  44.491  1.00  0.00           H  
ATOM   1135  C4'   C    36      59.875  54.123  43.743  1.00  0.00           C  
ATOM   1136  H4'   C    36      58.842  54.278  44.054  1.00  0.00           H  
ATOM   1137  O4'   C    36      59.810  53.287  42.535  1.00  0.00           O  
ATOM   1138  C1'   C    36      59.836  51.909  42.866  1.00  0.00           C  
ATOM   1139  H1'   C    36      58.864  51.612  42.473  1.00  0.00           H  
ATOM   1140  N1    C    36      61.098  51.185  42.334  1.00  0.00           N  
ATOM   1141  C6    C    36      62.209  51.892  41.957  1.00  0.00           C  
ATOM   1142  H6    C    36      62.184  52.971  41.929  1.00  0.00           H  
ATOM   1143  C5    C    36      63.239  51.200  41.383  1.00  0.00           C  
ATOM   1144  H5    C    36      64.133  51.699  41.039  1.00  0.00           H  
ATOM   1145  C4    C    36      63.121  49.766  41.344  1.00  0.00           C  
ATOM   1146  N4    C    36      64.034  49.172  40.724  1.00  0.00           N  
ATOM   1147  H41   C    36      64.025  48.180  40.533  1.00  0.00           H  
ATOM   1148  H42   C    36      64.683  49.753  40.211  1.00  0.00           H  
ATOM   1149  N3    C    36      62.046  49.093  41.693  1.00  0.00           N  
ATOM   1150  C2    C    36      61.043  49.797  42.118  1.00  0.00           C  
ATOM   1151  O2    C    36      59.974  49.216  42.354  1.00  0.00           O  
ATOM   1152  C3'   C    36      60.525  53.169  44.729  1.00  0.00           C  
ATOM   1153  H3'   C    36      61.586  53.236  44.490  1.00  0.00           H  
ATOM   1154  C2'   C    36      59.877  51.779  44.398  1.00  0.00           C  
ATOM   1155  H2'   C    36      60.447  50.901  44.702  1.00  0.00           H  
ATOM   1156  O2'   C    36      58.568  51.626  44.850  1.00  0.00           O  
ATOM   1157 HO2'   C    36      58.518  51.674  45.807  1.00  0.00           H  
ATOM   1158  O3'   C    36      60.198  53.578  46.077  1.00  0.00           O  
ATOM   1159  P     U    37      61.207  53.111  47.200  1.00  0.00           P  
ATOM   1160  OP1   U    37      61.997  51.970  46.638  1.00  0.00           O  
ATOM   1161  OP2   U    37      60.477  53.071  48.509  1.00  0.00           O  
ATOM   1162  O5'   U    37      62.132  54.418  47.207  1.00  0.00           O  
ATOM   1163  C5'   U    37      63.173  54.684  46.290  1.00  0.00           C  
ATOM   1164  H5'   U    37      62.703  54.939  45.340  1.00  0.00           H  
ATOM   1165 H5''   U    37      63.893  53.880  46.139  1.00  0.00           H  
ATOM   1166  C4'   U    37      64.103  55.913  46.689  1.00  0.00           C  
ATOM   1167  H4'   U    37      64.989  55.973  46.056  1.00  0.00           H  
ATOM   1168  O4'   U    37      63.384  57.144  46.629  1.00  0.00           O  
ATOM   1169  C1'   U    37      63.669  57.961  47.748  1.00  0.00           C  
ATOM   1170  H1'   U    37      63.971  58.980  47.504  1.00  0.00           H  
ATOM   1171  N1    U    37      62.504  58.137  48.590  1.00  0.00           N  
ATOM   1172  C6    U    37      61.261  57.624  48.335  1.00  0.00           C  
ATOM   1173  H6    U    37      61.249  56.828  47.606  1.00  0.00           H  
ATOM   1174  C5    U    37      60.119  58.037  48.993  1.00  0.00           C  
ATOM   1175  H5    U    37      59.110  57.735  48.755  1.00  0.00           H  
ATOM   1176  C4    U    37      60.178  59.057  50.045  1.00  0.00           C  
ATOM   1177  O4    U    37      59.277  59.664  50.554  1.00  0.00           O  
ATOM   1178  N3    U    37      61.530  59.484  50.311  1.00  0.00           N  
ATOM   1179  H3    U    37      61.710  60.186  51.014  1.00  0.00           H  
ATOM   1180  C2    U    37      62.594  59.103  49.625  1.00  0.00           C  
ATOM   1181  O2    U    37      63.729  59.472  50.051  1.00  0.00           O  
ATOM   1182  C3'   U    37      64.618  55.782  48.160  1.00  0.00           C  
ATOM   1183  H3'   U    37      63.827  55.456  48.835  1.00  0.00           H  
ATOM   1184  C2'   U    37      64.892  57.237  48.415  1.00  0.00           C  
ATOM   1185  H2'   U    37      64.874  57.196  49.505  1.00  0.00           H  
ATOM   1186  O2'   U    37      66.155  57.643  47.917  1.00  0.00           O  
ATOM   1187 HO2'   U    37      66.509  56.975  47.326  1.00  0.00           H  
ATOM   1188  O3'   U    37      65.689  54.885  48.375  1.00  0.00           O  
ATOM   1189  P     U    38      65.929  54.152  49.720  1.00  0.00           P  
ATOM   1190  OP1   U    38      67.115  53.248  49.606  1.00  0.00           O  
ATOM   1191  OP2   U    38      64.685  53.558  50.148  1.00  0.00           O  
ATOM   1192  O5'   U    38      66.241  55.436  50.705  1.00  0.00           O  
ATOM   1193  C5'   U    38      67.496  55.934  50.850  1.00  0.00           C  
ATOM   1194  H5'   U    38      67.842  56.411  49.932  1.00  0.00           H  
ATOM   1195 H5''   U    38      68.201  55.135  51.082  1.00  0.00           H  
ATOM   1196  C4'   U    38      67.440  56.910  52.018  1.00  0.00           C  
ATOM   1197  H4'   U    38      68.400  57.273  52.387  1.00  0.00           H  
ATOM   1198  O4'   U    38      66.415  57.929  51.811  1.00  0.00           O  
ATOM   1199  C1'   U    38      65.817  58.199  53.114  1.00  0.00           C  
ATOM   1200  H1'   U    38      66.006  59.264  53.246  1.00  0.00           H  
ATOM   1201  N1    U    38      64.379  58.110  53.135  1.00  0.00           N  
ATOM   1202  C6    U    38      63.786  57.220  52.250  1.00  0.00           C  
ATOM   1203  H6    U    38      64.377  56.564  51.629  1.00  0.00           H  
ATOM   1204  C5    U    38      62.441  57.104  52.269  1.00  0.00           C  
ATOM   1205  H5    U    38      61.958  56.372  51.639  1.00  0.00           H  
ATOM   1206  C4    U    38      61.573  57.867  53.133  1.00  0.00           C  
ATOM   1207  O4    U    38      60.378  57.813  53.253  1.00  0.00           O  
ATOM   1208  N3    U    38      62.256  58.643  54.025  1.00  0.00           N  
ATOM   1209  H3    U    38      61.682  58.978  54.786  1.00  0.00           H  
ATOM   1210  C2    U    38      63.670  58.773  54.095  1.00  0.00           C  
ATOM   1211  O2    U    38      64.250  59.478  54.964  1.00  0.00           O  
ATOM   1212  C3'   U    38      66.918  56.095  53.226  1.00  0.00           C  
ATOM   1213  H3'   U    38      66.041  55.490  52.995  1.00  0.00           H  
ATOM   1214  C2'   U    38      66.512  57.321  54.087  1.00  0.00           C  
ATOM   1215  H2'   U    38      65.815  56.986  54.856  1.00  0.00           H  
ATOM   1216  O2'   U    38      67.633  57.998  54.626  1.00  0.00           O  
ATOM   1217 HO2'   U    38      68.156  57.271  54.972  1.00  0.00           H  
ATOM   1218  O3'   U    38      67.903  55.282  53.895  1.00  0.00           O  
ATOM   1219  P     A    39      67.634  54.515  55.199  1.00  0.00           P  
ATOM   1220  OP1   A    39      68.348  53.254  55.261  1.00  0.00           O  
ATOM   1221  OP2   A    39      66.139  54.417  55.259  1.00  0.00           O  
ATOM   1222  O5'   A    39      67.996  55.609  56.312  1.00  0.00           O  
ATOM   1223  C5'   A    39      69.312  55.948  56.746  1.00  0.00           C  
ATOM   1224  H5'   A    39      69.837  56.283  55.852  1.00  0.00           H  
ATOM   1225 H5''   A    39      69.680  55.083  57.298  1.00  0.00           H  
ATOM   1226  C4'   A    39      69.286  57.094  57.782  1.00  0.00           C  
ATOM   1227  H4'   A    39      70.323  57.407  57.907  1.00  0.00           H  
ATOM   1228  O4'   A    39      68.591  58.322  57.385  1.00  0.00           O  
ATOM   1229  C1'   A    39      68.024  59.010  58.497  1.00  0.00           C  
ATOM   1230  H1'   A    39      68.248  60.077  58.495  1.00  0.00           H  
ATOM   1231  N9    A    39      66.528  58.806  58.419  1.00  0.00           N  
ATOM   1232  C8    A    39      65.716  57.997  57.628  1.00  0.00           C  
ATOM   1233  H8    A    39      66.002  57.402  56.774  1.00  0.00           H  
ATOM   1234  N7    A    39      64.425  58.102  58.005  1.00  0.00           N  
ATOM   1235  C5    A    39      64.459  59.022  59.073  1.00  0.00           C  
ATOM   1236  C6    A    39      63.409  59.702  59.832  1.00  0.00           C  
ATOM   1237  N6    A    39      62.121  59.620  59.799  1.00  0.00           N  
ATOM   1238  H61   A    39      61.666  60.159  60.522  1.00  0.00           H  
ATOM   1239  H62   A    39      61.609  59.007  59.180  1.00  0.00           H  
ATOM   1240  N1    A    39      63.815  60.597  60.788  1.00  0.00           N  
ATOM   1241  C2    A    39      65.112  60.821  60.887  1.00  0.00           C  
ATOM   1242  H2    A    39      65.261  61.714  61.475  1.00  0.00           H  
ATOM   1243  N3    A    39      66.171  60.414  60.208  1.00  0.00           N  
ATOM   1244  C4    A    39      65.737  59.468  59.291  1.00  0.00           C  
ATOM   1245  C3'   A    39      68.618  56.721  59.131  1.00  0.00           C  
ATOM   1246  H3'   A    39      67.612  56.352  58.928  1.00  0.00           H  
ATOM   1247  C2'   A    39      68.467  58.137  59.695  1.00  0.00           C  
ATOM   1248  H2'   A    39      67.694  58.141  60.464  1.00  0.00           H  
ATOM   1249  O2'   A    39      69.712  58.686  60.103  1.00  0.00           O  
ATOM   1250 HO2'   A    39      70.349  58.046  60.430  1.00  0.00           H  
ATOM   1251  O3'   A    39      69.330  55.759  59.908  1.00  0.00           O  
ATOM   1252  P     A    40      68.447  54.763  60.753  1.00  0.00           P  
ATOM   1253  OP1   A    40      69.415  54.018  61.610  1.00  0.00           O  
ATOM   1254  OP2   A    40      67.363  54.080  59.968  1.00  0.00           O  
ATOM   1255  O5'   A    40      67.644  55.678  61.770  1.00  0.00           O  
ATOM   1256  C5'   A    40      68.302  56.532  62.672  1.00  0.00           C  
ATOM   1257  H5'   A    40      69.022  57.143  62.128  1.00  0.00           H  
ATOM   1258 H5''   A    40      68.962  56.003  63.359  1.00  0.00           H  
ATOM   1259  C4'   A    40      67.289  57.399  63.358  1.00  0.00           C  
ATOM   1260  H4'   A    40      67.923  58.056  63.953  1.00  0.00           H  
ATOM   1261  O4'   A    40      66.409  58.072  62.352  1.00  0.00           O  
ATOM   1262  C1'   A    40      65.067  57.987  62.786  1.00  0.00           C  
ATOM   1263  H1'   A    40      64.709  59.013  62.860  1.00  0.00           H  
ATOM   1264  N9    A    40      64.162  57.151  61.976  1.00  0.00           N  
ATOM   1265  C8    A    40      64.452  56.339  60.959  1.00  0.00           C  
ATOM   1266  H8    A    40      65.435  56.033  60.632  1.00  0.00           H  
ATOM   1267  N7    A    40      63.423  55.683  60.510  1.00  0.00           N  
ATOM   1268  C5    A    40      62.366  56.251  61.273  1.00  0.00           C  
ATOM   1269  C6    A    40      60.959  55.980  61.299  1.00  0.00           C  
ATOM   1270  N6    A    40      60.250  55.204  60.493  1.00  0.00           N  
ATOM   1271  H61   A    40      59.260  55.031  60.592  1.00  0.00           H  
ATOM   1272  H62   A    40      60.763  54.639  59.831  1.00  0.00           H  
ATOM   1273  N1    A    40      60.151  56.702  62.138  1.00  0.00           N  
ATOM   1274  C2    A    40      60.774  57.554  62.988  1.00  0.00           C  
ATOM   1275  H2    A    40      60.136  58.125  63.646  1.00  0.00           H  
ATOM   1276  N3    A    40      62.086  57.835  63.132  1.00  0.00           N  
ATOM   1277  C4    A    40      62.798  57.124  62.189  1.00  0.00           C  
ATOM   1278  C3'   A    40      66.398  56.616  64.290  1.00  0.00           C  
ATOM   1279  H3'   A    40      66.129  55.658  63.846  1.00  0.00           H  
ATOM   1280  C2'   A    40      65.082  57.380  64.231  1.00  0.00           C  
ATOM   1281  H2'   A    40      64.265  56.709  64.496  1.00  0.00           H  
ATOM   1282  O2'   A    40      65.117  58.469  65.173  1.00  0.00           O  
ATOM   1283 HO2'   A    40      65.623  58.110  65.906  1.00  0.00           H  
ATOM   1284  O3'   A    40      66.985  56.555  65.619  1.00  0.00           O  
ATOM   1285  P     U    41      66.626  55.360  66.520  1.00  0.00           P  
ATOM   1286  OP1   U    41      67.196  55.418  67.866  1.00  0.00           O  
ATOM   1287  OP2   U    41      66.912  54.098  65.798  1.00  0.00           O  
ATOM   1288  O5'   U    41      65.025  55.379  66.658  1.00  0.00           O  
ATOM   1289  C5'   U    41      64.210  56.154  67.597  1.00  0.00           C  
ATOM   1290  H5'   U    41      64.281  57.208  67.328  1.00  0.00           H  
ATOM   1291 H5''   U    41      64.672  55.990  68.570  1.00  0.00           H  
ATOM   1292  C4'   U    41      62.758  55.840  67.605  1.00  0.00           C  
ATOM   1293  H4'   U    41      62.185  56.361  68.372  1.00  0.00           H  
ATOM   1294  O4'   U    41      62.114  56.193  66.367  1.00  0.00           O  
ATOM   1295  C1'   U    41      61.096  55.184  66.105  1.00  0.00           C  
ATOM   1296  H1'   U    41      60.082  55.557  65.958  1.00  0.00           H  
ATOM   1297  N1    U    41      61.387  54.468  64.798  1.00  0.00           N  
ATOM   1298  C6    U    41      62.673  54.213  64.326  1.00  0.00           C  
ATOM   1299  H6    U    41      63.535  54.560  64.876  1.00  0.00           H  
ATOM   1300  C5    U    41      62.960  53.429  63.272  1.00  0.00           C  
ATOM   1301  H5    U    41      63.988  53.356  62.950  1.00  0.00           H  
ATOM   1302  C4    U    41      61.857  52.900  62.490  1.00  0.00           C  
ATOM   1303  O4    U    41      61.962  52.367  61.387  1.00  0.00           O  
ATOM   1304  N3    U    41      60.647  53.011  63.071  1.00  0.00           N  
ATOM   1305  H3    U    41      59.886  52.514  62.629  1.00  0.00           H  
ATOM   1306  C2    U    41      60.353  53.737  64.189  1.00  0.00           C  
ATOM   1307  O2    U    41      59.192  53.583  64.729  1.00  0.00           O  
ATOM   1308  C3'   U    41      62.567  54.391  67.815  1.00  0.00           C  
ATOM   1309  H3'   U    41      63.310  53.726  67.374  1.00  0.00           H  
ATOM   1310  C2'   U    41      61.108  54.208  67.262  1.00  0.00           C  
ATOM   1311  H2'   U    41      61.029  53.199  66.857  1.00  0.00           H  
ATOM   1312  O2'   U    41      60.249  54.412  68.362  1.00  0.00           O  
ATOM   1313 HO2'   U    41      60.652  53.981  69.120  1.00  0.00           H  
ATOM   1314  O3'   U    41      62.558  54.087  69.188  1.00  0.00           O  
ATOM   1315  P     G    42      62.590  52.727  69.836  1.00  0.00           P  
ATOM   1316  OP1   G    42      63.304  52.980  71.106  1.00  0.00           O  
ATOM   1317  OP2   G    42      63.121  51.768  68.896  1.00  0.00           O  
ATOM   1318  O5'   G    42      61.103  52.271  70.210  1.00  0.00           O  
ATOM   1319  C5'   G    42      60.471  52.574  71.474  1.00  0.00           C  
ATOM   1320  H5'   G    42      60.482  53.626  71.761  1.00  0.00           H  
ATOM   1321 H5''   G    42      60.866  51.959  72.283  1.00  0.00           H  
ATOM   1322  C4'   G    42      59.073  52.018  71.341  1.00  0.00           C  
ATOM   1323  H4'   G    42      58.595  52.238  72.296  1.00  0.00           H  
ATOM   1324  O4'   G    42      58.328  52.643  70.309  1.00  0.00           O  
ATOM   1325  C1'   G    42      57.469  51.661  69.687  1.00  0.00           C  
ATOM   1326  H1'   G    42      56.469  52.089  69.615  1.00  0.00           H  
ATOM   1327  N9    G    42      57.885  51.299  68.291  1.00  0.00           N  
ATOM   1328  C8    G    42      59.070  51.476  67.612  1.00  0.00           C  
ATOM   1329  H8    G    42      59.884  51.920  68.166  1.00  0.00           H  
ATOM   1330  N7    G    42      59.094  51.162  66.334  1.00  0.00           N  
ATOM   1331  C5    G    42      57.833  50.564  66.197  1.00  0.00           C  
ATOM   1332  C6    G    42      57.189  49.987  65.060  1.00  0.00           C  
ATOM   1333  O6    G    42      57.751  49.739  63.945  1.00  0.00           O  
ATOM   1334  N1    G    42      55.945  49.583  65.249  1.00  0.00           N  
ATOM   1335  H1    G    42      55.555  48.953  64.562  1.00  0.00           H  
ATOM   1336  C2    G    42      55.319  49.679  66.418  1.00  0.00           C  
ATOM   1337  N2    G    42      54.095  49.363  66.604  1.00  0.00           N  
ATOM   1338  H21   G    42      53.545  48.979  65.850  1.00  0.00           H  
ATOM   1339  H22   G    42      53.765  49.659  67.512  1.00  0.00           H  
ATOM   1340  N3    G    42      55.872  50.221  67.507  1.00  0.00           N  
ATOM   1341  C4    G    42      57.125  50.758  67.330  1.00  0.00           C  
ATOM   1342  C3'   G    42      58.988  50.466  71.019  1.00  0.00           C  
ATOM   1343  H3'   G    42      59.626  50.183  70.182  1.00  0.00           H  
ATOM   1344  C2'   G    42      57.515  50.400  70.512  1.00  0.00           C  
ATOM   1345  H2'   G    42      57.316  49.478  69.965  1.00  0.00           H  
ATOM   1346  O2'   G    42      56.556  50.500  71.576  1.00  0.00           O  
ATOM   1347 HO2'   G    42      55.712  50.415  71.126  1.00  0.00           H  
ATOM   1348  O3'   G    42      59.302  49.675  72.196  1.00  0.00           O  
ATOM   1349  P     G    43      59.529  48.139  72.003  1.00  0.00           P  
ATOM   1350  OP1   G    43      59.507  47.497  73.346  1.00  0.00           O  
ATOM   1351  OP2   G    43      60.626  47.967  71.039  1.00  0.00           O  
ATOM   1352  O5'   G    43      58.294  47.616  71.184  1.00  0.00           O  
ATOM   1353  C5'   G    43      57.141  47.267  71.879  1.00  0.00           C  
ATOM   1354  H5'   G    43      56.636  48.098  72.372  1.00  0.00           H  
ATOM   1355 H5''   G    43      57.300  46.516  72.653  1.00  0.00           H  
ATOM   1356  C4'   G    43      56.234  46.681  70.814  1.00  0.00           C  
ATOM   1357  H4'   G    43      55.274  46.497  71.297  1.00  0.00           H  
ATOM   1358  O4'   G    43      56.039  47.472  69.676  1.00  0.00           O  
ATOM   1359  C1'   G    43      56.007  46.667  68.500  1.00  0.00           C  
ATOM   1360  H1'   G    43      55.084  46.898  67.969  1.00  0.00           H  
ATOM   1361  N9    G    43      57.070  46.893  67.556  1.00  0.00           N  
ATOM   1362  C8    G    43      58.367  47.212  67.766  1.00  0.00           C  
ATOM   1363  H8    G    43      58.774  47.440  68.740  1.00  0.00           H  
ATOM   1364  N7    G    43      59.063  47.250  66.660  1.00  0.00           N  
ATOM   1365  C5    G    43      58.192  46.797  65.708  1.00  0.00           C  
ATOM   1366  C6    G    43      58.319  46.566  64.301  1.00  0.00           C  
ATOM   1367  O6    G    43      59.306  46.723  63.677  1.00  0.00           O  
ATOM   1368  N1    G    43      57.195  46.124  63.710  1.00  0.00           N  
ATOM   1369  H1    G    43      57.123  45.833  62.746  1.00  0.00           H  
ATOM   1370  C2    G    43      56.095  45.690  64.437  1.00  0.00           C  
ATOM   1371  N2    G    43      55.140  45.156  63.691  1.00  0.00           N  
ATOM   1372  H21   G    43      55.337  45.038  62.708  1.00  0.00           H  
ATOM   1373  H22   G    43      54.444  44.610  64.179  1.00  0.00           H  
ATOM   1374  N3    G    43      55.875  45.876  65.717  1.00  0.00           N  
ATOM   1375  C4    G    43      57.009  46.501  66.293  1.00  0.00           C  
ATOM   1376  C3'   G    43      56.720  45.344  70.283  1.00  0.00           C  
ATOM   1377  H3'   G    43      57.754  45.413  69.945  1.00  0.00           H  
ATOM   1378  C2'   G    43      55.964  45.176  68.956  1.00  0.00           C  
ATOM   1379  H2'   G    43      56.471  44.494  68.274  1.00  0.00           H  
ATOM   1380  O2'   G    43      54.594  44.778  69.111  1.00  0.00           O  
ATOM   1381 HO2'   G    43      54.460  43.840  68.957  1.00  0.00           H  
ATOM   1382  O3'   G    43      56.556  44.279  71.146  1.00  0.00           O  
ATOM   1383  P     C    44      57.552  43.052  71.113  1.00  0.00           P  
ATOM   1384  OP1   C    44      57.320  42.313  72.363  1.00  0.00           O  
ATOM   1385  OP2   C    44      58.957  43.392  70.789  1.00  0.00           O  
ATOM   1386  O5'   C    44      57.035  42.110  69.943  1.00  0.00           O  
ATOM   1387  C5'   C    44      55.812  41.430  70.048  1.00  0.00           C  
ATOM   1388  H5'   C    44      55.070  42.162  70.367  1.00  0.00           H  
ATOM   1389 H5''   C    44      55.814  40.562  70.706  1.00  0.00           H  
ATOM   1390  C4'   C    44      55.405  41.042  68.582  1.00  0.00           C  
ATOM   1391  H4'   C    44      54.347  40.783  68.625  1.00  0.00           H  
ATOM   1392  O4'   C    44      55.537  42.121  67.622  1.00  0.00           O  
ATOM   1393  C1'   C    44      55.892  41.567  66.363  1.00  0.00           C  
ATOM   1394  H1'   C    44      55.116  41.737  65.617  1.00  0.00           H  
ATOM   1395  N1    C    44      57.160  42.092  65.922  1.00  0.00           N  
ATOM   1396  C6    C    44      57.996  42.735  66.777  1.00  0.00           C  
ATOM   1397  H6    C    44      57.678  42.869  67.800  1.00  0.00           H  
ATOM   1398  C5    C    44      59.137  43.335  66.345  1.00  0.00           C  
ATOM   1399  H5    C    44      59.708  43.918  67.052  1.00  0.00           H  
ATOM   1400  C4    C    44      59.407  43.211  64.926  1.00  0.00           C  
ATOM   1401  N4    C    44      60.448  43.838  64.480  1.00  0.00           N  
ATOM   1402  H41   C    44      60.531  43.950  63.479  1.00  0.00           H  
ATOM   1403  H42   C    44      60.705  44.653  65.019  1.00  0.00           H  
ATOM   1404  N3    C    44      58.606  42.637  64.049  1.00  0.00           N  
ATOM   1405  C2    C    44      57.497  42.035  64.553  1.00  0.00           C  
ATOM   1406  O2    C    44      56.792  41.407  63.789  1.00  0.00           O  
ATOM   1407  C3'   C    44      56.300  39.943  68.056  1.00  0.00           C  
ATOM   1408  H3'   C    44      57.350  40.226  68.131  1.00  0.00           H  
ATOM   1409  C2'   C    44      56.019  40.087  66.526  1.00  0.00           C  
ATOM   1410  H2'   C    44      56.796  39.700  65.866  1.00  0.00           H  
ATOM   1411  O2'   C    44      54.756  39.605  66.191  1.00  0.00           O  
ATOM   1412 HO2'   C    44      54.606  38.704  66.486  1.00  0.00           H  
ATOM   1413  O3'   C    44      56.018  38.659  68.509  1.00  0.00           O  
ATOM   1414  P     A    45      57.157  37.601  68.591  1.00  0.00           P  
ATOM   1415  OP1   A    45      56.649  36.509  69.426  1.00  0.00           O  
ATOM   1416  OP2   A    45      58.471  38.143  68.913  1.00  0.00           O  
ATOM   1417  O5'   A    45      57.329  37.047  67.085  1.00  0.00           O  
ATOM   1418  C5'   A    45      56.397  36.229  66.471  1.00  0.00           C  
ATOM   1419  H5'   A    45      55.395  36.655  66.510  1.00  0.00           H  
ATOM   1420 H5''   A    45      56.357  35.229  66.903  1.00  0.00           H  
ATOM   1421  C4'   A    45      56.755  36.104  64.966  1.00  0.00           C  
ATOM   1422  H4'   A    45      56.050  35.469  64.430  1.00  0.00           H  
ATOM   1423  O4'   A    45      56.825  37.403  64.377  1.00  0.00           O  
ATOM   1424  C1'   A    45      57.757  37.289  63.348  1.00  0.00           C  
ATOM   1425  H1'   A    45      57.335  37.560  62.380  1.00  0.00           H  
ATOM   1426  N9    A    45      58.816  38.198  63.657  1.00  0.00           N  
ATOM   1427  C8    A    45      59.240  38.762  64.804  1.00  0.00           C  
ATOM   1428  H8    A    45      58.664  38.702  65.716  1.00  0.00           H  
ATOM   1429  N7    A    45      60.431  39.371  64.773  1.00  0.00           N  
ATOM   1430  C5    A    45      60.744  39.223  63.368  1.00  0.00           C  
ATOM   1431  C6    A    45      61.742  39.696  62.492  1.00  0.00           C  
ATOM   1432  N6    A    45      62.802  40.352  62.965  1.00  0.00           N  
ATOM   1433  H61   A    45      63.388  40.777  62.261  1.00  0.00           H  
ATOM   1434  H62   A    45      62.700  40.720  63.900  1.00  0.00           H  
ATOM   1435  N1    A    45      61.837  39.279  61.214  1.00  0.00           N  
ATOM   1436  C2    A    45      60.840  38.520  60.740  1.00  0.00           C  
ATOM   1437  H2    A    45      60.884  38.160  59.723  1.00  0.00           H  
ATOM   1438  N3    A    45      59.859  38.008  61.441  1.00  0.00           N  
ATOM   1439  C4    A    45      59.802  38.533  62.752  1.00  0.00           C  
ATOM   1440  C3'   A    45      58.105  35.382  64.747  1.00  0.00           C  
ATOM   1441  H3'   A    45      58.850  35.840  65.397  1.00  0.00           H  
ATOM   1442  C2'   A    45      58.168  35.765  63.233  1.00  0.00           C  
ATOM   1443  H2'   A    45      59.219  35.781  62.945  1.00  0.00           H  
ATOM   1444  O2'   A    45      57.275  35.101  62.333  1.00  0.00           O  
ATOM   1445 HO2'   A    45      57.097  34.195  62.595  1.00  0.00           H  
ATOM   1446  O3'   A    45      58.143  34.029  64.924  1.00  0.00           O  
ATOM   1447  P     C    46      59.473  33.222  65.064  1.00  0.00           P  
ATOM   1448  OP1   C    46      59.129  31.790  65.406  1.00  0.00           O  
ATOM   1449  OP2   C    46      60.212  34.004  66.119  1.00  0.00           O  
ATOM   1450  O5'   C    46      60.011  33.379  63.632  1.00  0.00           O  
ATOM   1451  C5'   C    46      59.566  32.570  62.548  1.00  0.00           C  
ATOM   1452  H5'   C    46      58.535  32.754  62.246  1.00  0.00           H  
ATOM   1453 H5''   C    46      59.814  31.530  62.760  1.00  0.00           H  
ATOM   1454  C4'   C    46      60.422  33.061  61.384  1.00  0.00           C  
ATOM   1455  H4'   C    46      59.971  32.721  60.452  1.00  0.00           H  
ATOM   1456  O4'   C    46      60.659  34.487  61.368  1.00  0.00           O  
ATOM   1457  C1'   C    46      61.959  34.810  60.905  1.00  0.00           C  
ATOM   1458  H1'   C    46      61.999  35.347  59.958  1.00  0.00           H  
ATOM   1459  N1    C    46      62.691  35.714  61.850  1.00  0.00           N  
ATOM   1460  C6    C    46      62.316  35.889  63.133  1.00  0.00           C  
ATOM   1461  H6    C    46      61.474  35.314  63.490  1.00  0.00           H  
ATOM   1462  C5    C    46      63.051  36.774  63.860  1.00  0.00           C  
ATOM   1463  H5    C    46      62.795  37.014  64.881  1.00  0.00           H  
ATOM   1464  C4    C    46      64.143  37.468  63.347  1.00  0.00           C  
ATOM   1465  N4    C    46      64.909  38.277  64.048  1.00  0.00           N  
ATOM   1466  H41   C    46      65.540  38.856  63.513  1.00  0.00           H  
ATOM   1467  H42   C    46      64.677  38.549  64.993  1.00  0.00           H  
ATOM   1468  N3    C    46      64.498  37.288  62.096  1.00  0.00           N  
ATOM   1469  C2    C    46      63.802  36.442  61.360  1.00  0.00           C  
ATOM   1470  O2    C    46      64.287  36.319  60.248  1.00  0.00           O  
ATOM   1471  C3'   C    46      61.787  32.493  61.569  1.00  0.00           C  
ATOM   1472  H3'   C    46      62.034  32.677  62.615  1.00  0.00           H  
ATOM   1473  C2'   C    46      62.661  33.458  60.709  1.00  0.00           C  
ATOM   1474  H2'   C    46      63.709  33.482  61.008  1.00  0.00           H  
ATOM   1475  O2'   C    46      62.591  33.107  59.293  1.00  0.00           O  
ATOM   1476 HO2'   C    46      63.107  33.787  58.854  1.00  0.00           H  
ATOM   1477  O3'   C    46      61.974  31.126  61.309  1.00  0.00           O  
ATOM   1478  P     U    47      63.189  30.331  62.107  1.00  0.00           P  
ATOM   1479  OP1   U    47      63.264  28.981  61.596  1.00  0.00           O  
ATOM   1480  OP2   U    47      63.020  30.445  63.577  1.00  0.00           O  
ATOM   1481  O5'   U    47      64.458  31.156  61.823  1.00  0.00           O  
ATOM   1482  C5'   U    47      65.054  31.052  60.477  1.00  0.00           C  
ATOM   1483  H5'   U    47      64.389  31.302  59.650  1.00  0.00           H  
ATOM   1484 H5''   U    47      65.381  30.033  60.267  1.00  0.00           H  
ATOM   1485  C4'   U    47      66.295  31.933  60.406  1.00  0.00           C  
ATOM   1486  H4'   U    47      66.828  31.677  59.491  1.00  0.00           H  
ATOM   1487  O4'   U    47      65.998  33.352  60.413  1.00  0.00           O  
ATOM   1488  C1'   U    47      67.106  33.935  61.073  1.00  0.00           C  
ATOM   1489  H1'   U    47      67.500  34.697  60.400  1.00  0.00           H  
ATOM   1490  N1    U    47      66.648  34.546  62.381  1.00  0.00           N  
ATOM   1491  C6    U    47      65.583  34.017  63.060  1.00  0.00           C  
ATOM   1492  H6    U    47      65.027  33.144  62.749  1.00  0.00           H  
ATOM   1493  C5    U    47      65.306  34.403  64.303  1.00  0.00           C  
ATOM   1494  H5    U    47      64.509  33.854  64.783  1.00  0.00           H  
ATOM   1495  C4    U    47      66.065  35.451  65.032  1.00  0.00           C  
ATOM   1496  O4    U    47      65.802  35.776  66.203  1.00  0.00           O  
ATOM   1497  N3    U    47      67.122  35.948  64.264  1.00  0.00           N  
ATOM   1498  H3    U    47      67.544  36.809  64.580  1.00  0.00           H  
ATOM   1499  C2    U    47      67.392  35.599  62.948  1.00  0.00           C  
ATOM   1500  O2    U    47      68.297  36.232  62.391  1.00  0.00           O  
ATOM   1501  C3'   U    47      67.330  31.627  61.539  1.00  0.00           C  
ATOM   1502  H3'   U    47      66.834  31.721  62.505  1.00  0.00           H  
ATOM   1503  C2'   U    47      68.145  32.881  61.328  1.00  0.00           C  
ATOM   1504  H2'   U    47      68.752  33.098  62.207  1.00  0.00           H  
ATOM   1505  O2'   U    47      68.976  32.859  60.209  1.00  0.00           O  
ATOM   1506 HO2'   U    47      69.304  31.958  60.156  1.00  0.00           H  
ATOM   1507  O3'   U    47      68.168  30.477  61.266  1.00  0.00           O  
ATOM   1508  P     G    48      69.003  29.702  62.387  1.00  0.00           P  
ATOM   1509  OP1   G    48      68.930  28.291  61.916  1.00  0.00           O  
ATOM   1510  OP2   G    48      68.616  30.097  63.757  1.00  0.00           O  
ATOM   1511  O5'   G    48      70.399  30.229  62.116  1.00  0.00           O  
ATOM   1512  C5'   G    48      71.339  29.660  61.218  1.00  0.00           C  
ATOM   1513  H5'   G    48      70.870  29.549  60.241  1.00  0.00           H  
ATOM   1514 H5''   G    48      71.501  28.695  61.698  1.00  0.00           H  
ATOM   1515  C4'   G    48      72.627  30.537  61.122  1.00  0.00           C  
ATOM   1516  H4'   G    48      73.272  30.117  60.349  1.00  0.00           H  
ATOM   1517  O4'   G    48      72.234  31.951  60.828  1.00  0.00           O  
ATOM   1518  C1'   G    48      73.049  32.892  61.492  1.00  0.00           C  
ATOM   1519  H1'   G    48      73.299  33.743  60.857  1.00  0.00           H  
ATOM   1520  N9    G    48      72.400  33.535  62.693  1.00  0.00           N  
ATOM   1521  C8    G    48      71.207  33.217  63.229  1.00  0.00           C  
ATOM   1522  H8    G    48      70.711  32.311  62.913  1.00  0.00           H  
ATOM   1523  N7    G    48      70.759  34.096  64.146  1.00  0.00           N  
ATOM   1524  C5    G    48      71.795  35.022  64.169  1.00  0.00           C  
ATOM   1525  C6    G    48      71.922  36.188  64.959  1.00  0.00           C  
ATOM   1526  O6    G    48      71.171  36.646  65.843  1.00  0.00           O  
ATOM   1527  N1    G    48      73.140  36.826  64.816  1.00  0.00           N  
ATOM   1528  H1    G    48      73.295  37.571  65.480  1.00  0.00           H  
ATOM   1529  C2    G    48      74.147  36.417  63.984  1.00  0.00           C  
ATOM   1530  N2    G    48      75.302  37.068  63.961  1.00  0.00           N  
ATOM   1531  H21   G    48      75.520  37.890  64.506  1.00  0.00           H  
ATOM   1532  H22   G    48      76.010  36.607  63.408  1.00  0.00           H  
ATOM   1533  N3    G    48      74.023  35.310  63.234  1.00  0.00           N  
ATOM   1534  C4    G    48      72.814  34.717  63.366  1.00  0.00           C  
ATOM   1535  C3'   G    48      73.543  30.737  62.336  1.00  0.00           C  
ATOM   1536  H3'   G    48      72.887  30.698  63.206  1.00  0.00           H  
ATOM   1537  C2'   G    48      74.240  32.064  61.979  1.00  0.00           C  
ATOM   1538  H2'   G    48      74.698  32.521  62.856  1.00  0.00           H  
ATOM   1539  O2'   G    48      75.178  31.987  60.949  1.00  0.00           O  
ATOM   1540 HO2'   G    48      74.691  31.835  60.136  1.00  0.00           H  
ATOM   1541  O3'   G    48      74.392  29.556  62.459  1.00  0.00           O  
ATOM   1542  P     A    49      74.933  29.193  63.890  1.00  0.00           P  
ATOM   1543  OP1   A    49      75.924  28.076  63.799  1.00  0.00           O  
ATOM   1544  OP2   A    49      73.760  29.016  64.770  1.00  0.00           O  
ATOM   1545  O5'   A    49      75.693  30.470  64.399  1.00  0.00           O  
ATOM   1546  C5'   A    49      76.972  30.750  63.747  1.00  0.00           C  
ATOM   1547  H5'   A    49      76.877  30.895  62.671  1.00  0.00           H  
ATOM   1548 H5''   A    49      77.618  29.880  63.866  1.00  0.00           H  
ATOM   1549  C4'   A    49      77.599  32.027  64.242  1.00  0.00           C  
ATOM   1550  H4'   A    49      78.454  32.354  63.651  1.00  0.00           H  
ATOM   1551  O4'   A    49      76.607  33.088  64.123  1.00  0.00           O  
ATOM   1552  C1'   A    49      76.730  33.814  65.369  1.00  0.00           C  
ATOM   1553  H1'   A    49      76.870  34.872  65.148  1.00  0.00           H  
ATOM   1554  N9    A    49      75.500  33.760  66.205  1.00  0.00           N  
ATOM   1555  C8    A    49      74.365  33.013  66.134  1.00  0.00           C  
ATOM   1556  H8    A    49      74.329  32.104  65.552  1.00  0.00           H  
ATOM   1557  N7    A    49      73.428  33.454  66.910  1.00  0.00           N  
ATOM   1558  C5    A    49      73.975  34.557  67.472  1.00  0.00           C  
ATOM   1559  C6    A    49      73.472  35.486  68.405  1.00  0.00           C  
ATOM   1560  N6    A    49      72.217  35.533  68.825  1.00  0.00           N  
ATOM   1561  H61   A    49      71.928  36.262  69.461  1.00  0.00           H  
ATOM   1562  H62   A    49      71.549  34.918  68.382  1.00  0.00           H  
ATOM   1563  N1    A    49      74.274  36.407  68.859  1.00  0.00           N  
ATOM   1564  C2    A    49      75.570  36.494  68.380  1.00  0.00           C  
ATOM   1565  H2    A    49      76.153  37.220  68.927  1.00  0.00           H  
ATOM   1566  N3    A    49      76.141  35.728  67.477  1.00  0.00           N  
ATOM   1567  C4    A    49      75.217  34.814  67.057  1.00  0.00           C  
ATOM   1568  C3'   A    49      78.089  31.923  65.697  1.00  0.00           C  
ATOM   1569  H3'   A    49      77.395  31.361  66.322  1.00  0.00           H  
ATOM   1570  C2'   A    49      78.003  33.336  66.104  1.00  0.00           C  
ATOM   1571  H2'   A    49      77.847  33.522  67.167  1.00  0.00           H  
ATOM   1572  O2'   A    49      79.099  34.116  65.704  1.00  0.00           O  
ATOM   1573 HO2'   A    49      79.156  34.896  66.261  1.00  0.00           H  
ATOM   1574  O3'   A    49      79.318  31.204  65.752  1.00  0.00           O  
ATOM   1575  P     C    50      79.953  30.579  67.097  1.00  0.00           P  
ATOM   1576  OP1   C    50      81.276  30.134  66.783  1.00  0.00           O  
ATOM   1577  OP2   C    50      78.988  29.644  67.594  1.00  0.00           O  
ATOM   1578  O5'   C    50      80.074  31.673  68.270  1.00  0.00           O  
ATOM   1579  C5'   C    50      81.069  32.728  68.129  1.00  0.00           C  
ATOM   1580  H5'   C    50      81.070  33.036  67.083  1.00  0.00           H  
ATOM   1581 H5''   C    50      82.037  32.324  68.425  1.00  0.00           H  
ATOM   1582  C4'   C    50      80.796  33.971  69.026  1.00  0.00           C  
ATOM   1583  H4'   C    50      81.473  34.786  68.769  1.00  0.00           H  
ATOM   1584  O4'   C    50      79.564  34.574  68.781  1.00  0.00           O  
ATOM   1585  C1'   C    50      79.069  35.010  70.044  1.00  0.00           C  
ATOM   1586  H1'   C    50      78.815  36.070  70.073  1.00  0.00           H  
ATOM   1587  N1    C    50      77.785  34.380  70.461  1.00  0.00           N  
ATOM   1588  C6    C    50      77.425  33.118  70.077  1.00  0.00           C  
ATOM   1589  H6    C    50      78.146  32.530  69.529  1.00  0.00           H  
ATOM   1590  C5    C    50      76.146  32.738  70.203  1.00  0.00           C  
ATOM   1591  H5    C    50      75.903  31.832  69.666  1.00  0.00           H  
ATOM   1592  C4    C    50      75.249  33.594  70.861  1.00  0.00           C  
ATOM   1593  N4    C    50      73.982  33.347  70.827  1.00  0.00           N  
ATOM   1594  H41   C    50      73.375  34.069  71.187  1.00  0.00           H  
ATOM   1595  H42   C    50      73.558  32.509  70.455  1.00  0.00           H  
ATOM   1596  N3    C    50      75.660  34.663  71.461  1.00  0.00           N  
ATOM   1597  C2    C    50      76.910  35.124  71.318  1.00  0.00           C  
ATOM   1598  O2    C    50      77.235  36.191  71.812  1.00  0.00           O  
ATOM   1599  C3'   C    50      80.861  33.631  70.549  1.00  0.00           C  
ATOM   1600  H3'   C    50      80.289  32.716  70.706  1.00  0.00           H  
ATOM   1601  C2'   C    50      80.148  34.824  71.115  1.00  0.00           C  
ATOM   1602  H2'   C    50      79.743  34.621  72.106  1.00  0.00           H  
ATOM   1603  O2'   C    50      81.060  35.875  71.280  1.00  0.00           O  
ATOM   1604 HO2'   C    50      81.816  35.413  71.649  1.00  0.00           H  
ATOM   1605  O3'   C    50      82.086  33.557  71.236  1.00  0.00           O  
ATOM   1606  P     A    51      82.315  32.466  72.381  1.00  0.00           P  
ATOM   1607  OP1   A    51      83.746  32.414  72.734  1.00  0.00           O  
ATOM   1608  OP2   A    51      81.678  31.202  71.962  1.00  0.00           O  
ATOM   1609  O5'   A    51      81.450  33.034  73.563  1.00  0.00           O  
ATOM   1610  C5'   A    51      81.815  34.282  74.266  1.00  0.00           C  
ATOM   1611  H5'   A    51      82.120  34.982  73.489  1.00  0.00           H  
ATOM   1612 H5''   A    51      82.660  34.169  74.945  1.00  0.00           H  
ATOM   1613  C4'   A    51      80.686  34.845  75.122  1.00  0.00           C  
ATOM   1614  H4'   A    51      81.057  35.748  75.607  1.00  0.00           H  
ATOM   1615  O4'   A    51      79.505  35.120  74.493  1.00  0.00           O  
ATOM   1616  C1'   A    51      78.414  34.905  75.468  1.00  0.00           C  
ATOM   1617  H1'   A    51      77.872  35.845  75.566  1.00  0.00           H  
ATOM   1618  N9    A    51      77.484  33.866  74.963  1.00  0.00           N  
ATOM   1619  C8    A    51      77.625  32.912  74.015  1.00  0.00           C  
ATOM   1620  H8    A    51      78.505  32.884  73.391  1.00  0.00           H  
ATOM   1621  N7    A    51      76.478  32.379  73.608  1.00  0.00           N  
ATOM   1622  C5    A    51      75.560  32.881  74.513  1.00  0.00           C  
ATOM   1623  C6    A    51      74.158  32.773  74.661  1.00  0.00           C  
ATOM   1624  N6    A    51      73.434  31.906  73.965  1.00  0.00           N  
ATOM   1625  H61   A    51      72.431  31.815  74.047  1.00  0.00           H  
ATOM   1626  H62   A    51      73.861  31.494  73.147  1.00  0.00           H  
ATOM   1627  N1    A    51      73.532  33.478  75.627  1.00  0.00           N  
ATOM   1628  C2    A    51      74.256  34.259  76.359  1.00  0.00           C  
ATOM   1629  H2    A    51      73.722  34.845  77.092  1.00  0.00           H  
ATOM   1630  N3    A    51      75.575  34.430  76.393  1.00  0.00           N  
ATOM   1631  C4    A    51      76.171  33.736  75.401  1.00  0.00           C  
ATOM   1632  C3'   A    51      80.333  33.883  76.246  1.00  0.00           C  
ATOM   1633  H3'   A    51      80.176  32.891  75.822  1.00  0.00           H  
ATOM   1634  C2'   A    51      79.010  34.425  76.765  1.00  0.00           C  
ATOM   1635  H2'   A    51      78.496  33.597  77.254  1.00  0.00           H  
ATOM   1636  O2'   A    51      79.158  35.463  77.646  1.00  0.00           O  
ATOM   1637 HO2'   A    51      78.272  35.670  77.952  1.00  0.00           H  
ATOM   1638  O3'   A    51      81.329  33.883  77.228  1.00  0.00           O  
ATOM   1639  P     C    52      81.602  32.707  78.276  1.00  0.00           P  
ATOM   1640  OP1   C    52      82.756  33.062  79.094  1.00  0.00           O  
ATOM   1641  OP2   C    52      81.743  31.472  77.515  1.00  0.00           O  
ATOM   1642  O5'   C    52      80.303  32.579  79.260  1.00  0.00           O  
ATOM   1643  C5'   C    52      80.070  33.457  80.359  1.00  0.00           C  
ATOM   1644  H5'   C    52      80.259  34.484  80.046  1.00  0.00           H  
ATOM   1645 H5''   C    52      80.816  33.235  81.122  1.00  0.00           H  
ATOM   1646  C4'   C    52      78.622  33.446  80.818  1.00  0.00           C  
ATOM   1647  H4'   C    52      78.454  34.257  81.526  1.00  0.00           H  
ATOM   1648  O4'   C    52      77.775  33.682  79.733  1.00  0.00           O  
ATOM   1649  C1'   C    52      76.435  33.269  80.155  1.00  0.00           C  
ATOM   1650  H1'   C    52      75.909  34.192  80.397  1.00  0.00           H  
ATOM   1651  N1    C    52      75.899  32.554  79.003  1.00  0.00           N  
ATOM   1652  C6    C    52      76.612  31.722  78.202  1.00  0.00           C  
ATOM   1653  H6    C    52      77.689  31.796  78.240  1.00  0.00           H  
ATOM   1654  C5    C    52      76.067  30.859  77.337  1.00  0.00           C  
ATOM   1655  H5    C    52      76.621  30.317  76.585  1.00  0.00           H  
ATOM   1656  C4    C    52      74.618  30.738  77.398  1.00  0.00           C  
ATOM   1657  N4    C    52      74.032  29.995  76.487  1.00  0.00           N  
ATOM   1658  H41   C    52      73.032  29.875  76.406  1.00  0.00           H  
ATOM   1659  H42   C    52      74.717  29.649  75.830  1.00  0.00           H  
ATOM   1660  N3    C    52      73.854  31.468  78.248  1.00  0.00           N  
ATOM   1661  C2    C    52      74.516  32.294  79.088  1.00  0.00           C  
ATOM   1662  O2    C    52      73.843  32.832  79.968  1.00  0.00           O  
ATOM   1663  C3'   C    52      78.128  32.117  81.441  1.00  0.00           C  
ATOM   1664  H3'   C    52      78.303  31.236  80.823  1.00  0.00           H  
ATOM   1665  C2'   C    52      76.618  32.460  81.432  1.00  0.00           C  
ATOM   1666  H2'   C    52      76.008  31.557  81.464  1.00  0.00           H  
ATOM   1667  O2'   C    52      76.237  33.246  82.568  1.00  0.00           O  
ATOM   1668 HO2'   C    52      75.305  33.054  82.694  1.00  0.00           H  
ATOM   1669  O3'   C    52      78.607  31.837  82.714  1.00  0.00           O  
ATOM   1670  P     U    53      78.610  30.300  83.356  1.00  0.00           P  
ATOM   1671  OP1   U    53      79.122  30.403  84.721  1.00  0.00           O  
ATOM   1672  OP2   U    53      79.269  29.328  82.441  1.00  0.00           O  
ATOM   1673  O5'   U    53      77.049  29.870  83.410  1.00  0.00           O  
ATOM   1674  C5'   U    53      76.137  30.363  84.359  1.00  0.00           C  
ATOM   1675  H5'   U    53      76.144  31.444  84.222  1.00  0.00           H  
ATOM   1676 H5''   U    53      76.516  30.116  85.351  1.00  0.00           H  
ATOM   1677  C4'   U    53      74.775  29.847  84.100  1.00  0.00           C  
ATOM   1678  H4'   U    53      74.051  30.252  84.807  1.00  0.00           H  
ATOM   1679  O4'   U    53      74.285  30.207  82.782  1.00  0.00           O  
ATOM   1680  C1'   U    53      73.284  29.303  82.267  1.00  0.00           C  
ATOM   1681  H1'   U    53      72.267  29.679  82.161  1.00  0.00           H  
ATOM   1682  N1    U    53      73.809  28.806  80.980  1.00  0.00           N  
ATOM   1683  C6    U    53      75.136  28.948  80.561  1.00  0.00           C  
ATOM   1684  H6    U    53      75.784  29.444  81.269  1.00  0.00           H  
ATOM   1685  C5    U    53      75.646  28.477  79.373  1.00  0.00           C  
ATOM   1686  H5    U    53      76.681  28.668  79.129  1.00  0.00           H  
ATOM   1687  C4    U    53      74.747  27.764  78.547  1.00  0.00           C  
ATOM   1688  O4    U    53      75.060  27.196  77.484  1.00  0.00           O  
ATOM   1689  N3    U    53      73.437  27.614  78.991  1.00  0.00           N  
ATOM   1690  H3    U    53      72.825  27.105  78.369  1.00  0.00           H  
ATOM   1691  C2    U    53      72.941  28.068  80.192  1.00  0.00           C  
ATOM   1692  O2    U    53      71.794  27.868  80.499  1.00  0.00           O  
ATOM   1693  C3'   U    53      74.595  28.335  84.191  1.00  0.00           C  
ATOM   1694  H3'   U    53      75.301  27.648  83.724  1.00  0.00           H  
ATOM   1695  C2'   U    53      73.224  28.256  83.385  1.00  0.00           C  
ATOM   1696  H2'   U    53      73.202  27.259  82.945  1.00  0.00           H  
ATOM   1697  O2'   U    53      72.062  28.537  84.127  1.00  0.00           O  
ATOM   1698 HO2'   U    53      71.919  27.894  84.826  1.00  0.00           H  
ATOM   1699  O3'   U    53      74.311  27.954  85.487  1.00  0.00           O  
ATOM   1700  P     G    54      75.056  26.875  86.262  1.00  0.00           P  
ATOM   1701  OP1   G    54      74.199  26.362  87.333  1.00  0.00           O  
ATOM   1702  OP2   G    54      76.426  27.396  86.586  1.00  0.00           O  
ATOM   1703  O5'   G    54      75.241  25.734  85.266  1.00  0.00           O  
ATOM   1704  C5'   G    54      74.185  24.941  84.695  1.00  0.00           C  
ATOM   1705  H5'   G    54      73.270  25.529  84.625  1.00  0.00           H  
ATOM   1706 H5''   G    54      73.838  24.256  85.468  1.00  0.00           H  
ATOM   1707  C4'   G    54      74.635  24.272  83.359  1.00  0.00           C  
ATOM   1708  H4'   G    54      73.784  23.708  82.976  1.00  0.00           H  
ATOM   1709  O4'   G    54      74.942  25.277  82.386  1.00  0.00           O  
ATOM   1710  C1'   G    54      75.405  24.655  81.236  1.00  0.00           C  
ATOM   1711  H1'   G    54      74.622  24.294  80.570  1.00  0.00           H  
ATOM   1712  N9    G    54      76.457  25.367  80.486  1.00  0.00           N  
ATOM   1713  C8    G    54      77.395  26.279  80.962  1.00  0.00           C  
ATOM   1714  H8    G    54      77.194  26.878  81.838  1.00  0.00           H  
ATOM   1715  N7    G    54      78.311  26.545  80.085  1.00  0.00           N  
ATOM   1716  C5    G    54      78.043  25.782  78.963  1.00  0.00           C  
ATOM   1717  C6    G    54      78.681  25.671  77.687  1.00  0.00           C  
ATOM   1718  O6    G    54      79.608  26.319  77.226  1.00  0.00           O  
ATOM   1719  N1    G    54      78.139  24.815  76.809  1.00  0.00           N  
ATOM   1720  H1    G    54      78.486  24.723  75.865  1.00  0.00           H  
ATOM   1721  C2    G    54      76.995  24.095  77.122  1.00  0.00           C  
ATOM   1722  N2    G    54      76.537  23.290  76.252  1.00  0.00           N  
ATOM   1723  H21   G    54      77.035  23.105  75.393  1.00  0.00           H  
ATOM   1724  H22   G    54      75.764  22.691  76.503  1.00  0.00           H  
ATOM   1725  N3    G    54      76.376  24.131  78.271  1.00  0.00           N  
ATOM   1726  C4    G    54      76.888  25.046  79.172  1.00  0.00           C  
ATOM   1727  C3'   G    54      75.851  23.298  83.245  1.00  0.00           C  
ATOM   1728  H3'   G    54      76.715  23.664  83.799  1.00  0.00           H  
ATOM   1729  C2'   G    54      76.107  23.423  81.701  1.00  0.00           C  
ATOM   1730  H2'   G    54      77.181  23.591  81.621  1.00  0.00           H  
ATOM   1731  O2'   G    54      75.682  22.292  81.015  1.00  0.00           O  
ATOM   1732 HO2'   G    54      76.468  21.746  80.947  1.00  0.00           H  
ATOM   1733  O3'   G    54      75.480  22.019  83.650  1.00  0.00           O  
ATOM   1734  P     A    55      76.472  20.967  84.324  1.00  0.00           P  
ATOM   1735  OP1   A    55      75.695  19.749  84.629  1.00  0.00           O  
ATOM   1736  OP2   A    55      77.086  21.661  85.447  1.00  0.00           O  
ATOM   1737  O5'   A    55      77.627  20.680  83.286  1.00  0.00           O  
ATOM   1738  C5'   A    55      77.453  19.612  82.393  1.00  0.00           C  
ATOM   1739  H5'   A    55      76.422  19.585  82.039  1.00  0.00           H  
ATOM   1740 H5''   A    55      77.483  18.656  82.916  1.00  0.00           H  
ATOM   1741  C4'   A    55      78.274  19.642  81.149  1.00  0.00           C  
ATOM   1742  H4'   A    55      77.860  18.856  80.517  1.00  0.00           H  
ATOM   1743  O4'   A    55      78.190  20.905  80.564  1.00  0.00           O  
ATOM   1744  C1'   A    55      79.401  21.216  79.898  1.00  0.00           C  
ATOM   1745  H1'   A    55      79.223  21.368  78.834  1.00  0.00           H  
ATOM   1746  N9    A    55      79.941  22.518  80.402  1.00  0.00           N  
ATOM   1747  C8    A    55      79.666  23.136  81.595  1.00  0.00           C  
ATOM   1748  H8    A    55      79.133  22.592  82.361  1.00  0.00           H  
ATOM   1749  N7    A    55      80.087  24.368  81.646  1.00  0.00           N  
ATOM   1750  C5    A    55      80.953  24.409  80.527  1.00  0.00           C  
ATOM   1751  C6    A    55      81.856  25.408  80.036  1.00  0.00           C  
ATOM   1752  N6    A    55      82.228  26.503  80.643  1.00  0.00           N  
ATOM   1753  H61   A    55      82.799  27.195  80.179  1.00  0.00           H  
ATOM   1754  H62   A    55      81.907  26.763  81.564  1.00  0.00           H  
ATOM   1755  N1    A    55      82.453  25.173  78.819  1.00  0.00           N  
ATOM   1756  C2    A    55      82.114  24.097  78.165  1.00  0.00           C  
ATOM   1757  H2    A    55      82.669  23.949  77.250  1.00  0.00           H  
ATOM   1758  N3    A    55      81.388  23.030  78.571  1.00  0.00           N  
ATOM   1759  C4    A    55      80.861  23.270  79.747  1.00  0.00           C  
ATOM   1760  C3'   A    55      79.787  19.403  81.317  1.00  0.00           C  
ATOM   1761  H3'   A    55      80.143  19.961  82.183  1.00  0.00           H  
ATOM   1762  C2'   A    55      80.301  19.992  80.015  1.00  0.00           C  
ATOM   1763  H2'   A    55      81.322  20.303  80.237  1.00  0.00           H  
ATOM   1764  O2'   A    55      80.313  19.125  78.880  1.00  0.00           O  
ATOM   1765 HO2'   A    55      79.558  18.547  79.012  1.00  0.00           H  
ATOM   1766  O3'   A    55      80.272  18.038  81.189  1.00  0.00           O  
ATOM   1767  P     C    56      80.090  17.046  82.472  1.00  0.00           P  
ATOM   1768  OP1   C    56      79.953  17.899  83.671  1.00  0.00           O  
ATOM   1769  OP2   C    56      81.155  16.076  82.480  1.00  0.00           O  
ATOM   1770  O5'   C    56      78.678  16.285  82.120  1.00  0.00           O  
ATOM   1771  C5'   C    56      78.040  15.543  83.115  1.00  0.00           C  
ATOM   1772  H5'   C    56      77.832  16.227  83.939  1.00  0.00           H  
ATOM   1773 H5''   C    56      78.744  14.788  83.464  1.00  0.00           H  
ATOM   1774  C4'   C    56      76.820  14.850  82.611  1.00  0.00           C  
ATOM   1775  H4'   C    56      77.264  14.259  81.809  1.00  0.00           H  
ATOM   1776  O4'   C    56      76.212  13.933  83.495  1.00  0.00           O  
ATOM   1777  C1'   C    56      74.874  14.367  83.613  1.00  0.00           C  
ATOM   1778  H1'   C    56      74.280  13.723  82.965  1.00  0.00           H  
ATOM   1779  N1    C    56      74.375  14.165  84.997  1.00  0.00           N  
ATOM   1780  C6    C    56      75.157  14.324  86.125  1.00  0.00           C  
ATOM   1781  H6    C    56      76.203  14.569  86.019  1.00  0.00           H  
ATOM   1782  C5    C    56      74.626  14.081  87.338  1.00  0.00           C  
ATOM   1783  H5    C    56      75.302  14.167  88.176  1.00  0.00           H  
ATOM   1784  C4    C    56      73.294  13.718  87.494  1.00  0.00           C  
ATOM   1785  N4    C    56      72.748  13.478  88.601  1.00  0.00           N  
ATOM   1786  H41   C    56      72.055  12.744  88.594  1.00  0.00           H  
ATOM   1787  H42   C    56      73.269  13.791  89.407  1.00  0.00           H  
ATOM   1788  N3    C    56      72.554  13.454  86.461  1.00  0.00           N  
ATOM   1789  C2    C    56      73.039  13.727  85.204  1.00  0.00           C  
ATOM   1790  O2    C    56      72.324  13.477  84.236  1.00  0.00           O  
ATOM   1791  C3'   C    56      75.823  15.889  82.071  1.00  0.00           C  
ATOM   1792  H3'   C    56      76.308  16.819  81.774  1.00  0.00           H  
ATOM   1793  C2'   C    56      74.816  15.854  83.184  1.00  0.00           C  
ATOM   1794  H2'   C    56      75.105  16.412  84.074  1.00  0.00           H  
ATOM   1795  O2'   C    56      73.514  16.178  82.676  1.00  0.00           O  
ATOM   1796 HO2'   C    56      73.372  15.961  81.752  1.00  0.00           H  
ATOM   1797  O3'   C    56      75.225  15.418  80.868  1.00  0.00           O  
ATOM   1798  P     A    57      75.902  15.478  79.507  1.00  0.00           P  
ATOM   1799  OP1   A    57      75.042  15.001  78.428  1.00  0.00           O  
ATOM   1800  OP2   A    57      77.241  14.931  79.507  1.00  0.00           O  
ATOM   1801  O5'   A    57      76.046  17.050  79.296  1.00  0.00           O  
ATOM   1802  C5'   A    57      74.924  17.873  79.370  1.00  0.00           C  
ATOM   1803  H5'   A    57      74.809  18.147  80.419  1.00  0.00           H  
ATOM   1804 H5''   A    57      74.015  17.318  79.139  1.00  0.00           H  
ATOM   1805  C4'   A    57      75.063  19.182  78.518  1.00  0.00           C  
ATOM   1806  H4'   A    57      74.278  19.914  78.710  1.00  0.00           H  
ATOM   1807  O4'   A    57      76.362  19.710  78.574  1.00  0.00           O  
ATOM   1808  C1'   A    57      76.736  20.131  77.246  1.00  0.00           C  
ATOM   1809  H1'   A    57      76.942  21.197  77.346  1.00  0.00           H  
ATOM   1810  N9    A    57      78.039  19.516  76.809  1.00  0.00           N  
ATOM   1811  C8    A    57      78.329  18.165  76.711  1.00  0.00           C  
ATOM   1812  H8    A    57      77.694  17.344  77.009  1.00  0.00           H  
ATOM   1813  N7    A    57      79.498  17.923  76.129  1.00  0.00           N  
ATOM   1814  C5    A    57      79.918  19.251  75.714  1.00  0.00           C  
ATOM   1815  C6    A    57      81.071  19.802  75.099  1.00  0.00           C  
ATOM   1816  N6    A    57      82.121  19.104  74.778  1.00  0.00           N  
ATOM   1817  H61   A    57      82.936  19.659  74.557  1.00  0.00           H  
ATOM   1818  H62   A    57      82.153  18.096  74.839  1.00  0.00           H  
ATOM   1819  N1    A    57      81.333  21.132  75.230  1.00  0.00           N  
ATOM   1820  C2    A    57      80.395  21.898  75.760  1.00  0.00           C  
ATOM   1821  H2    A    57      80.620  22.952  75.822  1.00  0.00           H  
ATOM   1822  N3    A    57      79.194  21.577  76.181  1.00  0.00           N  
ATOM   1823  C4    A    57      79.065  20.228  76.224  1.00  0.00           C  
ATOM   1824  C3'   A    57      74.923  18.734  77.034  1.00  0.00           C  
ATOM   1825  H3'   A    57      75.363  17.796  76.695  1.00  0.00           H  
ATOM   1826  C2'   A    57      75.648  19.867  76.297  1.00  0.00           C  
ATOM   1827  H2'   A    57      75.915  19.463  75.321  1.00  0.00           H  
ATOM   1828  O2'   A    57      74.727  20.933  76.150  1.00  0.00           O  
ATOM   1829 HO2'   A    57      74.329  20.914  75.276  1.00  0.00           H  
ATOM   1830  O3'   A    57      73.549  18.592  76.818  1.00  0.00           O  
ATOM   1831  P     A    58      72.993  17.889  75.479  1.00  0.00           P  
ATOM   1832  OP1   A    58      71.594  17.444  75.839  1.00  0.00           O  
ATOM   1833  OP2   A    58      73.963  16.910  74.959  1.00  0.00           O  
ATOM   1834  O5'   A    58      72.915  19.140  74.488  1.00  0.00           O  
ATOM   1835  C5'   A    58      71.595  19.795  74.310  1.00  0.00           C  
ATOM   1836  H5'   A    58      71.322  20.078  75.326  1.00  0.00           H  
ATOM   1837 H5''   A    58      70.927  19.096  73.806  1.00  0.00           H  
ATOM   1838  C4'   A    58      71.794  21.081  73.586  1.00  0.00           C  
ATOM   1839  H4'   A    58      71.020  21.768  73.929  1.00  0.00           H  
ATOM   1840  O4'   A    58      73.066  21.658  73.938  1.00  0.00           O  
ATOM   1841  C1'   A    58      73.660  22.221  72.818  1.00  0.00           C  
ATOM   1842  H1'   A    58      73.363  23.264  72.700  1.00  0.00           H  
ATOM   1843  N9    A    58      75.153  22.209  72.978  1.00  0.00           N  
ATOM   1844  C8    A    58      75.947  23.329  73.130  1.00  0.00           C  
ATOM   1845  H8    A    58      75.531  24.301  73.352  1.00  0.00           H  
ATOM   1846  N7    A    58      77.180  23.171  72.972  1.00  0.00           N  
ATOM   1847  C5    A    58      77.257  21.757  72.758  1.00  0.00           C  
ATOM   1848  C6    A    58      78.355  20.828  72.596  1.00  0.00           C  
ATOM   1849  N6    A    58      79.591  21.145  72.589  1.00  0.00           N  
ATOM   1850  H61   A    58      80.217  20.400  72.320  1.00  0.00           H  
ATOM   1851  H62   A    58      79.928  22.075  72.793  1.00  0.00           H  
ATOM   1852  N1    A    58      78.192  19.500  72.395  1.00  0.00           N  
ATOM   1853  C2    A    58      76.936  19.092  72.345  1.00  0.00           C  
ATOM   1854  H2    A    58      76.865  18.040  72.111  1.00  0.00           H  
ATOM   1855  N3    A    58      75.846  19.833  72.510  1.00  0.00           N  
ATOM   1856  C4    A    58      76.050  21.175  72.704  1.00  0.00           C  
ATOM   1857  C3'   A    58      71.718  20.954  72.076  1.00  0.00           C  
ATOM   1858  H3'   A    58      71.498  19.964  71.676  1.00  0.00           H  
ATOM   1859  C2'   A    58      73.109  21.306  71.685  1.00  0.00           C  
ATOM   1860  H2'   A    58      73.657  20.365  71.625  1.00  0.00           H  
ATOM   1861  O2'   A    58      73.209  21.918  70.396  1.00  0.00           O  
ATOM   1862 HO2'   A    58      72.421  22.466  70.426  1.00  0.00           H  
ATOM   1863  O3'   A    58      70.803  21.935  71.486  1.00  0.00           O  
ATOM   1864  P     G    59      69.247  21.622  71.547  1.00  0.00           P  
ATOM   1865  OP1   G    59      69.034  20.272  71.113  1.00  0.00           O  
ATOM   1866  OP2   G    59      68.603  22.738  70.872  1.00  0.00           O  
ATOM   1867  O5'   G    59      68.826  21.600  73.115  1.00  0.00           O  
ATOM   1868  C5'   G    59      68.064  20.585  73.706  1.00  0.00           C  
ATOM   1869  H5'   G    59      68.511  19.603  73.554  1.00  0.00           H  
ATOM   1870 H5''   G    59      67.108  20.586  73.183  1.00  0.00           H  
ATOM   1871  C4'   G    59      67.749  20.808  75.215  1.00  0.00           C  
ATOM   1872  H4'   G    59      67.060  20.059  75.608  1.00  0.00           H  
ATOM   1873  O4'   G    59      68.949  20.901  75.966  1.00  0.00           O  
ATOM   1874  C1'   G    59      68.975  22.088  76.628  1.00  0.00           C  
ATOM   1875  H1'   G    59      69.366  21.924  77.632  1.00  0.00           H  
ATOM   1876  N9    G    59      69.889  23.098  75.974  1.00  0.00           N  
ATOM   1877  C8    G    59      69.707  23.939  74.877  1.00  0.00           C  
ATOM   1878  H8    G    59      68.765  24.124  74.382  1.00  0.00           H  
ATOM   1879  N7    G    59      70.859  24.519  74.610  1.00  0.00           N  
ATOM   1880  C5    G    59      71.782  24.055  75.483  1.00  0.00           C  
ATOM   1881  C6    G    59      73.184  24.450  75.590  1.00  0.00           C  
ATOM   1882  O6    G    59      73.922  25.002  74.844  1.00  0.00           O  
ATOM   1883  N1    G    59      73.723  23.908  76.754  1.00  0.00           N  
ATOM   1884  H1    G    59      74.620  24.257  77.062  1.00  0.00           H  
ATOM   1885  C2    G    59      73.091  23.125  77.629  1.00  0.00           C  
ATOM   1886  N2    G    59      73.693  22.832  78.788  1.00  0.00           N  
ATOM   1887  H21   G    59      74.680  22.999  78.923  1.00  0.00           H  
ATOM   1888  H22   G    59      73.164  22.275  79.443  1.00  0.00           H  
ATOM   1889  N3    G    59      71.861  22.694  77.500  1.00  0.00           N  
ATOM   1890  C4    G    59      71.225  23.259  76.398  1.00  0.00           C  
ATOM   1891  C3'   G    59      66.994  22.117  75.455  1.00  0.00           C  
ATOM   1892  H3'   G    59      67.483  22.835  74.796  1.00  0.00           H  
ATOM   1893  C2'   G    59      67.526  22.451  76.879  1.00  0.00           C  
ATOM   1894  H2'   G    59      67.506  23.489  77.212  1.00  0.00           H  
ATOM   1895  O2'   G    59      66.948  21.644  77.849  1.00  0.00           O  
ATOM   1896 HO2'   G    59      66.347  22.228  78.317  1.00  0.00           H  
ATOM   1897  O3'   G    59      65.605  21.980  75.240  1.00  0.00           O  
ATOM   1898  P     U    60      64.596  23.190  75.199  1.00  0.00           P  
ATOM   1899  OP1   U    60      63.250  22.773  75.032  1.00  0.00           O  
ATOM   1900  OP2   U    60      65.265  24.262  74.403  1.00  0.00           O  
ATOM   1901  O5'   U    60      64.706  23.799  76.664  1.00  0.00           O  
ATOM   1902  C5'   U    60      63.987  23.355  77.781  1.00  0.00           C  
ATOM   1903  H5'   U    60      64.117  22.281  77.915  1.00  0.00           H  
ATOM   1904 H5''   U    60      62.942  23.597  77.585  1.00  0.00           H  
ATOM   1905  C4'   U    60      64.452  24.146  79.057  1.00  0.00           C  
ATOM   1906  H4'   U    60      63.886  23.806  79.923  1.00  0.00           H  
ATOM   1907  O4'   U    60      65.838  23.853  79.441  1.00  0.00           O  
ATOM   1908  C1'   U    60      66.285  24.978  80.177  1.00  0.00           C  
ATOM   1909  H1'   U    60      66.387  24.762  81.240  1.00  0.00           H  
ATOM   1910  N1    U    60      67.616  25.327  79.604  1.00  0.00           N  
ATOM   1911  C6    U    60      67.750  25.857  78.359  1.00  0.00           C  
ATOM   1912  H6    U    60      66.886  26.102  77.760  1.00  0.00           H  
ATOM   1913  C5    U    60      68.982  26.035  77.843  1.00  0.00           C  
ATOM   1914  H5    U    60      69.016  26.511  76.875  1.00  0.00           H  
ATOM   1915  C4    U    60      70.190  25.691  78.612  1.00  0.00           C  
ATOM   1916  O4    U    60      71.299  25.887  78.222  1.00  0.00           O  
ATOM   1917  N3    U    60      69.966  25.178  79.866  1.00  0.00           N  
ATOM   1918  H3    U    60      70.766  24.998  80.456  1.00  0.00           H  
ATOM   1919  C2    U    60      68.716  25.009  80.389  1.00  0.00           C  
ATOM   1920  O2    U    60      68.696  24.612  81.584  1.00  0.00           O  
ATOM   1921  C3'   U    60      64.409  25.599  78.872  1.00  0.00           C  
ATOM   1922  H3'   U    60      64.839  25.890  77.913  1.00  0.00           H  
ATOM   1923  C2'   U    60      65.322  26.102  80.051  1.00  0.00           C  
ATOM   1924  H2'   U    60      65.783  27.049  79.771  1.00  0.00           H  
ATOM   1925  O2'   U    60      64.587  26.191  81.322  1.00  0.00           O  
ATOM   1926 HO2'   U    60      65.022  26.791  81.931  1.00  0.00           H  
ATOM   1927  O3'   U    60      63.149  26.175  78.824  1.00  0.00           O  
ATOM   1928  P     G    61      62.743  27.390  77.854  1.00  0.00           P  
ATOM   1929  OP1   G    61      61.216  27.500  77.865  1.00  0.00           O  
ATOM   1930  OP2   G    61      63.319  27.089  76.599  1.00  0.00           O  
ATOM   1931  O5'   G    61      63.369  28.748  78.384  1.00  0.00           O  
ATOM   1932  C5'   G    61      62.876  29.411  79.512  1.00  0.00           C  
ATOM   1933  H5'   G    61      62.517  28.733  80.286  1.00  0.00           H  
ATOM   1934 H5''   G    61      61.946  29.966  79.394  1.00  0.00           H  
ATOM   1935  C4'   G    61      63.977  30.172  80.180  1.00  0.00           C  
ATOM   1936  H4'   G    61      63.608  30.468  81.162  1.00  0.00           H  
ATOM   1937  O4'   G    61      65.108  29.363  80.416  1.00  0.00           O  
ATOM   1938  C1'   G    61      66.266  30.175  80.285  1.00  0.00           C  
ATOM   1939  H1'   G    61      66.863  30.081  81.192  1.00  0.00           H  
ATOM   1940  N9    G    61      67.172  29.948  79.137  1.00  0.00           N  
ATOM   1941  C8    G    61      66.972  29.289  77.926  1.00  0.00           C  
ATOM   1942  H8    G    61      66.013  28.913  77.603  1.00  0.00           H  
ATOM   1943  N7    G    61      68.044  29.141  77.164  1.00  0.00           N  
ATOM   1944  C5    G    61      69.032  29.749  77.898  1.00  0.00           C  
ATOM   1945  C6    G    61      70.424  29.960  77.527  1.00  0.00           C  
ATOM   1946  O6    G    61      71.092  29.703  76.532  1.00  0.00           O  
ATOM   1947  N1    G    61      71.094  30.525  78.546  1.00  0.00           N  
ATOM   1948  H1    G    61      72.077  30.695  78.385  1.00  0.00           H  
ATOM   1949  C2    G    61      70.528  31.143  79.636  1.00  0.00           C  
ATOM   1950  N2    G    61      71.224  31.576  80.578  1.00  0.00           N  
ATOM   1951  H21   G    61      72.163  31.872  80.354  1.00  0.00           H  
ATOM   1952  H22   G    61      70.689  31.975  81.337  1.00  0.00           H  
ATOM   1953  N3    G    61      69.195  31.071  79.958  1.00  0.00           N  
ATOM   1954  C4    G    61      68.529  30.382  79.033  1.00  0.00           C  
ATOM   1955  C3'   G    61      64.427  31.446  79.416  1.00  0.00           C  
ATOM   1956  H3'   G    61      64.629  31.149  78.387  1.00  0.00           H  
ATOM   1957  C2'   G    61      65.771  31.596  80.155  1.00  0.00           C  
ATOM   1958  H2'   G    61      66.515  32.072  79.516  1.00  0.00           H  
ATOM   1959  O2'   G    61      65.745  32.180  81.491  1.00  0.00           O  
ATOM   1960 HO2'   G    61      66.621  32.191  81.883  1.00  0.00           H  
ATOM   1961  O3'   G    61      63.426  32.523  79.610  1.00  0.00           O  
ATOM   1962  P     U    62      63.353  33.722  78.668  1.00  0.00           P  
ATOM   1963  OP1   U    62      62.445  34.741  79.191  1.00  0.00           O  
ATOM   1964  OP2   U    62      63.076  33.108  77.322  1.00  0.00           O  
ATOM   1965  O5'   U    62      64.785  34.297  78.662  1.00  0.00           O  
ATOM   1966  C5'   U    62      65.189  34.982  79.774  1.00  0.00           C  
ATOM   1967  H5'   U    62      64.770  34.448  80.626  1.00  0.00           H  
ATOM   1968 H5''   U    62      64.684  35.948  79.785  1.00  0.00           H  
ATOM   1969  C4'   U    62      66.626  35.303  79.918  1.00  0.00           C  
ATOM   1970  H4'   U    62      66.858  35.766  80.877  1.00  0.00           H  
ATOM   1971  O4'   U    62      67.495  34.213  79.723  1.00  0.00           O  
ATOM   1972  C1'   U    62      68.789  34.567  79.150  1.00  0.00           C  
ATOM   1973  H1'   U    62      69.606  34.474  79.866  1.00  0.00           H  
ATOM   1974  N1    U    62      69.181  33.786  77.967  1.00  0.00           N  
ATOM   1975  C6    U    62      68.273  33.261  77.069  1.00  0.00           C  
ATOM   1976  H6    U    62      67.224  33.400  77.285  1.00  0.00           H  
ATOM   1977  C5    U    62      68.661  32.683  75.865  1.00  0.00           C  
ATOM   1978  H5    U    62      67.927  32.481  75.098  1.00  0.00           H  
ATOM   1979  C4    U    62      70.058  32.524  75.551  1.00  0.00           C  
ATOM   1980  O4    U    62      70.606  32.252  74.487  1.00  0.00           O  
ATOM   1981  N3    U    62      70.926  32.958  76.530  1.00  0.00           N  
ATOM   1982  H3    U    62      71.914  32.919  76.321  1.00  0.00           H  
ATOM   1983  C2    U    62      70.577  33.686  77.637  1.00  0.00           C  
ATOM   1984  O2    U    62      71.460  34.272  78.215  1.00  0.00           O  
ATOM   1985  C3'   U    62      67.122  36.294  78.815  1.00  0.00           C  
ATOM   1986  H3'   U    62      66.781  35.900  77.858  1.00  0.00           H  
ATOM   1987  C2'   U    62      68.653  36.010  78.839  1.00  0.00           C  
ATOM   1988  H2'   U    62      69.094  36.225  77.866  1.00  0.00           H  
ATOM   1989  O2'   U    62      69.374  36.913  79.758  1.00  0.00           O  
ATOM   1990 HO2'   U    62      70.178  37.281  79.386  1.00  0.00           H  
ATOM   1991  O3'   U    62      66.766  37.665  79.028  1.00  0.00           O  
ATOM   1992  P     G    63      67.030  38.718  77.839  1.00  0.00           P  
ATOM   1993  OP1   G    63      66.208  39.856  78.240  1.00  0.00           O  
ATOM   1994  OP2   G    63      66.777  38.024  76.549  1.00  0.00           O  
ATOM   1995  O5'   G    63      68.636  39.110  77.850  1.00  0.00           O  
ATOM   1996  C5'   G    63      69.259  39.838  78.844  1.00  0.00           C  
ATOM   1997  H5'   G    63      69.120  39.459  79.857  1.00  0.00           H  
ATOM   1998 H5''   G    63      68.909  40.866  78.934  1.00  0.00           H  
ATOM   1999  C4'   G    63      70.753  39.859  78.509  1.00  0.00           C  
ATOM   2000  H4'   G    63      71.281  40.463  79.247  1.00  0.00           H  
ATOM   2001  O4'   G    63      71.323  38.555  78.548  1.00  0.00           O  
ATOM   2002  C1'   G    63      72.336  38.562  77.572  1.00  0.00           C  
ATOM   2003  H1'   G    63      73.290  38.247  77.996  1.00  0.00           H  
ATOM   2004  N9    G    63      72.051  37.574  76.437  1.00  0.00           N  
ATOM   2005  C8    G    63      70.835  37.200  75.970  1.00  0.00           C  
ATOM   2006  H8    G    63      69.932  37.616  76.392  1.00  0.00           H  
ATOM   2007  N7    G    63      70.848  36.485  74.927  1.00  0.00           N  
ATOM   2008  C5    G    63      72.226  36.395  74.697  1.00  0.00           C  
ATOM   2009  C6    G    63      72.919  35.769  73.565  1.00  0.00           C  
ATOM   2010  O6    G    63      72.507  35.016  72.675  1.00  0.00           O  
ATOM   2011  N1    G    63      74.232  36.123  73.421  1.00  0.00           N  
ATOM   2012  H1    G    63      74.726  35.688  72.655  1.00  0.00           H  
ATOM   2013  C2    G    63      74.883  36.891  74.332  1.00  0.00           C  
ATOM   2014  N2    G    63      76.133  37.211  74.116  1.00  0.00           N  
ATOM   2015  H21   G    63      76.503  36.947  73.214  1.00  0.00           H  
ATOM   2016  H22   G    63      76.581  37.810  74.795  1.00  0.00           H  
ATOM   2017  N3    G    63      74.355  37.339  75.490  1.00  0.00           N  
ATOM   2018  C4    G    63      72.968  37.071  75.577  1.00  0.00           C  
ATOM   2019  C3'   G    63      71.033  40.450  77.055  1.00  0.00           C  
ATOM   2020  H3'   G    63      70.319  39.986  76.374  1.00  0.00           H  
ATOM   2021  C2'   G    63      72.453  39.923  76.874  1.00  0.00           C  
ATOM   2022  H2'   G    63      72.860  39.920  75.863  1.00  0.00           H  
ATOM   2023  O2'   G    63      73.290  40.776  77.753  1.00  0.00           O  
ATOM   2024 HO2'   G    63      72.772  41.578  77.853  1.00  0.00           H  
ATOM   2025  O3'   G    63      71.048  41.900  77.123  1.00  0.00           O  
ATOM   2026  P     U    64      70.599  42.851  75.901  1.00  0.00           P  
ATOM   2027  OP1   U    64      70.423  44.245  76.493  1.00  0.00           O  
ATOM   2028  OP2   U    64      69.404  42.167  75.429  1.00  0.00           O  
ATOM   2029  O5'   U    64      71.757  42.803  74.799  1.00  0.00           O  
ATOM   2030  C5'   U    64      72.900  43.603  74.935  1.00  0.00           C  
ATOM   2031  H5'   U    64      73.222  43.577  75.976  1.00  0.00           H  
ATOM   2032 H5''   U    64      72.601  44.639  74.778  1.00  0.00           H  
ATOM   2033  C4'   U    64      73.959  43.099  74.009  1.00  0.00           C  
ATOM   2034  H4'   U    64      74.956  43.518  74.144  1.00  0.00           H  
ATOM   2035  O4'   U    64      74.117  41.672  74.256  1.00  0.00           O  
ATOM   2036  C1'   U    64      74.527  41.184  72.947  1.00  0.00           C  
ATOM   2037  H1'   U    64      75.503  40.699  72.947  1.00  0.00           H  
ATOM   2038  N1    U    64      73.649  40.084  72.461  1.00  0.00           N  
ATOM   2039  C6    U    64      72.296  40.129  72.637  1.00  0.00           C  
ATOM   2040  H6    U    64      71.901  40.867  73.321  1.00  0.00           H  
ATOM   2041  C5    U    64      71.529  39.229  72.061  1.00  0.00           C  
ATOM   2042  H5    U    64      70.459  39.215  72.206  1.00  0.00           H  
ATOM   2043  C4    U    64      72.016  38.149  71.233  1.00  0.00           C  
ATOM   2044  O4    U    64      71.303  37.402  70.567  1.00  0.00           O  
ATOM   2045  N3    U    64      73.379  38.150  71.077  1.00  0.00           N  
ATOM   2046  H3    U    64      73.755  37.460  70.443  1.00  0.00           H  
ATOM   2047  C2    U    64      74.219  39.125  71.534  1.00  0.00           C  
ATOM   2048  O2    U    64      75.437  39.087  71.229  1.00  0.00           O  
ATOM   2049  C3'   U    64      73.678  43.389  72.515  1.00  0.00           C  
ATOM   2050  H3'   U    64      72.627  43.242  72.265  1.00  0.00           H  
ATOM   2051  C2'   U    64      74.561  42.324  71.871  1.00  0.00           C  
ATOM   2052  H2'   U    64      74.092  42.028  70.933  1.00  0.00           H  
ATOM   2053  O2'   U    64      75.894  42.788  71.782  1.00  0.00           O  
ATOM   2054 HO2'   U    64      75.800  43.743  71.754  1.00  0.00           H  
ATOM   2055  O3'   U    64      74.126  44.694  72.129  1.00  0.00           O  
ATOM   2056  P     U    65      73.425  45.406  70.853  1.00  0.00           P  
ATOM   2057  OP1   U    65      73.896  46.789  70.607  1.00  0.00           O  
ATOM   2058  OP2   U    65      71.999  45.310  70.999  1.00  0.00           O  
ATOM   2059  O5'   U    65      73.810  44.526  69.579  1.00  0.00           O  
ATOM   2060  C5'   U    65      75.177  44.533  69.179  1.00  0.00           C  
ATOM   2061  H5'   U    65      75.830  44.434  70.046  1.00  0.00           H  
ATOM   2062 H5''   U    65      75.336  45.557  68.843  1.00  0.00           H  
ATOM   2063  C4'   U    65      75.454  43.475  68.194  1.00  0.00           C  
ATOM   2064  H4'   U    65      76.502  43.547  67.902  1.00  0.00           H  
ATOM   2065  O4'   U    65      75.221  42.147  68.662  1.00  0.00           O  
ATOM   2066  C1'   U    65      74.707  41.362  67.592  1.00  0.00           C  
ATOM   2067  H1'   U    65      75.464  40.615  67.354  1.00  0.00           H  
ATOM   2068  N1    U    65      73.393  40.710  67.932  1.00  0.00           N  
ATOM   2069  C6    U    65      72.569  41.256  68.903  1.00  0.00           C  
ATOM   2070  H6    U    65      72.877  42.157  69.414  1.00  0.00           H  
ATOM   2071  C5    U    65      71.280  40.845  69.139  1.00  0.00           C  
ATOM   2072  H5    U    65      70.652  41.403  69.819  1.00  0.00           H  
ATOM   2073  C4    U    65      70.759  39.701  68.391  1.00  0.00           C  
ATOM   2074  O4    U    65      69.616  39.301  68.493  1.00  0.00           O  
ATOM   2075  N3    U    65      71.657  39.098  67.547  1.00  0.00           N  
ATOM   2076  H3    U    65      71.429  38.267  67.021  1.00  0.00           H  
ATOM   2077  C2    U    65      72.964  39.588  67.262  1.00  0.00           C  
ATOM   2078  O2    U    65      73.635  38.982  66.453  1.00  0.00           O  
ATOM   2079  C3'   U    65      74.729  43.521  66.839  1.00  0.00           C  
ATOM   2080  H3'   U    65      73.708  43.775  67.122  1.00  0.00           H  
ATOM   2081  C2'   U    65      74.693  42.116  66.166  1.00  0.00           C  
ATOM   2082  H2'   U    65      73.844  41.816  65.551  1.00  0.00           H  
ATOM   2083  O2'   U    65      75.903  41.685  65.530  1.00  0.00           O  
ATOM   2084 HO2'   U    65      76.039  42.415  64.921  1.00  0.00           H  
ATOM   2085  O3'   U    65      75.201  44.351  65.828  1.00  0.00           O  
ATOM   2086  P     C    66      74.380  44.763  64.493  1.00  0.00           P  
ATOM   2087  OP1   C    66      74.806  46.120  64.017  1.00  0.00           O  
ATOM   2088  OP2   C    66      72.914  44.540  64.799  1.00  0.00           O  
ATOM   2089  O5'   C    66      74.767  43.771  63.361  1.00  0.00           O  
ATOM   2090  C5'   C    66      76.026  43.692  62.804  1.00  0.00           C  
ATOM   2091  H5'   C    66      76.764  43.366  63.537  1.00  0.00           H  
ATOM   2092 H5''   C    66      76.393  44.655  62.448  1.00  0.00           H  
ATOM   2093  C4'   C    66      75.884  42.605  61.716  1.00  0.00           C  
ATOM   2094  H4'   C    66      76.778  42.560  61.095  1.00  0.00           H  
ATOM   2095  O4'   C    66      75.772  41.252  62.253  1.00  0.00           O  
ATOM   2096  C1'   C    66      74.980  40.565  61.299  1.00  0.00           C  
ATOM   2097  H1'   C    66      75.599  39.745  60.934  1.00  0.00           H  
ATOM   2098  N1    C    66      73.769  39.935  61.824  1.00  0.00           N  
ATOM   2099  C6    C    66      73.115  40.419  62.929  1.00  0.00           C  
ATOM   2100  H6    C    66      73.542  41.321  63.341  1.00  0.00           H  
ATOM   2101  C5    C    66      71.944  39.901  63.343  1.00  0.00           C  
ATOM   2102  H5    C    66      71.434  40.388  64.161  1.00  0.00           H  
ATOM   2103  C4    C    66      71.373  38.894  62.543  1.00  0.00           C  
ATOM   2104  N4    C    66      70.229  38.355  62.872  1.00  0.00           N  
ATOM   2105  H41   C    66      69.884  37.734  62.154  1.00  0.00           H  
ATOM   2106  H42   C    66      69.733  38.673  63.692  1.00  0.00           H  
ATOM   2107  N3    C    66      71.963  38.355  61.558  1.00  0.00           N  
ATOM   2108  C2    C    66      73.228  38.854  61.151  1.00  0.00           C  
ATOM   2109  O2    C    66      73.811  38.414  60.154  1.00  0.00           O  
ATOM   2110  C3'   C    66      74.711  42.861  60.695  1.00  0.00           C  
ATOM   2111  H3'   C    66      73.818  43.084  61.279  1.00  0.00           H  
ATOM   2112  C2'   C    66      74.592  41.491  60.124  1.00  0.00           C  
ATOM   2113  H2'   C    66      73.558  41.341  59.814  1.00  0.00           H  
ATOM   2114  O2'   C    66      75.545  41.155  59.049  1.00  0.00           O  
ATOM   2115 HO2'   C    66      75.774  41.995  58.645  1.00  0.00           H  
ATOM   2116  O3'   C    66      74.808  43.919  59.724  1.00  0.00           O  
ATOM   2117  P     G    67      73.479  44.640  59.307  1.00  0.00           P  
ATOM   2118  OP1   G    67      73.756  45.458  58.090  1.00  0.00           O  
ATOM   2119  OP2   G    67      72.799  45.317  60.440  1.00  0.00           O  
ATOM   2120  O5'   G    67      72.544  43.461  58.707  1.00  0.00           O  
ATOM   2121  C5'   G    67      72.829  42.936  57.413  1.00  0.00           C  
ATOM   2122  H5'   G    67      73.809  42.462  57.354  1.00  0.00           H  
ATOM   2123 H5''   G    67      72.737  43.718  56.660  1.00  0.00           H  
ATOM   2124  C4'   G    67      71.872  41.856  56.960  1.00  0.00           C  
ATOM   2125  H4'   G    67      72.245  41.572  55.975  1.00  0.00           H  
ATOM   2126  O4'   G    67      71.911  40.710  57.876  1.00  0.00           O  
ATOM   2127  C1'   G    67      70.628  40.146  57.903  1.00  0.00           C  
ATOM   2128  H1'   G    67      70.705  39.071  57.734  1.00  0.00           H  
ATOM   2129  N9    G    67      69.834  40.406  59.103  1.00  0.00           N  
ATOM   2130  C8    G    67      69.947  41.427  60.078  1.00  0.00           C  
ATOM   2131  H8    G    67      70.834  42.038  60.143  1.00  0.00           H  
ATOM   2132  N7    G    67      69.158  41.278  61.114  1.00  0.00           N  
ATOM   2133  C5    G    67      68.384  40.158  60.719  1.00  0.00           C  
ATOM   2134  C6    G    67      67.301  39.566  61.456  1.00  0.00           C  
ATOM   2135  O6    G    67      66.742  39.828  62.541  1.00  0.00           O  
ATOM   2136  N1    G    67      66.733  38.480  60.769  1.00  0.00           N  
ATOM   2137  H1    G    67      65.971  37.940  61.155  1.00  0.00           H  
ATOM   2138  C2    G    67      67.211  38.001  59.589  1.00  0.00           C  
ATOM   2139  N2    G    67      66.572  37.052  58.984  1.00  0.00           N  
ATOM   2140  H21   G    67      65.880  36.457  59.418  1.00  0.00           H  
ATOM   2141  H22   G    67      66.843  36.785  58.049  1.00  0.00           H  
ATOM   2142  N3    G    67      68.207  38.504  58.903  1.00  0.00           N  
ATOM   2143  C4    G    67      68.780  39.619  59.530  1.00  0.00           C  
ATOM   2144  C3'   G    67      70.429  42.258  56.764  1.00  0.00           C  
ATOM   2145  H3'   G    67      70.025  42.666  57.690  1.00  0.00           H  
ATOM   2146  C2'   G    67      69.910  40.851  56.793  1.00  0.00           C  
ATOM   2147  H2'   G    67      68.870  40.822  57.117  1.00  0.00           H  
ATOM   2148  O2'   G    67      70.120  40.031  55.686  1.00  0.00           O  
ATOM   2149 HO2'   G    67      70.245  40.609  54.931  1.00  0.00           H  
ATOM   2150  O3'   G    67      70.154  43.156  55.682  1.00  0.00           O  
ATOM   2151  P     U    68      68.843  43.934  55.572  1.00  0.00           P  
ATOM   2152  OP1   U    68      69.095  44.947  54.566  1.00  0.00           O  
ATOM   2153  OP2   U    68      68.430  44.523  56.852  1.00  0.00           O  
ATOM   2154  O5'   U    68      67.619  43.079  55.155  1.00  0.00           O  
ATOM   2155  C5'   U    68      67.680  42.081  54.106  1.00  0.00           C  
ATOM   2156  H5'   U    68      68.669  41.638  53.983  1.00  0.00           H  
ATOM   2157 H5''   U    68      67.439  42.570  53.162  1.00  0.00           H  
ATOM   2158  C4'   U    68      66.665  40.974  54.375  1.00  0.00           C  
ATOM   2159  H4'   U    68      66.726  40.394  53.454  1.00  0.00           H  
ATOM   2160  O4'   U    68      66.919  40.279  55.613  1.00  0.00           O  
ATOM   2161  C1'   U    68      65.756  39.708  56.161  1.00  0.00           C  
ATOM   2162  H1'   U    68      65.842  38.628  56.287  1.00  0.00           H  
ATOM   2163  N1    U    68      65.433  40.341  57.439  1.00  0.00           N  
ATOM   2164  C6    U    68      66.248  41.347  58.032  1.00  0.00           C  
ATOM   2165  H6    U    68      66.888  41.954  57.409  1.00  0.00           H  
ATOM   2166  C5    U    68      65.847  41.829  59.249  1.00  0.00           C  
ATOM   2167  H5    U    68      66.265  42.755  59.617  1.00  0.00           H  
ATOM   2168  C4    U    68      64.829  41.153  60.081  1.00  0.00           C  
ATOM   2169  O4    U    68      64.431  41.531  61.185  1.00  0.00           O  
ATOM   2170  N3    U    68      64.310  40.044  59.477  1.00  0.00           N  
ATOM   2171  H3    U    68      63.702  39.440  60.013  1.00  0.00           H  
ATOM   2172  C2    U    68      64.474  39.727  58.197  1.00  0.00           C  
ATOM   2173  O2    U    68      63.741  38.874  57.780  1.00  0.00           O  
ATOM   2174  C3'   U    68      65.245  41.420  54.619  1.00  0.00           C  
ATOM   2175  H3'   U    68      65.125  42.111  55.454  1.00  0.00           H  
ATOM   2176  C2'   U    68      64.685  40.105  55.185  1.00  0.00           C  
ATOM   2177  H2'   U    68      63.736  40.307  55.681  1.00  0.00           H  
ATOM   2178  O2'   U    68      64.509  39.172  54.158  1.00  0.00           O  
ATOM   2179 HO2'   U    68      64.324  39.569  53.304  1.00  0.00           H  
ATOM   2180  O3'   U    68      64.703  41.929  53.434  1.00  0.00           O  
ATOM   2181  P     G    69      63.483  42.921  53.585  1.00  0.00           P  
ATOM   2182  OP1   G    69      63.010  43.284  52.202  1.00  0.00           O  
ATOM   2183  OP2   G    69      63.811  43.991  54.527  1.00  0.00           O  
ATOM   2184  O5'   G    69      62.242  42.041  54.285  1.00  0.00           O  
ATOM   2185  C5'   G    69      61.517  41.187  53.504  1.00  0.00           C  
ATOM   2186  H5'   G    69      62.210  40.361  53.344  1.00  0.00           H  
ATOM   2187 H5''   G    69      61.150  41.682  52.605  1.00  0.00           H  
ATOM   2188  C4'   G    69      60.366  40.583  54.292  1.00  0.00           C  
ATOM   2189  H4'   G    69      59.735  39.933  53.687  1.00  0.00           H  
ATOM   2190  O4'   G    69      60.792  39.956  55.450  1.00  0.00           O  
ATOM   2191  C1'   G    69      59.889  40.330  56.542  1.00  0.00           C  
ATOM   2192  H1'   G    69      59.572  39.502  57.177  1.00  0.00           H  
ATOM   2193  N9    G    69      60.609  41.144  57.554  1.00  0.00           N  
ATOM   2194  C8    G    69      61.797  41.865  57.488  1.00  0.00           C  
ATOM   2195  H8    G    69      62.419  41.833  56.605  1.00  0.00           H  
ATOM   2196  N7    G    69      62.166  42.547  58.605  1.00  0.00           N  
ATOM   2197  C5    G    69      61.167  42.112  59.469  1.00  0.00           C  
ATOM   2198  C6    G    69      60.922  42.492  60.870  1.00  0.00           C  
ATOM   2199  O6    G    69      61.570  43.133  61.677  1.00  0.00           O  
ATOM   2200  N1    G    69      59.754  42.014  61.315  1.00  0.00           N  
ATOM   2201  H1    G    69      59.643  41.991  62.318  1.00  0.00           H  
ATOM   2202  C2    G    69      58.743  41.476  60.604  1.00  0.00           C  
ATOM   2203  N2    G    69      57.692  41.111  61.281  1.00  0.00           N  
ATOM   2204  H21   G    69      57.546  41.457  62.218  1.00  0.00           H  
ATOM   2205  H22   G    69      57.076  40.367  60.986  1.00  0.00           H  
ATOM   2206  N3    G    69      58.997  40.977  59.427  1.00  0.00           N  
ATOM   2207  C4    G    69      60.181  41.363  58.852  1.00  0.00           C  
ATOM   2208  C3'   G    69      59.408  41.694  54.773  1.00  0.00           C  
ATOM   2209  H3'   G    69      60.026  42.525  55.112  1.00  0.00           H  
ATOM   2210  C2'   G    69      58.695  41.048  55.958  1.00  0.00           C  
ATOM   2211  H2'   G    69      58.377  41.802  56.679  1.00  0.00           H  
ATOM   2212  O2'   G    69      57.726  40.154  55.500  1.00  0.00           O  
ATOM   2213 HO2'   G    69      57.448  40.576  54.684  1.00  0.00           H  
ATOM   2214  O3'   G    69      58.526  42.229  53.815  1.00  0.00           O  
ATOM   2215  P     C    70      57.929  43.682  53.935  1.00  0.00           P  
ATOM   2216  OP1   C    70      57.191  44.088  52.667  1.00  0.00           O  
ATOM   2217  OP2   C    70      59.053  44.510  54.336  1.00  0.00           O  
ATOM   2218  O5'   C    70      56.860  43.626  55.135  1.00  0.00           O  
ATOM   2219  C5'   C    70      55.754  42.824  55.020  1.00  0.00           C  
ATOM   2220  H5'   C    70      55.913  41.793  54.703  1.00  0.00           H  
ATOM   2221 H5''   C    70      55.046  43.242  54.304  1.00  0.00           H  
ATOM   2222  C4'   C    70      54.959  42.745  56.343  1.00  0.00           C  
ATOM   2223  H4'   C    70      54.130  42.075  56.115  1.00  0.00           H  
ATOM   2224  O4'   C    70      55.758  42.295  57.373  1.00  0.00           O  
ATOM   2225  C1'   C    70      55.448  42.976  58.583  1.00  0.00           C  
ATOM   2226  H1'   C    70      55.123  42.281  59.357  1.00  0.00           H  
ATOM   2227  N1    C    70      56.586  43.766  59.124  1.00  0.00           N  
ATOM   2228  C6    C    70      57.719  44.133  58.293  1.00  0.00           C  
ATOM   2229  H6    C    70      57.859  43.768  57.287  1.00  0.00           H  
ATOM   2230  C5    C    70      58.749  44.811  58.949  1.00  0.00           C  
ATOM   2231  H5    C    70      59.636  45.088  58.400  1.00  0.00           H  
ATOM   2232  C4    C    70      58.514  45.215  60.287  1.00  0.00           C  
ATOM   2233  N4    C    70      59.407  45.967  60.912  1.00  0.00           N  
ATOM   2234  H41   C    70      59.420  46.308  61.862  1.00  0.00           H  
ATOM   2235  H42   C    70      60.335  45.942  60.514  1.00  0.00           H  
ATOM   2236  N3    C    70      57.404  45.033  60.980  1.00  0.00           N  
ATOM   2237  C2    C    70      56.408  44.324  60.400  1.00  0.00           C  
ATOM   2238  O2    C    70      55.315  44.219  61.009  1.00  0.00           O  
ATOM   2239  C3'   C    70      54.310  44.112  56.681  1.00  0.00           C  
ATOM   2240  H3'   C    70      54.964  44.960  56.479  1.00  0.00           H  
ATOM   2241  C2'   C    70      54.211  43.847  58.198  1.00  0.00           C  
ATOM   2242  H2'   C    70      54.251  44.755  58.800  1.00  0.00           H  
ATOM   2243  O2'   C    70      53.051  43.028  58.617  1.00  0.00           O  
ATOM   2244 HO2'   C    70      52.362  43.091  57.952  1.00  0.00           H  
ATOM   2245  O3'   C    70      52.943  44.279  56.150  1.00  0.00           O  
ATOM   2246  P     U    71      52.434  45.732  55.760  1.00  0.00           P  
ATOM   2247  OP1   U    71      51.081  45.593  55.217  1.00  0.00           O  
ATOM   2248  OP2   U    71      53.426  46.327  54.830  1.00  0.00           O  
ATOM   2249  O5'   U    71      52.424  46.585  57.102  1.00  0.00           O  
ATOM   2250  C5'   U    71      51.371  46.394  58.098  1.00  0.00           C  
ATOM   2251  H5'   U    71      51.233  45.317  58.187  1.00  0.00           H  
ATOM   2252 H5''   U    71      50.466  46.928  57.807  1.00  0.00           H  
ATOM   2253  C4'   U    71      51.734  46.958  59.463  1.00  0.00           C  
ATOM   2254  H4'   U    71      50.980  46.555  60.138  1.00  0.00           H  
ATOM   2255  O4'   U    71      52.972  46.429  59.866  1.00  0.00           O  
ATOM   2256  C1'   U    71      53.497  47.300  60.829  1.00  0.00           C  
ATOM   2257  H1'   U    71      53.458  46.842  61.818  1.00  0.00           H  
ATOM   2258  N1    U    71      54.871  47.716  60.620  1.00  0.00           N  
ATOM   2259  C6    U    71      55.455  47.554  59.376  1.00  0.00           C  
ATOM   2260  H6    U    71      54.944  47.150  58.514  1.00  0.00           H  
ATOM   2261  C5    U    71      56.759  47.921  59.198  1.00  0.00           C  
ATOM   2262  H5    U    71      57.272  47.790  58.257  1.00  0.00           H  
ATOM   2263  C4    U    71      57.560  48.577  60.276  1.00  0.00           C  
ATOM   2264  O4    U    71      58.748  48.832  60.066  1.00  0.00           O  
ATOM   2265  N3    U    71      56.928  48.699  61.462  1.00  0.00           N  
ATOM   2266  H3    U    71      57.448  49.066  62.246  1.00  0.00           H  
ATOM   2267  C2    U    71      55.580  48.267  61.715  1.00  0.00           C  
ATOM   2268  O2    U    71      55.147  48.386  62.882  1.00  0.00           O  
ATOM   2269  C3'   U    71      51.816  48.452  59.565  1.00  0.00           C  
ATOM   2270  H3'   U    71      52.390  48.819  58.714  1.00  0.00           H  
ATOM   2271  C2'   U    71      52.649  48.591  60.797  1.00  0.00           C  
ATOM   2272  H2'   U    71      53.237  49.508  60.746  1.00  0.00           H  
ATOM   2273  O2'   U    71      51.868  48.630  61.946  1.00  0.00           O  
ATOM   2274 HO2'   U    71      51.099  49.111  61.632  1.00  0.00           H  
ATOM   2275  O3'   U    71      50.565  49.178  59.677  1.00  0.00           O  
ATOM   2276  P     U    72      50.472  50.749  59.648  1.00  0.00           P  
ATOM   2277  OP1   U    72      49.068  51.104  59.672  1.00  0.00           O  
ATOM   2278  OP2   U    72      51.349  51.283  58.538  1.00  0.00           O  
ATOM   2279  O5'   U    72      51.076  51.169  61.100  1.00  0.00           O  
ATOM   2280  C5'   U    72      50.269  51.205  62.240  1.00  0.00           C  
ATOM   2281  H5'   U    72      49.856  50.199  62.320  1.00  0.00           H  
ATOM   2282 H5''   U    72      49.416  51.868  62.096  1.00  0.00           H  
ATOM   2283  C4'   U    72      51.136  51.665  63.527  1.00  0.00           C  
ATOM   2284  H4'   U    72      50.519  51.564  64.420  1.00  0.00           H  
ATOM   2285  O4'   U    72      52.332  50.924  63.709  1.00  0.00           O  
ATOM   2286  C1'   U    72      53.168  51.923  64.313  1.00  0.00           C  
ATOM   2287  H1'   U    72      53.452  51.506  65.279  1.00  0.00           H  
ATOM   2288  N1    U    72      54.406  52.187  63.533  1.00  0.00           N  
ATOM   2289  C6    U    72      54.535  51.708  62.256  1.00  0.00           C  
ATOM   2290  H6    U    72      53.636  51.431  61.725  1.00  0.00           H  
ATOM   2291  C5    U    72      55.700  51.769  61.607  1.00  0.00           C  
ATOM   2292  H5    U    72      55.762  51.660  60.534  1.00  0.00           H  
ATOM   2293  C4    U    72      56.902  52.194  62.282  1.00  0.00           C  
ATOM   2294  O4    U    72      58.018  52.038  61.851  1.00  0.00           O  
ATOM   2295  N3    U    72      56.720  52.604  63.594  1.00  0.00           N  
ATOM   2296  H3    U    72      57.590  52.932  63.988  1.00  0.00           H  
ATOM   2297  C2    U    72      55.478  52.588  64.255  1.00  0.00           C  
ATOM   2298  O2    U    72      55.376  52.992  65.423  1.00  0.00           O  
ATOM   2299  C3'   U    72      51.490  53.132  63.362  1.00  0.00           C  
ATOM   2300  H3'   U    72      51.981  53.243  62.396  1.00  0.00           H  
ATOM   2301  C2'   U    72      52.492  53.191  64.451  1.00  0.00           C  
ATOM   2302  H2'   U    72      53.209  54.003  64.324  1.00  0.00           H  
ATOM   2303  O2'   U    72      51.825  53.133  65.688  1.00  0.00           O  
ATOM   2304 HO2'   U    72      50.891  53.349  65.729  1.00  0.00           H  
ATOM   2305  O3'   U    72      50.365  53.995  63.549  1.00  0.00           O  
ATOM   2306  P     U    73      50.432  55.477  63.072  1.00  0.00           P  
ATOM   2307  OP1   U    73      49.208  56.080  63.556  1.00  0.00           O  
ATOM   2308  OP2   U    73      50.785  55.528  61.647  1.00  0.00           O  
ATOM   2309  O5'   U    73      51.605  56.158  63.943  1.00  0.00           O  
ATOM   2310  C5'   U    73      51.472  56.390  65.395  1.00  0.00           C  
ATOM   2311  H5'   U    73      51.139  55.483  65.899  1.00  0.00           H  
ATOM   2312 H5''   U    73      50.645  57.047  65.667  1.00  0.00           H  
ATOM   2313  C4'   U    73      52.792  56.974  65.889  1.00  0.00           C  
ATOM   2314  H4'   U    73      52.821  57.252  66.943  1.00  0.00           H  
ATOM   2315  O4'   U    73      53.829  56.043  65.674  1.00  0.00           O  
ATOM   2316  C1'   U    73      55.039  56.763  65.345  1.00  0.00           C  
ATOM   2317  H1'   U    73      55.710  56.562  66.181  1.00  0.00           H  
ATOM   2318  N1    U    73      55.524  56.310  64.046  1.00  0.00           N  
ATOM   2319  C6    U    73      54.697  55.822  63.110  1.00  0.00           C  
ATOM   2320  H6    U    73      53.621  55.852  63.200  1.00  0.00           H  
ATOM   2321  C5    U    73      55.182  55.283  61.905  1.00  0.00           C  
ATOM   2322  H5    U    73      54.475  54.790  61.253  1.00  0.00           H  
ATOM   2323  C4    U    73      56.611  55.301  61.678  1.00  0.00           C  
ATOM   2324  O4    U    73      57.253  54.987  60.652  1.00  0.00           O  
ATOM   2325  N3    U    73      57.351  55.888  62.732  1.00  0.00           N  
ATOM   2326  H3    U    73      58.323  56.102  62.561  1.00  0.00           H  
ATOM   2327  C2    U    73      56.942  56.406  63.875  1.00  0.00           C  
ATOM   2328  O2    U    73      57.761  56.932  64.608  1.00  0.00           O  
ATOM   2329  C3'   U    73      53.231  58.200  65.050  1.00  0.00           C  
ATOM   2330  H3'   U    73      53.013  58.032  63.996  1.00  0.00           H  
ATOM   2331  C2'   U    73      54.698  58.255  65.332  1.00  0.00           C  
ATOM   2332  H2'   U    73      55.226  58.625  64.454  1.00  0.00           H  
ATOM   2333  O2'   U    73      55.280  58.876  66.506  1.00  0.00           O  
ATOM   2334 HO2'   U    73      54.612  58.718  67.177  1.00  0.00           H  
ATOM   2335  O3'   U    73      52.581  59.330  65.660  1.00  0.00           O  
ATOM   2336  P     U    74      52.455  60.754  65.003  1.00  0.00           P  
ATOM   2337  OP1   U    74      51.927  61.759  66.004  1.00  0.00           O  
ATOM   2338  OP2   U    74      51.651  60.523  63.815  1.00  0.00           O  
ATOM   2339  O5'   U    74      53.889  61.162  64.509  1.00  0.00           O  
ATOM   2340  C5'   U    74      54.802  61.935  65.329  1.00  0.00           C  
ATOM   2341  H5'   U    74      54.939  61.402  66.270  1.00  0.00           H  
ATOM   2342 H5''   U    74      54.311  62.883  65.549  1.00  0.00           H  
ATOM   2343  C4'   U    74      56.171  62.186  64.659  1.00  0.00           C  
ATOM   2344  H4'   U    74      56.716  62.951  65.212  1.00  0.00           H  
ATOM   2345  O4'   U    74      56.892  60.897  64.602  1.00  0.00           O  
ATOM   2346  C1'   U    74      57.773  60.967  63.439  1.00  0.00           C  
ATOM   2347  H1'   U    74      58.781  60.881  63.845  1.00  0.00           H  
ATOM   2348  N1    U    74      57.620  60.005  62.335  1.00  0.00           N  
ATOM   2349  C6    U    74      56.400  59.427  61.929  1.00  0.00           C  
ATOM   2350  H6    U    74      55.510  59.584  62.519  1.00  0.00           H  
ATOM   2351  C5    U    74      56.343  58.658  60.807  1.00  0.00           C  
ATOM   2352  H5    U    74      55.425  58.121  60.625  1.00  0.00           H  
ATOM   2353  C4    U    74      57.526  58.337  59.978  1.00  0.00           C  
ATOM   2354  O4    U    74      57.530  57.725  58.960  1.00  0.00           O  
ATOM   2355  N3    U    74      58.669  58.930  60.366  1.00  0.00           N  
ATOM   2356  H3    U    74      59.564  58.645  59.996  1.00  0.00           H  
ATOM   2357  C2    U    74      58.761  59.682  61.567  1.00  0.00           C  
ATOM   2358  O2    U    74      59.793  60.293  61.846  1.00  0.00           O  
ATOM   2359  C3'   U    74      56.210  62.751  63.295  1.00  0.00           C  
ATOM   2360  H3'   U    74      55.563  62.157  62.649  1.00  0.00           H  
ATOM   2361  C2'   U    74      57.607  62.373  62.901  1.00  0.00           C  
ATOM   2362  H2'   U    74      57.733  62.322  61.820  1.00  0.00           H  
ATOM   2363  O2'   U    74      58.649  63.149  63.582  1.00  0.00           O  
ATOM   2364 HO2'   U    74      59.151  63.545  62.866  1.00  0.00           H  
ATOM   2365  O3'   U    74      55.904  64.171  63.282  1.00  0.00           O  
ATOM   2366  P     G    75      55.689  65.060  61.985  1.00  0.00           P  
ATOM   2367  OP1   G    75      55.394  66.340  62.588  1.00  0.00           O  
ATOM   2368  OP2   G    75      54.717  64.313  61.149  1.00  0.00           O  
ATOM   2369  O5'   G    75      57.139  65.119  61.324  1.00  0.00           O  
ATOM   2370  C5'   G    75      58.024  66.057  61.813  1.00  0.00           C  
ATOM   2371  H5'   G    75      57.930  66.047  62.898  1.00  0.00           H  
ATOM   2372 H5''   G    75      57.828  67.027  61.355  1.00  0.00           H  
ATOM   2373  C4'   G    75      59.437  65.690  61.448  1.00  0.00           C  
ATOM   2374  H4'   G    75      60.156  66.183  62.103  1.00  0.00           H  
ATOM   2375  O4'   G    75      59.733  64.232  61.429  1.00  0.00           O  
ATOM   2376  C1'   G    75      60.881  64.113  60.556  1.00  0.00           C  
ATOM   2377  H1'   G    75      61.824  63.832  61.025  1.00  0.00           H  
ATOM   2378  N9    G    75      60.601  63.139  59.471  1.00  0.00           N  
ATOM   2379  C8    G    75      59.413  62.508  59.253  1.00  0.00           C  
ATOM   2380  H8    G    75      58.578  62.876  59.831  1.00  0.00           H  
ATOM   2381  N7    G    75      59.389  61.561  58.280  1.00  0.00           N  
ATOM   2382  C5    G    75      60.788  61.660  57.877  1.00  0.00           C  
ATOM   2383  C6    G    75      61.550  60.914  56.930  1.00  0.00           C  
ATOM   2384  O6    G    75      61.104  59.997  56.220  1.00  0.00           O  
ATOM   2385  N1    G    75      62.864  61.281  56.871  1.00  0.00           N  
ATOM   2386  H1    G    75      63.437  60.694  56.282  1.00  0.00           H  
ATOM   2387  C2    G    75      63.458  62.250  57.610  1.00  0.00           C  
ATOM   2388  N2    G    75      64.728  62.581  57.289  1.00  0.00           N  
ATOM   2389  H21   G    75      65.290  61.958  56.728  1.00  0.00           H  
ATOM   2390  H22   G    75      65.185  63.368  57.727  1.00  0.00           H  
ATOM   2391  N3    G    75      62.781  62.968  58.537  1.00  0.00           N  
ATOM   2392  C4    G    75      61.464  62.636  58.622  1.00  0.00           C  
ATOM   2393  C3'   G    75      59.788  66.063  59.997  1.00  0.00           C  
ATOM   2394  H3'   G    75      59.144  65.521  59.304  1.00  0.00           H  
ATOM   2395  C2'   G    75      61.209  65.470  59.885  1.00  0.00           C  
ATOM   2396  H2'   G    75      61.396  65.339  58.819  1.00  0.00           H  
ATOM   2397  O2'   G    75      62.212  66.137  60.669  1.00  0.00           O  
ATOM   2398 HO2'   G    75      63.063  65.718  60.517  1.00  0.00           H  
ATOM   2399  O3'   G    75      59.861  67.480  59.730  1.00  0.00           O  
ATOM   2400  P     A    76      59.547  67.914  58.298  1.00  0.00           P  
ATOM   2401  OP1   A    76      59.514  69.382  58.167  1.00  0.00           O  
ATOM   2402  OP2   A    76      58.344  67.208  57.838  1.00  0.00           O  
ATOM   2403  O5'   A    76      60.786  67.366  57.469  1.00  0.00           O  
ATOM   2404  C5'   A    76      62.075  67.941  57.524  1.00  0.00           C  
ATOM   2405  H5'   A    76      62.502  67.836  58.521  1.00  0.00           H  
ATOM   2406 H5''   A    76      61.942  68.998  57.295  1.00  0.00           H  
ATOM   2407  C4'   A    76      63.082  67.284  56.489  1.00  0.00           C  
ATOM   2408  H4'   A    76      64.012  67.794  56.742  1.00  0.00           H  
ATOM   2409  O4'   A    76      63.174  65.864  56.743  1.00  0.00           O  
ATOM   2410  C1'   A    76      63.315  65.257  55.401  1.00  0.00           C  
ATOM   2411  H1'   A    76      64.186  64.603  55.366  1.00  0.00           H  
ATOM   2412  N9    A    76      62.155  64.466  54.987  1.00  0.00           N  
ATOM   2413  C8    A    76      60.862  64.538  55.493  1.00  0.00           C  
ATOM   2414  H8    A    76      60.563  65.206  56.287  1.00  0.00           H  
ATOM   2415  N7    A    76      60.130  63.538  55.087  1.00  0.00           N  
ATOM   2416  C5    A    76      60.945  62.822  54.202  1.00  0.00           C  
ATOM   2417  C6    A    76      60.764  61.699  53.344  1.00  0.00           C  
ATOM   2418  N6    A    76      59.694  60.895  53.310  1.00  0.00           N  
ATOM   2419  H61   A    76      59.735  60.162  52.617  1.00  0.00           H  
ATOM   2420  H62   A    76      58.936  60.997  53.969  1.00  0.00           H  
ATOM   2421  N1    A    76      61.803  61.243  52.675  1.00  0.00           N  
ATOM   2422  C2    A    76      62.949  61.825  52.736  1.00  0.00           C  
ATOM   2423  H2    A    76      63.677  61.423  52.046  1.00  0.00           H  
ATOM   2424  N3    A    76      63.250  62.891  53.413  1.00  0.00           N  
ATOM   2425  C4    A    76      62.216  63.337  54.134  1.00  0.00           C  
ATOM   2426  C3'   A    76      62.776  67.592  54.982  1.00  0.00           C  
ATOM   2427  H3'   A    76      61.694  67.574  54.849  1.00  0.00           H  
ATOM   2428  C2'   A    76      63.346  66.317  54.296  1.00  0.00           C  
ATOM   2429  H2'   A    76      62.725  66.000  53.458  1.00  0.00           H  
ATOM   2430  O2'   A    76      64.634  66.417  53.869  1.00  0.00           O  
ATOM   2431 HO2'   A    76      64.962  67.271  54.161  1.00  0.00           H  
ATOM   2432  O3'   A    76      63.277  68.852  54.567  1.00  0.00           O  
ATOM   2433  P     C    77      62.376  69.671  53.402  1.00  0.00           P  
ATOM   2434  OP1   C    77      63.033  70.924  53.134  1.00  0.00           O  
ATOM   2435  OP2   C    77      60.995  69.590  53.822  1.00  0.00           O  
ATOM   2436  O5'   C    77      62.532  68.742  52.124  1.00  0.00           O  
ATOM   2437  C5'   C    77      63.745  68.844  51.497  1.00  0.00           C  
ATOM   2438  H5'   C    77      64.517  68.781  52.264  1.00  0.00           H  
ATOM   2439 H5''   C    77      63.767  69.832  51.037  1.00  0.00           H  
ATOM   2440  C4'   C    77      64.050  67.751  50.443  1.00  0.00           C  
ATOM   2441  H4'   C    77      65.053  67.978  50.081  1.00  0.00           H  
ATOM   2442  O4'   C    77      63.949  66.457  50.948  1.00  0.00           O  
ATOM   2443  C1'   C    77      63.663  65.512  49.920  1.00  0.00           C  
ATOM   2444  H1'   C    77      64.498  64.882  49.614  1.00  0.00           H  
ATOM   2445  N1    C    77      62.479  64.710  50.167  1.00  0.00           N  
ATOM   2446  C6    C    77      61.407  65.163  50.909  1.00  0.00           C  
ATOM   2447  H6    C    77      61.514  66.129  51.381  1.00  0.00           H  
ATOM   2448  C5    C    77      60.291  64.482  50.992  1.00  0.00           C  
ATOM   2449  H5    C    77      59.432  64.816  51.556  1.00  0.00           H  
ATOM   2450  C4    C    77      60.231  63.189  50.445  1.00  0.00           C  
ATOM   2451  N4    C    77      59.245  62.369  50.706  1.00  0.00           N  
ATOM   2452  H41   C    77      59.467  61.400  50.529  1.00  0.00           H  
ATOM   2453  H42   C    77      58.408  62.586  51.227  1.00  0.00           H  
ATOM   2454  N3    C    77      61.202  62.756  49.709  1.00  0.00           N  
ATOM   2455  C2    C    77      62.342  63.482  49.541  1.00  0.00           C  
ATOM   2456  O2    C    77      63.211  63.053  48.860  1.00  0.00           O  
ATOM   2457  C3'   C    77      63.086  67.685  49.321  1.00  0.00           C  
ATOM   2458  H3'   C    77      62.086  67.789  49.742  1.00  0.00           H  
ATOM   2459  C2'   C    77      63.383  66.304  48.714  1.00  0.00           C  
ATOM   2460  H2'   C    77      62.573  65.868  48.128  1.00  0.00           H  
ATOM   2461  O2'   C    77      64.644  66.332  47.889  1.00  0.00           O  
ATOM   2462 HO2'   C    77      64.902  65.450  47.612  1.00  0.00           H  
ATOM   2463  O3'   C    77      63.115  68.732  48.383  1.00  0.00           O  
ATOM   2464  P     G    78      61.832  69.040  47.523  1.00  0.00           P  
ATOM   2465  OP1   G    78      62.101  70.247  46.701  1.00  0.00           O  
ATOM   2466  OP2   G    78      60.639  69.048  48.385  1.00  0.00           O  
ATOM   2467  O5'   G    78      61.578  67.822  46.550  1.00  0.00           O  
ATOM   2468  C5'   G    78      62.410  67.592  45.453  1.00  0.00           C  
ATOM   2469  H5'   G    78      63.486  67.593  45.627  1.00  0.00           H  
ATOM   2470 H5''   G    78      62.319  68.365  44.690  1.00  0.00           H  
ATOM   2471  C4'   G    78      62.183  66.195  44.829  1.00  0.00           C  
ATOM   2472  H4'   G    78      63.041  66.033  44.176  1.00  0.00           H  
ATOM   2473  O4'   G    78      62.162  65.212  45.802  1.00  0.00           O  
ATOM   2474  C1'   G    78      61.151  64.218  45.488  1.00  0.00           C  
ATOM   2475  H1'   G    78      61.611  63.233  45.400  1.00  0.00           H  
ATOM   2476  N9    G    78      60.050  64.147  46.493  1.00  0.00           N  
ATOM   2477  C8    G    78      59.562  65.182  47.248  1.00  0.00           C  
ATOM   2478  H8    G    78      59.976  66.180  47.274  1.00  0.00           H  
ATOM   2479  N7    G    78      58.553  64.834  47.971  1.00  0.00           N  
ATOM   2480  C5    G    78      58.281  63.495  47.720  1.00  0.00           C  
ATOM   2481  C6    G    78      57.268  62.544  48.105  1.00  0.00           C  
ATOM   2482  O6    G    78      56.332  62.814  48.873  1.00  0.00           O  
ATOM   2483  N1    G    78      57.543  61.220  47.820  1.00  0.00           N  
ATOM   2484  H1    G    78      56.920  60.494  48.146  1.00  0.00           H  
ATOM   2485  C2    G    78      58.561  60.876  47.032  1.00  0.00           C  
ATOM   2486  N2    G    78      58.646  59.601  46.787  1.00  0.00           N  
ATOM   2487  H21   G    78      57.823  59.024  46.883  1.00  0.00           H  
ATOM   2488  H22   G    78      59.506  59.348  46.322  1.00  0.00           H  
ATOM   2489  N3    G    78      59.434  61.684  46.501  1.00  0.00           N  
ATOM   2490  C4    G    78      59.330  63.006  46.852  1.00  0.00           C  
ATOM   2491  C3'   G    78      60.824  66.129  44.062  1.00  0.00           C  
ATOM   2492  H3'   G    78      60.048  66.662  44.612  1.00  0.00           H  
ATOM   2493  C2'   G    78      60.571  64.598  44.092  1.00  0.00           C  
ATOM   2494  H2'   G    78      59.499  64.405  44.126  1.00  0.00           H  
ATOM   2495  O2'   G    78      61.351  63.880  43.107  1.00  0.00           O  
ATOM   2496 HO2'   G    78      60.866  63.877  42.278  1.00  0.00           H  
ATOM   2497  O3'   G    78      61.014  66.719  42.745  1.00  0.00           O  
ATOM   2498  P     U    79      59.930  66.518  41.631  1.00  0.00           P  
ATOM   2499  OP1   U    79      60.245  67.526  40.609  1.00  0.00           O  
ATOM   2500  OP2   U    79      58.606  66.575  42.292  1.00  0.00           O  
ATOM   2501  O5'   U    79      60.052  65.089  40.862  1.00  0.00           O  
ATOM   2502  C5'   U    79      61.028  64.798  39.772  1.00  0.00           C  
ATOM   2503  H5'   U    79      62.023  65.063  40.130  1.00  0.00           H  
ATOM   2504 H5''   U    79      60.760  65.345  38.868  1.00  0.00           H  
ATOM   2505  C4'   U    79      61.002  63.356  39.450  1.00  0.00           C  
ATOM   2506  H4'   U    79      61.858  63.065  38.841  1.00  0.00           H  
ATOM   2507  O4'   U    79      60.978  62.655  40.667  1.00  0.00           O  
ATOM   2508  C1'   U    79      60.041  61.522  40.630  1.00  0.00           C  
ATOM   2509  H1'   U    79      60.702  60.707  40.928  1.00  0.00           H  
ATOM   2510  N1    U    79      58.970  61.764  41.611  1.00  0.00           N  
ATOM   2511  C6    U    79      57.782  62.491  41.313  1.00  0.00           C  
ATOM   2512  H6    U    79      57.669  62.894  40.317  1.00  0.00           H  
ATOM   2513  C5    U    79      56.923  62.815  42.353  1.00  0.00           C  
ATOM   2514  H5    U    79      56.075  63.448  42.137  1.00  0.00           H  
ATOM   2515  C4    U    79      57.112  62.283  43.776  1.00  0.00           C  
ATOM   2516  O4    U    79      56.379  62.441  44.710  1.00  0.00           O  
ATOM   2517  N3    U    79      58.312  61.685  43.909  1.00  0.00           N  
ATOM   2518  H3    U    79      58.639  61.443  44.833  1.00  0.00           H  
ATOM   2519  C2    U    79      59.271  61.515  42.937  1.00  0.00           C  
ATOM   2520  O2    U    79      60.390  61.195  43.395  1.00  0.00           O  
ATOM   2521  C3'   U    79      59.797  62.775  38.621  1.00  0.00           C  
ATOM   2522  H3'   U    79      58.966  63.428  38.890  1.00  0.00           H  
ATOM   2523  C2'   U    79      59.535  61.349  39.167  1.00  0.00           C  
ATOM   2524  H2'   U    79      58.460  61.172  39.176  1.00  0.00           H  
ATOM   2525  O2'   U    79      60.255  60.360  38.460  1.00  0.00           O  
ATOM   2526 HO2'   U    79      59.577  59.777  38.108  1.00  0.00           H  
ATOM   2527  O3'   U    79      59.950  62.815  37.239  1.00  0.00           O  
ATOM   2528  P     U    80      58.722  62.771  36.193  1.00  0.00           P  
ATOM   2529  OP1   U    80      59.233  63.181  34.825  1.00  0.00           O  
ATOM   2530  OP2   U    80      57.621  63.522  36.812  1.00  0.00           O  
ATOM   2531  O5'   U    80      58.146  61.298  36.068  1.00  0.00           O  
ATOM   2532  C5'   U    80      58.866  60.232  35.545  1.00  0.00           C  
ATOM   2533  H5'   U    80      59.943  60.265  35.706  1.00  0.00           H  
ATOM   2534 H5''   U    80      58.664  60.277  34.475  1.00  0.00           H  
ATOM   2535  C4'   U    80      58.192  58.951  36.076  1.00  0.00           C  
ATOM   2536  H4'   U    80      58.796  58.091  35.786  1.00  0.00           H  
ATOM   2537  O4'   U    80      58.269  58.928  37.508  1.00  0.00           O  
ATOM   2538  C1'   U    80      57.208  58.227  38.061  1.00  0.00           C  
ATOM   2539  H1'   U    80      57.699  57.503  38.712  1.00  0.00           H  
ATOM   2540  N1    U    80      56.313  59.113  38.974  1.00  0.00           N  
ATOM   2541  C6    U    80      56.000  60.448  38.682  1.00  0.00           C  
ATOM   2542  H6    U    80      56.328  60.937  37.777  1.00  0.00           H  
ATOM   2543  C5    U    80      55.233  61.154  39.456  1.00  0.00           C  
ATOM   2544  H5    U    80      54.950  62.144  39.131  1.00  0.00           H  
ATOM   2545  C4    U    80      54.765  60.611  40.720  1.00  0.00           C  
ATOM   2546  O4    U    80      54.024  61.202  41.450  1.00  0.00           O  
ATOM   2547  N3    U    80      55.103  59.263  40.916  1.00  0.00           N  
ATOM   2548  H3    U    80      54.675  58.829  41.722  1.00  0.00           H  
ATOM   2549  C2    U    80      55.761  58.480  40.004  1.00  0.00           C  
ATOM   2550  O2    U    80      56.022  57.277  40.387  1.00  0.00           O  
ATOM   2551  C3'   U    80      56.763  58.656  35.672  1.00  0.00           C  
ATOM   2552  H3'   U    80      56.143  59.523  35.897  1.00  0.00           H  
ATOM   2553  C2'   U    80      56.464  57.647  36.810  1.00  0.00           C  
ATOM   2554  H2'   U    80      55.397  57.621  37.033  1.00  0.00           H  
ATOM   2555  O2'   U    80      56.927  56.370  36.427  1.00  0.00           O  
ATOM   2556 HO2'   U    80      57.858  56.429  36.202  1.00  0.00           H  
ATOM   2557  O3'   U    80      56.648  58.237  34.391  1.00  0.00           O  
ATOM   2558  P     U    81      55.171  58.062  33.647  1.00  0.00           P  
ATOM   2559  OP1   U    81      55.429  57.470  32.322  1.00  0.00           O  
ATOM   2560  OP2   U    81      54.384  59.359  33.725  1.00  0.00           O  
ATOM   2561  O5'   U    81      54.370  57.001  34.505  1.00  0.00           O  
ATOM   2562  C5'   U    81      54.699  55.596  34.290  1.00  0.00           C  
ATOM   2563  H5'   U    81      55.773  55.425  34.215  1.00  0.00           H  
ATOM   2564 H5''   U    81      54.360  55.354  33.283  1.00  0.00           H  
ATOM   2565  C4'   U    81      54.115  54.571  35.233  1.00  0.00           C  
ATOM   2566  H4'   U    81      54.387  53.543  34.991  1.00  0.00           H  
ATOM   2567  O4'   U    81      54.630  54.908  36.486  1.00  0.00           O  
ATOM   2568  C1'   U    81      53.705  54.620  37.547  1.00  0.00           C  
ATOM   2569  H1'   U    81      54.179  53.914  38.229  1.00  0.00           H  
ATOM   2570  N1    U    81      53.134  55.741  38.298  1.00  0.00           N  
ATOM   2571  C6    U    81      52.905  57.043  37.771  1.00  0.00           C  
ATOM   2572  H6    U    81      53.125  57.115  36.716  1.00  0.00           H  
ATOM   2573  C5    U    81      52.620  58.157  38.507  1.00  0.00           C  
ATOM   2574  H5    U    81      52.539  59.172  38.147  1.00  0.00           H  
ATOM   2575  C4    U    81      52.239  57.980  39.864  1.00  0.00           C  
ATOM   2576  O4    U    81      51.881  58.936  40.582  1.00  0.00           O  
ATOM   2577  N3    U    81      52.462  56.697  40.363  1.00  0.00           N  
ATOM   2578  H3    U    81      52.508  56.617  41.369  1.00  0.00           H  
ATOM   2579  C2    U    81      52.885  55.609  39.634  1.00  0.00           C  
ATOM   2580  O2    U    81      53.071  54.513  40.247  1.00  0.00           O  
ATOM   2581  C3'   U    81      52.649  54.499  35.358  1.00  0.00           C  
ATOM   2582  H3'   U    81      52.301  55.526  35.251  1.00  0.00           H  
ATOM   2583  C2'   U    81      52.514  54.014  36.834  1.00  0.00           C  
ATOM   2584  H2'   U    81      51.551  54.387  37.180  1.00  0.00           H  
ATOM   2585  O2'   U    81      52.596  52.593  37.036  1.00  0.00           O  
ATOM   2586 HO2'   U    81      52.131  52.162  36.315  1.00  0.00           H  
ATOM   2587  O3'   U    81      52.024  53.566  34.473  1.00  0.00           O  
ATOM   2588  P     A    82      50.639  53.856  33.675  1.00  0.00           P  
ATOM   2589  OP1   A    82      50.672  53.272  32.302  1.00  0.00           O  
ATOM   2590  OP2   A    82      50.312  55.269  33.703  1.00  0.00           O  
ATOM   2591  O5'   A    82      49.484  53.199  34.565  1.00  0.00           O  
ATOM   2592  C5'   A    82      49.196  51.790  34.527  1.00  0.00           C  
ATOM   2593  H5'   A    82      50.120  51.244  34.339  1.00  0.00           H  
ATOM   2594 H5''   A    82      48.381  51.669  33.814  1.00  0.00           H  
ATOM   2595  C4'   A    82      48.757  51.233  35.885  1.00  0.00           C  
ATOM   2596  H4'   A    82      48.801  50.145  35.856  1.00  0.00           H  
ATOM   2597  O4'   A    82      49.550  51.823  36.899  1.00  0.00           O  
ATOM   2598  C1'   A    82      48.862  51.863  38.102  1.00  0.00           C  
ATOM   2599  H1'   A    82      49.366  51.229  38.831  1.00  0.00           H  
ATOM   2600  N9    A    82      48.941  53.294  38.473  1.00  0.00           N  
ATOM   2601  C8    A    82      48.779  54.469  37.746  1.00  0.00           C  
ATOM   2602  H8    A    82      48.636  54.520  36.677  1.00  0.00           H  
ATOM   2603  N7    A    82      48.968  55.487  38.451  1.00  0.00           N  
ATOM   2604  C5    A    82      48.918  55.085  39.768  1.00  0.00           C  
ATOM   2605  C6    A    82      48.867  55.666  41.054  1.00  0.00           C  
ATOM   2606  N6    A    82      48.894  56.970  41.264  1.00  0.00           N  
ATOM   2607  H61   A    82      48.833  57.059  42.268  1.00  0.00           H  
ATOM   2608  H62   A    82      48.884  57.684  40.550  1.00  0.00           H  
ATOM   2609  N1    A    82      48.994  54.971  42.127  1.00  0.00           N  
ATOM   2610  C2    A    82      49.033  53.735  42.036  1.00  0.00           C  
ATOM   2611  H2    A    82      49.163  53.203  42.967  1.00  0.00           H  
ATOM   2612  N3    A    82      48.880  52.994  40.950  1.00  0.00           N  
ATOM   2613  C4    A    82      48.840  53.723  39.815  1.00  0.00           C  
ATOM   2614  C3'   A    82      47.305  51.534  36.217  1.00  0.00           C  
ATOM   2615  H3'   A    82      47.160  52.591  35.990  1.00  0.00           H  
ATOM   2616  C2'   A    82      47.415  51.274  37.799  1.00  0.00           C  
ATOM   2617  H2'   A    82      46.685  51.710  38.480  1.00  0.00           H  
ATOM   2618  O2'   A    82      47.509  49.840  38.131  1.00  0.00           O  
ATOM   2619 HO2'   A    82      46.663  49.512  37.816  1.00  0.00           H  
ATOM   2620  O3'   A    82      46.393  50.657  35.570  1.00  0.00           O  
ATOM   2621  P     C    83      44.938  51.160  35.217  1.00  0.00           P  
ATOM   2622  OP1   C    83      44.881  52.566  34.998  1.00  0.00           O  
ATOM   2623  OP2   C    83      43.959  50.598  36.172  1.00  0.00           O  
ATOM   2624  O5'   C    83      44.639  50.431  33.877  1.00  0.00           O  
ATOM   2625  C5'   C    83      44.907  51.219  32.694  1.00  0.00           C  
ATOM   2626  H5'   C    83      45.947  51.544  32.689  1.00  0.00           H  
ATOM   2627 H5''   C    83      44.183  52.022  32.554  1.00  0.00           H  
ATOM   2628  C4'   C    83      44.676  50.333  31.508  1.00  0.00           C  
ATOM   2629  H4'   C    83      44.774  50.970  30.629  1.00  0.00           H  
ATOM   2630  O4'   C    83      45.507  49.154  31.347  1.00  0.00           O  
ATOM   2631  C1'   C    83      44.614  48.073  31.077  1.00  0.00           C  
ATOM   2632  H1'   C    83      45.028  47.618  30.177  1.00  0.00           H  
ATOM   2633  N1    C    83      44.606  47.071  32.183  1.00  0.00           N  
ATOM   2634  C6    C    83      45.190  47.453  33.404  1.00  0.00           C  
ATOM   2635  H6    C    83      45.726  48.377  33.566  1.00  0.00           H  
ATOM   2636  C5    C    83      45.066  46.628  34.485  1.00  0.00           C  
ATOM   2637  H5    C    83      45.479  46.835  35.462  1.00  0.00           H  
ATOM   2638  C4    C    83      44.297  45.462  34.186  1.00  0.00           C  
ATOM   2639  N4    C    83      44.011  44.723  35.201  1.00  0.00           N  
ATOM   2640  H41   C    83      43.489  43.890  34.967  1.00  0.00           H  
ATOM   2641  H42   C    83      44.295  44.993  36.132  1.00  0.00           H  
ATOM   2642  N3    C    83      43.943  44.930  33.034  1.00  0.00           N  
ATOM   2643  C2    C    83      44.073  45.800  31.969  1.00  0.00           C  
ATOM   2644  O2    C    83      43.667  45.428  30.868  1.00  0.00           O  
ATOM   2645  C3'   C    83      43.168  49.951  31.351  1.00  0.00           C  
ATOM   2646  H3'   C    83      42.716  49.754  32.323  1.00  0.00           H  
ATOM   2647  C2'   C    83      43.255  48.572  30.748  1.00  0.00           C  
ATOM   2648  H2'   C    83      42.345  48.049  31.041  1.00  0.00           H  
ATOM   2649  O2'   C    83      43.109  48.624  29.367  1.00  0.00           O  
ATOM   2650 HO2'   C    83      42.371  49.205  29.172  1.00  0.00           H  
ATOM   2651  O3'   C    83      42.440  50.918  30.586  1.00  0.00           O  
ATOM   2652  P     A    84      40.998  51.462  31.016  1.00  0.00           P  
ATOM   2653  OP1   A    84      40.653  52.494  30.003  1.00  0.00           O  
ATOM   2654  OP2   A    84      40.961  51.706  32.487  1.00  0.00           O  
ATOM   2655  O5'   A    84      40.238  50.084  30.725  1.00  0.00           O  
ATOM   2656  C5'   A    84      39.597  49.759  29.405  1.00  0.00           C  
ATOM   2657  H5'   A    84      40.271  49.543  28.577  1.00  0.00           H  
ATOM   2658 H5''   A    84      39.061  50.671  29.140  1.00  0.00           H  
ATOM   2659  C4'   A    84      38.683  48.547  29.519  1.00  0.00           C  
ATOM   2660  H4'   A    84      38.314  48.437  28.499  1.00  0.00           H  
ATOM   2661  O4'   A    84      39.397  47.373  29.890  1.00  0.00           O  
ATOM   2662  C1'   A    84      38.779  46.593  30.855  1.00  0.00           C  
ATOM   2663  H1'   A    84      38.725  45.538  30.586  1.00  0.00           H  
ATOM   2664  N9    A    84      39.561  46.523  32.132  1.00  0.00           N  
ATOM   2665  C8    A    84      40.505  47.383  32.631  1.00  0.00           C  
ATOM   2666  H8    A    84      40.641  48.391  32.268  1.00  0.00           H  
ATOM   2667  N7    A    84      40.987  46.949  33.787  1.00  0.00           N  
ATOM   2668  C5    A    84      40.304  45.655  33.935  1.00  0.00           C  
ATOM   2669  C6    A    84      40.388  44.560  34.913  1.00  0.00           C  
ATOM   2670  N6    A    84      41.317  44.438  35.851  1.00  0.00           N  
ATOM   2671  H61   A    84      41.196  43.600  36.402  1.00  0.00           H  
ATOM   2672  H62   A    84      42.111  45.045  35.996  1.00  0.00           H  
ATOM   2673  N1    A    84      39.582  43.469  34.892  1.00  0.00           N  
ATOM   2674  C2    A    84      38.710  43.491  33.885  1.00  0.00           C  
ATOM   2675  H2    A    84      37.980  42.696  33.911  1.00  0.00           H  
ATOM   2676  N3    A    84      38.546  44.360  32.877  1.00  0.00           N  
ATOM   2677  C4    A    84      39.434  45.387  32.995  1.00  0.00           C  
ATOM   2678  C3'   A    84      37.526  48.667  30.583  1.00  0.00           C  
ATOM   2679  H3'   A    84      38.021  49.079  31.462  1.00  0.00           H  
ATOM   2680  C2'   A    84      37.357  47.145  30.949  1.00  0.00           C  
ATOM   2681  H2'   A    84      37.004  47.049  31.976  1.00  0.00           H  
ATOM   2682  O2'   A    84      36.530  46.452  30.069  1.00  0.00           O  
ATOM   2683 HO2'   A    84      36.521  45.537  30.361  1.00  0.00           H  
ATOM   2684  O3'   A    84      36.326  49.355  30.188  1.00  0.00           O  
ATOM   2685  P     A    85      35.482  50.093  31.188  1.00  0.00           P  
ATOM   2686  OP1   A    85      34.299  50.582  30.528  1.00  0.00           O  
ATOM   2687  OP2   A    85      36.450  51.052  31.845  1.00  0.00           O  
ATOM   2688  O5'   A    85      34.921  48.952  32.246  1.00  0.00           O  
ATOM   2689  C5'   A    85      33.877  48.033  31.901  1.00  0.00           C  
ATOM   2690  H5'   A    85      34.159  47.289  31.156  1.00  0.00           H  
ATOM   2691 H5''   A    85      32.920  48.505  31.680  1.00  0.00           H  
ATOM   2692  C4'   A    85      33.545  47.076  33.111  1.00  0.00           C  
ATOM   2693  H4'   A    85      32.977  46.180  32.859  1.00  0.00           H  
ATOM   2694  O4'   A    85      34.755  46.492  33.570  1.00  0.00           O  
ATOM   2695  C1'   A    85      34.678  46.039  34.906  1.00  0.00           C  
ATOM   2696  H1'   A    85      34.501  44.965  34.841  1.00  0.00           H  
ATOM   2697  N9    A    85      35.886  46.277  35.652  1.00  0.00           N  
ATOM   2698  C8    A    85      36.777  47.297  35.497  1.00  0.00           C  
ATOM   2699  H8    A    85      36.626  48.164  34.871  1.00  0.00           H  
ATOM   2700  N7    A    85      37.840  47.113  36.270  1.00  0.00           N  
ATOM   2701  C5    A    85      37.575  45.914  36.995  1.00  0.00           C  
ATOM   2702  C6    A    85      38.281  45.005  37.768  1.00  0.00           C  
ATOM   2703  N6    A    85      39.426  45.190  38.337  1.00  0.00           N  
ATOM   2704  H61   A    85      39.829  44.410  38.835  1.00  0.00           H  
ATOM   2705  H62   A    85      39.967  46.043  38.306  1.00  0.00           H  
ATOM   2706  N1    A    85      37.834  43.834  38.145  1.00  0.00           N  
ATOM   2707  C2    A    85      36.545  43.521  37.803  1.00  0.00           C  
ATOM   2708  H2    A    85      36.184  42.637  38.309  1.00  0.00           H  
ATOM   2709  N3    A    85      35.703  44.283  37.083  1.00  0.00           N  
ATOM   2710  C4    A    85      36.342  45.433  36.667  1.00  0.00           C  
ATOM   2711  C3'   A    85      33.026  47.715  34.313  1.00  0.00           C  
ATOM   2712  H3'   A    85      33.465  48.711  34.354  1.00  0.00           H  
ATOM   2713  C2'   A    85      33.468  46.762  35.479  1.00  0.00           C  
ATOM   2714  H2'   A    85      33.744  47.427  36.298  1.00  0.00           H  
ATOM   2715  O2'   A    85      32.567  45.726  35.887  1.00  0.00           O  
ATOM   2716 HO2'   A    85      32.154  45.882  36.740  1.00  0.00           H  
ATOM   2717  O3'   A    85      31.662  47.946  34.229  1.00  0.00           O  
ATOM   2718  P     C    86      30.924  49.005  35.142  1.00  0.00           P  
ATOM   2719  OP1   C    86      29.664  49.155  34.474  1.00  0.00           O  
ATOM   2720  OP2   C    86      31.723  50.204  35.342  1.00  0.00           O  
ATOM   2721  O5'   C    86      30.850  48.329  36.547  1.00  0.00           O  
ATOM   2722  C5'   C    86      29.729  47.649  36.995  1.00  0.00           C  
ATOM   2723  H5'   C    86      29.363  46.931  36.261  1.00  0.00           H  
ATOM   2724 H5''   C    86      28.886  48.278  37.279  1.00  0.00           H  
ATOM   2725  C4'   C    86      29.955  46.824  38.220  1.00  0.00           C  
ATOM   2726  H4'   C    86      29.081  46.191  38.369  1.00  0.00           H  
ATOM   2727  O4'   C    86      31.110  45.983  38.052  1.00  0.00           O  
ATOM   2728  C1'   C    86      31.581  45.687  39.311  1.00  0.00           C  
ATOM   2729  H1'   C    86      31.515  44.612  39.478  1.00  0.00           H  
ATOM   2730  N1    C    86      32.966  46.066  39.547  1.00  0.00           N  
ATOM   2731  C6    C    86      33.557  47.163  38.940  1.00  0.00           C  
ATOM   2732  H6    C    86      33.075  47.851  38.262  1.00  0.00           H  
ATOM   2733  C5    C    86      34.876  47.332  39.170  1.00  0.00           C  
ATOM   2734  H5    C    86      35.418  48.183  38.785  1.00  0.00           H  
ATOM   2735  C4    C    86      35.562  46.424  40.015  1.00  0.00           C  
ATOM   2736  N4    C    86      36.830  46.565  40.190  1.00  0.00           N  
ATOM   2737  H41   C    86      37.453  45.861  40.559  1.00  0.00           H  
ATOM   2738  H42   C    86      37.317  47.306  39.707  1.00  0.00           H  
ATOM   2739  N3    C    86      34.963  45.443  40.706  1.00  0.00           N  
ATOM   2740  C2    C    86      33.699  45.227  40.416  1.00  0.00           C  
ATOM   2741  O2    C    86      33.255  44.231  40.934  1.00  0.00           O  
ATOM   2742  C3'   C    86      30.216  47.554  39.497  1.00  0.00           C  
ATOM   2743  H3'   C    86      31.030  48.261  39.334  1.00  0.00           H  
ATOM   2744  C2'   C    86      30.660  46.341  40.304  1.00  0.00           C  
ATOM   2745  H2'   C    86      31.199  46.687  41.186  1.00  0.00           H  
ATOM   2746  O2'   C    86      29.637  45.419  40.621  1.00  0.00           O  
ATOM   2747 HO2'   C    86      28.858  45.861  40.966  1.00  0.00           H  
ATOM   2748  O3'   C    86      29.066  48.222  40.018  1.00  0.00           O  
ATOM   2749  P     A    87      29.217  49.366  41.042  1.00  0.00           P  
ATOM   2750  OP1   A    87      27.936  49.878  41.499  1.00  0.00           O  
ATOM   2751  OP2   A    87      30.111  50.408  40.435  1.00  0.00           O  
ATOM   2752  O5'   A    87      30.092  48.649  42.212  1.00  0.00           O  
ATOM   2753  C5'   A    87      29.417  47.861  43.155  1.00  0.00           C  
ATOM   2754  H5'   A    87      29.021  46.972  42.665  1.00  0.00           H  
ATOM   2755 H5''   A    87      28.635  48.438  43.648  1.00  0.00           H  
ATOM   2756  C4'   A    87      30.473  47.334  44.155  1.00  0.00           C  
ATOM   2757  H4'   A    87      29.987  46.735  44.925  1.00  0.00           H  
ATOM   2758  O4'   A    87      31.462  46.674  43.545  1.00  0.00           O  
ATOM   2759  C1'   A    87      32.598  46.628  44.387  1.00  0.00           C  
ATOM   2760  H1'   A    87      32.904  45.624  44.682  1.00  0.00           H  
ATOM   2761  N9    A    87      33.609  47.348  43.614  1.00  0.00           N  
ATOM   2762  C8    A    87      33.456  48.317  42.639  1.00  0.00           C  
ATOM   2763  H8    A    87      32.493  48.468  42.172  1.00  0.00           H  
ATOM   2764  N7    A    87      34.569  48.926  42.334  1.00  0.00           N  
ATOM   2765  C5    A    87      35.543  48.339  43.077  1.00  0.00           C  
ATOM   2766  C6    A    87      36.947  48.519  43.226  1.00  0.00           C  
ATOM   2767  N6    A    87      37.665  49.563  42.736  1.00  0.00           N  
ATOM   2768  H61   A    87      38.660  49.604  42.904  1.00  0.00           H  
ATOM   2769  H62   A    87      37.081  50.314  42.397  1.00  0.00           H  
ATOM   2770  N1    A    87      37.615  47.813  44.239  1.00  0.00           N  
ATOM   2771  C2    A    87      36.904  46.994  44.961  1.00  0.00           C  
ATOM   2772  H2    A    87      37.411  46.446  45.741  1.00  0.00           H  
ATOM   2773  N3    A    87      35.598  46.650  44.909  1.00  0.00           N  
ATOM   2774  C4    A    87      34.986  47.341  43.885  1.00  0.00           C  
ATOM   2775  C3'   A    87      31.233  48.408  44.903  1.00  0.00           C  
ATOM   2776  H3'   A    87      31.694  49.034  44.139  1.00  0.00           H  
ATOM   2777  C2'   A    87      32.335  47.530  45.558  1.00  0.00           C  
ATOM   2778  H2'   A    87      33.212  48.138  45.782  1.00  0.00           H  
ATOM   2779  O2'   A    87      31.739  46.751  46.623  1.00  0.00           O  
ATOM   2780 HO2'   A    87      31.200  47.322  47.175  1.00  0.00           H  
ATOM   2781  O3'   A    87      30.685  49.219  45.918  1.00  0.00           O  
ATOM   2782  P     A    88      30.954  50.822  45.939  1.00  0.00           P  
ATOM   2783  OP1   A    88      30.127  51.297  47.069  1.00  0.00           O  
ATOM   2784  OP2   A    88      30.791  51.336  44.601  1.00  0.00           O  
ATOM   2785  O5'   A    88      32.509  51.007  46.238  1.00  0.00           O  
ATOM   2786  C5'   A    88      33.010  52.265  46.317  1.00  0.00           C  
ATOM   2787  H5'   A    88      32.421  52.885  46.993  1.00  0.00           H  
ATOM   2788 H5''   A    88      32.975  52.668  45.304  1.00  0.00           H  
ATOM   2789  C4'   A    88      34.491  52.209  46.731  1.00  0.00           C  
ATOM   2790  H4'   A    88      34.917  53.167  47.030  1.00  0.00           H  
ATOM   2791  O4'   A    88      34.708  51.378  47.821  1.00  0.00           O  
ATOM   2792  C1'   A    88      35.956  50.765  47.714  1.00  0.00           C  
ATOM   2793  H1'   A    88      36.679  51.333  48.301  1.00  0.00           H  
ATOM   2794  N9    A    88      36.048  49.318  48.161  1.00  0.00           N  
ATOM   2795  C8    A    88      34.911  48.541  48.292  1.00  0.00           C  
ATOM   2796  H8    A    88      33.976  49.080  48.250  1.00  0.00           H  
ATOM   2797  N7    A    88      35.072  47.311  48.573  1.00  0.00           N  
ATOM   2798  C5    A    88      36.485  47.269  48.596  1.00  0.00           C  
ATOM   2799  C6    A    88      37.413  46.183  48.752  1.00  0.00           C  
ATOM   2800  N6    A    88      37.219  44.870  48.879  1.00  0.00           N  
ATOM   2801  H61   A    88      38.010  44.271  48.690  1.00  0.00           H  
ATOM   2802  H62   A    88      36.272  44.543  49.008  1.00  0.00           H  
ATOM   2803  N1    A    88      38.705  46.415  48.698  1.00  0.00           N  
ATOM   2804  C2    A    88      39.134  47.631  48.346  1.00  0.00           C  
ATOM   2805  H2    A    88      40.186  47.621  48.100  1.00  0.00           H  
ATOM   2806  N3    A    88      38.452  48.729  48.148  1.00  0.00           N  
ATOM   2807  C4    A    88      37.106  48.455  48.259  1.00  0.00           C  
ATOM   2808  C3'   A    88      35.393  51.778  45.536  1.00  0.00           C  
ATOM   2809  H3'   A    88      34.765  51.141  44.913  1.00  0.00           H  
ATOM   2810  C2'   A    88      36.442  50.854  46.225  1.00  0.00           C  
ATOM   2811  H2'   A    88      36.429  49.886  45.725  1.00  0.00           H  
ATOM   2812  O2'   A    88      37.660  51.509  46.271  1.00  0.00           O  
ATOM   2813 HO2'   A    88      37.892  51.846  45.403  1.00  0.00           H  
ATOM   2814  O3'   A    88      35.979  52.870  44.912  1.00  0.00           O  
ATOM   2815  P     G    89      36.154  52.862  43.350  1.00  0.00           P  
ATOM   2816  OP1   G    89      35.632  54.176  42.927  1.00  0.00           O  
ATOM   2817  OP2   G    89      35.625  51.624  42.655  1.00  0.00           O  
ATOM   2818  O5'   G    89      37.736  52.893  43.093  1.00  0.00           O  
ATOM   2819  C5'   G    89      38.247  53.197  41.794  1.00  0.00           C  
ATOM   2820  H5'   G    89      37.904  54.160  41.415  1.00  0.00           H  
ATOM   2821 H5''   G    89      37.990  52.357  41.149  1.00  0.00           H  
ATOM   2822  C4'   G    89      39.790  53.314  41.726  1.00  0.00           C  
ATOM   2823  H4'   G    89      40.157  53.415  40.704  1.00  0.00           H  
ATOM   2824  O4'   G    89      40.282  54.512  42.379  1.00  0.00           O  
ATOM   2825  C1'   G    89      41.548  54.221  42.943  1.00  0.00           C  
ATOM   2826  H1'   G    89      42.290  54.976  42.682  1.00  0.00           H  
ATOM   2827  N9    G    89      41.498  54.287  44.397  1.00  0.00           N  
ATOM   2828  C8    G    89      40.456  54.567  45.230  1.00  0.00           C  
ATOM   2829  H8    G    89      39.478  54.693  44.790  1.00  0.00           H  
ATOM   2830  N7    G    89      40.822  54.620  46.490  1.00  0.00           N  
ATOM   2831  C5    G    89      42.138  54.342  46.486  1.00  0.00           C  
ATOM   2832  C6    G    89      43.043  54.331  47.631  1.00  0.00           C  
ATOM   2833  O6    G    89      42.826  54.459  48.868  1.00  0.00           O  
ATOM   2834  N1    G    89      44.355  54.120  47.178  1.00  0.00           N  
ATOM   2835  H1    G    89      45.119  54.123  47.837  1.00  0.00           H  
ATOM   2836  C2    G    89      44.670  53.756  45.941  1.00  0.00           C  
ATOM   2837  N2    G    89      45.877  53.380  45.789  1.00  0.00           N  
ATOM   2838  H21   G    89      46.440  53.191  46.606  1.00  0.00           H  
ATOM   2839  H22   G    89      46.007  52.800  44.973  1.00  0.00           H  
ATOM   2840  N3    G    89      43.881  53.732  44.894  1.00  0.00           N  
ATOM   2841  C4    G    89      42.596  54.184  45.193  1.00  0.00           C  
ATOM   2842  C3'   G    89      40.519  52.163  42.400  1.00  0.00           C  
ATOM   2843  H3'   G    89      40.215  51.852  43.400  1.00  0.00           H  
ATOM   2844  C2'   G    89      41.863  52.780  42.516  1.00  0.00           C  
ATOM   2845  H2'   G    89      42.519  52.244  43.201  1.00  0.00           H  
ATOM   2846  O2'   G    89      42.550  52.861  41.254  1.00  0.00           O  
ATOM   2847 HO2'   G    89      42.957  52.020  41.035  1.00  0.00           H  
ATOM   2848  O3'   G    89      40.512  51.112  41.495  1.00  0.00           O  
ATOM   2849  P     G    90      41.301  49.725  41.726  1.00  0.00           P  
ATOM   2850  OP1   G    90      40.967  48.737  40.690  1.00  0.00           O  
ATOM   2851  OP2   G    90      40.962  49.307  43.130  1.00  0.00           O  
ATOM   2852  O5'   G    90      42.825  50.058  41.562  1.00  0.00           O  
ATOM   2853  C5'   G    90      43.670  49.451  40.570  1.00  0.00           C  
ATOM   2854  H5'   G    90      43.277  49.618  39.567  1.00  0.00           H  
ATOM   2855 H5''   G    90      43.771  48.411  40.881  1.00  0.00           H  
ATOM   2856  C4'   G    90      45.025  50.091  40.626  1.00  0.00           C  
ATOM   2857  H4'   G    90      45.707  49.721  39.859  1.00  0.00           H  
ATOM   2858  O4'   G    90      44.922  51.453  40.281  1.00  0.00           O  
ATOM   2859  C1'   G    90      45.818  52.174  41.079  1.00  0.00           C  
ATOM   2860  H1'   G    90      46.790  52.076  40.597  1.00  0.00           H  
ATOM   2861  N9    G    90      45.497  53.683  41.000  1.00  0.00           N  
ATOM   2862  C8    G    90      45.202  54.468  42.034  1.00  0.00           C  
ATOM   2863  H8    G    90      45.231  54.092  43.046  1.00  0.00           H  
ATOM   2864  N7    G    90      45.113  55.752  41.760  1.00  0.00           N  
ATOM   2865  C5    G    90      45.260  55.761  40.345  1.00  0.00           C  
ATOM   2866  C6    G    90      45.174  56.793  39.371  1.00  0.00           C  
ATOM   2867  O6    G    90      44.798  57.968  39.464  1.00  0.00           O  
ATOM   2868  N1    G    90      45.474  56.458  38.110  1.00  0.00           N  
ATOM   2869  H1    G    90      45.113  57.119  37.437  1.00  0.00           H  
ATOM   2870  C2    G    90      45.478  55.157  37.770  1.00  0.00           C  
ATOM   2871  N2    G    90      45.806  54.934  36.492  1.00  0.00           N  
ATOM   2872  H21   G    90      45.930  55.705  35.851  1.00  0.00           H  
ATOM   2873  H22   G    90      45.764  54.005  36.098  1.00  0.00           H  
ATOM   2874  N3    G    90      45.541  54.147  38.546  1.00  0.00           N  
ATOM   2875  C4    G    90      45.444  54.496  39.851  1.00  0.00           C  
ATOM   2876  C3'   G    90      45.723  49.983  41.997  1.00  0.00           C  
ATOM   2877  H3'   G    90      45.284  49.270  42.694  1.00  0.00           H  
ATOM   2878  C2'   G    90      45.658  51.451  42.487  1.00  0.00           C  
ATOM   2879  H2'   G    90      44.647  51.609  42.863  1.00  0.00           H  
ATOM   2880  O2'   G    90      46.690  51.779  43.365  1.00  0.00           O  
ATOM   2881 HO2'   G    90      47.482  51.577  42.862  1.00  0.00           H  
ATOM   2882  O3'   G    90      47.141  49.613  41.780  1.00  0.00           O  
ATOM   2883  P     A    91      47.746  48.316  42.574  1.00  0.00           P  
ATOM   2884  OP1   A    91      49.170  48.119  42.294  1.00  0.00           O  
ATOM   2885  OP2   A    91      46.904  47.198  42.173  1.00  0.00           O  
ATOM   2886  O5'   A    91      47.585  48.825  44.026  1.00  0.00           O  
ATOM   2887  C5'   A    91      48.626  49.120  44.844  1.00  0.00           C  
ATOM   2888  H5'   A    91      49.133  49.974  44.395  1.00  0.00           H  
ATOM   2889 H5''   A    91      49.309  48.270  44.844  1.00  0.00           H  
ATOM   2890  C4'   A    91      48.059  49.425  46.258  1.00  0.00           C  
ATOM   2891  H4'   A    91      48.863  49.863  46.851  1.00  0.00           H  
ATOM   2892  O4'   A    91      47.060  50.485  46.258  1.00  0.00           O  
ATOM   2893  C1'   A    91      46.067  50.221  47.241  1.00  0.00           C  
ATOM   2894  H1'   A    91      46.080  51.113  47.868  1.00  0.00           H  
ATOM   2895  N9    A    91      44.774  49.964  46.596  1.00  0.00           N  
ATOM   2896  C8    A    91      44.583  49.482  45.366  1.00  0.00           C  
ATOM   2897  H8    A    91      45.291  49.071  44.661  1.00  0.00           H  
ATOM   2898  N7    A    91      43.316  49.583  44.962  1.00  0.00           N  
ATOM   2899  C5    A    91      42.638  50.068  46.108  1.00  0.00           C  
ATOM   2900  C6    A    91      41.323  50.489  46.478  1.00  0.00           C  
ATOM   2901  N6    A    91      40.258  50.401  45.712  1.00  0.00           N  
ATOM   2902  H61   A    91      39.412  50.441  46.262  1.00  0.00           H  
ATOM   2903  H62   A    91      40.362  50.201  44.727  1.00  0.00           H  
ATOM   2904  N1    A    91      41.059  50.923  47.710  1.00  0.00           N  
ATOM   2905  C2    A    91      42.052  51.087  48.589  1.00  0.00           C  
ATOM   2906  H2    A    91      41.680  51.388  49.557  1.00  0.00           H  
ATOM   2907  N3    A    91      43.330  50.899  48.334  1.00  0.00           N  
ATOM   2908  C4    A    91      43.575  50.370  47.089  1.00  0.00           C  
ATOM   2909  C3'   A    91      47.447  48.226  46.972  1.00  0.00           C  
ATOM   2910  H3'   A    91      46.849  47.615  46.295  1.00  0.00           H  
ATOM   2911  C2'   A    91      46.634  49.008  47.984  1.00  0.00           C  
ATOM   2912  H2'   A    91      45.749  48.418  48.221  1.00  0.00           H  
ATOM   2913  O2'   A    91      47.400  49.352  49.130  1.00  0.00           O  
ATOM   2914 HO2'   A    91      47.928  48.626  49.468  1.00  0.00           H  
ATOM   2915  O3'   A    91      48.528  47.540  47.599  1.00  0.00           O  
ATOM   2916  P     U    92      48.436  45.952  47.576  1.00  0.00           P  
ATOM   2917  OP1   U    92      49.583  45.421  48.357  1.00  0.00           O  
ATOM   2918  OP2   U    92      48.138  45.525  46.181  1.00  0.00           O  
ATOM   2919  O5'   U    92      47.111  45.813  48.487  1.00  0.00           O  
ATOM   2920  C5'   U    92      46.695  44.563  49.114  1.00  0.00           C  
ATOM   2921  H5'   U    92      47.459  44.203  49.803  1.00  0.00           H  
ATOM   2922 H5''   U    92      46.673  43.816  48.321  1.00  0.00           H  
ATOM   2923  C4'   U    92      45.289  44.550  49.634  1.00  0.00           C  
ATOM   2924  H4'   U    92      45.073  43.517  49.908  1.00  0.00           H  
ATOM   2925  O4'   U    92      45.225  45.506  50.769  1.00  0.00           O  
ATOM   2926  C1'   U    92      44.071  46.315  50.636  1.00  0.00           C  
ATOM   2927  H1'   U    92      43.277  45.768  51.143  1.00  0.00           H  
ATOM   2928  N1    U    92      44.189  47.538  51.383  1.00  0.00           N  
ATOM   2929  C6    U    92      45.331  47.820  52.111  1.00  0.00           C  
ATOM   2930  H6    U    92      46.022  46.999  52.238  1.00  0.00           H  
ATOM   2931  C5    U    92      45.483  48.987  52.766  1.00  0.00           C  
ATOM   2932  H5    U    92      46.393  49.148  53.324  1.00  0.00           H  
ATOM   2933  C4    U    92      44.421  49.991  52.758  1.00  0.00           C  
ATOM   2934  O4    U    92      44.439  51.012  53.349  1.00  0.00           O  
ATOM   2935  N3    U    92      43.357  49.657  52.032  1.00  0.00           N  
ATOM   2936  H3    U    92      42.627  50.354  52.048  1.00  0.00           H  
ATOM   2937  C2    U    92      43.117  48.414  51.476  1.00  0.00           C  
ATOM   2938  O2    U    92      42.000  48.141  50.964  1.00  0.00           O  
ATOM   2939  C3'   U    92      44.146  44.970  48.659  1.00  0.00           C  
ATOM   2940  H3'   U    92      44.624  45.147  47.695  1.00  0.00           H  
ATOM   2941  C2'   U    92      43.767  46.405  49.162  1.00  0.00           C  
ATOM   2942  H2'   U    92      44.451  47.148  48.753  1.00  0.00           H  
ATOM   2943  O2'   U    92      42.418  46.672  48.826  1.00  0.00           O  
ATOM   2944 HO2'   U    92      42.267  47.320  49.517  1.00  0.00           H  
ATOM   2945  O3'   U    92      43.015  44.094  48.644  1.00  0.00           O  
ATOM   2946  P     G    93      43.050  42.739  47.799  1.00  0.00           P  
ATOM   2947  OP1   G    93      43.999  41.765  48.358  1.00  0.00           O  
ATOM   2948  OP2   G    93      43.093  43.234  46.426  1.00  0.00           O  
ATOM   2949  O5'   G    93      41.573  42.116  47.890  1.00  0.00           O  
ATOM   2950  C5'   G    93      41.019  41.441  48.962  1.00  0.00           C  
ATOM   2951  H5'   G    93      40.993  42.126  49.810  1.00  0.00           H  
ATOM   2952 H5''   G    93      41.501  40.482  49.150  1.00  0.00           H  
ATOM   2953  C4'   G    93      39.563  41.208  48.576  1.00  0.00           C  
ATOM   2954  H4'   G    93      39.181  40.650  49.431  1.00  0.00           H  
ATOM   2955  O4'   G    93      38.907  42.470  48.288  1.00  0.00           O  
ATOM   2956  C1'   G    93      37.976  42.275  47.189  1.00  0.00           C  
ATOM   2957  H1'   G    93      36.990  42.578  47.544  1.00  0.00           H  
ATOM   2958  N9    G    93      38.428  43.037  45.966  1.00  0.00           N  
ATOM   2959  C8    G    93      39.618  43.614  45.737  1.00  0.00           C  
ATOM   2960  H8    G    93      40.438  43.708  46.433  1.00  0.00           H  
ATOM   2961  N7    G    93      39.717  44.286  44.609  1.00  0.00           N  
ATOM   2962  C5    G    93      38.428  44.088  44.026  1.00  0.00           C  
ATOM   2963  C6    G    93      37.894  44.423  42.776  1.00  0.00           C  
ATOM   2964  O6    G    93      38.415  45.087  41.826  1.00  0.00           O  
ATOM   2965  N1    G    93      36.662  43.891  42.509  1.00  0.00           N  
ATOM   2966  H1    G    93      36.160  44.051  41.647  1.00  0.00           H  
ATOM   2967  C2    G    93      35.978  43.227  43.405  1.00  0.00           C  
ATOM   2968  N2    G    93      34.749  42.935  43.046  1.00  0.00           N  
ATOM   2969  H21   G    93      34.407  43.227  42.141  1.00  0.00           H  
ATOM   2970  H22   G    93      34.185  42.399  43.689  1.00  0.00           H  
ATOM   2971  N3    G    93      36.436  42.804  44.603  1.00  0.00           N  
ATOM   2972  C4    G    93      37.682  43.296  44.845  1.00  0.00           C  
ATOM   2973  C3'   G    93      39.318  40.389  47.300  1.00  0.00           C  
ATOM   2974  H3'   G    93      39.960  40.772  46.507  1.00  0.00           H  
ATOM   2975  C2'   G    93      37.919  40.850  46.818  1.00  0.00           C  
ATOM   2976  H2'   G    93      37.674  40.699  45.767  1.00  0.00           H  
ATOM   2977  O2'   G    93      36.950  40.312  47.582  1.00  0.00           O  
ATOM   2978 HO2'   G    93      36.417  39.810  46.961  1.00  0.00           H  
ATOM   2979  O3'   G    93      39.587  39.007  47.521  1.00  0.00           O  
ATOM   2980  P     U    94      40.338  38.184  46.446  1.00  0.00           P  
ATOM   2981  OP1   U    94      40.265  36.810  46.904  1.00  0.00           O  
ATOM   2982  OP2   U    94      41.617  38.812  46.062  1.00  0.00           O  
ATOM   2983  O5'   U    94      39.315  38.240  45.193  1.00  0.00           O  
ATOM   2984  C5'   U    94      38.115  37.490  45.201  1.00  0.00           C  
ATOM   2985  H5'   U    94      37.569  37.636  46.133  1.00  0.00           H  
ATOM   2986 H5''   U    94      38.317  36.419  45.164  1.00  0.00           H  
ATOM   2987  C4'   U    94      37.177  37.851  44.059  1.00  0.00           C  
ATOM   2988  H4'   U    94      36.236  37.323  44.215  1.00  0.00           H  
ATOM   2989  O4'   U    94      36.929  39.248  44.025  1.00  0.00           O  
ATOM   2990  C1'   U    94      36.830  39.499  42.604  1.00  0.00           C  
ATOM   2991  H1'   U    94      35.831  39.906  42.451  1.00  0.00           H  
ATOM   2992  N1    U    94      37.726  40.602  42.152  1.00  0.00           N  
ATOM   2993  C6    U    94      38.936  40.798  42.755  1.00  0.00           C  
ATOM   2994  H6    U    94      38.997  40.268  43.694  1.00  0.00           H  
ATOM   2995  C5    U    94      39.861  41.669  42.331  1.00  0.00           C  
ATOM   2996  H5    U    94      40.805  41.790  42.841  1.00  0.00           H  
ATOM   2997  C4    U    94      39.677  42.364  41.039  1.00  0.00           C  
ATOM   2998  O4    U    94      40.454  43.122  40.564  1.00  0.00           O  
ATOM   2999  N3    U    94      38.470  42.071  40.402  1.00  0.00           N  
ATOM   3000  H3    U    94      38.281  42.622  39.577  1.00  0.00           H  
ATOM   3001  C2    U    94      37.550  41.246  40.900  1.00  0.00           C  
ATOM   3002  O2    U    94      36.481  41.081  40.322  1.00  0.00           O  
ATOM   3003  C3'   U    94      37.869  37.397  42.714  1.00  0.00           C  
ATOM   3004  H3'   U    94      38.902  37.740  42.647  1.00  0.00           H  
ATOM   3005  C2'   U    94      36.882  38.208  41.730  1.00  0.00           C  
ATOM   3006  H2'   U    94      37.358  38.328  40.756  1.00  0.00           H  
ATOM   3007  O2'   U    94      35.504  37.650  41.566  1.00  0.00           O  
ATOM   3008 HO2'   U    94      35.354  36.909  42.158  1.00  0.00           H  
ATOM   3009  O3'   U    94      37.740  36.022  42.472  1.00  0.00           O  
ATOM   3010  P     U    95      38.545  35.246  41.423  1.00  0.00           P  
ATOM   3011  OP1   U    95      38.221  33.851  41.534  1.00  0.00           O  
ATOM   3012  OP2   U    95      39.985  35.634  41.487  1.00  0.00           O  
ATOM   3013  O5'   U    95      38.147  35.742  39.993  1.00  0.00           O  
ATOM   3014  C5'   U    95      36.865  35.475  39.441  1.00  0.00           C  
ATOM   3015  H5'   U    95      36.067  35.672  40.157  1.00  0.00           H  
ATOM   3016 H5''   U    95      36.661  34.419  39.264  1.00  0.00           H  
ATOM   3017  C4'   U    95      36.637  36.297  38.204  1.00  0.00           C  
ATOM   3018  H4'   U    95      35.601  36.135  37.905  1.00  0.00           H  
ATOM   3019  O4'   U    95      36.804  37.650  38.600  1.00  0.00           O  
ATOM   3020  C1'   U    95      37.100  38.361  37.363  1.00  0.00           C  
ATOM   3021  H1'   U    95      36.300  39.056  37.108  1.00  0.00           H  
ATOM   3022  N1    U    95      38.326  39.304  37.387  1.00  0.00           N  
ATOM   3023  C6    U    95      39.351  39.146  38.345  1.00  0.00           C  
ATOM   3024  H6    U    95      39.280  38.356  39.077  1.00  0.00           H  
ATOM   3025  C5    U    95      40.326  40.126  38.478  1.00  0.00           C  
ATOM   3026  H5    U    95      40.960  40.062  39.350  1.00  0.00           H  
ATOM   3027  C4    U    95      40.446  41.119  37.510  1.00  0.00           C  
ATOM   3028  O4    U    95      41.298  42.018  37.484  1.00  0.00           O  
ATOM   3029  N3    U    95      39.523  41.089  36.446  1.00  0.00           N  
ATOM   3030  H3    U    95      39.516  41.772  35.701  1.00  0.00           H  
ATOM   3031  C2    U    95      38.450  40.297  36.384  1.00  0.00           C  
ATOM   3032  O2    U    95      37.640  40.520  35.481  1.00  0.00           O  
ATOM   3033  C3'   U    95      37.548  36.084  36.980  1.00  0.00           C  
ATOM   3034  H3'   U    95      38.591  36.119  37.296  1.00  0.00           H  
ATOM   3035  C2'   U    95      37.118  37.347  36.191  1.00  0.00           C  
ATOM   3036  H2'   U    95      37.955  37.458  35.502  1.00  0.00           H  
ATOM   3037  O2'   U    95      35.817  37.394  35.593  1.00  0.00           O  
ATOM   3038 HO2'   U    95      35.772  36.809  34.833  1.00  0.00           H  
ATOM   3039  O3'   U    95      37.147  34.946  36.214  1.00  0.00           O  
ATOM   3040  P     G    96      38.146  34.307  35.016  1.00  0.00           P  
ATOM   3041  OP1   G    96      37.593  33.064  34.577  1.00  0.00           O  
ATOM   3042  OP2   G    96      39.569  34.386  35.577  1.00  0.00           O  
ATOM   3043  O5'   G    96      37.899  35.411  33.879  1.00  0.00           O  
ATOM   3044  C5'   G    96      38.374  35.397  32.545  1.00  0.00           C  
ATOM   3045  H5'   G    96      37.905  34.540  32.062  1.00  0.00           H  
ATOM   3046 H5''   G    96      39.462  35.365  32.491  1.00  0.00           H  
ATOM   3047  C4'   G    96      37.961  36.711  31.882  1.00  0.00           C  
ATOM   3048  H4'   G    96      36.939  36.597  31.522  1.00  0.00           H  
ATOM   3049  O4'   G    96      37.931  37.923  32.700  1.00  0.00           O  
ATOM   3050  C1'   G    96      38.483  39.036  32.085  1.00  0.00           C  
ATOM   3051  H1'   G    96      37.805  39.874  32.243  1.00  0.00           H  
ATOM   3052  N9    G    96      39.834  39.431  32.706  1.00  0.00           N  
ATOM   3053  C8    G    96      40.395  38.809  33.814  1.00  0.00           C  
ATOM   3054  H8    G    96      39.993  37.913  34.265  1.00  0.00           H  
ATOM   3055  N7    G    96      41.427  39.411  34.282  1.00  0.00           N  
ATOM   3056  C5    G    96      41.514  40.573  33.591  1.00  0.00           C  
ATOM   3057  C6    G    96      42.386  41.661  33.792  1.00  0.00           C  
ATOM   3058  O6    G    96      43.207  41.863  34.707  1.00  0.00           O  
ATOM   3059  N1    G    96      42.307  42.575  32.751  1.00  0.00           N  
ATOM   3060  H1    G    96      42.941  43.361  32.770  1.00  0.00           H  
ATOM   3061  C2    G    96      41.349  42.516  31.773  1.00  0.00           C  
ATOM   3062  N2    G    96      41.465  43.410  30.855  1.00  0.00           N  
ATOM   3063  H21   G    96      42.312  43.953  30.773  1.00  0.00           H  
ATOM   3064  H22   G    96      40.823  43.326  30.080  1.00  0.00           H  
ATOM   3065  N3    G    96      40.392  41.615  31.698  1.00  0.00           N  
ATOM   3066  C4    G    96      40.599  40.587  32.580  1.00  0.00           C  
ATOM   3067  C3'   G    96      38.804  37.113  30.620  1.00  0.00           C  
ATOM   3068  H3'   G    96      39.827  36.790  30.809  1.00  0.00           H  
ATOM   3069  C2'   G    96      38.630  38.639  30.608  1.00  0.00           C  
ATOM   3070  H2'   G    96      39.459  39.163  30.133  1.00  0.00           H  
ATOM   3071  O2'   G    96      37.411  39.061  30.002  1.00  0.00           O  
ATOM   3072 HO2'   G    96      37.320  40.015  30.062  1.00  0.00           H  
ATOM   3073  O3'   G    96      38.209  36.396  29.531  1.00  0.00           O  
ATOM   3074  P     C    97      39.102  36.052  28.238  1.00  0.00           P  
ATOM   3075  OP1   C    97      38.166  35.602  27.190  1.00  0.00           O  
ATOM   3076  OP2   C    97      40.108  35.110  28.634  1.00  0.00           O  
ATOM   3077  O5'   C    97      39.851  37.293  27.794  1.00  0.00           O  
ATOM   3078  C5'   C    97      39.210  38.397  27.212  1.00  0.00           C  
ATOM   3079  H5'   C    97      38.474  38.780  27.919  1.00  0.00           H  
ATOM   3080 H5''   C    97      38.686  37.958  26.363  1.00  0.00           H  
ATOM   3081  C4'   C    97      40.312  39.417  26.944  1.00  0.00           C  
ATOM   3082  H4'   C    97      39.826  40.221  26.392  1.00  0.00           H  
ATOM   3083  O4'   C    97      40.708  40.131  28.063  1.00  0.00           O  
ATOM   3084  C1'   C    97      42.078  40.429  27.895  1.00  0.00           C  
ATOM   3085  H1'   C    97      42.124  41.431  27.469  1.00  0.00           H  
ATOM   3086  N1    C    97      42.793  40.320  29.173  1.00  0.00           N  
ATOM   3087  C6    C    97      42.445  39.228  30.033  1.00  0.00           C  
ATOM   3088  H6    C    97      41.676  38.604  29.601  1.00  0.00           H  
ATOM   3089  C5    C    97      43.083  38.966  31.248  1.00  0.00           C  
ATOM   3090  H5    C    97      42.852  38.074  31.811  1.00  0.00           H  
ATOM   3091  C4    C    97      44.072  39.927  31.588  1.00  0.00           C  
ATOM   3092  N4    C    97      44.655  39.900  32.737  1.00  0.00           N  
ATOM   3093  H41   C    97      45.288  40.657  32.951  1.00  0.00           H  
ATOM   3094  H42   C    97      44.616  39.110  33.364  1.00  0.00           H  
ATOM   3095  N3    C    97      44.301  40.988  30.887  1.00  0.00           N  
ATOM   3096  C2    C    97      43.678  41.256  29.687  1.00  0.00           C  
ATOM   3097  O2    C    97      44.114  42.242  29.046  1.00  0.00           O  
ATOM   3098  C3'   C    97      41.511  38.941  26.145  1.00  0.00           C  
ATOM   3099  H3'   C    97      41.421  37.861  26.026  1.00  0.00           H  
ATOM   3100  C2'   C    97      42.661  39.403  26.969  1.00  0.00           C  
ATOM   3101  H2'   C    97      43.119  38.639  27.597  1.00  0.00           H  
ATOM   3102  O2'   C    97      43.678  40.019  26.106  1.00  0.00           O  
ATOM   3103 HO2'   C    97      43.304  40.448  25.334  1.00  0.00           H  
ATOM   3104  O3'   C    97      41.498  39.571  24.859  1.00  0.00           O  
ATOM   3105  P     A    98      41.676  38.682  23.457  1.00  0.00           P  
ATOM   3106  OP1   A    98      41.215  39.647  22.360  1.00  0.00           O  
ATOM   3107  OP2   A    98      40.816  37.494  23.659  1.00  0.00           O  
ATOM   3108  O5'   A    98      43.249  38.306  23.365  1.00  0.00           O  
ATOM   3109  C5'   A    98      44.256  39.259  22.861  1.00  0.00           C  
ATOM   3110  H5'   A    98      44.361  40.083  23.567  1.00  0.00           H  
ATOM   3111 H5''   A    98      43.996  39.460  21.822  1.00  0.00           H  
ATOM   3112  C4'   A    98      45.692  38.550  22.804  1.00  0.00           C  
ATOM   3113  H4'   A    98      46.449  39.220  22.396  1.00  0.00           H  
ATOM   3114  O4'   A    98      46.057  38.398  24.137  1.00  0.00           O  
ATOM   3115  C1'   A    98      46.252  37.046  24.413  1.00  0.00           C  
ATOM   3116  H1'   A    98      47.233  36.932  24.876  1.00  0.00           H  
ATOM   3117  N9    A    98      45.096  36.721  25.369  1.00  0.00           N  
ATOM   3118  C8    A    98      43.850  36.106  25.171  1.00  0.00           C  
ATOM   3119  H8    A    98      43.558  35.983  24.138  1.00  0.00           H  
ATOM   3120  N7    A    98      43.118  35.670  26.202  1.00  0.00           N  
ATOM   3121  C5    A    98      44.019  36.026  27.309  1.00  0.00           C  
ATOM   3122  C6    A    98      43.931  36.159  28.741  1.00  0.00           C  
ATOM   3123  N6    A    98      42.821  35.875  29.424  1.00  0.00           N  
ATOM   3124  H61   A    98      42.823  35.996  30.427  1.00  0.00           H  
ATOM   3125  H62   A    98      42.002  35.568  28.918  1.00  0.00           H  
ATOM   3126  N1    A    98      44.855  36.667  29.470  1.00  0.00           N  
ATOM   3127  C2    A    98      45.939  37.174  28.875  1.00  0.00           C  
ATOM   3128  H2    A    98      46.813  37.465  29.438  1.00  0.00           H  
ATOM   3129  N3    A    98      46.179  37.253  27.580  1.00  0.00           N  
ATOM   3130  C4    A    98      45.151  36.680  26.765  1.00  0.00           C  
ATOM   3131  C3'   A    98      45.777  37.222  22.005  1.00  0.00           C  
ATOM   3132  H3'   A    98      44.810  36.839  21.678  1.00  0.00           H  
ATOM   3133  C2'   A    98      46.222  36.267  23.078  1.00  0.00           C  
ATOM   3134  H2'   A    98      45.512  35.448  23.194  1.00  0.00           H  
ATOM   3135  O2'   A    98      47.493  35.759  22.710  1.00  0.00           O  
ATOM   3136 HO2'   A    98      47.639  35.926  21.776  1.00  0.00           H  
ATOM   3137  O3'   A    98      46.761  37.356  20.958  1.00  0.00           O  
ATOM   3138  P     U    99      46.310  36.802  19.498  1.00  0.00           P  
ATOM   3139  OP1   U    99      45.477  35.610  19.764  1.00  0.00           O  
ATOM   3140  OP2   U    99      47.513  36.803  18.661  1.00  0.00           O  
ATOM   3141  O5'   U    99      45.393  38.039  19.136  1.00  0.00           O  
ATOM   3142  C5'   U    99      45.933  39.347  18.992  1.00  0.00           C  
ATOM   3143  H5'   U    99      46.584  39.253  18.123  1.00  0.00           H  
ATOM   3144 H5''   U    99      46.390  39.676  19.925  1.00  0.00           H  
ATOM   3145  C4'   U    99      44.880  40.436  18.564  1.00  0.00           C  
ATOM   3146  H4'   U    99      44.118  40.338  19.337  1.00  0.00           H  
ATOM   3147  O4'   U    99      45.535  41.716  18.585  1.00  0.00           O  
ATOM   3148  C1'   U    99      44.953  42.513  17.528  1.00  0.00           C  
ATOM   3149  H1'   U    99      44.555  43.422  17.978  1.00  0.00           H  
ATOM   3150  N1    U    99      45.918  42.751  16.433  1.00  0.00           N  
ATOM   3151  C6    U    99      46.955  41.879  16.113  1.00  0.00           C  
ATOM   3152  H6    U    99      47.144  41.089  16.824  1.00  0.00           H  
ATOM   3153  C5    U    99      47.777  42.127  15.078  1.00  0.00           C  
ATOM   3154  H5    U    99      48.590  41.434  14.920  1.00  0.00           H  
ATOM   3155  C4    U    99      47.495  43.180  14.139  1.00  0.00           C  
ATOM   3156  O4    U    99      48.164  43.419  13.158  1.00  0.00           O  
ATOM   3157  N3    U    99      46.486  44.034  14.544  1.00  0.00           N  
ATOM   3158  H3    U    99      46.312  44.887  14.031  1.00  0.00           H  
ATOM   3159  C2    U    99      45.589  43.757  15.537  1.00  0.00           C  
ATOM   3160  O2    U    99      44.582  44.541  15.607  1.00  0.00           O  
ATOM   3161  C3'   U    99      44.300  40.212  17.127  1.00  0.00           C  
ATOM   3162  H3'   U    99      45.103  39.876  16.471  1.00  0.00           H  
ATOM   3163  C2'   U    99      43.852  41.641  16.885  1.00  0.00           C  
ATOM   3164  H2'   U    99      43.755  41.932  15.839  1.00  0.00           H  
ATOM   3165  O2'   U    99      42.621  41.848  17.600  1.00  0.00           O  
ATOM   3166 HO2'   U    99      42.090  41.074  17.396  1.00  0.00           H  
ATOM   3167  O3'   U    99      43.384  39.165  17.166  1.00  0.00           O  
ATOM   3168  P     G   100      42.963  38.318  15.949  1.00  0.00           P  
ATOM   3169  OP1   G   100      41.987  37.367  16.339  1.00  0.00           O  
ATOM   3170  OP2   G   100      44.230  37.746  15.390  1.00  0.00           O  
ATOM   3171  O5'   G   100      42.362  39.400  14.965  1.00  0.00           O  
ATOM   3172  C5'   G   100      40.997  39.777  15.083  1.00  0.00           C  
ATOM   3173  H5'   G   100      40.866  40.001  16.142  1.00  0.00           H  
ATOM   3174 H5''   G   100      40.283  38.996  14.824  1.00  0.00           H  
ATOM   3175  C4'   G   100      40.594  41.014  14.316  1.00  0.00           C  
ATOM   3176  H4'   G   100      39.709  41.404  14.818  1.00  0.00           H  
ATOM   3177  O4'   G   100      41.575  42.011  14.489  1.00  0.00           O  
ATOM   3178  C1'   G   100      41.744  42.774  13.370  1.00  0.00           C  
ATOM   3179  H1'   G   100      41.565  43.839  13.519  1.00  0.00           H  
ATOM   3180  N9    G   100      43.131  42.559  12.840  1.00  0.00           N  
ATOM   3181  C8    G   100      43.946  41.500  13.011  1.00  0.00           C  
ATOM   3182  H8    G   100      43.624  40.656  13.602  1.00  0.00           H  
ATOM   3183  N7    G   100      45.053  41.510  12.359  1.00  0.00           N  
ATOM   3184  C5    G   100      44.965  42.688  11.692  1.00  0.00           C  
ATOM   3185  C6    G   100      45.972  43.234  10.729  1.00  0.00           C  
ATOM   3186  O6    G   100      47.092  42.818  10.313  1.00  0.00           O  
ATOM   3187  N1    G   100      45.487  44.410  10.253  1.00  0.00           N  
ATOM   3188  H1    G   100      46.019  44.855   9.519  1.00  0.00           H  
ATOM   3189  C2    G   100      44.233  44.862  10.441  1.00  0.00           C  
ATOM   3190  N2    G   100      43.802  45.683   9.566  1.00  0.00           N  
ATOM   3191  H21   G   100      44.458  46.085   8.911  1.00  0.00           H  
ATOM   3192  H22   G   100      42.839  45.989   9.594  1.00  0.00           H  
ATOM   3193  N3    G   100      43.314  44.420  11.237  1.00  0.00           N  
ATOM   3194  C4    G   100      43.760  43.309  11.873  1.00  0.00           C  
ATOM   3195  C3'   G   100      40.497  40.823  12.778  1.00  0.00           C  
ATOM   3196  H3'   G   100      41.318  40.174  12.474  1.00  0.00           H  
ATOM   3197  C2'   G   100      40.798  42.246  12.335  1.00  0.00           C  
ATOM   3198  H2'   G   100      41.204  42.255  11.324  1.00  0.00           H  
ATOM   3199  O2'   G   100      39.680  43.106  12.366  1.00  0.00           O  
ATOM   3200 HO2'   G   100      39.289  43.046  13.240  1.00  0.00           H  
ATOM   3201  O3'   G   100      39.184  40.497  12.272  1.00  0.00           O  
ATOM   3202  P     U   101      39.047  39.737  10.877  1.00  0.00           P  
ATOM   3203  OP1   U   101      37.646  39.445  10.615  1.00  0.00           O  
ATOM   3204  OP2   U   101      39.894  38.576  10.967  1.00  0.00           O  
ATOM   3205  O5'   U   101      39.601  40.799   9.799  1.00  0.00           O  
ATOM   3206  C5'   U   101      38.726  41.853   9.308  1.00  0.00           C  
ATOM   3207  H5'   U   101      38.438  42.490  10.144  1.00  0.00           H  
ATOM   3208 H5''   U   101      37.796  41.474   8.886  1.00  0.00           H  
ATOM   3209  C4'   U   101      39.633  42.655   8.337  1.00  0.00           C  
ATOM   3210  H4'   U   101      39.110  43.575   8.072  1.00  0.00           H  
ATOM   3211  O4'   U   101      40.899  43.122   8.832  1.00  0.00           O  
ATOM   3212  C1'   U   101      41.874  43.108   7.788  1.00  0.00           C  
ATOM   3213  H1'   U   101      42.133  44.144   7.568  1.00  0.00           H  
ATOM   3214  N1    U   101      43.085  42.275   8.085  1.00  0.00           N  
ATOM   3215  C6    U   101      43.005  41.183   8.823  1.00  0.00           C  
ATOM   3216  H6    U   101      42.111  40.938   9.378  1.00  0.00           H  
ATOM   3217  C5    U   101      43.987  40.201   8.919  1.00  0.00           C  
ATOM   3218  H5    U   101      43.808  39.310   9.502  1.00  0.00           H  
ATOM   3219  C4    U   101      45.328  40.506   8.419  1.00  0.00           C  
ATOM   3220  O4    U   101      46.320  39.776   8.612  1.00  0.00           O  
ATOM   3221  N3    U   101      45.379  41.638   7.691  1.00  0.00           N  
ATOM   3222  H3    U   101      46.259  41.825   7.234  1.00  0.00           H  
ATOM   3223  C2    U   101      44.342  42.618   7.529  1.00  0.00           C  
ATOM   3224  O2    U   101      44.490  43.559   6.705  1.00  0.00           O  
ATOM   3225  C3'   U   101      39.935  41.777   7.141  1.00  0.00           C  
ATOM   3226  H3'   U   101      40.281  40.796   7.468  1.00  0.00           H  
ATOM   3227  C2'   U   101      41.127  42.589   6.520  1.00  0.00           C  
ATOM   3228  H2'   U   101      41.656  41.907   5.854  1.00  0.00           H  
ATOM   3229  O2'   U   101      40.700  43.687   5.748  1.00  0.00           O  
ATOM   3230 HO2'   U   101      40.130  43.348   5.054  1.00  0.00           H  
ATOM   3231  O3'   U   101      38.854  41.681   6.197  1.00  0.00           O  
ATOM   3232  P     A   102      38.822  40.473   5.211  1.00  0.00           P  
ATOM   3233  OP1   A   102      37.405  40.361   4.794  1.00  0.00           O  
ATOM   3234  OP2   A   102      39.471  39.225   5.732  1.00  0.00           O  
ATOM   3235  O5'   A   102      39.703  40.931   4.058  1.00  0.00           O  
ATOM   3236  C5'   A   102      39.251  41.782   3.088  1.00  0.00           C  
ATOM   3237  H5'   A   102      38.786  42.660   3.536  1.00  0.00           H  
ATOM   3238 H5''   A   102      38.587  41.262   2.397  1.00  0.00           H  
ATOM   3239  C4'   A   102      40.469  42.328   2.337  1.00  0.00           C  
ATOM   3240  H4'   A   102      40.123  42.981   1.537  1.00  0.00           H  
ATOM   3241  O4'   A   102      41.487  42.768   3.142  1.00  0.00           O  
ATOM   3242  C1'   A   102      42.773  42.506   2.604  1.00  0.00           C  
ATOM   3243  H1'   A   102      43.351  43.428   2.557  1.00  0.00           H  
ATOM   3244  N9    A   102      43.545  41.500   3.470  1.00  0.00           N  
ATOM   3245  C8    A   102      43.081  40.548   4.294  1.00  0.00           C  
ATOM   3246  H8    A   102      42.038  40.272   4.251  1.00  0.00           H  
ATOM   3247  N7    A   102      43.958  39.906   5.007  1.00  0.00           N  
ATOM   3248  C5    A   102      45.179  40.450   4.522  1.00  0.00           C  
ATOM   3249  C6    A   102      46.554  40.223   4.692  1.00  0.00           C  
ATOM   3250  N6    A   102      47.258  39.420   5.437  1.00  0.00           N  
ATOM   3251  H61   A   102      48.261  39.498   5.344  1.00  0.00           H  
ATOM   3252  H62   A   102      46.702  38.831   6.040  1.00  0.00           H  
ATOM   3253  N1    A   102      47.430  40.923   4.031  1.00  0.00           N  
ATOM   3254  C2    A   102      47.063  41.778   3.117  1.00  0.00           C  
ATOM   3255  H2    A   102      47.842  42.263   2.547  1.00  0.00           H  
ATOM   3256  N3    A   102      45.817  42.106   2.849  1.00  0.00           N  
ATOM   3257  C4    A   102      44.941  41.445   3.594  1.00  0.00           C  
ATOM   3258  C3'   A   102      41.169  41.276   1.484  1.00  0.00           C  
ATOM   3259  H3'   A   102      41.265  40.332   2.021  1.00  0.00           H  
ATOM   3260  C2'   A   102      42.547  41.888   1.191  1.00  0.00           C  
ATOM   3261  H2'   A   102      43.274  41.140   0.876  1.00  0.00           H  
ATOM   3262  O2'   A   102      42.611  42.974   0.268  1.00  0.00           O  
ATOM   3263 HO2'   A   102      43.393  42.837  -0.271  1.00  0.00           H  
ATOM   3264  O3'   A   102      40.534  41.097   0.243  1.00  0.00           O  
ATOM   3265  P     U   103      40.746  39.805  -0.605  1.00  0.00           P  
ATOM   3266  OP1   U   103      39.734  39.752  -1.646  1.00  0.00           O  
ATOM   3267  OP2   U   103      40.864  38.613   0.290  1.00  0.00           O  
ATOM   3268  O5'   U   103      42.135  39.788  -1.338  1.00  0.00           O  
ATOM   3269  C5'   U   103      42.437  40.654  -2.389  1.00  0.00           C  
ATOM   3270  H5'   U   103      42.096  41.659  -2.141  1.00  0.00           H  
ATOM   3271 H5''   U   103      41.892  40.300  -3.263  1.00  0.00           H  
ATOM   3272  C4'   U   103      43.955  40.840  -2.576  1.00  0.00           C  
ATOM   3273  H4'   U   103      44.043  41.668  -3.279  1.00  0.00           H  
ATOM   3274  O4'   U   103      44.563  41.275  -1.299  1.00  0.00           O  
ATOM   3275  C1'   U   103      45.874  40.784  -1.283  1.00  0.00           C  
ATOM   3276  H1'   U   103      46.472  41.682  -1.125  1.00  0.00           H  
ATOM   3277  N1    U   103      46.028  39.850  -0.094  1.00  0.00           N  
ATOM   3278  C6    U   103      45.042  38.990   0.332  1.00  0.00           C  
ATOM   3279  H6    U   103      44.027  39.122  -0.013  1.00  0.00           H  
ATOM   3280  C5    U   103      45.303  38.174   1.374  1.00  0.00           C  
ATOM   3281  H5    U   103      44.498  37.557   1.744  1.00  0.00           H  
ATOM   3282  C4    U   103      46.587  38.110   2.104  1.00  0.00           C  
ATOM   3283  O4    U   103      46.868  37.432   3.110  1.00  0.00           O  
ATOM   3284  N3    U   103      47.487  39.003   1.611  1.00  0.00           N  
ATOM   3285  H3    U   103      48.418  38.929   1.994  1.00  0.00           H  
ATOM   3286  C2    U   103      47.277  39.864   0.490  1.00  0.00           C  
ATOM   3287  O2    U   103      48.229  40.506   0.069  1.00  0.00           O  
ATOM   3288  C3'   U   103      44.776  39.581  -3.006  1.00  0.00           C  
ATOM   3289  H3'   U   103      44.453  38.706  -2.442  1.00  0.00           H  
ATOM   3290  C2'   U   103      46.171  39.993  -2.593  1.00  0.00           C  
ATOM   3291  H2'   U   103      46.858  39.156  -2.468  1.00  0.00           H  
ATOM   3292  O2'   U   103      46.853  40.841  -3.445  1.00  0.00           O  
ATOM   3293 HO2'   U   103      46.357  41.662  -3.452  1.00  0.00           H  
ATOM   3294  O3'   U   103      44.669  39.199  -4.364  1.00  0.00           O  
ATOM   3295  P     U   104      45.127  37.820  -4.974  1.00  0.00           P  
ATOM   3296  OP1   U   104      45.377  38.019  -6.360  1.00  0.00           O  
ATOM   3297  OP2   U   104      44.001  37.014  -4.592  1.00  0.00           O  
ATOM   3298  O5'   U   104      46.553  37.354  -4.321  1.00  0.00           O  
ATOM   3299  C5'   U   104      47.867  37.799  -4.656  1.00  0.00           C  
ATOM   3300  H5'   U   104      48.007  38.873  -4.532  1.00  0.00           H  
ATOM   3301 H5''   U   104      48.042  37.669  -5.724  1.00  0.00           H  
ATOM   3302  C4'   U   104      48.917  37.064  -3.789  1.00  0.00           C  
ATOM   3303  H4'   U   104      49.930  37.400  -4.009  1.00  0.00           H  
ATOM   3304  O4'   U   104      48.594  37.248  -2.399  1.00  0.00           O  
ATOM   3305  C1'   U   104      49.282  36.171  -1.652  1.00  0.00           C  
ATOM   3306  H1'   U   104      50.183  36.496  -1.131  1.00  0.00           H  
ATOM   3307  N1    U   104      48.382  35.665  -0.627  1.00  0.00           N  
ATOM   3308  C6    U   104      47.053  35.592  -0.948  1.00  0.00           C  
ATOM   3309  H6    U   104      46.744  36.030  -1.886  1.00  0.00           H  
ATOM   3310  C5    U   104      46.175  35.046  -0.082  1.00  0.00           C  
ATOM   3311  H5    U   104      45.119  35.049  -0.311  1.00  0.00           H  
ATOM   3312  C4    U   104      46.614  34.526   1.220  1.00  0.00           C  
ATOM   3313  O4    U   104      45.842  34.221   2.154  1.00  0.00           O  
ATOM   3314  N3    U   104      48.038  34.461   1.362  1.00  0.00           N  
ATOM   3315  H3    U   104      48.324  34.215   2.298  1.00  0.00           H  
ATOM   3316  C2    U   104      48.898  35.041   0.481  1.00  0.00           C  
ATOM   3317  O2    U   104      50.099  35.099   0.796  1.00  0.00           O  
ATOM   3318  C3'   U   104      49.214  35.584  -3.997  1.00  0.00           C  
ATOM   3319  H3'   U   104      48.276  35.093  -4.255  1.00  0.00           H  
ATOM   3320  C2'   U   104      49.686  35.053  -2.598  1.00  0.00           C  
ATOM   3321  H2'   U   104      49.081  34.181  -2.347  1.00  0.00           H  
ATOM   3322  O2'   U   104      51.116  34.802  -2.440  1.00  0.00           O  
ATOM   3323 HO2'   U   104      51.398  34.321  -3.221  1.00  0.00           H  
ATOM   3324  O3'   U   104      50.173  35.342  -4.949  1.00  0.00           O  
ATOM   3325  P    G3   105      50.251  33.945  -5.699  1.00  0.00           P  
ATOM   3326  OP1  G3   105      50.991  34.194  -6.958  1.00  0.00           O  
ATOM   3327  OP2  G3   105      48.876  33.426  -5.876  1.00  0.00           O  
ATOM   3328  O5'  G3   105      51.009  32.991  -4.670  1.00  0.00           O  
ATOM   3329  C5'  G3   105      52.360  32.734  -4.534  1.00  0.00           C  
ATOM   3330  H5'  G3   105      52.859  33.686  -4.350  1.00  0.00           H  
ATOM   3331 H5''  G3   105      52.735  32.495  -5.529  1.00  0.00           H  
ATOM   3332  C4'  G3   105      52.627  31.708  -3.417  1.00  0.00           C  
ATOM   3333  H4'  G3   105      53.675  31.409  -3.427  1.00  0.00           H  
ATOM   3334  O4'  G3   105      52.369  32.118  -2.095  1.00  0.00           O  
ATOM   3335  C1'  G3   105      51.958  31.066  -1.252  1.00  0.00           C  
ATOM   3336  H1'  G3   105      52.591  30.954  -0.371  1.00  0.00           H  
ATOM   3337  N9   G3   105      50.619  31.266  -0.784  1.00  0.00           N  
ATOM   3338  C8   G3   105      49.583  31.803  -1.425  1.00  0.00           C  
ATOM   3339  H8   G3   105      49.666  32.273  -2.394  1.00  0.00           H  
ATOM   3340  N7   G3   105      48.492  31.938  -0.678  1.00  0.00           N  
ATOM   3341  C5   G3   105      48.855  31.320   0.508  1.00  0.00           C  
ATOM   3342  C6   G3   105      48.089  31.189   1.731  1.00  0.00           C  
ATOM   3343  O6   G3   105      46.898  31.565   1.930  1.00  0.00           O  
ATOM   3344  N1   G3   105      48.833  30.571   2.725  1.00  0.00           N  
ATOM   3345  H1   G3   105      48.470  30.766   3.647  1.00  0.00           H  
ATOM   3346  C2   G3   105      50.105  30.059   2.613  1.00  0.00           C  
ATOM   3347  N2   G3   105      50.714  29.724   3.689  1.00  0.00           N  
ATOM   3348  H21  G3   105      50.211  29.848   4.556  1.00  0.00           H  
ATOM   3349  H22  G3   105      51.684  29.449   3.624  1.00  0.00           H  
ATOM   3350  N3   G3   105      50.799  30.145   1.441  1.00  0.00           N  
ATOM   3351  C4   G3   105      50.188  30.862   0.465  1.00  0.00           C  
ATOM   3352  C3'  G3   105      51.904  30.371  -3.518  1.00  0.00           C  
ATOM   3353  H3'  G3   105      50.899  30.585  -3.883  1.00  0.00           H  
ATOM   3354  C2'  G3   105      51.873  29.778  -2.147  1.00  0.00           C  
ATOM   3355  H2'  G3   105      50.940  29.231  -2.015  1.00  0.00           H  
ATOM   3356  O2'  G3   105      53.014  29.077  -1.798  1.00  0.00           O  
ATOM   3357 HO2'  G3   105      53.438  29.195  -2.651  1.00  0.00           H  
ATOM   3358  O3'  G3   105      52.584  29.425  -4.323  1.00  0.00           O  
ATOM   3359 HO3'  G3   105      51.966  28.739  -4.587  1.00  0.00           H  
TER    3360       G3   105 
END   
