# Supplementary material for: Modelling the structures of frameshift-stimulatory pseudoknots from representative bat coronaviruses
Source: PLoS Comput Biol. 2023 May 19;19(5):e1011124. doi: 10.1371/journal.pcbi.1011124 (PMC10234561; doi:10.1371/journal.pcbi.1011124)
Supplement: S3 Data — PDB files for the top 3 representative clusters from each conformer (threaded/unthreaded) of each pseudoknot described in the main text, along with PDB files for the representative clusters shown in S8–S18 Figs. (ZIP) [file pcbi.1011124.s003.zip › SI_Model_PDB_files/Replicates with differnet initial structures/Anlong-8_2ndLowestEnergy_theaded_noMg_cluster1.pdb]

ATOM      1 HO5'  G5     1      13.659  36.978  27.775  1.00  0.00           H  
ATOM      2  O5'  G5     1      13.401  36.062  27.898  1.00  0.00           O  
ATOM      3  C5'  G5     1      14.178  35.571  28.935  1.00  0.00           C  
ATOM      4  H5'  G5     1      15.241  35.650  28.707  1.00  0.00           H  
ATOM      5 H5''  G5     1      13.994  34.541  29.240  1.00  0.00           H  
ATOM      6  C4'  G5     1      13.788  36.365  30.247  1.00  0.00           C  
ATOM      7  H4'  G5     1      14.284  35.924  31.112  1.00  0.00           H  
ATOM      8  O4'  G5     1      14.284  37.678  30.011  1.00  0.00           O  
ATOM      9  C1'  G5     1      13.230  38.501  30.294  1.00  0.00           C  
ATOM     10  H1'  G5     1      13.173  38.782  31.346  1.00  0.00           H  
ATOM     11  N9   G5     1      13.297  39.745  29.575  1.00  0.00           N  
ATOM     12  C8   G5     1      13.315  41.059  30.017  1.00  0.00           C  
ATOM     13  H8   G5     1      13.189  41.271  31.069  1.00  0.00           H  
ATOM     14  N7   G5     1      13.433  41.934  29.053  1.00  0.00           N  
ATOM     15  C5   G5     1      13.465  41.157  27.892  1.00  0.00           C  
ATOM     16  C6   G5     1      13.731  41.514  26.570  1.00  0.00           C  
ATOM     17  O6   G5     1      13.998  42.670  26.162  1.00  0.00           O  
ATOM     18  N1   G5     1      13.798  40.488  25.619  1.00  0.00           N  
ATOM     19  H1   G5     1      14.072  40.625  24.656  1.00  0.00           H  
ATOM     20  C2   G5     1      13.593  39.188  26.049  1.00  0.00           C  
ATOM     21  N2   G5     1      13.580  38.243  25.200  1.00  0.00           N  
ATOM     22  H21  G5     1      13.655  38.574  24.249  1.00  0.00           H  
ATOM     23  H22  G5     1      13.544  37.275  25.489  1.00  0.00           H  
ATOM     24  N3   G5     1      13.517  38.809  27.312  1.00  0.00           N  
ATOM     25  C4   G5     1      13.460  39.803  28.194  1.00  0.00           C  
ATOM     26  C3'  G5     1      12.253  36.419  30.478  1.00  0.00           C  
ATOM     27  H3'  G5     1      11.728  35.592  29.999  1.00  0.00           H  
ATOM     28  C2'  G5     1      11.916  37.807  30.024  1.00  0.00           C  
ATOM     29  H2'  G5     1      11.654  37.782  28.966  1.00  0.00           H  
ATOM     30  O2'  G5     1      10.968  38.525  30.815  1.00  0.00           O  
ATOM     31 HO2'  G5     1      10.617  37.889  31.444  1.00  0.00           H  
ATOM     32  O3'  G5     1      12.005  36.283  31.844  1.00  0.00           O  
ATOM     33  P     C     2      11.718  34.914  32.565  1.00  0.00           P  
ATOM     34  OP1   C     2      10.488  34.370  31.903  1.00  0.00           O  
ATOM     35  OP2   C     2      11.703  35.196  33.986  1.00  0.00           O  
ATOM     36  O5'   C     2      12.913  33.908  32.251  1.00  0.00           O  
ATOM     37  C5'   C     2      13.959  33.603  33.085  1.00  0.00           C  
ATOM     38  H5'   C     2      13.503  33.220  33.998  1.00  0.00           H  
ATOM     39 H5''   C     2      14.617  34.470  33.156  1.00  0.00           H  
ATOM     40  C4'   C     2      14.825  32.463  32.560  1.00  0.00           C  
ATOM     41  H4'   C     2      15.687  32.371  33.221  1.00  0.00           H  
ATOM     42  O4'   C     2      14.179  31.186  32.402  1.00  0.00           O  
ATOM     43  C1'   C     2      14.009  30.730  31.089  1.00  0.00           C  
ATOM     44  H1'   C     2      14.685  29.887  30.945  1.00  0.00           H  
ATOM     45  N1    C     2      12.607  30.305  30.809  1.00  0.00           N  
ATOM     46  C6    C     2      11.472  30.867  31.433  1.00  0.00           C  
ATOM     47  H6    C     2      11.577  31.696  32.118  1.00  0.00           H  
ATOM     48  C5    C     2      10.212  30.388  31.182  1.00  0.00           C  
ATOM     49  H5    C     2       9.346  30.831  31.651  1.00  0.00           H  
ATOM     50  C4    C     2      10.163  29.308  30.281  1.00  0.00           C  
ATOM     51  N4    C     2       9.030  28.802  29.992  1.00  0.00           N  
ATOM     52  H41   C     2       9.025  27.921  29.499  1.00  0.00           H  
ATOM     53  H42   C     2       8.372  29.008  30.730  1.00  0.00           H  
ATOM     54  N3    C     2      11.160  28.786  29.662  1.00  0.00           N  
ATOM     55  C2    C     2      12.412  29.268  29.902  1.00  0.00           C  
ATOM     56  O2    C     2      13.306  28.839  29.228  1.00  0.00           O  
ATOM     57  C3'   C     2      15.383  32.729  31.129  1.00  0.00           C  
ATOM     58  H3'   C     2      15.394  33.796  30.907  1.00  0.00           H  
ATOM     59  C2'   C     2      14.360  31.993  30.242  1.00  0.00           C  
ATOM     60  H2'   C     2      13.480  32.619  30.094  1.00  0.00           H  
ATOM     61  O2'   C     2      15.015  31.778  28.999  1.00  0.00           O  
ATOM     62 HO2'   C     2      15.859  31.461  29.329  1.00  0.00           H  
ATOM     63  O3'   C     2      16.658  32.151  31.022  1.00  0.00           O  
ATOM     64  P     G     3      17.975  32.955  31.364  1.00  0.00           P  
ATOM     65  OP1   G     3      19.076  31.933  31.381  1.00  0.00           O  
ATOM     66  OP2   G     3      17.728  33.698  32.581  1.00  0.00           O  
ATOM     67  O5'   G     3      18.209  33.897  30.100  1.00  0.00           O  
ATOM     68  C5'   G     3      18.218  33.317  28.780  1.00  0.00           C  
ATOM     69  H5'   G     3      17.212  32.975  28.537  1.00  0.00           H  
ATOM     70 H5''   G     3      18.952  32.524  28.635  1.00  0.00           H  
ATOM     71  C4'   G     3      18.708  34.442  27.789  1.00  0.00           C  
ATOM     72  H4'   G     3      18.925  33.998  26.817  1.00  0.00           H  
ATOM     73  O4'   G     3      17.735  35.438  27.505  1.00  0.00           O  
ATOM     74  C1'   G     3      18.351  36.723  27.392  1.00  0.00           C  
ATOM     75  H1'   G     3      17.986  37.165  26.465  1.00  0.00           H  
ATOM     76  N9    G     3      17.919  37.611  28.471  1.00  0.00           N  
ATOM     77  C8    G     3      17.757  37.291  29.812  1.00  0.00           C  
ATOM     78  H8    G     3      17.845  36.272  30.159  1.00  0.00           H  
ATOM     79  N7    G     3      17.322  38.303  30.521  1.00  0.00           N  
ATOM     80  C5    G     3      17.310  39.370  29.646  1.00  0.00           C  
ATOM     81  C6    G     3      17.074  40.778  29.784  1.00  0.00           C  
ATOM     82  O6    G     3      16.791  41.389  30.823  1.00  0.00           O  
ATOM     83  N1    G     3      17.002  41.489  28.592  1.00  0.00           N  
ATOM     84  H1    G     3      16.756  42.469  28.617  1.00  0.00           H  
ATOM     85  C2    G     3      17.371  40.941  27.441  1.00  0.00           C  
ATOM     86  N2    G     3      17.328  41.760  26.419  1.00  0.00           N  
ATOM     87  H21   G     3      17.047  42.712  26.605  1.00  0.00           H  
ATOM     88  H22   G     3      17.691  41.535  25.504  1.00  0.00           H  
ATOM     89  N3    G     3      17.738  39.694  27.238  1.00  0.00           N  
ATOM     90  C4    G     3      17.715  38.971  28.370  1.00  0.00           C  
ATOM     91  C3'   G     3      19.969  35.197  28.239  1.00  0.00           C  
ATOM     92  H3'   G     3      19.720  35.516  29.251  1.00  0.00           H  
ATOM     93  C2'   G     3      19.927  36.530  27.458  1.00  0.00           C  
ATOM     94  H2'   G     3      20.392  37.373  27.969  1.00  0.00           H  
ATOM     95  O2'   G     3      20.360  36.419  26.103  1.00  0.00           O  
ATOM     96 HO2'   G     3      20.151  37.257  25.684  1.00  0.00           H  
ATOM     97  O3'   G     3      21.144  34.394  28.165  1.00  0.00           O  
ATOM     98  P     A     4      22.506  34.783  28.950  1.00  0.00           P  
ATOM     99  OP1   A     4      23.275  33.528  29.138  1.00  0.00           O  
ATOM    100  OP2   A     4      22.066  35.531  30.160  1.00  0.00           O  
ATOM    101  O5'   A     4      23.330  35.681  27.899  1.00  0.00           O  
ATOM    102  C5'   A     4      24.070  35.189  26.760  1.00  0.00           C  
ATOM    103  H5'   A     4      23.472  34.555  26.106  1.00  0.00           H  
ATOM    104 H5''   A     4      24.805  34.473  27.128  1.00  0.00           H  
ATOM    105  C4'   A     4      24.783  36.216  25.968  1.00  0.00           C  
ATOM    106  H4'   A     4      25.390  35.624  25.283  1.00  0.00           H  
ATOM    107  O4'   A     4      23.804  36.987  25.248  1.00  0.00           O  
ATOM    108  C1'   A     4      24.446  38.253  25.102  1.00  0.00           C  
ATOM    109  H1'   A     4      24.387  38.696  24.108  1.00  0.00           H  
ATOM    110  N9    A     4      23.724  39.265  25.980  1.00  0.00           N  
ATOM    111  C8    A     4      22.623  38.968  26.827  1.00  0.00           C  
ATOM    112  H8    A     4      22.046  38.061  26.723  1.00  0.00           H  
ATOM    113  N7    A     4      22.433  39.993  27.589  1.00  0.00           N  
ATOM    114  C5    A     4      23.364  40.990  27.237  1.00  0.00           C  
ATOM    115  C6    A     4      23.771  42.200  27.789  1.00  0.00           C  
ATOM    116  N6    A     4      23.143  42.794  28.806  1.00  0.00           N  
ATOM    117  H61   A     4      23.432  43.657  29.243  1.00  0.00           H  
ATOM    118  H62   A     4      22.361  42.315  29.230  1.00  0.00           H  
ATOM    119  N1    A     4      24.772  42.902  27.261  1.00  0.00           N  
ATOM    120  C2    A     4      25.359  42.374  26.241  1.00  0.00           C  
ATOM    121  H2    A     4      26.237  42.940  25.966  1.00  0.00           H  
ATOM    122  N3    A     4      25.185  41.268  25.615  1.00  0.00           N  
ATOM    123  C4    A     4      24.111  40.599  26.130  1.00  0.00           C  
ATOM    124  C3'   A     4      25.676  37.122  26.828  1.00  0.00           C  
ATOM    125  H3'   A     4      25.189  37.442  27.750  1.00  0.00           H  
ATOM    126  C2'   A     4      25.887  38.090  25.654  1.00  0.00           C  
ATOM    127  H2'   A     4      26.271  39.042  26.023  1.00  0.00           H  
ATOM    128  O2'   A     4      26.774  37.604  24.687  1.00  0.00           O  
ATOM    129 HO2'   A     4      27.602  37.373  25.114  1.00  0.00           H  
ATOM    130  O3'   A     4      26.891  36.498  27.104  1.00  0.00           O  
ATOM    131  P     G     5      27.589  36.499  28.564  1.00  0.00           P  
ATOM    132  OP1   G     5      28.860  35.811  28.551  1.00  0.00           O  
ATOM    133  OP2   G     5      26.561  36.052  29.552  1.00  0.00           O  
ATOM    134  O5'   G     5      27.752  38.060  28.833  1.00  0.00           O  
ATOM    135  C5'   G     5      28.615  38.916  28.073  1.00  0.00           C  
ATOM    136  H5'   G     5      28.328  38.900  27.021  1.00  0.00           H  
ATOM    137 H5''   G     5      29.633  38.581  28.274  1.00  0.00           H  
ATOM    138  C4'   G     5      28.571  40.386  28.514  1.00  0.00           C  
ATOM    139  H4'   G     5      29.253  41.008  27.934  1.00  0.00           H  
ATOM    140  O4'   G     5      27.238  40.842  28.332  1.00  0.00           O  
ATOM    141  C1'   G     5      26.754  41.616  29.405  1.00  0.00           C  
ATOM    142  H1'   G     5      26.402  42.596  29.083  1.00  0.00           H  
ATOM    143  N9    G     5      25.761  40.895  30.150  1.00  0.00           N  
ATOM    144  C8    G     5      25.219  39.682  29.730  1.00  0.00           C  
ATOM    145  H8    G     5      25.551  39.125  28.866  1.00  0.00           H  
ATOM    146  N7    G     5      24.256  39.224  30.554  1.00  0.00           N  
ATOM    147  C5    G     5      24.098  40.265  31.487  1.00  0.00           C  
ATOM    148  C6    G     5      23.373  40.421  32.761  1.00  0.00           C  
ATOM    149  O6    G     5      22.692  39.613  33.407  1.00  0.00           O  
ATOM    150  N1    G     5      23.616  41.589  33.380  1.00  0.00           N  
ATOM    151  H1    G     5      23.013  41.826  34.154  1.00  0.00           H  
ATOM    152  C2    G     5      24.225  42.638  32.865  1.00  0.00           C  
ATOM    153  N2    G     5      24.206  43.736  33.557  1.00  0.00           N  
ATOM    154  H21   G     5      23.729  43.724  34.447  1.00  0.00           H  
ATOM    155  H22   G     5      24.571  44.592  33.165  1.00  0.00           H  
ATOM    156  N3    G     5      24.980  42.593  31.783  1.00  0.00           N  
ATOM    157  C4    G     5      24.910  41.365  31.163  1.00  0.00           C  
ATOM    158  C3'   G     5      28.810  40.583  29.965  1.00  0.00           C  
ATOM    159  H3'   G     5      28.335  39.772  30.517  1.00  0.00           H  
ATOM    160  C2'   G     5      28.053  41.925  30.207  1.00  0.00           C  
ATOM    161  H2'   G     5      27.839  42.071  31.266  1.00  0.00           H  
ATOM    162  O2'   G     5      28.699  43.033  29.573  1.00  0.00           O  
ATOM    163 HO2'   G     5      29.591  43.217  29.876  1.00  0.00           H  
ATOM    164  O3'   G     5      30.146  40.647  30.229  1.00  0.00           O  
ATOM    165  P     G     6      30.689  40.197  31.663  1.00  0.00           P  
ATOM    166  OP1   G     6      32.161  40.430  31.616  1.00  0.00           O  
ATOM    167  OP2   G     6      30.199  38.860  31.912  1.00  0.00           O  
ATOM    168  O5'   G     6      29.955  41.293  32.676  1.00  0.00           O  
ATOM    169  C5'   G     6      30.420  42.650  32.805  1.00  0.00           C  
ATOM    170  H5'   G     6      30.294  43.175  31.858  1.00  0.00           H  
ATOM    171 H5''   G     6      31.491  42.616  33.008  1.00  0.00           H  
ATOM    172  C4'   G     6      29.698  43.394  33.925  1.00  0.00           C  
ATOM    173  H4'   G     6      30.295  44.305  33.870  1.00  0.00           H  
ATOM    174  O4'   G     6      28.292  43.561  33.670  1.00  0.00           O  
ATOM    175  C1'   G     6      27.640  43.463  34.911  1.00  0.00           C  
ATOM    176  H1'   G     6      26.961  44.294  35.101  1.00  0.00           H  
ATOM    177  N9    G     6      26.975  42.139  35.038  1.00  0.00           N  
ATOM    178  C8    G     6      27.226  41.009  34.321  1.00  0.00           C  
ATOM    179  H8    G     6      27.772  41.057  33.390  1.00  0.00           H  
ATOM    180  N7    G     6      26.611  39.963  34.737  1.00  0.00           N  
ATOM    181  C5    G     6      26.051  40.405  35.934  1.00  0.00           C  
ATOM    182  C6    G     6      25.154  39.800  36.858  1.00  0.00           C  
ATOM    183  O6    G     6      24.749  38.652  36.798  1.00  0.00           O  
ATOM    184  N1    G     6      24.591  40.681  37.728  1.00  0.00           N  
ATOM    185  H1    G     6      24.002  40.254  38.428  1.00  0.00           H  
ATOM    186  C2    G     6      24.750  42.030  37.819  1.00  0.00           C  
ATOM    187  N2    G     6      24.191  42.752  38.749  1.00  0.00           N  
ATOM    188  H21   G     6      23.519  42.254  39.313  1.00  0.00           H  
ATOM    189  H22   G     6      24.445  43.729  38.794  1.00  0.00           H  
ATOM    190  N3    G     6      25.591  42.616  36.954  1.00  0.00           N  
ATOM    191  C4    G     6      26.111  41.746  36.010  1.00  0.00           C  
ATOM    192  C3'   G     6      30.001  42.658  35.231  1.00  0.00           C  
ATOM    193  H3'   G     6      29.772  41.594  35.175  1.00  0.00           H  
ATOM    194  C2'   G     6      28.836  43.430  35.936  1.00  0.00           C  
ATOM    195  H2'   G     6      28.587  43.025  36.917  1.00  0.00           H  
ATOM    196  O2'   G     6      29.093  44.805  36.158  1.00  0.00           O  
ATOM    197 HO2'   G     6      30.017  45.059  36.109  1.00  0.00           H  
ATOM    198  O3'   G     6      31.347  42.807  35.766  1.00  0.00           O  
ATOM    199  P     G     7      31.867  42.026  37.003  1.00  0.00           P  
ATOM    200  OP1   G     7      33.177  42.538  37.326  1.00  0.00           O  
ATOM    201  OP2   G     7      31.721  40.577  36.712  1.00  0.00           O  
ATOM    202  O5'   G     7      30.933  42.234  38.141  1.00  0.00           O  
ATOM    203  C5'   G     7      30.984  43.527  38.792  1.00  0.00           C  
ATOM    204  H5'   G     7      30.839  44.440  38.215  1.00  0.00           H  
ATOM    205 H5''   G     7      31.952  43.759  39.235  1.00  0.00           H  
ATOM    206  C4'   G     7      30.037  43.512  39.942  1.00  0.00           C  
ATOM    207  H4'   G     7      30.154  44.472  40.444  1.00  0.00           H  
ATOM    208  O4'   G     7      28.669  43.421  39.499  1.00  0.00           O  
ATOM    209  C1'   G     7      27.881  42.690  40.430  1.00  0.00           C  
ATOM    210  H1'   G     7      26.960  43.210  40.696  1.00  0.00           H  
ATOM    211  N9    G     7      27.547  41.397  39.821  1.00  0.00           N  
ATOM    212  C8    G     7      28.021  40.794  38.670  1.00  0.00           C  
ATOM    213  H8    G     7      28.678  41.312  37.986  1.00  0.00           H  
ATOM    214  N7    G     7      27.661  39.545  38.606  1.00  0.00           N  
ATOM    215  C5    G     7      26.754  39.281  39.627  1.00  0.00           C  
ATOM    216  C6    G     7      26.172  38.139  40.197  1.00  0.00           C  
ATOM    217  O6    G     7      26.265  36.974  39.905  1.00  0.00           O  
ATOM    218  N1    G     7      25.468  38.384  41.343  1.00  0.00           N  
ATOM    219  H1    G     7      24.914  37.616  41.696  1.00  0.00           H  
ATOM    220  C2    G     7      25.471  39.563  41.948  1.00  0.00           C  
ATOM    221  N2    G     7      24.777  39.594  43.068  1.00  0.00           N  
ATOM    222  H21   G     7      24.247  38.782  43.352  1.00  0.00           H  
ATOM    223  H22   G     7      24.806  40.392  43.685  1.00  0.00           H  
ATOM    224  N3    G     7      26.117  40.639  41.590  1.00  0.00           N  
ATOM    225  C4    G     7      26.838  40.444  40.459  1.00  0.00           C  
ATOM    226  C3'   G     7      30.220  42.424  40.920  1.00  0.00           C  
ATOM    227  H3'   G     7      30.404  41.439  40.491  1.00  0.00           H  
ATOM    228  C2'   G     7      28.791  42.523  41.643  1.00  0.00           C  
ATOM    229  H2'   G     7      28.613  41.644  42.263  1.00  0.00           H  
ATOM    230  O2'   G     7      28.759  43.719  42.411  1.00  0.00           O  
ATOM    231 HO2'   G     7      29.680  43.837  42.657  1.00  0.00           H  
ATOM    232  O3'   G     7      31.244  42.795  41.835  1.00  0.00           O  
ATOM    233  P     G     8      32.036  41.737  42.745  1.00  0.00           P  
ATOM    234  OP1   G     8      33.131  42.455  43.454  1.00  0.00           O  
ATOM    235  OP2   G     8      32.317  40.638  41.866  1.00  0.00           O  
ATOM    236  O5'   G     8      30.997  41.193  43.789  1.00  0.00           O  
ATOM    237  C5'   G     8      30.264  41.994  44.728  1.00  0.00           C  
ATOM    238  H5'   G     8      29.555  42.682  44.267  1.00  0.00           H  
ATOM    239 H5''   G     8      31.034  42.427  45.366  1.00  0.00           H  
ATOM    240  C4'   G     8      29.243  41.131  45.527  1.00  0.00           C  
ATOM    241  H4'   G     8      28.837  41.757  46.321  1.00  0.00           H  
ATOM    242  O4'   G     8      28.155  40.808  44.612  1.00  0.00           O  
ATOM    243  C1'   G     8      27.674  39.528  44.999  1.00  0.00           C  
ATOM    244  H1'   G     8      26.622  39.479  45.280  1.00  0.00           H  
ATOM    245  N9    G     8      27.966  38.632  43.911  1.00  0.00           N  
ATOM    246  C8    G     8      28.774  38.721  42.841  1.00  0.00           C  
ATOM    247  H8    G     8      29.336  39.607  42.583  1.00  0.00           H  
ATOM    248  N7    G     8      28.883  37.627  42.113  1.00  0.00           N  
ATOM    249  C5    G     8      27.927  36.784  42.704  1.00  0.00           C  
ATOM    250  C6    G     8      27.467  35.452  42.367  1.00  0.00           C  
ATOM    251  O6    G     8      27.722  34.774  41.410  1.00  0.00           O  
ATOM    252  N1    G     8      26.566  34.920  43.268  1.00  0.00           N  
ATOM    253  H1    G     8      26.087  34.065  43.025  1.00  0.00           H  
ATOM    254  C2    G     8      26.122  35.662  44.347  1.00  0.00           C  
ATOM    255  N2    G     8      25.251  35.118  45.077  1.00  0.00           N  
ATOM    256  H21   G     8      24.929  34.214  44.764  1.00  0.00           H  
ATOM    257  H22   G     8      24.849  35.545  45.900  1.00  0.00           H  
ATOM    258  N3    G     8      26.462  36.885  44.591  1.00  0.00           N  
ATOM    259  C4    G     8      27.413  37.395  43.790  1.00  0.00           C  
ATOM    260  C3'   G     8      29.752  39.793  46.042  1.00  0.00           C  
ATOM    261  H3'   G     8      30.412  39.311  45.320  1.00  0.00           H  
ATOM    262  C2'   G     8      28.384  39.095  46.251  1.00  0.00           C  
ATOM    263  H2'   G     8      28.437  38.008  46.302  1.00  0.00           H  
ATOM    264  O2'   G     8      27.613  39.499  47.354  1.00  0.00           O  
ATOM    265 HO2'   G     8      28.266  39.993  47.856  1.00  0.00           H  
ATOM    266  O3'   G     8      30.431  39.994  47.222  1.00  0.00           O  
ATOM    267  P     C     9      31.457  38.839  47.732  1.00  0.00           P  
ATOM    268  OP1   C     9      32.054  39.313  48.936  1.00  0.00           O  
ATOM    269  OP2   C     9      32.327  38.447  46.579  1.00  0.00           O  
ATOM    270  O5'   C     9      30.624  37.623  48.067  1.00  0.00           O  
ATOM    271  C5'   C     9      29.714  37.528  49.137  1.00  0.00           C  
ATOM    272  H5'   C     9      29.068  38.405  49.093  1.00  0.00           H  
ATOM    273 H5''   C     9      30.212  37.604  50.104  1.00  0.00           H  
ATOM    274  C4'   C     9      28.807  36.291  49.186  1.00  0.00           C  
ATOM    275  H4'   C     9      28.149  36.298  50.055  1.00  0.00           H  
ATOM    276  O4'   C     9      28.075  36.224  48.008  1.00  0.00           O  
ATOM    277  C1'   C     9      27.893  34.874  47.776  1.00  0.00           C  
ATOM    278  H1'   C     9      26.832  34.630  47.824  1.00  0.00           H  
ATOM    279  N1    C     9      28.427  34.524  46.530  1.00  0.00           N  
ATOM    280  C6    C     9      29.445  35.221  45.966  1.00  0.00           C  
ATOM    281  H6    C     9      29.837  36.121  46.417  1.00  0.00           H  
ATOM    282  C5    C     9      29.939  34.792  44.758  1.00  0.00           C  
ATOM    283  H5    C     9      30.703  35.357  44.246  1.00  0.00           H  
ATOM    284  C4    C     9      29.456  33.572  44.247  1.00  0.00           C  
ATOM    285  N4    C     9      29.906  33.165  43.105  1.00  0.00           N  
ATOM    286  H41   C     9      29.372  32.443  42.643  1.00  0.00           H  
ATOM    287  H42   C     9      30.515  33.832  42.653  1.00  0.00           H  
ATOM    288  N3    C     9      28.572  32.847  44.899  1.00  0.00           N  
ATOM    289  C2    C     9      28.012  33.282  46.032  1.00  0.00           C  
ATOM    290  O2    C     9      27.194  32.527  46.622  1.00  0.00           O  
ATOM    291  C3'   C     9      29.708  35.112  49.307  1.00  0.00           C  
ATOM    292  H3'   C     9      30.433  35.245  48.504  1.00  0.00           H  
ATOM    293  C2'   C     9      28.604  34.086  48.828  1.00  0.00           C  
ATOM    294  H2'   C     9      29.051  33.166  48.450  1.00  0.00           H  
ATOM    295  O2'   C     9      27.599  33.735  49.749  1.00  0.00           O  
ATOM    296 HO2'   C     9      27.251  32.860  49.562  1.00  0.00           H  
ATOM    297  O3'   C     9      30.321  34.916  50.575  1.00  0.00           O  
ATOM    298  P     U    10      31.534  33.908  50.758  1.00  0.00           P  
ATOM    299  OP1   U    10      31.926  33.698  52.174  1.00  0.00           O  
ATOM    300  OP2   U    10      32.636  34.362  49.950  1.00  0.00           O  
ATOM    301  O5'   U    10      31.000  32.455  50.143  1.00  0.00           O  
ATOM    302  C5'   U    10      30.216  31.652  51.027  1.00  0.00           C  
ATOM    303  H5'   U    10      29.283  32.195  51.176  1.00  0.00           H  
ATOM    304 H5''   U    10      30.655  31.396  51.992  1.00  0.00           H  
ATOM    305  C4'   U    10      29.756  30.374  50.154  1.00  0.00           C  
ATOM    306  H4'   U    10      28.998  29.825  50.713  1.00  0.00           H  
ATOM    307  O4'   U    10      29.217  30.565  48.883  1.00  0.00           O  
ATOM    308  C1'   U    10      29.467  29.449  48.066  1.00  0.00           C  
ATOM    309  H1'   U    10      28.543  28.991  47.713  1.00  0.00           H  
ATOM    310  N1    U    10      30.323  29.792  46.904  1.00  0.00           N  
ATOM    311  C6    U    10      31.149  30.947  46.896  1.00  0.00           C  
ATOM    312  H6    U    10      31.245  31.471  47.836  1.00  0.00           H  
ATOM    313  C5    U    10      31.754  31.288  45.690  1.00  0.00           C  
ATOM    314  H5    U    10      32.354  32.184  45.760  1.00  0.00           H  
ATOM    315  C4    U    10      31.598  30.552  44.407  1.00  0.00           C  
ATOM    316  O4    U    10      32.124  30.856  43.332  1.00  0.00           O  
ATOM    317  N3    U    10      30.798  29.423  44.519  1.00  0.00           N  
ATOM    318  H3    U    10      30.514  28.915  43.693  1.00  0.00           H  
ATOM    319  C2    U    10      30.119  29.014  45.730  1.00  0.00           C  
ATOM    320  O2    U    10      29.392  28.057  45.756  1.00  0.00           O  
ATOM    321  C3'   U    10      30.872  29.397  49.910  1.00  0.00           C  
ATOM    322  H3'   U    10      31.596  29.920  49.286  1.00  0.00           H  
ATOM    323  C2'   U    10      30.245  28.447  48.946  1.00  0.00           C  
ATOM    324  H2'   U    10      30.953  27.850  48.371  1.00  0.00           H  
ATOM    325  O2'   U    10      29.336  27.523  49.542  1.00  0.00           O  
ATOM    326 HO2'   U    10      29.475  27.482  50.491  1.00  0.00           H  
ATOM    327  O3'   U    10      31.591  28.862  51.079  1.00  0.00           O  
ATOM    328  P     C    11      32.958  28.160  51.058  1.00  0.00           P  
ATOM    329  OP1   C    11      33.139  27.770  52.476  1.00  0.00           O  
ATOM    330  OP2   C    11      33.920  29.095  50.427  1.00  0.00           O  
ATOM    331  O5'   C    11      32.857  26.845  50.159  1.00  0.00           O  
ATOM    332  C5'   C    11      32.123  25.612  50.501  1.00  0.00           C  
ATOM    333  H5'   C    11      31.076  25.737  50.778  1.00  0.00           H  
ATOM    334 H5''   C    11      32.674  25.036  51.244  1.00  0.00           H  
ATOM    335  C4'   C    11      32.020  24.786  49.163  1.00  0.00           C  
ATOM    336  H4'   C    11      31.402  23.912  49.368  1.00  0.00           H  
ATOM    337  O4'   C    11      31.502  25.538  48.073  1.00  0.00           O  
ATOM    338  C1'   C    11      32.055  25.090  46.801  1.00  0.00           C  
ATOM    339  H1'   C    11      31.230  24.624  46.263  1.00  0.00           H  
ATOM    340  N1    C    11      32.633  26.158  45.907  1.00  0.00           N  
ATOM    341  C6    C    11      33.135  27.322  46.336  1.00  0.00           C  
ATOM    342  H6    C    11      33.163  27.571  47.387  1.00  0.00           H  
ATOM    343  C5    C    11      33.677  28.171  45.435  1.00  0.00           C  
ATOM    344  H5    C    11      34.076  29.101  45.813  1.00  0.00           H  
ATOM    345  C4    C    11      33.926  27.699  44.096  1.00  0.00           C  
ATOM    346  N4    C    11      34.465  28.554  43.288  1.00  0.00           N  
ATOM    347  H41   C    11      34.410  28.318  42.308  1.00  0.00           H  
ATOM    348  H42   C    11      34.690  29.498  43.569  1.00  0.00           H  
ATOM    349  N3    C    11      33.507  26.553  43.688  1.00  0.00           N  
ATOM    350  C2    C    11      32.873  25.822  44.550  1.00  0.00           C  
ATOM    351  O2    C    11      32.586  24.682  44.082  1.00  0.00           O  
ATOM    352  C3'   C    11      33.391  24.336  48.670  1.00  0.00           C  
ATOM    353  H3'   C    11      34.068  25.182  48.544  1.00  0.00           H  
ATOM    354  C2'   C    11      33.006  23.949  47.177  1.00  0.00           C  
ATOM    355  H2'   C    11      33.844  23.946  46.480  1.00  0.00           H  
ATOM    356  O2'   C    11      32.254  22.727  47.197  1.00  0.00           O  
ATOM    357 HO2'   C    11      32.878  21.997  47.175  1.00  0.00           H  
ATOM    358  O3'   C    11      33.898  23.345  49.526  1.00  0.00           O  
ATOM    359  P     U    12      35.456  22.903  49.378  1.00  0.00           P  
ATOM    360  OP1   U    12      35.822  22.045  50.478  1.00  0.00           O  
ATOM    361  OP2   U    12      36.229  24.128  49.189  1.00  0.00           O  
ATOM    362  O5'   U    12      35.473  21.973  48.026  1.00  0.00           O  
ATOM    363  C5'   U    12      34.855  20.688  47.999  1.00  0.00           C  
ATOM    364  H5'   U    12      33.834  20.833  48.351  1.00  0.00           H  
ATOM    365 H5''   U    12      35.413  19.972  48.602  1.00  0.00           H  
ATOM    366  C4'   U    12      34.860  20.182  46.589  1.00  0.00           C  
ATOM    367  H4'   U    12      34.340  19.224  46.569  1.00  0.00           H  
ATOM    368  O4'   U    12      34.373  21.091  45.570  1.00  0.00           O  
ATOM    369  C1'   U    12      35.120  20.952  44.367  1.00  0.00           C  
ATOM    370  H1'   U    12      34.431  20.726  43.553  1.00  0.00           H  
ATOM    371  N1    U    12      35.889  22.157  44.048  1.00  0.00           N  
ATOM    372  C6    U    12      36.381  23.028  44.998  1.00  0.00           C  
ATOM    373  H6    U    12      36.271  22.748  46.035  1.00  0.00           H  
ATOM    374  C5    U    12      36.827  24.227  44.618  1.00  0.00           C  
ATOM    375  H5    U    12      36.989  24.947  45.406  1.00  0.00           H  
ATOM    376  C4    U    12      36.631  24.710  43.238  1.00  0.00           C  
ATOM    377  O4    U    12      37.021  25.769  42.851  1.00  0.00           O  
ATOM    378  N3    U    12      36.336  23.752  42.346  1.00  0.00           N  
ATOM    379  H3    U    12      36.481  23.984  41.374  1.00  0.00           H  
ATOM    380  C2    U    12      35.882  22.458  42.691  1.00  0.00           C  
ATOM    381  O2    U    12      35.560  21.684  41.809  1.00  0.00           O  
ATOM    382  C3'   U    12      36.211  19.872  46.037  1.00  0.00           C  
ATOM    383  H3'   U    12      36.871  20.698  46.304  1.00  0.00           H  
ATOM    384  C2'   U    12      36.059  19.778  44.484  1.00  0.00           C  
ATOM    385  H2'   U    12      36.957  19.989  43.902  1.00  0.00           H  
ATOM    386  O2'   U    12      35.425  18.476  44.188  1.00  0.00           O  
ATOM    387 HO2'   U    12      35.978  17.751  44.490  1.00  0.00           H  
ATOM    388  O3'   U    12      36.730  18.628  46.492  1.00  0.00           O  
ATOM    389  P     A    13      38.306  18.558  46.566  1.00  0.00           P  
ATOM    390  OP1   A    13      38.596  17.171  46.945  1.00  0.00           O  
ATOM    391  OP2   A    13      38.786  19.598  47.486  1.00  0.00           O  
ATOM    392  O5'   A    13      38.918  18.775  45.163  1.00  0.00           O  
ATOM    393  C5'   A    13      39.178  17.681  44.310  1.00  0.00           C  
ATOM    394  H5'   A    13      38.266  17.097  44.187  1.00  0.00           H  
ATOM    395 H5''   A    13      39.935  17.001  44.703  1.00  0.00           H  
ATOM    396  C4'   A    13      39.745  18.030  42.932  1.00  0.00           C  
ATOM    397  H4'   A    13      39.633  17.114  42.353  1.00  0.00           H  
ATOM    398  O4'   A    13      38.930  18.924  42.273  1.00  0.00           O  
ATOM    399  C1'   A    13      39.733  19.632  41.326  1.00  0.00           C  
ATOM    400  H1'   A    13      39.462  19.415  40.293  1.00  0.00           H  
ATOM    401  N9    A    13      39.720  21.041  41.662  1.00  0.00           N  
ATOM    402  C8    A    13      39.436  21.596  42.876  1.00  0.00           C  
ATOM    403  H8    A    13      39.107  20.991  43.708  1.00  0.00           H  
ATOM    404  N7    A    13      39.561  22.925  42.863  1.00  0.00           N  
ATOM    405  C5    A    13      40.034  23.214  41.601  1.00  0.00           C  
ATOM    406  C6    A    13      40.368  24.452  40.981  1.00  0.00           C  
ATOM    407  N6    A    13      40.421  25.600  41.501  1.00  0.00           N  
ATOM    408  H61   A    13      40.478  26.462  40.977  1.00  0.00           H  
ATOM    409  H62   A    13      40.194  25.591  42.485  1.00  0.00           H  
ATOM    410  N1    A    13      40.905  24.414  39.755  1.00  0.00           N  
ATOM    411  C2    A    13      40.978  23.217  39.131  1.00  0.00           C  
ATOM    412  H2    A    13      41.350  23.210  38.118  1.00  0.00           H  
ATOM    413  N3    A    13      40.611  21.982  39.615  1.00  0.00           N  
ATOM    414  C4    A    13      40.083  22.073  40.853  1.00  0.00           C  
ATOM    415  C3'   A    13      41.141  18.497  42.803  1.00  0.00           C  
ATOM    416  H3'   A    13      41.370  19.389  43.385  1.00  0.00           H  
ATOM    417  C2'   A    13      41.131  18.919  41.367  1.00  0.00           C  
ATOM    418  H2'   A    13      41.983  19.584  41.224  1.00  0.00           H  
ATOM    419  O2'   A    13      41.267  17.869  40.370  1.00  0.00           O  
ATOM    420 HO2'   A    13      41.980  17.324  40.711  1.00  0.00           H  
ATOM    421  O3'   A    13      42.076  17.592  43.141  1.00  0.00           O  
ATOM    422  P     G    14      43.550  17.975  43.430  1.00  0.00           P  
ATOM    423  OP1   G    14      44.346  16.686  43.422  1.00  0.00           O  
ATOM    424  OP2   G    14      43.638  18.849  44.622  1.00  0.00           O  
ATOM    425  O5'   G    14      43.960  18.967  42.271  1.00  0.00           O  
ATOM    426  C5'   G    14      44.525  18.418  41.040  1.00  0.00           C  
ATOM    427  H5'   G    14      43.914  17.763  40.418  1.00  0.00           H  
ATOM    428 H5''   G    14      45.358  17.746  41.245  1.00  0.00           H  
ATOM    429  C4'   G    14      45.014  19.576  40.210  1.00  0.00           C  
ATOM    430  H4'   G    14      45.415  19.109  39.311  1.00  0.00           H  
ATOM    431  O4'   G    14      43.972  20.515  39.920  1.00  0.00           O  
ATOM    432  C1'   G    14      44.589  21.758  39.670  1.00  0.00           C  
ATOM    433  H1'   G    14      44.352  22.153  38.682  1.00  0.00           H  
ATOM    434  N9    G    14      44.065  22.689  40.746  1.00  0.00           N  
ATOM    435  C8    G    14      43.623  22.437  42.014  1.00  0.00           C  
ATOM    436  H8    G    14      43.426  21.401  42.247  1.00  0.00           H  
ATOM    437  N7    G    14      43.341  23.522  42.721  1.00  0.00           N  
ATOM    438  C5    G    14      43.748  24.543  41.890  1.00  0.00           C  
ATOM    439  C6    G    14      43.786  25.935  42.239  1.00  0.00           C  
ATOM    440  O6    G    14      43.501  26.525  43.270  1.00  0.00           O  
ATOM    441  N1    G    14      44.210  26.626  41.123  1.00  0.00           N  
ATOM    442  H1    G    14      44.340  27.622  41.228  1.00  0.00           H  
ATOM    443  C2    G    14      44.721  26.047  40.012  1.00  0.00           C  
ATOM    444  N2    G    14      44.957  26.855  39.029  1.00  0.00           N  
ATOM    445  H21   G    14      45.002  27.848  39.205  1.00  0.00           H  
ATOM    446  H22   G    14      45.127  26.448  38.120  1.00  0.00           H  
ATOM    447  N3    G    14      44.577  24.747  39.600  1.00  0.00           N  
ATOM    448  C4    G    14      44.186  24.018  40.699  1.00  0.00           C  
ATOM    449  C3'   G    14      46.182  20.384  40.767  1.00  0.00           C  
ATOM    450  H3'   G    14      46.055  20.720  41.796  1.00  0.00           H  
ATOM    451  C2'   G    14      46.094  21.551  39.787  1.00  0.00           C  
ATOM    452  H2'   G    14      46.539  22.499  40.091  1.00  0.00           H  
ATOM    453  O2'   G    14      46.800  21.288  38.558  1.00  0.00           O  
ATOM    454 HO2'   G    14      47.657  20.950  38.826  1.00  0.00           H  
ATOM    455  O3'   G    14      47.394  19.664  40.572  1.00  0.00           O  
ATOM    456  P     U    15      48.519  19.479  41.645  1.00  0.00           P  
ATOM    457  OP1   U    15      49.763  19.046  40.973  1.00  0.00           O  
ATOM    458  OP2   U    15      47.917  18.549  42.679  1.00  0.00           O  
ATOM    459  O5'   U    15      48.744  21.002  42.298  1.00  0.00           O  
ATOM    460  C5'   U    15      49.409  22.073  41.620  1.00  0.00           C  
ATOM    461  H5'   U    15      48.819  22.338  40.743  1.00  0.00           H  
ATOM    462 H5''   U    15      50.474  21.894  41.467  1.00  0.00           H  
ATOM    463  C4'   U    15      49.437  23.331  42.497  1.00  0.00           C  
ATOM    464  H4'   U    15      49.947  24.130  41.959  1.00  0.00           H  
ATOM    465  O4'   U    15      48.151  23.809  42.751  1.00  0.00           O  
ATOM    466  C1'   U    15      48.038  24.136  44.115  1.00  0.00           C  
ATOM    467  H1'   U    15      48.304  25.189  44.218  1.00  0.00           H  
ATOM    468  N1    U    15      46.645  23.991  44.576  1.00  0.00           N  
ATOM    469  C6    U    15      46.097  22.717  44.793  1.00  0.00           C  
ATOM    470  H6    U    15      46.653  21.891  44.374  1.00  0.00           H  
ATOM    471  C5    U    15      44.926  22.593  45.434  1.00  0.00           C  
ATOM    472  H5    U    15      44.663  21.558  45.597  1.00  0.00           H  
ATOM    473  C4    U    15      44.129  23.677  45.777  1.00  0.00           C  
ATOM    474  O4    U    15      43.027  23.667  46.389  1.00  0.00           O  
ATOM    475  N3    U    15      44.739  24.903  45.510  1.00  0.00           N  
ATOM    476  H3    U    15      44.292  25.759  45.808  1.00  0.00           H  
ATOM    477  C2    U    15      45.918  25.113  44.932  1.00  0.00           C  
ATOM    478  O2    U    15      46.285  26.275  44.796  1.00  0.00           O  
ATOM    479  C3'   U    15      50.097  23.109  43.855  1.00  0.00           C  
ATOM    480  H3'   U    15      50.643  22.166  43.884  1.00  0.00           H  
ATOM    481  C2'   U    15      48.986  23.223  44.839  1.00  0.00           C  
ATOM    482  H2'   U    15      48.556  22.223  44.788  1.00  0.00           H  
ATOM    483  O2'   U    15      49.226  23.642  46.189  1.00  0.00           O  
ATOM    484 HO2'   U    15      50.112  23.304  46.341  1.00  0.00           H  
ATOM    485  O3'   U    15      50.901  24.220  44.193  1.00  0.00           O  
ATOM    486  P     G    16      52.448  24.379  44.125  1.00  0.00           P  
ATOM    487  OP1   G    16      53.141  23.160  44.526  1.00  0.00           O  
ATOM    488  OP2   G    16      52.761  25.619  44.748  1.00  0.00           O  
ATOM    489  O5'   G    16      52.720  24.597  42.603  1.00  0.00           O  
ATOM    490  C5'   G    16      53.219  23.602  41.703  1.00  0.00           C  
ATOM    491  H5'   G    16      52.341  23.025  41.414  1.00  0.00           H  
ATOM    492 H5''   G    16      53.945  22.915  42.139  1.00  0.00           H  
ATOM    493  C4'   G    16      53.936  24.013  40.377  1.00  0.00           C  
ATOM    494  H4'   G    16      54.594  23.167  40.176  1.00  0.00           H  
ATOM    495  O4'   G    16      53.152  24.228  39.247  1.00  0.00           O  
ATOM    496  C1'   G    16      52.913  25.620  39.179  1.00  0.00           C  
ATOM    497  H1'   G    16      52.628  25.938  38.175  1.00  0.00           H  
ATOM    498  N9    G    16      51.733  26.013  39.977  1.00  0.00           N  
ATOM    499  C8    G    16      51.504  26.991  40.981  1.00  0.00           C  
ATOM    500  H8    G    16      52.315  27.607  41.341  1.00  0.00           H  
ATOM    501  N7    G    16      50.249  27.153  41.209  1.00  0.00           N  
ATOM    502  C5    G    16      49.635  26.202  40.440  1.00  0.00           C  
ATOM    503  C6    G    16      48.272  25.879  40.277  1.00  0.00           C  
ATOM    504  O6    G    16      47.366  26.342  40.902  1.00  0.00           O  
ATOM    505  N1    G    16      48.018  24.942  39.346  1.00  0.00           N  
ATOM    506  H1    G    16      47.034  24.729  39.263  1.00  0.00           H  
ATOM    507  C2    G    16      48.951  24.323  38.603  1.00  0.00           C  
ATOM    508  N2    G    16      48.478  23.817  37.544  1.00  0.00           N  
ATOM    509  H21   G    16      47.539  24.127  37.339  1.00  0.00           H  
ATOM    510  H22   G    16      49.089  23.449  36.829  1.00  0.00           H  
ATOM    511  N3    G    16      50.217  24.566  38.693  1.00  0.00           N  
ATOM    512  C4    G    16      50.520  25.525  39.632  1.00  0.00           C  
ATOM    513  C3'   G    16      54.829  25.235  40.478  1.00  0.00           C  
ATOM    514  H3'   G    16      54.760  25.623  41.494  1.00  0.00           H  
ATOM    515  C2'   G    16      54.248  26.298  39.528  1.00  0.00           C  
ATOM    516  H2'   G    16      54.037  27.238  40.038  1.00  0.00           H  
ATOM    517  O2'   G    16      55.076  26.428  38.458  1.00  0.00           O  
ATOM    518 HO2'   G    16      55.984  26.377  38.764  1.00  0.00           H  
ATOM    519  O3'   G    16      56.180  24.820  40.193  1.00  0.00           O  
ATOM    520  P     C    17      57.326  25.510  41.041  1.00  0.00           P  
ATOM    521  OP1   C    17      58.468  24.613  41.123  1.00  0.00           O  
ATOM    522  OP2   C    17      56.883  26.203  42.286  1.00  0.00           O  
ATOM    523  O5'   C    17      57.545  26.662  39.960  1.00  0.00           O  
ATOM    524  C5'   C    17      58.422  26.597  38.825  1.00  0.00           C  
ATOM    525  H5'   C    17      58.068  25.888  38.076  1.00  0.00           H  
ATOM    526 H5''   C    17      59.468  26.468  39.102  1.00  0.00           H  
ATOM    527  C4'   C    17      58.389  27.895  38.010  1.00  0.00           C  
ATOM    528  H4'   C    17      59.188  27.877  37.269  1.00  0.00           H  
ATOM    529  O4'   C    17      57.111  28.198  37.494  1.00  0.00           O  
ATOM    530  C1'   C    17      57.078  29.617  37.328  1.00  0.00           C  
ATOM    531  H1'   C    17      57.232  29.797  36.264  1.00  0.00           H  
ATOM    532  N1    C    17      55.749  30.090  37.776  1.00  0.00           N  
ATOM    533  C6    C    17      55.240  29.793  39.042  1.00  0.00           C  
ATOM    534  H6    C    17      55.813  29.167  39.710  1.00  0.00           H  
ATOM    535  C5    C    17      53.996  30.197  39.378  1.00  0.00           C  
ATOM    536  H5    C    17      53.583  30.005  40.357  1.00  0.00           H  
ATOM    537  C4    C    17      53.325  31.072  38.411  1.00  0.00           C  
ATOM    538  N4    C    17      52.098  31.478  38.722  1.00  0.00           N  
ATOM    539  H41   C    17      51.592  31.998  38.019  1.00  0.00           H  
ATOM    540  H42   C    17      51.809  31.558  39.687  1.00  0.00           H  
ATOM    541  N3    C    17      53.733  31.364  37.206  1.00  0.00           N  
ATOM    542  C2    C    17      54.979  30.873  36.878  1.00  0.00           C  
ATOM    543  O2    C    17      55.406  31.235  35.777  1.00  0.00           O  
ATOM    544  C3'   C    17      58.787  29.042  38.893  1.00  0.00           C  
ATOM    545  H3'   C    17      58.280  29.036  39.858  1.00  0.00           H  
ATOM    546  C2'   C    17      58.215  30.213  38.057  1.00  0.00           C  
ATOM    547  H2'   C    17      57.877  31.034  38.690  1.00  0.00           H  
ATOM    548  O2'   C    17      59.160  30.728  37.106  1.00  0.00           O  
ATOM    549 HO2'   C    17      59.772  31.218  37.662  1.00  0.00           H  
ATOM    550  O3'   C    17      60.215  29.174  39.080  1.00  0.00           O  
ATOM    551  P     A    18      60.865  30.276  39.960  1.00  0.00           P  
ATOM    552  OP1   A    18      62.214  29.773  40.260  1.00  0.00           O  
ATOM    553  OP2   A    18      59.924  30.640  41.034  1.00  0.00           O  
ATOM    554  O5'   A    18      61.145  31.507  38.994  1.00  0.00           O  
ATOM    555  C5'   A    18      62.284  31.544  38.088  1.00  0.00           C  
ATOM    556  H5'   A    18      62.288  30.664  37.444  1.00  0.00           H  
ATOM    557 H5''   A    18      63.164  31.443  38.722  1.00  0.00           H  
ATOM    558  C4'   A    18      62.233  32.808  37.226  1.00  0.00           C  
ATOM    559  H4'   A    18      63.057  32.849  36.514  1.00  0.00           H  
ATOM    560  O4'   A    18      60.949  32.980  36.616  1.00  0.00           O  
ATOM    561  C1'   A    18      60.500  34.298  36.764  1.00  0.00           C  
ATOM    562  H1'   A    18      60.196  34.765  35.827  1.00  0.00           H  
ATOM    563  N9    A    18      59.269  34.288  37.601  1.00  0.00           N  
ATOM    564  C8    A    18      59.070  34.046  38.950  1.00  0.00           C  
ATOM    565  H8    A    18      59.824  33.726  39.654  1.00  0.00           H  
ATOM    566  N7    A    18      57.772  34.040  39.327  1.00  0.00           N  
ATOM    567  C5    A    18      57.106  34.312  38.152  1.00  0.00           C  
ATOM    568  C6    A    18      55.757  34.405  37.785  1.00  0.00           C  
ATOM    569  N6    A    18      54.730  34.242  38.530  1.00  0.00           N  
ATOM    570  H61   A    18      53.882  34.527  38.062  1.00  0.00           H  
ATOM    571  H62   A    18      54.818  34.013  39.510  1.00  0.00           H  
ATOM    572  N1    A    18      55.397  34.543  36.474  1.00  0.00           N  
ATOM    573  C2    A    18      56.314  34.759  35.565  1.00  0.00           C  
ATOM    574  H2    A    18      55.915  34.818  34.563  1.00  0.00           H  
ATOM    575  N3    A    18      57.652  34.772  35.807  1.00  0.00           N  
ATOM    576  C4    A    18      57.937  34.379  37.080  1.00  0.00           C  
ATOM    577  C3'   A    18      62.430  34.024  38.189  1.00  0.00           C  
ATOM    578  H3'   A    18      61.984  33.794  39.157  1.00  0.00           H  
ATOM    579  C2'   A    18      61.661  35.094  37.417  1.00  0.00           C  
ATOM    580  H2'   A    18      61.256  35.856  38.084  1.00  0.00           H  
ATOM    581  O2'   A    18      62.465  35.837  36.546  1.00  0.00           O  
ATOM    582 HO2'   A    18      63.196  36.175  37.068  1.00  0.00           H  
ATOM    583  O3'   A    18      63.799  34.346  38.395  1.00  0.00           O  
ATOM    584  P     G    19      64.189  35.581  39.414  1.00  0.00           P  
ATOM    585  OP1   G    19      65.653  35.294  39.632  1.00  0.00           O  
ATOM    586  OP2   G    19      63.223  35.601  40.562  1.00  0.00           O  
ATOM    587  O5'   G    19      64.093  36.906  38.560  1.00  0.00           O  
ATOM    588  C5'   G    19      65.147  37.214  37.661  1.00  0.00           C  
ATOM    589  H5'   G    19      65.219  36.522  36.822  1.00  0.00           H  
ATOM    590 H5''   G    19      66.083  37.281  38.215  1.00  0.00           H  
ATOM    591  C4'   G    19      65.054  38.690  37.089  1.00  0.00           C  
ATOM    592  H4'   G    19      65.864  38.836  36.374  1.00  0.00           H  
ATOM    593  O4'   G    19      63.790  38.777  36.419  1.00  0.00           O  
ATOM    594  C1'   G    19      62.937  39.597  37.188  1.00  0.00           C  
ATOM    595  H1'   G    19      62.337  40.184  36.493  1.00  0.00           H  
ATOM    596  N9    G    19      61.978  38.940  38.068  1.00  0.00           N  
ATOM    597  C8    G    19      61.953  38.796  39.450  1.00  0.00           C  
ATOM    598  H8    G    19      62.717  39.229  40.078  1.00  0.00           H  
ATOM    599  N7    G    19      60.868  38.369  39.935  1.00  0.00           N  
ATOM    600  C5    G    19      60.064  38.121  38.844  1.00  0.00           C  
ATOM    601  C6    G    19      58.719  37.739  38.765  1.00  0.00           C  
ATOM    602  O6    G    19      57.914  37.554  39.686  1.00  0.00           O  
ATOM    603  N1    G    19      58.190  37.671  37.479  1.00  0.00           N  
ATOM    604  H1    G    19      57.190  37.614  37.343  1.00  0.00           H  
ATOM    605  C2    G    19      58.966  37.963  36.353  1.00  0.00           C  
ATOM    606  N2    G    19      58.377  38.078  35.225  1.00  0.00           N  
ATOM    607  H21   G    19      57.414  37.794  35.116  1.00  0.00           H  
ATOM    608  H22   G    19      59.001  38.382  34.491  1.00  0.00           H  
ATOM    609  N3    G    19      60.205  38.429  36.361  1.00  0.00           N  
ATOM    610  C4    G    19      60.723  38.415  37.675  1.00  0.00           C  
ATOM    611  C3'   G    19      65.043  39.693  38.270  1.00  0.00           C  
ATOM    612  H3'   G    19      64.945  39.167  39.219  1.00  0.00           H  
ATOM    613  C2'   G    19      63.824  40.554  37.950  1.00  0.00           C  
ATOM    614  H2'   G    19      63.397  40.957  38.868  1.00  0.00           H  
ATOM    615  O2'   G    19      64.201  41.575  37.097  1.00  0.00           O  
ATOM    616 HO2'   G    19      65.145  41.735  37.171  1.00  0.00           H  
ATOM    617  O3'   G    19      66.144  40.491  38.302  1.00  0.00           O  
ATOM    618  P     C    20      66.806  40.934  39.638  1.00  0.00           P  
ATOM    619  OP1   C    20      68.222  40.537  39.723  1.00  0.00           O  
ATOM    620  OP2   C    20      65.901  40.623  40.777  1.00  0.00           O  
ATOM    621  O5'   C    20      66.816  42.393  39.438  1.00  0.00           O  
ATOM    622  C5'   C    20      67.296  43.258  40.529  1.00  0.00           C  
ATOM    623  H5'   C    20      68.333  42.953  40.675  1.00  0.00           H  
ATOM    624 H5''   C    20      66.839  42.986  41.481  1.00  0.00           H  
ATOM    625  C4'   C    20      67.017  44.674  40.154  1.00  0.00           C  
ATOM    626  H4'   C    20      67.101  45.326  41.023  1.00  0.00           H  
ATOM    627  O4'   C    20      67.892  45.164  39.106  1.00  0.00           O  
ATOM    628  C1'   C    20      67.156  45.953  38.154  1.00  0.00           C  
ATOM    629  H1'   C    20      67.514  46.950  37.895  1.00  0.00           H  
ATOM    630  N1    C    20      67.014  45.232  36.797  1.00  0.00           N  
ATOM    631  C6    C    20      67.421  43.967  36.568  1.00  0.00           C  
ATOM    632  H6    C    20      67.563  43.442  37.500  1.00  0.00           H  
ATOM    633  C5    C    20      67.470  43.413  35.339  1.00  0.00           C  
ATOM    634  H5    C    20      67.707  42.368  35.205  1.00  0.00           H  
ATOM    635  C4    C    20      66.986  44.199  34.263  1.00  0.00           C  
ATOM    636  N4    C    20      66.870  43.750  33.038  1.00  0.00           N  
ATOM    637  H41   C    20      66.459  44.392  32.376  1.00  0.00           H  
ATOM    638  H42   C    20      67.537  43.021  32.832  1.00  0.00           H  
ATOM    639  N3    C    20      66.504  45.413  34.468  1.00  0.00           N  
ATOM    640  C2    C    20      66.575  45.977  35.701  1.00  0.00           C  
ATOM    641  O2    C    20      66.161  47.091  35.814  1.00  0.00           O  
ATOM    642  C3'   C    20      65.589  44.950  39.732  1.00  0.00           C  
ATOM    643  H3'   C    20      65.200  44.203  39.040  1.00  0.00           H  
ATOM    644  C2'   C    20      65.819  46.119  38.836  1.00  0.00           C  
ATOM    645  H2'   C    20      64.998  46.221  38.126  1.00  0.00           H  
ATOM    646  O2'   C    20      65.925  47.218  39.670  1.00  0.00           O  
ATOM    647 HO2'   C    20      65.377  47.914  39.300  1.00  0.00           H  
ATOM    648  O3'   C    20      64.699  45.157  40.760  1.00  0.00           O  
ATOM    649  P     U    21      63.100  45.137  40.652  1.00  0.00           P  
ATOM    650  OP1   U    21      62.744  45.606  42.025  1.00  0.00           O  
ATOM    651  OP2   U    21      62.693  43.797  40.239  1.00  0.00           O  
ATOM    652  O5'   U    21      62.572  46.304  39.642  1.00  0.00           O  
ATOM    653  C5'   U    21      62.757  47.593  40.083  1.00  0.00           C  
ATOM    654  H5'   U    21      63.817  47.750  40.285  1.00  0.00           H  
ATOM    655 H5''   U    21      62.202  47.847  40.986  1.00  0.00           H  
ATOM    656  C4'   U    21      62.213  48.434  38.908  1.00  0.00           C  
ATOM    657  H4'   U    21      62.287  49.452  39.290  1.00  0.00           H  
ATOM    658  O4'   U    21      63.058  48.237  37.778  1.00  0.00           O  
ATOM    659  C1'   U    21      62.177  47.962  36.638  1.00  0.00           C  
ATOM    660  H1'   U    21      62.089  48.888  36.069  1.00  0.00           H  
ATOM    661  N1    U    21      62.595  46.880  35.617  1.00  0.00           N  
ATOM    662  C6    U    21      62.988  45.672  36.048  1.00  0.00           C  
ATOM    663  H6    U    21      62.823  45.527  37.105  1.00  0.00           H  
ATOM    664  C5    U    21      63.511  44.725  35.234  1.00  0.00           C  
ATOM    665  H5    U    21      63.917  43.774  35.545  1.00  0.00           H  
ATOM    666  C4    U    21      63.427  44.894  33.822  1.00  0.00           C  
ATOM    667  O4    U    21      63.711  44.064  33.016  1.00  0.00           O  
ATOM    668  N3    U    21      62.934  46.084  33.419  1.00  0.00           N  
ATOM    669  H3    U    21      62.912  46.295  32.431  1.00  0.00           H  
ATOM    670  C2    U    21      62.546  47.124  34.270  1.00  0.00           C  
ATOM    671  O2    U    21      62.111  48.149  33.787  1.00  0.00           O  
ATOM    672  C3'   U    21      60.787  48.132  38.560  1.00  0.00           C  
ATOM    673  H3'   U    21      60.405  47.432  39.303  1.00  0.00           H  
ATOM    674  C2'   U    21      60.827  47.536  37.158  1.00  0.00           C  
ATOM    675  H2'   U    21      60.778  46.454  37.276  1.00  0.00           H  
ATOM    676  O2'   U    21      59.779  47.956  36.246  1.00  0.00           O  
ATOM    677 HO2'   U    21      58.906  47.898  36.641  1.00  0.00           H  
ATOM    678  O3'   U    21      59.957  49.290  38.692  1.00  0.00           O  
ATOM    679  P     C    22      58.701  49.217  39.609  1.00  0.00           P  
ATOM    680  OP1   C    22      58.107  50.582  39.716  1.00  0.00           O  
ATOM    681  OP2   C    22      59.093  48.618  40.892  1.00  0.00           O  
ATOM    682  O5'   C    22      57.798  48.185  38.736  1.00  0.00           O  
ATOM    683  C5'   C    22      56.676  48.602  37.987  1.00  0.00           C  
ATOM    684  H5'   C    22      57.056  49.227  37.179  1.00  0.00           H  
ATOM    685 H5''   C    22      56.018  49.269  38.542  1.00  0.00           H  
ATOM    686  C4'   C    22      56.036  47.463  37.248  1.00  0.00           C  
ATOM    687  H4'   C    22      55.277  47.878  36.584  1.00  0.00           H  
ATOM    688  O4'   C    22      57.011  46.802  36.394  1.00  0.00           O  
ATOM    689  C1'   C    22      56.886  45.420  36.450  1.00  0.00           C  
ATOM    690  H1'   C    22      56.601  44.960  35.503  1.00  0.00           H  
ATOM    691  N1    C    22      58.091  44.675  36.986  1.00  0.00           N  
ATOM    692  C6    C    22      58.647  44.935  38.210  1.00  0.00           C  
ATOM    693  H6    C    22      58.274  45.724  38.846  1.00  0.00           H  
ATOM    694  C5    C    22      59.885  44.463  38.498  1.00  0.00           C  
ATOM    695  H5    C    22      60.324  44.590  39.477  1.00  0.00           H  
ATOM    696  C4    C    22      60.391  43.556  37.540  1.00  0.00           C  
ATOM    697  N4    C    22      61.534  43.052  37.869  1.00  0.00           N  
ATOM    698  H41   C    22      61.860  42.343  37.227  1.00  0.00           H  
ATOM    699  H42   C    22      61.849  43.165  38.822  1.00  0.00           H  
ATOM    700  N3    C    22      59.822  43.146  36.423  1.00  0.00           N  
ATOM    701  C2    C    22      58.643  43.714  36.132  1.00  0.00           C  
ATOM    702  O2    C    22      58.200  43.425  34.990  1.00  0.00           O  
ATOM    703  C3'   C    22      55.423  46.438  38.174  1.00  0.00           C  
ATOM    704  H3'   C    22      55.932  46.477  39.137  1.00  0.00           H  
ATOM    705  C2'   C    22      55.721  45.141  37.398  1.00  0.00           C  
ATOM    706  H2'   C    22      55.854  44.317  38.099  1.00  0.00           H  
ATOM    707  O2'   C    22      54.630  44.705  36.561  1.00  0.00           O  
ATOM    708 HO2'   C    22      53.841  44.655  37.106  1.00  0.00           H  
ATOM    709  O3'   C    22      54.047  46.635  38.398  1.00  0.00           O  
ATOM    710  P     G    23      53.306  45.771  39.484  1.00  0.00           P  
ATOM    711  OP1   G    23      52.208  46.460  40.111  1.00  0.00           O  
ATOM    712  OP2   G    23      54.318  45.071  40.314  1.00  0.00           O  
ATOM    713  O5'   G    23      52.722  44.661  38.547  1.00  0.00           O  
ATOM    714  C5'   G    23      51.405  44.785  38.063  1.00  0.00           C  
ATOM    715  H5'   G    23      51.249  45.665  37.438  1.00  0.00           H  
ATOM    716 H5''   G    23      50.630  44.815  38.828  1.00  0.00           H  
ATOM    717  C4'   G    23      51.208  43.494  37.236  1.00  0.00           C  
ATOM    718  H4'   G    23      50.349  43.646  36.582  1.00  0.00           H  
ATOM    719  O4'   G    23      52.300  43.109  36.424  1.00  0.00           O  
ATOM    720  C1'   G    23      52.531  41.736  36.648  1.00  0.00           C  
ATOM    721  H1'   G    23      52.650  41.177  35.720  1.00  0.00           H  
ATOM    722  N9    G    23      53.851  41.602  37.290  1.00  0.00           N  
ATOM    723  C8    G    23      54.125  41.649  38.614  1.00  0.00           C  
ATOM    724  H8    G    23      53.368  41.834  39.362  1.00  0.00           H  
ATOM    725  N7    G    23      55.369  41.482  38.896  1.00  0.00           N  
ATOM    726  C5    G    23      55.966  41.148  37.672  1.00  0.00           C  
ATOM    727  C6    G    23      57.293  40.861  37.274  1.00  0.00           C  
ATOM    728  O6    G    23      58.226  40.607  37.943  1.00  0.00           O  
ATOM    729  N1    G    23      57.459  40.823  35.905  1.00  0.00           N  
ATOM    730  H1    G    23      58.405  40.936  35.570  1.00  0.00           H  
ATOM    731  C2    G    23      56.386  40.920  35.010  1.00  0.00           C  
ATOM    732  N2    G    23      56.712  40.804  33.723  1.00  0.00           N  
ATOM    733  H21   G    23      57.638  40.561  33.401  1.00  0.00           H  
ATOM    734  H22   G    23      55.936  40.857  33.078  1.00  0.00           H  
ATOM    735  N3    G    23      55.195  41.158  35.354  1.00  0.00           N  
ATOM    736  C4    G    23      54.973  41.210  36.675  1.00  0.00           C  
ATOM    737  C3'   G    23      50.782  42.392  38.188  1.00  0.00           C  
ATOM    738  H3'   G    23      51.197  42.426  39.195  1.00  0.00           H  
ATOM    739  C2'   G    23      51.318  41.176  37.424  1.00  0.00           C  
ATOM    740  H2'   G    23      51.545  40.278  37.999  1.00  0.00           H  
ATOM    741  O2'   G    23      50.411  40.814  36.375  1.00  0.00           O  
ATOM    742 HO2'   G    23      49.537  40.931  36.755  1.00  0.00           H  
ATOM    743  O3'   G    23      49.310  42.424  38.300  1.00  0.00           O  
ATOM    744  P     A    24      48.512  41.318  39.145  1.00  0.00           P  
ATOM    745  OP1   A    24      47.261  41.929  39.574  1.00  0.00           O  
ATOM    746  OP2   A    24      49.359  40.369  39.927  1.00  0.00           O  
ATOM    747  O5'   A    24      48.070  40.469  37.911  1.00  0.00           O  
ATOM    748  C5'   A    24      47.090  40.933  36.949  1.00  0.00           C  
ATOM    749  H5'   A    24      47.335  40.600  35.941  1.00  0.00           H  
ATOM    750 H5''   A    24      47.173  42.020  36.962  1.00  0.00           H  
ATOM    751  C4'   A    24      45.632  40.638  37.293  1.00  0.00           C  
ATOM    752  H4'   A    24      45.341  40.998  38.280  1.00  0.00           H  
ATOM    753  O4'   A    24      44.981  41.298  36.333  1.00  0.00           O  
ATOM    754  C1'   A    24      44.273  40.457  35.471  1.00  0.00           C  
ATOM    755  H1'   A    24      43.228  40.450  35.780  1.00  0.00           H  
ATOM    756  N9    A    24      44.406  40.881  34.043  1.00  0.00           N  
ATOM    757  C8    A    24      45.506  40.865  33.236  1.00  0.00           C  
ATOM    758  H8    A    24      46.464  40.590  33.654  1.00  0.00           H  
ATOM    759  N7    A    24      45.293  41.186  32.000  1.00  0.00           N  
ATOM    760  C5    A    24      43.970  41.427  32.013  1.00  0.00           C  
ATOM    761  C6    A    24      43.119  41.767  30.929  1.00  0.00           C  
ATOM    762  N6    A    24      43.492  42.000  29.685  1.00  0.00           N  
ATOM    763  H61   A    24      42.877  42.290  28.938  1.00  0.00           H  
ATOM    764  H62   A    24      44.483  41.964  29.494  1.00  0.00           H  
ATOM    765  N1    A    24      41.755  41.704  31.066  1.00  0.00           N  
ATOM    766  C2    A    24      41.368  41.375  32.297  1.00  0.00           C  
ATOM    767  H2    A    24      40.330  41.183  32.525  1.00  0.00           H  
ATOM    768  N3    A    24      42.022  41.058  33.385  1.00  0.00           N  
ATOM    769  C4    A    24      43.381  41.031  33.165  1.00  0.00           C  
ATOM    770  C3'   A    24      45.318  39.155  37.171  1.00  0.00           C  
ATOM    771  H3'   A    24      46.236  38.576  37.278  1.00  0.00           H  
ATOM    772  C2'   A    24      44.885  39.044  35.684  1.00  0.00           C  
ATOM    773  H2'   A    24      45.700  38.781  35.010  1.00  0.00           H  
ATOM    774  O2'   A    24      43.865  38.080  35.549  1.00  0.00           O  
ATOM    775 HO2'   A    24      43.352  38.104  36.360  1.00  0.00           H  
ATOM    776  O3'   A    24      44.225  38.764  38.085  1.00  0.00           O  
ATOM    777  P     C    25      44.506  38.344  39.528  1.00  0.00           P  
ATOM    778  OP1   C    25      43.219  38.693  40.271  1.00  0.00           O  
ATOM    779  OP2   C    25      45.719  38.947  39.976  1.00  0.00           O  
ATOM    780  O5'   C    25      44.791  36.794  39.423  1.00  0.00           O  
ATOM    781  C5'   C    25      44.008  35.884  38.623  1.00  0.00           C  
ATOM    782  H5'   C    25      44.043  36.244  37.594  1.00  0.00           H  
ATOM    783 H5''   C    25      43.017  35.650  39.013  1.00  0.00           H  
ATOM    784  C4'   C    25      44.744  34.532  38.541  1.00  0.00           C  
ATOM    785  H4'   C    25      45.741  34.582  38.104  1.00  0.00           H  
ATOM    786  O4'   C    25      44.864  33.855  39.771  1.00  0.00           O  
ATOM    787  C1'   C    25      44.990  32.447  39.609  1.00  0.00           C  
ATOM    788  H1'   C    25      46.050  32.208  39.698  1.00  0.00           H  
ATOM    789  N1    C    25      44.230  31.604  40.628  1.00  0.00           N  
ATOM    790  C6    C    25      43.296  32.150  41.437  1.00  0.00           C  
ATOM    791  H6    C    25      43.119  33.210  41.327  1.00  0.00           H  
ATOM    792  C5    C    25      42.725  31.511  42.444  1.00  0.00           C  
ATOM    793  H5    C    25      42.079  31.888  43.223  1.00  0.00           H  
ATOM    794  C4    C    25      42.935  30.084  42.413  1.00  0.00           C  
ATOM    795  N4    C    25      42.350  29.351  43.296  1.00  0.00           N  
ATOM    796  H41   C    25      42.497  28.352  43.272  1.00  0.00           H  
ATOM    797  H42   C    25      41.750  29.882  43.911  1.00  0.00           H  
ATOM    798  N3    C    25      43.792  29.474  41.624  1.00  0.00           N  
ATOM    799  C2    C    25      44.523  30.266  40.707  1.00  0.00           C  
ATOM    800  O2    C    25      45.401  29.772  40.003  1.00  0.00           O  
ATOM    801  C3'   C    25      43.947  33.501  37.804  1.00  0.00           C  
ATOM    802  H3'   C    25      42.984  33.624  38.298  1.00  0.00           H  
ATOM    803  C2'   C    25      44.593  32.161  38.141  1.00  0.00           C  
ATOM    804  H2'   C    25      43.766  31.456  38.060  1.00  0.00           H  
ATOM    805  O2'   C    25      45.665  31.715  37.391  1.00  0.00           O  
ATOM    806 HO2'   C    25      45.357  31.717  36.482  1.00  0.00           H  
ATOM    807  O3'   C    25      43.960  33.694  36.360  1.00  0.00           O  
ATOM    808  P     U    26      42.974  32.789  35.456  1.00  0.00           P  
ATOM    809  OP1   U    26      42.832  33.495  34.188  1.00  0.00           O  
ATOM    810  OP2   U    26      41.660  32.584  36.265  1.00  0.00           O  
ATOM    811  O5'   U    26      43.551  31.379  35.273  1.00  0.00           O  
ATOM    812  C5'   U    26      44.264  30.969  34.095  1.00  0.00           C  
ATOM    813  H5'   U    26      45.345  31.107  34.135  1.00  0.00           H  
ATOM    814 H5''   U    26      43.916  31.553  33.243  1.00  0.00           H  
ATOM    815  C4'   U    26      44.018  29.532  33.777  1.00  0.00           C  
ATOM    816  H4'   U    26      44.524  29.197  32.872  1.00  0.00           H  
ATOM    817  O4'   U    26      44.613  28.751  34.860  1.00  0.00           O  
ATOM    818  C1'   U    26      43.777  27.643  35.216  1.00  0.00           C  
ATOM    819  H1'   U    26      44.334  26.707  35.224  1.00  0.00           H  
ATOM    820  N1    U    26      43.121  27.681  36.584  1.00  0.00           N  
ATOM    821  C6    U    26      43.104  28.888  37.266  1.00  0.00           C  
ATOM    822  H6    U    26      43.567  29.757  36.824  1.00  0.00           H  
ATOM    823  C5    U    26      42.520  28.956  38.460  1.00  0.00           C  
ATOM    824  H5    U    26      42.361  29.875  39.004  1.00  0.00           H  
ATOM    825  C4    U    26      41.850  27.791  38.998  1.00  0.00           C  
ATOM    826  O4    U    26      41.166  27.876  40.014  1.00  0.00           O  
ATOM    827  N3    U    26      41.967  26.632  38.360  1.00  0.00           N  
ATOM    828  H3    U    26      41.419  25.860  38.712  1.00  0.00           H  
ATOM    829  C2    U    26      42.563  26.471  37.146  1.00  0.00           C  
ATOM    830  O2    U    26      42.676  25.357  36.633  1.00  0.00           O  
ATOM    831  C3'   U    26      42.572  29.018  33.725  1.00  0.00           C  
ATOM    832  H3'   U    26      41.967  29.489  34.499  1.00  0.00           H  
ATOM    833  C2'   U    26      42.688  27.533  34.137  1.00  0.00           C  
ATOM    834  H2'   U    26      41.787  27.242  34.678  1.00  0.00           H  
ATOM    835  O2'   U    26      42.968  26.618  33.181  1.00  0.00           O  
ATOM    836 HO2'   U    26      43.223  27.137  32.415  1.00  0.00           H  
ATOM    837  O3'   U    26      41.986  29.198  32.475  1.00  0.00           O  
ATOM    838  P     A    27      40.348  29.184  32.214  1.00  0.00           P  
ATOM    839  OP1   A    27      40.151  29.143  30.777  1.00  0.00           O  
ATOM    840  OP2   A    27      39.727  30.288  32.951  1.00  0.00           O  
ATOM    841  O5'   A    27      39.760  27.827  32.787  1.00  0.00           O  
ATOM    842  C5'   A    27      39.823  26.587  32.040  1.00  0.00           C  
ATOM    843  H5'   A    27      40.888  26.430  31.872  1.00  0.00           H  
ATOM    844 H5''   A    27      39.163  26.620  31.173  1.00  0.00           H  
ATOM    845  C4'   A    27      39.316  25.397  32.810  1.00  0.00           C  
ATOM    846  H4'   A    27      39.460  24.455  32.281  1.00  0.00           H  
ATOM    847  O4'   A    27      39.932  25.232  34.114  1.00  0.00           O  
ATOM    848  C1'   A    27      38.994  24.583  34.939  1.00  0.00           C  
ATOM    849  H1'   A    27      39.480  23.635  35.172  1.00  0.00           H  
ATOM    850  N9    A    27      38.765  25.445  36.115  1.00  0.00           N  
ATOM    851  C8    A    27      39.249  26.700  36.310  1.00  0.00           C  
ATOM    852  H8    A    27      39.784  27.247  35.548  1.00  0.00           H  
ATOM    853  N7    A    27      38.945  27.111  37.541  1.00  0.00           N  
ATOM    854  C5    A    27      38.328  26.102  38.202  1.00  0.00           C  
ATOM    855  C6    A    27      37.834  25.849  39.491  1.00  0.00           C  
ATOM    856  N6    A    27      37.832  26.738  40.438  1.00  0.00           N  
ATOM    857  H61   A    27      37.428  26.386  41.294  1.00  0.00           H  
ATOM    858  H62   A    27      38.163  27.687  40.340  1.00  0.00           H  
ATOM    859  N1    A    27      37.379  24.693  39.784  1.00  0.00           N  
ATOM    860  C2    A    27      37.463  23.724  38.803  1.00  0.00           C  
ATOM    861  H2    A    27      37.029  22.783  39.107  1.00  0.00           H  
ATOM    862  N3    A    27      37.751  23.836  37.497  1.00  0.00           N  
ATOM    863  C4    A    27      38.250  25.081  37.332  1.00  0.00           C  
ATOM    864  C3'   A    27      37.864  25.519  33.261  1.00  0.00           C  
ATOM    865  H3'   A    27      37.687  26.466  33.769  1.00  0.00           H  
ATOM    866  C2'   A    27      37.734  24.383  34.194  1.00  0.00           C  
ATOM    867  H2'   A    27      36.862  24.522  34.832  1.00  0.00           H  
ATOM    868  O2'   A    27      37.763  23.099  33.588  1.00  0.00           O  
ATOM    869 HO2'   A    27      36.867  22.967  33.269  1.00  0.00           H  
ATOM    870  O3'   A    27      37.034  25.493  32.079  1.00  0.00           O  
ATOM    871  P     G    28      35.598  26.095  32.170  1.00  0.00           P  
ATOM    872  OP1   G    28      34.979  25.948  30.823  1.00  0.00           O  
ATOM    873  OP2   G    28      35.640  27.373  32.832  1.00  0.00           O  
ATOM    874  O5'   G    28      34.671  25.218  33.112  1.00  0.00           O  
ATOM    875  C5'   G    28      34.383  23.875  32.752  1.00  0.00           C  
ATOM    876  H5'   G    28      35.280  23.531  32.238  1.00  0.00           H  
ATOM    877 H5''   G    28      33.535  23.856  32.067  1.00  0.00           H  
ATOM    878  C4'   G    28      34.065  23.065  33.964  1.00  0.00           C  
ATOM    879  H4'   G    28      33.930  22.027  33.659  1.00  0.00           H  
ATOM    880  O4'   G    28      34.943  23.247  35.050  1.00  0.00           O  
ATOM    881  C1'   G    28      34.240  23.399  36.266  1.00  0.00           C  
ATOM    882  H1'   G    28      34.470  22.722  37.088  1.00  0.00           H  
ATOM    883  N9    G    28      34.366  24.814  36.819  1.00  0.00           N  
ATOM    884  C8    G    28      34.882  25.978  36.367  1.00  0.00           C  
ATOM    885  H8    G    28      35.309  26.071  35.379  1.00  0.00           H  
ATOM    886  N7    G    28      34.938  26.974  37.223  1.00  0.00           N  
ATOM    887  C5    G    28      34.539  26.391  38.434  1.00  0.00           C  
ATOM    888  C6    G    28      34.275  26.902  39.743  1.00  0.00           C  
ATOM    889  O6    G    28      34.456  28.003  40.199  1.00  0.00           O  
ATOM    890  N1    G    28      33.815  26.041  40.672  1.00  0.00           N  
ATOM    891  H1    G    28      33.735  26.228  41.661  1.00  0.00           H  
ATOM    892  C2    G    28      33.649  24.742  40.406  1.00  0.00           C  
ATOM    893  N2    G    28      33.293  23.985  41.381  1.00  0.00           N  
ATOM    894  H21   G    28      33.253  24.349  42.322  1.00  0.00           H  
ATOM    895  H22   G    28      33.178  22.989  41.261  1.00  0.00           H  
ATOM    896  N3    G    28      33.715  24.208  39.165  1.00  0.00           N  
ATOM    897  C4    G    28      34.141  25.074  38.213  1.00  0.00           C  
ATOM    898  C3'   G    28      32.709  23.629  34.553  1.00  0.00           C  
ATOM    899  H3'   G    28      32.745  24.716  34.625  1.00  0.00           H  
ATOM    900  C2'   G    28      32.885  23.008  35.975  1.00  0.00           C  
ATOM    901  H2'   G    28      32.164  23.526  36.608  1.00  0.00           H  
ATOM    902  O2'   G    28      32.848  21.600  36.037  1.00  0.00           O  
ATOM    903 HO2'   G    28      32.197  21.175  35.475  1.00  0.00           H  
ATOM    904  O3'   G    28      31.455  23.258  33.954  1.00  0.00           O  
ATOM    905  P     A    29      30.223  24.207  34.006  1.00  0.00           P  
ATOM    906  OP1   A    29      29.214  23.690  33.102  1.00  0.00           O  
ATOM    907  OP2   A    29      30.623  25.610  33.851  1.00  0.00           O  
ATOM    908  O5'   A    29      29.632  24.048  35.468  1.00  0.00           O  
ATOM    909  C5'   A    29      29.046  22.819  35.868  1.00  0.00           C  
ATOM    910  H5'   A    29      29.622  21.986  35.463  1.00  0.00           H  
ATOM    911 H5''   A    29      28.068  22.734  35.393  1.00  0.00           H  
ATOM    912  C4'   A    29      28.796  22.687  37.393  1.00  0.00           C  
ATOM    913  H4'   A    29      28.307  21.751  37.662  1.00  0.00           H  
ATOM    914  O4'   A    29      29.981  22.915  38.145  1.00  0.00           O  
ATOM    915  C1'   A    29      29.649  23.609  39.325  1.00  0.00           C  
ATOM    916  H1'   A    29      29.911  22.996  40.188  1.00  0.00           H  
ATOM    917  N9    A    29      30.094  24.971  39.349  1.00  0.00           N  
ATOM    918  C8    A    29      30.648  25.719  38.319  1.00  0.00           C  
ATOM    919  H8    A    29      30.712  25.322  37.316  1.00  0.00           H  
ATOM    920  N7    A    29      31.025  26.971  38.604  1.00  0.00           N  
ATOM    921  C5    A    29      30.710  27.042  40.010  1.00  0.00           C  
ATOM    922  C6    A    29      30.800  28.004  41.030  1.00  0.00           C  
ATOM    923  N6    A    29      31.199  29.221  40.818  1.00  0.00           N  
ATOM    924  H61   A    29      31.283  29.783  41.652  1.00  0.00           H  
ATOM    925  H62   A    29      31.563  29.463  39.907  1.00  0.00           H  
ATOM    926  N1    A    29      30.522  27.729  42.296  1.00  0.00           N  
ATOM    927  C2    A    29      30.018  26.513  42.564  1.00  0.00           C  
ATOM    928  H2    A    29      29.773  26.288  43.592  1.00  0.00           H  
ATOM    929  N3    A    29      29.826  25.511  41.706  1.00  0.00           N  
ATOM    930  C4    A    29      30.200  25.857  40.420  1.00  0.00           C  
ATOM    931  C3'   A    29      27.680  23.674  37.902  1.00  0.00           C  
ATOM    932  H3'   A    29      27.854  24.643  37.434  1.00  0.00           H  
ATOM    933  C2'   A    29      28.114  23.611  39.340  1.00  0.00           C  
ATOM    934  H2'   A    29      27.681  24.389  39.969  1.00  0.00           H  
ATOM    935  O2'   A    29      27.659  22.374  39.982  1.00  0.00           O  
ATOM    936 HO2'   A    29      26.783  22.161  39.651  1.00  0.00           H  
ATOM    937  O3'   A    29      26.421  23.068  37.762  1.00  0.00           O  
ATOM    938  P     G    30      25.107  24.014  37.958  1.00  0.00           P  
ATOM    939  OP1   G    30      23.969  23.220  37.488  1.00  0.00           O  
ATOM    940  OP2   G    30      25.489  25.239  37.288  1.00  0.00           O  
ATOM    941  O5'   G    30      24.925  24.388  39.502  1.00  0.00           O  
ATOM    942  C5'   G    30      24.453  23.533  40.462  1.00  0.00           C  
ATOM    943  H5'   G    30      25.104  22.681  40.658  1.00  0.00           H  
ATOM    944 H5''   G    30      23.491  23.185  40.085  1.00  0.00           H  
ATOM    945  C4'   G    30      24.408  24.349  41.717  1.00  0.00           C  
ATOM    946  H4'   G    30      24.000  23.690  42.484  1.00  0.00           H  
ATOM    947  O4'   G    30      25.736  24.770  42.031  1.00  0.00           O  
ATOM    948  C1'   G    30      25.530  25.971  42.777  1.00  0.00           C  
ATOM    949  H1'   G    30      26.027  25.853  43.740  1.00  0.00           H  
ATOM    950  N9    G    30      26.337  27.031  42.116  1.00  0.00           N  
ATOM    951  C8    G    30      26.863  27.175  40.853  1.00  0.00           C  
ATOM    952  H8    G    30      26.560  26.445  40.117  1.00  0.00           H  
ATOM    953  N7    G    30      27.479  28.318  40.638  1.00  0.00           N  
ATOM    954  C5    G    30      27.401  28.938  41.842  1.00  0.00           C  
ATOM    955  C6    G    30      27.953  30.198  42.371  1.00  0.00           C  
ATOM    956  O6    G    30      28.684  30.953  41.802  1.00  0.00           O  
ATOM    957  N1    G    30      27.556  30.496  43.717  1.00  0.00           N  
ATOM    958  H1    G    30      27.598  31.470  43.982  1.00  0.00           H  
ATOM    959  C2    G    30      26.821  29.728  44.412  1.00  0.00           C  
ATOM    960  N2    G    30      26.503  30.134  45.565  1.00  0.00           N  
ATOM    961  H21   G    30      26.904  31.003  45.888  1.00  0.00           H  
ATOM    962  H22   G    30      26.088  29.518  46.248  1.00  0.00           H  
ATOM    963  N3    G    30      26.352  28.509  44.008  1.00  0.00           N  
ATOM    964  C4    G    30      26.732  28.126  42.714  1.00  0.00           C  
ATOM    965  C3'   G    30      23.435  25.581  41.609  1.00  0.00           C  
ATOM    966  H3'   G    30      23.665  26.169  40.721  1.00  0.00           H  
ATOM    967  C2'   G    30      23.978  26.325  42.832  1.00  0.00           C  
ATOM    968  H2'   G    30      23.852  27.404  42.750  1.00  0.00           H  
ATOM    969  O2'   G    30      23.392  25.814  44.045  1.00  0.00           O  
ATOM    970 HO2'   G    30      23.088  26.530  44.608  1.00  0.00           H  
ATOM    971  O3'   G    30      22.046  25.427  41.598  1.00  0.00           O  
ATOM    972  P     C    31      21.101  26.515  41.033  1.00  0.00           P  
ATOM    973  OP1   C    31      19.746  25.990  41.035  1.00  0.00           O  
ATOM    974  OP2   C    31      21.608  26.965  39.764  1.00  0.00           O  
ATOM    975  O5'   C    31      21.123  27.661  42.113  1.00  0.00           O  
ATOM    976  C5'   C    31      20.542  27.519  43.428  1.00  0.00           C  
ATOM    977  H5'   C    31      20.829  26.597  43.933  1.00  0.00           H  
ATOM    978 H5''   C    31      19.459  27.649  43.416  1.00  0.00           H  
ATOM    979  C4'   C    31      21.098  28.572  44.371  1.00  0.00           C  
ATOM    980  H4'   C    31      20.855  28.311  45.401  1.00  0.00           H  
ATOM    981  O4'   C    31      22.503  28.743  44.423  1.00  0.00           O  
ATOM    982  C1'   C    31      22.855  30.151  44.614  1.00  0.00           C  
ATOM    983  H1'   C    31      23.455  30.317  45.509  1.00  0.00           H  
ATOM    984  N1    C    31      23.639  30.779  43.467  1.00  0.00           N  
ATOM    985  C6    C    31      23.701  30.301  42.162  1.00  0.00           C  
ATOM    986  H6    C    31      23.119  29.440  41.869  1.00  0.00           H  
ATOM    987  C5    C    31      24.456  30.947  41.176  1.00  0.00           C  
ATOM    988  H5    C    31      24.469  30.703  40.124  1.00  0.00           H  
ATOM    989  C4    C    31      25.257  32.066  41.652  1.00  0.00           C  
ATOM    990  N4    C    31      25.905  32.788  40.886  1.00  0.00           N  
ATOM    991  H41   C    31      26.529  33.444  41.333  1.00  0.00           H  
ATOM    992  H42   C    31      26.203  32.414  39.996  1.00  0.00           H  
ATOM    993  N3    C    31      25.129  32.626  42.868  1.00  0.00           N  
ATOM    994  C2    C    31      24.357  31.968  43.723  1.00  0.00           C  
ATOM    995  O2    C    31      24.240  32.466  44.797  1.00  0.00           O  
ATOM    996  C3'   C    31      20.573  29.981  43.915  1.00  0.00           C  
ATOM    997  H3'   C    31      20.763  30.187  42.861  1.00  0.00           H  
ATOM    998  C2'   C    31      21.573  30.896  44.688  1.00  0.00           C  
ATOM    999  H2'   C    31      21.623  31.838  44.142  1.00  0.00           H  
ATOM   1000  O2'   C    31      21.174  31.230  46.012  1.00  0.00           O  
ATOM   1001 HO2'   C    31      21.121  32.187  46.066  1.00  0.00           H  
ATOM   1002  O3'   C    31      19.208  30.087  44.243  1.00  0.00           O  
ATOM   1003  P     C    32      18.403  31.224  43.563  1.00  0.00           P  
ATOM   1004  OP1   C    32      17.018  31.081  44.049  1.00  0.00           O  
ATOM   1005  OP2   C    32      18.618  31.229  42.112  1.00  0.00           O  
ATOM   1006  O5'   C    32      18.865  32.673  44.030  1.00  0.00           O  
ATOM   1007  C5'   C    32      18.538  33.145  45.356  1.00  0.00           C  
ATOM   1008  H5'   C    32      18.635  32.408  46.154  1.00  0.00           H  
ATOM   1009 H5''   C    32      17.499  33.474  45.381  1.00  0.00           H  
ATOM   1010  C4'   C    32      19.381  34.403  45.555  1.00  0.00           C  
ATOM   1011  H4'   C    32      19.075  34.803  46.522  1.00  0.00           H  
ATOM   1012  O4'   C    32      20.806  34.263  45.386  1.00  0.00           O  
ATOM   1013  C1'   C    32      21.376  35.481  44.952  1.00  0.00           C  
ATOM   1014  H1'   C    32      21.940  36.020  45.713  1.00  0.00           H  
ATOM   1015  N1    C    32      22.202  35.403  43.660  1.00  0.00           N  
ATOM   1016  C6    C    32      21.924  34.433  42.767  1.00  0.00           C  
ATOM   1017  H6    C    32      21.145  33.730  43.025  1.00  0.00           H  
ATOM   1018  C5    C    32      22.645  34.217  41.608  1.00  0.00           C  
ATOM   1019  H5    C    32      22.448  33.400  40.929  1.00  0.00           H  
ATOM   1020  C4    C    32      23.543  35.264  41.372  1.00  0.00           C  
ATOM   1021  N4    C    32      24.230  35.160  40.305  1.00  0.00           N  
ATOM   1022  H41   C    32      24.983  35.817  40.160  1.00  0.00           H  
ATOM   1023  H42   C    32      24.108  34.371  39.686  1.00  0.00           H  
ATOM   1024  N3    C    32      23.771  36.298  42.087  1.00  0.00           N  
ATOM   1025  C2    C    32      23.071  36.452  43.290  1.00  0.00           C  
ATOM   1026  O2    C    32      23.175  37.467  43.945  1.00  0.00           O  
ATOM   1027  C3'   C    32      18.973  35.541  44.637  1.00  0.00           C  
ATOM   1028  H3'   C    32      18.956  35.187  43.606  1.00  0.00           H  
ATOM   1029  C2'   C    32      20.182  36.447  44.837  1.00  0.00           C  
ATOM   1030  H2'   C    32      20.244  37.016  43.909  1.00  0.00           H  
ATOM   1031  O2'   C    32      19.992  37.211  45.977  1.00  0.00           O  
ATOM   1032 HO2'   C    32      19.155  37.657  45.828  1.00  0.00           H  
ATOM   1033  O3'   C    32      17.700  36.202  44.990  1.00  0.00           O  
ATOM   1034  P     C    33      16.745  36.842  43.862  1.00  0.00           P  
ATOM   1035  OP1   C    33      15.506  37.238  44.585  1.00  0.00           O  
ATOM   1036  OP2   C    33      16.677  35.836  42.777  1.00  0.00           O  
ATOM   1037  O5'   C    33      17.519  38.079  43.399  1.00  0.00           O  
ATOM   1038  C5'   C    33      17.848  39.148  44.281  1.00  0.00           C  
ATOM   1039  H5'   C    33      18.401  38.814  45.159  1.00  0.00           H  
ATOM   1040 H5''   C    33      16.911  39.558  44.657  1.00  0.00           H  
ATOM   1041  C4'   C    33      18.784  40.195  43.635  1.00  0.00           C  
ATOM   1042  H4'   C    33      18.712  41.035  44.326  1.00  0.00           H  
ATOM   1043  O4'   C    33      20.163  39.733  43.467  1.00  0.00           O  
ATOM   1044  C1'   C    33      20.748  40.474  42.421  1.00  0.00           C  
ATOM   1045  H1'   C    33      21.552  41.047  42.882  1.00  0.00           H  
ATOM   1046  N1    C    33      21.376  39.548  41.420  1.00  0.00           N  
ATOM   1047  C6    C    33      20.794  38.367  41.171  1.00  0.00           C  
ATOM   1048  H6    C    33      19.955  38.050  41.771  1.00  0.00           H  
ATOM   1049  C5    C    33      21.127  37.654  40.096  1.00  0.00           C  
ATOM   1050  H5    C    33      20.652  36.729  39.804  1.00  0.00           H  
ATOM   1051  C4    C    33      22.178  38.119  39.258  1.00  0.00           C  
ATOM   1052  N4    C    33      22.651  37.464  38.274  1.00  0.00           N  
ATOM   1053  H41   C    33      23.461  37.812  37.781  1.00  0.00           H  
ATOM   1054  H42   C    33      22.422  36.487  38.159  1.00  0.00           H  
ATOM   1055  N3    C    33      22.705  39.315  39.438  1.00  0.00           N  
ATOM   1056  C2    C    33      22.298  40.036  40.492  1.00  0.00           C  
ATOM   1057  O2    C    33      22.616  41.221  40.468  1.00  0.00           O  
ATOM   1058  C3'   C    33      18.338  40.712  42.256  1.00  0.00           C  
ATOM   1059  H3'   C    33      18.040  39.935  41.552  1.00  0.00           H  
ATOM   1060  C2'   C    33      19.721  41.432  41.902  1.00  0.00           C  
ATOM   1061  H2'   C    33      19.885  41.579  40.835  1.00  0.00           H  
ATOM   1062  O2'   C    33      19.899  42.619  42.760  1.00  0.00           O  
ATOM   1063 HO2'   C    33      20.781  42.959  42.590  1.00  0.00           H  
ATOM   1064  O3'   C    33      17.342  41.773  42.273  1.00  0.00           O  
ATOM   1065  P     U    34      16.616  42.259  40.925  1.00  0.00           P  
ATOM   1066  OP1   U    34      15.799  43.405  41.346  1.00  0.00           O  
ATOM   1067  OP2   U    34      15.961  41.179  40.251  1.00  0.00           O  
ATOM   1068  O5'   U    34      17.650  42.753  39.872  1.00  0.00           O  
ATOM   1069  C5'   U    34      18.083  44.103  39.857  1.00  0.00           C  
ATOM   1070  H5'   U    34      18.674  44.254  40.761  1.00  0.00           H  
ATOM   1071 H5''   U    34      17.221  44.744  39.668  1.00  0.00           H  
ATOM   1072  C4'   U    34      19.099  44.386  38.785  1.00  0.00           C  
ATOM   1073  H4'   U    34      19.404  45.420  38.946  1.00  0.00           H  
ATOM   1074  O4'   U    34      20.193  43.504  39.004  1.00  0.00           O  
ATOM   1075  C1'   U    34      20.669  43.271  37.683  1.00  0.00           C  
ATOM   1076  H1'   U    34      21.712  43.587  37.653  1.00  0.00           H  
ATOM   1077  N1    U    34      20.467  41.864  37.302  1.00  0.00           N  
ATOM   1078  C6    U    34      19.603  40.979  37.980  1.00  0.00           C  
ATOM   1079  H6    U    34      19.070  41.350  38.843  1.00  0.00           H  
ATOM   1080  C5    U    34      19.501  39.686  37.658  1.00  0.00           C  
ATOM   1081  H5    U    34      18.922  39.085  38.344  1.00  0.00           H  
ATOM   1082  C4    U    34      20.238  39.106  36.571  1.00  0.00           C  
ATOM   1083  O4    U    34      20.150  37.922  36.371  1.00  0.00           O  
ATOM   1084  N3    U    34      21.160  39.977  36.024  1.00  0.00           N  
ATOM   1085  H3    U    34      21.748  39.627  35.282  1.00  0.00           H  
ATOM   1086  C2    U    34      21.177  41.348  36.221  1.00  0.00           C  
ATOM   1087  O2    U    34      21.901  42.050  35.542  1.00  0.00           O  
ATOM   1088  C3'   U    34      18.535  44.136  37.374  1.00  0.00           C  
ATOM   1089  H3'   U    34      18.003  43.185  37.386  1.00  0.00           H  
ATOM   1090  C2'   U    34      19.891  44.084  36.719  1.00  0.00           C  
ATOM   1091  H2'   U    34      19.831  43.515  35.792  1.00  0.00           H  
ATOM   1092  O2'   U    34      20.474  45.353  36.481  1.00  0.00           O  
ATOM   1093 HO2'   U    34      19.962  45.831  35.825  1.00  0.00           H  
ATOM   1094  O3'   U    34      17.708  45.074  36.827  1.00  0.00           O  
ATOM   1095  P     G    35      16.662  44.633  35.704  1.00  0.00           P  
ATOM   1096  OP1   G    35      15.885  45.798  35.312  1.00  0.00           O  
ATOM   1097  OP2   G    35      15.909  43.484  36.222  1.00  0.00           O  
ATOM   1098  O5'   G    35      17.669  44.194  34.521  1.00  0.00           O  
ATOM   1099  C5'   G    35      18.398  45.267  33.830  1.00  0.00           C  
ATOM   1100  H5'   G    35      18.859  46.029  34.460  1.00  0.00           H  
ATOM   1101 H5''   G    35      17.686  45.874  33.272  1.00  0.00           H  
ATOM   1102  C4'   G    35      19.388  44.730  32.867  1.00  0.00           C  
ATOM   1103  H4'   G    35      19.967  45.567  32.478  1.00  0.00           H  
ATOM   1104  O4'   G    35      20.145  43.667  33.282  1.00  0.00           O  
ATOM   1105  C1'   G    35      20.252  42.622  32.293  1.00  0.00           C  
ATOM   1106  H1'   G    35      21.277  42.351  32.037  1.00  0.00           H  
ATOM   1107  N9    G    35      19.547  41.438  32.763  1.00  0.00           N  
ATOM   1108  C8    G    35      18.824  41.236  33.890  1.00  0.00           C  
ATOM   1109  H8    G    35      18.551  42.027  34.573  1.00  0.00           H  
ATOM   1110  N7    G    35      18.517  39.976  34.178  1.00  0.00           N  
ATOM   1111  C5    G    35      19.087  39.275  33.127  1.00  0.00           C  
ATOM   1112  C6    G    35      19.195  37.914  32.787  1.00  0.00           C  
ATOM   1113  O6    G    35      18.745  36.910  33.367  1.00  0.00           O  
ATOM   1114  N1    G    35      20.006  37.618  31.744  1.00  0.00           N  
ATOM   1115  H1    G    35      20.246  36.651  31.574  1.00  0.00           H  
ATOM   1116  C2    G    35      20.602  38.568  30.937  1.00  0.00           C  
ATOM   1117  N2    G    35      21.435  38.137  30.024  1.00  0.00           N  
ATOM   1118  H21   G    35      21.772  37.185  30.029  1.00  0.00           H  
ATOM   1119  H22   G    35      21.940  38.874  29.554  1.00  0.00           H  
ATOM   1120  N3    G    35      20.506  39.857  31.243  1.00  0.00           N  
ATOM   1121  C4    G    35      19.723  40.110  32.259  1.00  0.00           C  
ATOM   1122  C3'   G    35      18.640  44.243  31.596  1.00  0.00           C  
ATOM   1123  H3'   G    35      17.685  43.842  31.935  1.00  0.00           H  
ATOM   1124  C2'   G    35      19.560  43.154  31.057  1.00  0.00           C  
ATOM   1125  H2'   G    35      19.074  42.400  30.438  1.00  0.00           H  
ATOM   1126  O2'   G    35      20.382  43.884  30.173  1.00  0.00           O  
ATOM   1127 HO2'   G    35      20.057  44.762  29.963  1.00  0.00           H  
ATOM   1128  O3'   G    35      18.539  45.392  30.753  1.00  0.00           O  
ATOM   1129  P     U    36      17.413  45.469  29.687  1.00  0.00           P  
ATOM   1130  OP1   U    36      16.505  46.402  30.418  1.00  0.00           O  
ATOM   1131  OP2   U    36      16.905  44.175  29.245  1.00  0.00           O  
ATOM   1132  O5'   U    36      18.028  46.197  28.377  1.00  0.00           O  
ATOM   1133  C5'   U    36      18.645  47.438  28.541  1.00  0.00           C  
ATOM   1134  H5'   U    36      19.248  47.431  29.449  1.00  0.00           H  
ATOM   1135 H5''   U    36      18.025  48.334  28.572  1.00  0.00           H  
ATOM   1136  C4'   U    36      19.582  47.613  27.408  1.00  0.00           C  
ATOM   1137  H4'   U    36      20.105  48.553  27.586  1.00  0.00           H  
ATOM   1138  O4'   U    36      20.414  46.468  27.268  1.00  0.00           O  
ATOM   1139  C1'   U    36      20.505  46.091  25.862  1.00  0.00           C  
ATOM   1140  H1'   U    36      21.245  46.668  25.308  1.00  0.00           H  
ATOM   1141  N1    U    36      20.801  44.639  25.570  1.00  0.00           N  
ATOM   1142  C6    U    36      20.539  43.635  26.455  1.00  0.00           C  
ATOM   1143  H6    U    36      19.990  43.784  27.373  1.00  0.00           H  
ATOM   1144  C5    U    36      20.674  42.290  26.063  1.00  0.00           C  
ATOM   1145  H5    U    36      20.308  41.503  26.707  1.00  0.00           H  
ATOM   1146  C4    U    36      21.217  41.997  24.789  1.00  0.00           C  
ATOM   1147  O4    U    36      21.401  40.875  24.340  1.00  0.00           O  
ATOM   1148  N3    U    36      21.417  43.094  23.968  1.00  0.00           N  
ATOM   1149  H3    U    36      21.823  43.044  23.044  1.00  0.00           H  
ATOM   1150  C2    U    36      21.378  44.406  24.334  1.00  0.00           C  
ATOM   1151  O2    U    36      21.911  45.258  23.593  1.00  0.00           O  
ATOM   1152  C3'   U    36      18.804  47.823  26.028  1.00  0.00           C  
ATOM   1153  H3'   U    36      17.718  47.908  26.059  1.00  0.00           H  
ATOM   1154  C2'   U    36      19.129  46.519  25.221  1.00  0.00           C  
ATOM   1155  H2'   U    36      18.386  45.871  25.685  1.00  0.00           H  
ATOM   1156  O2'   U    36      19.103  46.534  23.822  1.00  0.00           O  
ATOM   1157 HO2'   U    36      19.202  47.456  23.575  1.00  0.00           H  
ATOM   1158  O3'   U    36      19.293  48.973  25.368  1.00  0.00           O  
ATOM   1159  P     A    37      18.788  50.401  25.777  1.00  0.00           P  
ATOM   1160  OP1   A    37      17.262  50.322  25.908  1.00  0.00           O  
ATOM   1161  OP2   A    37      19.420  51.324  24.763  1.00  0.00           O  
ATOM   1162  O5'   A    37      19.390  50.793  27.199  1.00  0.00           O  
ATOM   1163  C5'   A    37      18.614  51.228  28.280  1.00  0.00           C  
ATOM   1164  H5'   A    37      17.836  50.468  28.346  1.00  0.00           H  
ATOM   1165 H5''   A    37      18.212  52.219  28.071  1.00  0.00           H  
ATOM   1166  C4'   A    37      19.456  51.212  29.534  1.00  0.00           C  
ATOM   1167  H4'   A    37      18.885  51.595  30.380  1.00  0.00           H  
ATOM   1168  O4'   A    37      19.937  49.894  29.842  1.00  0.00           O  
ATOM   1169  C1'   A    37      21.296  49.966  30.201  1.00  0.00           C  
ATOM   1170  H1'   A    37      21.357  49.504  31.187  1.00  0.00           H  
ATOM   1171  N9    A    37      22.131  49.194  29.324  1.00  0.00           N  
ATOM   1172  C8    A    37      22.476  49.494  28.033  1.00  0.00           C  
ATOM   1173  H8    A    37      22.246  50.435  27.556  1.00  0.00           H  
ATOM   1174  N7    A    37      23.027  48.477  27.447  1.00  0.00           N  
ATOM   1175  C5    A    37      23.102  47.492  28.426  1.00  0.00           C  
ATOM   1176  C6    A    37      23.731  46.244  28.504  1.00  0.00           C  
ATOM   1177  N6    A    37      24.455  45.758  27.521  1.00  0.00           N  
ATOM   1178  H61   A    37      24.902  44.873  27.712  1.00  0.00           H  
ATOM   1179  H62   A    37      24.219  46.154  26.622  1.00  0.00           H  
ATOM   1180  N1    A    37      23.623  45.499  29.545  1.00  0.00           N  
ATOM   1181  C2    A    37      22.937  45.966  30.538  1.00  0.00           C  
ATOM   1182  H2    A    37      22.685  45.322  31.367  1.00  0.00           H  
ATOM   1183  N3    A    37      22.447  47.188  30.726  1.00  0.00           N  
ATOM   1184  C4    A    37      22.566  47.911  29.616  1.00  0.00           C  
ATOM   1185  C3'   A    37      20.701  52.038  29.332  1.00  0.00           C  
ATOM   1186  H3'   A    37      21.113  51.922  28.329  1.00  0.00           H  
ATOM   1187  C2'   A    37      21.697  51.354  30.302  1.00  0.00           C  
ATOM   1188  H2'   A    37      22.733  51.533  30.015  1.00  0.00           H  
ATOM   1189  O2'   A    37      21.573  51.835  31.677  1.00  0.00           O  
ATOM   1190 HO2'   A    37      21.723  52.772  31.531  1.00  0.00           H  
ATOM   1191  O3'   A    37      20.548  53.389  29.672  1.00  0.00           O  
ATOM   1192  P     A    38      21.678  54.403  29.285  1.00  0.00           P  
ATOM   1193  OP1   A    38      21.026  55.725  29.191  1.00  0.00           O  
ATOM   1194  OP2   A    38      22.271  53.852  28.050  1.00  0.00           O  
ATOM   1195  O5'   A    38      22.785  54.338  30.499  1.00  0.00           O  
ATOM   1196  C5'   A    38      22.516  55.071  31.736  1.00  0.00           C  
ATOM   1197  H5'   A    38      21.603  54.678  32.184  1.00  0.00           H  
ATOM   1198 H5''   A    38      22.525  56.142  31.534  1.00  0.00           H  
ATOM   1199  C4'   A    38      23.606  54.825  32.822  1.00  0.00           C  
ATOM   1200  H4'   A    38      23.296  55.276  33.765  1.00  0.00           H  
ATOM   1201  O4'   A    38      23.701  53.490  33.054  1.00  0.00           O  
ATOM   1202  C1'   A    38      25.062  53.042  33.035  1.00  0.00           C  
ATOM   1203  H1'   A    38      25.403  52.333  33.790  1.00  0.00           H  
ATOM   1204  N9    A    38      25.208  52.295  31.723  1.00  0.00           N  
ATOM   1205  C8    A    38      25.411  52.784  30.403  1.00  0.00           C  
ATOM   1206  H8    A    38      25.349  53.822  30.113  1.00  0.00           H  
ATOM   1207  N7    A    38      25.485  51.829  29.534  1.00  0.00           N  
ATOM   1208  C5    A    38      25.506  50.649  30.332  1.00  0.00           C  
ATOM   1209  C6    A    38      25.775  49.291  30.029  1.00  0.00           C  
ATOM   1210  N6    A    38      26.071  48.807  28.873  1.00  0.00           N  
ATOM   1211  H61   A    38      26.300  47.830  28.759  1.00  0.00           H  
ATOM   1212  H62   A    38      26.251  49.520  28.181  1.00  0.00           H  
ATOM   1213  N1    A    38      25.739  48.331  30.980  1.00  0.00           N  
ATOM   1214  C2    A    38      25.309  48.704  32.150  1.00  0.00           C  
ATOM   1215  H2    A    38      25.304  47.900  32.871  1.00  0.00           H  
ATOM   1216  N3    A    38      25.032  49.936  32.529  1.00  0.00           N  
ATOM   1217  C4    A    38      25.290  50.932  31.646  1.00  0.00           C  
ATOM   1218  C3'   A    38      24.952  55.360  32.573  1.00  0.00           C  
ATOM   1219  H3'   A    38      25.136  55.392  31.499  1.00  0.00           H  
ATOM   1220  C2'   A    38      25.936  54.300  33.193  1.00  0.00           C  
ATOM   1221  H2'   A    38      26.932  54.334  32.752  1.00  0.00           H  
ATOM   1222  O2'   A    38      26.046  54.519  34.576  1.00  0.00           O  
ATOM   1223 HO2'   A    38      26.706  55.206  34.695  1.00  0.00           H  
ATOM   1224  O3'   A    38      25.092  56.666  33.084  1.00  0.00           O  
ATOM   1225  P     U    39      26.261  57.611  32.508  1.00  0.00           P  
ATOM   1226  OP1   U    39      25.994  59.118  32.829  1.00  0.00           O  
ATOM   1227  OP2   U    39      26.510  57.252  31.089  1.00  0.00           O  
ATOM   1228  O5'   U    39      27.445  57.055  33.259  1.00  0.00           O  
ATOM   1229  C5'   U    39      27.733  57.666  34.455  1.00  0.00           C  
ATOM   1230  H5'   U    39      26.844  57.847  35.059  1.00  0.00           H  
ATOM   1231 H5''   U    39      28.104  58.673  34.262  1.00  0.00           H  
ATOM   1232  C4'   U    39      28.821  56.965  35.285  1.00  0.00           C  
ATOM   1233  H4'   U    39      28.934  57.506  36.224  1.00  0.00           H  
ATOM   1234  O4'   U    39      28.332  55.633  35.631  1.00  0.00           O  
ATOM   1235  C1'   U    39      29.489  54.811  35.675  1.00  0.00           C  
ATOM   1236  H1'   U    39      29.579  54.388  36.675  1.00  0.00           H  
ATOM   1237  N1    U    39      29.293  53.632  34.757  1.00  0.00           N  
ATOM   1238  C6    U    39      29.554  53.608  33.441  1.00  0.00           C  
ATOM   1239  H6    U    39      30.022  54.440  32.935  1.00  0.00           H  
ATOM   1240  C5    U    39      29.300  52.602  32.609  1.00  0.00           C  
ATOM   1241  H5    U    39      29.693  52.646  31.604  1.00  0.00           H  
ATOM   1242  C4    U    39      28.659  51.366  33.051  1.00  0.00           C  
ATOM   1243  O4    U    39      28.458  50.328  32.490  1.00  0.00           O  
ATOM   1244  N3    U    39      28.281  51.524  34.369  1.00  0.00           N  
ATOM   1245  H3    U    39      27.623  50.838  34.709  1.00  0.00           H  
ATOM   1246  C2    U    39      28.701  52.480  35.254  1.00  0.00           C  
ATOM   1247  O2    U    39      28.460  52.251  36.457  1.00  0.00           O  
ATOM   1248  C3'   U    39      30.215  56.826  34.533  1.00  0.00           C  
ATOM   1249  H3'   U    39      29.973  56.544  33.508  1.00  0.00           H  
ATOM   1250  C2'   U    39      30.728  55.602  35.331  1.00  0.00           C  
ATOM   1251  H2'   U    39      31.405  54.980  34.744  1.00  0.00           H  
ATOM   1252  O2'   U    39      31.352  55.959  36.545  1.00  0.00           O  
ATOM   1253 HO2'   U    39      32.277  56.194  36.439  1.00  0.00           H  
ATOM   1254  O3'   U    39      31.183  57.880  34.534  1.00  0.00           O  
ATOM   1255  P     G    40      32.600  57.770  33.654  1.00  0.00           P  
ATOM   1256  OP1   G    40      33.002  59.113  33.384  1.00  0.00           O  
ATOM   1257  OP2   G    40      32.409  56.814  32.545  1.00  0.00           O  
ATOM   1258  O5'   G    40      33.553  57.212  34.708  1.00  0.00           O  
ATOM   1259  C5'   G    40      33.982  58.015  35.889  1.00  0.00           C  
ATOM   1260  H5'   G    40      33.142  58.371  36.485  1.00  0.00           H  
ATOM   1261 H5''   G    40      34.632  58.830  35.570  1.00  0.00           H  
ATOM   1262  C4'   G    40      34.786  57.049  36.795  1.00  0.00           C  
ATOM   1263  H4'   G    40      35.060  57.432  37.778  1.00  0.00           H  
ATOM   1264  O4'   G    40      34.091  55.867  37.033  1.00  0.00           O  
ATOM   1265  C1'   G    40      34.960  54.766  36.814  1.00  0.00           C  
ATOM   1266  H1'   G    40      34.985  54.170  37.726  1.00  0.00           H  
ATOM   1267  N9    G    40      34.366  53.862  35.795  1.00  0.00           N  
ATOM   1268  C8    G    40      34.105  54.115  34.452  1.00  0.00           C  
ATOM   1269  H8    G    40      34.525  54.946  33.905  1.00  0.00           H  
ATOM   1270  N7    G    40      33.243  53.239  33.928  1.00  0.00           N  
ATOM   1271  C5    G    40      33.084  52.305  34.912  1.00  0.00           C  
ATOM   1272  C6    G    40      32.349  51.086  34.965  1.00  0.00           C  
ATOM   1273  O6    G    40      31.641  50.594  34.107  1.00  0.00           O  
ATOM   1274  N1    G    40      32.453  50.432  36.152  1.00  0.00           N  
ATOM   1275  H1    G    40      31.703  49.824  36.449  1.00  0.00           H  
ATOM   1276  C2    G    40      33.371  50.721  37.123  1.00  0.00           C  
ATOM   1277  N2    G    40      33.642  49.850  38.043  1.00  0.00           N  
ATOM   1278  H21   G    40      33.129  48.982  37.999  1.00  0.00           H  
ATOM   1279  H22   G    40      34.276  50.059  38.802  1.00  0.00           H  
ATOM   1280  N3    G    40      34.096  51.824  37.126  1.00  0.00           N  
ATOM   1281  C4    G    40      33.938  52.593  36.004  1.00  0.00           C  
ATOM   1282  C3'   G    40      36.087  56.709  35.984  1.00  0.00           C  
ATOM   1283  H3'   G    40      35.838  56.749  34.923  1.00  0.00           H  
ATOM   1284  C2'   G    40      36.373  55.265  36.485  1.00  0.00           C  
ATOM   1285  H2'   G    40      36.834  54.683  35.687  1.00  0.00           H  
ATOM   1286  O2'   G    40      37.117  55.127  37.672  1.00  0.00           O  
ATOM   1287 HO2'   G    40      37.965  54.826  37.339  1.00  0.00           H  
ATOM   1288  O3'   G    40      37.264  57.451  36.185  1.00  0.00           O  
ATOM   1289  P     G    41      38.346  57.634  35.087  1.00  0.00           P  
ATOM   1290  OP1   G    41      39.001  58.905  35.477  1.00  0.00           O  
ATOM   1291  OP2   G    41      37.685  57.653  33.783  1.00  0.00           O  
ATOM   1292  O5'   G    41      39.242  56.341  35.216  1.00  0.00           O  
ATOM   1293  C5'   G    41      40.182  56.307  36.281  1.00  0.00           C  
ATOM   1294  H5'   G    41      39.655  56.785  37.107  1.00  0.00           H  
ATOM   1295 H5''   G    41      41.134  56.767  36.018  1.00  0.00           H  
ATOM   1296  C4'   G    41      40.658  54.836  36.633  1.00  0.00           C  
ATOM   1297  H4'   G    41      41.393  54.923  37.434  1.00  0.00           H  
ATOM   1298  O4'   G    41      39.495  54.009  36.997  1.00  0.00           O  
ATOM   1299  C1'   G    41      39.636  52.679  36.486  1.00  0.00           C  
ATOM   1300  H1'   G    41      39.659  51.968  37.312  1.00  0.00           H  
ATOM   1301  N9    G    41      38.522  52.246  35.576  1.00  0.00           N  
ATOM   1302  C8    G    41      38.047  52.770  34.407  1.00  0.00           C  
ATOM   1303  H8    G    41      38.600  53.563  33.926  1.00  0.00           H  
ATOM   1304  N7    G    41      37.058  52.134  33.859  1.00  0.00           N  
ATOM   1305  C5    G    41      36.758  51.037  34.778  1.00  0.00           C  
ATOM   1306  C6    G    41      35.757  49.994  34.887  1.00  0.00           C  
ATOM   1307  O6    G    41      34.799  49.758  34.078  1.00  0.00           O  
ATOM   1308  N1    G    41      35.970  49.062  35.879  1.00  0.00           N  
ATOM   1309  H1    G    41      35.218  48.395  35.974  1.00  0.00           H  
ATOM   1310  C2    G    41      36.967  49.222  36.834  1.00  0.00           C  
ATOM   1311  N2    G    41      36.781  48.401  37.814  1.00  0.00           N  
ATOM   1312  H21   G    41      36.070  47.686  37.752  1.00  0.00           H  
ATOM   1313  H22   G    41      37.357  48.438  38.643  1.00  0.00           H  
ATOM   1314  N3    G    41      37.813  50.314  36.839  1.00  0.00           N  
ATOM   1315  C4    G    41      37.707  51.179  35.848  1.00  0.00           C  
ATOM   1316  C3'   G    41      41.230  54.134  35.454  1.00  0.00           C  
ATOM   1317  H3'   G    41      40.672  54.501  34.592  1.00  0.00           H  
ATOM   1318  C2'   G    41      40.938  52.646  35.732  1.00  0.00           C  
ATOM   1319  H2'   G    41      41.006  52.043  34.826  1.00  0.00           H  
ATOM   1320  O2'   G    41      41.812  52.075  36.627  1.00  0.00           O  
ATOM   1321 HO2'   G    41      42.677  52.070  36.210  1.00  0.00           H  
ATOM   1322  O3'   G    41      42.636  54.267  35.363  1.00  0.00           O  
ATOM   1323  P     U    42      43.489  53.782  34.084  1.00  0.00           P  
ATOM   1324  OP1   U    42      44.713  54.622  34.105  1.00  0.00           O  
ATOM   1325  OP2   U    42      42.617  53.872  32.931  1.00  0.00           O  
ATOM   1326  O5'   U    42      43.847  52.231  34.447  1.00  0.00           O  
ATOM   1327  C5'   U    42      44.869  51.982  35.404  1.00  0.00           C  
ATOM   1328  H5'   U    42      44.781  52.586  36.308  1.00  0.00           H  
ATOM   1329 H5''   U    42      45.791  52.328  34.935  1.00  0.00           H  
ATOM   1330  C4'   U    42      44.991  50.576  35.807  1.00  0.00           C  
ATOM   1331  H4'   U    42      45.835  50.478  36.490  1.00  0.00           H  
ATOM   1332  O4'   U    42      43.868  50.096  36.468  1.00  0.00           O  
ATOM   1333  C1'   U    42      43.515  48.839  35.946  1.00  0.00           C  
ATOM   1334  H1'   U    42      43.444  48.005  36.644  1.00  0.00           H  
ATOM   1335  N1    U    42      42.226  49.004  35.293  1.00  0.00           N  
ATOM   1336  C6    U    42      42.060  49.586  34.103  1.00  0.00           C  
ATOM   1337  H6    U    42      42.783  50.281  33.703  1.00  0.00           H  
ATOM   1338  C5    U    42      40.930  49.426  33.367  1.00  0.00           C  
ATOM   1339  H5    U    42      40.861  49.893  32.395  1.00  0.00           H  
ATOM   1340  C4    U    42      39.804  48.672  33.892  1.00  0.00           C  
ATOM   1341  O4    U    42      38.686  48.669  33.465  1.00  0.00           O  
ATOM   1342  N3    U    42      40.007  48.096  35.052  1.00  0.00           N  
ATOM   1343  H3    U    42      39.228  47.725  35.578  1.00  0.00           H  
ATOM   1344  C2    U    42      41.210  48.130  35.717  1.00  0.00           C  
ATOM   1345  O2    U    42      41.239  47.411  36.756  1.00  0.00           O  
ATOM   1346  C3'   U    42      45.335  49.687  34.579  1.00  0.00           C  
ATOM   1347  H3'   U    42      44.736  50.165  33.805  1.00  0.00           H  
ATOM   1348  C2'   U    42      44.611  48.336  34.972  1.00  0.00           C  
ATOM   1349  H2'   U    42      44.267  47.848  34.060  1.00  0.00           H  
ATOM   1350  O2'   U    42      45.503  47.505  35.680  1.00  0.00           O  
ATOM   1351 HO2'   U    42      46.194  47.274  35.055  1.00  0.00           H  
ATOM   1352  O3'   U    42      46.744  49.662  34.250  1.00  0.00           O  
ATOM   1353  P     A    43      47.248  48.769  33.028  1.00  0.00           P  
ATOM   1354  OP1   A    43      48.481  49.412  32.486  1.00  0.00           O  
ATOM   1355  OP2   A    43      46.107  48.667  32.061  1.00  0.00           O  
ATOM   1356  O5'   A    43      47.587  47.374  33.656  1.00  0.00           O  
ATOM   1357  C5'   A    43      48.711  47.109  34.492  1.00  0.00           C  
ATOM   1358  H5'   A    43      48.566  47.752  35.360  1.00  0.00           H  
ATOM   1359 H5''   A    43      49.753  47.245  34.201  1.00  0.00           H  
ATOM   1360  C4'   A    43      48.559  45.615  34.793  1.00  0.00           C  
ATOM   1361  H4'   A    43      49.339  45.351  35.507  1.00  0.00           H  
ATOM   1362  O4'   A    43      47.305  45.258  35.404  1.00  0.00           O  
ATOM   1363  C1'   A    43      46.705  44.187  34.649  1.00  0.00           C  
ATOM   1364  H1'   A    43      46.224  43.410  35.243  1.00  0.00           H  
ATOM   1365  N9    A    43      45.530  44.691  33.876  1.00  0.00           N  
ATOM   1366  C8    A    43      45.436  45.362  32.665  1.00  0.00           C  
ATOM   1367  H8    A    43      46.323  45.553  32.080  1.00  0.00           H  
ATOM   1368  N7    A    43      44.193  45.566  32.261  1.00  0.00           N  
ATOM   1369  C5    A    43      43.417  45.134  33.314  1.00  0.00           C  
ATOM   1370  C6    A    43      42.007  45.023  33.589  1.00  0.00           C  
ATOM   1371  N6    A    43      41.052  45.406  32.738  1.00  0.00           N  
ATOM   1372  H61   A    43      40.103  45.162  32.981  1.00  0.00           H  
ATOM   1373  H62   A    43      41.288  45.693  31.798  1.00  0.00           H  
ATOM   1374  N1    A    43      41.601  44.375  34.704  1.00  0.00           N  
ATOM   1375  C2    A    43      42.465  43.906  35.585  1.00  0.00           C  
ATOM   1376  H2    A    43      42.085  43.472  36.498  1.00  0.00           H  
ATOM   1377  N3    A    43      43.798  44.076  35.458  1.00  0.00           N  
ATOM   1378  C4    A    43      44.206  44.599  34.248  1.00  0.00           C  
ATOM   1379  C3'   A    43      48.640  44.728  33.521  1.00  0.00           C  
ATOM   1380  H3'   A    43      48.190  45.268  32.688  1.00  0.00           H  
ATOM   1381  C2'   A    43      47.783  43.531  33.744  1.00  0.00           C  
ATOM   1382  H2'   A    43      47.444  43.168  32.774  1.00  0.00           H  
ATOM   1383  O2'   A    43      48.437  42.525  34.470  1.00  0.00           O  
ATOM   1384 HO2'   A    43      49.346  42.562  34.164  1.00  0.00           H  
ATOM   1385  O3'   A    43      50.030  44.382  33.307  1.00  0.00           O  
ATOM   1386  P     C    44      50.352  43.520  31.975  1.00  0.00           P  
ATOM   1387  OP1   C    44      51.565  44.048  31.297  1.00  0.00           O  
ATOM   1388  OP2   C    44      49.147  43.349  31.126  1.00  0.00           O  
ATOM   1389  O5'   C    44      50.631  42.051  32.438  1.00  0.00           O  
ATOM   1390  C5'   C    44      51.632  41.714  33.310  1.00  0.00           C  
ATOM   1391  H5'   C    44      51.363  41.844  34.358  1.00  0.00           H  
ATOM   1392 H5''   C    44      52.538  42.316  33.235  1.00  0.00           H  
ATOM   1393  C4'   C    44      51.915  40.267  32.997  1.00  0.00           C  
ATOM   1394  H4'   C    44      52.128  40.096  31.941  1.00  0.00           H  
ATOM   1395  O4'   C    44      52.910  39.836  33.873  1.00  0.00           O  
ATOM   1396  C1'   C    44      52.953  38.434  33.874  1.00  0.00           C  
ATOM   1397  H1'   C    44      53.797  38.211  33.221  1.00  0.00           H  
ATOM   1398  N1    C    44      53.361  38.084  35.284  1.00  0.00           N  
ATOM   1399  C6    C    44      52.526  38.130  36.376  1.00  0.00           C  
ATOM   1400  H6    C    44      51.487  38.289  36.130  1.00  0.00           H  
ATOM   1401  C5    C    44      53.002  38.146  37.668  1.00  0.00           C  
ATOM   1402  H5    C    44      52.375  38.332  38.527  1.00  0.00           H  
ATOM   1403  C4    C    44      54.414  37.939  37.799  1.00  0.00           C  
ATOM   1404  N4    C    44      54.815  37.688  39.034  1.00  0.00           N  
ATOM   1405  H41   C    44      55.779  37.392  39.093  1.00  0.00           H  
ATOM   1406  H42   C    44      54.099  37.697  39.747  1.00  0.00           H  
ATOM   1407  N3    C    44      55.283  37.708  36.785  1.00  0.00           N  
ATOM   1408  C2    C    44      54.731  37.747  35.565  1.00  0.00           C  
ATOM   1409  O2    C    44      55.548  37.498  34.643  1.00  0.00           O  
ATOM   1410  C3'   C    44      50.754  39.352  33.382  1.00  0.00           C  
ATOM   1411  H3'   C    44      50.410  39.523  34.402  1.00  0.00           H  
ATOM   1412  C2'   C    44      51.606  37.950  33.353  1.00  0.00           C  
ATOM   1413  H2'   C    44      51.152  37.126  33.904  1.00  0.00           H  
ATOM   1414  O2'   C    44      51.924  37.439  32.088  1.00  0.00           O  
ATOM   1415 HO2'   C    44      51.114  37.172  31.648  1.00  0.00           H  
ATOM   1416  O3'   C    44      49.655  39.314  32.441  1.00  0.00           O  
ATOM   1417  P     U    45      48.355  38.259  32.680  1.00  0.00           P  
ATOM   1418  OP1   U    45      47.266  38.710  31.848  1.00  0.00           O  
ATOM   1419  OP2   U    45      48.136  37.979  34.119  1.00  0.00           O  
ATOM   1420  O5'   U    45      49.058  37.061  32.032  1.00  0.00           O  
ATOM   1421  C5'   U    45      48.839  36.692  30.649  1.00  0.00           C  
ATOM   1422  H5'   U    45      49.441  37.335  30.006  1.00  0.00           H  
ATOM   1423 H5''   U    45      47.791  36.771  30.359  1.00  0.00           H  
ATOM   1424  C4'   U    45      49.333  35.224  30.529  1.00  0.00           C  
ATOM   1425  H4'   U    45      49.461  34.899  29.497  1.00  0.00           H  
ATOM   1426  O4'   U    45      50.588  35.116  31.205  1.00  0.00           O  
ATOM   1427  C1'   U    45      50.697  33.963  32.069  1.00  0.00           C  
ATOM   1428  H1'   U    45      51.583  33.409  31.759  1.00  0.00           H  
ATOM   1429  N1    U    45      50.947  34.331  33.544  1.00  0.00           N  
ATOM   1430  C6    U    45      49.916  34.445  34.532  1.00  0.00           C  
ATOM   1431  H6    U    45      48.864  34.576  34.323  1.00  0.00           H  
ATOM   1432  C5    U    45      50.258  34.560  35.847  1.00  0.00           C  
ATOM   1433  H5    U    45      49.411  34.694  36.504  1.00  0.00           H  
ATOM   1434  C4    U    45      51.685  34.624  36.245  1.00  0.00           C  
ATOM   1435  O4    U    45      52.072  34.841  37.392  1.00  0.00           O  
ATOM   1436  N3    U    45      52.568  34.452  35.229  1.00  0.00           N  
ATOM   1437  H3    U    45      53.501  34.335  35.597  1.00  0.00           H  
ATOM   1438  C2    U    45      52.267  34.479  33.917  1.00  0.00           C  
ATOM   1439  O2    U    45      53.229  34.369  33.153  1.00  0.00           O  
ATOM   1440  C3'   U    45      48.477  34.131  31.217  1.00  0.00           C  
ATOM   1441  H3'   U    45      48.011  34.629  32.068  1.00  0.00           H  
ATOM   1442  C2'   U    45      49.503  33.062  31.705  1.00  0.00           C  
ATOM   1443  H2'   U    45      49.270  32.445  32.573  1.00  0.00           H  
ATOM   1444  O2'   U    45      49.897  32.294  30.595  1.00  0.00           O  
ATOM   1445 HO2'   U    45      49.287  31.555  30.550  1.00  0.00           H  
ATOM   1446  O3'   U    45      47.509  33.742  30.320  1.00  0.00           O  
ATOM   1447  P     G    46      46.315  32.793  30.727  1.00  0.00           P  
ATOM   1448  OP1   G    46      45.301  32.914  29.649  1.00  0.00           O  
ATOM   1449  OP2   G    46      45.849  33.172  32.109  1.00  0.00           O  
ATOM   1450  O5'   G    46      46.925  31.314  30.741  1.00  0.00           O  
ATOM   1451  C5'   G    46      47.298  30.716  29.468  1.00  0.00           C  
ATOM   1452  H5'   G    46      47.967  31.436  28.998  1.00  0.00           H  
ATOM   1453 H5''   G    46      46.449  30.565  28.802  1.00  0.00           H  
ATOM   1454  C4'   G    46      47.905  29.368  29.652  1.00  0.00           C  
ATOM   1455  H4'   G    46      48.127  29.029  28.640  1.00  0.00           H  
ATOM   1456  O4'   G    46      49.192  29.505  30.186  1.00  0.00           O  
ATOM   1457  C1'   G    46      49.434  28.672  31.360  1.00  0.00           C  
ATOM   1458  H1'   G    46      50.421  28.226  31.241  1.00  0.00           H  
ATOM   1459  N9    G    46      49.256  29.473  32.674  1.00  0.00           N  
ATOM   1460  C8    G    46      48.083  29.741  33.327  1.00  0.00           C  
ATOM   1461  H8    G    46      47.077  29.471  33.044  1.00  0.00           H  
ATOM   1462  N7    G    46      48.336  30.355  34.460  1.00  0.00           N  
ATOM   1463  C5    G    46      49.757  30.613  34.463  1.00  0.00           C  
ATOM   1464  C6    G    46      50.646  31.142  35.425  1.00  0.00           C  
ATOM   1465  O6    G    46      50.327  31.613  36.471  1.00  0.00           O  
ATOM   1466  N1    G    46      51.956  30.931  35.139  1.00  0.00           N  
ATOM   1467  H1    G    46      52.598  31.051  35.910  1.00  0.00           H  
ATOM   1468  C2    G    46      52.459  30.384  34.032  1.00  0.00           C  
ATOM   1469  N2    G    46      53.729  30.281  33.882  1.00  0.00           N  
ATOM   1470  H21   G    46      54.388  30.619  34.568  1.00  0.00           H  
ATOM   1471  H22   G    46      54.136  29.796  33.095  1.00  0.00           H  
ATOM   1472  N3    G    46      51.637  29.930  33.076  1.00  0.00           N  
ATOM   1473  C4    G    46      50.300  30.114  33.306  1.00  0.00           C  
ATOM   1474  C3'   G    46      47.201  28.309  30.391  1.00  0.00           C  
ATOM   1475  H3'   G    46      46.618  28.820  31.157  1.00  0.00           H  
ATOM   1476  C2'   G    46      48.402  27.597  31.141  1.00  0.00           C  
ATOM   1477  H2'   G    46      48.107  27.199  32.112  1.00  0.00           H  
ATOM   1478  O2'   G    46      48.943  26.490  30.394  1.00  0.00           O  
ATOM   1479 HO2'   G    46      48.427  25.695  30.542  1.00  0.00           H  
ATOM   1480  O3'   G    46      46.434  27.497  29.650  1.00  0.00           O  
ATOM   1481  P     A    47      45.292  26.560  30.308  1.00  0.00           P  
ATOM   1482  OP1   A    47      44.662  25.757  29.232  1.00  0.00           O  
ATOM   1483  OP2   A    47      44.412  27.357  31.113  1.00  0.00           O  
ATOM   1484  O5'   A    47      46.195  25.658  31.208  1.00  0.00           O  
ATOM   1485  C5'   A    47      45.761  25.224  32.536  1.00  0.00           C  
ATOM   1486  H5'   A    47      44.718  24.909  32.531  1.00  0.00           H  
ATOM   1487 H5''   A    47      45.893  26.067  33.214  1.00  0.00           H  
ATOM   1488  C4'   A    47      46.639  24.010  32.974  1.00  0.00           C  
ATOM   1489  H4'   A    47      47.681  24.328  32.938  1.00  0.00           H  
ATOM   1490  O4'   A    47      46.197  23.489  34.168  1.00  0.00           O  
ATOM   1491  C1'   A    47      45.811  22.092  34.029  1.00  0.00           C  
ATOM   1492  H1'   A    47      46.623  21.368  34.098  1.00  0.00           H  
ATOM   1493  N9    A    47      44.736  21.698  34.931  1.00  0.00           N  
ATOM   1494  C8    A    47      43.729  22.435  35.455  1.00  0.00           C  
ATOM   1495  H8    A    47      43.606  23.485  35.236  1.00  0.00           H  
ATOM   1496  N7    A    47      42.928  21.757  36.231  1.00  0.00           N  
ATOM   1497  C5    A    47      43.568  20.502  36.297  1.00  0.00           C  
ATOM   1498  C6    A    47      43.324  19.345  37.119  1.00  0.00           C  
ATOM   1499  N6    A    47      42.332  19.056  37.826  1.00  0.00           N  
ATOM   1500  H61   A    47      42.297  18.173  38.316  1.00  0.00           H  
ATOM   1501  H62   A    47      41.759  19.791  38.217  1.00  0.00           H  
ATOM   1502  N1    A    47      44.155  18.300  36.956  1.00  0.00           N  
ATOM   1503  C2    A    47      45.236  18.390  36.167  1.00  0.00           C  
ATOM   1504  H2    A    47      45.852  17.504  36.218  1.00  0.00           H  
ATOM   1505  N3    A    47      45.597  19.401  35.389  1.00  0.00           N  
ATOM   1506  C4    A    47      44.698  20.454  35.536  1.00  0.00           C  
ATOM   1507  C3'   A    47      46.522  22.823  31.982  1.00  0.00           C  
ATOM   1508  H3'   A    47      46.276  23.127  30.965  1.00  0.00           H  
ATOM   1509  C2'   A    47      45.453  22.014  32.599  1.00  0.00           C  
ATOM   1510  H2'   A    47      44.551  22.574  32.350  1.00  0.00           H  
ATOM   1511  O2'   A    47      45.382  20.678  32.108  1.00  0.00           O  
ATOM   1512 HO2'   A    47      45.754  20.673  31.223  1.00  0.00           H  
ATOM   1513  O3'   A    47      47.777  22.048  31.952  1.00  0.00           O  
ATOM   1514  P    A3    48      48.920  22.576  31.161  1.00  0.00           P  
ATOM   1515  OP1  A3    48      48.524  23.810  30.440  1.00  0.00           O  
ATOM   1516  OP2  A3    48      49.545  21.456  30.450  1.00  0.00           O  
ATOM   1517  O5'  A3    48      49.896  23.051  32.422  1.00  0.00           O  
ATOM   1518  C5'  A3    48      51.242  23.280  32.242  1.00  0.00           C  
ATOM   1519  H5'  A3    48      51.327  23.849  31.316  1.00  0.00           H  
ATOM   1520 H5''  A3    48      51.717  22.315  32.062  1.00  0.00           H  
ATOM   1521  C4'  A3    48      52.052  24.044  33.314  1.00  0.00           C  
ATOM   1522  H4'  A3    48      53.113  23.817  33.208  1.00  0.00           H  
ATOM   1523  O4'  A3    48      51.913  25.457  33.222  1.00  0.00           O  
ATOM   1524  C1'  A3    48      51.942  25.991  34.568  1.00  0.00           C  
ATOM   1525  H1'  A3    48      52.758  26.710  34.630  1.00  0.00           H  
ATOM   1526  N9   A3    48      50.561  26.551  34.817  1.00  0.00           N  
ATOM   1527  C8   A3    48      49.439  26.225  34.140  1.00  0.00           C  
ATOM   1528  H8   A3    48      49.387  25.476  33.364  1.00  0.00           H  
ATOM   1529  N7   A3    48      48.382  26.723  34.705  1.00  0.00           N  
ATOM   1530  C5   A3    48      48.870  27.499  35.822  1.00  0.00           C  
ATOM   1531  C6   A3    48      48.373  28.175  36.960  1.00  0.00           C  
ATOM   1532  N6   A3    48      47.145  28.320  37.338  1.00  0.00           N  
ATOM   1533  H61  A3    48      46.940  29.005  38.052  1.00  0.00           H  
ATOM   1534  H62  A3    48      46.389  28.177  36.684  1.00  0.00           H  
ATOM   1535  N1   A3    48      49.194  28.815  37.825  1.00  0.00           N  
ATOM   1536  C2   A3    48      50.459  28.714  37.631  1.00  0.00           C  
ATOM   1537  H2   A3    48      51.107  29.205  38.342  1.00  0.00           H  
ATOM   1538  N3   A3    48      51.141  27.998  36.727  1.00  0.00           N  
ATOM   1539  C4   A3    48      50.280  27.378  35.879  1.00  0.00           C  
ATOM   1540  C3'  A3    48      51.795  23.624  34.755  1.00  0.00           C  
ATOM   1541  H3'  A3    48      50.741  23.543  35.021  1.00  0.00           H  
ATOM   1542  C2'  A3    48      52.367  24.890  35.489  1.00  0.00           C  
ATOM   1543  H2'  A3    48      51.817  25.044  36.418  1.00  0.00           H  
ATOM   1544  O2'  A3    48      53.778  24.950  35.640  1.00  0.00           O  
ATOM   1545 HO2'  A3    48      54.098  24.228  36.187  1.00  0.00           H  
ATOM   1546  O3'  A3    48      52.584  22.467  35.082  1.00  0.00           O  
ATOM   1547 HO3'  A3    48      52.329  22.202  35.969  1.00  0.00           H  
TER    1548       A3    48 
END   
