# Supplementary material for: Modelling the structures of frameshift-stimulatory pseudoknots from representative bat coronaviruses
Source: PLoS Comput Biol. 2023 May 19;19(5):e1011124. doi: 10.1371/journal.pcbi.1011124 (PMC10234561; doi:10.1371/journal.pcbi.1011124)
Supplement: S3 Data — PDB files for the top 3 representative clusters from each conformer (threaded/unthreaded) of each pseudoknot described in the main text, along with PDB files for the representative clusters shown in S8–S18 Figs. (ZIP) [file pcbi.1011124.s003.zip › SI_Model_PDB_files/Replicates with differnet initial structures/Anlong-8_3rdLowestEnergy_theaded_noMg_cluster1.pdb]

ATOM      1 HO5'  G5     1      40.908  59.625  65.353  1.00  0.00           H  
ATOM      2  O5'  G5     1      40.460  60.384  64.973  1.00  0.00           O  
ATOM      3  C5'  G5     1      41.164  60.867  63.917  1.00  0.00           C  
ATOM      4  H5'  G5     1      41.869  61.586  64.335  1.00  0.00           H  
ATOM      5 H5''  G5     1      40.393  61.272  63.261  1.00  0.00           H  
ATOM      6  C4'  G5     1      42.040  59.746  63.282  1.00  0.00           C  
ATOM      7  H4'  G5     1      42.739  60.206  62.584  1.00  0.00           H  
ATOM      8  O4'  G5     1      42.658  58.941  64.302  1.00  0.00           O  
ATOM      9  C1'  G5     1      42.838  57.587  63.920  1.00  0.00           C  
ATOM     10  H1'  G5     1      43.907  57.482  63.735  1.00  0.00           H  
ATOM     11  N9   G5     1      42.408  56.572  64.925  1.00  0.00           N  
ATOM     12  C8   G5     1      43.179  55.605  65.451  1.00  0.00           C  
ATOM     13  H8   G5     1      44.161  55.345  65.084  1.00  0.00           H  
ATOM     14  N7   G5     1      42.605  54.830  66.299  1.00  0.00           N  
ATOM     15  C5   G5     1      41.370  55.422  66.429  1.00  0.00           C  
ATOM     16  C6   G5     1      40.363  55.122  67.365  1.00  0.00           C  
ATOM     17  O6   G5     1      40.272  54.211  68.228  1.00  0.00           O  
ATOM     18  N1   G5     1      39.351  56.068  67.481  1.00  0.00           N  
ATOM     19  H1   G5     1      38.729  56.070  68.277  1.00  0.00           H  
ATOM     20  C2   G5     1      39.273  57.140  66.668  1.00  0.00           C  
ATOM     21  N2   G5     1      38.226  57.942  66.745  1.00  0.00           N  
ATOM     22  H21  G5     1      37.425  57.690  67.307  1.00  0.00           H  
ATOM     23  H22  G5     1      38.066  58.604  65.999  1.00  0.00           H  
ATOM     24  N3   G5     1      40.152  57.383  65.688  1.00  0.00           N  
ATOM     25  C4   G5     1      41.205  56.499  65.619  1.00  0.00           C  
ATOM     26  C3'  G5     1      41.192  58.724  62.631  1.00  0.00           C  
ATOM     27  H3'  G5     1      40.327  58.466  63.242  1.00  0.00           H  
ATOM     28  C2'  G5     1      42.069  57.521  62.559  1.00  0.00           C  
ATOM     29  H2'  G5     1      41.518  56.581  62.565  1.00  0.00           H  
ATOM     30  O2'  G5     1      42.987  57.503  61.425  1.00  0.00           O  
ATOM     31 HO2'  G5     1      42.497  57.718  60.628  1.00  0.00           H  
ATOM     32  O3'  G5     1      40.526  59.196  61.506  1.00  0.00           O  
ATOM     33  P     C     2      39.830  58.257  60.495  1.00  0.00           P  
ATOM     34  OP1   C     2      38.901  59.166  59.842  1.00  0.00           O  
ATOM     35  OP2   C     2      39.221  57.091  61.115  1.00  0.00           O  
ATOM     36  O5'   C     2      40.911  57.749  59.439  1.00  0.00           O  
ATOM     37  C5'   C     2      41.428  58.592  58.443  1.00  0.00           C  
ATOM     38  H5'   C     2      41.899  59.361  59.055  1.00  0.00           H  
ATOM     39 H5''   C     2      40.662  58.956  57.759  1.00  0.00           H  
ATOM     40  C4'   C     2      42.536  57.887  57.679  1.00  0.00           C  
ATOM     41  H4'   C     2      42.957  58.554  56.926  1.00  0.00           H  
ATOM     42  O4'   C     2      43.536  57.534  58.568  1.00  0.00           O  
ATOM     43  C1'   C     2      44.173  56.336  58.082  1.00  0.00           C  
ATOM     44  H1'   C     2      45.156  56.594  57.688  1.00  0.00           H  
ATOM     45  N1    C     2      44.151  55.374  59.245  1.00  0.00           N  
ATOM     46  C6    C     2      43.081  54.751  59.802  1.00  0.00           C  
ATOM     47  H6    C     2      42.131  54.782  59.289  1.00  0.00           H  
ATOM     48  C5    C     2      43.183  53.977  60.918  1.00  0.00           C  
ATOM     49  H5    C     2      42.320  53.511  61.371  1.00  0.00           H  
ATOM     50  C4    C     2      44.438  54.004  61.550  1.00  0.00           C  
ATOM     51  N4    C     2      44.445  53.554  62.837  1.00  0.00           N  
ATOM     52  H41   C     2      45.331  53.609  63.318  1.00  0.00           H  
ATOM     53  H42   C     2      43.644  53.114  63.267  1.00  0.00           H  
ATOM     54  N3    C     2      45.595  54.515  61.067  1.00  0.00           N  
ATOM     55  C2    C     2      45.435  55.210  59.903  1.00  0.00           C  
ATOM     56  O2    C     2      46.475  55.569  59.367  1.00  0.00           O  
ATOM     57  C3'   C     2      42.055  56.655  56.991  1.00  0.00           C  
ATOM     58  H3'   C     2      41.343  56.186  57.670  1.00  0.00           H  
ATOM     59  C2'   C     2      43.287  55.868  56.876  1.00  0.00           C  
ATOM     60  H2'   C     2      43.144  54.791  56.967  1.00  0.00           H  
ATOM     61  O2'   C     2      44.050  56.133  55.667  1.00  0.00           O  
ATOM     62 HO2'   C     2      43.549  55.798  54.921  1.00  0.00           H  
ATOM     63  O3'   C     2      41.384  56.980  55.810  1.00  0.00           O  
ATOM     64  P     G     3      40.617  55.954  54.878  1.00  0.00           P  
ATOM     65  OP1   G     3      39.675  56.640  53.985  1.00  0.00           O  
ATOM     66  OP2   G     3      40.020  54.986  55.773  1.00  0.00           O  
ATOM     67  O5'   G     3      41.816  55.368  54.091  1.00  0.00           O  
ATOM     68  C5'   G     3      42.291  56.041  52.866  1.00  0.00           C  
ATOM     69  H5'   G     3      42.802  56.967  53.129  1.00  0.00           H  
ATOM     70 H5''   G     3      41.421  56.437  52.342  1.00  0.00           H  
ATOM     71  C4'   G     3      43.114  55.098  52.115  1.00  0.00           C  
ATOM     72  H4'   G     3      43.497  55.517  51.185  1.00  0.00           H  
ATOM     73  O4'   G     3      44.219  54.823  52.919  1.00  0.00           O  
ATOM     74  C1'   G     3      44.522  53.463  52.832  1.00  0.00           C  
ATOM     75  H1'   G     3      45.535  53.327  52.455  1.00  0.00           H  
ATOM     76  N9    G     3      44.440  52.774  54.140  1.00  0.00           N  
ATOM     77  C8    G     3      43.368  52.563  54.964  1.00  0.00           C  
ATOM     78  H8    G     3      42.355  52.732  54.631  1.00  0.00           H  
ATOM     79  N7    G     3      43.620  52.273  56.178  1.00  0.00           N  
ATOM     80  C5    G     3      44.983  52.361  56.235  1.00  0.00           C  
ATOM     81  C6    G     3      45.880  52.270  57.414  1.00  0.00           C  
ATOM     82  O6    G     3      45.617  52.114  58.564  1.00  0.00           O  
ATOM     83  N1    G     3      47.196  52.499  57.039  1.00  0.00           N  
ATOM     84  H1    G     3      47.909  52.408  57.748  1.00  0.00           H  
ATOM     85  C2    G     3      47.605  52.675  55.794  1.00  0.00           C  
ATOM     86  N2    G     3      48.888  52.766  55.677  1.00  0.00           N  
ATOM     87  H21   G     3      49.528  52.817  56.456  1.00  0.00           H  
ATOM     88  H22   G     3      49.189  52.837  54.715  1.00  0.00           H  
ATOM     89  N3    G     3      46.819  52.714  54.688  1.00  0.00           N  
ATOM     90  C4    G     3      45.509  52.595  54.976  1.00  0.00           C  
ATOM     91  C3'   G     3      42.458  53.755  51.766  1.00  0.00           C  
ATOM     92  H3'   G     3      41.690  53.522  52.503  1.00  0.00           H  
ATOM     93  C2'   G     3      43.670  52.780  51.808  1.00  0.00           C  
ATOM     94  H2'   G     3      43.398  51.737  51.970  1.00  0.00           H  
ATOM     95  O2'   G     3      44.408  52.791  50.560  1.00  0.00           O  
ATOM     96 HO2'   G     3      43.778  52.454  49.919  1.00  0.00           H  
ATOM     97  O3'   G     3      41.889  53.889  50.563  1.00  0.00           O  
ATOM     98  P     A     4      41.009  52.762  49.943  1.00  0.00           P  
ATOM     99  OP1   A     4      40.168  53.318  48.862  1.00  0.00           O  
ATOM    100  OP2   A     4      40.437  51.962  50.984  1.00  0.00           O  
ATOM    101  O5'   A     4      42.142  51.993  49.296  1.00  0.00           O  
ATOM    102  C5'   A     4      42.671  52.457  48.046  1.00  0.00           C  
ATOM    103  H5'   A     4      43.289  53.355  48.011  1.00  0.00           H  
ATOM    104 H5''   A     4      41.824  52.580  47.371  1.00  0.00           H  
ATOM    105  C4'   A     4      43.552  51.427  47.357  1.00  0.00           C  
ATOM    106  H4'   A     4      43.821  51.724  46.343  1.00  0.00           H  
ATOM    107  O4'   A     4      44.721  51.166  48.140  1.00  0.00           O  
ATOM    108  C1'   A     4      44.695  49.760  48.575  1.00  0.00           C  
ATOM    109  H1'   A     4      45.705  49.368  48.451  1.00  0.00           H  
ATOM    110  N9    A     4      44.278  49.518  49.995  1.00  0.00           N  
ATOM    111  C8    A     4      43.030  49.335  50.653  1.00  0.00           C  
ATOM    112  H8    A     4      42.069  49.254  50.167  1.00  0.00           H  
ATOM    113  N7    A     4      43.048  49.201  51.974  1.00  0.00           N  
ATOM    114  C5    A     4      44.461  49.274  52.228  1.00  0.00           C  
ATOM    115  C6    A     4      45.321  49.185  53.317  1.00  0.00           C  
ATOM    116  N6    A     4      44.920  49.125  54.524  1.00  0.00           N  
ATOM    117  H61   A     4      45.624  49.277  55.232  1.00  0.00           H  
ATOM    118  H62   A     4      43.920  48.987  54.559  1.00  0.00           H  
ATOM    119  N1    A     4      46.601  49.306  53.173  1.00  0.00           N  
ATOM    120  C2    A     4      47.129  49.550  51.973  1.00  0.00           C  
ATOM    121  H2    A     4      48.206  49.599  51.910  1.00  0.00           H  
ATOM    122  N3    A     4      46.497  49.575  50.871  1.00  0.00           N  
ATOM    123  C4    A     4      45.162  49.516  51.059  1.00  0.00           C  
ATOM    124  C3'   A     4      42.839  50.095  47.022  1.00  0.00           C  
ATOM    125  H3'   A     4      41.937  50.081  47.634  1.00  0.00           H  
ATOM    126  C2'   A     4      43.858  49.005  47.571  1.00  0.00           C  
ATOM    127  H2'   A     4      43.405  48.124  48.026  1.00  0.00           H  
ATOM    128  O2'   A     4      44.802  48.590  46.523  1.00  0.00           O  
ATOM    129 HO2'   A     4      44.234  48.408  45.770  1.00  0.00           H  
ATOM    130  O3'   A     4      42.587  50.072  45.597  1.00  0.00           O  
ATOM    131  P     G     5      41.768  48.850  44.907  1.00  0.00           P  
ATOM    132  OP1   G     5      40.539  48.592  45.716  1.00  0.00           O  
ATOM    133  OP2   G     5      42.746  47.730  44.668  1.00  0.00           O  
ATOM    134  O5'   G     5      41.263  49.454  43.558  1.00  0.00           O  
ATOM    135  C5'   G     5      39.966  50.020  43.460  1.00  0.00           C  
ATOM    136  H5'   G     5      39.701  50.754  44.221  1.00  0.00           H  
ATOM    137 H5''   G     5      39.248  49.201  43.518  1.00  0.00           H  
ATOM    138  C4'   G     5      39.744  50.585  42.067  1.00  0.00           C  
ATOM    139  H4'   G     5      38.780  51.090  41.996  1.00  0.00           H  
ATOM    140  O4'   G     5      40.636  51.646  41.829  1.00  0.00           O  
ATOM    141  C1'   G     5      40.992  51.850  40.505  1.00  0.00           C  
ATOM    142  H1'   G     5      40.573  52.747  40.050  1.00  0.00           H  
ATOM    143  N9    G     5      42.438  51.695  40.341  1.00  0.00           N  
ATOM    144  C8    G     5      43.324  50.936  41.122  1.00  0.00           C  
ATOM    145  H8    G     5      43.030  50.430  42.029  1.00  0.00           H  
ATOM    146  N7    G     5      44.576  51.076  40.677  1.00  0.00           N  
ATOM    147  C5    G     5      44.423  51.726  39.451  1.00  0.00           C  
ATOM    148  C6    G     5      45.356  52.141  38.454  1.00  0.00           C  
ATOM    149  O6    G     5      46.638  52.124  38.533  1.00  0.00           O  
ATOM    150  N1    G     5      44.829  52.604  37.263  1.00  0.00           N  
ATOM    151  H1    G     5      45.463  52.920  36.543  1.00  0.00           H  
ATOM    152  C2    G     5      43.495  52.897  37.142  1.00  0.00           C  
ATOM    153  N2    G     5      43.047  53.413  36.023  1.00  0.00           N  
ATOM    154  H21   G     5      43.612  53.725  35.246  1.00  0.00           H  
ATOM    155  H22   G     5      42.066  53.351  35.789  1.00  0.00           H  
ATOM    156  N3    G     5      42.572  52.518  38.025  1.00  0.00           N  
ATOM    157  C4    G     5      43.090  52.053  39.187  1.00  0.00           C  
ATOM    158  C3'   G     5      39.934  49.691  40.874  1.00  0.00           C  
ATOM    159  H3'   G     5      40.879  49.222  41.149  1.00  0.00           H  
ATOM    160  C2'   G     5      40.273  50.685  39.794  1.00  0.00           C  
ATOM    161  H2'   G     5      40.885  50.191  39.040  1.00  0.00           H  
ATOM    162  O2'   G     5      39.021  51.200  39.165  1.00  0.00           O  
ATOM    163 HO2'   G     5      39.328  51.836  38.514  1.00  0.00           H  
ATOM    164  O3'   G     5      38.853  48.799  40.667  1.00  0.00           O  
ATOM    165  P     G     6      39.162  47.389  39.958  1.00  0.00           P  
ATOM    166  OP1   G     6      37.923  46.575  40.011  1.00  0.00           O  
ATOM    167  OP2   G     6      40.403  46.780  40.420  1.00  0.00           O  
ATOM    168  O5'   G     6      39.364  47.910  38.521  1.00  0.00           O  
ATOM    169  C5'   G     6      38.305  48.344  37.775  1.00  0.00           C  
ATOM    170  H5'   G     6      37.745  49.121  38.297  1.00  0.00           H  
ATOM    171 H5''   G     6      37.754  47.466  37.439  1.00  0.00           H  
ATOM    172  C4'   G     6      38.567  48.844  36.435  1.00  0.00           C  
ATOM    173  H4'   G     6      37.679  49.133  35.872  1.00  0.00           H  
ATOM    174  O4'   G     6      39.486  49.949  36.495  1.00  0.00           O  
ATOM    175  C1'   G     6      40.396  50.022  35.371  1.00  0.00           C  
ATOM    176  H1'   G     6      40.282  50.958  34.826  1.00  0.00           H  
ATOM    177  N9    G     6      41.791  49.662  35.645  1.00  0.00           N  
ATOM    178  C8    G     6      42.308  49.112  36.824  1.00  0.00           C  
ATOM    179  H8    G     6      41.700  48.642  37.584  1.00  0.00           H  
ATOM    180  N7    G     6      43.626  49.177  36.935  1.00  0.00           N  
ATOM    181  C5    G     6      43.975  49.970  35.769  1.00  0.00           C  
ATOM    182  C6    G     6      45.193  50.386  35.231  1.00  0.00           C  
ATOM    183  O6    G     6      46.320  50.237  35.716  1.00  0.00           O  
ATOM    184  N1    G     6      45.160  50.800  33.874  1.00  0.00           N  
ATOM    185  H1    G     6      46.032  50.940  33.385  1.00  0.00           H  
ATOM    186  C2    G     6      43.969  51.099  33.311  1.00  0.00           C  
ATOM    187  N2    G     6      44.045  51.522  32.052  1.00  0.00           N  
ATOM    188  H21   G     6      44.956  51.721  31.664  1.00  0.00           H  
ATOM    189  H22   G     6      43.264  51.403  31.423  1.00  0.00           H  
ATOM    190  N3    G     6      42.805  50.761  33.696  1.00  0.00           N  
ATOM    191  C4    G     6      42.859  50.149  34.956  1.00  0.00           C  
ATOM    192  C3'   G     6      39.320  47.954  35.570  1.00  0.00           C  
ATOM    193  H3'   G     6      40.106  47.519  36.188  1.00  0.00           H  
ATOM    194  C2'   G     6      39.852  48.885  34.575  1.00  0.00           C  
ATOM    195  H2'   G     6      40.577  48.432  33.899  1.00  0.00           H  
ATOM    196  O2'   G     6      38.888  49.585  33.672  1.00  0.00           O  
ATOM    197 HO2'   G     6      38.104  49.032  33.694  1.00  0.00           H  
ATOM    198  O3'   G     6      38.534  46.909  34.921  1.00  0.00           O  
ATOM    199  P     G     7      39.116  45.477  34.639  1.00  0.00           P  
ATOM    200  OP1   G     7      37.984  44.603  34.344  1.00  0.00           O  
ATOM    201  OP2   G     7      40.012  45.148  35.822  1.00  0.00           O  
ATOM    202  O5'   G     7      39.994  45.623  33.310  1.00  0.00           O  
ATOM    203  C5'   G     7      39.344  46.108  32.165  1.00  0.00           C  
ATOM    204  H5'   G     7      38.640  46.912  32.379  1.00  0.00           H  
ATOM    205 H5''   G     7      38.772  45.287  31.731  1.00  0.00           H  
ATOM    206  C4'   G     7      40.268  46.774  31.128  1.00  0.00           C  
ATOM    207  H4'   G     7      39.856  47.265  30.246  1.00  0.00           H  
ATOM    208  O4'   G     7      41.005  47.873  31.593  1.00  0.00           O  
ATOM    209  C1'   G     7      42.328  47.873  31.033  1.00  0.00           C  
ATOM    210  H1'   G     7      42.423  48.822  30.507  1.00  0.00           H  
ATOM    211  N9    G     7      43.251  47.668  32.098  1.00  0.00           N  
ATOM    212  C8    G     7      43.103  47.311  33.422  1.00  0.00           C  
ATOM    213  H8    G     7      42.161  47.187  33.936  1.00  0.00           H  
ATOM    214  N7    G     7      44.229  47.102  34.021  1.00  0.00           N  
ATOM    215  C5    G     7      45.224  47.483  33.116  1.00  0.00           C  
ATOM    216  C6    G     7      46.694  47.596  33.190  1.00  0.00           C  
ATOM    217  O6    G     7      47.390  47.360  34.142  1.00  0.00           O  
ATOM    218  N1    G     7      47.297  48.038  32.038  1.00  0.00           N  
ATOM    219  H1    G     7      48.306  48.023  32.018  1.00  0.00           H  
ATOM    220  C2    G     7      46.665  48.170  30.829  1.00  0.00           C  
ATOM    221  N2    G     7      47.325  48.514  29.741  1.00  0.00           N  
ATOM    222  H21   G     7      48.322  48.651  29.828  1.00  0.00           H  
ATOM    223  H22   G     7      46.821  48.746  28.897  1.00  0.00           H  
ATOM    224  N3    G     7      45.314  48.142  30.720  1.00  0.00           N  
ATOM    225  C4    G     7      44.620  47.847  31.910  1.00  0.00           C  
ATOM    226  C3'   G     7      41.274  45.759  30.532  1.00  0.00           C  
ATOM    227  H3'   G     7      41.714  45.054  31.238  1.00  0.00           H  
ATOM    228  C2'   G     7      42.291  46.841  29.958  1.00  0.00           C  
ATOM    229  H2'   G     7      43.268  46.370  29.850  1.00  0.00           H  
ATOM    230  O2'   G     7      41.884  47.456  28.716  1.00  0.00           O  
ATOM    231 HO2'   G     7      42.653  47.720  28.204  1.00  0.00           H  
ATOM    232  O3'   G     7      40.706  45.023  29.489  1.00  0.00           O  
ATOM    233  P     G     8      41.285  43.681  28.956  1.00  0.00           P  
ATOM    234  OP1   G     8      40.441  43.210  27.872  1.00  0.00           O  
ATOM    235  OP2   G     8      41.317  42.928  30.262  1.00  0.00           O  
ATOM    236  O5'   G     8      42.775  44.000  28.425  1.00  0.00           O  
ATOM    237  C5'   G     8      42.944  44.506  27.083  1.00  0.00           C  
ATOM    238  H5'   G     8      42.314  45.368  26.863  1.00  0.00           H  
ATOM    239 H5''   G     8      42.894  43.800  26.254  1.00  0.00           H  
ATOM    240  C4'   G     8      44.384  45.105  26.808  1.00  0.00           C  
ATOM    241  H4'   G     8      44.411  45.573  25.824  1.00  0.00           H  
ATOM    242  O4'   G     8      44.884  45.936  27.818  1.00  0.00           O  
ATOM    243  C1'   G     8      46.285  45.743  28.006  1.00  0.00           C  
ATOM    244  H1'   G     8      46.824  46.669  27.807  1.00  0.00           H  
ATOM    245  N9    G     8      46.651  45.191  29.358  1.00  0.00           N  
ATOM    246  C8    G     8      45.847  44.857  30.463  1.00  0.00           C  
ATOM    247  H8    G     8      44.769  44.810  30.512  1.00  0.00           H  
ATOM    248  N7    G     8      46.601  44.712  31.526  1.00  0.00           N  
ATOM    249  C5    G     8      47.947  44.833  31.181  1.00  0.00           C  
ATOM    250  C6    G     8      49.159  44.745  31.887  1.00  0.00           C  
ATOM    251  O6    G     8      49.341  44.500  33.046  1.00  0.00           O  
ATOM    252  N1    G     8      50.262  45.033  31.148  1.00  0.00           N  
ATOM    253  H1    G     8      51.125  44.881  31.650  1.00  0.00           H  
ATOM    254  C2    G     8      50.155  45.468  29.851  1.00  0.00           C  
ATOM    255  N2    G     8      51.322  45.552  29.218  1.00  0.00           N  
ATOM    256  H21   G     8      52.107  45.383  29.832  1.00  0.00           H  
ATOM    257  H22   G     8      51.390  45.916  28.278  1.00  0.00           H  
ATOM    258  N3    G     8      49.076  45.585  29.120  1.00  0.00           N  
ATOM    259  C4    G     8      47.984  45.216  29.848  1.00  0.00           C  
ATOM    260  C3'   G     8      45.388  43.914  26.832  1.00  0.00           C  
ATOM    261  H3'   G     8      45.191  43.382  27.762  1.00  0.00           H  
ATOM    262  C2'   G     8      46.701  44.651  26.969  1.00  0.00           C  
ATOM    263  H2'   G     8      47.486  43.994  27.343  1.00  0.00           H  
ATOM    264  O2'   G     8      47.057  45.249  25.725  1.00  0.00           O  
ATOM    265 HO2'   G     8      48.006  45.393  25.728  1.00  0.00           H  
ATOM    266  O3'   G     8      45.413  43.055  25.708  1.00  0.00           O  
ATOM    267  P     C     9      45.933  41.565  25.842  1.00  0.00           P  
ATOM    268  OP1   C     9      45.766  40.896  24.553  1.00  0.00           O  
ATOM    269  OP2   C     9      45.198  41.014  26.993  1.00  0.00           O  
ATOM    270  O5'   C     9      47.540  41.595  26.140  1.00  0.00           O  
ATOM    271  C5'   C     9      48.487  41.973  25.118  1.00  0.00           C  
ATOM    272  H5'   C     9      48.267  43.002  24.834  1.00  0.00           H  
ATOM    273 H5''   C     9      48.284  41.436  24.191  1.00  0.00           H  
ATOM    274  C4'   C     9      49.942  41.829  25.510  1.00  0.00           C  
ATOM    275  H4'   C     9      50.400  41.911  24.524  1.00  0.00           H  
ATOM    276  O4'   C     9      50.497  42.854  26.352  1.00  0.00           O  
ATOM    277  C1'   C     9      51.549  42.274  27.093  1.00  0.00           C  
ATOM    278  H1'   C     9      52.380  42.974  26.999  1.00  0.00           H  
ATOM    279  N1    C     9      51.141  41.947  28.516  1.00  0.00           N  
ATOM    280  C6    C     9      49.790  42.060  28.893  1.00  0.00           C  
ATOM    281  H6    C     9      49.017  42.225  28.158  1.00  0.00           H  
ATOM    282  C5    C     9      49.545  41.892  30.183  1.00  0.00           C  
ATOM    283  H5    C     9      48.514  42.041  30.469  1.00  0.00           H  
ATOM    284  C4    C     9      50.525  41.620  31.128  1.00  0.00           C  
ATOM    285  N4    C     9      50.204  41.439  32.355  1.00  0.00           N  
ATOM    286  H41   C     9      50.838  41.046  33.036  1.00  0.00           H  
ATOM    287  H42   C     9      49.217  41.348  32.544  1.00  0.00           H  
ATOM    288  N3    C     9      51.719  41.609  30.777  1.00  0.00           N  
ATOM    289  C2    C     9      52.109  41.831  29.498  1.00  0.00           C  
ATOM    290  O2    C     9      53.291  41.878  29.312  1.00  0.00           O  
ATOM    291  C3'   C     9      50.313  40.492  26.034  1.00  0.00           C  
ATOM    292  H3'   C     9      49.744  40.173  26.908  1.00  0.00           H  
ATOM    293  C2'   C     9      51.744  40.887  26.463  1.00  0.00           C  
ATOM    294  H2'   C     9      52.150  40.184  27.191  1.00  0.00           H  
ATOM    295  O2'   C     9      52.561  40.899  25.270  1.00  0.00           O  
ATOM    296 HO2'   C     9      52.437  40.097  24.757  1.00  0.00           H  
ATOM    297  O3'   C     9      50.353  39.369  25.193  1.00  0.00           O  
ATOM    298  P     U    10      50.183  37.858  25.742  1.00  0.00           P  
ATOM    299  OP1   U    10      50.230  37.076  24.473  1.00  0.00           O  
ATOM    300  OP2   U    10      49.017  37.735  26.592  1.00  0.00           O  
ATOM    301  O5'   U    10      51.382  37.370  26.635  1.00  0.00           O  
ATOM    302  C5'   U    10      52.674  37.476  26.015  1.00  0.00           C  
ATOM    303  H5'   U    10      52.657  38.275  25.275  1.00  0.00           H  
ATOM    304 H5''   U    10      52.761  36.592  25.383  1.00  0.00           H  
ATOM    305  C4'   U    10      53.911  37.574  26.978  1.00  0.00           C  
ATOM    306  H4'   U    10      54.868  37.537  26.458  1.00  0.00           H  
ATOM    307  O4'   U    10      53.829  38.686  27.895  1.00  0.00           O  
ATOM    308  C1'   U    10      54.393  38.338  29.160  1.00  0.00           C  
ATOM    309  H1'   U    10      55.196  39.061  29.304  1.00  0.00           H  
ATOM    310  N1    U    10      53.352  38.351  30.323  1.00  0.00           N  
ATOM    311  C6    U    10      52.020  38.186  30.099  1.00  0.00           C  
ATOM    312  H6    U    10      51.574  37.976  29.139  1.00  0.00           H  
ATOM    313  C5    U    10      51.156  38.268  31.140  1.00  0.00           C  
ATOM    314  H5    U    10      50.098  38.179  30.941  1.00  0.00           H  
ATOM    315  C4    U    10      51.590  38.554  32.522  1.00  0.00           C  
ATOM    316  O4    U    10      50.814  38.696  33.441  1.00  0.00           O  
ATOM    317  N3    U    10      52.957  38.499  32.703  1.00  0.00           N  
ATOM    318  H3    U    10      53.299  38.773  33.613  1.00  0.00           H  
ATOM    319  C2    U    10      53.908  38.431  31.610  1.00  0.00           C  
ATOM    320  O2    U    10      55.102  38.535  31.822  1.00  0.00           O  
ATOM    321  C3'   U    10      54.045  36.329  27.947  1.00  0.00           C  
ATOM    322  H3'   U    10      53.059  36.110  28.358  1.00  0.00           H  
ATOM    323  C2'   U    10      54.964  36.951  29.035  1.00  0.00           C  
ATOM    324  H2'   U    10      54.881  36.372  29.955  1.00  0.00           H  
ATOM    325  O2'   U    10      56.300  37.096  28.496  1.00  0.00           O  
ATOM    326 HO2'   U    10      56.745  37.896  28.786  1.00  0.00           H  
ATOM    327  O3'   U    10      54.680  35.137  27.504  1.00  0.00           O  
ATOM    328  P     C    11      54.386  33.749  28.316  1.00  0.00           P  
ATOM    329  OP1   C    11      55.156  32.653  27.617  1.00  0.00           O  
ATOM    330  OP2   C    11      52.940  33.641  28.461  1.00  0.00           O  
ATOM    331  O5'   C    11      55.033  33.941  29.764  1.00  0.00           O  
ATOM    332  C5'   C    11      56.438  33.904  30.023  1.00  0.00           C  
ATOM    333  H5'   C    11      56.845  34.875  29.742  1.00  0.00           H  
ATOM    334 H5''   C    11      56.911  33.103  29.454  1.00  0.00           H  
ATOM    335  C4'   C    11      56.714  33.762  31.544  1.00  0.00           C  
ATOM    336  H4'   C    11      57.788  33.615  31.657  1.00  0.00           H  
ATOM    337  O4'   C    11      56.193  34.931  32.151  1.00  0.00           O  
ATOM    338  C1'   C    11      55.858  34.678  33.535  1.00  0.00           C  
ATOM    339  H1'   C    11      56.537  35.301  34.117  1.00  0.00           H  
ATOM    340  N1    C    11      54.485  35.067  33.878  1.00  0.00           N  
ATOM    341  C6    C    11      53.601  35.116  32.907  1.00  0.00           C  
ATOM    342  H6    C    11      53.899  35.016  31.873  1.00  0.00           H  
ATOM    343  C5    C    11      52.254  35.187  33.204  1.00  0.00           C  
ATOM    344  H5    C    11      51.492  35.197  32.438  1.00  0.00           H  
ATOM    345  C4    C    11      51.903  35.275  34.506  1.00  0.00           C  
ATOM    346  N4    C    11      50.656  35.311  34.895  1.00  0.00           N  
ATOM    347  H41   C    11      50.508  35.220  35.890  1.00  0.00           H  
ATOM    348  H42   C    11      49.996  35.223  34.135  1.00  0.00           H  
ATOM    349  N3    C    11      52.731  35.057  35.535  1.00  0.00           N  
ATOM    350  C2    C    11      54.094  34.978  35.186  1.00  0.00           C  
ATOM    351  O2    C    11      54.948  34.909  36.084  1.00  0.00           O  
ATOM    352  C3'   C    11      56.053  32.642  32.289  1.00  0.00           C  
ATOM    353  H3'   C    11      54.996  32.612  32.025  1.00  0.00           H  
ATOM    354  C2'   C    11      56.158  33.177  33.731  1.00  0.00           C  
ATOM    355  H2'   C    11      55.449  32.672  34.388  1.00  0.00           H  
ATOM    356  O2'   C    11      57.507  33.114  34.211  1.00  0.00           O  
ATOM    357 HO2'   C    11      57.977  32.343  33.884  1.00  0.00           H  
ATOM    358  O3'   C    11      56.676  31.367  32.102  1.00  0.00           O  
ATOM    359  P     U    12      55.876  30.055  32.270  1.00  0.00           P  
ATOM    360  OP1   U    12      56.806  29.007  31.737  1.00  0.00           O  
ATOM    361  OP2   U    12      54.626  30.207  31.609  1.00  0.00           O  
ATOM    362  O5'   U    12      55.613  29.919  33.862  1.00  0.00           O  
ATOM    363  C5'   U    12      56.759  29.788  34.694  1.00  0.00           C  
ATOM    364  H5'   U    12      57.519  30.522  34.427  1.00  0.00           H  
ATOM    365 H5''   U    12      57.165  28.779  34.616  1.00  0.00           H  
ATOM    366  C4'   U    12      56.468  30.004  36.160  1.00  0.00           C  
ATOM    367  H4'   U    12      57.408  29.908  36.704  1.00  0.00           H  
ATOM    368  O4'   U    12      55.829  31.218  36.375  1.00  0.00           O  
ATOM    369  C1'   U    12      54.962  31.228  37.496  1.00  0.00           C  
ATOM    370  H1'   U    12      55.428  32.014  38.091  1.00  0.00           H  
ATOM    371  N1    U    12      53.594  31.655  37.156  1.00  0.00           N  
ATOM    372  C6    U    12      53.094  31.568  35.868  1.00  0.00           C  
ATOM    373  H6    U    12      53.733  31.343  35.028  1.00  0.00           H  
ATOM    374  C5    U    12      51.839  31.861  35.600  1.00  0.00           C  
ATOM    375  H5    U    12      51.375  31.734  34.633  1.00  0.00           H  
ATOM    376  C4    U    12      50.889  32.347  36.577  1.00  0.00           C  
ATOM    377  O4    U    12      49.743  32.704  36.408  1.00  0.00           O  
ATOM    378  N3    U    12      51.492  32.519  37.839  1.00  0.00           N  
ATOM    379  H3    U    12      50.920  32.883  38.587  1.00  0.00           H  
ATOM    380  C2    U    12      52.790  32.194  38.179  1.00  0.00           C  
ATOM    381  O2    U    12      53.089  32.284  39.338  1.00  0.00           O  
ATOM    382  C3'   U    12      55.411  29.019  36.764  1.00  0.00           C  
ATOM    383  H3'   U    12      54.507  29.059  36.156  1.00  0.00           H  
ATOM    384  C2'   U    12      55.017  29.793  38.039  1.00  0.00           C  
ATOM    385  H2'   U    12      54.054  29.412  38.379  1.00  0.00           H  
ATOM    386  O2'   U    12      55.992  29.707  39.126  1.00  0.00           O  
ATOM    387 HO2'   U    12      56.428  28.856  39.209  1.00  0.00           H  
ATOM    388  O3'   U    12      55.928  27.715  36.907  1.00  0.00           O  
ATOM    389  P     A    13      54.976  26.495  37.208  1.00  0.00           P  
ATOM    390  OP1   A    13      55.699  25.214  37.526  1.00  0.00           O  
ATOM    391  OP2   A    13      53.885  26.461  36.225  1.00  0.00           O  
ATOM    392  O5'   A    13      54.159  26.852  38.507  1.00  0.00           O  
ATOM    393  C5'   A    13      54.703  26.668  39.852  1.00  0.00           C  
ATOM    394  H5'   A    13      55.620  27.252  39.942  1.00  0.00           H  
ATOM    395 H5''   A    13      55.013  25.642  40.051  1.00  0.00           H  
ATOM    396  C4'   A    13      53.727  27.099  40.922  1.00  0.00           C  
ATOM    397  H4'   A    13      54.178  26.982  41.907  1.00  0.00           H  
ATOM    398  O4'   A    13      53.227  28.440  40.767  1.00  0.00           O  
ATOM    399  C1'   A    13      51.838  28.490  41.102  1.00  0.00           C  
ATOM    400  H1'   A    13      51.664  29.196  41.914  1.00  0.00           H  
ATOM    401  N9    A    13      50.934  28.758  39.930  1.00  0.00           N  
ATOM    402  C8    A    13      51.216  28.782  38.608  1.00  0.00           C  
ATOM    403  H8    A    13      52.107  28.353  38.174  1.00  0.00           H  
ATOM    404  N7    A    13      50.374  29.414  37.884  1.00  0.00           N  
ATOM    405  C5    A    13      49.336  29.866  38.825  1.00  0.00           C  
ATOM    406  C6    A    13      48.158  30.589  38.815  1.00  0.00           C  
ATOM    407  N6    A    13      47.558  31.102  37.785  1.00  0.00           N  
ATOM    408  H61   A    13      46.805  31.712  38.070  1.00  0.00           H  
ATOM    409  H62   A    13      47.863  30.832  36.861  1.00  0.00           H  
ATOM    410  N1    A    13      47.516  30.891  39.937  1.00  0.00           N  
ATOM    411  C2    A    13      47.996  30.426  41.044  1.00  0.00           C  
ATOM    412  H2    A    13      47.453  30.763  41.915  1.00  0.00           H  
ATOM    413  N3    A    13      49.054  29.611  41.272  1.00  0.00           N  
ATOM    414  C4    A    13      49.690  29.412  40.081  1.00  0.00           C  
ATOM    415  C3'   A    13      52.483  26.182  40.904  1.00  0.00           C  
ATOM    416  H3'   A    13      52.116  25.978  39.898  1.00  0.00           H  
ATOM    417  C2'   A    13      51.499  27.097  41.640  1.00  0.00           C  
ATOM    418  H2'   A    13      50.480  26.749  41.468  1.00  0.00           H  
ATOM    419  O2'   A    13      51.682  27.145  43.057  1.00  0.00           O  
ATOM    420 HO2'   A    13      51.026  26.587  43.481  1.00  0.00           H  
ATOM    421  O3'   A    13      52.618  24.921  41.499  1.00  0.00           O  
ATOM    422  P     G    14      51.661  23.745  41.181  1.00  0.00           P  
ATOM    423  OP1   G    14      52.206  22.550  41.737  1.00  0.00           O  
ATOM    424  OP2   G    14      51.256  23.743  39.749  1.00  0.00           O  
ATOM    425  O5'   G    14      50.272  24.126  41.957  1.00  0.00           O  
ATOM    426  C5'   G    14      50.124  24.309  43.340  1.00  0.00           C  
ATOM    427  H5'   G    14      50.955  24.912  43.706  1.00  0.00           H  
ATOM    428 H5''   G    14      50.180  23.367  43.887  1.00  0.00           H  
ATOM    429  C4'   G    14      48.779  25.010  43.679  1.00  0.00           C  
ATOM    430  H4'   G    14      48.641  24.937  44.758  1.00  0.00           H  
ATOM    431  O4'   G    14      48.645  26.272  43.122  1.00  0.00           O  
ATOM    432  C1'   G    14      47.316  26.655  42.862  1.00  0.00           C  
ATOM    433  H1'   G    14      46.953  27.427  43.540  1.00  0.00           H  
ATOM    434  N9    G    14      47.089  27.013  41.524  1.00  0.00           N  
ATOM    435  C8    G    14      47.730  26.630  40.350  1.00  0.00           C  
ATOM    436  H8    G    14      48.646  26.060  40.299  1.00  0.00           H  
ATOM    437  N7    G    14      47.195  27.089  39.230  1.00  0.00           N  
ATOM    438  C5    G    14      46.021  27.777  39.733  1.00  0.00           C  
ATOM    439  C6    G    14      44.918  28.390  39.077  1.00  0.00           C  
ATOM    440  O6    G    14      44.719  28.528  37.870  1.00  0.00           O  
ATOM    441  N1    G    14      43.878  28.720  39.970  1.00  0.00           N  
ATOM    442  H1    G    14      43.019  28.996  39.515  1.00  0.00           H  
ATOM    443  C2    G    14      43.914  28.643  41.286  1.00  0.00           C  
ATOM    444  N2    G    14      42.764  28.514  41.854  1.00  0.00           N  
ATOM    445  H21   G    14      42.004  28.979  41.379  1.00  0.00           H  
ATOM    446  H22   G    14      42.686  28.137  42.788  1.00  0.00           H  
ATOM    447  N3    G    14      44.871  28.014  41.943  1.00  0.00           N  
ATOM    448  C4    G    14      45.936  27.706  41.126  1.00  0.00           C  
ATOM    449  C3'   G    14      47.586  24.298  43.040  1.00  0.00           C  
ATOM    450  H3'   G    14      47.724  24.053  41.987  1.00  0.00           H  
ATOM    451  C2'   G    14      46.591  25.389  43.257  1.00  0.00           C  
ATOM    452  H2'   G    14      45.782  25.154  42.565  1.00  0.00           H  
ATOM    453  O2'   G    14      46.126  25.561  44.584  1.00  0.00           O  
ATOM    454 HO2'   G    14      45.894  24.713  44.969  1.00  0.00           H  
ATOM    455  O3'   G    14      47.100  23.125  43.583  1.00  0.00           O  
ATOM    456  P     U    15      46.382  22.091  42.686  1.00  0.00           P  
ATOM    457  OP1   U    15      46.085  20.882  43.476  1.00  0.00           O  
ATOM    458  OP2   U    15      47.154  21.889  41.451  1.00  0.00           O  
ATOM    459  O5'   U    15      44.967  22.682  42.292  1.00  0.00           O  
ATOM    460  C5'   U    15      43.938  22.941  43.238  1.00  0.00           C  
ATOM    461  H5'   U    15      44.302  23.485  44.109  1.00  0.00           H  
ATOM    462 H5''   U    15      43.500  22.005  43.585  1.00  0.00           H  
ATOM    463  C4'   U    15      42.787  23.785  42.663  1.00  0.00           C  
ATOM    464  H4'   U    15      41.950  23.825  43.359  1.00  0.00           H  
ATOM    465  O4'   U    15      43.295  25.022  42.120  1.00  0.00           O  
ATOM    466  C1'   U    15      42.362  25.385  41.007  1.00  0.00           C  
ATOM    467  H1'   U    15      41.939  26.355  41.268  1.00  0.00           H  
ATOM    468  N1    U    15      43.173  25.370  39.764  1.00  0.00           N  
ATOM    469  C6    U    15      44.338  24.686  39.527  1.00  0.00           C  
ATOM    470  H6    U    15      44.779  24.193  40.380  1.00  0.00           H  
ATOM    471  C5    U    15      44.965  24.671  38.323  1.00  0.00           C  
ATOM    472  H5    U    15      45.836  24.052  38.166  1.00  0.00           H  
ATOM    473  C4    U    15      44.380  25.421  37.244  1.00  0.00           C  
ATOM    474  O4    U    15      44.881  25.459  36.108  1.00  0.00           O  
ATOM    475  N3    U    15      43.271  26.034  37.467  1.00  0.00           N  
ATOM    476  H3    U    15      42.714  26.407  36.711  1.00  0.00           H  
ATOM    477  C2    U    15      42.632  26.085  38.685  1.00  0.00           C  
ATOM    478  O2    U    15      41.538  26.636  38.798  1.00  0.00           O  
ATOM    479  C3'   U    15      42.112  23.044  41.526  1.00  0.00           C  
ATOM    480  H3'   U    15      42.855  22.559  40.893  1.00  0.00           H  
ATOM    481  C2'   U    15      41.361  24.218  40.886  1.00  0.00           C  
ATOM    482  H2'   U    15      41.151  24.035  39.832  1.00  0.00           H  
ATOM    483  O2'   U    15      40.127  24.588  41.473  1.00  0.00           O  
ATOM    484 HO2'   U    15      39.478  23.931  41.210  1.00  0.00           H  
ATOM    485  O3'   U    15      41.238  21.969  41.962  1.00  0.00           O  
ATOM    486  P     G    16      40.487  21.039  41.019  1.00  0.00           P  
ATOM    487  OP1   G    16      39.994  19.861  41.795  1.00  0.00           O  
ATOM    488  OP2   G    16      41.202  20.898  39.743  1.00  0.00           O  
ATOM    489  O5'   G    16      39.266  21.944  40.636  1.00  0.00           O  
ATOM    490  C5'   G    16      38.169  22.180  41.475  1.00  0.00           C  
ATOM    491  H5'   G    16      38.523  22.794  42.303  1.00  0.00           H  
ATOM    492 H5''   G    16      37.776  21.194  41.724  1.00  0.00           H  
ATOM    493  C4'   G    16      36.977  22.918  40.865  1.00  0.00           C  
ATOM    494  H4'   G    16      36.371  23.264  41.703  1.00  0.00           H  
ATOM    495  O4'   G    16      37.436  23.979  39.969  1.00  0.00           O  
ATOM    496  C1'   G    16      36.978  23.771  38.656  1.00  0.00           C  
ATOM    497  H1'   G    16      36.039  24.295  38.479  1.00  0.00           H  
ATOM    498  N9    G    16      37.890  24.242  37.630  1.00  0.00           N  
ATOM    499  C8    G    16      39.168  23.760  37.511  1.00  0.00           C  
ATOM    500  H8    G    16      39.736  23.345  38.331  1.00  0.00           H  
ATOM    501  N7    G    16      39.813  24.184  36.487  1.00  0.00           N  
ATOM    502  C5    G    16      38.749  24.787  35.751  1.00  0.00           C  
ATOM    503  C6    G    16      38.761  25.365  34.366  1.00  0.00           C  
ATOM    504  O6    G    16      39.737  25.533  33.622  1.00  0.00           O  
ATOM    505  N1    G    16      37.534  25.658  33.883  1.00  0.00           N  
ATOM    506  H1    G    16      37.514  26.104  32.977  1.00  0.00           H  
ATOM    507  C2    G    16      36.468  25.689  34.672  1.00  0.00           C  
ATOM    508  N2    G    16      35.334  25.983  34.076  1.00  0.00           N  
ATOM    509  H21   G    16      35.442  26.398  33.161  1.00  0.00           H  
ATOM    510  H22   G    16      34.421  25.902  34.501  1.00  0.00           H  
ATOM    511  N3    G    16      36.360  25.278  35.914  1.00  0.00           N  
ATOM    512  C4    G    16      37.581  24.898  36.471  1.00  0.00           C  
ATOM    513  C3'   G    16      35.932  22.204  39.986  1.00  0.00           C  
ATOM    514  H3'   G    16      35.728  21.202  40.363  1.00  0.00           H  
ATOM    515  C2'   G    16      36.622  22.270  38.610  1.00  0.00           C  
ATOM    516  H2'   G    16      37.494  21.619  38.680  1.00  0.00           H  
ATOM    517  O2'   G    16      35.714  21.803  37.597  1.00  0.00           O  
ATOM    518 HO2'   G    16      34.797  21.833  37.879  1.00  0.00           H  
ATOM    519  O3'   G    16      34.731  23.052  39.939  1.00  0.00           O  
ATOM    520  P     C    17      33.277  22.495  39.499  1.00  0.00           P  
ATOM    521  OP1   C    17      33.389  21.391  38.487  1.00  0.00           O  
ATOM    522  OP2   C    17      32.454  23.639  39.177  1.00  0.00           O  
ATOM    523  O5'   C    17      32.607  21.863  40.775  1.00  0.00           O  
ATOM    524  C5'   C    17      32.987  20.572  41.204  1.00  0.00           C  
ATOM    525  H5'   C    17      33.984  20.549  41.644  1.00  0.00           H  
ATOM    526 H5''   C    17      33.006  19.798  40.437  1.00  0.00           H  
ATOM    527  C4'   C    17      31.927  20.121  42.199  1.00  0.00           C  
ATOM    528  H4'   C    17      32.126  19.093  42.501  1.00  0.00           H  
ATOM    529  O4'   C    17      31.924  20.844  43.437  1.00  0.00           O  
ATOM    530  C1'   C    17      30.628  21.075  43.987  1.00  0.00           C  
ATOM    531  H1'   C    17      30.520  20.748  45.021  1.00  0.00           H  
ATOM    532  N1    C    17      30.363  22.552  44.076  1.00  0.00           N  
ATOM    533  C6    C    17      31.091  23.378  43.310  1.00  0.00           C  
ATOM    534  H6    C    17      31.895  23.113  42.640  1.00  0.00           H  
ATOM    535  C5    C    17      30.655  24.690  43.222  1.00  0.00           C  
ATOM    536  H5    C    17      31.153  25.450  42.639  1.00  0.00           H  
ATOM    537  C4    C    17      29.718  25.112  44.154  1.00  0.00           C  
ATOM    538  N4    C    17      29.485  26.346  44.371  1.00  0.00           N  
ATOM    539  H41   C    17      28.860  26.679  45.090  1.00  0.00           H  
ATOM    540  H42   C    17      30.187  26.991  44.038  1.00  0.00           H  
ATOM    541  N3    C    17      28.994  24.294  44.906  1.00  0.00           N  
ATOM    542  C2    C    17      29.247  22.964  44.783  1.00  0.00           C  
ATOM    543  O2    C    17      28.546  22.157  45.408  1.00  0.00           O  
ATOM    544  C3'   C    17      30.388  20.194  41.730  1.00  0.00           C  
ATOM    545  H3'   C    17      30.348  20.997  40.994  1.00  0.00           H  
ATOM    546  C2'   C    17      29.593  20.491  42.983  1.00  0.00           C  
ATOM    547  H2'   C    17      28.772  21.159  42.724  1.00  0.00           H  
ATOM    548  O2'   C    17      29.237  19.276  43.602  1.00  0.00           O  
ATOM    549 HO2'   C    17      28.737  19.484  44.394  1.00  0.00           H  
ATOM    550  O3'   C    17      30.033  18.978  41.042  1.00  0.00           O  
ATOM    551  P     A    18      29.579  18.968  39.518  1.00  0.00           P  
ATOM    552  OP1   A    18      29.652  17.513  39.082  1.00  0.00           O  
ATOM    553  OP2   A    18      30.384  19.925  38.718  1.00  0.00           O  
ATOM    554  O5'   A    18      28.012  19.466  39.583  1.00  0.00           O  
ATOM    555  C5'   A    18      27.015  18.476  39.803  1.00  0.00           C  
ATOM    556  H5'   A    18      27.291  17.891  40.680  1.00  0.00           H  
ATOM    557 H5''   A    18      26.792  17.981  38.857  1.00  0.00           H  
ATOM    558  C4'   A    18      25.751  19.160  40.278  1.00  0.00           C  
ATOM    559  H4'   A    18      25.069  18.333  40.481  1.00  0.00           H  
ATOM    560  O4'   A    18      26.011  19.799  41.513  1.00  0.00           O  
ATOM    561  C1'   A    18      25.184  21.000  41.641  1.00  0.00           C  
ATOM    562  H1'   A    18      24.606  21.014  42.565  1.00  0.00           H  
ATOM    563  N9    A    18      26.005  22.258  41.457  1.00  0.00           N  
ATOM    564  C8    A    18      27.302  22.421  41.107  1.00  0.00           C  
ATOM    565  H8    A    18      27.883  21.623  40.669  1.00  0.00           H  
ATOM    566  N7    A    18      27.695  23.607  41.087  1.00  0.00           N  
ATOM    567  C5    A    18      26.643  24.362  41.646  1.00  0.00           C  
ATOM    568  C6    A    18      26.304  25.650  42.028  1.00  0.00           C  
ATOM    569  N6    A    18      27.085  26.755  41.838  1.00  0.00           N  
ATOM    570  H61   A    18      26.644  27.624  42.104  1.00  0.00           H  
ATOM    571  H62   A    18      28.068  26.577  41.688  1.00  0.00           H  
ATOM    572  N1    A    18      25.071  26.058  42.436  1.00  0.00           N  
ATOM    573  C2    A    18      24.106  25.091  42.492  1.00  0.00           C  
ATOM    574  H2    A    18      23.111  25.373  42.801  1.00  0.00           H  
ATOM    575  N3    A    18      24.294  23.769  42.257  1.00  0.00           N  
ATOM    576  C4    A    18      25.557  23.501  41.810  1.00  0.00           C  
ATOM    577  C3'   A    18      24.902  20.121  39.471  1.00  0.00           C  
ATOM    578  H3'   A    18      25.630  20.762  38.975  1.00  0.00           H  
ATOM    579  C2'   A    18      24.140  20.844  40.540  1.00  0.00           C  
ATOM    580  H2'   A    18      23.870  21.823  40.145  1.00  0.00           H  
ATOM    581  O2'   A    18      23.079  20.083  41.212  1.00  0.00           O  
ATOM    582 HO2'   A    18      22.587  20.736  41.715  1.00  0.00           H  
ATOM    583  O3'   A    18      24.156  19.419  38.548  1.00  0.00           O  
ATOM    584  P     G    19      23.598  20.129  37.309  1.00  0.00           P  
ATOM    585  OP1   G    19      22.736  19.140  36.613  1.00  0.00           O  
ATOM    586  OP2   G    19      24.813  20.568  36.620  1.00  0.00           O  
ATOM    587  O5'   G    19      22.770  21.417  37.652  1.00  0.00           O  
ATOM    588  C5'   G    19      21.421  21.297  38.203  1.00  0.00           C  
ATOM    589  H5'   G    19      21.374  20.608  39.047  1.00  0.00           H  
ATOM    590 H5''   G    19      20.750  20.871  37.457  1.00  0.00           H  
ATOM    591  C4'   G    19      20.718  22.578  38.620  1.00  0.00           C  
ATOM    592  H4'   G    19      19.673  22.327  38.797  1.00  0.00           H  
ATOM    593  O4'   G    19      21.291  23.164  39.775  1.00  0.00           O  
ATOM    594  C1'   G    19      21.099  24.529  39.577  1.00  0.00           C  
ATOM    595  H1'   G    19      20.634  24.975  40.455  1.00  0.00           H  
ATOM    596  N9    G    19      22.361  25.180  39.488  1.00  0.00           N  
ATOM    597  C8    G    19      23.588  24.681  39.072  1.00  0.00           C  
ATOM    598  H8    G    19      23.679  23.678  38.682  1.00  0.00           H  
ATOM    599  N7    G    19      24.535  25.548  39.029  1.00  0.00           N  
ATOM    600  C5    G    19      23.931  26.715  39.438  1.00  0.00           C  
ATOM    601  C6    G    19      24.469  28.087  39.523  1.00  0.00           C  
ATOM    602  O6    G    19      25.571  28.534  39.346  1.00  0.00           O  
ATOM    603  N1    G    19      23.503  28.999  39.876  1.00  0.00           N  
ATOM    604  H1    G    19      23.793  29.965  39.825  1.00  0.00           H  
ATOM    605  C2    G    19      22.200  28.668  40.140  1.00  0.00           C  
ATOM    606  N2    G    19      21.416  29.690  40.620  1.00  0.00           N  
ATOM    607  H21   G    19      21.777  30.633  40.623  1.00  0.00           H  
ATOM    608  H22   G    19      20.419  29.559  40.714  1.00  0.00           H  
ATOM    609  N3    G    19      21.654  27.437  40.071  1.00  0.00           N  
ATOM    610  C4    G    19      22.580  26.483  39.718  1.00  0.00           C  
ATOM    611  C3'   G    19      20.613  23.692  37.558  1.00  0.00           C  
ATOM    612  H3'   G    19      21.593  23.857  37.111  1.00  0.00           H  
ATOM    613  C2'   G    19      20.235  24.856  38.375  1.00  0.00           C  
ATOM    614  H2'   G    19      20.539  25.741  37.816  1.00  0.00           H  
ATOM    615  O2'   G    19      18.905  24.855  38.829  1.00  0.00           O  
ATOM    616 HO2'   G    19      18.730  25.768  39.069  1.00  0.00           H  
ATOM    617  O3'   G    19      19.689  23.244  36.511  1.00  0.00           O  
ATOM    618  P     C    20      20.009  23.724  35.073  1.00  0.00           P  
ATOM    619  OP1   C    20      18.847  23.478  34.163  1.00  0.00           O  
ATOM    620  OP2   C    20      21.370  23.202  34.642  1.00  0.00           O  
ATOM    621  O5'   C    20      20.308  25.272  35.201  1.00  0.00           O  
ATOM    622  C5'   C    20      19.233  26.290  35.212  1.00  0.00           C  
ATOM    623  H5'   C    20      18.548  26.044  36.023  1.00  0.00           H  
ATOM    624 H5''   C    20      18.507  26.405  34.407  1.00  0.00           H  
ATOM    625  C4'   C    20      19.775  27.658  35.630  1.00  0.00           C  
ATOM    626  H4'   C    20      18.955  28.187  36.116  1.00  0.00           H  
ATOM    627  O4'   C    20      20.863  27.606  36.557  1.00  0.00           O  
ATOM    628  C1'   C    20      21.723  28.665  36.288  1.00  0.00           C  
ATOM    629  H1'   C    20      21.670  29.390  37.100  1.00  0.00           H  
ATOM    630  N1    C    20      23.151  28.205  36.078  1.00  0.00           N  
ATOM    631  C6    C    20      23.439  26.861  36.091  1.00  0.00           C  
ATOM    632  H6    C    20      22.594  26.193  36.008  1.00  0.00           H  
ATOM    633  C5    C    20      24.718  26.473  36.130  1.00  0.00           C  
ATOM    634  H5    C    20      24.861  25.403  36.104  1.00  0.00           H  
ATOM    635  C4    C    20      25.789  27.464  36.089  1.00  0.00           C  
ATOM    636  N4    C    20      27.037  27.135  35.920  1.00  0.00           N  
ATOM    637  H41   C    20      27.770  27.829  35.952  1.00  0.00           H  
ATOM    638  H42   C    20      27.303  26.161  35.900  1.00  0.00           H  
ATOM    639  N3    C    20      25.457  28.758  36.082  1.00  0.00           N  
ATOM    640  C2    C    20      24.158  29.166  36.132  1.00  0.00           C  
ATOM    641  O2    C    20      23.928  30.409  36.133  1.00  0.00           O  
ATOM    642  C3'   C    20      20.415  28.422  34.429  1.00  0.00           C  
ATOM    643  H3'   C    20      21.189  27.849  33.918  1.00  0.00           H  
ATOM    644  C2'   C    20      21.070  29.529  35.167  1.00  0.00           C  
ATOM    645  H2'   C    20      21.693  30.011  34.414  1.00  0.00           H  
ATOM    646  O2'   C    20      20.046  30.438  35.690  1.00  0.00           O  
ATOM    647 HO2'   C    20      19.217  30.159  35.294  1.00  0.00           H  
ATOM    648  O3'   C    20      19.429  28.956  33.604  1.00  0.00           O  
ATOM    649  P     U    21      19.511  28.760  32.019  1.00  0.00           P  
ATOM    650  OP1   U    21      18.412  29.750  31.597  1.00  0.00           O  
ATOM    651  OP2   U    21      19.422  27.327  31.776  1.00  0.00           O  
ATOM    652  O5'   U    21      21.016  29.227  31.590  1.00  0.00           O  
ATOM    653  C5'   U    21      21.273  30.580  31.691  1.00  0.00           C  
ATOM    654  H5'   U    21      20.880  31.080  32.576  1.00  0.00           H  
ATOM    655 H5''   U    21      20.885  31.125  30.831  1.00  0.00           H  
ATOM    656  C4'   U    21      22.725  30.917  31.821  1.00  0.00           C  
ATOM    657  H4'   U    21      22.872  31.975  32.039  1.00  0.00           H  
ATOM    658  O4'   U    21      23.340  30.191  32.843  1.00  0.00           O  
ATOM    659  C1'   U    21      24.716  29.904  32.503  1.00  0.00           C  
ATOM    660  H1'   U    21      25.358  30.474  33.176  1.00  0.00           H  
ATOM    661  N1    U    21      25.097  28.449  32.591  1.00  0.00           N  
ATOM    662  C6    U    21      24.108  27.509  32.694  1.00  0.00           C  
ATOM    663  H6    U    21      23.100  27.869  32.554  1.00  0.00           H  
ATOM    664  C5    U    21      24.395  26.243  32.818  1.00  0.00           C  
ATOM    665  H5    U    21      23.603  25.518  32.937  1.00  0.00           H  
ATOM    666  C4    U    21      25.749  25.708  32.776  1.00  0.00           C  
ATOM    667  O4    U    21      26.067  24.490  32.945  1.00  0.00           O  
ATOM    668  N3    U    21      26.719  26.690  32.633  1.00  0.00           N  
ATOM    669  H3    U    21      27.667  26.342  32.611  1.00  0.00           H  
ATOM    670  C2    U    21      26.483  28.086  32.568  1.00  0.00           C  
ATOM    671  O2    U    21      27.379  28.855  32.303  1.00  0.00           O  
ATOM    672  C3'   U    21      23.577  30.450  30.659  1.00  0.00           C  
ATOM    673  H3'   U    21      23.353  29.412  30.415  1.00  0.00           H  
ATOM    674  C2'   U    21      25.021  30.552  31.175  1.00  0.00           C  
ATOM    675  H2'   U    21      25.803  30.043  30.611  1.00  0.00           H  
ATOM    676  O2'   U    21      25.496  31.915  31.312  1.00  0.00           O  
ATOM    677 HO2'   U    21      25.349  32.409  30.502  1.00  0.00           H  
ATOM    678  O3'   U    21      23.299  31.216  29.469  1.00  0.00           O  
ATOM    679  P     C    22      24.068  30.910  28.163  1.00  0.00           P  
ATOM    680  OP1   C    22      23.163  31.393  27.117  1.00  0.00           O  
ATOM    681  OP2   C    22      24.518  29.469  28.180  1.00  0.00           O  
ATOM    682  O5'   C    22      25.422  31.667  28.274  1.00  0.00           O  
ATOM    683  C5'   C    22      26.390  31.677  27.184  1.00  0.00           C  
ATOM    684  H5'   C    22      26.020  31.872  26.177  1.00  0.00           H  
ATOM    685 H5''   C    22      26.813  30.673  27.214  1.00  0.00           H  
ATOM    686  C4'   C    22      27.490  32.731  27.434  1.00  0.00           C  
ATOM    687  H4'   C    22      28.202  32.755  26.608  1.00  0.00           H  
ATOM    688  O4'   C    22      26.891  34.023  27.471  1.00  0.00           O  
ATOM    689  C1'   C    22      27.051  34.617  28.792  1.00  0.00           C  
ATOM    690  H1'   C    22      27.398  35.647  28.720  1.00  0.00           H  
ATOM    691  N1    C    22      25.843  34.695  29.651  1.00  0.00           N  
ATOM    692  C6    C    22      24.645  34.426  29.104  1.00  0.00           C  
ATOM    693  H6    C    22      24.515  34.094  28.085  1.00  0.00           H  
ATOM    694  C5    C    22      23.547  34.564  29.912  1.00  0.00           C  
ATOM    695  H5    C    22      22.602  34.222  29.515  1.00  0.00           H  
ATOM    696  C4    C    22      23.734  35.014  31.294  1.00  0.00           C  
ATOM    697  N4    C    22      22.837  34.991  32.183  1.00  0.00           N  
ATOM    698  H41   C    22      23.022  35.525  33.020  1.00  0.00           H  
ATOM    699  H42   C    22      21.901  34.896  31.814  1.00  0.00           H  
ATOM    700  N3    C    22      24.957  35.288  31.744  1.00  0.00           N  
ATOM    701  C2    C    22      25.959  35.306  30.904  1.00  0.00           C  
ATOM    702  O2    C    22      27.047  35.685  31.386  1.00  0.00           O  
ATOM    703  C3'   C    22      28.209  32.342  28.710  1.00  0.00           C  
ATOM    704  H3'   C    22      27.753  31.587  29.350  1.00  0.00           H  
ATOM    705  C2'   C    22      28.215  33.748  29.321  1.00  0.00           C  
ATOM    706  H2'   C    22      28.093  33.593  30.393  1.00  0.00           H  
ATOM    707  O2'   C    22      29.358  34.419  28.967  1.00  0.00           O  
ATOM    708 HO2'   C    22      29.907  33.942  28.340  1.00  0.00           H  
ATOM    709  O3'   C    22      29.510  31.954  28.336  1.00  0.00           O  
ATOM    710  P     G    23      30.102  30.474  28.476  1.00  0.00           P  
ATOM    711  OP1   G    23      31.322  30.679  27.665  1.00  0.00           O  
ATOM    712  OP2   G    23      29.053  29.514  27.998  1.00  0.00           O  
ATOM    713  O5'   G    23      30.331  30.347  30.042  1.00  0.00           O  
ATOM    714  C5'   G    23      31.263  31.173  30.722  1.00  0.00           C  
ATOM    715  H5'   G    23      30.754  31.852  31.406  1.00  0.00           H  
ATOM    716 H5''   G    23      31.924  31.691  30.027  1.00  0.00           H  
ATOM    717  C4'   G    23      32.317  30.384  31.607  1.00  0.00           C  
ATOM    718  H4'   G    23      33.048  31.098  31.986  1.00  0.00           H  
ATOM    719  O4'   G    23      31.828  29.706  32.757  1.00  0.00           O  
ATOM    720  C1'   G    23      32.354  28.442  32.794  1.00  0.00           C  
ATOM    721  H1'   G    23      33.354  28.390  33.225  1.00  0.00           H  
ATOM    722  N9    G    23      31.477  27.522  33.485  1.00  0.00           N  
ATOM    723  C8    G    23      30.115  27.315  33.194  1.00  0.00           C  
ATOM    724  H8    G    23      29.668  27.760  32.318  1.00  0.00           H  
ATOM    725  N7    G    23      29.415  26.680  34.057  1.00  0.00           N  
ATOM    726  C5    G    23      30.409  26.296  34.998  1.00  0.00           C  
ATOM    727  C6    G    23      30.292  25.537  36.193  1.00  0.00           C  
ATOM    728  O6    G    23      29.299  25.187  36.813  1.00  0.00           O  
ATOM    729  N1    G    23      31.491  25.277  36.816  1.00  0.00           N  
ATOM    730  H1    G    23      31.461  24.908  37.755  1.00  0.00           H  
ATOM    731  C2    G    23      32.618  25.868  36.390  1.00  0.00           C  
ATOM    732  N2    G    23      33.678  25.771  37.200  1.00  0.00           N  
ATOM    733  H21   G    23      33.613  25.000  37.849  1.00  0.00           H  
ATOM    734  H22   G    23      34.490  26.343  37.014  1.00  0.00           H  
ATOM    735  N3    G    23      32.735  26.767  35.384  1.00  0.00           N  
ATOM    736  C4    G    23      31.647  26.835  34.652  1.00  0.00           C  
ATOM    737  C3'   G    23      33.047  29.324  30.762  1.00  0.00           C  
ATOM    738  H3'   G    23      32.932  29.433  29.684  1.00  0.00           H  
ATOM    739  C2'   G    23      32.485  28.021  31.286  1.00  0.00           C  
ATOM    740  H2'   G    23      31.517  27.714  30.889  1.00  0.00           H  
ATOM    741  O2'   G    23      33.383  26.907  31.044  1.00  0.00           O  
ATOM    742 HO2'   G    23      33.942  27.150  30.302  1.00  0.00           H  
ATOM    743  O3'   G    23      34.426  29.328  31.055  1.00  0.00           O  
ATOM    744  P     A    24      35.376  30.396  30.419  1.00  0.00           P  
ATOM    745  OP1   A    24      34.797  31.753  30.675  1.00  0.00           O  
ATOM    746  OP2   A    24      35.519  30.018  29.050  1.00  0.00           O  
ATOM    747  O5'   A    24      36.749  30.342  31.033  1.00  0.00           O  
ATOM    748  C5'   A    24      37.031  31.024  32.279  1.00  0.00           C  
ATOM    749  H5'   A    24      36.790  32.081  32.167  1.00  0.00           H  
ATOM    750 H5''   A    24      38.080  30.983  32.573  1.00  0.00           H  
ATOM    751  C4'   A    24      36.152  30.548  33.518  1.00  0.00           C  
ATOM    752  H4'   A    24      35.100  30.630  33.244  1.00  0.00           H  
ATOM    753  O4'   A    24      36.339  29.228  33.947  1.00  0.00           O  
ATOM    754  C1'   A    24      35.883  29.035  35.275  1.00  0.00           C  
ATOM    755  H1'   A    24      35.054  28.353  35.464  1.00  0.00           H  
ATOM    756  N9    A    24      36.982  28.566  36.175  1.00  0.00           N  
ATOM    757  C8    A    24      38.326  28.442  35.956  1.00  0.00           C  
ATOM    758  H8    A    24      38.749  28.640  34.982  1.00  0.00           H  
ATOM    759  N7    A    24      38.912  28.030  37.056  1.00  0.00           N  
ATOM    760  C5    A    24      37.907  27.806  38.015  1.00  0.00           C  
ATOM    761  C6    A    24      37.902  27.343  39.355  1.00  0.00           C  
ATOM    762  N6    A    24      38.913  27.087  40.163  1.00  0.00           N  
ATOM    763  H61   A    24      38.633  26.737  41.068  1.00  0.00           H  
ATOM    764  H62   A    24      39.868  27.031  39.838  1.00  0.00           H  
ATOM    765  N1    A    24      36.778  27.245  39.976  1.00  0.00           N  
ATOM    766  C2    A    24      35.643  27.323  39.290  1.00  0.00           C  
ATOM    767  H2    A    24      34.747  27.093  39.846  1.00  0.00           H  
ATOM    768  N3    A    24      35.490  27.662  38.000  1.00  0.00           N  
ATOM    769  C4    A    24      36.708  28.022  37.433  1.00  0.00           C  
ATOM    770  C3'   A    24      36.376  31.354  34.797  1.00  0.00           C  
ATOM    771  H3'   A    24      37.445  31.430  34.998  1.00  0.00           H  
ATOM    772  C2'   A    24      35.559  30.467  35.812  1.00  0.00           C  
ATOM    773  H2'   A    24      35.733  30.640  36.874  1.00  0.00           H  
ATOM    774  O2'   A    24      34.167  30.637  35.579  1.00  0.00           O  
ATOM    775 HO2'   A    24      33.998  31.569  35.427  1.00  0.00           H  
ATOM    776  O3'   A    24      35.745  32.605  34.850  1.00  0.00           O  
ATOM    777  P     C    25      36.476  33.831  35.478  1.00  0.00           P  
ATOM    778  OP1   C    25      35.524  34.969  35.516  1.00  0.00           O  
ATOM    779  OP2   C    25      37.738  33.932  34.747  1.00  0.00           O  
ATOM    780  O5'   C    25      36.872  33.396  36.934  1.00  0.00           O  
ATOM    781  C5'   C    25      35.974  33.203  37.957  1.00  0.00           C  
ATOM    782  H5'   C    25      35.231  32.564  37.480  1.00  0.00           H  
ATOM    783 H5''   C    25      35.412  34.122  38.126  1.00  0.00           H  
ATOM    784  C4'   C    25      36.571  32.512  39.218  1.00  0.00           C  
ATOM    785  H4'   C    25      35.779  32.326  39.944  1.00  0.00           H  
ATOM    786  O4'   C    25      37.134  31.262  38.935  1.00  0.00           O  
ATOM    787  C1'   C    25      38.324  31.053  39.665  1.00  0.00           C  
ATOM    788  H1'   C    25      38.357  30.156  40.282  1.00  0.00           H  
ATOM    789  N1    C    25      39.479  30.930  38.744  1.00  0.00           N  
ATOM    790  C6    C    25      39.532  31.377  37.469  1.00  0.00           C  
ATOM    791  H6    C    25      38.701  31.919  37.042  1.00  0.00           H  
ATOM    792  C5    C    25      40.593  31.161  36.628  1.00  0.00           C  
ATOM    793  H5    C    25      40.604  31.502  35.603  1.00  0.00           H  
ATOM    794  C4    C    25      41.675  30.483  37.203  1.00  0.00           C  
ATOM    795  N4    C    25      42.827  30.297  36.507  1.00  0.00           N  
ATOM    796  H41   C    25      43.513  29.734  36.989  1.00  0.00           H  
ATOM    797  H42   C    25      42.865  30.750  35.605  1.00  0.00           H  
ATOM    798  N3    C    25      41.748  30.104  38.492  1.00  0.00           N  
ATOM    799  C2    C    25      40.607  30.247  39.237  1.00  0.00           C  
ATOM    800  O2    C    25      40.740  30.013  40.417  1.00  0.00           O  
ATOM    801  C3'   C    25      37.717  33.413  39.737  1.00  0.00           C  
ATOM    802  H3'   C    25      38.372  33.669  38.904  1.00  0.00           H  
ATOM    803  C2'   C    25      38.396  32.268  40.535  1.00  0.00           C  
ATOM    804  H2'   C    25      39.426  32.522  40.786  1.00  0.00           H  
ATOM    805  O2'   C    25      37.638  31.947  41.665  1.00  0.00           O  
ATOM    806 HO2'   C    25      37.618  32.684  42.280  1.00  0.00           H  
ATOM    807  O3'   C    25      37.404  34.512  40.572  1.00  0.00           O  
ATOM    808  P     U    26      38.378  35.772  40.523  1.00  0.00           P  
ATOM    809  OP1   U    26      37.834  36.957  41.290  1.00  0.00           O  
ATOM    810  OP2   U    26      38.738  35.938  39.107  1.00  0.00           O  
ATOM    811  O5'   U    26      39.621  35.281  41.339  1.00  0.00           O  
ATOM    812  C5'   U    26      39.457  34.904  42.728  1.00  0.00           C  
ATOM    813  H5'   U    26      38.512  34.371  42.831  1.00  0.00           H  
ATOM    814 H5''   U    26      39.289  35.839  43.263  1.00  0.00           H  
ATOM    815  C4'   U    26      40.631  34.161  43.268  1.00  0.00           C  
ATOM    816  H4'   U    26      40.299  33.911  44.275  1.00  0.00           H  
ATOM    817  O4'   U    26      40.894  32.936  42.656  1.00  0.00           O  
ATOM    818  C1'   U    26      42.317  32.601  42.774  1.00  0.00           C  
ATOM    819  H1'   U    26      42.504  31.696  43.350  1.00  0.00           H  
ATOM    820  N1    U    26      42.930  32.625  41.403  1.00  0.00           N  
ATOM    821  C6    U    26      42.272  33.057  40.206  1.00  0.00           C  
ATOM    822  H6    U    26      41.238  33.363  40.257  1.00  0.00           H  
ATOM    823  C5    U    26      42.946  33.168  38.988  1.00  0.00           C  
ATOM    824  H5    U    26      42.480  33.349  38.031  1.00  0.00           H  
ATOM    825  C4    U    26      44.282  32.581  38.911  1.00  0.00           C  
ATOM    826  O4    U    26      44.919  32.636  37.871  1.00  0.00           O  
ATOM    827  N3    U    26      44.765  32.056  40.059  1.00  0.00           N  
ATOM    828  H3    U    26      45.694  31.659  40.073  1.00  0.00           H  
ATOM    829  C2    U    26      44.164  32.082  41.270  1.00  0.00           C  
ATOM    830  O2    U    26      44.768  31.637  42.218  1.00  0.00           O  
ATOM    831  C3'   U    26      41.998  34.989  43.249  1.00  0.00           C  
ATOM    832  H3'   U    26      42.241  35.425  42.279  1.00  0.00           H  
ATOM    833  C2'   U    26      42.916  33.751  43.614  1.00  0.00           C  
ATOM    834  H2'   U    26      43.970  33.867  43.362  1.00  0.00           H  
ATOM    835  O2'   U    26      42.735  33.373  44.953  1.00  0.00           O  
ATOM    836 HO2'   U    26      43.509  33.598  45.475  1.00  0.00           H  
ATOM    837  O3'   U    26      41.859  35.997  44.291  1.00  0.00           O  
ATOM    838  P     A    27      42.707  37.359  44.335  1.00  0.00           P  
ATOM    839  OP1   A    27      42.226  38.124  45.506  1.00  0.00           O  
ATOM    840  OP2   A    27      42.661  37.934  42.977  1.00  0.00           O  
ATOM    841  O5'   A    27      44.183  36.822  44.487  1.00  0.00           O  
ATOM    842  C5'   A    27      44.705  36.615  45.864  1.00  0.00           C  
ATOM    843  H5'   A    27      43.899  36.103  46.390  1.00  0.00           H  
ATOM    844 H5''   A    27      44.980  37.596  46.254  1.00  0.00           H  
ATOM    845  C4'   A    27      45.976  35.754  45.840  1.00  0.00           C  
ATOM    846  H4'   A    27      46.220  35.506  46.873  1.00  0.00           H  
ATOM    847  O4'   A    27      45.902  34.546  45.059  1.00  0.00           O  
ATOM    848  C1'   A    27      47.199  34.331  44.448  1.00  0.00           C  
ATOM    849  H1'   A    27      47.759  33.435  44.718  1.00  0.00           H  
ATOM    850  N9    A    27      47.225  34.374  42.979  1.00  0.00           N  
ATOM    851  C8    A    27      46.266  34.987  42.139  1.00  0.00           C  
ATOM    852  H8    A    27      45.334  35.350  42.547  1.00  0.00           H  
ATOM    853  N7    A    27      46.627  34.983  40.861  1.00  0.00           N  
ATOM    854  C5    A    27      47.872  34.257  40.853  1.00  0.00           C  
ATOM    855  C6    A    27      48.745  33.864  39.850  1.00  0.00           C  
ATOM    856  N6    A    27      48.525  34.157  38.594  1.00  0.00           N  
ATOM    857  H61   A    27      49.097  33.742  37.872  1.00  0.00           H  
ATOM    858  H62   A    27      47.690  34.701  38.431  1.00  0.00           H  
ATOM    859  N1    A    27      49.882  33.155  40.084  1.00  0.00           N  
ATOM    860  C2    A    27      50.078  32.798  41.337  1.00  0.00           C  
ATOM    861  H2    A    27      51.038  32.335  41.510  1.00  0.00           H  
ATOM    862  N3    A    27      49.292  33.136  42.406  1.00  0.00           N  
ATOM    863  C4    A    27      48.181  33.866  42.121  1.00  0.00           C  
ATOM    864  C3'   A    27      47.092  36.592  45.165  1.00  0.00           C  
ATOM    865  H3'   A    27      46.668  36.904  44.210  1.00  0.00           H  
ATOM    866  C2'   A    27      48.109  35.500  44.920  1.00  0.00           C  
ATOM    867  H2'   A    27      48.900  35.753  44.213  1.00  0.00           H  
ATOM    868  O2'   A    27      48.818  35.126  46.131  1.00  0.00           O  
ATOM    869 HO2'   A    27      49.426  35.856  46.266  1.00  0.00           H  
ATOM    870  O3'   A    27      47.512  37.669  45.930  1.00  0.00           O  
ATOM    871  P     G    28      48.312  38.935  45.362  1.00  0.00           P  
ATOM    872  OP1   G    28      48.304  39.934  46.522  1.00  0.00           O  
ATOM    873  OP2   G    28      47.706  39.377  44.092  1.00  0.00           O  
ATOM    874  O5'   G    28      49.780  38.450  45.013  1.00  0.00           O  
ATOM    875  C5'   G    28      50.699  37.961  46.005  1.00  0.00           C  
ATOM    876  H5'   G    28      50.270  37.186  46.639  1.00  0.00           H  
ATOM    877 H5''   G    28      51.021  38.797  46.626  1.00  0.00           H  
ATOM    878  C4'   G    28      51.916  37.302  45.257  1.00  0.00           C  
ATOM    879  H4'   G    28      52.591  36.916  46.021  1.00  0.00           H  
ATOM    880  O4'   G    28      51.532  36.153  44.502  1.00  0.00           O  
ATOM    881  C1'   G    28      52.416  35.883  43.429  1.00  0.00           C  
ATOM    882  H1'   G    28      52.775  34.854  43.439  1.00  0.00           H  
ATOM    883  N9    G    28      51.642  36.101  42.190  1.00  0.00           N  
ATOM    884  C8    G    28      50.386  36.607  42.049  1.00  0.00           C  
ATOM    885  H8    G    28      49.870  37.015  42.905  1.00  0.00           H  
ATOM    886  N7    G    28      50.044  36.939  40.756  1.00  0.00           N  
ATOM    887  C5    G    28      51.157  36.459  40.028  1.00  0.00           C  
ATOM    888  C6    G    28      51.387  36.284  38.614  1.00  0.00           C  
ATOM    889  O6    G    28      50.647  36.538  37.768  1.00  0.00           O  
ATOM    890  N1    G    28      52.599  35.740  38.458  1.00  0.00           N  
ATOM    891  H1    G    28      52.784  35.446  37.510  1.00  0.00           H  
ATOM    892  C2    G    28      53.504  35.336  39.334  1.00  0.00           C  
ATOM    893  N2    G    28      54.598  34.805  38.921  1.00  0.00           N  
ATOM    894  H21   G    28      54.693  34.538  37.952  1.00  0.00           H  
ATOM    895  H22   G    28      55.205  34.473  39.657  1.00  0.00           H  
ATOM    896  N3    G    28      53.262  35.257  40.617  1.00  0.00           N  
ATOM    897  C4    G    28      52.077  35.892  40.896  1.00  0.00           C  
ATOM    898  C3'   G    28      52.773  38.047  44.193  1.00  0.00           C  
ATOM    899  H3'   G    28      52.047  38.529  43.539  1.00  0.00           H  
ATOM    900  C2'   G    28      53.530  36.943  43.516  1.00  0.00           C  
ATOM    901  H2'   G    28      53.828  37.192  42.498  1.00  0.00           H  
ATOM    902  O2'   G    28      54.613  36.457  44.241  1.00  0.00           O  
ATOM    903 HO2'   G    28      54.375  36.287  45.155  1.00  0.00           H  
ATOM    904  O3'   G    28      53.571  39.019  44.870  1.00  0.00           O  
ATOM    905  P     A    29      54.172  40.219  44.049  1.00  0.00           P  
ATOM    906  OP1   A    29      54.912  40.986  45.041  1.00  0.00           O  
ATOM    907  OP2   A    29      53.033  40.895  43.442  1.00  0.00           O  
ATOM    908  O5'   A    29      55.206  39.696  42.895  1.00  0.00           O  
ATOM    909  C5'   A    29      56.471  39.372  43.205  1.00  0.00           C  
ATOM    910  H5'   A    29      56.600  38.457  43.783  1.00  0.00           H  
ATOM    911 H5''   A    29      56.948  40.179  43.761  1.00  0.00           H  
ATOM    912  C4'   A    29      57.249  39.092  41.902  1.00  0.00           C  
ATOM    913  H4'   A    29      58.312  39.129  42.140  1.00  0.00           H  
ATOM    914  O4'   A    29      56.860  37.972  41.164  1.00  0.00           O  
ATOM    915  C1'   A    29      56.949  38.184  39.771  1.00  0.00           C  
ATOM    916  H1'   A    29      57.442  37.360  39.255  1.00  0.00           H  
ATOM    917  N9    A    29      55.623  38.253  39.158  1.00  0.00           N  
ATOM    918  C8    A    29      54.445  38.567  39.752  1.00  0.00           C  
ATOM    919  H8    A    29      54.420  38.463  40.826  1.00  0.00           H  
ATOM    920  N7    A    29      53.368  38.798  39.049  1.00  0.00           N  
ATOM    921  C5    A    29      53.960  38.548  37.771  1.00  0.00           C  
ATOM    922  C6    A    29      53.470  38.543  36.433  1.00  0.00           C  
ATOM    923  N6    A    29      52.210  38.705  36.159  1.00  0.00           N  
ATOM    924  H61   A    29      51.866  38.669  35.210  1.00  0.00           H  
ATOM    925  H62   A    29      51.561  38.767  36.931  1.00  0.00           H  
ATOM    926  N1    A    29      54.290  38.395  35.333  1.00  0.00           N  
ATOM    927  C2    A    29      55.592  38.249  35.540  1.00  0.00           C  
ATOM    928  H2    A    29      56.210  37.878  34.736  1.00  0.00           H  
ATOM    929  N3    A    29      56.133  38.017  36.726  1.00  0.00           N  
ATOM    930  C4    A    29      55.298  38.246  37.816  1.00  0.00           C  
ATOM    931  C3'   A    29      57.161  40.274  40.891  1.00  0.00           C  
ATOM    932  H3'   A    29      56.129  40.625  40.877  1.00  0.00           H  
ATOM    933  C2'   A    29      57.714  39.584  39.646  1.00  0.00           C  
ATOM    934  H2'   A    29      57.388  40.105  38.745  1.00  0.00           H  
ATOM    935  O2'   A    29      59.185  39.503  39.670  1.00  0.00           O  
ATOM    936 HO2'   A    29      59.489  39.919  40.480  1.00  0.00           H  
ATOM    937  O3'   A    29      57.975  41.394  41.260  1.00  0.00           O  
ATOM    938  P     G    30      57.618  42.816  40.657  1.00  0.00           P  
ATOM    939  OP1   G    30      58.563  43.772  41.337  1.00  0.00           O  
ATOM    940  OP2   G    30      56.144  43.026  40.841  1.00  0.00           O  
ATOM    941  O5'   G    30      57.939  42.777  39.114  1.00  0.00           O  
ATOM    942  C5'   G    30      59.272  42.662  38.698  1.00  0.00           C  
ATOM    943  H5'   G    30      59.666  41.774  39.191  1.00  0.00           H  
ATOM    944 H5''   G    30      59.880  43.534  38.937  1.00  0.00           H  
ATOM    945  C4'   G    30      59.380  42.306  37.262  1.00  0.00           C  
ATOM    946  H4'   G    30      60.426  42.226  36.964  1.00  0.00           H  
ATOM    947  O4'   G    30      58.686  41.133  36.965  1.00  0.00           O  
ATOM    948  C1'   G    30      58.177  41.339  35.609  1.00  0.00           C  
ATOM    949  H1'   G    30      58.376  40.509  34.931  1.00  0.00           H  
ATOM    950  N9    G    30      56.707  41.449  35.672  1.00  0.00           N  
ATOM    951  C8    G    30      55.905  41.509  36.746  1.00  0.00           C  
ATOM    952  H8    G    30      56.331  41.527  37.738  1.00  0.00           H  
ATOM    953  N7    G    30      54.627  41.542  36.531  1.00  0.00           N  
ATOM    954  C5    G    30      54.534  41.632  35.143  1.00  0.00           C  
ATOM    955  C6    G    30      53.488  41.614  34.183  1.00  0.00           C  
ATOM    956  O6    G    30      52.258  41.477  34.200  1.00  0.00           O  
ATOM    957  N1    G    30      53.911  41.798  32.940  1.00  0.00           N  
ATOM    958  H1    G    30      53.165  41.927  32.271  1.00  0.00           H  
ATOM    959  C2    G    30      55.173  41.514  32.486  1.00  0.00           C  
ATOM    960  N2    G    30      55.334  41.589  31.204  1.00  0.00           N  
ATOM    961  H21   G    30      54.508  41.539  30.625  1.00  0.00           H  
ATOM    962  H22   G    30      56.292  41.600  30.885  1.00  0.00           H  
ATOM    963  N3    G    30      56.225  41.489  33.270  1.00  0.00           N  
ATOM    964  C4    G    30      55.839  41.565  34.587  1.00  0.00           C  
ATOM    965  C3'   G    30      58.896  43.457  36.402  1.00  0.00           C  
ATOM    966  H3'   G    30      57.923  43.740  36.805  1.00  0.00           H  
ATOM    967  C2'   G    30      58.786  42.706  35.106  1.00  0.00           C  
ATOM    968  H2'   G    30      58.145  43.228  34.396  1.00  0.00           H  
ATOM    969  O2'   G    30      59.987  42.298  34.447  1.00  0.00           O  
ATOM    970 HO2'   G    30      60.531  43.072  34.279  1.00  0.00           H  
ATOM    971  O3'   G    30      59.883  44.531  36.304  1.00  0.00           O  
ATOM    972  P     C    31      59.455  46.058  36.095  1.00  0.00           P  
ATOM    973  OP1   C    31      60.689  46.883  36.114  1.00  0.00           O  
ATOM    974  OP2   C    31      58.475  46.292  37.156  1.00  0.00           O  
ATOM    975  O5'   C    31      58.717  46.042  34.702  1.00  0.00           O  
ATOM    976  C5'   C    31      59.556  45.919  33.503  1.00  0.00           C  
ATOM    977  H5'   C    31      60.282  45.111  33.588  1.00  0.00           H  
ATOM    978 H5''   C    31      60.128  46.828  33.316  1.00  0.00           H  
ATOM    979  C4'   C    31      58.686  45.793  32.249  1.00  0.00           C  
ATOM    980  H4'   C    31      59.361  45.640  31.406  1.00  0.00           H  
ATOM    981  O4'   C    31      57.757  44.720  32.288  1.00  0.00           O  
ATOM    982  C1'   C    31      56.661  44.980  31.503  1.00  0.00           C  
ATOM    983  H1'   C    31      56.602  44.318  30.639  1.00  0.00           H  
ATOM    984  N1    C    31      55.389  45.032  32.339  1.00  0.00           N  
ATOM    985  C6    C    31      55.477  45.109  33.743  1.00  0.00           C  
ATOM    986  H6    C    31      56.424  45.262  34.239  1.00  0.00           H  
ATOM    987  C5    C    31      54.339  44.956  34.511  1.00  0.00           C  
ATOM    988  H5    C    31      54.431  45.027  35.585  1.00  0.00           H  
ATOM    989  C4    C    31      53.151  44.910  33.822  1.00  0.00           C  
ATOM    990  N4    C    31      52.061  44.751  34.493  1.00  0.00           N  
ATOM    991  H41   C    31      51.213  44.591  33.968  1.00  0.00           H  
ATOM    992  H42   C    31      52.122  44.735  35.501  1.00  0.00           H  
ATOM    993  N3    C    31      53.045  44.904  32.511  1.00  0.00           N  
ATOM    994  C2    C    31      54.148  44.897  31.734  1.00  0.00           C  
ATOM    995  O2    C    31      53.906  44.947  30.546  1.00  0.00           O  
ATOM    996  C3'   C    31      57.741  46.985  31.987  1.00  0.00           C  
ATOM    997  H3'   C    31      57.243  47.217  32.928  1.00  0.00           H  
ATOM    998  C2'   C    31      56.852  46.367  30.899  1.00  0.00           C  
ATOM    999  H2'   C    31      55.909  46.912  30.874  1.00  0.00           H  
ATOM   1000  O2'   C    31      57.437  46.354  29.639  1.00  0.00           O  
ATOM   1001 HO2'   C    31      58.329  46.688  29.755  1.00  0.00           H  
ATOM   1002  O3'   C    31      58.383  48.181  31.618  1.00  0.00           O  
ATOM   1003  P     C    32      57.677  49.570  31.739  1.00  0.00           P  
ATOM   1004  OP1   C    32      58.641  50.558  31.167  1.00  0.00           O  
ATOM   1005  OP2   C    32      57.281  49.818  33.137  1.00  0.00           O  
ATOM   1006  O5'   C    32      56.326  49.466  30.908  1.00  0.00           O  
ATOM   1007  C5'   C    32      56.246  49.471  29.474  1.00  0.00           C  
ATOM   1008  H5'   C    32      56.831  48.608  29.157  1.00  0.00           H  
ATOM   1009 H5''   C    32      56.690  50.432  29.212  1.00  0.00           H  
ATOM   1010  C4'   C    32      54.826  49.363  28.878  1.00  0.00           C  
ATOM   1011  H4'   C    32      54.949  49.277  27.798  1.00  0.00           H  
ATOM   1012  O4'   C    32      54.079  48.221  29.352  1.00  0.00           O  
ATOM   1013  C1'   C    32      52.724  48.719  29.355  1.00  0.00           C  
ATOM   1014  H1'   C    32      52.135  48.040  28.737  1.00  0.00           H  
ATOM   1015  N1    C    32      52.166  48.610  30.772  1.00  0.00           N  
ATOM   1016  C6    C    32      52.950  48.762  31.911  1.00  0.00           C  
ATOM   1017  H6    C    32      54.017  48.904  31.818  1.00  0.00           H  
ATOM   1018  C5    C    32      52.441  48.481  33.120  1.00  0.00           C  
ATOM   1019  H5    C    32      53.082  48.448  33.990  1.00  0.00           H  
ATOM   1020  C4    C    32      51.053  48.095  33.180  1.00  0.00           C  
ATOM   1021  N4    C    32      50.474  47.730  34.241  1.00  0.00           N  
ATOM   1022  H41   C    32      49.468  47.651  34.183  1.00  0.00           H  
ATOM   1023  H42   C    32      50.876  47.956  35.139  1.00  0.00           H  
ATOM   1024  N3    C    32      50.275  48.085  32.168  1.00  0.00           N  
ATOM   1025  C2    C    32      50.805  48.404  30.956  1.00  0.00           C  
ATOM   1026  O2    C    32      50.085  48.501  29.997  1.00  0.00           O  
ATOM   1027  C3'   C    32      53.993  50.641  29.004  1.00  0.00           C  
ATOM   1028  H3'   C    32      54.097  51.020  30.021  1.00  0.00           H  
ATOM   1029  C2'   C    32      52.584  50.075  28.773  1.00  0.00           C  
ATOM   1030  H2'   C    32      51.800  50.628  29.289  1.00  0.00           H  
ATOM   1031  O2'   C    32      52.206  49.964  27.410  1.00  0.00           O  
ATOM   1032 HO2'   C    32      51.680  50.728  27.164  1.00  0.00           H  
ATOM   1033  O3'   C    32      54.298  51.702  28.100  1.00  0.00           O  
ATOM   1034  P     C    33      54.035  53.245  28.336  1.00  0.00           P  
ATOM   1035  OP1   C    33      54.461  54.058  27.222  1.00  0.00           O  
ATOM   1036  OP2   C    33      54.667  53.488  29.612  1.00  0.00           O  
ATOM   1037  O5'   C    33      52.487  53.414  28.487  1.00  0.00           O  
ATOM   1038  C5'   C    33      51.659  53.360  27.280  1.00  0.00           C  
ATOM   1039  H5'   C    33      51.948  52.479  26.706  1.00  0.00           H  
ATOM   1040 H5''   C    33      51.739  54.269  26.684  1.00  0.00           H  
ATOM   1041  C4'   C    33      50.123  53.165  27.431  1.00  0.00           C  
ATOM   1042  H4'   C    33      49.637  53.186  26.456  1.00  0.00           H  
ATOM   1043  O4'   C    33      49.900  51.896  28.134  1.00  0.00           O  
ATOM   1044  C1'   C    33      48.764  51.968  28.964  1.00  0.00           C  
ATOM   1045  H1'   C    33      48.057  51.285  28.493  1.00  0.00           H  
ATOM   1046  N1    C    33      48.857  51.823  30.445  1.00  0.00           N  
ATOM   1047  C6    C    33      50.079  51.826  31.095  1.00  0.00           C  
ATOM   1048  H6    C    33      50.982  52.126  30.585  1.00  0.00           H  
ATOM   1049  C5    C    33      50.144  51.224  32.329  1.00  0.00           C  
ATOM   1050  H5    C    33      51.069  51.177  32.885  1.00  0.00           H  
ATOM   1051  C4    C    33      48.873  50.862  32.977  1.00  0.00           C  
ATOM   1052  N4    C    33      48.833  50.537  34.214  1.00  0.00           N  
ATOM   1053  H41   C    33      47.937  50.332  34.633  1.00  0.00           H  
ATOM   1054  H42   C    33      49.651  50.505  34.805  1.00  0.00           H  
ATOM   1055  N3    C    33      47.675  51.037  32.408  1.00  0.00           N  
ATOM   1056  C2    C    33      47.713  51.525  31.178  1.00  0.00           C  
ATOM   1057  O2    C    33      46.599  51.702  30.626  1.00  0.00           O  
ATOM   1058  C3'   C    33      49.377  54.163  28.320  1.00  0.00           C  
ATOM   1059  H3'   C    33      49.877  54.287  29.281  1.00  0.00           H  
ATOM   1060  C2'   C    33      48.123  53.370  28.671  1.00  0.00           C  
ATOM   1061  H2'   C    33      47.582  53.803  29.512  1.00  0.00           H  
ATOM   1062  O2'   C    33      47.258  53.334  27.526  1.00  0.00           O  
ATOM   1063 HO2'   C    33      47.269  54.223  27.163  1.00  0.00           H  
ATOM   1064  O3'   C    33      49.068  55.415  27.742  1.00  0.00           O  
ATOM   1065  P     U    34      48.911  56.802  28.570  1.00  0.00           P  
ATOM   1066  OP1   U    34      48.457  57.856  27.693  1.00  0.00           O  
ATOM   1067  OP2   U    34      50.070  57.023  29.390  1.00  0.00           O  
ATOM   1068  O5'   U    34      47.772  56.511  29.719  1.00  0.00           O  
ATOM   1069  C5'   U    34      46.396  56.328  29.349  1.00  0.00           C  
ATOM   1070  H5'   U    34      46.359  55.488  28.656  1.00  0.00           H  
ATOM   1071 H5''   U    34      45.944  57.272  29.046  1.00  0.00           H  
ATOM   1072  C4'   U    34      45.581  55.958  30.626  1.00  0.00           C  
ATOM   1073  H4'   U    34      44.496  55.948  30.520  1.00  0.00           H  
ATOM   1074  O4'   U    34      45.968  54.645  31.179  1.00  0.00           O  
ATOM   1075  C1'   U    34      45.863  54.752  32.561  1.00  0.00           C  
ATOM   1076  H1'   U    34      45.232  53.955  32.952  1.00  0.00           H  
ATOM   1077  N1    U    34      47.155  54.605  33.236  1.00  0.00           N  
ATOM   1078  C6    U    34      48.317  54.899  32.566  1.00  0.00           C  
ATOM   1079  H6    U    34      48.282  55.364  31.592  1.00  0.00           H  
ATOM   1080  C5    U    34      49.517  54.584  33.123  1.00  0.00           C  
ATOM   1081  H5    U    34      50.455  54.828  32.647  1.00  0.00           H  
ATOM   1082  C4    U    34      49.613  53.867  34.402  1.00  0.00           C  
ATOM   1083  O4    U    34      50.667  53.419  34.910  1.00  0.00           O  
ATOM   1084  N3    U    34      48.377  53.665  35.037  1.00  0.00           N  
ATOM   1085  H3    U    34      48.349  53.130  35.894  1.00  0.00           H  
ATOM   1086  C2    U    34      47.146  53.971  34.486  1.00  0.00           C  
ATOM   1087  O2    U    34      46.119  53.814  35.089  1.00  0.00           O  
ATOM   1088  C3'   U    34      45.703  56.971  31.794  1.00  0.00           C  
ATOM   1089  H3'   U    34      46.739  57.259  31.966  1.00  0.00           H  
ATOM   1090  C2'   U    34      45.270  56.037  32.941  1.00  0.00           C  
ATOM   1091  H2'   U    34      45.683  56.415  33.876  1.00  0.00           H  
ATOM   1092  O2'   U    34      43.858  55.768  32.936  1.00  0.00           O  
ATOM   1093 HO2'   U    34      43.375  56.556  33.196  1.00  0.00           H  
ATOM   1094  O3'   U    34      44.723  58.065  31.782  1.00  0.00           O  
ATOM   1095  P     G    35      44.666  59.182  32.849  1.00  0.00           P  
ATOM   1096  OP1   G    35      44.031  60.331  32.219  1.00  0.00           O  
ATOM   1097  OP2   G    35      46.050  59.342  33.304  1.00  0.00           O  
ATOM   1098  O5'   G    35      43.790  58.660  34.091  1.00  0.00           O  
ATOM   1099  C5'   G    35      42.388  58.442  33.981  1.00  0.00           C  
ATOM   1100  H5'   G    35      42.136  57.697  33.227  1.00  0.00           H  
ATOM   1101 H5''   G    35      41.820  59.309  33.642  1.00  0.00           H  
ATOM   1102  C4'   G    35      41.823  57.888  35.318  1.00  0.00           C  
ATOM   1103  H4'   G    35      40.759  57.668  35.230  1.00  0.00           H  
ATOM   1104  O4'   G    35      42.529  56.732  35.772  1.00  0.00           O  
ATOM   1105  C1'   G    35      42.377  56.724  37.177  1.00  0.00           C  
ATOM   1106  H1'   G    35      41.595  56.000  37.401  1.00  0.00           H  
ATOM   1107  N9    G    35      43.606  56.206  37.871  1.00  0.00           N  
ATOM   1108  C8    G    35      44.917  56.141  37.407  1.00  0.00           C  
ATOM   1109  H8    G    35      45.210  56.513  36.436  1.00  0.00           H  
ATOM   1110  N7    G    35      45.767  55.545  38.184  1.00  0.00           N  
ATOM   1111  C5    G    35      44.951  55.245  39.350  1.00  0.00           C  
ATOM   1112  C6    G    35      45.247  54.635  40.649  1.00  0.00           C  
ATOM   1113  O6    G    35      46.333  54.262  41.066  1.00  0.00           O  
ATOM   1114  N1    G    35      44.119  54.496  41.449  1.00  0.00           N  
ATOM   1115  H1    G    35      44.154  53.936  42.289  1.00  0.00           H  
ATOM   1116  C2    G    35      42.937  55.011  41.078  1.00  0.00           C  
ATOM   1117  N2    G    35      41.933  54.753  41.890  1.00  0.00           N  
ATOM   1118  H21   G    35      42.134  54.357  42.797  1.00  0.00           H  
ATOM   1119  H22   G    35      41.003  55.114  41.730  1.00  0.00           H  
ATOM   1120  N3    G    35      42.598  55.489  39.895  1.00  0.00           N  
ATOM   1121  C4    G    35      43.663  55.640  39.117  1.00  0.00           C  
ATOM   1122  C3'   G    35      41.992  58.977  36.413  1.00  0.00           C  
ATOM   1123  H3'   G    35      42.966  59.460  36.330  1.00  0.00           H  
ATOM   1124  C2'   G    35      41.980  58.110  37.670  1.00  0.00           C  
ATOM   1125  H2'   G    35      42.630  58.586  38.405  1.00  0.00           H  
ATOM   1126  O2'   G    35      40.670  57.846  38.197  1.00  0.00           O  
ATOM   1127 HO2'   G    35      40.358  58.616  38.679  1.00  0.00           H  
ATOM   1128  O3'   G    35      40.949  59.933  36.167  1.00  0.00           O  
ATOM   1129  P     U    36      40.677  61.269  36.956  1.00  0.00           P  
ATOM   1130  OP1   U    36      39.624  62.005  36.184  1.00  0.00           O  
ATOM   1131  OP2   U    36      41.943  62.000  37.322  1.00  0.00           O  
ATOM   1132  O5'   U    36      40.064  60.635  38.310  1.00  0.00           O  
ATOM   1133  C5'   U    36      38.698  60.350  38.500  1.00  0.00           C  
ATOM   1134  H5'   U    36      38.432  59.405  38.026  1.00  0.00           H  
ATOM   1135 H5''   U    36      38.092  61.185  38.147  1.00  0.00           H  
ATOM   1136  C4'   U    36      38.501  60.181  40.047  1.00  0.00           C  
ATOM   1137  H4'   U    36      37.504  59.810  40.289  1.00  0.00           H  
ATOM   1138  O4'   U    36      39.377  59.217  40.563  1.00  0.00           O  
ATOM   1139  C1'   U    36      39.953  59.667  41.742  1.00  0.00           C  
ATOM   1140  H1'   U    36      39.286  59.448  42.576  1.00  0.00           H  
ATOM   1141  N1    U    36      41.311  59.082  41.903  1.00  0.00           N  
ATOM   1142  C6    U    36      42.330  59.289  41.041  1.00  0.00           C  
ATOM   1143  H6    U    36      42.154  59.778  40.095  1.00  0.00           H  
ATOM   1144  C5    U    36      43.582  58.888  41.237  1.00  0.00           C  
ATOM   1145  H5    U    36      44.388  59.188  40.583  1.00  0.00           H  
ATOM   1146  C4    U    36      43.944  58.094  42.419  1.00  0.00           C  
ATOM   1147  O4    U    36      45.022  57.648  42.655  1.00  0.00           O  
ATOM   1148  N3    U    36      42.903  57.985  43.355  1.00  0.00           N  
ATOM   1149  H3    U    36      43.195  57.572  44.229  1.00  0.00           H  
ATOM   1150  C2    U    36      41.650  58.556  43.182  1.00  0.00           C  
ATOM   1151  O2    U    36      40.829  58.477  44.103  1.00  0.00           O  
ATOM   1152  C3'   U    36      38.713  61.491  40.749  1.00  0.00           C  
ATOM   1153  H3'   U    36      38.926  62.339  40.099  1.00  0.00           H  
ATOM   1154  C2'   U    36      39.990  61.219  41.497  1.00  0.00           C  
ATOM   1155  H2'   U    36      40.894  61.505  40.960  1.00  0.00           H  
ATOM   1156  O2'   U    36      39.985  61.855  42.740  1.00  0.00           O  
ATOM   1157 HO2'   U    36      39.274  61.452  43.245  1.00  0.00           H  
ATOM   1158  O3'   U    36      37.588  61.692  41.694  1.00  0.00           O  
ATOM   1159  P     A    37      36.181  62.369  41.327  1.00  0.00           P  
ATOM   1160  OP1   A    37      36.399  63.489  40.340  1.00  0.00           O  
ATOM   1161  OP2   A    37      35.394  62.654  42.559  1.00  0.00           O  
ATOM   1162  O5'   A    37      35.365  61.159  40.612  1.00  0.00           O  
ATOM   1163  C5'   A    37      35.100  61.118  39.163  1.00  0.00           C  
ATOM   1164  H5'   A    37      35.929  61.470  38.548  1.00  0.00           H  
ATOM   1165 H5''   A    37      34.270  61.774  38.902  1.00  0.00           H  
ATOM   1166  C4'   A    37      34.569  59.718  38.723  1.00  0.00           C  
ATOM   1167  H4'   A    37      34.298  59.819  37.672  1.00  0.00           H  
ATOM   1168  O4'   A    37      35.585  58.711  38.751  1.00  0.00           O  
ATOM   1169  C1'   A    37      35.108  57.568  39.358  1.00  0.00           C  
ATOM   1170  H1'   A    37      35.283  56.689  38.738  1.00  0.00           H  
ATOM   1171  N9    A    37      35.821  57.421  40.684  1.00  0.00           N  
ATOM   1172  C8    A    37      35.348  57.753  41.915  1.00  0.00           C  
ATOM   1173  H8    A    37      34.419  58.292  42.028  1.00  0.00           H  
ATOM   1174  N7    A    37      36.103  57.433  42.931  1.00  0.00           N  
ATOM   1175  C5    A    37      37.187  56.849  42.252  1.00  0.00           C  
ATOM   1176  C6    A    37      38.443  56.344  42.676  1.00  0.00           C  
ATOM   1177  N6    A    37      38.881  56.209  43.942  1.00  0.00           N  
ATOM   1178  H61   A    37      39.862  55.971  43.923  1.00  0.00           H  
ATOM   1179  H62   A    37      38.458  56.798  44.645  1.00  0.00           H  
ATOM   1180  N1    A    37      39.328  55.994  41.735  1.00  0.00           N  
ATOM   1181  C2    A    37      39.050  56.120  40.446  1.00  0.00           C  
ATOM   1182  H2    A    37      39.821  56.028  39.695  1.00  0.00           H  
ATOM   1183  N3    A    37      37.930  56.603  39.928  1.00  0.00           N  
ATOM   1184  C4    A    37      37.070  56.915  40.916  1.00  0.00           C  
ATOM   1185  C3'   A    37      33.354  59.240  39.528  1.00  0.00           C  
ATOM   1186  H3'   A    37      33.399  59.566  40.567  1.00  0.00           H  
ATOM   1187  C2'   A    37      33.622  57.700  39.355  1.00  0.00           C  
ATOM   1188  H2'   A    37      33.172  57.123  40.163  1.00  0.00           H  
ATOM   1189  O2'   A    37      33.111  57.163  38.220  1.00  0.00           O  
ATOM   1190 HO2'   A    37      32.175  57.220  38.422  1.00  0.00           H  
ATOM   1191  O3'   A    37      32.162  59.778  38.924  1.00  0.00           O  
ATOM   1192  P     A    38      30.687  59.531  39.490  1.00  0.00           P  
ATOM   1193  OP1   A    38      29.755  60.074  38.531  1.00  0.00           O  
ATOM   1194  OP2   A    38      30.636  59.929  40.953  1.00  0.00           O  
ATOM   1195  O5'   A    38      30.543  57.963  39.386  1.00  0.00           O  
ATOM   1196  C5'   A    38      29.943  57.243  38.321  1.00  0.00           C  
ATOM   1197  H5'   A    38      30.494  57.467  37.408  1.00  0.00           H  
ATOM   1198 H5''   A    38      28.983  57.589  37.939  1.00  0.00           H  
ATOM   1199  C4'   A    38      29.902  55.707  38.680  1.00  0.00           C  
ATOM   1200  H4'   A    38      29.387  55.120  37.920  1.00  0.00           H  
ATOM   1201  O4'   A    38      31.260  55.255  38.894  1.00  0.00           O  
ATOM   1202  C1'   A    38      31.263  54.423  40.000  1.00  0.00           C  
ATOM   1203  H1'   A    38      30.758  53.524  39.645  1.00  0.00           H  
ATOM   1204  N9    A    38      32.721  54.190  40.464  1.00  0.00           N  
ATOM   1205  C8    A    38      33.256  54.588  41.681  1.00  0.00           C  
ATOM   1206  H8    A    38      32.687  55.086  42.451  1.00  0.00           H  
ATOM   1207  N7    A    38      34.581  54.389  41.806  1.00  0.00           N  
ATOM   1208  C5    A    38      34.866  53.772  40.572  1.00  0.00           C  
ATOM   1209  C6    A    38      36.010  53.102  40.006  1.00  0.00           C  
ATOM   1210  N6    A    38      37.180  52.967  40.645  1.00  0.00           N  
ATOM   1211  H61   A    38      37.785  52.327  40.152  1.00  0.00           H  
ATOM   1212  H62   A    38      37.361  53.417  41.531  1.00  0.00           H  
ATOM   1213  N1    A    38      35.895  52.531  38.835  1.00  0.00           N  
ATOM   1214  C2    A    38      34.725  52.416  38.179  1.00  0.00           C  
ATOM   1215  H2    A    38      34.706  51.848  37.261  1.00  0.00           H  
ATOM   1216  N3    A    38      33.598  52.964  38.652  1.00  0.00           N  
ATOM   1217  C4    A    38      33.748  53.640  39.826  1.00  0.00           C  
ATOM   1218  C3'   A    38      29.087  55.418  39.983  1.00  0.00           C  
ATOM   1219  H3'   A    38      28.540  56.232  40.458  1.00  0.00           H  
ATOM   1220  C2'   A    38      30.263  55.036  40.941  1.00  0.00           C  
ATOM   1221  H2'   A    38      30.748  55.841  41.493  1.00  0.00           H  
ATOM   1222  O2'   A    38      29.750  54.135  41.960  1.00  0.00           O  
ATOM   1223 HO2'   A    38      29.467  53.355  41.478  1.00  0.00           H  
ATOM   1224  O3'   A    38      28.206  54.332  39.875  1.00  0.00           O  
ATOM   1225  P     U    39      26.775  54.611  39.497  1.00  0.00           P  
ATOM   1226  OP1   U    39      26.302  53.639  38.508  1.00  0.00           O  
ATOM   1227  OP2   U    39      26.674  56.012  39.101  1.00  0.00           O  
ATOM   1228  O5'   U    39      25.932  54.470  40.818  1.00  0.00           O  
ATOM   1229  C5'   U    39      26.344  55.152  42.030  1.00  0.00           C  
ATOM   1230  H5'   U    39      26.124  56.211  41.890  1.00  0.00           H  
ATOM   1231 H5''   U    39      27.417  55.076  42.203  1.00  0.00           H  
ATOM   1232  C4'   U    39      25.585  54.790  43.372  1.00  0.00           C  
ATOM   1233  H4'   U    39      26.065  55.365  44.164  1.00  0.00           H  
ATOM   1234  O4'   U    39      24.190  54.990  43.215  1.00  0.00           O  
ATOM   1235  C1'   U    39      23.533  53.786  43.723  1.00  0.00           C  
ATOM   1236  H1'   U    39      22.757  54.084  44.429  1.00  0.00           H  
ATOM   1237  N1    U    39      22.876  52.948  42.645  1.00  0.00           N  
ATOM   1238  C6    U    39      23.138  53.067  41.320  1.00  0.00           C  
ATOM   1239  H6    U    39      23.660  53.963  41.019  1.00  0.00           H  
ATOM   1240  C5    U    39      22.570  52.241  40.406  1.00  0.00           C  
ATOM   1241  H5    U    39      22.662  52.475  39.356  1.00  0.00           H  
ATOM   1242  C4    U    39      21.699  51.158  40.888  1.00  0.00           C  
ATOM   1243  O4    U    39      21.240  50.323  40.124  1.00  0.00           O  
ATOM   1244  N3    U    39      21.465  51.078  42.283  1.00  0.00           N  
ATOM   1245  H3    U    39      20.864  50.374  42.687  1.00  0.00           H  
ATOM   1246  C2    U    39      22.029  51.978  43.166  1.00  0.00           C  
ATOM   1247  O2    U    39      21.632  51.983  44.347  1.00  0.00           O  
ATOM   1248  C3'   U    39      25.816  53.265  43.562  1.00  0.00           C  
ATOM   1249  H3'   U    39      25.700  52.756  42.606  1.00  0.00           H  
ATOM   1250  C2'   U    39      24.626  53.070  44.542  1.00  0.00           C  
ATOM   1251  H2'   U    39      24.398  52.015  44.689  1.00  0.00           H  
ATOM   1252  O2'   U    39      24.910  53.717  45.857  1.00  0.00           O  
ATOM   1253 HO2'   U    39      25.709  53.222  46.048  1.00  0.00           H  
ATOM   1254  O3'   U    39      27.122  53.031  44.026  1.00  0.00           O  
ATOM   1255  P     G    40      27.764  51.617  44.256  1.00  0.00           P  
ATOM   1256  OP1   G    40      26.681  50.624  44.458  1.00  0.00           O  
ATOM   1257  OP2   G    40      28.678  51.788  45.392  1.00  0.00           O  
ATOM   1258  O5'   G    40      28.575  51.304  42.871  1.00  0.00           O  
ATOM   1259  C5'   G    40      27.909  51.137  41.577  1.00  0.00           C  
ATOM   1260  H5'   G    40      27.492  52.085  41.235  1.00  0.00           H  
ATOM   1261 H5''   G    40      27.114  50.403  41.703  1.00  0.00           H  
ATOM   1262  C4'   G    40      29.017  50.778  40.568  1.00  0.00           C  
ATOM   1263  H4'   G    40      28.560  50.907  39.587  1.00  0.00           H  
ATOM   1264  O4'   G    40      30.213  51.528  40.764  1.00  0.00           O  
ATOM   1265  C1'   G    40      31.294  50.663  40.346  1.00  0.00           C  
ATOM   1266  H1'   G    40      31.698  51.109  39.438  1.00  0.00           H  
ATOM   1267  N9    G    40      32.365  50.694  41.393  1.00  0.00           N  
ATOM   1268  C8    G    40      32.562  51.392  42.584  1.00  0.00           C  
ATOM   1269  H8    G    40      31.825  52.015  43.067  1.00  0.00           H  
ATOM   1270  N7    G    40      33.791  51.348  43.053  1.00  0.00           N  
ATOM   1271  C5    G    40      34.457  50.545  42.122  1.00  0.00           C  
ATOM   1272  C6    G    40      35.793  49.990  42.125  1.00  0.00           C  
ATOM   1273  O6    G    40      36.758  50.139  42.899  1.00  0.00           O  
ATOM   1274  N1    G    40      36.060  49.325  40.961  1.00  0.00           N  
ATOM   1275  H1    G    40      36.815  48.654  40.965  1.00  0.00           H  
ATOM   1276  C2    G    40      35.191  49.046  40.031  1.00  0.00           C  
ATOM   1277  N2    G    40      35.515  48.079  39.181  1.00  0.00           N  
ATOM   1278  H21   G    40      36.403  47.615  39.307  1.00  0.00           H  
ATOM   1279  H22   G    40      34.855  47.892  38.440  1.00  0.00           H  
ATOM   1280  N3    G    40      33.973  49.443  39.977  1.00  0.00           N  
ATOM   1281  C4    G    40      33.586  50.170  41.094  1.00  0.00           C  
ATOM   1282  C3'   G    40      29.356  49.298  40.677  1.00  0.00           C  
ATOM   1283  H3'   G    40      29.519  49.015  41.717  1.00  0.00           H  
ATOM   1284  C2'   G    40      30.710  49.270  39.977  1.00  0.00           C  
ATOM   1285  H2'   G    40      31.359  48.466  40.324  1.00  0.00           H  
ATOM   1286  O2'   G    40      30.517  49.320  38.584  1.00  0.00           O  
ATOM   1287 HO2'   G    40      29.661  48.887  38.545  1.00  0.00           H  
ATOM   1288  O3'   G    40      28.319  48.544  40.083  1.00  0.00           O  
ATOM   1289  P     G    41      28.143  47.005  40.460  1.00  0.00           P  
ATOM   1290  OP1   G    41      27.189  46.513  39.410  1.00  0.00           O  
ATOM   1291  OP2   G    41      27.641  47.083  41.877  1.00  0.00           O  
ATOM   1292  O5'   G    41      29.554  46.242  40.406  1.00  0.00           O  
ATOM   1293  C5'   G    41      30.061  45.619  39.196  1.00  0.00           C  
ATOM   1294  H5'   G    41      30.060  46.346  38.384  1.00  0.00           H  
ATOM   1295 H5''   G    41      29.323  44.863  38.929  1.00  0.00           H  
ATOM   1296  C4'   G    41      31.483  45.013  39.224  1.00  0.00           C  
ATOM   1297  H4'   G    41      31.708  44.591  38.244  1.00  0.00           H  
ATOM   1298  O4'   G    41      32.478  45.972  39.482  1.00  0.00           O  
ATOM   1299  C1'   G    41      33.508  45.449  40.336  1.00  0.00           C  
ATOM   1300  H1'   G    41      34.472  45.580  39.846  1.00  0.00           H  
ATOM   1301  N9    G    41      33.600  46.178  41.596  1.00  0.00           N  
ATOM   1302  C8    G    41      32.600  46.851  42.229  1.00  0.00           C  
ATOM   1303  H8    G    41      31.640  47.032  41.767  1.00  0.00           H  
ATOM   1304  N7    G    41      32.882  47.344  43.372  1.00  0.00           N  
ATOM   1305  C5    G    41      34.245  47.157  43.380  1.00  0.00           C  
ATOM   1306  C6    G    41      35.256  47.400  44.399  1.00  0.00           C  
ATOM   1307  O6    G    41      35.142  47.950  45.490  1.00  0.00           O  
ATOM   1308  N1    G    41      36.507  47.023  44.030  1.00  0.00           N  
ATOM   1309  H1    G    41      37.188  47.163  44.763  1.00  0.00           H  
ATOM   1310  C2    G    41      36.810  46.174  42.981  1.00  0.00           C  
ATOM   1311  N2    G    41      38.006  45.750  42.777  1.00  0.00           N  
ATOM   1312  H21   G    41      38.776  46.032  43.365  1.00  0.00           H  
ATOM   1313  H22   G    41      38.023  45.675  41.770  1.00  0.00           H  
ATOM   1314  N3    G    41      35.965  45.971  41.962  1.00  0.00           N  
ATOM   1315  C4    G    41      34.721  46.502  42.256  1.00  0.00           C  
ATOM   1316  C3'   G    41      31.678  43.946  40.370  1.00  0.00           C  
ATOM   1317  H3'   G    41      31.210  44.312  41.284  1.00  0.00           H  
ATOM   1318  C2'   G    41      33.200  43.998  40.489  1.00  0.00           C  
ATOM   1319  H2'   G    41      33.422  43.752  41.527  1.00  0.00           H  
ATOM   1320  O2'   G    41      33.751  43.114  39.599  1.00  0.00           O  
ATOM   1321 HO2'   G    41      34.656  42.968  39.884  1.00  0.00           H  
ATOM   1322  O3'   G    41      31.059  42.681  40.162  1.00  0.00           O  
ATOM   1323  P     U    42      30.395  41.894  41.366  1.00  0.00           P  
ATOM   1324  OP1   U    42      29.976  40.543  40.965  1.00  0.00           O  
ATOM   1325  OP2   U    42      29.445  42.766  42.089  1.00  0.00           O  
ATOM   1326  O5'   U    42      31.561  41.653  42.415  1.00  0.00           O  
ATOM   1327  C5'   U    42      32.616  40.865  42.113  1.00  0.00           C  
ATOM   1328  H5'   U    42      33.120  41.278  41.239  1.00  0.00           H  
ATOM   1329 H5''   U    42      32.286  39.846  41.911  1.00  0.00           H  
ATOM   1330  C4'   U    42      33.522  40.865  43.354  1.00  0.00           C  
ATOM   1331  H4'   U    42      34.416  40.244  43.293  1.00  0.00           H  
ATOM   1332  O4'   U    42      34.137  42.152  43.592  1.00  0.00           O  
ATOM   1333  C1'   U    42      34.342  42.248  44.992  1.00  0.00           C  
ATOM   1334  H1'   U    42      35.417  42.346  45.140  1.00  0.00           H  
ATOM   1335  N1    U    42      33.705  43.475  45.532  1.00  0.00           N  
ATOM   1336  C6    U    42      32.386  43.797  45.187  1.00  0.00           C  
ATOM   1337  H6    U    42      31.873  43.249  44.410  1.00  0.00           H  
ATOM   1338  C5    U    42      31.830  44.916  45.717  1.00  0.00           C  
ATOM   1339  H5    U    42      30.859  45.184  45.328  1.00  0.00           H  
ATOM   1340  C4    U    42      32.379  45.676  46.794  1.00  0.00           C  
ATOM   1341  O4    U    42      31.771  46.507  47.411  1.00  0.00           O  
ATOM   1342  N3    U    42      33.614  45.304  47.151  1.00  0.00           N  
ATOM   1343  H3    U    42      34.092  45.680  47.957  1.00  0.00           H  
ATOM   1344  C2    U    42      34.282  44.225  46.559  1.00  0.00           C  
ATOM   1345  O2    U    42      35.445  43.972  46.928  1.00  0.00           O  
ATOM   1346  C3'   U    42      32.823  40.404  44.606  1.00  0.00           C  
ATOM   1347  H3'   U    42      31.852  40.891  44.691  1.00  0.00           H  
ATOM   1348  C2'   U    42      33.820  40.970  45.672  1.00  0.00           C  
ATOM   1349  H2'   U    42      33.337  41.133  46.635  1.00  0.00           H  
ATOM   1350  O2'   U    42      34.992  40.152  45.975  1.00  0.00           O  
ATOM   1351 HO2'   U    42      34.777  39.348  46.454  1.00  0.00           H  
ATOM   1352  O3'   U    42      32.773  38.982  44.657  1.00  0.00           O  
ATOM   1353  P     A    43      31.816  38.133  45.561  1.00  0.00           P  
ATOM   1354  OP1   A    43      31.422  38.963  46.666  1.00  0.00           O  
ATOM   1355  OP2   A    43      32.561  36.915  45.857  1.00  0.00           O  
ATOM   1356  O5'   A    43      30.513  37.755  44.783  1.00  0.00           O  
ATOM   1357  C5'   A    43      29.877  38.777  44.095  1.00  0.00           C  
ATOM   1358  H5'   A    43      30.604  39.416  43.593  1.00  0.00           H  
ATOM   1359 H5''   A    43      29.411  39.405  44.854  1.00  0.00           H  
ATOM   1360  C4'   A    43      28.898  38.330  43.096  1.00  0.00           C  
ATOM   1361  H4'   A    43      28.416  39.259  42.792  1.00  0.00           H  
ATOM   1362  O4'   A    43      29.438  37.663  42.004  1.00  0.00           O  
ATOM   1363  C1'   A    43      28.661  36.491  41.644  1.00  0.00           C  
ATOM   1364  H1'   A    43      28.325  36.622  40.616  1.00  0.00           H  
ATOM   1365  N9    A    43      29.387  35.210  41.853  1.00  0.00           N  
ATOM   1366  C8    A    43      30.006  34.731  42.978  1.00  0.00           C  
ATOM   1367  H8    A    43      30.252  35.412  43.779  1.00  0.00           H  
ATOM   1368  N7    A    43      30.517  33.499  42.881  1.00  0.00           N  
ATOM   1369  C5    A    43      30.148  33.156  41.549  1.00  0.00           C  
ATOM   1370  C6    A    43      30.528  32.132  40.622  1.00  0.00           C  
ATOM   1371  N6    A    43      31.298  31.061  40.808  1.00  0.00           N  
ATOM   1372  H61   A    43      31.549  30.497  40.009  1.00  0.00           H  
ATOM   1373  H62   A    43      31.864  30.914  41.632  1.00  0.00           H  
ATOM   1374  N1    A    43      30.029  32.143  39.370  1.00  0.00           N  
ATOM   1375  C2    A    43      29.188  33.108  39.031  1.00  0.00           C  
ATOM   1376  H2    A    43      28.913  33.047  37.989  1.00  0.00           H  
ATOM   1377  N3    A    43      28.904  34.236  39.678  1.00  0.00           N  
ATOM   1378  C4    A    43      29.435  34.208  40.951  1.00  0.00           C  
ATOM   1379  C3'   A    43      27.920  37.386  43.797  1.00  0.00           C  
ATOM   1380  H3'   A    43      28.520  36.801  44.494  1.00  0.00           H  
ATOM   1381  C2'   A    43      27.416  36.647  42.549  1.00  0.00           C  
ATOM   1382  H2'   A    43      27.042  35.673  42.862  1.00  0.00           H  
ATOM   1383  O2'   A    43      26.455  37.416  41.710  1.00  0.00           O  
ATOM   1384 HO2'   A    43      26.844  38.282  41.565  1.00  0.00           H  
ATOM   1385  O3'   A    43      26.908  38.008  44.449  1.00  0.00           O  
ATOM   1386  P     C    44      26.078  37.313  45.571  1.00  0.00           P  
ATOM   1387  OP1   C    44      25.596  38.343  46.453  1.00  0.00           O  
ATOM   1388  OP2   C    44      26.962  36.311  46.145  1.00  0.00           O  
ATOM   1389  O5'   C    44      24.882  36.610  44.893  1.00  0.00           O  
ATOM   1390  C5'   C    44      23.912  37.354  44.341  1.00  0.00           C  
ATOM   1391  H5'   C    44      24.324  38.074  43.635  1.00  0.00           H  
ATOM   1392 H5''   C    44      23.422  37.887  45.156  1.00  0.00           H  
ATOM   1393  C4'   C    44      22.927  36.605  43.537  1.00  0.00           C  
ATOM   1394  H4'   C    44      22.123  37.297  43.288  1.00  0.00           H  
ATOM   1395  O4'   C    44      23.570  35.955  42.471  1.00  0.00           O  
ATOM   1396  C1'   C    44      22.922  34.780  42.035  1.00  0.00           C  
ATOM   1397  H1'   C    44      22.430  34.990  41.085  1.00  0.00           H  
ATOM   1398  N1    C    44      23.870  33.622  41.977  1.00  0.00           N  
ATOM   1399  C6    C    44      25.080  33.552  42.774  1.00  0.00           C  
ATOM   1400  H6    C    44      25.291  34.338  43.484  1.00  0.00           H  
ATOM   1401  C5    C    44      26.015  32.664  42.354  1.00  0.00           C  
ATOM   1402  H5    C    44      27.019  32.727  42.747  1.00  0.00           H  
ATOM   1403  C4    C    44      25.647  31.743  41.364  1.00  0.00           C  
ATOM   1404  N4    C    44      26.470  30.869  40.964  1.00  0.00           N  
ATOM   1405  H41   C    44      26.163  30.121  40.359  1.00  0.00           H  
ATOM   1406  H42   C    44      27.362  30.859  41.438  1.00  0.00           H  
ATOM   1407  N3    C    44      24.494  31.723  40.682  1.00  0.00           N  
ATOM   1408  C2    C    44      23.544  32.612  41.108  1.00  0.00           C  
ATOM   1409  O2    C    44      22.460  32.480  40.604  1.00  0.00           O  
ATOM   1410  C3'   C    44      22.328  35.411  44.325  1.00  0.00           C  
ATOM   1411  H3'   C    44      23.023  34.773  44.871  1.00  0.00           H  
ATOM   1412  C2'   C    44      21.833  34.538  43.077  1.00  0.00           C  
ATOM   1413  H2'   C    44      21.829  33.502  43.416  1.00  0.00           H  
ATOM   1414  O2'   C    44      20.548  34.916  42.400  1.00  0.00           O  
ATOM   1415 HO2'   C    44      20.152  34.092  42.106  1.00  0.00           H  
ATOM   1416  O3'   C    44      21.239  35.862  45.126  1.00  0.00           O  
ATOM   1417  P     U    45      20.910  35.157  46.479  1.00  0.00           P  
ATOM   1418  OP1   U    45      19.652  35.803  46.925  1.00  0.00           O  
ATOM   1419  OP2   U    45      22.156  35.195  47.295  1.00  0.00           O  
ATOM   1420  O5'   U    45      20.736  33.700  46.092  1.00  0.00           O  
ATOM   1421  C5'   U    45      19.523  33.264  45.442  1.00  0.00           C  
ATOM   1422  H5'   U    45      19.431  33.823  44.511  1.00  0.00           H  
ATOM   1423 H5''   U    45      18.565  33.432  45.935  1.00  0.00           H  
ATOM   1424  C4'   U    45      19.570  31.737  45.075  1.00  0.00           C  
ATOM   1425  H4'   U    45      18.669  31.311  44.635  1.00  0.00           H  
ATOM   1426  O4'   U    45      20.571  31.453  44.048  1.00  0.00           O  
ATOM   1427  C1'   U    45      20.884  30.080  44.163  1.00  0.00           C  
ATOM   1428  H1'   U    45      20.392  29.572  43.334  1.00  0.00           H  
ATOM   1429  N1    U    45      22.340  29.955  44.145  1.00  0.00           N  
ATOM   1430  C6    U    45      23.142  31.024  44.557  1.00  0.00           C  
ATOM   1431  H6    U    45      22.642  31.912  44.914  1.00  0.00           H  
ATOM   1432  C5    U    45      24.501  30.969  44.509  1.00  0.00           C  
ATOM   1433  H5    U    45      25.157  31.780  44.789  1.00  0.00           H  
ATOM   1434  C4    U    45      25.169  29.731  44.046  1.00  0.00           C  
ATOM   1435  O4    U    45      26.322  29.519  44.029  1.00  0.00           O  
ATOM   1436  N3    U    45      24.338  28.755  43.571  1.00  0.00           N  
ATOM   1437  H3    U    45      24.632  27.818  43.336  1.00  0.00           H  
ATOM   1438  C2    U    45      22.975  28.794  43.696  1.00  0.00           C  
ATOM   1439  O2    U    45      22.393  27.737  43.502  1.00  0.00           O  
ATOM   1440  C3'   U    45      19.936  30.900  46.284  1.00  0.00           C  
ATOM   1441  H3'   U    45      20.865  31.251  46.733  1.00  0.00           H  
ATOM   1442  C2'   U    45      20.368  29.652  45.528  1.00  0.00           C  
ATOM   1443  H2'   U    45      21.175  29.103  46.014  1.00  0.00           H  
ATOM   1444  O2'   U    45      19.185  28.866  45.209  1.00  0.00           O  
ATOM   1445 HO2'   U    45      18.951  28.342  45.979  1.00  0.00           H  
ATOM   1446  O3'   U    45      18.921  30.666  47.247  1.00  0.00           O  
ATOM   1447  P     G    46      19.302  30.248  48.766  1.00  0.00           P  
ATOM   1448  OP1   G    46      17.996  30.319  49.508  1.00  0.00           O  
ATOM   1449  OP2   G    46      20.478  31.008  49.218  1.00  0.00           O  
ATOM   1450  O5'   G    46      19.784  28.767  48.636  1.00  0.00           O  
ATOM   1451  C5'   G    46      18.787  27.796  48.428  1.00  0.00           C  
ATOM   1452  H5'   G    46      18.015  28.181  47.760  1.00  0.00           H  
ATOM   1453 H5''   G    46      18.275  27.716  49.387  1.00  0.00           H  
ATOM   1454  C4'   G    46      19.408  26.451  47.925  1.00  0.00           C  
ATOM   1455  H4'   G    46      18.592  25.730  47.877  1.00  0.00           H  
ATOM   1456  O4'   G    46      20.089  26.518  46.616  1.00  0.00           O  
ATOM   1457  C1'   G    46      21.244  25.690  46.556  1.00  0.00           C  
ATOM   1458  H1'   G    46      21.185  25.187  45.591  1.00  0.00           H  
ATOM   1459  N9    G    46      22.544  26.429  46.493  1.00  0.00           N  
ATOM   1460  C8    G    46      22.828  27.708  46.923  1.00  0.00           C  
ATOM   1461  H8    G    46      22.078  28.315  47.409  1.00  0.00           H  
ATOM   1462  N7    G    46      24.055  28.076  46.775  1.00  0.00           N  
ATOM   1463  C5    G    46      24.713  26.904  46.214  1.00  0.00           C  
ATOM   1464  C6    G    46      26.071  26.621  45.799  1.00  0.00           C  
ATOM   1465  O6    G    46      27.082  27.363  45.951  1.00  0.00           O  
ATOM   1466  N1    G    46      26.280  25.296  45.437  1.00  0.00           N  
ATOM   1467  H1    G    46      27.232  25.033  45.226  1.00  0.00           H  
ATOM   1468  C2    G    46      25.286  24.320  45.463  1.00  0.00           C  
ATOM   1469  N2    G    46      25.754  23.105  45.222  1.00  0.00           N  
ATOM   1470  H21   G    46      26.699  22.948  44.903  1.00  0.00           H  
ATOM   1471  H22   G    46      25.097  22.342  45.303  1.00  0.00           H  
ATOM   1472  N3    G    46      23.980  24.595  45.692  1.00  0.00           N  
ATOM   1473  C4    G    46      23.789  25.913  46.124  1.00  0.00           C  
ATOM   1474  C3'   G    46      20.490  25.829  48.800  1.00  0.00           C  
ATOM   1475  H3'   G    46      21.175  26.663  48.952  1.00  0.00           H  
ATOM   1476  C2'   G    46      21.129  24.843  47.847  1.00  0.00           C  
ATOM   1477  H2'   G    46      22.064  24.662  48.377  1.00  0.00           H  
ATOM   1478  O2'   G    46      20.294  23.743  47.658  1.00  0.00           O  
ATOM   1479 HO2'   G    46      20.602  23.348  46.839  1.00  0.00           H  
ATOM   1480  O3'   G    46      20.052  25.253  50.025  1.00  0.00           O  
ATOM   1481  P     A    47      21.116  25.037  51.227  1.00  0.00           P  
ATOM   1482  OP1   A    47      20.315  24.631  52.483  1.00  0.00           O  
ATOM   1483  OP2   A    47      21.917  26.209  51.374  1.00  0.00           O  
ATOM   1484  O5'   A    47      22.164  23.861  50.883  1.00  0.00           O  
ATOM   1485  C5'   A    47      21.730  22.519  50.844  1.00  0.00           C  
ATOM   1486  H5'   A    47      21.053  22.380  50.001  1.00  0.00           H  
ATOM   1487 H5''   A    47      21.251  22.501  51.824  1.00  0.00           H  
ATOM   1488  C4'   A    47      22.918  21.486  50.877  1.00  0.00           C  
ATOM   1489  H4'   A    47      22.516  20.479  50.989  1.00  0.00           H  
ATOM   1490  O4'   A    47      23.655  21.715  49.680  1.00  0.00           O  
ATOM   1491  C1'   A    47      25.019  21.855  49.967  1.00  0.00           C  
ATOM   1492  H1'   A    47      25.501  21.057  49.401  1.00  0.00           H  
ATOM   1493  N9    A    47      25.588  23.164  49.579  1.00  0.00           N  
ATOM   1494  C8    A    47      24.875  24.156  49.026  1.00  0.00           C  
ATOM   1495  H8    A    47      23.828  23.988  48.817  1.00  0.00           H  
ATOM   1496  N7    A    47      25.475  25.223  48.780  1.00  0.00           N  
ATOM   1497  C5    A    47      26.812  24.873  49.187  1.00  0.00           C  
ATOM   1498  C6    A    47      28.078  25.448  49.028  1.00  0.00           C  
ATOM   1499  N6    A    47      28.417  26.490  48.270  1.00  0.00           N  
ATOM   1500  H61   A    47      29.315  26.857  48.551  1.00  0.00           H  
ATOM   1501  H62   A    47      27.909  26.821  47.462  1.00  0.00           H  
ATOM   1502  N1    A    47      29.176  24.857  49.563  1.00  0.00           N  
ATOM   1503  C2    A    47      29.045  23.717  50.235  1.00  0.00           C  
ATOM   1504  H2    A    47      29.968  23.312  50.623  1.00  0.00           H  
ATOM   1505  N3    A    47      27.894  22.976  50.252  1.00  0.00           N  
ATOM   1506  C4    A    47      26.844  23.667  49.727  1.00  0.00           C  
ATOM   1507  C3'   A    47      23.839  21.817  52.048  1.00  0.00           C  
ATOM   1508  H3'   A    47      23.712  22.867  52.313  1.00  0.00           H  
ATOM   1509  C2'   A    47      25.195  21.544  51.469  1.00  0.00           C  
ATOM   1510  H2'   A    47      25.906  22.198  51.974  1.00  0.00           H  
ATOM   1511  O2'   A    47      25.487  20.204  51.557  1.00  0.00           O  
ATOM   1512 HO2'   A    47      24.782  19.799  52.068  1.00  0.00           H  
ATOM   1513  O3'   A    47      23.620  20.991  53.200  1.00  0.00           O  
ATOM   1514  P    A3    48      23.818  21.504  54.752  1.00  0.00           P  
ATOM   1515  OP1  A3    48      23.797  20.345  55.625  1.00  0.00           O  
ATOM   1516  OP2  A3    48      22.826  22.608  55.110  1.00  0.00           O  
ATOM   1517  O5'  A3    48      25.298  22.006  54.723  1.00  0.00           O  
ATOM   1518  C5'  A3    48      26.343  21.065  54.963  1.00  0.00           C  
ATOM   1519  H5'  A3    48      26.346  20.310  54.177  1.00  0.00           H  
ATOM   1520 H5''  A3    48      26.249  20.688  55.982  1.00  0.00           H  
ATOM   1521  C4'  A3    48      27.638  21.791  54.899  1.00  0.00           C  
ATOM   1522  H4'  A3    48      28.448  21.096  55.117  1.00  0.00           H  
ATOM   1523  O4'  A3    48      27.805  22.317  53.602  1.00  0.00           O  
ATOM   1524  C1'  A3    48      28.338  23.632  53.662  1.00  0.00           C  
ATOM   1525  H1'  A3    48      29.301  23.685  53.155  1.00  0.00           H  
ATOM   1526  N9   A3    48      27.424  24.649  53.117  1.00  0.00           N  
ATOM   1527  C8   A3    48      26.014  24.600  52.948  1.00  0.00           C  
ATOM   1528  H8   A3    48      25.272  23.889  53.279  1.00  0.00           H  
ATOM   1529  N7   A3    48      25.610  25.701  52.426  1.00  0.00           N  
ATOM   1530  C5   A3    48      26.749  26.445  52.117  1.00  0.00           C  
ATOM   1531  C6   A3    48      27.042  27.728  51.602  1.00  0.00           C  
ATOM   1532  N6   A3    48      26.090  28.510  51.042  1.00  0.00           N  
ATOM   1533  H61  A3    48      26.366  29.261  50.426  1.00  0.00           H  
ATOM   1534  H62  A3    48      25.254  28.065  50.691  1.00  0.00           H  
ATOM   1535  N1   A3    48      28.274  28.229  51.472  1.00  0.00           N  
ATOM   1536  C2   A3    48      29.248  27.358  51.804  1.00  0.00           C  
ATOM   1537  H2   A3    48      30.256  27.722  51.670  1.00  0.00           H  
ATOM   1538  N3   A3    48      29.139  26.110  52.304  1.00  0.00           N  
ATOM   1539  C4   A3    48      27.842  25.761  52.505  1.00  0.00           C  
ATOM   1540  C3'  A3    48      27.689  23.054  55.805  1.00  0.00           C  
ATOM   1541  H3'  A3    48      26.765  23.630  55.848  1.00  0.00           H  
ATOM   1542  C2'  A3    48      28.646  23.986  55.041  1.00  0.00           C  
ATOM   1543  H2'  A3    48      28.320  25.003  55.260  1.00  0.00           H  
ATOM   1544  O2'  A3    48      30.073  23.759  55.418  1.00  0.00           O  
ATOM   1545 HO2'  A3    48      30.309  24.245  56.211  1.00  0.00           H  
ATOM   1546  O3'  A3    48      28.115  22.914  57.136  1.00  0.00           O  
ATOM   1547 HO3'  A3    48      28.161  23.780  57.550  1.00  0.00           H  
TER    1548       A3    48 
END   
