# Supplementary material for: Modelling the structures of frameshift-stimulatory pseudoknots from representative bat coronaviruses
Source: PLoS Comput Biol. 2023 May 19;19(5):e1011124. doi: 10.1371/journal.pcbi.1011124 (PMC10234561; doi:10.1371/journal.pcbi.1011124)
Supplement: S3 Data — PDB files for the top 3 representative clusters from each conformer (threaded/unthreaded) of each pseudoknot described in the main text, along with PDB files for the representative clusters shown in S8–S18 Figs. (ZIP) [file pcbi.1011124.s003.zip › SI_Model_PDB_files/Replicates with differnet initial structures/GLGC2_2ndLowestEnergy_theaded_noMg_cluster1.pdb]

ATOM      1 HO5'  G5     1      56.597  35.338  21.333  1.00  0.00           H  
ATOM      2  O5'  G5     1      56.877  34.919  20.515  1.00  0.00           O  
ATOM      3  C5'  G5     1      58.194  34.329  20.655  1.00  0.00           C  
ATOM      4  H5'  G5     1      58.096  33.811  19.701  1.00  0.00           H  
ATOM      5 H5''  G5     1      58.212  33.636  21.496  1.00  0.00           H  
ATOM      6  C4'  G5     1      59.420  35.211  20.745  1.00  0.00           C  
ATOM      7  H4'  G5     1      60.353  34.648  20.756  1.00  0.00           H  
ATOM      8  O4'  G5     1      59.367  36.167  19.721  1.00  0.00           O  
ATOM      9  C1'  G5     1      59.895  37.363  20.215  1.00  0.00           C  
ATOM     10  H1'  G5     1      60.806  37.567  19.654  1.00  0.00           H  
ATOM     11  N9   G5     1      59.016  38.554  20.280  1.00  0.00           N  
ATOM     12  C8   G5     1      57.660  38.596  20.234  1.00  0.00           C  
ATOM     13  H8   G5     1      57.037  37.772  19.918  1.00  0.00           H  
ATOM     14  N7   G5     1      57.165  39.754  20.534  1.00  0.00           N  
ATOM     15  C5   G5     1      58.290  40.633  20.628  1.00  0.00           C  
ATOM     16  C6   G5     1      58.427  42.031  20.742  1.00  0.00           C  
ATOM     17  O6   G5     1      57.533  42.916  20.574  1.00  0.00           O  
ATOM     18  N1   G5     1      59.678  42.390  21.003  1.00  0.00           N  
ATOM     19  H1   G5     1      59.916  43.357  21.172  1.00  0.00           H  
ATOM     20  C2   G5     1      60.791  41.631  20.885  1.00  0.00           C  
ATOM     21  N2   G5     1      61.982  42.174  20.960  1.00  0.00           N  
ATOM     22  H21  G5     1      62.136  43.152  21.161  1.00  0.00           H  
ATOM     23  H22  G5     1      62.676  41.499  21.245  1.00  0.00           H  
ATOM     24  N3   G5     1      60.694  40.270  20.664  1.00  0.00           N  
ATOM     25  C4   G5     1      59.411  39.829  20.637  1.00  0.00           C  
ATOM     26  C3'  G5     1      59.556  35.947  22.074  1.00  0.00           C  
ATOM     27  H3'  G5     1      58.557  36.329  22.289  1.00  0.00           H  
ATOM     28  C2'  G5     1      60.405  37.130  21.691  1.00  0.00           C  
ATOM     29  H2'  G5     1      60.181  37.987  22.327  1.00  0.00           H  
ATOM     30  O2'  G5     1      61.842  36.874  21.540  1.00  0.00           O  
ATOM     31 HO2'  G5     1      62.163  36.919  22.443  1.00  0.00           H  
ATOM     32  O3'  G5     1      60.075  35.215  23.171  1.00  0.00           O  
ATOM     33  P     U     2      59.612  35.546  24.651  1.00  0.00           P  
ATOM     34  OP1   U     2      60.547  34.752  25.486  1.00  0.00           O  
ATOM     35  OP2   U     2      58.165  35.269  24.741  1.00  0.00           O  
ATOM     36  O5'   U     2      59.925  37.096  24.904  1.00  0.00           O  
ATOM     37  C5'   U     2      61.236  37.679  24.932  1.00  0.00           C  
ATOM     38  H5'   U     2      61.618  37.727  23.912  1.00  0.00           H  
ATOM     39 H5''   U     2      61.981  37.125  25.504  1.00  0.00           H  
ATOM     40  C4'   U     2      61.202  39.068  25.478  1.00  0.00           C  
ATOM     41  H4'   U     2      62.232  39.299  25.751  1.00  0.00           H  
ATOM     42  O4'   U     2      60.755  39.932  24.456  1.00  0.00           O  
ATOM     43  C1'   U     2      59.948  41.008  25.010  1.00  0.00           C  
ATOM     44  H1'   U     2      60.387  41.985  24.805  1.00  0.00           H  
ATOM     45  N1    U     2      58.513  41.026  24.517  1.00  0.00           N  
ATOM     46  C6    U     2      57.837  39.889  24.232  1.00  0.00           C  
ATOM     47  H6    U     2      58.312  38.953  24.485  1.00  0.00           H  
ATOM     48  C5    U     2      56.608  39.950  23.674  1.00  0.00           C  
ATOM     49  H5    U     2      56.078  39.044  23.423  1.00  0.00           H  
ATOM     50  C4    U     2      56.047  41.266  23.424  1.00  0.00           C  
ATOM     51  O4    U     2      54.968  41.550  22.908  1.00  0.00           O  
ATOM     52  N3    U     2      56.754  42.363  23.779  1.00  0.00           N  
ATOM     53  H3    U     2      56.295  43.255  23.662  1.00  0.00           H  
ATOM     54  C2    U     2      58.013  42.319  24.390  1.00  0.00           C  
ATOM     55  O2    U     2      58.539  43.351  24.812  1.00  0.00           O  
ATOM     56  C3'   U     2      60.235  39.262  26.625  1.00  0.00           C  
ATOM     57  H3'   U     2      59.314  38.681  26.566  1.00  0.00           H  
ATOM     58  C2'   U     2      59.989  40.740  26.496  1.00  0.00           C  
ATOM     59  H2'   U     2      59.043  40.977  26.984  1.00  0.00           H  
ATOM     60  O2'   U     2      61.032  41.481  27.077  1.00  0.00           O  
ATOM     61 HO2'   U     2      61.406  40.869  27.715  1.00  0.00           H  
ATOM     62  O3'   U     2      60.800  38.981  27.804  1.00  0.00           O  
ATOM     63  P     C     3      59.896  38.741  29.040  1.00  0.00           P  
ATOM     64  OP1   C     3      60.761  38.153  30.106  1.00  0.00           O  
ATOM     65  OP2   C     3      58.611  38.106  28.694  1.00  0.00           O  
ATOM     66  O5'   C     3      59.538  40.227  29.521  1.00  0.00           O  
ATOM     67  C5'   C     3      60.309  41.001  30.427  1.00  0.00           C  
ATOM     68  H5'   C     3      61.345  41.110  30.108  1.00  0.00           H  
ATOM     69 H5''   C     3      60.366  40.497  31.392  1.00  0.00           H  
ATOM     70  C4'   C     3      59.579  42.355  30.667  1.00  0.00           C  
ATOM     71  H4'   C     3      60.153  42.993  31.339  1.00  0.00           H  
ATOM     72  O4'   C     3      59.498  43.137  29.506  1.00  0.00           O  
ATOM     73  C1'   C     3      58.293  43.894  29.615  1.00  0.00           C  
ATOM     74  H1'   C     3      58.548  44.946  29.743  1.00  0.00           H  
ATOM     75  N1    C     3      57.392  43.732  28.484  1.00  0.00           N  
ATOM     76  C6    C     3      56.988  42.500  28.040  1.00  0.00           C  
ATOM     77  H6    C     3      57.380  41.630  28.545  1.00  0.00           H  
ATOM     78  C5    C     3      56.034  42.358  27.103  1.00  0.00           C  
ATOM     79  H5    C     3      55.593  41.417  26.811  1.00  0.00           H  
ATOM     80  C4    C     3      55.503  43.586  26.591  1.00  0.00           C  
ATOM     81  N4    C     3      54.673  43.476  25.596  1.00  0.00           N  
ATOM     82  H41   C     3      54.118  44.280  25.340  1.00  0.00           H  
ATOM     83  H42   C     3      54.350  42.552  25.348  1.00  0.00           H  
ATOM     84  N3    C     3      55.970  44.778  26.888  1.00  0.00           N  
ATOM     85  C2    C     3      56.926  44.846  27.794  1.00  0.00           C  
ATOM     86  O2    C     3      57.264  45.957  28.200  1.00  0.00           O  
ATOM     87  C3'   C     3      58.182  42.246  31.318  1.00  0.00           C  
ATOM     88  H3'   C     3      57.733  41.371  30.848  1.00  0.00           H  
ATOM     89  C2'   C     3      57.543  43.588  30.881  1.00  0.00           C  
ATOM     90  H2'   C     3      56.462  43.558  30.747  1.00  0.00           H  
ATOM     91  O2'   C     3      57.821  44.624  31.801  1.00  0.00           O  
ATOM     92 HO2'   C     3      57.315  44.551  32.613  1.00  0.00           H  
ATOM     93  O3'   C     3      58.294  41.972  32.683  1.00  0.00           O  
ATOM     94  P     A     4      57.023  41.702  33.658  1.00  0.00           P  
ATOM     95  OP1   A     4      57.415  40.658  34.660  1.00  0.00           O  
ATOM     96  OP2   A     4      55.927  41.472  32.753  1.00  0.00           O  
ATOM     97  O5'   A     4      56.888  43.152  34.244  1.00  0.00           O  
ATOM     98  C5'   A     4      57.836  43.755  35.108  1.00  0.00           C  
ATOM     99  H5'   A     4      58.775  43.763  34.554  1.00  0.00           H  
ATOM    100 H5''   A     4      57.973  43.132  35.992  1.00  0.00           H  
ATOM    101  C4'   A     4      57.283  45.190  35.465  1.00  0.00           C  
ATOM    102  H4'   A     4      58.033  45.706  36.065  1.00  0.00           H  
ATOM    103  O4'   A     4      57.025  46.082  34.413  1.00  0.00           O  
ATOM    104  C1'   A     4      55.827  46.865  34.655  1.00  0.00           C  
ATOM    105  H1'   A     4      55.984  47.944  34.659  1.00  0.00           H  
ATOM    106  N9    A     4      54.753  46.440  33.702  1.00  0.00           N  
ATOM    107  C8    A     4      54.673  45.627  32.593  1.00  0.00           C  
ATOM    108  H8    A     4      55.438  44.934  32.279  1.00  0.00           H  
ATOM    109  N7    A     4      53.502  45.653  32.016  1.00  0.00           N  
ATOM    110  C5    A     4      52.818  46.710  32.546  1.00  0.00           C  
ATOM    111  C6    A     4      51.631  47.428  32.325  1.00  0.00           C  
ATOM    112  N6    A     4      50.713  47.125  31.404  1.00  0.00           N  
ATOM    113  H61   A     4      49.905  47.705  31.230  1.00  0.00           H  
ATOM    114  H62   A     4      50.951  46.382  30.762  1.00  0.00           H  
ATOM    115  N1    A     4      51.332  48.505  32.999  1.00  0.00           N  
ATOM    116  C2    A     4      52.159  48.859  33.982  1.00  0.00           C  
ATOM    117  H2    A     4      51.916  49.733  34.568  1.00  0.00           H  
ATOM    118  N3    A     4      53.297  48.284  34.354  1.00  0.00           N  
ATOM    119  C4    A     4      53.614  47.237  33.516  1.00  0.00           C  
ATOM    120  C3'   A     4      55.979  45.008  36.223  1.00  0.00           C  
ATOM    121  H3'   A     4      55.350  44.415  35.559  1.00  0.00           H  
ATOM    122  C2'   A     4      55.482  46.490  36.073  1.00  0.00           C  
ATOM    123  H2'   A     4      54.410  46.597  36.237  1.00  0.00           H  
ATOM    124  O2'   A     4      56.219  47.336  36.952  1.00  0.00           O  
ATOM    125 HO2'   A     4      55.685  47.433  37.745  1.00  0.00           H  
ATOM    126  O3'   A     4      56.064  44.519  37.535  1.00  0.00           O  
ATOM    127  P     G     5      55.126  43.309  37.944  1.00  0.00           P  
ATOM    128  OP1   G     5      55.162  43.216  39.410  1.00  0.00           O  
ATOM    129  OP2   G     5      55.424  42.133  37.147  1.00  0.00           O  
ATOM    130  O5'   G     5      53.620  43.633  37.612  1.00  0.00           O  
ATOM    131  C5'   G     5      52.925  44.695  38.266  1.00  0.00           C  
ATOM    132  H5'   G     5      53.630  45.526  38.253  1.00  0.00           H  
ATOM    133 H5''   G     5      52.676  44.289  39.246  1.00  0.00           H  
ATOM    134  C4'   G     5      51.697  45.174  37.397  1.00  0.00           C  
ATOM    135  H4'   G     5      51.185  45.990  37.906  1.00  0.00           H  
ATOM    136  O4'   G     5      52.132  45.456  36.038  1.00  0.00           O  
ATOM    137  C1'   G     5      51.127  45.075  35.094  1.00  0.00           C  
ATOM    138  H1'   G     5      50.873  45.972  34.529  1.00  0.00           H  
ATOM    139  N9    G     5      51.477  44.051  34.104  1.00  0.00           N  
ATOM    140  C8    G     5      52.572  43.206  34.056  1.00  0.00           C  
ATOM    141  H8    G     5      53.359  43.296  34.790  1.00  0.00           H  
ATOM    142  N7    G     5      52.495  42.370  33.100  1.00  0.00           N  
ATOM    143  C5    G     5      51.274  42.666  32.375  1.00  0.00           C  
ATOM    144  C6    G     5      50.644  42.006  31.349  1.00  0.00           C  
ATOM    145  O6    G     5      51.000  40.976  30.735  1.00  0.00           O  
ATOM    146  N1    G     5      49.521  42.640  31.040  1.00  0.00           N  
ATOM    147  H1    G     5      49.105  42.287  30.190  1.00  0.00           H  
ATOM    148  C2    G     5      49.015  43.698  31.725  1.00  0.00           C  
ATOM    149  N2    G     5      47.952  44.267  31.203  1.00  0.00           N  
ATOM    150  H21   G     5      47.565  43.680  30.478  1.00  0.00           H  
ATOM    151  H22   G     5      47.601  45.163  31.511  1.00  0.00           H  
ATOM    152  N3    G     5      49.473  44.282  32.805  1.00  0.00           N  
ATOM    153  C4    G     5      50.671  43.753  33.076  1.00  0.00           C  
ATOM    154  C3'   G     5      50.735  43.939  37.196  1.00  0.00           C  
ATOM    155  H3'   G     5      51.201  43.013  36.858  1.00  0.00           H  
ATOM    156  C2'   G     5      49.973  44.492  35.973  1.00  0.00           C  
ATOM    157  H2'   G     5      49.447  43.663  35.501  1.00  0.00           H  
ATOM    158  O2'   G     5      49.066  45.546  36.412  1.00  0.00           O  
ATOM    159 HO2'   G     5      48.790  45.336  37.307  1.00  0.00           H  
ATOM    160  O3'   G     5      49.984  43.746  38.475  1.00  0.00           O  
ATOM    161  P     G     6      49.253  42.357  38.784  1.00  0.00           P  
ATOM    162  OP1   G     6      48.656  42.632  40.061  1.00  0.00           O  
ATOM    163  OP2   G     6      50.252  41.321  38.639  1.00  0.00           O  
ATOM    164  O5'   G     6      48.083  42.060  37.619  1.00  0.00           O  
ATOM    165  C5'   G     6      46.962  42.947  37.757  1.00  0.00           C  
ATOM    166  H5'   G     6      47.335  43.971  37.788  1.00  0.00           H  
ATOM    167 H5''   G     6      46.399  42.801  38.679  1.00  0.00           H  
ATOM    168  C4'   G     6      45.945  42.911  36.621  1.00  0.00           C  
ATOM    169  H4'   G     6      45.189  43.646  36.898  1.00  0.00           H  
ATOM    170  O4'   G     6      46.543  43.295  35.426  1.00  0.00           O  
ATOM    171  C1'   G     6      45.937  42.414  34.370  1.00  0.00           C  
ATOM    172  H1'   G     6      45.611  42.908  33.455  1.00  0.00           H  
ATOM    173  N9    G     6      47.004  41.483  33.842  1.00  0.00           N  
ATOM    174  C8    G     6      48.221  41.265  34.351  1.00  0.00           C  
ATOM    175  H8    G     6      48.593  41.842  35.185  1.00  0.00           H  
ATOM    176  N7    G     6      48.950  40.432  33.691  1.00  0.00           N  
ATOM    177  C5    G     6      48.134  40.016  32.623  1.00  0.00           C  
ATOM    178  C6    G     6      48.265  39.082  31.597  1.00  0.00           C  
ATOM    179  O6    G     6      49.190  38.311  31.305  1.00  0.00           O  
ATOM    180  N1    G     6      47.114  38.901  30.805  1.00  0.00           N  
ATOM    181  H1    G     6      47.133  38.349  29.959  1.00  0.00           H  
ATOM    182  C2    G     6      46.012  39.634  30.995  1.00  0.00           C  
ATOM    183  N2    G     6      45.007  39.512  30.236  1.00  0.00           N  
ATOM    184  H21   G     6      45.067  38.836  29.487  1.00  0.00           H  
ATOM    185  H22   G     6      44.329  40.253  30.131  1.00  0.00           H  
ATOM    186  N3    G     6      45.834  40.520  31.942  1.00  0.00           N  
ATOM    187  C4    G     6      46.947  40.713  32.735  1.00  0.00           C  
ATOM    188  C3'   G     6      45.154  41.637  36.383  1.00  0.00           C  
ATOM    189  H3'   G     6      45.881  40.831  36.478  1.00  0.00           H  
ATOM    190  C2'   G     6      44.724  41.624  34.921  1.00  0.00           C  
ATOM    191  H2'   G     6      44.641  40.602  34.551  1.00  0.00           H  
ATOM    192  O2'   G     6      43.656  42.529  34.644  1.00  0.00           O  
ATOM    193 HO2'   G     6      42.868  42.415  35.182  1.00  0.00           H  
ATOM    194  O3'   G     6      44.135  41.650  37.322  1.00  0.00           O  
ATOM    195  P     G     7      43.478  40.286  37.864  1.00  0.00           P  
ATOM    196  OP1   G     7      42.323  40.847  38.639  1.00  0.00           O  
ATOM    197  OP2   G     7      44.476  39.525  38.601  1.00  0.00           O  
ATOM    198  O5'   G     7      42.955  39.519  36.554  1.00  0.00           O  
ATOM    199  C5'   G     7      41.642  39.688  36.053  1.00  0.00           C  
ATOM    200  H5'   G     7      41.350  40.734  35.955  1.00  0.00           H  
ATOM    201 H5''   G     7      40.968  39.179  36.741  1.00  0.00           H  
ATOM    202  C4'   G     7      41.429  38.988  34.721  1.00  0.00           C  
ATOM    203  H4'   G     7      40.420  39.233  34.387  1.00  0.00           H  
ATOM    204  O4'   G     7      42.314  39.256  33.639  1.00  0.00           O  
ATOM    205  C1'   G     7      42.398  38.113  32.832  1.00  0.00           C  
ATOM    206  H1'   G     7      42.044  38.281  31.815  1.00  0.00           H  
ATOM    207  N9    G     7      43.791  37.571  32.803  1.00  0.00           N  
ATOM    208  C8    G     7      44.843  37.816  33.571  1.00  0.00           C  
ATOM    209  H8    G     7      44.867  38.343  34.514  1.00  0.00           H  
ATOM    210  N7    G     7      45.919  37.249  33.140  1.00  0.00           N  
ATOM    211  C5    G     7      45.560  36.548  32.000  1.00  0.00           C  
ATOM    212  C6    G     7      46.277  35.558  31.207  1.00  0.00           C  
ATOM    213  O6    G     7      47.480  35.258  31.184  1.00  0.00           O  
ATOM    214  N1    G     7      45.483  35.020  30.268  1.00  0.00           N  
ATOM    215  H1    G     7      45.966  34.701  29.440  1.00  0.00           H  
ATOM    216  C2    G     7      44.205  35.376  30.060  1.00  0.00           C  
ATOM    217  N2    G     7      43.702  34.823  29.040  1.00  0.00           N  
ATOM    218  H21   G     7      44.255  34.092  28.617  1.00  0.00           H  
ATOM    219  H22   G     7      42.700  34.900  28.931  1.00  0.00           H  
ATOM    220  N3    G     7      43.462  36.135  30.857  1.00  0.00           N  
ATOM    221  C4    G     7      44.254  36.679  31.855  1.00  0.00           C  
ATOM    222  C3'   G     7      41.504  37.463  34.909  1.00  0.00           C  
ATOM    223  H3'   G     7      42.459  37.223  35.375  1.00  0.00           H  
ATOM    224  C2'   G     7      41.528  37.027  33.464  1.00  0.00           C  
ATOM    225  H2'   G     7      42.001  36.051  33.353  1.00  0.00           H  
ATOM    226  O2'   G     7      40.160  37.031  32.893  1.00  0.00           O  
ATOM    227 HO2'   G     7      39.663  36.342  33.340  1.00  0.00           H  
ATOM    228  O3'   G     7      40.379  36.909  35.650  1.00  0.00           O  
ATOM    229  P     G     8      40.217  35.430  36.340  1.00  0.00           P  
ATOM    230  OP1   G     8      38.825  35.406  36.985  1.00  0.00           O  
ATOM    231  OP2   G     8      41.384  35.286  37.265  1.00  0.00           O  
ATOM    232  O5'   G     8      40.301  34.352  35.182  1.00  0.00           O  
ATOM    233  C5'   G     8      39.183  34.190  34.375  1.00  0.00           C  
ATOM    234  H5'   G     8      38.770  35.151  34.067  1.00  0.00           H  
ATOM    235 H5''   G     8      38.366  33.679  34.884  1.00  0.00           H  
ATOM    236  C4'   G     8      39.552  33.408  33.111  1.00  0.00           C  
ATOM    237  H4'   G     8      38.721  33.510  32.414  1.00  0.00           H  
ATOM    238  O4'   G     8      40.727  33.912  32.509  1.00  0.00           O  
ATOM    239  C1'   G     8      41.334  32.929  31.694  1.00  0.00           C  
ATOM    240  H1'   G     8      41.382  33.214  30.643  1.00  0.00           H  
ATOM    241  N9    G     8      42.720  32.584  32.141  1.00  0.00           N  
ATOM    242  C8    G     8      43.384  33.101  33.204  1.00  0.00           C  
ATOM    243  H8    G     8      42.793  33.628  33.938  1.00  0.00           H  
ATOM    244  N7    G     8      44.695  32.929  33.236  1.00  0.00           N  
ATOM    245  C5    G     8      44.827  32.145  32.114  1.00  0.00           C  
ATOM    246  C6    G     8      45.974  31.419  31.710  1.00  0.00           C  
ATOM    247  O6    G     8      47.048  31.230  32.224  1.00  0.00           O  
ATOM    248  N1    G     8      45.820  30.762  30.477  1.00  0.00           N  
ATOM    249  H1    G     8      46.673  30.481  30.015  1.00  0.00           H  
ATOM    250  C2    G     8      44.680  30.758  29.787  1.00  0.00           C  
ATOM    251  N2    G     8      44.631  30.111  28.629  1.00  0.00           N  
ATOM    252  H21   G     8      45.339  29.408  28.475  1.00  0.00           H  
ATOM    253  H22   G     8      43.719  29.946  28.227  1.00  0.00           H  
ATOM    254  N3    G     8      43.566  31.263  30.198  1.00  0.00           N  
ATOM    255  C4    G     8      43.678  32.003  31.372  1.00  0.00           C  
ATOM    256  C3'   G     8      39.950  31.961  33.287  1.00  0.00           C  
ATOM    257  H3'   G     8      40.687  31.892  34.087  1.00  0.00           H  
ATOM    258  C2'   G     8      40.580  31.624  31.917  1.00  0.00           C  
ATOM    259  H2'   G     8      41.248  30.763  31.961  1.00  0.00           H  
ATOM    260  O2'   G     8      39.668  31.316  30.911  1.00  0.00           O  
ATOM    261 HO2'   G     8      38.944  31.939  30.819  1.00  0.00           H  
ATOM    262  O3'   G     8      38.847  31.140  33.633  1.00  0.00           O  
ATOM    263  P     U     9      39.011  29.788  34.370  1.00  0.00           P  
ATOM    264  OP1   U     9      37.674  29.177  34.452  1.00  0.00           O  
ATOM    265  OP2   U     9      39.904  29.882  35.509  1.00  0.00           O  
ATOM    266  O5'   U     9      39.783  28.865  33.403  1.00  0.00           O  
ATOM    267  C5'   U     9      39.092  28.483  32.208  1.00  0.00           C  
ATOM    268  H5'   U     9      38.523  29.300  31.765  1.00  0.00           H  
ATOM    269 H5''   U     9      38.172  27.937  32.412  1.00  0.00           H  
ATOM    270  C4'   U     9      39.939  27.713  31.202  1.00  0.00           C  
ATOM    271  H4'   U     9      39.319  27.292  30.411  1.00  0.00           H  
ATOM    272  O4'   U     9      41.057  28.434  30.728  1.00  0.00           O  
ATOM    273  C1'   U     9      42.118  27.570  30.448  1.00  0.00           C  
ATOM    274  H1'   U     9      42.375  27.553  29.389  1.00  0.00           H  
ATOM    275  N1    U     9      43.350  27.868  31.300  1.00  0.00           N  
ATOM    276  C6    U     9      43.297  28.590  32.498  1.00  0.00           C  
ATOM    277  H6    U     9      42.325  28.834  32.902  1.00  0.00           H  
ATOM    278  C5    U     9      44.387  28.970  33.195  1.00  0.00           C  
ATOM    279  H5    U     9      44.267  29.551  34.097  1.00  0.00           H  
ATOM    280  C4    U     9      45.713  28.379  32.859  1.00  0.00           C  
ATOM    281  O4    U     9      46.708  28.522  33.502  1.00  0.00           O  
ATOM    282  N3    U     9      45.697  27.570  31.711  1.00  0.00           N  
ATOM    283  H3    U     9      46.598  27.258  31.378  1.00  0.00           H  
ATOM    284  C2    U     9      44.576  27.342  30.922  1.00  0.00           C  
ATOM    285  O2    U     9      44.863  26.807  29.876  1.00  0.00           O  
ATOM    286  C3'   U     9      40.509  26.443  31.835  1.00  0.00           C  
ATOM    287  H3'   U     9      40.948  26.786  32.772  1.00  0.00           H  
ATOM    288  C2'   U     9      41.607  26.148  30.753  1.00  0.00           C  
ATOM    289  H2'   U     9      42.410  25.457  31.010  1.00  0.00           H  
ATOM    290  O2'   U     9      41.123  25.696  29.481  1.00  0.00           O  
ATOM    291 HO2'   U     9      41.688  25.027  29.087  1.00  0.00           H  
ATOM    292  O3'   U     9      39.587  25.394  32.094  1.00  0.00           O  
ATOM    293  P     A    10      39.805  24.407  33.323  1.00  0.00           P  
ATOM    294  OP1   A    10      38.716  23.411  33.182  1.00  0.00           O  
ATOM    295  OP2   A    10      39.848  25.154  34.625  1.00  0.00           O  
ATOM    296  O5'   A    10      41.158  23.672  32.980  1.00  0.00           O  
ATOM    297  C5'   A    10      41.157  22.693  31.965  1.00  0.00           C  
ATOM    298  H5'   A    10      40.806  23.213  31.074  1.00  0.00           H  
ATOM    299 H5''   A    10      40.562  21.848  32.311  1.00  0.00           H  
ATOM    300  C4'   A    10      42.589  22.276  31.592  1.00  0.00           C  
ATOM    301  H4'   A    10      42.544  21.538  30.791  1.00  0.00           H  
ATOM    302  O4'   A    10      43.505  23.285  31.125  1.00  0.00           O  
ATOM    303  C1'   A    10      44.843  23.056  31.640  1.00  0.00           C  
ATOM    304  H1'   A    10      45.624  23.027  30.881  1.00  0.00           H  
ATOM    305  N9    A    10      45.227  24.072  32.612  1.00  0.00           N  
ATOM    306  C8    A    10      44.471  24.973  33.312  1.00  0.00           C  
ATOM    307  H8    A    10      43.411  25.081  33.135  1.00  0.00           H  
ATOM    308  N7    A    10      45.230  25.667  34.142  1.00  0.00           N  
ATOM    309  C5    A    10      46.533  25.195  33.888  1.00  0.00           C  
ATOM    310  C6    A    10      47.860  25.587  34.308  1.00  0.00           C  
ATOM    311  N6    A    10      48.120  26.670  35.100  1.00  0.00           N  
ATOM    312  H61   A    10      49.077  26.789  35.401  1.00  0.00           H  
ATOM    313  H62   A    10      47.381  27.318  35.333  1.00  0.00           H  
ATOM    314  N1    A    10      48.908  24.784  34.055  1.00  0.00           N  
ATOM    315  C2    A    10      48.668  23.772  33.267  1.00  0.00           C  
ATOM    316  H2    A    10      49.504  23.115  33.074  1.00  0.00           H  
ATOM    317  N3    A    10      47.572  23.451  32.602  1.00  0.00           N  
ATOM    318  C4    A    10      46.498  24.233  32.972  1.00  0.00           C  
ATOM    319  C3'   A    10      43.385  21.737  32.778  1.00  0.00           C  
ATOM    320  H3'   A    10      43.478  22.491  33.560  1.00  0.00           H  
ATOM    321  C2'   A    10      44.823  21.632  32.221  1.00  0.00           C  
ATOM    322  H2'   A    10      45.561  21.506  33.014  1.00  0.00           H  
ATOM    323  O2'   A    10      44.976  20.667  31.183  1.00  0.00           O  
ATOM    324 HO2'   A    10      44.588  19.836  31.465  1.00  0.00           H  
ATOM    325  O3'   A    10      42.930  20.512  33.285  1.00  0.00           O  
ATOM    326  P     C    11      43.044  20.192  34.907  1.00  0.00           P  
ATOM    327  OP1   C    11      42.327  18.945  35.222  1.00  0.00           O  
ATOM    328  OP2   C    11      42.829  21.404  35.704  1.00  0.00           O  
ATOM    329  O5'   C    11      44.618  19.885  35.035  1.00  0.00           O  
ATOM    330  C5'   C    11      45.191  18.784  34.334  1.00  0.00           C  
ATOM    331  H5'   C    11      44.944  18.798  33.273  1.00  0.00           H  
ATOM    332 H5''   C    11      44.764  17.903  34.814  1.00  0.00           H  
ATOM    333  C4'   C    11      46.619  18.705  34.456  1.00  0.00           C  
ATOM    334  H4'   C    11      46.999  17.862  33.879  1.00  0.00           H  
ATOM    335  O4'   C    11      47.259  19.918  34.031  1.00  0.00           O  
ATOM    336  C1'   C    11      48.296  20.222  34.937  1.00  0.00           C  
ATOM    337  H1'   C    11      49.236  20.341  34.399  1.00  0.00           H  
ATOM    338  N1    C    11      48.007  21.495  35.722  1.00  0.00           N  
ATOM    339  C6    C    11      46.811  22.230  35.700  1.00  0.00           C  
ATOM    340  H6    C    11      46.007  21.823  35.104  1.00  0.00           H  
ATOM    341  C5    C    11      46.656  23.430  36.388  1.00  0.00           C  
ATOM    342  H5    C    11      45.713  23.954  36.334  1.00  0.00           H  
ATOM    343  C4    C    11      47.819  23.818  37.052  1.00  0.00           C  
ATOM    344  N4    C    11      47.919  25.007  37.569  1.00  0.00           N  
ATOM    345  H41   C    11      48.798  25.230  38.015  1.00  0.00           H  
ATOM    346  H42   C    11      47.133  25.618  37.397  1.00  0.00           H  
ATOM    347  N3    C    11      48.969  23.179  37.194  1.00  0.00           N  
ATOM    348  C2    C    11      49.061  22.034  36.516  1.00  0.00           C  
ATOM    349  O2    C    11      50.135  21.432  36.618  1.00  0.00           O  
ATOM    350  C3'   C    11      46.954  18.505  35.922  1.00  0.00           C  
ATOM    351  H3'   C    11      46.409  19.213  36.546  1.00  0.00           H  
ATOM    352  C2'   C    11      48.413  19.037  35.923  1.00  0.00           C  
ATOM    353  H2'   C    11      48.597  19.363  36.947  1.00  0.00           H  
ATOM    354  O2'   C    11      49.356  18.168  35.359  1.00  0.00           O  
ATOM    355 HO2'   C    11      50.209  18.526  35.616  1.00  0.00           H  
ATOM    356  O3'   C    11      46.956  17.181  36.247  1.00  0.00           O  
ATOM    357  P     U    12      46.874  16.702  37.748  1.00  0.00           P  
ATOM    358  OP1   U    12      47.058  15.286  37.601  1.00  0.00           O  
ATOM    359  OP2   U    12      45.557  17.231  38.256  1.00  0.00           O  
ATOM    360  O5'   U    12      47.965  17.324  38.655  1.00  0.00           O  
ATOM    361  C5'   U    12      49.248  16.715  38.616  1.00  0.00           C  
ATOM    362  H5'   U    12      49.603  16.744  37.585  1.00  0.00           H  
ATOM    363 H5''   U    12      49.190  15.688  38.977  1.00  0.00           H  
ATOM    364  C4'   U    12      50.237  17.503  39.496  1.00  0.00           C  
ATOM    365  H4'   U    12      51.125  16.882  39.608  1.00  0.00           H  
ATOM    366  O4'   U    12      50.536  18.831  39.127  1.00  0.00           O  
ATOM    367  C1'   U    12      50.936  19.541  40.389  1.00  0.00           C  
ATOM    368  H1'   U    12      51.983  19.830  40.309  1.00  0.00           H  
ATOM    369  N1    U    12      50.143  20.819  40.493  1.00  0.00           N  
ATOM    370  C6    U    12      48.926  20.988  39.795  1.00  0.00           C  
ATOM    371  H6    U    12      48.509  20.139  39.274  1.00  0.00           H  
ATOM    372  C5    U    12      48.229  22.115  39.906  1.00  0.00           C  
ATOM    373  H5    U    12      47.251  22.123  39.450  1.00  0.00           H  
ATOM    374  C4    U    12      48.729  23.253  40.670  1.00  0.00           C  
ATOM    375  O4    U    12      48.293  24.368  40.617  1.00  0.00           O  
ATOM    376  N3    U    12      49.834  23.022  41.411  1.00  0.00           N  
ATOM    377  H3    U    12      50.289  23.794  41.877  1.00  0.00           H  
ATOM    378  C2    U    12      50.524  21.816  41.437  1.00  0.00           C  
ATOM    379  O2    U    12      51.464  21.735  42.181  1.00  0.00           O  
ATOM    380  C3'   U    12      49.664  17.604  40.895  1.00  0.00           C  
ATOM    381  H3'   U    12      48.633  17.943  40.796  1.00  0.00           H  
ATOM    382  C2'   U    12      50.636  18.545  41.565  1.00  0.00           C  
ATOM    383  H2'   U    12      50.095  19.128  42.311  1.00  0.00           H  
ATOM    384  O2'   U    12      51.928  18.066  41.951  1.00  0.00           O  
ATOM    385 HO2'   U    12      51.744  17.511  42.712  1.00  0.00           H  
ATOM    386  O3'   U    12      49.671  16.286  41.587  1.00  0.00           O  
ATOM    387  P     A    13      48.720  15.925  42.795  1.00  0.00           P  
ATOM    388  OP1   A    13      48.605  14.452  42.906  1.00  0.00           O  
ATOM    389  OP2   A    13      47.520  16.787  42.623  1.00  0.00           O  
ATOM    390  O5'   A    13      49.554  16.487  44.050  1.00  0.00           O  
ATOM    391  C5'   A    13      50.853  16.049  44.437  1.00  0.00           C  
ATOM    392  H5'   A    13      51.514  15.884  43.585  1.00  0.00           H  
ATOM    393 H5''   A    13      50.838  15.148  45.050  1.00  0.00           H  
ATOM    394  C4'   A    13      51.414  17.167  45.341  1.00  0.00           C  
ATOM    395  H4'   A    13      52.365  16.925  45.815  1.00  0.00           H  
ATOM    396  O4'   A    13      51.605  18.349  44.577  1.00  0.00           O  
ATOM    397  C1'   A    13      51.473  19.446  45.382  1.00  0.00           C  
ATOM    398  H1'   A    13      52.398  20.021  45.406  1.00  0.00           H  
ATOM    399  N9    A    13      50.331  20.380  45.056  1.00  0.00           N  
ATOM    400  C8    A    13      49.097  19.979  44.546  1.00  0.00           C  
ATOM    401  H8    A    13      48.805  18.941  44.478  1.00  0.00           H  
ATOM    402  N7    A    13      48.268  20.958  44.404  1.00  0.00           N  
ATOM    403  C5    A    13      49.052  22.125  44.684  1.00  0.00           C  
ATOM    404  C6    A    13      48.912  23.524  44.518  1.00  0.00           C  
ATOM    405  N6    A    13      47.834  24.119  44.002  1.00  0.00           N  
ATOM    406  H61   A    13      47.797  25.103  43.777  1.00  0.00           H  
ATOM    407  H62   A    13      47.015  23.534  43.917  1.00  0.00           H  
ATOM    408  N1    A    13      49.882  24.419  44.926  1.00  0.00           N  
ATOM    409  C2    A    13      50.973  23.818  45.393  1.00  0.00           C  
ATOM    410  H2    A    13      51.796  24.498  45.556  1.00  0.00           H  
ATOM    411  N3    A    13      51.197  22.511  45.688  1.00  0.00           N  
ATOM    412  C4    A    13      50.267  21.726  45.162  1.00  0.00           C  
ATOM    413  C3'   A    13      50.518  17.571  46.478  1.00  0.00           C  
ATOM    414  H3'   A    13      49.479  17.677  46.166  1.00  0.00           H  
ATOM    415  C2'   A    13      51.196  18.905  46.808  1.00  0.00           C  
ATOM    416  H2'   A    13      50.501  19.566  47.325  1.00  0.00           H  
ATOM    417  O2'   A    13      52.443  18.846  47.489  1.00  0.00           O  
ATOM    418 HO2'   A    13      52.431  18.040  48.010  1.00  0.00           H  
ATOM    419  O3'   A    13      50.695  16.760  47.563  1.00  0.00           O  
ATOM    420  P     G    14      49.775  16.869  48.850  1.00  0.00           P  
ATOM    421  OP1   G    14      50.369  15.973  49.854  1.00  0.00           O  
ATOM    422  OP2   G    14      48.360  16.858  48.479  1.00  0.00           O  
ATOM    423  O5'   G    14      49.949  18.352  49.384  1.00  0.00           O  
ATOM    424  C5'   G    14      50.930  18.731  50.301  1.00  0.00           C  
ATOM    425  H5'   G    14      51.808  18.482  49.705  1.00  0.00           H  
ATOM    426 H5''   G    14      50.838  18.199  51.247  1.00  0.00           H  
ATOM    427  C4'   G    14      51.037  20.273  50.512  1.00  0.00           C  
ATOM    428  H4'   G    14      52.011  20.470  50.961  1.00  0.00           H  
ATOM    429  O4'   G    14      51.046  21.044  49.305  1.00  0.00           O  
ATOM    430  C1'   G    14      50.269  22.174  49.544  1.00  0.00           C  
ATOM    431  H1'   G    14      50.690  23.150  49.300  1.00  0.00           H  
ATOM    432  N9    G    14      49.125  22.142  48.554  1.00  0.00           N  
ATOM    433  C8    G    14      48.188  21.103  48.279  1.00  0.00           C  
ATOM    434  H8    G    14      48.398  20.052  48.416  1.00  0.00           H  
ATOM    435  N7    G    14      47.166  21.574  47.546  1.00  0.00           N  
ATOM    436  C5    G    14      47.353  22.975  47.536  1.00  0.00           C  
ATOM    437  C6    G    14      46.560  24.108  47.121  1.00  0.00           C  
ATOM    438  O6    G    14      45.578  24.129  46.412  1.00  0.00           O  
ATOM    439  N1    G    14      46.936  25.329  47.672  1.00  0.00           N  
ATOM    440  H1    G    14      46.204  26.018  47.579  1.00  0.00           H  
ATOM    441  C2    G    14      48.112  25.534  48.346  1.00  0.00           C  
ATOM    442  N2    G    14      48.443  26.769  48.723  1.00  0.00           N  
ATOM    443  H21   G    14      47.739  27.482  48.593  1.00  0.00           H  
ATOM    444  H22   G    14      49.284  26.986  49.238  1.00  0.00           H  
ATOM    445  N3    G    14      48.957  24.550  48.574  1.00  0.00           N  
ATOM    446  C4    G    14      48.488  23.315  48.262  1.00  0.00           C  
ATOM    447  C3'   G    14      49.927  20.761  51.420  1.00  0.00           C  
ATOM    448  H3'   G    14      48.977  20.321  51.116  1.00  0.00           H  
ATOM    449  C2'   G    14      49.910  22.218  51.016  1.00  0.00           C  
ATOM    450  H2'   G    14      48.879  22.541  51.164  1.00  0.00           H  
ATOM    451  O2'   G    14      50.890  23.062  51.564  1.00  0.00           O  
ATOM    452 HO2'   G    14      50.651  23.398  52.431  1.00  0.00           H  
ATOM    453  O3'   G    14      50.260  20.517  52.806  1.00  0.00           O  
ATOM    454  P     U    15      49.240  20.621  53.972  1.00  0.00           P  
ATOM    455  OP1   U    15      49.835  20.037  55.223  1.00  0.00           O  
ATOM    456  OP2   U    15      47.931  20.033  53.490  1.00  0.00           O  
ATOM    457  O5'   U    15      49.000  22.189  54.246  1.00  0.00           O  
ATOM    458  C5'   U    15      50.090  22.910  54.948  1.00  0.00           C  
ATOM    459  H5'   U    15      51.062  22.742  54.484  1.00  0.00           H  
ATOM    460 H5''   U    15      50.205  22.615  55.991  1.00  0.00           H  
ATOM    461  C4'   U    15      49.939  24.442  54.981  1.00  0.00           C  
ATOM    462  H4'   U    15      50.802  24.839  55.516  1.00  0.00           H  
ATOM    463  O4'   U    15      50.010  24.836  53.636  1.00  0.00           O  
ATOM    464  C1'   U    15      49.359  26.060  53.495  1.00  0.00           C  
ATOM    465  H1'   U    15      50.057  26.820  53.144  1.00  0.00           H  
ATOM    466  N1    U    15      48.206  25.924  52.455  1.00  0.00           N  
ATOM    467  C6    U    15      47.638  24.759  52.214  1.00  0.00           C  
ATOM    468  H6    U    15      48.025  23.880  52.707  1.00  0.00           H  
ATOM    469  C5    U    15      46.590  24.613  51.363  1.00  0.00           C  
ATOM    470  H5    U    15      46.346  23.615  51.027  1.00  0.00           H  
ATOM    471  C4    U    15      45.972  25.850  50.823  1.00  0.00           C  
ATOM    472  O4    U    15      45.183  25.848  49.927  1.00  0.00           O  
ATOM    473  N3    U    15      46.485  27.027  51.264  1.00  0.00           N  
ATOM    474  H3    U    15      46.057  27.863  50.892  1.00  0.00           H  
ATOM    475  C2    U    15      47.668  27.141  51.951  1.00  0.00           C  
ATOM    476  O2    U    15      48.106  28.219  52.223  1.00  0.00           O  
ATOM    477  C3'   U    15      48.644  25.111  55.432  1.00  0.00           C  
ATOM    478  H3'   U    15      47.854  24.511  54.981  1.00  0.00           H  
ATOM    479  C2'   U    15      48.831  26.489  54.793  1.00  0.00           C  
ATOM    480  H2'   U    15      47.922  27.072  54.644  1.00  0.00           H  
ATOM    481  O2'   U    15      49.735  27.347  55.301  1.00  0.00           O  
ATOM    482 HO2'   U    15      49.499  27.736  56.146  1.00  0.00           H  
ATOM    483  O3'   U    15      48.502  25.200  56.798  1.00  0.00           O  
ATOM    484  P     G    16      47.334  26.006  57.462  1.00  0.00           P  
ATOM    485  OP1   G    16      47.240  25.590  58.859  1.00  0.00           O  
ATOM    486  OP2   G    16      46.179  25.764  56.626  1.00  0.00           O  
ATOM    487  O5'   G    16      47.673  27.555  57.425  1.00  0.00           O  
ATOM    488  C5'   G    16      48.660  28.071  58.365  1.00  0.00           C  
ATOM    489  H5'   G    16      49.650  27.821  57.985  1.00  0.00           H  
ATOM    490 H5''   G    16      48.449  27.743  59.383  1.00  0.00           H  
ATOM    491  C4'   G    16      48.636  29.657  58.347  1.00  0.00           C  
ATOM    492  H4'   G    16      49.444  30.078  58.946  1.00  0.00           H  
ATOM    493  O4'   G    16      48.950  30.064  57.056  1.00  0.00           O  
ATOM    494  C1'   G    16      47.998  31.042  56.594  1.00  0.00           C  
ATOM    495  H1'   G    16      48.542  31.882  56.162  1.00  0.00           H  
ATOM    496  N9    G    16      47.141  30.416  55.517  1.00  0.00           N  
ATOM    497  C8    G    16      46.098  29.509  55.574  1.00  0.00           C  
ATOM    498  H8    G    16      45.783  28.939  56.435  1.00  0.00           H  
ATOM    499  N7    G    16      45.589  29.322  54.383  1.00  0.00           N  
ATOM    500  C5    G    16      46.291  30.140  53.529  1.00  0.00           C  
ATOM    501  C6    G    16      46.165  30.283  52.109  1.00  0.00           C  
ATOM    502  O6    G    16      45.355  29.823  51.314  1.00  0.00           O  
ATOM    503  N1    G    16      47.259  30.998  51.606  1.00  0.00           N  
ATOM    504  H1    G    16      47.174  31.397  50.682  1.00  0.00           H  
ATOM    505  C2    G    16      48.196  31.654  52.260  1.00  0.00           C  
ATOM    506  N2    G    16      49.015  32.383  51.587  1.00  0.00           N  
ATOM    507  H21   G    16      48.624  32.699  50.711  1.00  0.00           H  
ATOM    508  H22   G    16      49.734  32.843  52.127  1.00  0.00           H  
ATOM    509  N3    G    16      48.276  31.629  53.609  1.00  0.00           N  
ATOM    510  C4    G    16      47.353  30.788  54.162  1.00  0.00           C  
ATOM    511  C3'   G    16      47.312  30.258  58.787  1.00  0.00           C  
ATOM    512  H3'   G    16      46.576  29.473  58.607  1.00  0.00           H  
ATOM    513  C2'   G    16      47.222  31.477  57.835  1.00  0.00           C  
ATOM    514  H2'   G    16      46.210  31.870  57.733  1.00  0.00           H  
ATOM    515  O2'   G    16      47.970  32.531  58.428  1.00  0.00           O  
ATOM    516 HO2'   G    16      47.985  32.290  59.357  1.00  0.00           H  
ATOM    517  O3'   G    16      47.162  30.664  60.113  1.00  0.00           O  
ATOM    518  P     G    17      45.916  30.172  61.007  1.00  0.00           P  
ATOM    519  OP1   G    17      46.131  30.638  62.427  1.00  0.00           O  
ATOM    520  OP2   G    17      45.659  28.781  60.716  1.00  0.00           O  
ATOM    521  O5'   G    17      44.700  31.002  60.420  1.00  0.00           O  
ATOM    522  C5'   G    17      44.472  32.340  60.739  1.00  0.00           C  
ATOM    523  H5'   G    17      45.255  32.966  60.312  1.00  0.00           H  
ATOM    524 H5''   G    17      44.398  32.587  61.798  1.00  0.00           H  
ATOM    525  C4'   G    17      43.084  32.809  60.172  1.00  0.00           C  
ATOM    526  H4'   G    17      42.968  33.887  60.283  1.00  0.00           H  
ATOM    527  O4'   G    17      42.745  32.448  58.834  1.00  0.00           O  
ATOM    528  C1'   G    17      41.422  31.962  58.714  1.00  0.00           C  
ATOM    529  H1'   G    17      40.821  32.504  57.983  1.00  0.00           H  
ATOM    530  N9    G    17      41.454  30.433  58.400  1.00  0.00           N  
ATOM    531  C8    G    17      42.559  29.656  58.296  1.00  0.00           C  
ATOM    532  H8    G    17      43.579  29.992  58.405  1.00  0.00           H  
ATOM    533  N7    G    17      42.253  28.397  58.117  1.00  0.00           N  
ATOM    534  C5    G    17      40.880  28.354  57.975  1.00  0.00           C  
ATOM    535  C6    G    17      39.918  27.318  57.713  1.00  0.00           C  
ATOM    536  O6    G    17      40.160  26.133  57.493  1.00  0.00           O  
ATOM    537  N1    G    17      38.600  27.726  57.789  1.00  0.00           N  
ATOM    538  H1    G    17      37.858  27.052  57.663  1.00  0.00           H  
ATOM    539  C2    G    17      38.223  28.977  57.908  1.00  0.00           C  
ATOM    540  N2    G    17      36.939  29.208  57.890  1.00  0.00           N  
ATOM    541  H21   G    17      36.266  28.535  57.551  1.00  0.00           H  
ATOM    542  H22   G    17      36.712  30.185  57.774  1.00  0.00           H  
ATOM    543  N3    G    17      39.036  30.049  58.182  1.00  0.00           N  
ATOM    544  C4    G    17      40.370  29.631  58.189  1.00  0.00           C  
ATOM    545  C3'   G    17      41.942  32.185  61.048  1.00  0.00           C  
ATOM    546  H3'   G    17      42.207  31.136  61.181  1.00  0.00           H  
ATOM    547  C2'   G    17      40.777  32.240  60.048  1.00  0.00           C  
ATOM    548  H2'   G    17      40.071  31.453  60.316  1.00  0.00           H  
ATOM    549  O2'   G    17      40.246  33.553  60.057  1.00  0.00           O  
ATOM    550 HO2'   G    17      40.686  34.084  60.725  1.00  0.00           H  
ATOM    551  O3'   G    17      41.727  32.868  62.248  1.00  0.00           O  
ATOM    552  P     A    18      41.328  32.136  63.574  1.00  0.00           P  
ATOM    553  OP1   A    18      41.211  33.128  64.652  1.00  0.00           O  
ATOM    554  OP2   A    18      42.261  30.993  63.658  1.00  0.00           O  
ATOM    555  O5'   A    18      39.915  31.470  63.252  1.00  0.00           O  
ATOM    556  C5'   A    18      38.815  32.383  63.021  1.00  0.00           C  
ATOM    557  H5'   A    18      39.104  33.095  62.248  1.00  0.00           H  
ATOM    558 H5''   A    18      38.578  32.805  63.998  1.00  0.00           H  
ATOM    559  C4'   A    18      37.598  31.595  62.541  1.00  0.00           C  
ATOM    560  H4'   A    18      36.747  32.271  62.461  1.00  0.00           H  
ATOM    561  O4'   A    18      37.727  30.966  61.255  1.00  0.00           O  
ATOM    562  C1'   A    18      37.195  29.570  61.353  1.00  0.00           C  
ATOM    563  H1'   A    18      36.528  29.368  60.515  1.00  0.00           H  
ATOM    564  N9    A    18      38.268  28.598  61.416  1.00  0.00           N  
ATOM    565  C8    A    18      39.669  28.809  61.407  1.00  0.00           C  
ATOM    566  H8    A    18      40.188  29.750  61.511  1.00  0.00           H  
ATOM    567  N7    A    18      40.306  27.679  61.129  1.00  0.00           N  
ATOM    568  C5    A    18      39.361  26.683  61.009  1.00  0.00           C  
ATOM    569  C6    A    18      39.387  25.336  60.582  1.00  0.00           C  
ATOM    570  N6    A    18      40.454  24.526  60.585  1.00  0.00           N  
ATOM    571  H61   A    18      40.305  23.578  60.270  1.00  0.00           H  
ATOM    572  H62   A    18      41.348  24.990  60.659  1.00  0.00           H  
ATOM    573  N1    A    18      38.299  24.604  60.497  1.00  0.00           N  
ATOM    574  C2    A    18      37.151  25.248  60.663  1.00  0.00           C  
ATOM    575  H2    A    18      36.239  24.670  60.634  1.00  0.00           H  
ATOM    576  N3    A    18      36.940  26.489  60.964  1.00  0.00           N  
ATOM    577  C4    A    18      38.089  27.269  61.093  1.00  0.00           C  
ATOM    578  C3'   A    18      37.138  30.461  63.515  1.00  0.00           C  
ATOM    579  H3'   A    18      38.033  29.877  63.731  1.00  0.00           H  
ATOM    580  C2'   A    18      36.412  29.459  62.654  1.00  0.00           C  
ATOM    581  H2'   A    18      36.411  28.427  63.005  1.00  0.00           H  
ATOM    582  O2'   A    18      35.075  29.904  62.383  1.00  0.00           O  
ATOM    583 HO2'   A    18      34.392  29.804  63.049  1.00  0.00           H  
ATOM    584  O3'   A    18      36.446  30.940  64.658  1.00  0.00           O  
ATOM    585  P     G    19      36.747  30.366  66.067  1.00  0.00           P  
ATOM    586  OP1   G    19      35.556  30.833  66.777  1.00  0.00           O  
ATOM    587  OP2   G    19      38.035  30.942  66.455  1.00  0.00           O  
ATOM    588  O5'   G    19      36.858  28.787  65.960  1.00  0.00           O  
ATOM    589  C5'   G    19      35.647  28.060  65.883  1.00  0.00           C  
ATOM    590  H5'   G    19      35.121  28.510  65.041  1.00  0.00           H  
ATOM    591 H5''   G    19      35.013  28.218  66.756  1.00  0.00           H  
ATOM    592  C4'   G    19      35.763  26.569  65.643  1.00  0.00           C  
ATOM    593  H4'   G    19      34.816  26.030  65.676  1.00  0.00           H  
ATOM    594  O4'   G    19      36.384  26.249  64.408  1.00  0.00           O  
ATOM    595  C1'   G    19      37.014  25.024  64.517  1.00  0.00           C  
ATOM    596  H1'   G    19      36.574  24.397  63.741  1.00  0.00           H  
ATOM    597  N9    G    19      38.442  25.189  64.216  1.00  0.00           N  
ATOM    598  C8    G    19      39.243  26.296  64.372  1.00  0.00           C  
ATOM    599  H8    G    19      38.818  27.217  64.742  1.00  0.00           H  
ATOM    600  N7    G    19      40.485  26.049  64.147  1.00  0.00           N  
ATOM    601  C5    G    19      40.518  24.718  63.768  1.00  0.00           C  
ATOM    602  C6    G    19      41.561  23.803  63.493  1.00  0.00           C  
ATOM    603  O6    G    19      42.806  23.975  63.491  1.00  0.00           O  
ATOM    604  N1    G    19      41.153  22.499  63.264  1.00  0.00           N  
ATOM    605  H1    G    19      41.854  21.848  62.938  1.00  0.00           H  
ATOM    606  C2    G    19      39.818  22.126  63.172  1.00  0.00           C  
ATOM    607  N2    G    19      39.575  20.811  62.917  1.00  0.00           N  
ATOM    608  H21   G    19      40.370  20.191  62.869  1.00  0.00           H  
ATOM    609  H22   G    19      38.625  20.473  62.858  1.00  0.00           H  
ATOM    610  N3    G    19      38.840  22.903  63.447  1.00  0.00           N  
ATOM    611  C4    G    19      39.240  24.219  63.761  1.00  0.00           C  
ATOM    612  C3'   G    19      36.646  25.947  66.705  1.00  0.00           C  
ATOM    613  H3'   G    19      37.527  26.585  66.775  1.00  0.00           H  
ATOM    614  C2'   G    19      36.863  24.585  65.969  1.00  0.00           C  
ATOM    615  H2'   G    19      37.792  24.259  66.436  1.00  0.00           H  
ATOM    616  O2'   G    19      35.861  23.563  65.930  1.00  0.00           O  
ATOM    617 HO2'   G    19      36.199  22.800  65.455  1.00  0.00           H  
ATOM    618  O3'   G    19      36.008  25.976  67.965  1.00  0.00           O  
ATOM    619  P     U    20      36.752  26.448  69.300  1.00  0.00           P  
ATOM    620  OP1   U    20      35.792  26.759  70.295  1.00  0.00           O  
ATOM    621  OP2   U    20      37.815  27.385  68.968  1.00  0.00           O  
ATOM    622  O5'   U    20      37.393  25.065  69.739  1.00  0.00           O  
ATOM    623  C5'   U    20      38.412  24.967  70.750  1.00  0.00           C  
ATOM    624  H5'   U    20      38.075  25.338  71.718  1.00  0.00           H  
ATOM    625 H5''   U    20      39.213  25.681  70.557  1.00  0.00           H  
ATOM    626  C4'   U    20      38.875  23.436  70.685  1.00  0.00           C  
ATOM    627  H4'   U    20      39.749  23.304  71.324  1.00  0.00           H  
ATOM    628  O4'   U    20      37.926  22.530  71.136  1.00  0.00           O  
ATOM    629  C1'   U    20      38.064  21.279  70.531  1.00  0.00           C  
ATOM    630  H1'   U    20      38.141  20.524  71.313  1.00  0.00           H  
ATOM    631  N1    U    20      36.794  20.903  69.756  1.00  0.00           N  
ATOM    632  C6    U    20      35.975  21.918  69.348  1.00  0.00           C  
ATOM    633  H6    U    20      36.119  22.950  69.634  1.00  0.00           H  
ATOM    634  C5    U    20      34.971  21.600  68.496  1.00  0.00           C  
ATOM    635  H5    U    20      34.334  22.343  68.039  1.00  0.00           H  
ATOM    636  C4    U    20      34.663  20.228  68.090  1.00  0.00           C  
ATOM    637  O4    U    20      33.613  19.920  67.565  1.00  0.00           O  
ATOM    638  N3    U    20      35.628  19.346  68.433  1.00  0.00           N  
ATOM    639  H3    U    20      35.424  18.429  68.062  1.00  0.00           H  
ATOM    640  C2    U    20      36.695  19.589  69.326  1.00  0.00           C  
ATOM    641  O2    U    20      37.513  18.731  69.639  1.00  0.00           O  
ATOM    642  C3'   U    20      39.378  22.891  69.318  1.00  0.00           C  
ATOM    643  H3'   U    20      38.663  23.071  68.515  1.00  0.00           H  
ATOM    644  C2'   U    20      39.285  21.402  69.654  1.00  0.00           C  
ATOM    645  H2'   U    20      39.112  20.877  68.715  1.00  0.00           H  
ATOM    646  O2'   U    20      40.349  20.915  70.418  1.00  0.00           O  
ATOM    647 HO2'   U    20      41.118  21.419  70.143  1.00  0.00           H  
ATOM    648  O3'   U    20      40.714  23.317  68.924  1.00  0.00           O  
ATOM    649  P     A    21      41.164  23.329  67.490  1.00  0.00           P  
ATOM    650  OP1   A    21      42.529  23.800  67.528  1.00  0.00           O  
ATOM    651  OP2   A    21      40.222  24.102  66.736  1.00  0.00           O  
ATOM    652  O5'   A    21      41.018  21.792  67.032  1.00  0.00           O  
ATOM    653  C5'   A    21      41.899  20.828  67.551  1.00  0.00           C  
ATOM    654  H5'   A    21      41.881  20.800  68.641  1.00  0.00           H  
ATOM    655 H5''   A    21      42.877  21.044  67.119  1.00  0.00           H  
ATOM    656  C4'   A    21      41.469  19.328  67.089  1.00  0.00           C  
ATOM    657  H4'   A    21      42.158  18.615  67.543  1.00  0.00           H  
ATOM    658  O4'   A    21      40.182  19.094  67.646  1.00  0.00           O  
ATOM    659  C1'   A    21      39.436  18.240  66.822  1.00  0.00           C  
ATOM    660  H1'   A    21      38.992  17.468  67.451  1.00  0.00           H  
ATOM    661  N9    A    21      38.390  19.078  66.219  1.00  0.00           N  
ATOM    662  C8    A    21      38.096  20.411  66.163  1.00  0.00           C  
ATOM    663  H8    A    21      38.732  21.161  66.612  1.00  0.00           H  
ATOM    664  N7    A    21      37.035  20.738  65.488  1.00  0.00           N  
ATOM    665  C5    A    21      36.642  19.463  65.021  1.00  0.00           C  
ATOM    666  C6    A    21      35.649  19.020  64.193  1.00  0.00           C  
ATOM    667  N6    A    21      34.657  19.886  63.754  1.00  0.00           N  
ATOM    668  H61   A    21      33.951  19.629  63.078  1.00  0.00           H  
ATOM    669  H62   A    21      34.985  20.839  63.825  1.00  0.00           H  
ATOM    670  N1    A    21      35.445  17.710  63.935  1.00  0.00           N  
ATOM    671  C2    A    21      36.376  16.904  64.413  1.00  0.00           C  
ATOM    672  H2    A    21      36.253  15.880  64.094  1.00  0.00           H  
ATOM    673  N3    A    21      37.327  17.187  65.257  1.00  0.00           N  
ATOM    674  C4    A    21      37.411  18.492  65.479  1.00  0.00           C  
ATOM    675  C3'   A    21      41.395  18.993  65.633  1.00  0.00           C  
ATOM    676  H3'   A    21      40.951  19.832  65.097  1.00  0.00           H  
ATOM    677  C2'   A    21      40.429  17.839  65.677  1.00  0.00           C  
ATOM    678  H2'   A    21      39.814  17.747  64.781  1.00  0.00           H  
ATOM    679  O2'   A    21      41.106  16.675  66.217  1.00  0.00           O  
ATOM    680 HO2'   A    21      40.519  15.916  66.166  1.00  0.00           H  
ATOM    681  O3'   A    21      42.716  18.729  65.154  1.00  0.00           O  
ATOM    682  P     G    22      43.043  18.702  63.635  1.00  0.00           P  
ATOM    683  OP1   G    22      44.429  18.229  63.395  1.00  0.00           O  
ATOM    684  OP2   G    22      42.567  19.977  63.034  1.00  0.00           O  
ATOM    685  O5'   G    22      42.059  17.566  63.068  1.00  0.00           O  
ATOM    686  C5'   G    22      42.455  16.229  63.156  1.00  0.00           C  
ATOM    687  H5'   G    22      42.430  15.953  64.211  1.00  0.00           H  
ATOM    688 H5''   G    22      43.454  16.132  62.732  1.00  0.00           H  
ATOM    689  C4'   G    22      41.529  15.419  62.287  1.00  0.00           C  
ATOM    690  H4'   G    22      42.055  14.465  62.262  1.00  0.00           H  
ATOM    691  O4'   G    22      40.267  15.313  62.882  1.00  0.00           O  
ATOM    692  C1'   G    22      39.357  15.313  61.819  1.00  0.00           C  
ATOM    693  H1'   G    22      38.804  14.394  62.014  1.00  0.00           H  
ATOM    694  N9    G    22      38.394  16.417  61.749  1.00  0.00           N  
ATOM    695  C8    G    22      38.681  17.730  62.142  1.00  0.00           C  
ATOM    696  H8    G    22      39.572  17.979  62.699  1.00  0.00           H  
ATOM    697  N7    G    22      37.860  18.639  61.660  1.00  0.00           N  
ATOM    698  C5    G    22      36.883  17.877  60.985  1.00  0.00           C  
ATOM    699  C6    G    22      35.685  18.255  60.278  1.00  0.00           C  
ATOM    700  O6    G    22      35.001  19.269  60.378  1.00  0.00           O  
ATOM    701  N1    G    22      35.196  17.237  59.477  1.00  0.00           N  
ATOM    702  H1    G    22      34.443  17.495  58.855  1.00  0.00           H  
ATOM    703  C2    G    22      35.775  16.081  59.354  1.00  0.00           C  
ATOM    704  N2    G    22      35.351  15.201  58.515  1.00  0.00           N  
ATOM    705  H21   G    22      34.540  15.439  57.962  1.00  0.00           H  
ATOM    706  H22   G    22      35.801  14.298  58.562  1.00  0.00           H  
ATOM    707  N3    G    22      36.776  15.618  60.147  1.00  0.00           N  
ATOM    708  C4    G    22      37.299  16.560  60.938  1.00  0.00           C  
ATOM    709  C3'   G    22      41.355  15.983  60.941  1.00  0.00           C  
ATOM    710  H3'   G    22      41.031  17.023  60.916  1.00  0.00           H  
ATOM    711  C2'   G    22      40.119  15.120  60.523  1.00  0.00           C  
ATOM    712  H2'   G    22      39.535  15.381  59.640  1.00  0.00           H  
ATOM    713  O2'   G    22      40.323  13.675  60.434  1.00  0.00           O  
ATOM    714 HO2'   G    22      39.507  13.206  60.246  1.00  0.00           H  
ATOM    715  O3'   G    22      42.560  15.818  60.193  1.00  0.00           O  
ATOM    716  P     C    23      42.868  16.592  58.866  1.00  0.00           P  
ATOM    717  OP1   C    23      44.118  16.156  58.257  1.00  0.00           O  
ATOM    718  OP2   C    23      42.700  17.992  59.179  1.00  0.00           O  
ATOM    719  O5'   C    23      41.677  16.099  57.839  1.00  0.00           O  
ATOM    720  C5'   C    23      41.649  14.795  57.317  1.00  0.00           C  
ATOM    721  H5'   C    23      41.624  14.141  58.189  1.00  0.00           H  
ATOM    722 H5''   C    23      42.592  14.634  56.795  1.00  0.00           H  
ATOM    723  C4'   C    23      40.462  14.559  56.439  1.00  0.00           C  
ATOM    724  H4'   C    23      40.452  13.499  56.188  1.00  0.00           H  
ATOM    725  O4'   C    23      39.268  14.796  57.277  1.00  0.00           O  
ATOM    726  C1'   C    23      38.229  15.346  56.475  1.00  0.00           C  
ATOM    727  H1'   C    23      37.363  14.685  56.518  1.00  0.00           H  
ATOM    728  N1    C    23      37.836  16.717  56.892  1.00  0.00           N  
ATOM    729  C6    C    23      38.724  17.501  57.595  1.00  0.00           C  
ATOM    730  H6    C    23      39.710  17.183  57.898  1.00  0.00           H  
ATOM    731  C5    C    23      38.353  18.794  57.870  1.00  0.00           C  
ATOM    732  H5    C    23      39.141  19.348  58.359  1.00  0.00           H  
ATOM    733  C4    C    23      37.136  19.235  57.364  1.00  0.00           C  
ATOM    734  N4    C    23      36.739  20.483  57.592  1.00  0.00           N  
ATOM    735  H41   C    23      35.762  20.669  57.416  1.00  0.00           H  
ATOM    736  H42   C    23      37.141  21.113  58.270  1.00  0.00           H  
ATOM    737  N3    C    23      36.256  18.546  56.675  1.00  0.00           N  
ATOM    738  C2    C    23      36.564  17.263  56.471  1.00  0.00           C  
ATOM    739  O2    C    23      35.876  16.548  55.713  1.00  0.00           O  
ATOM    740  C3'   C    23      40.309  15.567  55.328  1.00  0.00           C  
ATOM    741  H3'   C    23      40.603  16.544  55.712  1.00  0.00           H  
ATOM    742  C2'   C    23      38.797  15.372  55.047  1.00  0.00           C  
ATOM    743  H2'   C    23      38.417  16.249  54.524  1.00  0.00           H  
ATOM    744  O2'   C    23      38.409  14.149  54.419  1.00  0.00           O  
ATOM    745 HO2'   C    23      37.449  14.150  54.404  1.00  0.00           H  
ATOM    746  O3'   C    23      40.917  15.030  54.189  1.00  0.00           O  
ATOM    747  P     C    24      41.626  15.910  53.248  1.00  0.00           P  
ATOM    748  OP1   C    24      42.259  15.054  52.243  1.00  0.00           O  
ATOM    749  OP2   C    24      42.346  17.010  53.891  1.00  0.00           O  
ATOM    750  O5'   C    24      40.407  16.615  52.456  1.00  0.00           O  
ATOM    751  C5'   C    24      39.489  15.790  51.641  1.00  0.00           C  
ATOM    752  H5'   C    24      39.182  14.921  52.223  1.00  0.00           H  
ATOM    753 H5''   C    24      39.993  15.305  50.805  1.00  0.00           H  
ATOM    754  C4'   C    24      38.319  16.590  51.067  1.00  0.00           C  
ATOM    755  H4'   C    24      37.696  16.018  50.379  1.00  0.00           H  
ATOM    756  O4'   C    24      37.478  17.073  52.061  1.00  0.00           O  
ATOM    757  C1'   C    24      36.771  18.308  51.709  1.00  0.00           C  
ATOM    758  H1'   C    24      35.720  18.020  51.706  1.00  0.00           H  
ATOM    759  N1    C    24      36.928  19.429  52.725  1.00  0.00           N  
ATOM    760  C6    C    24      37.945  19.449  53.660  1.00  0.00           C  
ATOM    761  H6    C    24      38.673  18.653  53.699  1.00  0.00           H  
ATOM    762  C5    C    24      37.967  20.457  54.605  1.00  0.00           C  
ATOM    763  H5    C    24      38.830  20.478  55.256  1.00  0.00           H  
ATOM    764  C4    C    24      37.027  21.484  54.563  1.00  0.00           C  
ATOM    765  N4    C    24      37.185  22.612  55.252  1.00  0.00           N  
ATOM    766  H41   C    24      36.484  23.300  55.016  1.00  0.00           H  
ATOM    767  H42   C    24      37.926  22.722  55.929  1.00  0.00           H  
ATOM    768  N3    C    24      36.040  21.530  53.685  1.00  0.00           N  
ATOM    769  C2    C    24      35.974  20.477  52.770  1.00  0.00           C  
ATOM    770  O2    C    24      34.996  20.460  52.070  1.00  0.00           O  
ATOM    771  C3'   C    24      38.680  17.799  50.238  1.00  0.00           C  
ATOM    772  H3'   C    24      39.592  18.258  50.618  1.00  0.00           H  
ATOM    773  C2'   C    24      37.350  18.662  50.317  1.00  0.00           C  
ATOM    774  H2'   C    24      37.636  19.714  50.320  1.00  0.00           H  
ATOM    775  O2'   C    24      36.323  18.304  49.415  1.00  0.00           O  
ATOM    776 HO2'   C    24      36.630  18.481  48.523  1.00  0.00           H  
ATOM    777  O3'   C    24      38.930  17.464  48.901  1.00  0.00           O  
ATOM    778  P     C    25      39.689  18.452  47.880  1.00  0.00           P  
ATOM    779  OP1   C    25      40.097  17.674  46.658  1.00  0.00           O  
ATOM    780  OP2   C    25      40.807  19.023  48.653  1.00  0.00           O  
ATOM    781  O5'   C    25      38.672  19.520  47.490  1.00  0.00           O  
ATOM    782  C5'   C    25      37.738  19.304  46.436  1.00  0.00           C  
ATOM    783  H5'   C    25      37.288  18.311  46.433  1.00  0.00           H  
ATOM    784 H5''   C    25      38.330  19.362  45.523  1.00  0.00           H  
ATOM    785  C4'   C    25      36.705  20.417  46.309  1.00  0.00           C  
ATOM    786  H4'   C    25      36.096  20.098  45.463  1.00  0.00           H  
ATOM    787  O4'   C    25      35.921  20.573  47.527  1.00  0.00           O  
ATOM    788  C1'   C    25      35.427  21.914  47.540  1.00  0.00           C  
ATOM    789  H1'   C    25      34.339  21.927  47.587  1.00  0.00           H  
ATOM    790  N1    C    25      36.028  22.554  48.737  1.00  0.00           N  
ATOM    791  C6    C    25      37.070  22.021  49.432  1.00  0.00           C  
ATOM    792  H6    C    25      37.610  21.148  49.096  1.00  0.00           H  
ATOM    793  C5    C    25      37.548  22.586  50.569  1.00  0.00           C  
ATOM    794  H5    C    25      38.406  22.135  51.045  1.00  0.00           H  
ATOM    795  C4    C    25      36.894  23.744  51.030  1.00  0.00           C  
ATOM    796  N4    C    25      37.248  24.367  52.081  1.00  0.00           N  
ATOM    797  H41   C    25      36.843  25.287  52.181  1.00  0.00           H  
ATOM    798  H42   C    25      37.972  24.027  52.698  1.00  0.00           H  
ATOM    799  N3    C    25      35.871  24.292  50.355  1.00  0.00           N  
ATOM    800  C2    C    25      35.423  23.745  49.169  1.00  0.00           C  
ATOM    801  O2    C    25      34.590  24.397  48.549  1.00  0.00           O  
ATOM    802  C3'   C    25      37.202  21.858  46.126  1.00  0.00           C  
ATOM    803  H3'   C    25      37.932  22.146  46.883  1.00  0.00           H  
ATOM    804  C2'   C    25      35.916  22.693  46.285  1.00  0.00           C  
ATOM    805  H2'   C    25      36.212  23.711  46.536  1.00  0.00           H  
ATOM    806  O2'   C    25      35.189  22.435  45.063  1.00  0.00           O  
ATOM    807 HO2'   C    25      35.933  22.324  44.466  1.00  0.00           H  
ATOM    808  O3'   C    25      37.659  22.197  44.855  1.00  0.00           O  
ATOM    809  P     G    26      38.627  23.515  44.623  1.00  0.00           P  
ATOM    810  OP1   G    26      38.809  23.619  43.205  1.00  0.00           O  
ATOM    811  OP2   G    26      39.792  23.304  45.458  1.00  0.00           O  
ATOM    812  O5'   G    26      37.807  24.803  45.120  1.00  0.00           O  
ATOM    813  C5'   G    26      36.947  25.527  44.252  1.00  0.00           C  
ATOM    814  H5'   G    26      35.989  25.047  44.052  1.00  0.00           H  
ATOM    815 H5''   G    26      37.462  25.799  43.331  1.00  0.00           H  
ATOM    816  C4'   G    26      36.611  26.796  44.963  1.00  0.00           C  
ATOM    817  H4'   G    26      35.922  27.299  44.284  1.00  0.00           H  
ATOM    818  O4'   G    26      36.121  26.513  46.279  1.00  0.00           O  
ATOM    819  C1'   G    26      36.505  27.585  47.161  1.00  0.00           C  
ATOM    820  H1'   G    26      35.598  27.952  47.641  1.00  0.00           H  
ATOM    821  N9    G    26      37.460  27.165  48.206  1.00  0.00           N  
ATOM    822  C8    G    26      37.973  25.894  48.371  1.00  0.00           C  
ATOM    823  H8    G    26      37.713  25.054  47.745  1.00  0.00           H  
ATOM    824  N7    G    26      38.756  25.778  49.380  1.00  0.00           N  
ATOM    825  C5    G    26      38.662  27.055  50.027  1.00  0.00           C  
ATOM    826  C6    G    26      39.242  27.603  51.220  1.00  0.00           C  
ATOM    827  O6    G    26      39.977  27.002  52.046  1.00  0.00           O  
ATOM    828  N1    G    26      38.960  28.920  51.511  1.00  0.00           N  
ATOM    829  H1    G    26      39.290  29.289  52.391  1.00  0.00           H  
ATOM    830  C2    G    26      38.179  29.622  50.714  1.00  0.00           C  
ATOM    831  N2    G    26      37.815  30.790  51.193  1.00  0.00           N  
ATOM    832  H21   G    26      38.074  31.231  52.064  1.00  0.00           H  
ATOM    833  H22   G    26      37.034  31.075  50.619  1.00  0.00           H  
ATOM    834  N3    G    26      37.554  29.189  49.609  1.00  0.00           N  
ATOM    835  C4    G    26      37.864  27.916  49.279  1.00  0.00           C  
ATOM    836  C3'   G    26      37.849  27.681  45.141  1.00  0.00           C  
ATOM    837  H3'   G    26      38.645  27.100  45.605  1.00  0.00           H  
ATOM    838  C2'   G    26      37.152  28.576  46.219  1.00  0.00           C  
ATOM    839  H2'   G    26      37.934  29.095  46.773  1.00  0.00           H  
ATOM    840  O2'   G    26      36.082  29.435  45.808  1.00  0.00           O  
ATOM    841 HO2'   G    26      35.698  29.744  46.632  1.00  0.00           H  
ATOM    842  O3'   G    26      38.262  28.416  43.991  1.00  0.00           O  
ATOM    843  P     U    27      39.707  29.013  43.902  1.00  0.00           P  
ATOM    844  OP1   U    27      39.725  29.818  42.655  1.00  0.00           O  
ATOM    845  OP2   U    27      40.667  27.872  44.020  1.00  0.00           O  
ATOM    846  O5'   U    27      39.688  29.992  45.129  1.00  0.00           O  
ATOM    847  C5'   U    27      38.903  31.195  44.994  1.00  0.00           C  
ATOM    848  H5'   U    27      37.867  30.858  44.989  1.00  0.00           H  
ATOM    849 H5''   U    27      39.142  31.685  44.050  1.00  0.00           H  
ATOM    850  C4'   U    27      39.093  32.089  46.227  1.00  0.00           C  
ATOM    851  H4'   U    27      38.340  32.876  46.250  1.00  0.00           H  
ATOM    852  O4'   U    27      38.854  31.311  47.431  1.00  0.00           O  
ATOM    853  C1'   U    27      39.720  31.713  48.448  1.00  0.00           C  
ATOM    854  H1'   U    27      39.183  32.137  49.296  1.00  0.00           H  
ATOM    855  N1    U    27      40.651  30.591  48.857  1.00  0.00           N  
ATOM    856  C6    U    27      40.842  29.469  48.116  1.00  0.00           C  
ATOM    857  H6    U    27      40.376  29.316  47.154  1.00  0.00           H  
ATOM    858  C5    U    27      41.548  28.435  48.567  1.00  0.00           C  
ATOM    859  H5    U    27      41.581  27.495  48.036  1.00  0.00           H  
ATOM    860  C4    U    27      42.091  28.425  49.880  1.00  0.00           C  
ATOM    861  O4    U    27      42.620  27.506  50.455  1.00  0.00           O  
ATOM    862  N3    U    27      42.038  29.612  50.517  1.00  0.00           N  
ATOM    863  H3    U    27      42.414  29.725  51.448  1.00  0.00           H  
ATOM    864  C2    U    27      41.195  30.635  50.128  1.00  0.00           C  
ATOM    865  O2    U    27      40.973  31.554  50.903  1.00  0.00           O  
ATOM    866  C3'   U    27      40.517  32.674  46.425  1.00  0.00           C  
ATOM    867  H3'   U    27      41.276  31.924  46.199  1.00  0.00           H  
ATOM    868  C2'   U    27      40.521  32.870  47.889  1.00  0.00           C  
ATOM    869  H2'   U    27      41.495  32.800  48.374  1.00  0.00           H  
ATOM    870  O2'   U    27      40.078  34.161  48.332  1.00  0.00           O  
ATOM    871 HO2'   U    27      40.177  34.807  47.629  1.00  0.00           H  
ATOM    872  O3'   U    27      40.820  33.897  45.757  1.00  0.00           O  
ATOM    873  P     C    28      42.116  33.914  44.822  1.00  0.00           P  
ATOM    874  OP1   C    28      42.263  35.326  44.399  1.00  0.00           O  
ATOM    875  OP2   C    28      42.080  32.810  43.867  1.00  0.00           O  
ATOM    876  O5'   C    28      43.254  33.697  45.829  1.00  0.00           O  
ATOM    877  C5'   C    28      43.632  34.535  46.870  1.00  0.00           C  
ATOM    878  H5'   C    28      42.720  34.907  47.337  1.00  0.00           H  
ATOM    879 H5''   C    28      44.115  35.356  46.341  1.00  0.00           H  
ATOM    880  C4'   C    28      44.542  33.806  47.877  1.00  0.00           C  
ATOM    881  H4'   C    28      44.815  34.545  48.630  1.00  0.00           H  
ATOM    882  O4'   C    28      44.108  32.528  48.353  1.00  0.00           O  
ATOM    883  C1'   C    28      45.210  31.655  48.455  1.00  0.00           C  
ATOM    884  H1'   C    28      45.265  31.520  49.535  1.00  0.00           H  
ATOM    885  N1    C    28      45.043  30.398  47.605  1.00  0.00           N  
ATOM    886  C6    C    28      43.920  30.117  46.859  1.00  0.00           C  
ATOM    887  H6    C    28      43.118  30.833  46.762  1.00  0.00           H  
ATOM    888  C5    C    28      43.709  28.919  46.200  1.00  0.00           C  
ATOM    889  H5    C    28      42.871  28.751  45.539  1.00  0.00           H  
ATOM    890  C4    C    28      44.808  28.064  46.349  1.00  0.00           C  
ATOM    891  N4    C    28      44.826  26.866  45.783  1.00  0.00           N  
ATOM    892  H41   C    28      45.690  26.342  45.760  1.00  0.00           H  
ATOM    893  H42   C    28      44.024  26.555  45.254  1.00  0.00           H  
ATOM    894  N3    C    28      45.849  28.194  47.117  1.00  0.00           N  
ATOM    895  C2    C    28      45.942  29.343  47.863  1.00  0.00           C  
ATOM    896  O2    C    28      46.880  29.408  48.663  1.00  0.00           O  
ATOM    897  C3'   C    28      45.798  33.454  47.122  1.00  0.00           C  
ATOM    898  H3'   C    28      45.508  33.061  46.148  1.00  0.00           H  
ATOM    899  C2'   C    28      46.427  32.400  47.995  1.00  0.00           C  
ATOM    900  H2'   C    28      47.190  31.837  47.456  1.00  0.00           H  
ATOM    901  O2'   C    28      47.043  32.907  49.172  1.00  0.00           O  
ATOM    902 HO2'   C    28      47.413  33.763  48.942  1.00  0.00           H  
ATOM    903  O3'   C    28      46.514  34.683  47.054  1.00  0.00           O  
ATOM    904  P     U    29      47.728  34.938  46.017  1.00  0.00           P  
ATOM    905  OP1   U    29      48.475  36.178  46.374  1.00  0.00           O  
ATOM    906  OP2   U    29      47.213  34.849  44.598  1.00  0.00           O  
ATOM    907  O5'   U    29      48.698  33.697  46.211  1.00  0.00           O  
ATOM    908  C5'   U    29      49.752  33.746  47.148  1.00  0.00           C  
ATOM    909  H5'   U    29      49.303  33.989  48.111  1.00  0.00           H  
ATOM    910 H5''   U    29      50.410  34.562  46.847  1.00  0.00           H  
ATOM    911  C4'   U    29      50.759  32.548  47.222  1.00  0.00           C  
ATOM    912  H4'   U    29      51.425  32.657  48.078  1.00  0.00           H  
ATOM    913  O4'   U    29      50.034  31.366  47.517  1.00  0.00           O  
ATOM    914  C1'   U    29      50.703  30.274  46.850  1.00  0.00           C  
ATOM    915  H1'   U    29      51.151  29.628  47.604  1.00  0.00           H  
ATOM    916  N1    U    29      49.870  29.450  45.967  1.00  0.00           N  
ATOM    917  C6    U    29      48.802  29.968  45.307  1.00  0.00           C  
ATOM    918  H6    U    29      48.606  31.029  45.266  1.00  0.00           H  
ATOM    919  C5    U    29      47.891  29.178  44.649  1.00  0.00           C  
ATOM    920  H5    U    29      46.991  29.510  44.151  1.00  0.00           H  
ATOM    921  C4    U    29      48.131  27.748  44.595  1.00  0.00           C  
ATOM    922  O4    U    29      47.382  26.958  44.056  1.00  0.00           O  
ATOM    923  N3    U    29      49.230  27.337  45.280  1.00  0.00           N  
ATOM    924  H3    U    29      49.364  26.337  45.233  1.00  0.00           H  
ATOM    925  C2    U    29      50.120  28.051  46.002  1.00  0.00           C  
ATOM    926  O2    U    29      51.097  27.480  46.539  1.00  0.00           O  
ATOM    927  C3'   U    29      51.502  32.473  45.936  1.00  0.00           C  
ATOM    928  H3'   U    29      50.777  32.630  45.138  1.00  0.00           H  
ATOM    929  C2'   U    29      51.848  30.938  46.127  1.00  0.00           C  
ATOM    930  H2'   U    29      52.008  30.498  45.142  1.00  0.00           H  
ATOM    931  O2'   U    29      53.097  30.785  46.875  1.00  0.00           O  
ATOM    932 HO2'   U    29      53.864  30.908  46.312  1.00  0.00           H  
ATOM    933  O3'   U    29      52.591  33.325  45.817  1.00  0.00           O  
ATOM    934  P     A    30      53.138  33.688  44.376  1.00  0.00           P  
ATOM    935  OP1   A    30      54.117  34.774  44.640  1.00  0.00           O  
ATOM    936  OP2   A    30      51.996  33.915  43.514  1.00  0.00           O  
ATOM    937  O5'   A    30      53.977  32.385  43.907  1.00  0.00           O  
ATOM    938  C5'   A    30      55.317  32.175  44.310  1.00  0.00           C  
ATOM    939  H5'   A    30      55.381  32.467  45.358  1.00  0.00           H  
ATOM    940 H5''   A    30      55.989  32.848  43.777  1.00  0.00           H  
ATOM    941  C4'   A    30      55.686  30.712  44.224  1.00  0.00           C  
ATOM    942  H4'   A    30      56.697  30.666  44.629  1.00  0.00           H  
ATOM    943  O4'   A    30      54.629  29.910  44.826  1.00  0.00           O  
ATOM    944  C1'   A    30      54.491  28.698  44.118  1.00  0.00           C  
ATOM    945  H1'   A    30      54.693  27.822  44.735  1.00  0.00           H  
ATOM    946  N9    A    30      53.173  28.601  43.462  1.00  0.00           N  
ATOM    947  C8    A    30      52.327  29.596  42.933  1.00  0.00           C  
ATOM    948  H8    A    30      52.437  30.655  43.114  1.00  0.00           H  
ATOM    949  N7    A    30      51.370  29.001  42.323  1.00  0.00           N  
ATOM    950  C5    A    30      51.530  27.639  42.342  1.00  0.00           C  
ATOM    951  C6    A    30      50.911  26.507  41.861  1.00  0.00           C  
ATOM    952  N6    A    30      49.769  26.581  41.245  1.00  0.00           N  
ATOM    953  H61   A    30      49.229  25.747  41.064  1.00  0.00           H  
ATOM    954  H62   A    30      49.389  27.507  41.109  1.00  0.00           H  
ATOM    955  N1    A    30      51.326  25.287  42.137  1.00  0.00           N  
ATOM    956  C2    A    30      52.397  25.130  42.877  1.00  0.00           C  
ATOM    957  H2    A    30      52.762  24.116  42.949  1.00  0.00           H  
ATOM    958  N3    A    30      53.186  26.125  43.346  1.00  0.00           N  
ATOM    959  C4    A    30      52.641  27.347  43.091  1.00  0.00           C  
ATOM    960  C3'   A    30      55.824  30.264  42.727  1.00  0.00           C  
ATOM    961  H3'   A    30      54.978  30.666  42.169  1.00  0.00           H  
ATOM    962  C2'   A    30      55.464  28.820  42.957  1.00  0.00           C  
ATOM    963  H2'   A    30      55.018  28.535  42.004  1.00  0.00           H  
ATOM    964  O2'   A    30      56.529  27.923  43.183  1.00  0.00           O  
ATOM    965 HO2'   A    30      57.153  28.032  42.462  1.00  0.00           H  
ATOM    966  O3'   A    30      57.026  30.539  42.078  1.00  0.00           O  
ATOM    967  P     G    31      57.314  30.278  40.584  1.00  0.00           P  
ATOM    968  OP1   G    31      58.683  30.661  40.228  1.00  0.00           O  
ATOM    969  OP2   G    31      56.204  30.849  39.777  1.00  0.00           O  
ATOM    970  O5'   G    31      57.225  28.646  40.355  1.00  0.00           O  
ATOM    971  C5'   G    31      58.350  27.819  40.325  1.00  0.00           C  
ATOM    972  H5'   G    31      58.753  27.737  41.334  1.00  0.00           H  
ATOM    973 H5''   G    31      59.156  28.143  39.666  1.00  0.00           H  
ATOM    974  C4'   G    31      57.985  26.321  40.000  1.00  0.00           C  
ATOM    975  H4'   G    31      58.901  25.739  40.099  1.00  0.00           H  
ATOM    976  O4'   G    31      56.965  25.784  40.792  1.00  0.00           O  
ATOM    977  C1'   G    31      56.049  24.982  40.007  1.00  0.00           C  
ATOM    978  H1'   G    31      55.880  23.943  40.291  1.00  0.00           H  
ATOM    979  N9    G    31      54.713  25.614  39.826  1.00  0.00           N  
ATOM    980  C8    G    31      54.282  26.909  39.967  1.00  0.00           C  
ATOM    981  H8    G    31      55.010  27.657  40.247  1.00  0.00           H  
ATOM    982  N7    G    31      53.071  27.126  39.517  1.00  0.00           N  
ATOM    983  C5    G    31      52.607  25.867  39.211  1.00  0.00           C  
ATOM    984  C6    G    31      51.319  25.430  38.618  1.00  0.00           C  
ATOM    985  O6    G    31      50.291  25.993  38.214  1.00  0.00           O  
ATOM    986  N1    G    31      51.443  24.051  38.320  1.00  0.00           N  
ATOM    987  H1    G    31      50.613  23.655  37.903  1.00  0.00           H  
ATOM    988  C2    G    31      52.364  23.201  38.707  1.00  0.00           C  
ATOM    989  N2    G    31      52.198  22.036  38.341  1.00  0.00           N  
ATOM    990  H21   G    31      51.296  21.785  37.962  1.00  0.00           H  
ATOM    991  H22   G    31      52.975  21.392  38.359  1.00  0.00           H  
ATOM    992  N3    G    31      53.525  23.615  39.218  1.00  0.00           N  
ATOM    993  C4    G    31      53.545  24.948  39.429  1.00  0.00           C  
ATOM    994  C3'   G    31      57.521  26.177  38.574  1.00  0.00           C  
ATOM    995  H3'   G    31      56.757  26.876  38.232  1.00  0.00           H  
ATOM    996  C2'   G    31      56.815  24.834  38.662  1.00  0.00           C  
ATOM    997  H2'   G    31      56.109  24.622  37.859  1.00  0.00           H  
ATOM    998  O2'   G    31      57.656  23.723  38.866  1.00  0.00           O  
ATOM    999 HO2'   G    31      58.465  23.930  38.394  1.00  0.00           H  
ATOM   1000  O3'   G    31      58.650  26.062  37.650  1.00  0.00           O  
ATOM   1001  P     U    32      58.734  26.836  36.328  1.00  0.00           P  
ATOM   1002  OP1   U    32      60.127  26.784  35.773  1.00  0.00           O  
ATOM   1003  OP2   U    32      58.092  28.113  36.548  1.00  0.00           O  
ATOM   1004  O5'   U    32      57.792  25.901  35.474  1.00  0.00           O  
ATOM   1005  C5'   U    32      58.083  24.587  35.014  1.00  0.00           C  
ATOM   1006  H5'   U    32      58.298  24.011  35.915  1.00  0.00           H  
ATOM   1007 H5''   U    32      58.909  24.744  34.321  1.00  0.00           H  
ATOM   1008  C4'   U    32      56.994  23.755  34.253  1.00  0.00           C  
ATOM   1009  H4'   U    32      57.397  22.794  33.932  1.00  0.00           H  
ATOM   1010  O4'   U    32      55.856  23.694  35.079  1.00  0.00           O  
ATOM   1011  C1'   U    32      54.655  23.629  34.295  1.00  0.00           C  
ATOM   1012  H1'   U    32      54.259  22.614  34.314  1.00  0.00           H  
ATOM   1013  N1    U    32      53.684  24.615  34.718  1.00  0.00           N  
ATOM   1014  C6    U    32      53.991  25.779  35.488  1.00  0.00           C  
ATOM   1015  H6    U    32      55.007  25.929  35.821  1.00  0.00           H  
ATOM   1016  C5    U    32      53.122  26.783  35.770  1.00  0.00           C  
ATOM   1017  H5    U    32      53.525  27.675  36.227  1.00  0.00           H  
ATOM   1018  C4    U    32      51.729  26.622  35.397  1.00  0.00           C  
ATOM   1019  O4    U    32      50.932  27.478  35.531  1.00  0.00           O  
ATOM   1020  N3    U    32      51.461  25.402  34.820  1.00  0.00           N  
ATOM   1021  H3    U    32      50.481  25.166  34.769  1.00  0.00           H  
ATOM   1022  C2    U    32      52.328  24.360  34.464  1.00  0.00           C  
ATOM   1023  O2    U    32      51.877  23.355  33.989  1.00  0.00           O  
ATOM   1024  C3'   U    32      56.478  24.485  32.991  1.00  0.00           C  
ATOM   1025  H3'   U    32      56.410  25.510  33.355  1.00  0.00           H  
ATOM   1026  C2'   U    32      55.053  23.951  32.842  1.00  0.00           C  
ATOM   1027  H2'   U    32      54.444  24.736  32.393  1.00  0.00           H  
ATOM   1028  O2'   U    32      54.905  22.846  31.894  1.00  0.00           O  
ATOM   1029 HO2'   U    32      55.132  23.251  31.054  1.00  0.00           H  
ATOM   1030  O3'   U    32      57.233  24.247  31.821  1.00  0.00           O  
ATOM   1031  P     A    33      57.395  25.226  30.656  1.00  0.00           P  
ATOM   1032  OP1   A    33      58.555  24.733  29.910  1.00  0.00           O  
ATOM   1033  OP2   A    33      57.381  26.632  31.136  1.00  0.00           O  
ATOM   1034  O5'   A    33      56.036  24.891  29.838  1.00  0.00           O  
ATOM   1035  C5'   A    33      55.964  23.780  28.863  1.00  0.00           C  
ATOM   1036  H5'   A    33      56.408  22.854  29.230  1.00  0.00           H  
ATOM   1037 H5''   A    33      56.474  23.999  27.925  1.00  0.00           H  
ATOM   1038  C4'   A    33      54.495  23.549  28.529  1.00  0.00           C  
ATOM   1039  H4'   A    33      54.493  22.638  27.931  1.00  0.00           H  
ATOM   1040  O4'   A    33      53.582  23.453  29.543  1.00  0.00           O  
ATOM   1041  C1'   A    33      52.319  23.955  29.138  1.00  0.00           C  
ATOM   1042  H1'   A    33      51.570  23.171  29.251  1.00  0.00           H  
ATOM   1043  N9    A    33      51.998  25.054  30.033  1.00  0.00           N  
ATOM   1044  C8    A    33      52.793  25.792  30.784  1.00  0.00           C  
ATOM   1045  H8    A    33      53.857  25.631  30.869  1.00  0.00           H  
ATOM   1046  N7    A    33      52.256  26.691  31.559  1.00  0.00           N  
ATOM   1047  C5    A    33      50.858  26.429  31.306  1.00  0.00           C  
ATOM   1048  C6    A    33      49.621  26.934  31.721  1.00  0.00           C  
ATOM   1049  N6    A    33      49.451  27.870  32.723  1.00  0.00           N  
ATOM   1050  H61   A    33      48.543  28.015  33.140  1.00  0.00           H  
ATOM   1051  H62   A    33      50.239  28.208  33.257  1.00  0.00           H  
ATOM   1052  N1    A    33      48.487  26.584  31.206  1.00  0.00           N  
ATOM   1053  C2    A    33      48.517  25.645  30.261  1.00  0.00           C  
ATOM   1054  H2    A    33      47.597  25.383  29.759  1.00  0.00           H  
ATOM   1055  N3    A    33      49.575  25.142  29.724  1.00  0.00           N  
ATOM   1056  C4    A    33      50.767  25.545  30.288  1.00  0.00           C  
ATOM   1057  C3'   A    33      53.958  24.684  27.644  1.00  0.00           C  
ATOM   1058  H3'   A    33      54.281  25.597  28.144  1.00  0.00           H  
ATOM   1059  C2'   A    33      52.455  24.418  27.762  1.00  0.00           C  
ATOM   1060  H2'   A    33      51.904  25.338  27.569  1.00  0.00           H  
ATOM   1061  O2'   A    33      51.956  23.326  26.998  1.00  0.00           O  
ATOM   1062 HO2'   A    33      51.045  23.563  26.811  1.00  0.00           H  
ATOM   1063  O3'   A    33      54.424  24.666  26.261  1.00  0.00           O  
ATOM   1064  P     C    34      54.232  26.047  25.481  1.00  0.00           P  
ATOM   1065  OP1   C    34      54.623  25.800  24.045  1.00  0.00           O  
ATOM   1066  OP2   C    34      54.987  27.107  26.204  1.00  0.00           O  
ATOM   1067  O5'   C    34      52.690  26.454  25.535  1.00  0.00           O  
ATOM   1068  C5'   C    34      51.752  25.856  24.667  1.00  0.00           C  
ATOM   1069  H5'   C    34      51.721  24.774  24.795  1.00  0.00           H  
ATOM   1070 H5''   C    34      52.080  26.002  23.637  1.00  0.00           H  
ATOM   1071  C4'   C    34      50.288  26.358  24.784  1.00  0.00           C  
ATOM   1072  H4'   C    34      49.705  25.710  24.130  1.00  0.00           H  
ATOM   1073  O4'   C    34      49.898  26.296  26.164  1.00  0.00           O  
ATOM   1074  C1'   C    34      48.738  27.175  26.383  1.00  0.00           C  
ATOM   1075  H1'   C    34      47.806  26.621  26.498  1.00  0.00           H  
ATOM   1076  N1    C    34      49.000  28.010  27.643  1.00  0.00           N  
ATOM   1077  C6    C    34      50.311  28.237  28.136  1.00  0.00           C  
ATOM   1078  H6    C    34      51.159  27.776  27.651  1.00  0.00           H  
ATOM   1079  C5    C    34      50.452  29.155  29.086  1.00  0.00           C  
ATOM   1080  H5    C    34      51.371  29.504  29.534  1.00  0.00           H  
ATOM   1081  C4    C    34      49.240  29.677  29.638  1.00  0.00           C  
ATOM   1082  N4    C    34      49.410  30.463  30.642  1.00  0.00           N  
ATOM   1083  H41   C    34      48.559  30.849  31.025  1.00  0.00           H  
ATOM   1084  H42   C    34      50.314  30.685  31.035  1.00  0.00           H  
ATOM   1085  N3    C    34      48.014  29.447  29.215  1.00  0.00           N  
ATOM   1086  C2    C    34      47.853  28.604  28.181  1.00  0.00           C  
ATOM   1087  O2    C    34      46.698  28.469  27.819  1.00  0.00           O  
ATOM   1088  C3'   C    34      50.027  27.819  24.450  1.00  0.00           C  
ATOM   1089  H3'   C    34      50.739  28.500  24.917  1.00  0.00           H  
ATOM   1090  C2'   C    34      48.678  28.015  25.063  1.00  0.00           C  
ATOM   1091  H2'   C    34      48.417  29.049  25.289  1.00  0.00           H  
ATOM   1092  O2'   C    34      47.633  27.470  24.290  1.00  0.00           O  
ATOM   1093 HO2'   C    34      46.992  28.176  24.181  1.00  0.00           H  
ATOM   1094  O3'   C    34      50.028  27.884  23.041  1.00  0.00           O  
ATOM   1095  P     C    35      50.262  29.303  22.303  1.00  0.00           P  
ATOM   1096  OP1   C    35      50.186  29.121  20.887  1.00  0.00           O  
ATOM   1097  OP2   C    35      51.503  29.816  22.919  1.00  0.00           O  
ATOM   1098  O5'   C    35      49.076  30.161  22.778  1.00  0.00           O  
ATOM   1099  C5'   C    35      47.714  29.856  22.288  1.00  0.00           C  
ATOM   1100  H5'   C    35      47.589  28.775  22.339  1.00  0.00           H  
ATOM   1101 H5''   C    35      47.731  30.239  21.267  1.00  0.00           H  
ATOM   1102  C4'   C    35      46.534  30.540  23.044  1.00  0.00           C  
ATOM   1103  H4'   C    35      45.654  30.087  22.587  1.00  0.00           H  
ATOM   1104  O4'   C    35      46.413  30.212  24.444  1.00  0.00           O  
ATOM   1105  C1'   C    35      45.795  31.289  25.137  1.00  0.00           C  
ATOM   1106  H1'   C    35      44.838  31.000  25.569  1.00  0.00           H  
ATOM   1107  N1    C    35      46.605  31.958  26.188  1.00  0.00           N  
ATOM   1108  C6    C    35      47.976  31.706  26.194  1.00  0.00           C  
ATOM   1109  H6    C    35      48.546  31.157  25.460  1.00  0.00           H  
ATOM   1110  C5    C    35      48.710  32.272  27.205  1.00  0.00           C  
ATOM   1111  H5    C    35      49.779  32.123  27.168  1.00  0.00           H  
ATOM   1112  C4    C    35      48.049  32.980  28.221  1.00  0.00           C  
ATOM   1113  N4    C    35      48.631  33.345  29.294  1.00  0.00           N  
ATOM   1114  H41   C    35      48.202  33.973  29.958  1.00  0.00           H  
ATOM   1115  H42   C    35      49.602  33.123  29.460  1.00  0.00           H  
ATOM   1116  N3    C    35      46.733  33.233  28.143  1.00  0.00           N  
ATOM   1117  C2    C    35      45.996  32.835  27.140  1.00  0.00           C  
ATOM   1118  O2    C    35      44.844  33.287  27.094  1.00  0.00           O  
ATOM   1119  C3'   C    35      46.448  32.034  23.001  1.00  0.00           C  
ATOM   1120  H3'   C    35      47.420  32.446  23.272  1.00  0.00           H  
ATOM   1121  C2'   C    35      45.476  32.391  24.147  1.00  0.00           C  
ATOM   1122  H2'   C    35      45.732  33.388  24.504  1.00  0.00           H  
ATOM   1123  O2'   C    35      44.093  32.243  23.894  1.00  0.00           O  
ATOM   1124 HO2'   C    35      43.617  32.724  24.574  1.00  0.00           H  
ATOM   1125  O3'   C    35      46.012  32.597  21.756  1.00  0.00           O  
ATOM   1126  P     C    36      46.670  33.968  21.252  1.00  0.00           P  
ATOM   1127  OP1   C    36      46.047  34.160  19.844  1.00  0.00           O  
ATOM   1128  OP2   C    36      48.145  34.013  21.334  1.00  0.00           O  
ATOM   1129  O5'   C    36      46.068  35.068  22.171  1.00  0.00           O  
ATOM   1130  C5'   C    36      44.712  35.316  22.234  1.00  0.00           C  
ATOM   1131  H5'   C    36      44.039  34.458  22.243  1.00  0.00           H  
ATOM   1132 H5''   C    36      44.500  36.001  21.413  1.00  0.00           H  
ATOM   1133  C4'   C    36      44.284  36.135  23.374  1.00  0.00           C  
ATOM   1134  H4'   C    36      43.195  36.121  23.326  1.00  0.00           H  
ATOM   1135  O4'   C    36      44.560  35.498  24.604  1.00  0.00           O  
ATOM   1136  C1'   C    36      44.573  36.509  25.633  1.00  0.00           C  
ATOM   1137  H1'   C    36      43.709  36.376  26.284  1.00  0.00           H  
ATOM   1138  N1    C    36      45.906  36.602  26.341  1.00  0.00           N  
ATOM   1139  C6    C    36      47.058  36.040  25.897  1.00  0.00           C  
ATOM   1140  H6    C    36      47.087  35.593  24.914  1.00  0.00           H  
ATOM   1141  C5    C    36      48.160  36.087  26.729  1.00  0.00           C  
ATOM   1142  H5    C    36      49.077  35.699  26.312  1.00  0.00           H  
ATOM   1143  C4    C    36      48.112  36.756  28.000  1.00  0.00           C  
ATOM   1144  N4    C    36      49.108  36.549  28.824  1.00  0.00           N  
ATOM   1145  H41   C    36      49.011  36.873  29.776  1.00  0.00           H  
ATOM   1146  H42   C    36      49.851  35.943  28.506  1.00  0.00           H  
ATOM   1147  N3    C    36      46.998  37.237  28.463  1.00  0.00           N  
ATOM   1148  C2    C    36      45.928  37.215  27.606  1.00  0.00           C  
ATOM   1149  O2    C    36      44.879  37.665  28.026  1.00  0.00           O  
ATOM   1150  C3'   C    36      44.825  37.568  23.421  1.00  0.00           C  
ATOM   1151  H3'   C    36      45.906  37.548  23.289  1.00  0.00           H  
ATOM   1152  C2'   C    36      44.360  37.877  24.849  1.00  0.00           C  
ATOM   1153  H2'   C    36      44.911  38.652  25.383  1.00  0.00           H  
ATOM   1154  O2'   C    36      42.953  38.133  25.043  1.00  0.00           O  
ATOM   1155 HO2'   C    36      42.781  38.377  25.956  1.00  0.00           H  
ATOM   1156  O3'   C    36      44.313  38.392  22.438  1.00  0.00           O  
ATOM   1157  P     C    37      45.009  39.684  22.049  1.00  0.00           P  
ATOM   1158  OP1   C    37      44.330  40.180  20.828  1.00  0.00           O  
ATOM   1159  OP2   C    37      46.414  39.416  22.037  1.00  0.00           O  
ATOM   1160  O5'   C    37      44.926  40.780  23.205  1.00  0.00           O  
ATOM   1161  C5'   C    37      43.811  41.490  23.495  1.00  0.00           C  
ATOM   1162  H5'   C    37      42.928  40.851  23.499  1.00  0.00           H  
ATOM   1163 H5''   C    37      43.731  42.187  22.661  1.00  0.00           H  
ATOM   1164  C4'   C    37      43.960  42.134  24.880  1.00  0.00           C  
ATOM   1165  H4'   C    37      43.022  42.613  25.161  1.00  0.00           H  
ATOM   1166  O4'   C    37      44.442  41.251  25.862  1.00  0.00           O  
ATOM   1167  C1'   C    37      45.000  42.047  26.883  1.00  0.00           C  
ATOM   1168  H1'   C    37      44.312  42.052  27.728  1.00  0.00           H  
ATOM   1169  N1    C    37      46.332  41.451  27.190  1.00  0.00           N  
ATOM   1170  C6    C    37      46.996  40.579  26.322  1.00  0.00           C  
ATOM   1171  H6    C    37      46.577  40.495  25.330  1.00  0.00           H  
ATOM   1172  C5    C    37      48.223  40.055  26.640  1.00  0.00           C  
ATOM   1173  H5    C    37      48.739  39.449  25.910  1.00  0.00           H  
ATOM   1174  C4    C    37      48.759  40.211  27.951  1.00  0.00           C  
ATOM   1175  N4    C    37      49.906  39.634  28.287  1.00  0.00           N  
ATOM   1176  H41   C    37      50.197  39.863  29.226  1.00  0.00           H  
ATOM   1177  H42   C    37      50.400  39.019  27.655  1.00  0.00           H  
ATOM   1178  N3    C    37      48.105  41.049  28.775  1.00  0.00           N  
ATOM   1179  C2    C    37      46.937  41.694  28.430  1.00  0.00           C  
ATOM   1180  O2    C    37      46.610  42.708  29.077  1.00  0.00           O  
ATOM   1181  C3'   C    37      45.082  43.193  24.825  1.00  0.00           C  
ATOM   1182  H3'   C    37      45.962  42.721  24.388  1.00  0.00           H  
ATOM   1183  C2'   C    37      45.245  43.442  26.363  1.00  0.00           C  
ATOM   1184  H2'   C    37      46.287  43.730  26.499  1.00  0.00           H  
ATOM   1185  O2'   C    37      44.411  44.447  26.989  1.00  0.00           O  
ATOM   1186 HO2'   C    37      43.759  44.688  26.328  1.00  0.00           H  
ATOM   1187  O3'   C    37      44.727  44.347  24.194  1.00  0.00           O  
ATOM   1188  P     U    38      45.912  45.201  23.603  1.00  0.00           P  
ATOM   1189  OP1   U    38      45.318  46.379  22.925  1.00  0.00           O  
ATOM   1190  OP2   U    38      46.618  44.258  22.750  1.00  0.00           O  
ATOM   1191  O5'   U    38      46.839  45.636  24.801  1.00  0.00           O  
ATOM   1192  C5'   U    38      46.533  46.884  25.490  1.00  0.00           C  
ATOM   1193  H5'   U    38      45.491  46.844  25.807  1.00  0.00           H  
ATOM   1194 H5''   U    38      46.757  47.670  24.769  1.00  0.00           H  
ATOM   1195  C4'   U    38      47.390  47.148  26.780  1.00  0.00           C  
ATOM   1196  H4'   U    38      46.967  47.991  27.328  1.00  0.00           H  
ATOM   1197  O4'   U    38      47.454  46.046  27.656  1.00  0.00           O  
ATOM   1198  C1'   U    38      48.730  46.030  28.293  1.00  0.00           C  
ATOM   1199  H1'   U    38      48.782  45.952  29.379  1.00  0.00           H  
ATOM   1200  N1    U    38      49.525  44.871  27.722  1.00  0.00           N  
ATOM   1201  C6    U    38      49.305  44.187  26.550  1.00  0.00           C  
ATOM   1202  H6    U    38      48.518  44.514  25.886  1.00  0.00           H  
ATOM   1203  C5    U    38      49.980  43.070  26.241  1.00  0.00           C  
ATOM   1204  H5    U    38      49.748  42.437  25.397  1.00  0.00           H  
ATOM   1205  C4    U    38      51.208  42.699  26.933  1.00  0.00           C  
ATOM   1206  O4    U    38      51.936  41.769  26.611  1.00  0.00           O  
ATOM   1207  N3    U    38      51.374  43.371  28.121  1.00  0.00           N  
ATOM   1208  H3    U    38      52.203  43.227  28.680  1.00  0.00           H  
ATOM   1209  C2    U    38      50.622  44.461  28.541  1.00  0.00           C  
ATOM   1210  O2    U    38      50.935  44.986  29.614  1.00  0.00           O  
ATOM   1211  C3'   U    38      48.853  47.571  26.547  1.00  0.00           C  
ATOM   1212  H3'   U    38      49.296  46.832  25.880  1.00  0.00           H  
ATOM   1213  C2'   U    38      49.494  47.368  28.001  1.00  0.00           C  
ATOM   1214  H2'   U    38      50.571  47.197  27.978  1.00  0.00           H  
ATOM   1215  O2'   U    38      49.040  48.333  28.963  1.00  0.00           O  
ATOM   1216 HO2'   U    38      49.361  49.202  28.708  1.00  0.00           H  
ATOM   1217  O3'   U    38      48.839  48.931  26.120  1.00  0.00           O  
ATOM   1218  P     A    39      50.151  49.743  25.753  1.00  0.00           P  
ATOM   1219  OP1   A    39      49.774  50.747  24.740  1.00  0.00           O  
ATOM   1220  OP2   A    39      51.331  48.853  25.515  1.00  0.00           O  
ATOM   1221  O5'   A    39      50.385  50.496  27.112  1.00  0.00           O  
ATOM   1222  C5'   A    39      49.520  51.456  27.727  1.00  0.00           C  
ATOM   1223  H5'   A    39      48.610  50.882  27.903  1.00  0.00           H  
ATOM   1224 H5''   A    39      49.255  52.362  27.183  1.00  0.00           H  
ATOM   1225  C4'   A    39      50.050  51.871  29.115  1.00  0.00           C  
ATOM   1226  H4'   A    39      49.267  52.388  29.671  1.00  0.00           H  
ATOM   1227  O4'   A    39      50.358  50.749  29.900  1.00  0.00           O  
ATOM   1228  C1'   A    39      51.577  51.112  30.665  1.00  0.00           C  
ATOM   1229  H1'   A    39      51.405  50.871  31.714  1.00  0.00           H  
ATOM   1230  N9    A    39      52.751  50.252  30.327  1.00  0.00           N  
ATOM   1231  C8    A    39      52.949  49.398  29.228  1.00  0.00           C  
ATOM   1232  H8    A    39      52.220  49.428  28.432  1.00  0.00           H  
ATOM   1233  N7    A    39      54.034  48.708  29.354  1.00  0.00           N  
ATOM   1234  C5    A    39      54.556  49.183  30.551  1.00  0.00           C  
ATOM   1235  C6    A    39      55.732  48.935  31.266  1.00  0.00           C  
ATOM   1236  N6    A    39      56.539  47.963  31.099  1.00  0.00           N  
ATOM   1237  H61   A    39      57.349  47.881  31.697  1.00  0.00           H  
ATOM   1238  H62   A    39      56.512  47.355  30.293  1.00  0.00           H  
ATOM   1239  N1    A    39      56.150  49.670  32.289  1.00  0.00           N  
ATOM   1240  C2    A    39      55.383  50.707  32.609  1.00  0.00           C  
ATOM   1241  H2    A    39      55.641  51.267  33.496  1.00  0.00           H  
ATOM   1242  N3    A    39      54.191  51.045  32.087  1.00  0.00           N  
ATOM   1243  C4    A    39      53.899  50.239  31.085  1.00  0.00           C  
ATOM   1244  C3'   A    39      51.316  52.728  29.043  1.00  0.00           C  
ATOM   1245  H3'   A    39      51.978  52.380  28.250  1.00  0.00           H  
ATOM   1246  C2'   A    39      51.952  52.527  30.382  1.00  0.00           C  
ATOM   1247  H2'   A    39      53.025  52.720  30.345  1.00  0.00           H  
ATOM   1248  O2'   A    39      51.315  53.290  31.363  1.00  0.00           O  
ATOM   1249 HO2'   A    39      51.000  54.036  30.847  1.00  0.00           H  
ATOM   1250  O3'   A    39      50.956  54.100  28.880  1.00  0.00           O  
ATOM   1251  P     G    40      51.936  55.114  28.279  1.00  0.00           P  
ATOM   1252  OP1   G    40      51.295  56.476  28.438  1.00  0.00           O  
ATOM   1253  OP2   G    40      52.228  54.694  26.874  1.00  0.00           O  
ATOM   1254  O5'   G    40      53.281  55.070  29.117  1.00  0.00           O  
ATOM   1255  C5'   G    40      53.392  55.878  30.296  1.00  0.00           C  
ATOM   1256  H5'   G    40      52.549  55.722  30.970  1.00  0.00           H  
ATOM   1257 H5''   G    40      53.390  56.917  29.967  1.00  0.00           H  
ATOM   1258  C4'   G    40      54.726  55.613  31.007  1.00  0.00           C  
ATOM   1259  H4'   G    40      54.792  56.185  31.932  1.00  0.00           H  
ATOM   1260  O4'   G    40      54.864  54.299  31.428  1.00  0.00           O  
ATOM   1261  C1'   G    40      56.272  53.944  31.311  1.00  0.00           C  
ATOM   1262  H1'   G    40      56.703  53.491  32.204  1.00  0.00           H  
ATOM   1263  N9    G    40      56.432  52.885  30.271  1.00  0.00           N  
ATOM   1264  C8    G    40      55.632  52.564  29.176  1.00  0.00           C  
ATOM   1265  H8    G    40      54.707  53.093  28.996  1.00  0.00           H  
ATOM   1266  N7    G    40      56.129  51.687  28.419  1.00  0.00           N  
ATOM   1267  C5    G    40      57.302  51.194  29.107  1.00  0.00           C  
ATOM   1268  C6    G    40      58.156  50.066  28.893  1.00  0.00           C  
ATOM   1269  O6    G    40      58.106  49.310  27.898  1.00  0.00           O  
ATOM   1270  N1    G    40      59.130  49.910  29.795  1.00  0.00           N  
ATOM   1271  H1    G    40      59.791  49.151  29.714  1.00  0.00           H  
ATOM   1272  C2    G    40      59.340  50.820  30.855  1.00  0.00           C  
ATOM   1273  N2    G    40      60.172  50.470  31.764  1.00  0.00           N  
ATOM   1274  H21   G    40      60.715  49.620  31.714  1.00  0.00           H  
ATOM   1275  H22   G    40      59.965  50.912  32.648  1.00  0.00           H  
ATOM   1276  N3    G    40      58.550  51.904  31.138  1.00  0.00           N  
ATOM   1277  C4    G    40      57.565  52.005  30.210  1.00  0.00           C  
ATOM   1278  C3'   G    40      55.922  55.919  30.104  1.00  0.00           C  
ATOM   1279  H3'   G    40      55.826  55.526  29.092  1.00  0.00           H  
ATOM   1280  C2'   G    40      56.995  55.176  30.863  1.00  0.00           C  
ATOM   1281  H2'   G    40      57.800  54.966  30.159  1.00  0.00           H  
ATOM   1282  O2'   G    40      57.461  55.839  31.976  1.00  0.00           O  
ATOM   1283 HO2'   G    40      57.767  56.691  31.655  1.00  0.00           H  
ATOM   1284  O3'   G    40      55.948  57.345  30.100  1.00  0.00           O  
ATOM   1285  P     G    41      57.132  58.099  29.380  1.00  0.00           P  
ATOM   1286  OP1   G    41      56.768  59.525  29.341  1.00  0.00           O  
ATOM   1287  OP2   G    41      57.466  57.409  28.132  1.00  0.00           O  
ATOM   1288  O5'   G    41      58.296  57.901  30.437  1.00  0.00           O  
ATOM   1289  C5'   G    41      58.553  58.805  31.489  1.00  0.00           C  
ATOM   1290  H5'   G    41      57.729  58.685  32.193  1.00  0.00           H  
ATOM   1291 H5''   G    41      58.620  59.838  31.147  1.00  0.00           H  
ATOM   1292  C4'   G    41      59.908  58.612  32.210  1.00  0.00           C  
ATOM   1293  H4'   G    41      59.935  59.106  33.182  1.00  0.00           H  
ATOM   1294  O4'   G    41      60.117  57.226  32.469  1.00  0.00           O  
ATOM   1295  C1'   G    41      61.435  56.878  32.293  1.00  0.00           C  
ATOM   1296  H1'   G    41      61.846  56.496  33.228  1.00  0.00           H  
ATOM   1297  N9    G    41      61.560  55.873  31.289  1.00  0.00           N  
ATOM   1298  C8    G    41      61.091  55.938  30.041  1.00  0.00           C  
ATOM   1299  H8    G    41      60.569  56.761  29.575  1.00  0.00           H  
ATOM   1300  N7    G    41      61.310  54.821  29.390  1.00  0.00           N  
ATOM   1301  C5    G    41      61.994  53.955  30.258  1.00  0.00           C  
ATOM   1302  C6    G    41      62.403  52.583  30.108  1.00  0.00           C  
ATOM   1303  O6    G    41      62.212  51.897  29.111  1.00  0.00           O  
ATOM   1304  N1    G    41      63.061  52.097  31.144  1.00  0.00           N  
ATOM   1305  H1    G    41      63.295  51.116  31.080  1.00  0.00           H  
ATOM   1306  C2    G    41      63.280  52.827  32.248  1.00  0.00           C  
ATOM   1307  N2    G    41      64.160  52.314  33.036  1.00  0.00           N  
ATOM   1308  H21   G    41      64.431  51.361  32.838  1.00  0.00           H  
ATOM   1309  H22   G    41      64.695  52.900  33.661  1.00  0.00           H  
ATOM   1310  N3    G    41      62.915  54.090  32.453  1.00  0.00           N  
ATOM   1311  C4    G    41      62.194  54.648  31.414  1.00  0.00           C  
ATOM   1312  C3'   G    41      61.098  58.983  31.362  1.00  0.00           C  
ATOM   1313  H3'   G    41      60.899  58.797  30.306  1.00  0.00           H  
ATOM   1314  C2'   G    41      62.277  58.109  31.840  1.00  0.00           C  
ATOM   1315  H2'   G    41      62.963  58.040  30.995  1.00  0.00           H  
ATOM   1316  O2'   G    41      62.917  58.703  33.015  1.00  0.00           O  
ATOM   1317 HO2'   G    41      63.504  59.396  32.703  1.00  0.00           H  
ATOM   1318  O3'   G    41      61.332  60.350  31.516  1.00  0.00           O  
ATOM   1319  P     U    42      62.241  61.148  30.507  1.00  0.00           P  
ATOM   1320  OP1   U    42      62.156  62.584  30.867  1.00  0.00           O  
ATOM   1321  OP2   U    42      61.890  60.778  29.168  1.00  0.00           O  
ATOM   1322  O5'   U    42      63.786  60.658  30.818  1.00  0.00           O  
ATOM   1323  C5'   U    42      64.575  61.280  31.728  1.00  0.00           C  
ATOM   1324  H5'   U    42      63.989  61.452  32.631  1.00  0.00           H  
ATOM   1325 H5''   U    42      64.886  62.273  31.402  1.00  0.00           H  
ATOM   1326  C4'   U    42      65.864  60.510  32.020  1.00  0.00           C  
ATOM   1327  H4'   U    42      66.343  60.955  32.892  1.00  0.00           H  
ATOM   1328  O4'   U    42      65.554  59.183  32.381  1.00  0.00           O  
ATOM   1329  C1'   U    42      66.700  58.393  31.998  1.00  0.00           C  
ATOM   1330  H1'   U    42      67.132  58.059  32.941  1.00  0.00           H  
ATOM   1331  N1    U    42      66.383  57.243  31.139  1.00  0.00           N  
ATOM   1332  C6    U    42      65.463  57.340  30.196  1.00  0.00           C  
ATOM   1333  H6    U    42      65.085  58.294  29.858  1.00  0.00           H  
ATOM   1334  C5    U    42      64.988  56.099  29.694  1.00  0.00           C  
ATOM   1335  H5    U    42      64.262  56.271  28.913  1.00  0.00           H  
ATOM   1336  C4    U    42      65.502  54.778  30.061  1.00  0.00           C  
ATOM   1337  O4    U    42      65.119  53.731  29.611  1.00  0.00           O  
ATOM   1338  N3    U    42      66.587  54.852  30.907  1.00  0.00           N  
ATOM   1339  H3    U    42      67.159  54.045  31.111  1.00  0.00           H  
ATOM   1340  C2    U    42      67.050  56.013  31.451  1.00  0.00           C  
ATOM   1341  O2    U    42      68.095  56.055  32.071  1.00  0.00           O  
ATOM   1342  C3'   U    42      66.861  60.569  30.892  1.00  0.00           C  
ATOM   1343  H3'   U    42      66.234  60.267  30.054  1.00  0.00           H  
ATOM   1344  C2'   U    42      67.693  59.406  31.432  1.00  0.00           C  
ATOM   1345  H2'   U    42      68.320  58.964  30.657  1.00  0.00           H  
ATOM   1346  O2'   U    42      68.659  59.801  32.417  1.00  0.00           O  
ATOM   1347 HO2'   U    42      68.554  60.698  32.741  1.00  0.00           H  
ATOM   1348  O3'   U    42      67.603  61.750  30.827  1.00  0.00           O  
ATOM   1349  P     U    43      68.285  62.103  29.398  1.00  0.00           P  
ATOM   1350  OP1   U    43      68.945  63.395  29.431  1.00  0.00           O  
ATOM   1351  OP2   U    43      67.296  61.823  28.298  1.00  0.00           O  
ATOM   1352  O5'   U    43      69.443  60.983  29.310  1.00  0.00           O  
ATOM   1353  C5'   U    43      70.667  61.036  30.032  1.00  0.00           C  
ATOM   1354  H5'   U    43      70.460  61.093  31.100  1.00  0.00           H  
ATOM   1355 H5''   U    43      71.393  61.778  29.702  1.00  0.00           H  
ATOM   1356  C4'   U    43      71.445  59.725  29.697  1.00  0.00           C  
ATOM   1357  H4'   U    43      72.336  59.742  30.325  1.00  0.00           H  
ATOM   1358  O4'   U    43      70.605  58.644  30.091  1.00  0.00           O  
ATOM   1359  C1'   U    43      70.840  57.399  29.393  1.00  0.00           C  
ATOM   1360  H1'   U    43      71.452  56.723  29.991  1.00  0.00           H  
ATOM   1361  N1    U    43      69.657  56.654  28.848  1.00  0.00           N  
ATOM   1362  C6    U    43      68.621  57.327  28.219  1.00  0.00           C  
ATOM   1363  H6    U    43      68.660  58.406  28.224  1.00  0.00           H  
ATOM   1364  C5    U    43      67.689  56.663  27.589  1.00  0.00           C  
ATOM   1365  H5    U    43      66.906  57.157  27.033  1.00  0.00           H  
ATOM   1366  C4    U    43      67.660  55.193  27.580  1.00  0.00           C  
ATOM   1367  O4    U    43      66.792  54.568  26.960  1.00  0.00           O  
ATOM   1368  N3    U    43      68.649  54.624  28.265  1.00  0.00           N  
ATOM   1369  H3    U    43      68.691  53.615  28.282  1.00  0.00           H  
ATOM   1370  C2    U    43      69.674  55.315  28.969  1.00  0.00           C  
ATOM   1371  O2    U    43      70.606  54.769  29.532  1.00  0.00           O  
ATOM   1372  C3'   U    43      71.683  59.412  28.217  1.00  0.00           C  
ATOM   1373  H3'   U    43      70.795  59.689  27.649  1.00  0.00           H  
ATOM   1374  C2'   U    43      71.915  57.909  28.353  1.00  0.00           C  
ATOM   1375  H2'   U    43      71.772  57.407  27.396  1.00  0.00           H  
ATOM   1376  O2'   U    43      73.177  57.687  29.065  1.00  0.00           O  
ATOM   1377 HO2'   U    43      73.783  58.424  28.960  1.00  0.00           H  
ATOM   1378  O3'   U    43      72.851  59.963  27.619  1.00  0.00           O  
ATOM   1379  P     C    44      73.251  59.831  26.049  1.00  0.00           P  
ATOM   1380  OP1   C    44      74.370  60.769  25.920  1.00  0.00           O  
ATOM   1381  OP2   C    44      72.027  60.014  25.249  1.00  0.00           O  
ATOM   1382  O5'   C    44      73.782  58.318  25.868  1.00  0.00           O  
ATOM   1383  C5'   C    44      75.036  57.975  26.462  1.00  0.00           C  
ATOM   1384  H5'   C    44      75.121  58.434  27.447  1.00  0.00           H  
ATOM   1385 H5''   C    44      75.772  58.504  25.855  1.00  0.00           H  
ATOM   1386  C4'   C    44      75.232  56.465  26.364  1.00  0.00           C  
ATOM   1387  H4'   C    44      76.174  56.133  26.801  1.00  0.00           H  
ATOM   1388  O4'   C    44      74.078  55.975  27.083  1.00  0.00           O  
ATOM   1389  C1'   C    44      73.836  54.640  26.489  1.00  0.00           C  
ATOM   1390  H1'   C    44      73.945  53.888  27.271  1.00  0.00           H  
ATOM   1391  N1    C    44      72.425  54.466  25.973  1.00  0.00           N  
ATOM   1392  C6    C    44      71.675  55.553  25.607  1.00  0.00           C  
ATOM   1393  H6    C    44      72.092  56.518  25.359  1.00  0.00           H  
ATOM   1394  C5    C    44      70.385  55.421  25.256  1.00  0.00           C  
ATOM   1395  H5    C    44      69.763  56.234  24.912  1.00  0.00           H  
ATOM   1396  C4    C    44      69.908  54.062  25.095  1.00  0.00           C  
ATOM   1397  N4    C    44      68.764  53.868  24.610  1.00  0.00           N  
ATOM   1398  H41   C    44      68.491  52.903  24.490  1.00  0.00           H  
ATOM   1399  H42   C    44      68.290  54.667  24.214  1.00  0.00           H  
ATOM   1400  N3    C    44      70.592  53.010  25.465  1.00  0.00           N  
ATOM   1401  C2    C    44      71.856  53.211  25.962  1.00  0.00           C  
ATOM   1402  O2    C    44      72.466  52.149  26.185  1.00  0.00           O  
ATOM   1403  C3'   C    44      75.197  55.835  24.954  1.00  0.00           C  
ATOM   1404  H3'   C    44      74.373  56.234  24.363  1.00  0.00           H  
ATOM   1405  C2'   C    44      74.826  54.415  25.405  1.00  0.00           C  
ATOM   1406  H2'   C    44      74.361  53.735  24.692  1.00  0.00           H  
ATOM   1407  O2'   C    44      75.920  53.722  25.901  1.00  0.00           O  
ATOM   1408 HO2'   C    44      75.660  52.814  26.075  1.00  0.00           H  
ATOM   1409  O3'   C    44      76.485  56.101  24.436  1.00  0.00           O  
ATOM   1410  P     U    45      76.719  55.877  22.927  1.00  0.00           P  
ATOM   1411  OP1   U    45      78.161  56.140  22.575  1.00  0.00           O  
ATOM   1412  OP2   U    45      75.731  56.724  22.207  1.00  0.00           O  
ATOM   1413  O5'   U    45      76.389  54.413  22.524  1.00  0.00           O  
ATOM   1414  C5'   U    45      77.285  53.351  22.721  1.00  0.00           C  
ATOM   1415  H5'   U    45      77.466  53.295  23.794  1.00  0.00           H  
ATOM   1416 H5''   U    45      78.167  53.562  22.116  1.00  0.00           H  
ATOM   1417  C4'   U    45      76.646  52.011  22.256  1.00  0.00           C  
ATOM   1418  H4'   U    45      77.281  51.143  22.437  1.00  0.00           H  
ATOM   1419  O4'   U    45      75.433  51.771  22.967  1.00  0.00           O  
ATOM   1420  C1'   U    45      74.586  50.988  22.067  1.00  0.00           C  
ATOM   1421  H1'   U    45      74.380  50.012  22.505  1.00  0.00           H  
ATOM   1422  N1    U    45      73.304  51.757  21.903  1.00  0.00           N  
ATOM   1423  C6    U    45      73.178  53.101  22.097  1.00  0.00           C  
ATOM   1424  H6    U    45      74.007  53.741  22.361  1.00  0.00           H  
ATOM   1425  C5    U    45      71.926  53.670  21.935  1.00  0.00           C  
ATOM   1426  H5    U    45      71.761  54.731  22.050  1.00  0.00           H  
ATOM   1427  C4    U    45      70.774  52.806  21.483  1.00  0.00           C  
ATOM   1428  O4    U    45      69.729  53.190  21.049  1.00  0.00           O  
ATOM   1429  N3    U    45      71.031  51.537  21.491  1.00  0.00           N  
ATOM   1430  H3    U    45      70.278  50.945  21.170  1.00  0.00           H  
ATOM   1431  C2    U    45      72.299  50.971  21.423  1.00  0.00           C  
ATOM   1432  O2    U    45      72.405  49.757  21.113  1.00  0.00           O  
ATOM   1433  C3'   U    45      76.213  52.099  20.838  1.00  0.00           C  
ATOM   1434  H3'   U    45      75.567  52.968  20.713  1.00  0.00           H  
ATOM   1435  C2'   U    45      75.348  50.869  20.696  1.00  0.00           C  
ATOM   1436  H2'   U    45      74.622  51.072  19.909  1.00  0.00           H  
ATOM   1437  O2'   U    45      76.098  49.671  20.687  1.00  0.00           O  
ATOM   1438 HO2'   U    45      75.850  49.211  19.882  1.00  0.00           H  
ATOM   1439  O3'   U    45      77.287  52.025  19.900  1.00  0.00           O  
ATOM   1440  P     G    46      77.084  52.569  18.440  1.00  0.00           P  
ATOM   1441  OP1   G    46      78.319  52.283  17.710  1.00  0.00           O  
ATOM   1442  OP2   G    46      76.536  53.959  18.502  1.00  0.00           O  
ATOM   1443  O5'   G    46      75.965  51.461  17.835  1.00  0.00           O  
ATOM   1444  C5'   G    46      76.439  50.240  17.218  1.00  0.00           C  
ATOM   1445  H5'   G    46      77.150  49.792  17.912  1.00  0.00           H  
ATOM   1446 H5''   G    46      76.991  50.419  16.295  1.00  0.00           H  
ATOM   1447  C4'   G    46      75.226  49.328  16.841  1.00  0.00           C  
ATOM   1448  H4'   G    46      75.666  48.389  16.504  1.00  0.00           H  
ATOM   1449  O4'   G    46      74.262  49.022  17.814  1.00  0.00           O  
ATOM   1450  C1'   G    46      72.942  48.995  17.224  1.00  0.00           C  
ATOM   1451  H1'   G    46      72.370  48.168  17.644  1.00  0.00           H  
ATOM   1452  N9    G    46      72.166  50.216  17.562  1.00  0.00           N  
ATOM   1453  C8    G    46      72.506  51.454  18.035  1.00  0.00           C  
ATOM   1454  H8    G    46      73.504  51.780  18.290  1.00  0.00           H  
ATOM   1455  N7    G    46      71.525  52.331  18.099  1.00  0.00           N  
ATOM   1456  C5    G    46      70.501  51.669  17.494  1.00  0.00           C  
ATOM   1457  C6    G    46      69.100  51.998  17.098  1.00  0.00           C  
ATOM   1458  O6    G    46      68.515  53.087  17.336  1.00  0.00           O  
ATOM   1459  N1    G    46      68.379  51.062  16.413  1.00  0.00           N  
ATOM   1460  H1    G    46      67.394  51.263  16.317  1.00  0.00           H  
ATOM   1461  C2    G    46      68.928  49.868  16.141  1.00  0.00           C  
ATOM   1462  N2    G    46      68.107  48.950  15.667  1.00  0.00           N  
ATOM   1463  H21   G    46      67.129  49.065  15.444  1.00  0.00           H  
ATOM   1464  H22   G    46      68.458  48.004  15.608  1.00  0.00           H  
ATOM   1465  N3    G    46      70.202  49.510  16.399  1.00  0.00           N  
ATOM   1466  C4    G    46      70.894  50.425  17.087  1.00  0.00           C  
ATOM   1467  C3'   G    46      74.484  49.885  15.651  1.00  0.00           C  
ATOM   1468  H3'   G    46      74.261  50.908  15.953  1.00  0.00           H  
ATOM   1469  C2'   G    46      73.179  49.035  15.699  1.00  0.00           C  
ATOM   1470  H2'   G    46      72.310  49.368  15.132  1.00  0.00           H  
ATOM   1471  O2'   G    46      73.490  47.701  15.227  1.00  0.00           O  
ATOM   1472 HO2'   G    46      74.239  47.834  14.642  1.00  0.00           H  
ATOM   1473  O3'   G    46      75.117  49.779  14.419  1.00  0.00           O  
ATOM   1474  P     G    47      74.903  50.900  13.369  1.00  0.00           P  
ATOM   1475  OP1   G    47      75.972  50.793  12.365  1.00  0.00           O  
ATOM   1476  OP2   G    47      74.781  52.214  14.068  1.00  0.00           O  
ATOM   1477  O5'   G    47      73.537  50.633  12.614  1.00  0.00           O  
ATOM   1478  C5'   G    47      73.290  49.416  11.914  1.00  0.00           C  
ATOM   1479  H5'   G    47      73.713  48.551  12.426  1.00  0.00           H  
ATOM   1480 H5''   G    47      73.670  49.637  10.916  1.00  0.00           H  
ATOM   1481  C4'   G    47      71.849  49.112  11.767  1.00  0.00           C  
ATOM   1482  H4'   G    47      71.757  48.132  11.298  1.00  0.00           H  
ATOM   1483  O4'   G    47      71.152  49.366  12.991  1.00  0.00           O  
ATOM   1484  C1'   G    47      69.850  49.882  12.744  1.00  0.00           C  
ATOM   1485  H1'   G    47      69.178  49.252  13.328  1.00  0.00           H  
ATOM   1486  N9    G    47      69.739  51.276  13.272  1.00  0.00           N  
ATOM   1487  C8    G    47      70.699  52.040  13.774  1.00  0.00           C  
ATOM   1488  H8    G    47      71.675  51.592  13.883  1.00  0.00           H  
ATOM   1489  N7    G    47      70.297  53.202  14.156  1.00  0.00           N  
ATOM   1490  C5    G    47      68.882  53.187  13.964  1.00  0.00           C  
ATOM   1491  C6    G    47      67.787  54.043  14.296  1.00  0.00           C  
ATOM   1492  O6    G    47      67.750  54.981  15.051  1.00  0.00           O  
ATOM   1493  N1    G    47      66.571  53.563  13.870  1.00  0.00           N  
ATOM   1494  H1    G    47      65.777  54.175  13.990  1.00  0.00           H  
ATOM   1495  C2    G    47      66.373  52.479  13.126  1.00  0.00           C  
ATOM   1496  N2    G    47      65.125  52.199  12.784  1.00  0.00           N  
ATOM   1497  H21   G    47      64.420  52.903  12.945  1.00  0.00           H  
ATOM   1498  H22   G    47      64.914  51.360  12.262  1.00  0.00           H  
ATOM   1499  N3    G    47      67.299  51.565  12.915  1.00  0.00           N  
ATOM   1500  C4    G    47      68.536  51.989  13.302  1.00  0.00           C  
ATOM   1501  C3'   G    47      71.157  50.058  10.778  1.00  0.00           C  
ATOM   1502  H3'   G    47      71.413  51.097  10.983  1.00  0.00           H  
ATOM   1503  C2'   G    47      69.673  49.833  11.252  1.00  0.00           C  
ATOM   1504  H2'   G    47      68.909  50.528  10.904  1.00  0.00           H  
ATOM   1505  O2'   G    47      69.220  48.530  10.825  1.00  0.00           O  
ATOM   1506 HO2'   G    47      69.569  48.455   9.934  1.00  0.00           H  
ATOM   1507  O3'   G    47      71.153  49.708   9.433  1.00  0.00           O  
ATOM   1508  P     U    48      70.777  50.699   8.261  1.00  0.00           P  
ATOM   1509  OP1   U    48      71.041  49.885   7.007  1.00  0.00           O  
ATOM   1510  OP2   U    48      71.433  51.987   8.419  1.00  0.00           O  
ATOM   1511  O5'   U    48      69.239  51.031   8.454  1.00  0.00           O  
ATOM   1512  C5'   U    48      68.200  50.111   8.019  1.00  0.00           C  
ATOM   1513  H5'   U    48      68.269  49.220   8.642  1.00  0.00           H  
ATOM   1514 H5''   U    48      68.426  49.870   6.980  1.00  0.00           H  
ATOM   1515  C4'   U    48      66.784  50.788   8.155  1.00  0.00           C  
ATOM   1516  H4'   U    48      66.127  49.945   7.943  1.00  0.00           H  
ATOM   1517  O4'   U    48      66.570  51.315   9.428  1.00  0.00           O  
ATOM   1518  C1'   U    48      65.783  52.483   9.331  1.00  0.00           C  
ATOM   1519  H1'   U    48      64.832  52.315   9.836  1.00  0.00           H  
ATOM   1520  N1    U    48      66.490  53.612   9.981  1.00  0.00           N  
ATOM   1521  C6    U    48      67.877  53.688  10.163  1.00  0.00           C  
ATOM   1522  H6    U    48      68.395  52.757   9.987  1.00  0.00           H  
ATOM   1523  C5    U    48      68.576  54.674  10.699  1.00  0.00           C  
ATOM   1524  H5    U    48      69.652  54.598  10.751  1.00  0.00           H  
ATOM   1525  C4    U    48      67.866  55.869  11.078  1.00  0.00           C  
ATOM   1526  O4    U    48      68.229  56.912  11.557  1.00  0.00           O  
ATOM   1527  N3    U    48      66.493  55.779  10.895  1.00  0.00           N  
ATOM   1528  H3    U    48      65.990  56.441  11.468  1.00  0.00           H  
ATOM   1529  C2    U    48      65.784  54.699  10.402  1.00  0.00           C  
ATOM   1530  O2    U    48      64.554  54.741  10.217  1.00  0.00           O  
ATOM   1531  C3'   U    48      66.617  51.908   7.104  1.00  0.00           C  
ATOM   1532  H3'   U    48      67.564  52.447   7.108  1.00  0.00           H  
ATOM   1533  C2'   U    48      65.594  52.811   7.847  1.00  0.00           C  
ATOM   1534  H2'   U    48      65.737  53.860   7.588  1.00  0.00           H  
ATOM   1535  O2'   U    48      64.250  52.514   7.446  1.00  0.00           O  
ATOM   1536 HO2'   U    48      64.156  52.999   6.623  1.00  0.00           H  
ATOM   1537  O3'   U    48      66.214  51.498   5.843  1.00  0.00           O  
ATOM   1538  P     G    49      66.520  52.268   4.599  1.00  0.00           P  
ATOM   1539  OP1   G    49      66.196  51.415   3.453  1.00  0.00           O  
ATOM   1540  OP2   G    49      67.884  52.871   4.799  1.00  0.00           O  
ATOM   1541  O5'   G    49      65.497  53.420   4.631  1.00  0.00           O  
ATOM   1542  C5'   G    49      64.418  53.466   3.731  1.00  0.00           C  
ATOM   1543  H5'   G    49      63.792  52.584   3.870  1.00  0.00           H  
ATOM   1544 H5''   G    49      64.844  53.430   2.728  1.00  0.00           H  
ATOM   1545  C4'   G    49      63.638  54.769   4.021  1.00  0.00           C  
ATOM   1546  H4'   G    49      62.675  54.648   3.526  1.00  0.00           H  
ATOM   1547  O4'   G    49      63.403  54.951   5.415  1.00  0.00           O  
ATOM   1548  C1'   G    49      63.655  56.286   5.806  1.00  0.00           C  
ATOM   1549  H1'   G    49      62.742  56.626   6.295  1.00  0.00           H  
ATOM   1550  N9    G    49      64.723  56.442   6.869  1.00  0.00           N  
ATOM   1551  C8    G    49      66.123  56.426   6.810  1.00  0.00           C  
ATOM   1552  H8    G    49      66.532  55.925   5.945  1.00  0.00           H  
ATOM   1553  N7    G    49      66.674  57.221   7.649  1.00  0.00           N  
ATOM   1554  C5    G    49      65.617  57.759   8.404  1.00  0.00           C  
ATOM   1555  C6    G    49      65.698  58.717   9.399  1.00  0.00           C  
ATOM   1556  O6    G    49      66.686  59.261   9.874  1.00  0.00           O  
ATOM   1557  N1    G    49      64.469  59.095   9.854  1.00  0.00           N  
ATOM   1558  H1    G    49      64.450  59.876  10.494  1.00  0.00           H  
ATOM   1559  C2    G    49      63.300  58.560   9.359  1.00  0.00           C  
ATOM   1560  N2    G    49      62.222  59.079   9.864  1.00  0.00           N  
ATOM   1561  H21   G    49      62.213  59.971  10.339  1.00  0.00           H  
ATOM   1562  H22   G    49      61.343  58.641   9.631  1.00  0.00           H  
ATOM   1563  N3    G    49      63.243  57.569   8.435  1.00  0.00           N  
ATOM   1564  C4    G    49      64.450  57.213   8.004  1.00  0.00           C  
ATOM   1565  C3'   G    49      64.530  55.940   3.703  1.00  0.00           C  
ATOM   1566  H3'   G    49      65.538  55.765   4.080  1.00  0.00           H  
ATOM   1567  C2'   G    49      63.916  57.074   4.534  1.00  0.00           C  
ATOM   1568  H2'   G    49      64.469  58.001   4.688  1.00  0.00           H  
ATOM   1569  O2'   G    49      62.628  57.544   3.973  1.00  0.00           O  
ATOM   1570 HO2'   G    49      62.675  57.557   3.014  1.00  0.00           H  
ATOM   1571  O3'   G    49      64.524  56.194   2.291  1.00  0.00           O  
ATOM   1572  P     U    50      65.651  57.003   1.625  1.00  0.00           P  
ATOM   1573  OP1   U    50      65.596  56.828   0.122  1.00  0.00           O  
ATOM   1574  OP2   U    50      66.945  56.698   2.285  1.00  0.00           O  
ATOM   1575  O5'   U    50      65.304  58.513   1.844  1.00  0.00           O  
ATOM   1576  C5'   U    50      66.215  59.383   1.131  1.00  0.00           C  
ATOM   1577  H5'   U    50      66.078  59.177   0.070  1.00  0.00           H  
ATOM   1578 H5''   U    50      67.267  59.224   1.370  1.00  0.00           H  
ATOM   1579  C4'   U    50      65.796  60.874   1.407  1.00  0.00           C  
ATOM   1580  H4'   U    50      66.236  61.514   0.642  1.00  0.00           H  
ATOM   1581  O4'   U    50      64.380  61.144   1.251  1.00  0.00           O  
ATOM   1582  C1'   U    50      64.072  62.249   2.087  1.00  0.00           C  
ATOM   1583  H1'   U    50      64.222  63.115   1.443  1.00  0.00           H  
ATOM   1584  N1    U    50      62.620  62.167   2.485  1.00  0.00           N  
ATOM   1585  C6    U    50      62.027  60.935   2.825  1.00  0.00           C  
ATOM   1586  H6    U    50      62.571  60.020   3.011  1.00  0.00           H  
ATOM   1587  C5    U    50      60.655  60.847   3.021  1.00  0.00           C  
ATOM   1588  H5    U    50      60.122  59.920   3.176  1.00  0.00           H  
ATOM   1589  C4    U    50      59.855  62.042   2.937  1.00  0.00           C  
ATOM   1590  O4    U    50      58.657  62.049   3.115  1.00  0.00           O  
ATOM   1591  N3    U    50      60.505  63.192   2.605  1.00  0.00           N  
ATOM   1592  H3    U    50      59.866  63.960   2.458  1.00  0.00           H  
ATOM   1593  C2    U    50      61.879  63.353   2.414  1.00  0.00           C  
ATOM   1594  O2    U    50      62.331  64.464   2.235  1.00  0.00           O  
ATOM   1595  C3'   U    50      66.170  61.260   2.863  1.00  0.00           C  
ATOM   1596  H3'   U    50      66.109  60.384   3.509  1.00  0.00           H  
ATOM   1597  C2'   U    50      65.032  62.138   3.307  1.00  0.00           C  
ATOM   1598  H2'   U    50      64.539  61.743   4.195  1.00  0.00           H  
ATOM   1599  O2'   U    50      65.374  63.434   3.507  1.00  0.00           O  
ATOM   1600 HO2'   U    50      66.222  63.541   3.069  1.00  0.00           H  
ATOM   1601  O3'   U    50      67.479  61.790   2.874  1.00  0.00           O  
ATOM   1602  P     A    51      68.547  61.408   4.027  1.00  0.00           P  
ATOM   1603  OP1   A    51      69.783  62.172   3.700  1.00  0.00           O  
ATOM   1604  OP2   A    51      68.687  59.975   4.259  1.00  0.00           O  
ATOM   1605  O5'   A    51      67.824  62.016   5.318  1.00  0.00           O  
ATOM   1606  C5'   A    51      68.121  63.346   5.648  1.00  0.00           C  
ATOM   1607  H5'   A    51      67.710  63.967   4.853  1.00  0.00           H  
ATOM   1608 H5''   A    51      69.186  63.427   5.867  1.00  0.00           H  
ATOM   1609  C4'   A    51      67.366  63.742   6.926  1.00  0.00           C  
ATOM   1610  H4'   A    51      67.688  64.739   7.226  1.00  0.00           H  
ATOM   1611  O4'   A    51      66.003  63.709   6.612  1.00  0.00           O  
ATOM   1612  C1'   A    51      65.341  63.117   7.701  1.00  0.00           C  
ATOM   1613  H1'   A    51      64.611  63.749   8.205  1.00  0.00           H  
ATOM   1614  N9    A    51      64.550  61.950   7.273  1.00  0.00           N  
ATOM   1615  C8    A    51      65.052  60.845   6.671  1.00  0.00           C  
ATOM   1616  H8    A    51      66.075  60.704   6.355  1.00  0.00           H  
ATOM   1617  N7    A    51      64.125  59.969   6.343  1.00  0.00           N  
ATOM   1618  C5    A    51      62.972  60.599   6.741  1.00  0.00           C  
ATOM   1619  C6    A    51      61.587  60.205   6.757  1.00  0.00           C  
ATOM   1620  N6    A    51      61.030  59.153   6.183  1.00  0.00           N  
ATOM   1621  H61   A    51      60.033  59.238   6.045  1.00  0.00           H  
ATOM   1622  H62   A    51      61.644  58.520   5.691  1.00  0.00           H  
ATOM   1623  N1    A    51      60.622  61.047   7.182  1.00  0.00           N  
ATOM   1624  C2    A    51      61.057  62.200   7.725  1.00  0.00           C  
ATOM   1625  H2    A    51      60.340  62.875   8.168  1.00  0.00           H  
ATOM   1626  N3    A    51      62.338  62.680   7.856  1.00  0.00           N  
ATOM   1627  C4    A    51      63.184  61.764   7.406  1.00  0.00           C  
ATOM   1628  C3'   A    51      67.599  62.895   8.102  1.00  0.00           C  
ATOM   1629  H3'   A    51      67.874  61.873   7.841  1.00  0.00           H  
ATOM   1630  C2'   A    51      66.351  62.845   8.856  1.00  0.00           C  
ATOM   1631  H2'   A    51      66.200  61.854   9.283  1.00  0.00           H  
ATOM   1632  O2'   A    51      66.240  63.764   9.856  1.00  0.00           O  
ATOM   1633 HO2'   A    51      66.944  63.528  10.464  1.00  0.00           H  
ATOM   1634  O3'   A    51      68.739  63.385   8.922  1.00  0.00           O  
ATOM   1635  P     G    52      69.529  62.369   9.881  1.00  0.00           P  
ATOM   1636  OP1   G    52      70.983  62.761  10.047  1.00  0.00           O  
ATOM   1637  OP2   G    52      69.284  60.929   9.489  1.00  0.00           O  
ATOM   1638  O5'   G    52      68.770  62.540  11.254  1.00  0.00           O  
ATOM   1639  C5'   G    52      69.191  63.518  12.164  1.00  0.00           C  
ATOM   1640  H5'   G    52      69.494  64.429  11.648  1.00  0.00           H  
ATOM   1641 H5''   G    52      70.091  63.152  12.657  1.00  0.00           H  
ATOM   1642  C4'   G    52      68.136  63.842  13.233  1.00  0.00           C  
ATOM   1643  H4'   G    52      68.510  64.740  13.726  1.00  0.00           H  
ATOM   1644  O4'   G    52      66.883  64.198  12.522  1.00  0.00           O  
ATOM   1645  C1'   G    52      65.780  63.970  13.471  1.00  0.00           C  
ATOM   1646  H1'   G    52      65.342  64.894  13.848  1.00  0.00           H  
ATOM   1647  N9    G    52      64.739  63.133  12.861  1.00  0.00           N  
ATOM   1648  C8    G    52      65.005  61.948  12.162  1.00  0.00           C  
ATOM   1649  H8    G    52      66.004  61.561  12.025  1.00  0.00           H  
ATOM   1650  N7    G    52      63.975  61.414  11.573  1.00  0.00           N  
ATOM   1651  C5    G    52      62.910  62.186  12.063  1.00  0.00           C  
ATOM   1652  C6    G    52      61.481  62.130  11.834  1.00  0.00           C  
ATOM   1653  O6    G    52      60.876  61.338  11.163  1.00  0.00           O  
ATOM   1654  N1    G    52      60.780  62.911  12.630  1.00  0.00           N  
ATOM   1655  H1    G    52      59.790  62.966  12.439  1.00  0.00           H  
ATOM   1656  C2    G    52      61.340  63.826  13.496  1.00  0.00           C  
ATOM   1657  N2    G    52      60.489  64.446  14.256  1.00  0.00           N  
ATOM   1658  H21   G    52      59.503  64.275  14.120  1.00  0.00           H  
ATOM   1659  H22   G    52      60.780  65.244  14.802  1.00  0.00           H  
ATOM   1660  N3    G    52      62.597  64.082  13.541  1.00  0.00           N  
ATOM   1661  C4    G    52      63.359  63.192  12.879  1.00  0.00           C  
ATOM   1662  C3'   G    52      67.706  62.683  14.110  1.00  0.00           C  
ATOM   1663  H3'   G    52      67.583  61.728  13.599  1.00  0.00           H  
ATOM   1664  C2'   G    52      66.400  63.211  14.660  1.00  0.00           C  
ATOM   1665  H2'   G    52      65.710  62.422  14.962  1.00  0.00           H  
ATOM   1666  O2'   G    52      66.525  64.099  15.758  1.00  0.00           O  
ATOM   1667 HO2'   G    52      67.138  63.762  16.416  1.00  0.00           H  
ATOM   1668  O3'   G    52      68.740  62.520  15.043  1.00  0.00           O  
ATOM   1669  P     A    53      68.608  61.407  16.140  1.00  0.00           P  
ATOM   1670  OP1   A    53      69.866  61.397  16.885  1.00  0.00           O  
ATOM   1671  OP2   A    53      68.282  60.133  15.393  1.00  0.00           O  
ATOM   1672  O5'   A    53      67.520  61.670  17.277  1.00  0.00           O  
ATOM   1673  C5'   A    53      67.613  61.001  18.533  1.00  0.00           C  
ATOM   1674  H5'   A    53      68.601  61.230  18.932  1.00  0.00           H  
ATOM   1675 H5''   A    53      67.509  59.955  18.243  1.00  0.00           H  
ATOM   1676  C4'   A    53      66.536  61.368  19.556  1.00  0.00           C  
ATOM   1677  H4'   A    53      66.415  60.504  20.210  1.00  0.00           H  
ATOM   1678  O4'   A    53      66.784  62.575  20.168  1.00  0.00           O  
ATOM   1679  C1'   A    53      65.821  63.498  19.725  1.00  0.00           C  
ATOM   1680  H1'   A    53      65.102  63.645  20.531  1.00  0.00           H  
ATOM   1681  N9    A    53      66.237  64.899  19.421  1.00  0.00           N  
ATOM   1682  C8    A    53      65.704  66.020  19.974  1.00  0.00           C  
ATOM   1683  H8    A    53      64.657  66.025  20.239  1.00  0.00           H  
ATOM   1684  N7    A    53      66.440  67.099  19.931  1.00  0.00           N  
ATOM   1685  C5    A    53      67.524  66.625  19.167  1.00  0.00           C  
ATOM   1686  C6    A    53      68.640  67.292  18.609  1.00  0.00           C  
ATOM   1687  N6    A    53      69.010  68.544  18.744  1.00  0.00           N  
ATOM   1688  H61   A    53      69.813  68.911  18.253  1.00  0.00           H  
ATOM   1689  H62   A    53      68.327  69.189  19.114  1.00  0.00           H  
ATOM   1690  N1    A    53      69.491  66.578  17.855  1.00  0.00           N  
ATOM   1691  C2    A    53      69.341  65.321  17.573  1.00  0.00           C  
ATOM   1692  H2    A    53      69.978  64.825  16.856  1.00  0.00           H  
ATOM   1693  N3    A    53      68.276  64.604  18.009  1.00  0.00           N  
ATOM   1694  C4    A    53      67.389  65.305  18.770  1.00  0.00           C  
ATOM   1695  C3'   A    53      65.180  61.461  18.832  1.00  0.00           C  
ATOM   1696  H3'   A    53      65.133  60.854  17.928  1.00  0.00           H  
ATOM   1697  C2'   A    53      65.116  62.901  18.541  1.00  0.00           C  
ATOM   1698  H2'   A    53      65.778  63.235  17.742  1.00  0.00           H  
ATOM   1699  O2'   A    53      63.781  63.221  18.269  1.00  0.00           O  
ATOM   1700 HO2'   A    53      63.344  63.088  19.114  1.00  0.00           H  
ATOM   1701  O3'   A    53      64.110  61.230  19.744  1.00  0.00           O  
ATOM   1702  P     A    54      63.450  59.795  19.860  1.00  0.00           P  
ATOM   1703  OP1   A    54      62.694  59.837  21.131  1.00  0.00           O  
ATOM   1704  OP2   A    54      64.441  58.740  19.627  1.00  0.00           O  
ATOM   1705  O5'   A    54      62.394  59.818  18.627  1.00  0.00           O  
ATOM   1706  C5'   A    54      61.288  60.780  18.584  1.00  0.00           C  
ATOM   1707  H5'   A    54      61.830  61.725  18.545  1.00  0.00           H  
ATOM   1708 H5''   A    54      60.625  60.661  19.441  1.00  0.00           H  
ATOM   1709  C4'   A    54      60.361  60.695  17.343  1.00  0.00           C  
ATOM   1710  H4'   A    54      59.464  61.275  17.565  1.00  0.00           H  
ATOM   1711  O4'   A    54      60.907  61.357  16.240  1.00  0.00           O  
ATOM   1712  C1'   A    54      61.067  60.455  15.178  1.00  0.00           C  
ATOM   1713  H1'   A    54      60.977  60.846  14.165  1.00  0.00           H  
ATOM   1714  N9    A    54      62.445  59.987  15.224  1.00  0.00           N  
ATOM   1715  C8    A    54      63.470  60.577  15.910  1.00  0.00           C  
ATOM   1716  H8    A    54      63.334  61.375  16.625  1.00  0.00           H  
ATOM   1717  N7    A    54      64.731  60.194  15.588  1.00  0.00           N  
ATOM   1718  C5    A    54      64.436  59.269  14.630  1.00  0.00           C  
ATOM   1719  C6    A    54      65.282  58.505  13.754  1.00  0.00           C  
ATOM   1720  N6    A    54      66.565  58.503  13.692  1.00  0.00           N  
ATOM   1721  H61   A    54      67.035  57.879  13.051  1.00  0.00           H  
ATOM   1722  H62   A    54      67.048  59.104  14.344  1.00  0.00           H  
ATOM   1723  N1    A    54      64.814  57.634  12.865  1.00  0.00           N  
ATOM   1724  C2    A    54      63.495  57.636  12.737  1.00  0.00           C  
ATOM   1725  H2    A    54      63.183  56.880  12.031  1.00  0.00           H  
ATOM   1726  N3    A    54      62.599  58.299  13.447  1.00  0.00           N  
ATOM   1727  C4    A    54      63.125  59.133  14.400  1.00  0.00           C  
ATOM   1728  C3'   A    54      59.934  59.293  16.916  1.00  0.00           C  
ATOM   1729  H3'   A    54      60.577  58.567  17.415  1.00  0.00           H  
ATOM   1730  C2'   A    54      59.988  59.300  15.399  1.00  0.00           C  
ATOM   1731  H2'   A    54      60.315  58.346  14.985  1.00  0.00           H  
ATOM   1732  O2'   A    54      58.727  59.551  14.829  1.00  0.00           O  
ATOM   1733 HO2'   A    54      58.116  59.729  15.548  1.00  0.00           H  
ATOM   1734  O3'   A    54      58.623  59.023  17.368  1.00  0.00           O  
ATOM   1735  P     C    55      58.171  57.571  17.953  1.00  0.00           P  
ATOM   1736  OP1   C    55      56.718  57.480  18.052  1.00  0.00           O  
ATOM   1737  OP2   C    55      59.111  57.178  19.053  1.00  0.00           O  
ATOM   1738  O5'   C    55      58.579  56.715  16.741  1.00  0.00           O  
ATOM   1739  C5'   C    55      57.675  56.183  15.821  1.00  0.00           C  
ATOM   1740  H5'   C    55      57.220  56.992  15.248  1.00  0.00           H  
ATOM   1741 H5''   C    55      56.927  55.602  16.361  1.00  0.00           H  
ATOM   1742  C4'   C    55      58.411  55.286  14.844  1.00  0.00           C  
ATOM   1743  H4'   C    55      57.597  55.035  14.164  1.00  0.00           H  
ATOM   1744  O4'   C    55      59.519  55.982  14.253  1.00  0.00           O  
ATOM   1745  C1'   C    55      60.430  54.997  13.853  1.00  0.00           C  
ATOM   1746  H1'   C    55      60.447  55.065  12.765  1.00  0.00           H  
ATOM   1747  N1    C    55      61.695  55.227  14.496  1.00  0.00           N  
ATOM   1748  C6    C    55      61.778  55.897  15.768  1.00  0.00           C  
ATOM   1749  H6    C    55      60.893  56.271  16.262  1.00  0.00           H  
ATOM   1750  C5    C    55      62.982  56.123  16.336  1.00  0.00           C  
ATOM   1751  H5    C    55      63.060  56.623  17.290  1.00  0.00           H  
ATOM   1752  C4    C    55      64.088  55.602  15.611  1.00  0.00           C  
ATOM   1753  N4    C    55      65.298  55.790  16.028  1.00  0.00           N  
ATOM   1754  H41   C    55      66.023  55.458  15.408  1.00  0.00           H  
ATOM   1755  H42   C    55      65.479  56.282  16.891  1.00  0.00           H  
ATOM   1756  N3    C    55      64.015  54.852  14.498  1.00  0.00           N  
ATOM   1757  C2    C    55      62.813  54.674  13.913  1.00  0.00           C  
ATOM   1758  O2    C    55      62.743  54.022  12.882  1.00  0.00           O  
ATOM   1759  C3'   C    55      58.985  53.972  15.490  1.00  0.00           C  
ATOM   1760  H3'   C    55      59.556  54.169  16.397  1.00  0.00           H  
ATOM   1761  C2'   C    55      59.937  53.636  14.340  1.00  0.00           C  
ATOM   1762  H2'   C    55      60.687  52.921  14.678  1.00  0.00           H  
ATOM   1763  O2'   C    55      59.247  53.134  13.218  1.00  0.00           O  
ATOM   1764 HO2'   C    55      58.487  52.653  13.554  1.00  0.00           H  
ATOM   1765  O3'   C    55      58.083  52.867  15.659  1.00  0.00           O  
ATOM   1766  P     C    56      58.232  51.806  16.782  1.00  0.00           P  
ATOM   1767  OP1   C    56      57.032  50.997  16.892  1.00  0.00           O  
ATOM   1768  OP2   C    56      58.688  52.414  18.019  1.00  0.00           O  
ATOM   1769  O5'   C    56      59.413  50.930  16.167  1.00  0.00           O  
ATOM   1770  C5'   C    56      59.169  50.060  15.157  1.00  0.00           C  
ATOM   1771  H5'   C    56      58.751  50.600  14.307  1.00  0.00           H  
ATOM   1772 H5''   C    56      58.505  49.240  15.429  1.00  0.00           H  
ATOM   1773  C4'   C    56      60.541  49.380  14.785  1.00  0.00           C  
ATOM   1774  H4'   C    56      60.437  48.611  14.018  1.00  0.00           H  
ATOM   1775  O4'   C    56      61.517  50.289  14.317  1.00  0.00           O  
ATOM   1776  C1'   C    56      62.818  49.833  14.655  1.00  0.00           C  
ATOM   1777  H1'   C    56      63.309  49.498  13.742  1.00  0.00           H  
ATOM   1778  N1    C    56      63.516  50.885  15.458  1.00  0.00           N  
ATOM   1779  C6    C    56      62.881  51.751  16.316  1.00  0.00           C  
ATOM   1780  H6    C    56      61.801  51.743  16.304  1.00  0.00           H  
ATOM   1781  C5    C    56      63.507  52.621  17.056  1.00  0.00           C  
ATOM   1782  H5    C    56      63.009  53.326  17.704  1.00  0.00           H  
ATOM   1783  C4    C    56      64.924  52.421  17.178  1.00  0.00           C  
ATOM   1784  N4    C    56      65.712  53.263  17.835  1.00  0.00           N  
ATOM   1785  H41   C    56      66.716  53.190  17.760  1.00  0.00           H  
ATOM   1786  H42   C    56      65.265  54.104  18.172  1.00  0.00           H  
ATOM   1787  N3    C    56      65.574  51.517  16.476  1.00  0.00           N  
ATOM   1788  C2    C    56      64.879  50.689  15.649  1.00  0.00           C  
ATOM   1789  O2    C    56      65.514  49.829  14.989  1.00  0.00           O  
ATOM   1790  C3'   C    56      61.202  48.680  15.985  1.00  0.00           C  
ATOM   1791  H3'   C    56      61.208  49.293  16.886  1.00  0.00           H  
ATOM   1792  C2'   C    56      62.642  48.546  15.441  1.00  0.00           C  
ATOM   1793  H2'   C    56      63.439  48.468  16.181  1.00  0.00           H  
ATOM   1794  O2'   C    56      62.752  47.495  14.544  1.00  0.00           O  
ATOM   1795 HO2'   C    56      62.226  46.797  14.940  1.00  0.00           H  
ATOM   1796  O3'   C    56      60.628  47.427  16.308  1.00  0.00           O  
ATOM   1797  P     A    57      60.722  47.018  17.871  1.00  0.00           P  
ATOM   1798  OP1   A    57      59.869  45.826  18.153  1.00  0.00           O  
ATOM   1799  OP2   A    57      60.628  48.161  18.772  1.00  0.00           O  
ATOM   1800  O5'   A    57      62.226  46.536  18.042  1.00  0.00           O  
ATOM   1801  C5'   A    57      62.718  45.262  17.750  1.00  0.00           C  
ATOM   1802  H5'   A    57      62.257  44.993  16.799  1.00  0.00           H  
ATOM   1803 H5''   A    57      62.342  44.459  18.383  1.00  0.00           H  
ATOM   1804  C4'   A    57      64.281  45.221  17.706  1.00  0.00           C  
ATOM   1805  H4'   A    57      64.550  44.333  17.134  1.00  0.00           H  
ATOM   1806  O4'   A    57      64.906  46.403  17.046  1.00  0.00           O  
ATOM   1807  C1'   A    57      66.126  46.562  17.711  1.00  0.00           C  
ATOM   1808  H1'   A    57      66.921  46.786  17.000  1.00  0.00           H  
ATOM   1809  N9    A    57      66.043  47.819  18.511  1.00  0.00           N  
ATOM   1810  C8    A    57      64.907  48.568  18.759  1.00  0.00           C  
ATOM   1811  H8    A    57      63.911  48.310  18.432  1.00  0.00           H  
ATOM   1812  N7    A    57      65.162  49.635  19.469  1.00  0.00           N  
ATOM   1813  C5    A    57      66.589  49.649  19.637  1.00  0.00           C  
ATOM   1814  C6    A    57      67.566  50.575  20.053  1.00  0.00           C  
ATOM   1815  N6    A    57      67.329  51.827  20.480  1.00  0.00           N  
ATOM   1816  H61   A    57      68.168  52.374  20.605  1.00  0.00           H  
ATOM   1817  H62   A    57      66.417  52.255  20.404  1.00  0.00           H  
ATOM   1818  N1    A    57      68.853  50.279  19.914  1.00  0.00           N  
ATOM   1819  C2    A    57      69.201  49.150  19.394  1.00  0.00           C  
ATOM   1820  H2    A    57      70.252  48.905  19.419  1.00  0.00           H  
ATOM   1821  N3    A    57      68.443  48.155  18.944  1.00  0.00           N  
ATOM   1822  C4    A    57      67.126  48.521  19.036  1.00  0.00           C  
ATOM   1823  C3'   A    57      64.974  45.123  19.059  1.00  0.00           C  
ATOM   1824  H3'   A    57      64.533  45.890  19.694  1.00  0.00           H  
ATOM   1825  C2'   A    57      66.456  45.469  18.720  1.00  0.00           C  
ATOM   1826  H2'   A    57      67.041  45.790  19.582  1.00  0.00           H  
ATOM   1827  O2'   A    57      67.089  44.420  18.043  1.00  0.00           O  
ATOM   1828 HO2'   A    57      67.360  44.674  17.157  1.00  0.00           H  
ATOM   1829  O3'   A    57      64.786  43.821  19.681  1.00  0.00           O  
ATOM   1830  P     G    58      64.938  43.716  21.240  1.00  0.00           P  
ATOM   1831  OP1   G    58      64.670  42.309  21.525  1.00  0.00           O  
ATOM   1832  OP2   G    58      64.110  44.722  21.854  1.00  0.00           O  
ATOM   1833  O5'   G    58      66.374  44.075  21.572  1.00  0.00           O  
ATOM   1834  C5'   G    58      67.390  43.146  21.351  1.00  0.00           C  
ATOM   1835  H5'   G    58      67.544  42.999  20.282  1.00  0.00           H  
ATOM   1836 H5''   G    58      67.263  42.186  21.852  1.00  0.00           H  
ATOM   1837  C4'   G    58      68.681  43.784  21.910  1.00  0.00           C  
ATOM   1838  H4'   G    58      69.410  42.984  21.785  1.00  0.00           H  
ATOM   1839  O4'   G    58      69.119  44.942  21.253  1.00  0.00           O  
ATOM   1840  C1'   G    58      69.852  45.762  22.118  1.00  0.00           C  
ATOM   1841  H1'   G    58      70.876  45.896  21.769  1.00  0.00           H  
ATOM   1842  N9    G    58      69.182  47.038  22.253  1.00  0.00           N  
ATOM   1843  C8    G    58      67.957  47.469  21.732  1.00  0.00           C  
ATOM   1844  H8    G    58      67.405  46.721  21.184  1.00  0.00           H  
ATOM   1845  N7    G    58      67.522  48.505  22.382  1.00  0.00           N  
ATOM   1846  C5    G    58      68.678  48.999  23.083  1.00  0.00           C  
ATOM   1847  C6    G    58      68.928  50.275  23.648  1.00  0.00           C  
ATOM   1848  O6    G    58      68.118  51.237  23.743  1.00  0.00           O  
ATOM   1849  N1    G    58      70.151  50.456  24.176  1.00  0.00           N  
ATOM   1850  H1    G    58      70.354  51.287  24.713  1.00  0.00           H  
ATOM   1851  C2    G    58      71.130  49.506  24.106  1.00  0.00           C  
ATOM   1852  N2    G    58      72.206  49.637  24.800  1.00  0.00           N  
ATOM   1853  H21   G    58      72.399  50.581  25.101  1.00  0.00           H  
ATOM   1854  H22   G    58      72.890  48.904  24.922  1.00  0.00           H  
ATOM   1855  N3    G    58      70.951  48.252  23.529  1.00  0.00           N  
ATOM   1856  C4    G    58      69.691  48.079  23.016  1.00  0.00           C  
ATOM   1857  C3'   G    58      68.604  44.045  23.398  1.00  0.00           C  
ATOM   1858  H3'   G    58      67.717  44.637  23.624  1.00  0.00           H  
ATOM   1859  C2'   G    58      69.895  44.915  23.421  1.00  0.00           C  
ATOM   1860  H2'   G    58      69.797  45.539  24.309  1.00  0.00           H  
ATOM   1861  O2'   G    58      71.086  44.130  23.367  1.00  0.00           O  
ATOM   1862 HO2'   G    58      70.792  43.228  23.223  1.00  0.00           H  
ATOM   1863  O3'   G    58      68.721  42.900  24.279  1.00  0.00           O  
ATOM   1864  P     A    59      68.276  43.050  25.889  1.00  0.00           P  
ATOM   1865  OP1   A    59      68.402  41.746  26.560  1.00  0.00           O  
ATOM   1866  OP2   A    59      66.975  43.790  25.933  1.00  0.00           O  
ATOM   1867  O5'   A    59      69.344  44.012  26.563  1.00  0.00           O  
ATOM   1868  C5'   A    59      70.650  43.706  26.936  1.00  0.00           C  
ATOM   1869  H5'   A    59      71.265  43.605  26.042  1.00  0.00           H  
ATOM   1870 H5''   A    59      70.629  42.762  27.482  1.00  0.00           H  
ATOM   1871  C4'   A    59      71.248  44.819  27.808  1.00  0.00           C  
ATOM   1872  H4'   A    59      72.154  44.336  28.174  1.00  0.00           H  
ATOM   1873  O4'   A    59      71.601  45.953  27.032  1.00  0.00           O  
ATOM   1874  C1'   A    59      71.250  47.060  27.868  1.00  0.00           C  
ATOM   1875  H1'   A    59      72.111  47.722  27.963  1.00  0.00           H  
ATOM   1876  N9    A    59      70.116  47.936  27.379  1.00  0.00           N  
ATOM   1877  C8    A    59      69.107  47.691  26.463  1.00  0.00           C  
ATOM   1878  H8    A    59      69.013  46.752  25.937  1.00  0.00           H  
ATOM   1879  N7    A    59      68.271  48.749  26.350  1.00  0.00           N  
ATOM   1880  C5    A    59      68.763  49.700  27.175  1.00  0.00           C  
ATOM   1881  C6    A    59      68.512  51.066  27.385  1.00  0.00           C  
ATOM   1882  N6    A    59      67.484  51.662  26.890  1.00  0.00           N  
ATOM   1883  H61   A    59      67.402  52.665  26.980  1.00  0.00           H  
ATOM   1884  H62   A    59      66.967  51.127  26.207  1.00  0.00           H  
ATOM   1885  N1    A    59      69.219  51.777  28.175  1.00  0.00           N  
ATOM   1886  C2    A    59      70.313  51.268  28.746  1.00  0.00           C  
ATOM   1887  H2    A    59      70.695  51.892  29.540  1.00  0.00           H  
ATOM   1888  N3    A    59      70.708  50.001  28.673  1.00  0.00           N  
ATOM   1889  C4    A    59      69.917  49.255  27.826  1.00  0.00           C  
ATOM   1890  C3'   A    59      70.416  45.253  29.005  1.00  0.00           C  
ATOM   1891  H3'   A    59      69.434  45.508  28.607  1.00  0.00           H  
ATOM   1892  C2'   A    59      71.100  46.563  29.345  1.00  0.00           C  
ATOM   1893  H2'   A    59      70.460  47.251  29.897  1.00  0.00           H  
ATOM   1894  O2'   A    59      72.405  46.562  29.930  1.00  0.00           O  
ATOM   1895 HO2'   A    59      72.894  45.833  29.542  1.00  0.00           H  
ATOM   1896  O3'   A    59      70.398  44.386  30.170  1.00  0.00           O  
ATOM   1897  P     U    60      69.165  44.470  31.149  1.00  0.00           P  
ATOM   1898  OP1   U    60      69.514  43.620  32.273  1.00  0.00           O  
ATOM   1899  OP2   U    60      67.963  44.100  30.405  1.00  0.00           O  
ATOM   1900  O5'   U    60      69.053  45.997  31.687  1.00  0.00           O  
ATOM   1901  C5'   U    60      69.937  46.549  32.650  1.00  0.00           C  
ATOM   1902  H5'   U    60      70.998  46.397  32.453  1.00  0.00           H  
ATOM   1903 H5''   U    60      69.760  46.013  33.582  1.00  0.00           H  
ATOM   1904  C4'   U    60      69.773  47.999  32.934  1.00  0.00           C  
ATOM   1905  H4'   U    60      70.457  48.360  33.702  1.00  0.00           H  
ATOM   1906  O4'   U    60      69.927  48.815  31.791  1.00  0.00           O  
ATOM   1907  C1'   U    60      69.089  49.922  31.904  1.00  0.00           C  
ATOM   1908  H1'   U    60      69.773  50.767  31.827  1.00  0.00           H  
ATOM   1909  N1    U    60      68.067  49.967  30.788  1.00  0.00           N  
ATOM   1910  C6    U    60      67.689  48.791  30.168  1.00  0.00           C  
ATOM   1911  H6    U    60      68.340  47.934  30.253  1.00  0.00           H  
ATOM   1912  C5    U    60      66.588  48.744  29.414  1.00  0.00           C  
ATOM   1913  H5    U    60      66.268  47.862  28.878  1.00  0.00           H  
ATOM   1914  C4    U    60      65.702  49.979  29.320  1.00  0.00           C  
ATOM   1915  O4    U    60      64.556  49.994  28.865  1.00  0.00           O  
ATOM   1916  N3    U    60      66.214  51.156  29.807  1.00  0.00           N  
ATOM   1917  H3    U    60      65.631  51.975  29.708  1.00  0.00           H  
ATOM   1918  C2    U    60      67.397  51.218  30.506  1.00  0.00           C  
ATOM   1919  O2    U    60      67.770  52.329  30.935  1.00  0.00           O  
ATOM   1920  C3'   U    60      68.429  48.378  33.526  1.00  0.00           C  
ATOM   1921  H3'   U    60      67.605  47.916  32.981  1.00  0.00           H  
ATOM   1922  C2'   U    60      68.497  49.905  33.332  1.00  0.00           C  
ATOM   1923  H2'   U    60      67.510  50.368  33.334  1.00  0.00           H  
ATOM   1924  O2'   U    60      69.353  50.550  34.232  1.00  0.00           O  
ATOM   1925 HO2'   U    60      69.005  50.545  35.127  1.00  0.00           H  
ATOM   1926  O3'   U    60      68.307  48.099  34.920  1.00  0.00           O  
ATOM   1927  P     A    61      66.998  48.511  35.683  1.00  0.00           P  
ATOM   1928  OP1   A    61      66.767  47.474  36.733  1.00  0.00           O  
ATOM   1929  OP2   A    61      65.940  48.901  34.777  1.00  0.00           O  
ATOM   1930  O5'   A    61      67.447  49.821  36.412  1.00  0.00           O  
ATOM   1931  C5'   A    61      68.367  49.935  37.540  1.00  0.00           C  
ATOM   1932  H5'   A    61      69.221  49.315  37.265  1.00  0.00           H  
ATOM   1933 H5''   A    61      67.955  49.466  38.434  1.00  0.00           H  
ATOM   1934  C4'   A    61      68.713  51.399  37.833  1.00  0.00           C  
ATOM   1935  H4'   A    61      69.412  51.424  38.669  1.00  0.00           H  
ATOM   1936  O4'   A    61      69.228  52.151  36.758  1.00  0.00           O  
ATOM   1937  C1'   A    61      68.798  53.487  36.904  1.00  0.00           C  
ATOM   1938  H1'   A    61      69.592  54.230  36.980  1.00  0.00           H  
ATOM   1939  N9    A    61      67.949  53.940  35.771  1.00  0.00           N  
ATOM   1940  C8    A    61      67.221  53.142  34.896  1.00  0.00           C  
ATOM   1941  H8    A    61      67.439  52.084  34.888  1.00  0.00           H  
ATOM   1942  N7    A    61      66.279  53.784  34.242  1.00  0.00           N  
ATOM   1943  C5    A    61      66.359  55.137  34.584  1.00  0.00           C  
ATOM   1944  C6    A    61      65.677  56.314  34.356  1.00  0.00           C  
ATOM   1945  N6    A    61      64.619  56.407  33.565  1.00  0.00           N  
ATOM   1946  H61   A    61      64.157  57.304  33.609  1.00  0.00           H  
ATOM   1947  H62   A    61      64.153  55.555  33.288  1.00  0.00           H  
ATOM   1948  N1    A    61      65.991  57.468  34.969  1.00  0.00           N  
ATOM   1949  C2    A    61      67.036  57.465  35.785  1.00  0.00           C  
ATOM   1950  H2    A    61      67.342  58.349  36.324  1.00  0.00           H  
ATOM   1951  N3    A    61      67.772  56.396  36.099  1.00  0.00           N  
ATOM   1952  C4    A    61      67.425  55.219  35.508  1.00  0.00           C  
ATOM   1953  C3'   A    61      67.513  52.154  38.350  1.00  0.00           C  
ATOM   1954  H3'   A    61      66.784  52.026  37.550  1.00  0.00           H  
ATOM   1955  C2'   A    61      68.039  53.652  38.197  1.00  0.00           C  
ATOM   1956  H2'   A    61      67.305  54.455  38.129  1.00  0.00           H  
ATOM   1957  O2'   A    61      69.001  54.050  39.240  1.00  0.00           O  
ATOM   1958 HO2'   A    61      69.205  54.982  39.137  1.00  0.00           H  
ATOM   1959  O3'   A    61      67.136  51.817  39.691  1.00  0.00           O  
ATOM   1960  P     U    62      65.608  51.879  40.062  1.00  0.00           P  
ATOM   1961  OP1   U    62      65.443  51.576  41.508  1.00  0.00           O  
ATOM   1962  OP2   U    62      64.807  51.069  39.127  1.00  0.00           O  
ATOM   1963  O5'   U    62      65.158  53.323  39.946  1.00  0.00           O  
ATOM   1964  C5'   U    62      65.862  54.322  40.729  1.00  0.00           C  
ATOM   1965  H5'   U    62      66.921  54.078  40.801  1.00  0.00           H  
ATOM   1966 H5''   U    62      65.606  54.134  41.771  1.00  0.00           H  
ATOM   1967  C4'   U    62      65.615  55.802  40.362  1.00  0.00           C  
ATOM   1968  H4'   U    62      66.390  56.462  40.753  1.00  0.00           H  
ATOM   1969  O4'   U    62      65.552  56.001  38.942  1.00  0.00           O  
ATOM   1970  C1'   U    62      64.545  57.012  38.563  1.00  0.00           C  
ATOM   1971  H1'   U    62      65.052  57.750  37.942  1.00  0.00           H  
ATOM   1972  N1    U    62      63.521  56.348  37.728  1.00  0.00           N  
ATOM   1973  C6    U    62      63.648  54.956  37.406  1.00  0.00           C  
ATOM   1974  H6    U    62      64.422  54.273  37.724  1.00  0.00           H  
ATOM   1975  C5    U    62      62.831  54.473  36.383  1.00  0.00           C  
ATOM   1976  H5    U    62      63.010  53.482  35.995  1.00  0.00           H  
ATOM   1977  C4    U    62      61.723  55.197  35.847  1.00  0.00           C  
ATOM   1978  O4    U    62      60.859  54.755  35.131  1.00  0.00           O  
ATOM   1979  N3    U    62      61.764  56.481  36.223  1.00  0.00           N  
ATOM   1980  H3    U    62      61.019  57.089  35.915  1.00  0.00           H  
ATOM   1981  C2    U    62      62.577  57.100  37.139  1.00  0.00           C  
ATOM   1982  O2    U    62      62.414  58.256  37.387  1.00  0.00           O  
ATOM   1983  C3'   U    62      64.253  56.320  40.868  1.00  0.00           C  
ATOM   1984  H3'   U    62      63.486  55.554  40.750  1.00  0.00           H  
ATOM   1985  C2'   U    62      63.954  57.493  39.933  1.00  0.00           C  
ATOM   1986  H2'   U    62      62.893  57.738  39.882  1.00  0.00           H  
ATOM   1987  O2'   U    62      64.721  58.561  40.467  1.00  0.00           O  
ATOM   1988 HO2'   U    62      64.902  58.301  41.374  1.00  0.00           H  
ATOM   1989  O3'   U    62      64.253  56.793  42.196  1.00  0.00           O  
ATOM   1990  P     U    63      63.480  55.986  43.281  1.00  0.00           P  
ATOM   1991  OP1   U    63      63.738  56.618  44.614  1.00  0.00           O  
ATOM   1992  OP2   U    63      63.732  54.513  43.082  1.00  0.00           O  
ATOM   1993  O5'   U    63      61.938  56.102  42.915  1.00  0.00           O  
ATOM   1994  C5'   U    63      61.267  57.364  42.916  1.00  0.00           C  
ATOM   1995  H5'   U    63      61.816  58.232  42.549  1.00  0.00           H  
ATOM   1996 H5''   U    63      61.119  57.785  43.910  1.00  0.00           H  
ATOM   1997  C4'   U    63      59.977  57.340  42.020  1.00  0.00           C  
ATOM   1998  H4'   U    63      59.527  58.321  42.174  1.00  0.00           H  
ATOM   1999  O4'   U    63      60.169  57.034  40.658  1.00  0.00           O  
ATOM   2000  C1'   U    63      59.001  56.364  40.100  1.00  0.00           C  
ATOM   2001  H1'   U    63      58.463  57.046  39.440  1.00  0.00           H  
ATOM   2002  N1    U    63      59.300  55.164  39.245  1.00  0.00           N  
ATOM   2003  C6    U    63      60.216  54.307  39.640  1.00  0.00           C  
ATOM   2004  H6    U    63      60.666  54.497  40.603  1.00  0.00           H  
ATOM   2005  C5    U    63      60.509  53.175  38.936  1.00  0.00           C  
ATOM   2006  H5    U    63      61.231  52.457  39.296  1.00  0.00           H  
ATOM   2007  C4    U    63      59.761  52.767  37.801  1.00  0.00           C  
ATOM   2008  O4    U    63      59.871  51.722  37.257  1.00  0.00           O  
ATOM   2009  N3    U    63      58.924  53.725  37.347  1.00  0.00           N  
ATOM   2010  H3    U    63      58.379  53.539  36.517  1.00  0.00           H  
ATOM   2011  C2    U    63      58.666  54.921  38.014  1.00  0.00           C  
ATOM   2012  O2    U    63      57.829  55.709  37.612  1.00  0.00           O  
ATOM   2013  C3'   U    63      59.010  56.224  42.541  1.00  0.00           C  
ATOM   2014  H3'   U    63      59.570  55.292  42.619  1.00  0.00           H  
ATOM   2015  C2'   U    63      58.048  56.099  41.294  1.00  0.00           C  
ATOM   2016  H2'   U    63      57.627  55.099  41.192  1.00  0.00           H  
ATOM   2017  O2'   U    63      57.072  57.063  41.331  1.00  0.00           O  
ATOM   2018 HO2'   U    63      56.471  56.770  42.020  1.00  0.00           H  
ATOM   2019  O3'   U    63      58.357  56.478  43.771  1.00  0.00           O  
ATOM   2020  P     G    64      57.455  55.287  44.435  1.00  0.00           P  
ATOM   2021  OP1   G    64      56.294  55.076  43.579  1.00  0.00           O  
ATOM   2022  OP2   G    64      57.314  55.547  45.870  1.00  0.00           O  
ATOM   2023  O5'   G    64      58.357  54.048  44.335  1.00  0.00           O  
ATOM   2024  C5'   G    64      58.972  53.456  45.496  1.00  0.00           C  
ATOM   2025  H5'   G    64      58.261  53.056  46.220  1.00  0.00           H  
ATOM   2026 H5''   G    64      59.488  54.189  46.117  1.00  0.00           H  
ATOM   2027  C4'   G    64      59.892  52.270  45.157  1.00  0.00           C  
ATOM   2028  H4'   G    64      60.107  51.704  46.064  1.00  0.00           H  
ATOM   2029  O4'   G    64      59.234  51.454  44.213  1.00  0.00           O  
ATOM   2030  C1'   G    64      60.073  51.129  43.121  1.00  0.00           C  
ATOM   2031  H1'   G    64      60.812  50.392  43.435  1.00  0.00           H  
ATOM   2032  N9    G    64      59.413  50.717  41.847  1.00  0.00           N  
ATOM   2033  C8    G    64      59.738  49.600  41.182  1.00  0.00           C  
ATOM   2034  H8    G    64      60.481  48.841  41.380  1.00  0.00           H  
ATOM   2035  N7    G    64      58.954  49.313  40.194  1.00  0.00           N  
ATOM   2036  C5    G    64      58.038  50.382  40.177  1.00  0.00           C  
ATOM   2037  C6    G    64      56.825  50.638  39.459  1.00  0.00           C  
ATOM   2038  O6    G    64      56.326  50.005  38.521  1.00  0.00           O  
ATOM   2039  N1    G    64      56.116  51.756  39.816  1.00  0.00           N  
ATOM   2040  H1    G    64      55.423  52.094  39.164  1.00  0.00           H  
ATOM   2041  C2    G    64      56.523  52.593  40.861  1.00  0.00           C  
ATOM   2042  N2    G    64      55.750  53.587  41.211  1.00  0.00           N  
ATOM   2043  H21   G    64      55.107  54.054  40.588  1.00  0.00           H  
ATOM   2044  H22   G    64      55.847  54.043  42.107  1.00  0.00           H  
ATOM   2045  N3    G    64      57.622  52.390  41.589  1.00  0.00           N  
ATOM   2046  C4    G    64      58.363  51.304  41.175  1.00  0.00           C  
ATOM   2047  C3'   G    64      61.011  52.902  44.367  1.00  0.00           C  
ATOM   2048  H3'   G    64      61.102  53.987  44.412  1.00  0.00           H  
ATOM   2049  C2'   G    64      60.682  52.499  42.909  1.00  0.00           C  
ATOM   2050  H2'   G    64      59.923  53.209  42.582  1.00  0.00           H  
ATOM   2051  O2'   G    64      61.886  52.592  42.153  1.00  0.00           O  
ATOM   2052 HO2'   G    64      62.364  53.358  42.479  1.00  0.00           H  
ATOM   2053  O3'   G    64      62.268  52.371  44.658  1.00  0.00           O  
ATOM   2054  P     U    65      62.963  52.369  46.112  1.00  0.00           P  
ATOM   2055  OP1   U    65      62.662  53.669  46.688  1.00  0.00           O  
ATOM   2056  OP2   U    65      64.361  51.916  45.818  1.00  0.00           O  
ATOM   2057  O5'   U    65      62.294  51.280  46.961  1.00  0.00           O  
ATOM   2058  C5'   U    65      62.480  49.912  46.566  1.00  0.00           C  
ATOM   2059  H5'   U    65      63.548  49.699  46.619  1.00  0.00           H  
ATOM   2060 H5''   U    65      62.174  49.844  45.522  1.00  0.00           H  
ATOM   2061  C4'   U    65      61.620  48.883  47.390  1.00  0.00           C  
ATOM   2062  H4'   U    65      61.612  47.918  46.884  1.00  0.00           H  
ATOM   2063  O4'   U    65      62.336  48.699  48.607  1.00  0.00           O  
ATOM   2064  C1'   U    65      61.359  48.750  49.702  1.00  0.00           C  
ATOM   2065  H1'   U    65      61.463  47.889  50.363  1.00  0.00           H  
ATOM   2066  N1    U    65      61.563  50.041  50.544  1.00  0.00           N  
ATOM   2067  C6    U    65      62.294  51.115  50.136  1.00  0.00           C  
ATOM   2068  H6    U    65      62.871  51.088  49.223  1.00  0.00           H  
ATOM   2069  C5    U    65      62.290  52.329  50.812  1.00  0.00           C  
ATOM   2070  H5    U    65      62.783  53.192  50.387  1.00  0.00           H  
ATOM   2071  C4    U    65      61.704  52.395  52.164  1.00  0.00           C  
ATOM   2072  O4    U    65      61.703  53.402  52.854  1.00  0.00           O  
ATOM   2073  N3    U    65      60.983  51.283  52.437  1.00  0.00           N  
ATOM   2074  H3    U    65      60.378  51.323  53.244  1.00  0.00           H  
ATOM   2075  C2    U    65      60.873  50.068  51.746  1.00  0.00           C  
ATOM   2076  O2    U    65      60.244  49.196  52.301  1.00  0.00           O  
ATOM   2077  C3'   U    65      60.180  49.253  47.702  1.00  0.00           C  
ATOM   2078  H3'   U    65      60.015  50.306  47.927  1.00  0.00           H  
ATOM   2079  C2'   U    65      60.015  48.534  49.030  1.00  0.00           C  
ATOM   2080  H2'   U    65      59.228  48.927  49.673  1.00  0.00           H  
ATOM   2081  O2'   U    65      59.848  47.181  48.744  1.00  0.00           O  
ATOM   2082 HO2'   U    65      59.472  47.045  47.871  1.00  0.00           H  
ATOM   2083  O3'   U    65      59.307  48.836  46.674  1.00  0.00           O  
ATOM   2084  P     A    66      57.693  49.057  46.739  1.00  0.00           P  
ATOM   2085  OP1   A    66      57.230  49.331  45.339  1.00  0.00           O  
ATOM   2086  OP2   A    66      57.264  50.024  47.755  1.00  0.00           O  
ATOM   2087  O5'   A    66      57.102  47.663  47.219  1.00  0.00           O  
ATOM   2088  C5'   A    66      57.045  46.581  46.270  1.00  0.00           C  
ATOM   2089  H5'   A    66      58.007  46.423  45.784  1.00  0.00           H  
ATOM   2090 H5''   A    66      56.356  46.885  45.482  1.00  0.00           H  
ATOM   2091  C4'   A    66      56.611  45.315  47.046  1.00  0.00           C  
ATOM   2092  H4'   A    66      56.528  44.472  46.360  1.00  0.00           H  
ATOM   2093  O4'   A    66      57.583  45.008  48.038  1.00  0.00           O  
ATOM   2094  C1'   A    66      56.959  44.320  49.125  1.00  0.00           C  
ATOM   2095  H1'   A    66      57.284  43.280  49.134  1.00  0.00           H  
ATOM   2096  N9    A    66      57.290  44.988  50.386  1.00  0.00           N  
ATOM   2097  C8    A    66      57.212  46.359  50.665  1.00  0.00           C  
ATOM   2098  H8    A    66      56.850  47.070  49.938  1.00  0.00           H  
ATOM   2099  N7    A    66      57.532  46.580  51.922  1.00  0.00           N  
ATOM   2100  C5    A    66      57.871  45.373  52.442  1.00  0.00           C  
ATOM   2101  C6    A    66      58.424  44.984  53.705  1.00  0.00           C  
ATOM   2102  N6    A    66      58.825  45.807  54.597  1.00  0.00           N  
ATOM   2103  H61   A    66      59.457  45.463  55.306  1.00  0.00           H  
ATOM   2104  H62   A    66      58.571  46.776  54.466  1.00  0.00           H  
ATOM   2105  N1    A    66      58.755  43.733  53.903  1.00  0.00           N  
ATOM   2106  C2    A    66      58.582  42.832  52.965  1.00  0.00           C  
ATOM   2107  H2    A    66      58.791  41.810  53.247  1.00  0.00           H  
ATOM   2108  N3    A    66      58.001  43.056  51.765  1.00  0.00           N  
ATOM   2109  C4    A    66      57.745  44.386  51.555  1.00  0.00           C  
ATOM   2110  C3'   A    66      55.295  45.326  47.815  1.00  0.00           C  
ATOM   2111  H3'   A    66      55.195  46.341  48.200  1.00  0.00           H  
ATOM   2112  C2'   A    66      55.438  44.250  48.879  1.00  0.00           C  
ATOM   2113  H2'   A    66      54.853  44.582  49.737  1.00  0.00           H  
ATOM   2114  O2'   A    66      55.108  42.981  48.366  1.00  0.00           O  
ATOM   2115 HO2'   A    66      54.290  43.245  47.938  1.00  0.00           H  
ATOM   2116  O3'   A    66      54.239  45.099  46.887  1.00  0.00           O  
ATOM   2117  P     U    67      52.697  45.407  47.343  1.00  0.00           P  
ATOM   2118  OP1   U    67      51.931  46.058  46.247  1.00  0.00           O  
ATOM   2119  OP2   U    67      52.785  46.006  48.697  1.00  0.00           O  
ATOM   2120  O5'   U    67      52.206  44.014  47.675  1.00  0.00           O  
ATOM   2121  C5'   U    67      51.928  43.162  46.600  1.00  0.00           C  
ATOM   2122  H5'   U    67      52.800  42.983  45.971  1.00  0.00           H  
ATOM   2123 H5''   U    67      51.172  43.605  45.951  1.00  0.00           H  
ATOM   2124  C4'   U    67      51.496  41.789  47.089  1.00  0.00           C  
ATOM   2125  H4'   U    67      51.202  41.229  46.200  1.00  0.00           H  
ATOM   2126  O4'   U    67      52.548  41.113  47.705  1.00  0.00           O  
ATOM   2127  C1'   U    67      52.043  40.190  48.633  1.00  0.00           C  
ATOM   2128  H1'   U    67      52.056  39.172  48.246  1.00  0.00           H  
ATOM   2129  N1    U    67      52.887  40.267  49.894  1.00  0.00           N  
ATOM   2130  C6    U    67      53.236  41.479  50.477  1.00  0.00           C  
ATOM   2131  H6    U    67      52.690  42.365  50.188  1.00  0.00           H  
ATOM   2132  C5    U    67      54.217  41.503  51.426  1.00  0.00           C  
ATOM   2133  H5    U    67      54.357  42.474  51.877  1.00  0.00           H  
ATOM   2134  C4    U    67      54.926  40.365  51.865  1.00  0.00           C  
ATOM   2135  O4    U    67      55.896  40.398  52.648  1.00  0.00           O  
ATOM   2136  N3    U    67      54.519  39.184  51.241  1.00  0.00           N  
ATOM   2137  H3    U    67      54.985  38.347  51.563  1.00  0.00           H  
ATOM   2138  C2    U    67      53.574  39.090  50.199  1.00  0.00           C  
ATOM   2139  O2    U    67      53.337  37.962  49.764  1.00  0.00           O  
ATOM   2140  C3'   U    67      50.377  41.813  48.185  1.00  0.00           C  
ATOM   2141  H3'   U    67      50.596  42.715  48.757  1.00  0.00           H  
ATOM   2142  C2'   U    67      50.686  40.602  49.008  1.00  0.00           C  
ATOM   2143  H2'   U    67      50.630  40.737  50.088  1.00  0.00           H  
ATOM   2144  O2'   U    67      49.736  39.598  48.615  1.00  0.00           O  
ATOM   2145 HO2'   U    67      48.954  40.077  48.331  1.00  0.00           H  
ATOM   2146  O3'   U    67      49.122  41.824  47.558  1.00  0.00           O  
ATOM   2147  P     U    68      47.806  42.402  48.245  1.00  0.00           P  
ATOM   2148  OP1   U    68      47.117  43.173  47.202  1.00  0.00           O  
ATOM   2149  OP2   U    68      48.006  43.046  49.589  1.00  0.00           O  
ATOM   2150  O5'   U    68      47.050  41.073  48.555  1.00  0.00           O  
ATOM   2151  C5'   U    68      46.387  40.391  47.420  1.00  0.00           C  
ATOM   2152  H5'   U    68      47.038  40.301  46.551  1.00  0.00           H  
ATOM   2153 H5''   U    68      45.529  41.017  47.174  1.00  0.00           H  
ATOM   2154  C4'   U    68      45.868  39.037  47.965  1.00  0.00           C  
ATOM   2155  H4'   U    68      45.266  38.564  47.189  1.00  0.00           H  
ATOM   2156  O4'   U    68      46.995  38.183  48.247  1.00  0.00           O  
ATOM   2157  C1'   U    68      46.674  37.357  49.357  1.00  0.00           C  
ATOM   2158  H1'   U    68      46.562  36.325  49.023  1.00  0.00           H  
ATOM   2159  N1    U    68      47.773  37.439  50.340  1.00  0.00           N  
ATOM   2160  C6    U    68      48.097  38.614  51.025  1.00  0.00           C  
ATOM   2161  H6    U    68      47.460  39.486  51.007  1.00  0.00           H  
ATOM   2162  C5    U    68      49.257  38.634  51.792  1.00  0.00           C  
ATOM   2163  H5    U    68      49.406  39.462  52.469  1.00  0.00           H  
ATOM   2164  C4    U    68      50.166  37.541  51.820  1.00  0.00           C  
ATOM   2165  O4    U    68      51.219  37.463  52.511  1.00  0.00           O  
ATOM   2166  N3    U    68      49.848  36.526  50.950  1.00  0.00           N  
ATOM   2167  H3    U    68      50.491  35.750  51.010  1.00  0.00           H  
ATOM   2168  C2    U    68      48.663  36.367  50.270  1.00  0.00           C  
ATOM   2169  O2    U    68      48.430  35.260  49.797  1.00  0.00           O  
ATOM   2170  C3'   U    68      45.137  39.233  49.287  1.00  0.00           C  
ATOM   2171  H3'   U    68      45.607  40.006  49.894  1.00  0.00           H  
ATOM   2172  C2'   U    68      45.304  37.847  49.915  1.00  0.00           C  
ATOM   2173  H2'   U    68      45.240  37.944  50.999  1.00  0.00           H  
ATOM   2174  O2'   U    68      44.321  36.986  49.475  1.00  0.00           O  
ATOM   2175 HO2'   U    68      43.701  36.895  50.202  1.00  0.00           H  
ATOM   2176  O3'   U    68      43.754  39.505  49.021  1.00  0.00           O  
ATOM   2177  P     A    69      42.858  40.037  50.137  1.00  0.00           P  
ATOM   2178  OP1   A    69      41.790  40.808  49.578  1.00  0.00           O  
ATOM   2179  OP2   A    69      43.766  40.668  51.182  1.00  0.00           O  
ATOM   2180  O5'   A    69      42.282  38.648  50.618  1.00  0.00           O  
ATOM   2181  C5'   A    69      41.062  38.113  50.124  1.00  0.00           C  
ATOM   2182  H5'   A    69      41.186  37.923  49.058  1.00  0.00           H  
ATOM   2183 H5''   A    69      40.170  38.732  50.225  1.00  0.00           H  
ATOM   2184  C4'   A    69      40.801  36.695  50.701  1.00  0.00           C  
ATOM   2185  H4'   A    69      39.837  36.313  50.366  1.00  0.00           H  
ATOM   2186  O4'   A    69      41.964  35.815  50.380  1.00  0.00           O  
ATOM   2187  C1'   A    69      42.017  34.716  51.313  1.00  0.00           C  
ATOM   2188  H1'   A    69      41.746  33.805  50.779  1.00  0.00           H  
ATOM   2189  N9    A    69      43.339  34.405  51.889  1.00  0.00           N  
ATOM   2190  C8    A    69      43.896  33.164  51.862  1.00  0.00           C  
ATOM   2191  H8    A    69      43.546  32.253  51.401  1.00  0.00           H  
ATOM   2192  N7    A    69      45.083  33.195  52.286  1.00  0.00           N  
ATOM   2193  C5    A    69      45.369  34.507  52.735  1.00  0.00           C  
ATOM   2194  C6    A    69      46.479  35.215  53.288  1.00  0.00           C  
ATOM   2195  N6    A    69      47.631  34.611  53.436  1.00  0.00           N  
ATOM   2196  H61   A    69      48.429  35.075  53.844  1.00  0.00           H  
ATOM   2197  H62   A    69      47.611  33.611  53.289  1.00  0.00           H  
ATOM   2198  N1    A    69      46.385  36.463  53.625  1.00  0.00           N  
ATOM   2199  C2    A    69      45.230  37.035  53.362  1.00  0.00           C  
ATOM   2200  H2    A    69      45.200  38.051  53.726  1.00  0.00           H  
ATOM   2201  N3    A    69      44.108  36.526  52.833  1.00  0.00           N  
ATOM   2202  C4    A    69      44.245  35.206  52.547  1.00  0.00           C  
ATOM   2203  C3'   A    69      40.627  36.507  52.190  1.00  0.00           C  
ATOM   2204  H3'   A    69      41.348  37.101  52.752  1.00  0.00           H  
ATOM   2205  C2'   A    69      40.970  35.015  52.429  1.00  0.00           C  
ATOM   2206  H2'   A    69      41.518  34.954  53.370  1.00  0.00           H  
ATOM   2207  O2'   A    69      39.890  34.106  52.419  1.00  0.00           O  
ATOM   2208 HO2'   A    69      39.269  34.355  53.107  1.00  0.00           H  
ATOM   2209  O3'   A    69      39.355  36.941  52.566  1.00  0.00           O  
ATOM   2210  P     A    70      38.917  37.096  54.182  1.00  0.00           P  
ATOM   2211  OP1   A    70      37.995  38.219  54.228  1.00  0.00           O  
ATOM   2212  OP2   A    70      40.059  37.027  55.079  1.00  0.00           O  
ATOM   2213  O5'   A    70      38.105  35.753  54.546  1.00  0.00           O  
ATOM   2214  C5'   A    70      36.816  35.430  54.046  1.00  0.00           C  
ATOM   2215  H5'   A    70      36.801  35.506  52.959  1.00  0.00           H  
ATOM   2216 H5''   A    70      36.162  36.196  54.462  1.00  0.00           H  
ATOM   2217  C4'   A    70      36.476  34.020  54.523  1.00  0.00           C  
ATOM   2218  H4'   A    70      35.467  33.717  54.243  1.00  0.00           H  
ATOM   2219  O4'   A    70      37.464  33.058  54.027  1.00  0.00           O  
ATOM   2220  C1'   A    70      37.527  32.119  55.136  1.00  0.00           C  
ATOM   2221  H1'   A    70      36.626  31.523  55.282  1.00  0.00           H  
ATOM   2222  N9    A    70      38.581  31.167  54.938  1.00  0.00           N  
ATOM   2223  C8    A    70      38.458  29.762  54.868  1.00  0.00           C  
ATOM   2224  H8    A    70      37.536  29.212  54.992  1.00  0.00           H  
ATOM   2225  N7    A    70      39.580  29.160  54.603  1.00  0.00           N  
ATOM   2226  C5    A    70      40.554  30.185  54.634  1.00  0.00           C  
ATOM   2227  C6    A    70      41.924  30.224  54.440  1.00  0.00           C  
ATOM   2228  N6    A    70      42.644  29.169  54.266  1.00  0.00           N  
ATOM   2229  H61   A    70      43.565  29.372  53.904  1.00  0.00           H  
ATOM   2230  H62   A    70      42.178  28.277  54.188  1.00  0.00           H  
ATOM   2231  N1    A    70      42.599  31.375  54.485  1.00  0.00           N  
ATOM   2232  C2    A    70      41.941  32.509  54.773  1.00  0.00           C  
ATOM   2233  H2    A    70      42.542  33.389  54.949  1.00  0.00           H  
ATOM   2234  N3    A    70      40.633  32.632  54.913  1.00  0.00           N  
ATOM   2235  C4    A    70      39.945  31.401  54.850  1.00  0.00           C  
ATOM   2236  C3'   A    70      36.438  33.909  56.111  1.00  0.00           C  
ATOM   2237  H3'   A    70      36.475  34.887  56.592  1.00  0.00           H  
ATOM   2238  C2'   A    70      37.674  33.025  56.336  1.00  0.00           C  
ATOM   2239  H2'   A    70      38.629  33.542  56.243  1.00  0.00           H  
ATOM   2240  O2'   A    70      37.530  32.294  57.533  1.00  0.00           O  
ATOM   2241 HO2'   A    70      38.242  31.672  57.699  1.00  0.00           H  
ATOM   2242  O3'   A    70      35.348  33.188  56.511  1.00  0.00           O  
ATOM   2243  P     G    71      33.820  33.669  56.436  1.00  0.00           P  
ATOM   2244  OP1   G    71      33.869  35.134  56.476  1.00  0.00           O  
ATOM   2245  OP2   G    71      33.068  32.883  57.507  1.00  0.00           O  
ATOM   2246  O5'   G    71      33.277  33.197  54.999  1.00  0.00           O  
ATOM   2247  C5'   G    71      32.375  33.941  54.207  1.00  0.00           C  
ATOM   2248  H5'   G    71      32.775  34.878  53.820  1.00  0.00           H  
ATOM   2249 H5''   G    71      31.464  34.015  54.800  1.00  0.00           H  
ATOM   2250  C4'   G    71      32.045  33.236  52.932  1.00  0.00           C  
ATOM   2251  H4'   G    71      31.394  33.888  52.351  1.00  0.00           H  
ATOM   2252  O4'   G    71      33.244  33.014  52.141  1.00  0.00           O  
ATOM   2253  C1'   G    71      33.059  31.704  51.570  1.00  0.00           C  
ATOM   2254  H1'   G    71      33.147  31.768  50.486  1.00  0.00           H  
ATOM   2255  N9    G    71      34.095  30.779  52.000  1.00  0.00           N  
ATOM   2256  C8    G    71      34.898  30.865  53.099  1.00  0.00           C  
ATOM   2257  H8    G    71      34.857  31.757  53.707  1.00  0.00           H  
ATOM   2258  N7    G    71      35.652  29.883  53.337  1.00  0.00           N  
ATOM   2259  C5    G    71      35.230  28.993  52.311  1.00  0.00           C  
ATOM   2260  C6    G    71      35.657  27.665  52.079  1.00  0.00           C  
ATOM   2261  O6    G    71      36.451  26.975  52.650  1.00  0.00           O  
ATOM   2262  N1    G    71      35.035  27.078  50.889  1.00  0.00           N  
ATOM   2263  H1    G    71      35.318  26.222  50.432  1.00  0.00           H  
ATOM   2264  C2    G    71      34.140  27.802  50.173  1.00  0.00           C  
ATOM   2265  N2    G    71      33.620  27.100  49.262  1.00  0.00           N  
ATOM   2266  H21   G    71      34.054  26.219  49.027  1.00  0.00           H  
ATOM   2267  H22   G    71      33.126  27.628  48.556  1.00  0.00           H  
ATOM   2268  N3    G    71      33.713  29.085  50.387  1.00  0.00           N  
ATOM   2269  C4    G    71      34.332  29.577  51.451  1.00  0.00           C  
ATOM   2270  C3'   G    71      31.405  31.902  53.166  1.00  0.00           C  
ATOM   2271  H3'   G    71      31.885  31.321  53.953  1.00  0.00           H  
ATOM   2272  C2'   G    71      31.713  31.211  51.874  1.00  0.00           C  
ATOM   2273  H2'   G    71      31.627  30.133  52.008  1.00  0.00           H  
ATOM   2274  O2'   G    71      30.867  31.655  50.791  1.00  0.00           O  
ATOM   2275 HO2'   G    71      30.170  32.168  51.205  1.00  0.00           H  
ATOM   2276  O3'   G    71      30.003  32.017  53.341  1.00  0.00           O  
ATOM   2277  P     G    72      29.310  31.144  54.452  1.00  0.00           P  
ATOM   2278  OP1   G    72      27.924  31.627  54.659  1.00  0.00           O  
ATOM   2279  OP2   G    72      30.150  31.020  55.684  1.00  0.00           O  
ATOM   2280  O5'   G    72      29.313  29.630  53.896  1.00  0.00           O  
ATOM   2281  C5'   G    72      28.299  29.164  53.099  1.00  0.00           C  
ATOM   2282  H5'   G    72      27.995  30.023  52.501  1.00  0.00           H  
ATOM   2283 H5''   G    72      27.455  28.813  53.692  1.00  0.00           H  
ATOM   2284  C4'   G    72      28.645  28.053  52.199  1.00  0.00           C  
ATOM   2285  H4'   G    72      27.773  27.808  51.591  1.00  0.00           H  
ATOM   2286  O4'   G    72      29.921  28.212  51.553  1.00  0.00           O  
ATOM   2287  C1'   G    72      30.504  26.954  51.508  1.00  0.00           C  
ATOM   2288  H1'   G    72      30.895  26.708  50.521  1.00  0.00           H  
ATOM   2289  N9    G    72      31.649  26.875  52.483  1.00  0.00           N  
ATOM   2290  C8    G    72      32.092  27.770  53.456  1.00  0.00           C  
ATOM   2291  H8    G    72      31.661  28.743  53.640  1.00  0.00           H  
ATOM   2292  N7    G    72      33.034  27.294  54.184  1.00  0.00           N  
ATOM   2293  C5    G    72      33.274  26.021  53.727  1.00  0.00           C  
ATOM   2294  C6    G    72      34.340  25.040  53.969  1.00  0.00           C  
ATOM   2295  O6    G    72      35.290  25.007  54.780  1.00  0.00           O  
ATOM   2296  N1    G    72      34.246  23.929  53.102  1.00  0.00           N  
ATOM   2297  H1    G    72      34.933  23.192  53.176  1.00  0.00           H  
ATOM   2298  C2    G    72      33.241  23.718  52.274  1.00  0.00           C  
ATOM   2299  N2    G    72      33.221  22.529  51.746  1.00  0.00           N  
ATOM   2300  H21   G    72      34.007  21.928  51.948  1.00  0.00           H  
ATOM   2301  H22   G    72      32.531  22.274  51.054  1.00  0.00           H  
ATOM   2302  N3    G    72      32.293  24.604  51.915  1.00  0.00           N  
ATOM   2303  C4    G    72      32.377  25.753  52.669  1.00  0.00           C  
ATOM   2304  C3'   G    72      28.681  26.707  53.044  1.00  0.00           C  
ATOM   2305  H3'   G    72      29.319  26.887  53.910  1.00  0.00           H  
ATOM   2306  C2'   G    72      29.417  25.935  51.961  1.00  0.00           C  
ATOM   2307  H2'   G    72      29.923  25.090  52.426  1.00  0.00           H  
ATOM   2308  O2'   G    72      28.668  25.515  50.870  1.00  0.00           O  
ATOM   2309 HO2'   G    72      27.724  25.426  51.015  1.00  0.00           H  
ATOM   2310  O3'   G    72      27.436  26.169  53.333  1.00  0.00           O  
ATOM   2311  P     G    73      27.202  25.152  54.496  1.00  0.00           P  
ATOM   2312  OP1   G    73      25.734  25.297  54.694  1.00  0.00           O  
ATOM   2313  OP2   G    73      28.119  25.436  55.562  1.00  0.00           O  
ATOM   2314  O5'   G    73      27.535  23.695  53.911  1.00  0.00           O  
ATOM   2315  C5'   G    73      26.812  22.913  52.910  1.00  0.00           C  
ATOM   2316  H5'   G    73      26.791  23.463  51.970  1.00  0.00           H  
ATOM   2317 H5''   G    73      25.826  22.739  53.341  1.00  0.00           H  
ATOM   2318  C4'   G    73      27.468  21.533  52.660  1.00  0.00           C  
ATOM   2319  H4'   G    73      26.800  20.957  52.021  1.00  0.00           H  
ATOM   2320  O4'   G    73      28.778  21.668  52.136  1.00  0.00           O  
ATOM   2321  C1'   G    73      29.669  20.758  52.822  1.00  0.00           C  
ATOM   2322  H1'   G    73      30.292  20.190  52.131  1.00  0.00           H  
ATOM   2323  N9    G    73      30.614  21.464  53.697  1.00  0.00           N  
ATOM   2324  C8    G    73      30.556  22.680  54.357  1.00  0.00           C  
ATOM   2325  H8    G    73      29.816  23.446  54.177  1.00  0.00           H  
ATOM   2326  N7    G    73      31.526  22.822  55.236  1.00  0.00           N  
ATOM   2327  C5    G    73      32.257  21.677  55.146  1.00  0.00           C  
ATOM   2328  C6    G    73      33.477  21.254  55.804  1.00  0.00           C  
ATOM   2329  O6    G    73      34.212  21.894  56.589  1.00  0.00           O  
ATOM   2330  N1    G    73      33.934  20.049  55.389  1.00  0.00           N  
ATOM   2331  H1    G    73      34.714  19.661  55.900  1.00  0.00           H  
ATOM   2332  C2    G    73      33.271  19.202  54.532  1.00  0.00           C  
ATOM   2333  N2    G    73      33.655  18.010  54.423  1.00  0.00           N  
ATOM   2334  H21   G    73      34.442  17.695  54.972  1.00  0.00           H  
ATOM   2335  H22   G    73      33.147  17.494  53.719  1.00  0.00           H  
ATOM   2336  N3    G    73      32.148  19.559  53.915  1.00  0.00           N  
ATOM   2337  C4    G    73      31.735  20.818  54.211  1.00  0.00           C  
ATOM   2338  C3'   G    73      27.664  20.681  53.948  1.00  0.00           C  
ATOM   2339  H3'   G    73      27.933  21.237  54.846  1.00  0.00           H  
ATOM   2340  C2'   G    73      28.864  19.772  53.656  1.00  0.00           C  
ATOM   2341  H2'   G    73      29.314  19.460  54.598  1.00  0.00           H  
ATOM   2342  O2'   G    73      28.636  18.766  52.691  1.00  0.00           O  
ATOM   2343 HO2'   G    73      28.312  17.938  53.052  1.00  0.00           H  
ATOM   2344  O3'   G    73      26.424  19.929  54.215  1.00  0.00           O  
ATOM   2345  P     C    74      26.284  19.281  55.641  1.00  0.00           P  
ATOM   2346  OP1   C    74      24.886  18.761  55.738  1.00  0.00           O  
ATOM   2347  OP2   C    74      26.639  20.205  56.659  1.00  0.00           O  
ATOM   2348  O5'   C    74      27.168  17.994  55.812  1.00  0.00           O  
ATOM   2349  C5'   C    74      26.941  16.723  55.262  1.00  0.00           C  
ATOM   2350  H5'   C    74      26.764  16.671  54.187  1.00  0.00           H  
ATOM   2351 H5''   C    74      26.049  16.239  55.662  1.00  0.00           H  
ATOM   2352  C4'   C    74      28.270  15.856  55.398  1.00  0.00           C  
ATOM   2353  H4'   C    74      28.136  15.000  54.735  1.00  0.00           H  
ATOM   2354  O4'   C    74      29.455  16.463  54.905  1.00  0.00           O  
ATOM   2355  C1'   C    74      30.538  16.029  55.675  1.00  0.00           C  
ATOM   2356  H1'   C    74      31.287  15.664  54.972  1.00  0.00           H  
ATOM   2357  N1    C    74      31.108  17.130  56.514  1.00  0.00           N  
ATOM   2358  C6    C    74      30.430  18.285  56.790  1.00  0.00           C  
ATOM   2359  H6    C    74      29.392  18.413  56.519  1.00  0.00           H  
ATOM   2360  C5    C    74      30.997  19.192  57.530  1.00  0.00           C  
ATOM   2361  H5    C    74      30.497  20.079  57.892  1.00  0.00           H  
ATOM   2362  C4    C    74      32.296  19.006  57.942  1.00  0.00           C  
ATOM   2363  N4    C    74      32.909  19.876  58.615  1.00  0.00           N  
ATOM   2364  H41   C    74      33.796  19.683  59.057  1.00  0.00           H  
ATOM   2365  H42   C    74      32.409  20.747  58.722  1.00  0.00           H  
ATOM   2366  N3    C    74      32.988  17.903  57.745  1.00  0.00           N  
ATOM   2367  C2    C    74      32.438  16.879  57.064  1.00  0.00           C  
ATOM   2368  O2    C    74      33.063  15.801  57.071  1.00  0.00           O  
ATOM   2369  C3'   C    74      28.535  15.297  56.817  1.00  0.00           C  
ATOM   2370  H3'   C    74      28.391  16.124  57.512  1.00  0.00           H  
ATOM   2371  C2'   C    74      30.023  14.941  56.704  1.00  0.00           C  
ATOM   2372  H2'   C    74      30.551  15.029  57.654  1.00  0.00           H  
ATOM   2373  O2'   C    74      30.180  13.654  56.169  1.00  0.00           O  
ATOM   2374 HO2'   C    74      31.023  13.209  56.279  1.00  0.00           H  
ATOM   2375  O3'   C    74      27.730  14.197  57.231  1.00  0.00           O  
ATOM   2376  P     U    75      27.480  13.933  58.796  1.00  0.00           P  
ATOM   2377  OP1   U    75      26.797  12.627  58.903  1.00  0.00           O  
ATOM   2378  OP2   U    75      26.942  15.182  59.450  1.00  0.00           O  
ATOM   2379  O5'   U    75      28.968  13.724  59.445  1.00  0.00           O  
ATOM   2380  C5'   U    75      29.705  12.498  59.186  1.00  0.00           C  
ATOM   2381  H5'   U    75      29.796  12.343  58.111  1.00  0.00           H  
ATOM   2382 H5''   U    75      29.243  11.611  59.620  1.00  0.00           H  
ATOM   2383  C4'   U    75      31.108  12.555  59.875  1.00  0.00           C  
ATOM   2384  H4'   U    75      31.493  11.561  59.648  1.00  0.00           H  
ATOM   2385  O4'   U    75      32.012  13.573  59.418  1.00  0.00           O  
ATOM   2386  C1'   U    75      32.897  13.964  60.399  1.00  0.00           C  
ATOM   2387  H1'   U    75      33.880  13.936  59.930  1.00  0.00           H  
ATOM   2388  N1    U    75      32.620  15.407  60.835  1.00  0.00           N  
ATOM   2389  C6    U    75      31.614  16.164  60.398  1.00  0.00           C  
ATOM   2390  H6    U    75      31.034  15.724  59.600  1.00  0.00           H  
ATOM   2391  C5    U    75      31.322  17.421  60.827  1.00  0.00           C  
ATOM   2392  H5    U    75      30.555  17.939  60.270  1.00  0.00           H  
ATOM   2393  C4    U    75      32.144  18.076  61.792  1.00  0.00           C  
ATOM   2394  O4    U    75      31.890  19.261  62.221  1.00  0.00           O  
ATOM   2395  N3    U    75      33.131  17.224  62.280  1.00  0.00           N  
ATOM   2396  H3    U    75      33.751  17.542  63.011  1.00  0.00           H  
ATOM   2397  C2    U    75      33.418  15.930  61.909  1.00  0.00           C  
ATOM   2398  O2    U    75      34.404  15.454  62.337  1.00  0.00           O  
ATOM   2399  C3'   U    75      31.258  12.461  61.409  1.00  0.00           C  
ATOM   2400  H3'   U    75      30.586  13.161  61.906  1.00  0.00           H  
ATOM   2401  C2'   U    75      32.706  12.900  61.534  1.00  0.00           C  
ATOM   2402  H2'   U    75      33.020  13.374  62.464  1.00  0.00           H  
ATOM   2403  O2'   U    75      33.588  11.879  61.213  1.00  0.00           O  
ATOM   2404 HO2'   U    75      33.050  11.109  61.412  1.00  0.00           H  
ATOM   2405  O3'   U    75      31.253  11.213  62.021  1.00  0.00           O  
ATOM   2406  P     U    76      30.923  11.103  63.591  1.00  0.00           P  
ATOM   2407  OP1   U    76      31.063   9.666  63.944  1.00  0.00           O  
ATOM   2408  OP2   U    76      29.586  11.700  63.661  1.00  0.00           O  
ATOM   2409  O5'   U    76      32.068  12.024  64.276  1.00  0.00           O  
ATOM   2410  C5'   U    76      33.274  11.252  64.647  1.00  0.00           C  
ATOM   2411  H5'   U    76      33.967  11.144  63.813  1.00  0.00           H  
ATOM   2412 H5''   U    76      33.050  10.308  65.142  1.00  0.00           H  
ATOM   2413  C4'   U    76      34.009  12.050  65.689  1.00  0.00           C  
ATOM   2414  H4'   U    76      34.853  11.562  66.176  1.00  0.00           H  
ATOM   2415  O4'   U    76      34.360  13.326  65.175  1.00  0.00           O  
ATOM   2416  C1'   U    76      34.496  14.331  66.122  1.00  0.00           C  
ATOM   2417  H1'   U    76      35.495  14.761  66.180  1.00  0.00           H  
ATOM   2418  N1    U    76      33.496  15.422  65.870  1.00  0.00           N  
ATOM   2419  C6    U    76      32.454  15.324  64.923  1.00  0.00           C  
ATOM   2420  H6    U    76      32.416  14.428  64.321  1.00  0.00           H  
ATOM   2421  C5    U    76      31.519  16.311  64.839  1.00  0.00           C  
ATOM   2422  H5    U    76      30.721  16.232  64.115  1.00  0.00           H  
ATOM   2423  C4    U    76      31.447  17.475  65.655  1.00  0.00           C  
ATOM   2424  O4    U    76      30.548  18.279  65.714  1.00  0.00           O  
ATOM   2425  N3    U    76      32.578  17.516  66.471  1.00  0.00           N  
ATOM   2426  H3    U    76      32.687  18.290  67.110  1.00  0.00           H  
ATOM   2427  C2    U    76      33.624  16.672  66.479  1.00  0.00           C  
ATOM   2428  O2    U    76      34.647  16.937  67.147  1.00  0.00           O  
ATOM   2429  C3'   U    76      33.107  12.532  66.799  1.00  0.00           C  
ATOM   2430  H3'   U    76      32.221  13.079  66.476  1.00  0.00           H  
ATOM   2431  C2'   U    76      33.900  13.667  67.376  1.00  0.00           C  
ATOM   2432  H2'   U    76      33.184  14.320  67.874  1.00  0.00           H  
ATOM   2433  O2'   U    76      34.928  13.102  68.179  1.00  0.00           O  
ATOM   2434 HO2'   U    76      34.514  12.367  68.637  1.00  0.00           H  
ATOM   2435  O3'   U    76      32.964  11.558  67.891  1.00  0.00           O  
ATOM   2436  P    U3    77      31.532  10.944  68.168  1.00  0.00           P  
ATOM   2437  OP1  U3    77      31.697  10.067  69.304  1.00  0.00           O  
ATOM   2438  OP2  U3    77      31.055  10.362  66.849  1.00  0.00           O  
ATOM   2439  O5'  U3    77      30.610  12.150  68.594  1.00  0.00           O  
ATOM   2440  C5'  U3    77      29.427  11.958  69.299  1.00  0.00           C  
ATOM   2441  H5'  U3    77      29.538  11.576  70.314  1.00  0.00           H  
ATOM   2442 H5''  U3    77      28.800  11.231  68.784  1.00  0.00           H  
ATOM   2443  C4'  U3    77      28.493  13.181  69.255  1.00  0.00           C  
ATOM   2444  H4'  U3    77      27.514  12.968  69.684  1.00  0.00           H  
ATOM   2445  O4'  U3    77      29.124  14.205  69.985  1.00  0.00           O  
ATOM   2446  C1'  U3    77      29.407  15.296  69.143  1.00  0.00           C  
ATOM   2447  H1'  U3    77      28.632  16.056  69.242  1.00  0.00           H  
ATOM   2448  N1   U3    77      30.773  15.890  69.475  1.00  0.00           N  
ATOM   2449  C6   U3    77      31.766  15.048  69.880  1.00  0.00           C  
ATOM   2450  H6   U3    77      31.493  14.006  69.948  1.00  0.00           H  
ATOM   2451  C5   U3    77      32.959  15.574  70.365  1.00  0.00           C  
ATOM   2452  H5   U3    77      33.747  14.933  70.731  1.00  0.00           H  
ATOM   2453  C4   U3    77      33.203  16.963  70.537  1.00  0.00           C  
ATOM   2454  O4   U3    77      34.224  17.481  70.949  1.00  0.00           O  
ATOM   2455  N3   U3    77      32.193  17.773  70.023  1.00  0.00           N  
ATOM   2456  H3   U3    77      32.191  18.709  70.405  1.00  0.00           H  
ATOM   2457  C2   U3    77      30.945  17.277  69.614  1.00  0.00           C  
ATOM   2458  O2   U3    77      30.020  18.081  69.421  1.00  0.00           O  
ATOM   2459  C3'  U3    77      28.136  13.741  67.831  1.00  0.00           C  
ATOM   2460  H3'  U3    77      28.222  13.060  66.985  1.00  0.00           H  
ATOM   2461  C2'  U3    77      29.284  14.753  67.757  1.00  0.00           C  
ATOM   2462  H2'  U3    77      30.213  14.231  67.526  1.00  0.00           H  
ATOM   2463  O2'  U3    77      29.074  15.732  66.783  1.00  0.00           O  
ATOM   2464 HO2'  U3    77      29.008  15.344  65.908  1.00  0.00           H  
ATOM   2465  O3'  U3    77      26.852  14.288  67.852  1.00  0.00           O  
ATOM   2466 HO3'  U3    77      26.489  14.239  66.964  1.00  0.00           H  
TER    2467       U3    77 
END   
