# Supplementary material for: Modelling the structures of frameshift-stimulatory pseudoknots from representative bat coronaviruses
Source: PLoS Comput Biol. 2023 May 19;19(5):e1011124. doi: 10.1371/journal.pcbi.1011124 (PMC10234561; doi:10.1371/journal.pcbi.1011124)
Supplement: S3 Data — PDB files for the top 3 representative clusters from each conformer (threaded/unthreaded) of each pseudoknot described in the main text, along with PDB files for the representative clusters shown in S8–S18 Figs. (ZIP) [file pcbi.1011124.s003.zip › SI_Model_PDB_files/Replicates with differnet initial structures/GLGC2_3rdLowestEnergy_theaded_noMg_cluster1.pdb]

ATOM      1 HO5'  G5     1      61.542  49.956  49.043  1.00  0.00           H  
ATOM      2  O5'  G5     1      61.017  50.235  48.289  1.00  0.00           O  
ATOM      3  C5'  G5     1      59.666  49.989  48.583  1.00  0.00           C  
ATOM      4  H5'  G5     1      59.043  50.865  48.405  1.00  0.00           H  
ATOM      5 H5''  G5     1      59.640  49.645  49.617  1.00  0.00           H  
ATOM      6  C4'  G5     1      58.975  48.894  47.772  1.00  0.00           C  
ATOM      7  H4'  G5     1      58.011  48.741  48.257  1.00  0.00           H  
ATOM      8  O4'  G5     1      58.802  49.132  46.395  1.00  0.00           O  
ATOM      9  C1'  G5     1      59.631  48.292  45.628  1.00  0.00           C  
ATOM     10  H1'  G5     1      58.888  47.655  45.147  1.00  0.00           H  
ATOM     11  N9   G5     1      60.491  49.019  44.680  1.00  0.00           N  
ATOM     12  C8   G5     1      61.849  49.184  44.605  1.00  0.00           C  
ATOM     13  H8   G5     1      62.450  48.707  45.366  1.00  0.00           H  
ATOM     14  N7   G5     1      62.278  49.944  43.628  1.00  0.00           N  
ATOM     15  C5   G5     1      61.087  50.258  42.925  1.00  0.00           C  
ATOM     16  C6   G5     1      60.863  50.930  41.697  1.00  0.00           C  
ATOM     17  O6   G5     1      61.722  51.325  40.952  1.00  0.00           O  
ATOM     18  N1   G5     1      59.537  51.027  41.317  1.00  0.00           N  
ATOM     19  H1   G5     1      59.244  51.357  40.409  1.00  0.00           H  
ATOM     20  C2   G5     1      58.596  50.434  42.006  1.00  0.00           C  
ATOM     21  N2   G5     1      57.324  50.610  41.657  1.00  0.00           N  
ATOM     22  H21  G5     1      57.153  51.116  40.799  1.00  0.00           H  
ATOM     23  H22  G5     1      56.633  50.231  42.288  1.00  0.00           H  
ATOM     24  N3   G5     1      58.698  49.810  43.154  1.00  0.00           N  
ATOM     25  C4   G5     1      59.995  49.741  43.573  1.00  0.00           C  
ATOM     26  C3'  G5     1      59.713  47.512  47.949  1.00  0.00           C  
ATOM     27  H3'  G5     1      60.484  47.581  48.717  1.00  0.00           H  
ATOM     28  C2'  G5     1      60.468  47.479  46.634  1.00  0.00           C  
ATOM     29  H2'  G5     1      61.380  48.003  46.921  1.00  0.00           H  
ATOM     30  O2'  G5     1      60.688  46.201  46.018  1.00  0.00           O  
ATOM     31 HO2'  G5     1      61.215  45.595  46.543  1.00  0.00           H  
ATOM     32  O3'  G5     1      58.954  46.293  48.272  1.00  0.00           O  
ATOM     33  P     U     2      58.407  46.007  49.772  1.00  0.00           P  
ATOM     34  OP1   U     2      58.859  47.094  50.621  1.00  0.00           O  
ATOM     35  OP2   U     2      58.714  44.598  50.130  1.00  0.00           O  
ATOM     36  O5'   U     2      56.777  46.159  49.714  1.00  0.00           O  
ATOM     37  C5'   U     2      56.063  45.267  48.926  1.00  0.00           C  
ATOM     38  H5'   U     2      56.159  44.237  49.272  1.00  0.00           H  
ATOM     39 H5''   U     2      56.358  45.380  47.883  1.00  0.00           H  
ATOM     40  C4'   U     2      54.590  45.635  48.914  1.00  0.00           C  
ATOM     41  H4'   U     2      54.234  45.403  49.918  1.00  0.00           H  
ATOM     42  O4'   U     2      54.505  47.078  48.663  1.00  0.00           O  
ATOM     43  C1'   U     2      53.455  47.238  47.650  1.00  0.00           C  
ATOM     44  H1'   U     2      52.800  48.064  47.925  1.00  0.00           H  
ATOM     45  N1    U     2      53.963  47.732  46.348  1.00  0.00           N  
ATOM     46  C6    U     2      55.312  47.793  46.153  1.00  0.00           C  
ATOM     47  H6    U     2      56.011  47.345  46.844  1.00  0.00           H  
ATOM     48  C5    U     2      55.742  48.275  44.934  1.00  0.00           C  
ATOM     49  H5    U     2      56.788  48.432  44.715  1.00  0.00           H  
ATOM     50  C4    U     2      54.756  48.808  43.924  1.00  0.00           C  
ATOM     51  O4    U     2      55.077  49.344  42.889  1.00  0.00           O  
ATOM     52  N3    U     2      53.443  48.653  44.260  1.00  0.00           N  
ATOM     53  H3    U     2      52.734  48.898  43.583  1.00  0.00           H  
ATOM     54  C2    U     2      52.969  48.172  45.437  1.00  0.00           C  
ATOM     55  O2    U     2      51.750  48.042  45.558  1.00  0.00           O  
ATOM     56  C3'   U     2      53.754  44.787  47.914  1.00  0.00           C  
ATOM     57  H3'   U     2      54.379  44.559  47.050  1.00  0.00           H  
ATOM     58  C2'   U     2      52.744  45.881  47.557  1.00  0.00           C  
ATOM     59  H2'   U     2      52.238  45.780  46.597  1.00  0.00           H  
ATOM     60  O2'   U     2      51.712  45.973  48.516  1.00  0.00           O  
ATOM     61 HO2'   U     2      51.817  45.230  49.115  1.00  0.00           H  
ATOM     62  O3'   U     2      53.062  43.700  48.438  1.00  0.00           O  
ATOM     63  P     C     3      52.742  42.476  47.525  1.00  0.00           P  
ATOM     64  OP1   C     3      52.374  41.401  48.458  1.00  0.00           O  
ATOM     65  OP2   C     3      53.821  42.303  46.583  1.00  0.00           O  
ATOM     66  O5'   C     3      51.502  42.858  46.634  1.00  0.00           O  
ATOM     67  C5'   C     3      50.199  43.097  47.285  1.00  0.00           C  
ATOM     68  H5'   C     3      50.286  43.651  48.219  1.00  0.00           H  
ATOM     69 H5''   C     3      49.735  42.165  47.606  1.00  0.00           H  
ATOM     70  C4'   C     3      49.230  43.875  46.348  1.00  0.00           C  
ATOM     71  H4'   C     3      48.267  43.985  46.848  1.00  0.00           H  
ATOM     72  O4'   C     3      49.688  45.208  45.996  1.00  0.00           O  
ATOM     73  C1'   C     3      49.368  45.521  44.675  1.00  0.00           C  
ATOM     74  H1'   C     3      48.848  46.475  44.590  1.00  0.00           H  
ATOM     75  N1    C     3      50.588  45.719  43.764  1.00  0.00           N  
ATOM     76  C6    C     3      51.794  45.123  44.035  1.00  0.00           C  
ATOM     77  H6    C     3      52.113  44.459  44.825  1.00  0.00           H  
ATOM     78  C5    C     3      52.825  45.472  43.269  1.00  0.00           C  
ATOM     79  H5    C     3      53.802  45.047  43.444  1.00  0.00           H  
ATOM     80  C4    C     3      52.631  46.340  42.177  1.00  0.00           C  
ATOM     81  N4    C     3      53.586  46.643  41.326  1.00  0.00           N  
ATOM     82  H41   C     3      53.384  47.290  40.578  1.00  0.00           H  
ATOM     83  H42   C     3      54.526  46.304  41.476  1.00  0.00           H  
ATOM     84  N3    C     3      51.536  46.898  41.913  1.00  0.00           N  
ATOM     85  C2    C     3      50.476  46.638  42.653  1.00  0.00           C  
ATOM     86  O2    C     3      49.421  47.077  42.266  1.00  0.00           O  
ATOM     87  C3'   C     3      49.039  43.124  45.011  1.00  0.00           C  
ATOM     88  H3'   C     3      50.002  42.728  44.688  1.00  0.00           H  
ATOM     89  C2'   C     3      48.555  44.279  44.172  1.00  0.00           C  
ATOM     90  H2'   C     3      48.716  43.966  43.141  1.00  0.00           H  
ATOM     91  O2'   C     3      47.226  44.571  44.296  1.00  0.00           O  
ATOM     92 HO2'   C     3      47.053  45.401  43.846  1.00  0.00           H  
ATOM     93  O3'   C     3      48.057  42.030  44.969  1.00  0.00           O  
ATOM     94  P     A     4      48.365  40.787  44.044  1.00  0.00           P  
ATOM     95  OP1   A     4      47.215  39.899  44.202  1.00  0.00           O  
ATOM     96  OP2   A     4      49.687  40.181  44.304  1.00  0.00           O  
ATOM     97  O5'   A     4      48.353  41.384  42.593  1.00  0.00           O  
ATOM     98  C5'   A     4      47.169  41.500  41.848  1.00  0.00           C  
ATOM     99  H5'   A     4      46.340  41.920  42.417  1.00  0.00           H  
ATOM    100 H5''   A     4      46.716  40.546  41.580  1.00  0.00           H  
ATOM    101  C4'   A     4      47.444  42.235  40.562  1.00  0.00           C  
ATOM    102  H4'   A     4      46.514  42.362  40.008  1.00  0.00           H  
ATOM    103  O4'   A     4      48.072  43.524  40.633  1.00  0.00           O  
ATOM    104  C1'   A     4      49.074  43.609  39.554  1.00  0.00           C  
ATOM    105  H1'   A     4      48.958  44.508  38.948  1.00  0.00           H  
ATOM    106  N9    A     4      50.438  43.699  40.020  1.00  0.00           N  
ATOM    107  C8    A     4      50.988  43.234  41.191  1.00  0.00           C  
ATOM    108  H8    A     4      50.315  42.732  41.869  1.00  0.00           H  
ATOM    109  N7    A     4      52.294  43.303  41.269  1.00  0.00           N  
ATOM    110  C5    A     4      52.611  43.968  40.082  1.00  0.00           C  
ATOM    111  C6    A     4      53.811  44.187  39.333  1.00  0.00           C  
ATOM    112  N6    A     4      54.983  43.840  39.740  1.00  0.00           N  
ATOM    113  H61   A     4      55.800  44.028  39.177  1.00  0.00           H  
ATOM    114  H62   A     4      55.020  43.310  40.599  1.00  0.00           H  
ATOM    115  N1    A     4      53.759  44.733  38.088  1.00  0.00           N  
ATOM    116  C2    A     4      52.558  45.111  37.664  1.00  0.00           C  
ATOM    117  H2    A     4      52.523  45.626  36.715  1.00  0.00           H  
ATOM    118  N3    A     4      51.365  44.915  38.171  1.00  0.00           N  
ATOM    119  C4    A     4      51.475  44.303  39.354  1.00  0.00           C  
ATOM    120  C3'   A     4      48.409  41.392  39.770  1.00  0.00           C  
ATOM    121  H3'   A     4      49.293  41.106  40.339  1.00  0.00           H  
ATOM    122  C2'   A     4      48.842  42.384  38.716  1.00  0.00           C  
ATOM    123  H2'   A     4      49.819  42.135  38.303  1.00  0.00           H  
ATOM    124  O2'   A     4      47.776  42.593  37.772  1.00  0.00           O  
ATOM    125 HO2'   A     4      48.209  42.794  36.939  1.00  0.00           H  
ATOM    126  O3'   A     4      47.836  40.134  39.235  1.00  0.00           O  
ATOM    127  P     G     5      48.825  38.918  38.931  1.00  0.00           P  
ATOM    128  OP1   G     5      47.891  37.892  38.373  1.00  0.00           O  
ATOM    129  OP2   G     5      49.749  38.636  40.002  1.00  0.00           O  
ATOM    130  O5'   G     5      49.732  39.398  37.655  1.00  0.00           O  
ATOM    131  C5'   G     5      49.172  39.703  36.374  1.00  0.00           C  
ATOM    132  H5'   G     5      48.375  40.437  36.495  1.00  0.00           H  
ATOM    133 H5''   G     5      48.835  38.770  35.924  1.00  0.00           H  
ATOM    134  C4'   G     5      50.297  40.288  35.519  1.00  0.00           C  
ATOM    135  H4'   G     5      49.996  40.584  34.514  1.00  0.00           H  
ATOM    136  O4'   G     5      51.010  41.418  36.123  1.00  0.00           O  
ATOM    137  C1'   G     5      52.372  41.198  35.924  1.00  0.00           C  
ATOM    138  H1'   G     5      52.717  42.063  35.359  1.00  0.00           H  
ATOM    139  N9    G     5      53.100  41.058  37.256  1.00  0.00           N  
ATOM    140  C8    G     5      52.666  40.797  38.539  1.00  0.00           C  
ATOM    141  H8    G     5      51.646  40.778  38.897  1.00  0.00           H  
ATOM    142  N7    G     5      53.674  40.704  39.408  1.00  0.00           N  
ATOM    143  C5    G     5      54.851  40.846  38.666  1.00  0.00           C  
ATOM    144  C6    G     5      56.278  40.687  39.000  1.00  0.00           C  
ATOM    145  O6    G     5      56.794  40.494  40.110  1.00  0.00           O  
ATOM    146  N1    G     5      57.037  40.876  37.895  1.00  0.00           N  
ATOM    147  H1    G     5      58.010  41.097  38.056  1.00  0.00           H  
ATOM    148  C2    G     5      56.626  41.172  36.719  1.00  0.00           C  
ATOM    149  N2    G     5      57.581  41.353  35.885  1.00  0.00           N  
ATOM    150  H21   G     5      58.570  41.250  36.061  1.00  0.00           H  
ATOM    151  H22   G     5      57.265  41.557  34.948  1.00  0.00           H  
ATOM    152  N3    G     5      55.365  41.286  36.311  1.00  0.00           N  
ATOM    153  C4    G     5      54.490  41.152  37.383  1.00  0.00           C  
ATOM    154  C3'   G     5      51.458  39.231  35.380  1.00  0.00           C  
ATOM    155  H3'   G     5      51.680  38.858  36.380  1.00  0.00           H  
ATOM    156  C2'   G     5      52.644  40.098  34.954  1.00  0.00           C  
ATOM    157  H2'   G     5      53.546  39.540  35.204  1.00  0.00           H  
ATOM    158  O2'   G     5      52.550  40.442  33.647  1.00  0.00           O  
ATOM    159 HO2'   G     5      51.989  39.832  33.163  1.00  0.00           H  
ATOM    160  O3'   G     5      51.099  38.228  34.475  1.00  0.00           O  
ATOM    161  P     G     6      51.648  36.760  34.750  1.00  0.00           P  
ATOM    162  OP1   G     6      50.995  35.842  33.788  1.00  0.00           O  
ATOM    163  OP2   G     6      51.487  36.530  36.188  1.00  0.00           O  
ATOM    164  O5'   G     6      53.150  36.929  34.357  1.00  0.00           O  
ATOM    165  C5'   G     6      53.485  37.147  32.962  1.00  0.00           C  
ATOM    166  H5'   G     6      52.778  37.911  32.639  1.00  0.00           H  
ATOM    167 H5''   G     6      53.208  36.234  32.436  1.00  0.00           H  
ATOM    168  C4'   G     6      54.936  37.584  32.773  1.00  0.00           C  
ATOM    169  H4'   G     6      55.063  37.775  31.708  1.00  0.00           H  
ATOM    170  O4'   G     6      55.445  38.656  33.516  1.00  0.00           O  
ATOM    171  C1'   G     6      56.799  38.418  33.920  1.00  0.00           C  
ATOM    172  H1'   G     6      57.372  39.298  33.627  1.00  0.00           H  
ATOM    173  N9    G     6      56.892  38.067  35.384  1.00  0.00           N  
ATOM    174  C8    G     6      55.801  37.908  36.210  1.00  0.00           C  
ATOM    175  H8    G     6      54.817  38.010  35.777  1.00  0.00           H  
ATOM    176  N7    G     6      56.064  37.565  37.402  1.00  0.00           N  
ATOM    177  C5    G     6      57.474  37.515  37.371  1.00  0.00           C  
ATOM    178  C6    G     6      58.423  37.259  38.409  1.00  0.00           C  
ATOM    179  O6    G     6      58.148  36.976  39.564  1.00  0.00           O  
ATOM    180  N1    G     6      59.701  37.321  37.963  1.00  0.00           N  
ATOM    181  H1    G     6      60.439  37.166  38.635  1.00  0.00           H  
ATOM    182  C2    G     6      60.123  37.432  36.744  1.00  0.00           C  
ATOM    183  N2    G     6      61.395  37.173  36.483  1.00  0.00           N  
ATOM    184  H21   G     6      62.008  37.000  37.266  1.00  0.00           H  
ATOM    185  H22   G     6      61.690  37.240  35.519  1.00  0.00           H  
ATOM    186  N3    G     6      59.292  37.685  35.686  1.00  0.00           N  
ATOM    187  C4    G     6      57.989  37.689  36.093  1.00  0.00           C  
ATOM    188  C3'   G     6      55.933  36.426  33.070  1.00  0.00           C  
ATOM    189  H3'   G     6      55.713  35.984  34.042  1.00  0.00           H  
ATOM    190  C2'   G     6      57.265  37.183  33.082  1.00  0.00           C  
ATOM    191  H2'   G     6      58.000  36.619  33.656  1.00  0.00           H  
ATOM    192  O2'   G     6      57.730  37.568  31.764  1.00  0.00           O  
ATOM    193 HO2'   G     6      58.428  36.984  31.457  1.00  0.00           H  
ATOM    194  O3'   G     6      55.949  35.406  32.074  1.00  0.00           O  
ATOM    195  P     G     7      55.965  33.810  32.414  1.00  0.00           P  
ATOM    196  OP1   G     7      55.779  33.012  31.197  1.00  0.00           O  
ATOM    197  OP2   G     7      55.004  33.615  33.501  1.00  0.00           O  
ATOM    198  O5'   G     7      57.487  33.667  32.979  1.00  0.00           O  
ATOM    199  C5'   G     7      58.632  33.970  32.133  1.00  0.00           C  
ATOM    200  H5'   G     7      58.671  35.029  31.878  1.00  0.00           H  
ATOM    201 H5''   G     7      58.525  33.290  31.288  1.00  0.00           H  
ATOM    202  C4'   G     7      60.017  33.622  32.757  1.00  0.00           C  
ATOM    203  H4'   G     7      60.683  33.539  31.898  1.00  0.00           H  
ATOM    204  O4'   G     7      60.382  34.698  33.597  1.00  0.00           O  
ATOM    205  C1'   G     7      61.055  34.190  34.647  1.00  0.00           C  
ATOM    206  H1'   G     7      61.997  34.699  34.850  1.00  0.00           H  
ATOM    207  N9    G     7      60.263  34.150  35.956  1.00  0.00           N  
ATOM    208  C8    G     7      58.928  34.282  36.054  1.00  0.00           C  
ATOM    209  H8    G     7      58.308  34.288  35.170  1.00  0.00           H  
ATOM    210  N7    G     7      58.561  34.375  37.304  1.00  0.00           N  
ATOM    211  C5    G     7      59.704  34.040  38.063  1.00  0.00           C  
ATOM    212  C6    G     7      59.965  33.845  39.544  1.00  0.00           C  
ATOM    213  O6    G     7      59.122  33.771  40.446  1.00  0.00           O  
ATOM    214  N1    G     7      61.298  33.701  39.868  1.00  0.00           N  
ATOM    215  H1    G     7      61.488  33.373  40.804  1.00  0.00           H  
ATOM    216  C2    G     7      62.292  33.623  38.947  1.00  0.00           C  
ATOM    217  N2    G     7      63.451  33.115  39.351  1.00  0.00           N  
ATOM    218  H21   G     7      63.567  32.947  40.340  1.00  0.00           H  
ATOM    219  H22   G     7      64.128  32.933  38.623  1.00  0.00           H  
ATOM    220  N3    G     7      62.041  33.752  37.665  1.00  0.00           N  
ATOM    221  C4    G     7      60.797  33.956  37.222  1.00  0.00           C  
ATOM    222  C3'   G     7      60.243  32.293  33.410  1.00  0.00           C  
ATOM    223  H3'   G     7      59.344  32.030  33.968  1.00  0.00           H  
ATOM    224  C2'   G     7      61.402  32.684  34.385  1.00  0.00           C  
ATOM    225  H2'   G     7      61.543  32.087  35.286  1.00  0.00           H  
ATOM    226  O2'   G     7      62.592  32.761  33.639  1.00  0.00           O  
ATOM    227 HO2'   G     7      62.749  32.036  33.029  1.00  0.00           H  
ATOM    228  O3'   G     7      60.524  31.263  32.499  1.00  0.00           O  
ATOM    229  P     G     8      60.147  29.712  32.808  1.00  0.00           P  
ATOM    230  OP1   G     8      60.534  28.828  31.710  1.00  0.00           O  
ATOM    231  OP2   G     8      58.733  29.672  33.231  1.00  0.00           O  
ATOM    232  O5'   G     8      61.026  29.356  33.992  1.00  0.00           O  
ATOM    233  C5'   G     8      62.468  29.109  33.877  1.00  0.00           C  
ATOM    234  H5'   G     8      62.856  29.947  33.297  1.00  0.00           H  
ATOM    235 H5''   G     8      62.759  28.210  33.334  1.00  0.00           H  
ATOM    236  C4'   G     8      63.172  29.158  35.233  1.00  0.00           C  
ATOM    237  H4'   G     8      64.253  29.111  35.105  1.00  0.00           H  
ATOM    238  O4'   G     8      62.800  30.283  35.967  1.00  0.00           O  
ATOM    239  C1'   G     8      62.895  29.856  37.315  1.00  0.00           C  
ATOM    240  H1'   G     8      63.663  30.412  37.853  1.00  0.00           H  
ATOM    241  N9    G     8      61.578  30.142  37.987  1.00  0.00           N  
ATOM    242  C8    G     8      60.434  30.650  37.478  1.00  0.00           C  
ATOM    243  H8    G     8      60.361  30.916  36.434  1.00  0.00           H  
ATOM    244  N7    G     8      59.455  30.865  38.297  1.00  0.00           N  
ATOM    245  C5    G     8      60.006  30.531  39.508  1.00  0.00           C  
ATOM    246  C6    G     8      59.573  30.702  40.892  1.00  0.00           C  
ATOM    247  O6    G     8      58.520  31.231  41.290  1.00  0.00           O  
ATOM    248  N1    G     8      60.467  30.302  41.826  1.00  0.00           N  
ATOM    249  H1    G     8      60.158  30.525  42.761  1.00  0.00           H  
ATOM    250  C2    G     8      61.731  29.936  41.508  1.00  0.00           C  
ATOM    251  N2    G     8      62.548  29.624  42.496  1.00  0.00           N  
ATOM    252  H21   G     8      62.228  29.523  43.449  1.00  0.00           H  
ATOM    253  H22   G     8      63.506  29.470  42.217  1.00  0.00           H  
ATOM    254  N3    G     8      62.282  29.801  40.289  1.00  0.00           N  
ATOM    255  C4    G     8      61.331  30.127  39.347  1.00  0.00           C  
ATOM    256  C3'   G     8      62.719  27.932  36.054  1.00  0.00           C  
ATOM    257  H3'   G     8      61.635  28.047  36.072  1.00  0.00           H  
ATOM    258  C2'   G     8      63.307  28.360  37.407  1.00  0.00           C  
ATOM    259  H2'   G     8      62.803  27.896  38.256  1.00  0.00           H  
ATOM    260  O2'   G     8      64.705  28.334  37.462  1.00  0.00           O  
ATOM    261 HO2'   G     8      64.976  27.498  37.075  1.00  0.00           H  
ATOM    262  O3'   G     8      63.174  26.728  35.520  1.00  0.00           O  
ATOM    263  P     U     9      62.462  25.337  35.882  1.00  0.00           P  
ATOM    264  OP1   U     9      63.147  24.187  35.199  1.00  0.00           O  
ATOM    265  OP2   U     9      60.981  25.452  35.743  1.00  0.00           O  
ATOM    266  O5'   U     9      62.650  25.220  37.453  1.00  0.00           O  
ATOM    267  C5'   U     9      64.038  24.982  37.888  1.00  0.00           C  
ATOM    268  H5'   U     9      64.673  25.766  37.475  1.00  0.00           H  
ATOM    269 H5''   U     9      64.493  24.046  37.564  1.00  0.00           H  
ATOM    270  C4'   U     9      64.167  25.090  39.422  1.00  0.00           C  
ATOM    271  H4'   U     9      65.190  24.980  39.782  1.00  0.00           H  
ATOM    272  O4'   U     9      63.450  26.240  39.982  1.00  0.00           O  
ATOM    273  C1'   U     9      62.962  25.879  41.289  1.00  0.00           C  
ATOM    274  H1'   U     9      63.516  26.443  42.039  1.00  0.00           H  
ATOM    275  N1    U     9      61.534  26.325  41.629  1.00  0.00           N  
ATOM    276  C6    U     9      60.667  26.582  40.583  1.00  0.00           C  
ATOM    277  H6    U     9      61.044  26.434  39.582  1.00  0.00           H  
ATOM    278  C5    U     9      59.444  27.084  40.839  1.00  0.00           C  
ATOM    279  H5    U     9      58.704  27.375  40.109  1.00  0.00           H  
ATOM    280  C4    U     9      59.015  27.347  42.251  1.00  0.00           C  
ATOM    281  O4    U     9      57.914  27.811  42.619  1.00  0.00           O  
ATOM    282  N3    U     9      60.002  26.957  43.205  1.00  0.00           N  
ATOM    283  H3    U     9      59.898  27.250  44.166  1.00  0.00           H  
ATOM    284  C2    U     9      61.172  26.347  42.930  1.00  0.00           C  
ATOM    285  O2    U     9      61.800  25.912  43.858  1.00  0.00           O  
ATOM    286  C3'   U     9      63.345  23.891  39.949  1.00  0.00           C  
ATOM    287  H3'   U     9      62.329  23.907  39.553  1.00  0.00           H  
ATOM    288  C2'   U     9      63.222  24.382  41.439  1.00  0.00           C  
ATOM    289  H2'   U     9      62.393  23.983  42.024  1.00  0.00           H  
ATOM    290  O2'   U     9      64.467  24.028  41.982  1.00  0.00           O  
ATOM    291 HO2'   U     9      65.042  23.829  41.239  1.00  0.00           H  
ATOM    292  O3'   U     9      63.945  22.619  39.794  1.00  0.00           O  
ATOM    293  P     A    10      63.215  21.279  40.052  1.00  0.00           P  
ATOM    294  OP1   A    10      64.293  20.277  40.126  1.00  0.00           O  
ATOM    295  OP2   A    10      62.191  21.117  39.011  1.00  0.00           O  
ATOM    296  O5'   A    10      62.523  21.383  41.481  1.00  0.00           O  
ATOM    297  C5'   A    10      63.224  20.989  42.639  1.00  0.00           C  
ATOM    298  H5'   A    10      64.132  21.578  42.762  1.00  0.00           H  
ATOM    299 H5''   A    10      63.516  19.940  42.582  1.00  0.00           H  
ATOM    300  C4'   A    10      62.371  21.144  43.855  1.00  0.00           C  
ATOM    301  H4'   A    10      62.965  20.855  44.722  1.00  0.00           H  
ATOM    302  O4'   A    10      62.011  22.459  44.024  1.00  0.00           O  
ATOM    303  C1'   A    10      60.728  22.591  44.630  1.00  0.00           C  
ATOM    304  H1'   A    10      60.796  23.105  45.589  1.00  0.00           H  
ATOM    305  N9    A    10      59.730  23.363  43.854  1.00  0.00           N  
ATOM    306  C8    A    10      59.474  23.382  42.512  1.00  0.00           C  
ATOM    307  H8    A    10      60.088  22.919  41.754  1.00  0.00           H  
ATOM    308  N7    A    10      58.354  23.930  42.099  1.00  0.00           N  
ATOM    309  C5    A    10      57.788  24.316  43.238  1.00  0.00           C  
ATOM    310  C6    A    10      56.538  24.865  43.586  1.00  0.00           C  
ATOM    311  N6    A    10      55.689  25.282  42.696  1.00  0.00           N  
ATOM    312  H61   A    10      54.861  25.750  43.037  1.00  0.00           H  
ATOM    313  H62   A    10      55.930  25.340  41.717  1.00  0.00           H  
ATOM    314  N1    A    10      56.196  25.091  44.861  1.00  0.00           N  
ATOM    315  C2    A    10      57.039  24.667  45.744  1.00  0.00           C  
ATOM    316  H2    A    10      56.751  24.870  46.765  1.00  0.00           H  
ATOM    317  N3    A    10      58.242  24.128  45.614  1.00  0.00           N  
ATOM    318  C4    A    10      58.567  23.957  44.324  1.00  0.00           C  
ATOM    319  C3'   A    10      61.037  20.374  43.974  1.00  0.00           C  
ATOM    320  H3'   A    10      60.424  20.474  43.079  1.00  0.00           H  
ATOM    321  C2'   A    10      60.268  21.259  44.958  1.00  0.00           C  
ATOM    322  H2'   A    10      59.190  21.285  44.800  1.00  0.00           H  
ATOM    323  O2'   A    10      60.595  20.811  46.256  1.00  0.00           O  
ATOM    324 HO2'   A    10      60.441  19.865  46.307  1.00  0.00           H  
ATOM    325  O3'   A    10      61.129  19.029  44.314  1.00  0.00           O  
ATOM    326  P     C    11      59.924  17.915  43.967  1.00  0.00           P  
ATOM    327  OP1   C    11      60.493  16.553  44.147  1.00  0.00           O  
ATOM    328  OP2   C    11      59.255  18.333  42.757  1.00  0.00           O  
ATOM    329  O5'   C    11      58.887  18.262  45.150  1.00  0.00           O  
ATOM    330  C5'   C    11      58.970  17.713  46.463  1.00  0.00           C  
ATOM    331  H5'   C    11      59.811  18.294  46.839  1.00  0.00           H  
ATOM    332 H5''   C    11      59.216  16.653  46.399  1.00  0.00           H  
ATOM    333  C4'   C    11      57.770  18.059  47.235  1.00  0.00           C  
ATOM    334  H4'   C    11      57.745  17.786  48.290  1.00  0.00           H  
ATOM    335  O4'   C    11      57.582  19.489  47.200  1.00  0.00           O  
ATOM    336  C1'   C    11      56.187  19.721  47.490  1.00  0.00           C  
ATOM    337  H1'   C    11      56.122  20.207  48.463  1.00  0.00           H  
ATOM    338  N1    C    11      55.471  20.651  46.558  1.00  0.00           N  
ATOM    339  C6    C    11      55.898  20.779  45.261  1.00  0.00           C  
ATOM    340  H6    C    11      56.779  20.219  44.985  1.00  0.00           H  
ATOM    341  C5    C    11      55.321  21.656  44.425  1.00  0.00           C  
ATOM    342  H5    C    11      55.764  21.864  43.462  1.00  0.00           H  
ATOM    343  C4    C    11      54.212  22.382  44.969  1.00  0.00           C  
ATOM    344  N4    C    11      53.494  23.104  44.157  1.00  0.00           N  
ATOM    345  H41   C    11      52.750  23.639  44.581  1.00  0.00           H  
ATOM    346  H42   C    11      53.772  23.206  43.191  1.00  0.00           H  
ATOM    347  N3    C    11      53.640  22.226  46.161  1.00  0.00           N  
ATOM    348  C2    C    11      54.369  21.417  47.018  1.00  0.00           C  
ATOM    349  O2    C    11      54.019  21.358  48.185  1.00  0.00           O  
ATOM    350  C3'   C    11      56.455  17.513  46.642  1.00  0.00           C  
ATOM    351  H3'   C    11      56.319  17.869  45.621  1.00  0.00           H  
ATOM    352  C2'   C    11      55.485  18.345  47.399  1.00  0.00           C  
ATOM    353  H2'   C    11      54.437  18.446  47.116  1.00  0.00           H  
ATOM    354  O2'   C    11      55.351  17.916  48.780  1.00  0.00           O  
ATOM    355 HO2'   C    11      55.378  16.957  48.786  1.00  0.00           H  
ATOM    356  O3'   C    11      56.207  16.115  46.834  1.00  0.00           O  
ATOM    357  P     U    12      55.091  15.381  46.008  1.00  0.00           P  
ATOM    358  OP1   U    12      55.081  13.941  46.299  1.00  0.00           O  
ATOM    359  OP2   U    12      55.250  15.808  44.607  1.00  0.00           O  
ATOM    360  O5'   U    12      53.730  16.110  46.546  1.00  0.00           O  
ATOM    361  C5'   U    12      53.196  15.636  47.778  1.00  0.00           C  
ATOM    362  H5'   U    12      53.910  15.849  48.574  1.00  0.00           H  
ATOM    363 H5''   U    12      53.016  14.561  47.783  1.00  0.00           H  
ATOM    364  C4'   U    12      51.911  16.429  48.033  1.00  0.00           C  
ATOM    365  H4'   U    12      51.446  16.062  48.948  1.00  0.00           H  
ATOM    366  O4'   U    12      52.107  17.852  48.111  1.00  0.00           O  
ATOM    367  C1'   U    12      50.900  18.601  47.815  1.00  0.00           C  
ATOM    368  H1'   U    12      50.377  19.119  48.619  1.00  0.00           H  
ATOM    369  N1    U    12      51.064  19.455  46.647  1.00  0.00           N  
ATOM    370  C6    U    12      51.951  19.115  45.621  1.00  0.00           C  
ATOM    371  H6    U    12      52.560  18.224  45.671  1.00  0.00           H  
ATOM    372  C5    U    12      52.014  19.852  44.500  1.00  0.00           C  
ATOM    373  H5    U    12      52.784  19.685  43.761  1.00  0.00           H  
ATOM    374  C4    U    12      51.137  20.947  44.256  1.00  0.00           C  
ATOM    375  O4    U    12      50.954  21.571  43.237  1.00  0.00           O  
ATOM    376  N3    U    12      50.172  21.143  45.283  1.00  0.00           N  
ATOM    377  H3    U    12      49.450  21.829  45.114  1.00  0.00           H  
ATOM    378  C2    U    12      50.165  20.479  46.494  1.00  0.00           C  
ATOM    379  O2    U    12      49.390  20.880  47.380  1.00  0.00           O  
ATOM    380  C3'   U    12      50.821  16.304  46.977  1.00  0.00           C  
ATOM    381  H3'   U    12      51.212  16.481  45.975  1.00  0.00           H  
ATOM    382  C2'   U    12      49.951  17.511  47.460  1.00  0.00           C  
ATOM    383  H2'   U    12      49.260  17.849  46.687  1.00  0.00           H  
ATOM    384  O2'   U    12      49.187  17.171  48.544  1.00  0.00           O  
ATOM    385 HO2'   U    12      48.765  16.311  48.476  1.00  0.00           H  
ATOM    386  O3'   U    12      50.063  15.094  46.899  1.00  0.00           O  
ATOM    387  P     A    13      49.435  14.390  45.626  1.00  0.00           P  
ATOM    388  OP1   A    13      49.041  12.951  45.886  1.00  0.00           O  
ATOM    389  OP2   A    13      50.253  14.735  44.416  1.00  0.00           O  
ATOM    390  O5'   A    13      48.055  15.125  45.401  1.00  0.00           O  
ATOM    391  C5'   A    13      47.071  15.070  46.440  1.00  0.00           C  
ATOM    392  H5'   A    13      47.478  15.466  47.371  1.00  0.00           H  
ATOM    393 H5''   A    13      46.822  14.022  46.605  1.00  0.00           H  
ATOM    394  C4'   A    13      45.988  16.069  46.096  1.00  0.00           C  
ATOM    395  H4'   A    13      45.241  15.899  46.871  1.00  0.00           H  
ATOM    396  O4'   A    13      46.373  17.460  46.216  1.00  0.00           O  
ATOM    397  C1'   A    13      45.628  18.228  45.290  1.00  0.00           C  
ATOM    398  H1'   A    13      45.054  18.945  45.876  1.00  0.00           H  
ATOM    399  N9    A    13      46.552  18.945  44.385  1.00  0.00           N  
ATOM    400  C8    A    13      47.694  18.455  43.867  1.00  0.00           C  
ATOM    401  H8    A    13      48.207  17.600  44.283  1.00  0.00           H  
ATOM    402  N7    A    13      48.225  19.095  42.813  1.00  0.00           N  
ATOM    403  C5    A    13      47.262  20.109  42.632  1.00  0.00           C  
ATOM    404  C6    A    13      47.116  21.229  41.729  1.00  0.00           C  
ATOM    405  N6    A    13      47.946  21.563  40.817  1.00  0.00           N  
ATOM    406  H61   A    13      47.826  22.501  40.462  1.00  0.00           H  
ATOM    407  H62   A    13      48.865  21.162  40.693  1.00  0.00           H  
ATOM    408  N1    A    13      46.061  22.036  41.810  1.00  0.00           N  
ATOM    409  C2    A    13      45.095  21.744  42.659  1.00  0.00           C  
ATOM    410  H2    A    13      44.337  22.478  42.888  1.00  0.00           H  
ATOM    411  N3    A    13      45.075  20.802  43.617  1.00  0.00           N  
ATOM    412  C4    A    13      46.245  20.043  43.530  1.00  0.00           C  
ATOM    413  C3'   A    13      45.460  16.082  44.617  1.00  0.00           C  
ATOM    414  H3'   A    13      46.228  16.116  43.844  1.00  0.00           H  
ATOM    415  C2'   A    13      44.657  17.334  44.509  1.00  0.00           C  
ATOM    416  H2'   A    13      44.471  17.699  43.499  1.00  0.00           H  
ATOM    417  O2'   A    13      43.502  17.301  45.310  1.00  0.00           O  
ATOM    418 HO2'   A    13      43.681  16.679  46.019  1.00  0.00           H  
ATOM    419  O3'   A    13      44.684  14.941  44.344  1.00  0.00           O  
ATOM    420  P     G    14      44.511  14.406  42.879  1.00  0.00           P  
ATOM    421  OP1   G    14      43.715  13.158  42.812  1.00  0.00           O  
ATOM    422  OP2   G    14      45.854  14.389  42.221  1.00  0.00           O  
ATOM    423  O5'   G    14      43.626  15.569  42.067  1.00  0.00           O  
ATOM    424  C5'   G    14      42.268  15.896  42.400  1.00  0.00           C  
ATOM    425  H5'   G    14      42.077  16.168  43.438  1.00  0.00           H  
ATOM    426 H5''   G    14      41.688  15.001  42.174  1.00  0.00           H  
ATOM    427  C4'   G    14      41.787  17.069  41.648  1.00  0.00           C  
ATOM    428  H4'   G    14      40.798  17.332  42.025  1.00  0.00           H  
ATOM    429  O4'   G    14      42.689  18.125  41.961  1.00  0.00           O  
ATOM    430  C1'   G    14      42.689  19.117  40.921  1.00  0.00           C  
ATOM    431  H1'   G    14      42.368  20.033  41.416  1.00  0.00           H  
ATOM    432  N9    G    14      44.080  19.168  40.418  1.00  0.00           N  
ATOM    433  C8    G    14      45.145  18.392  40.654  1.00  0.00           C  
ATOM    434  H8    G    14      45.139  17.675  41.462  1.00  0.00           H  
ATOM    435  N7    G    14      46.259  18.731  40.004  1.00  0.00           N  
ATOM    436  C5    G    14      45.859  19.840  39.292  1.00  0.00           C  
ATOM    437  C6    G    14      46.593  20.645  38.307  1.00  0.00           C  
ATOM    438  O6    G    14      47.734  20.460  37.912  1.00  0.00           O  
ATOM    439  N1    G    14      45.691  21.433  37.541  1.00  0.00           N  
ATOM    440  H1    G    14      46.093  21.953  36.774  1.00  0.00           H  
ATOM    441  C2    G    14      44.424  21.638  37.880  1.00  0.00           C  
ATOM    442  N2    G    14      43.779  22.436  37.077  1.00  0.00           N  
ATOM    443  H21   G    14      44.243  22.888  36.302  1.00  0.00           H  
ATOM    444  H22   G    14      42.859  22.764  37.333  1.00  0.00           H  
ATOM    445  N3    G    14      43.747  20.963  38.805  1.00  0.00           N  
ATOM    446  C4    G    14      44.494  20.017  39.428  1.00  0.00           C  
ATOM    447  C3'   G    14      41.777  17.091  40.201  1.00  0.00           C  
ATOM    448  H3'   G    14      42.666  16.566  39.850  1.00  0.00           H  
ATOM    449  C2'   G    14      41.685  18.575  39.874  1.00  0.00           C  
ATOM    450  H2'   G    14      42.095  18.738  38.877  1.00  0.00           H  
ATOM    451  O2'   G    14      40.350  19.095  40.035  1.00  0.00           O  
ATOM    452 HO2'   G    14      39.825  18.376  40.395  1.00  0.00           H  
ATOM    453  O3'   G    14      40.660  16.460  39.704  1.00  0.00           O  
ATOM    454  P     U    15      40.601  15.806  38.228  1.00  0.00           P  
ATOM    455  OP1   U    15      39.191  15.500  37.947  1.00  0.00           O  
ATOM    456  OP2   U    15      41.593  14.674  38.177  1.00  0.00           O  
ATOM    457  O5'   U    15      40.988  16.928  37.201  1.00  0.00           O  
ATOM    458  C5'   U    15      40.063  17.884  36.741  1.00  0.00           C  
ATOM    459  H5'   U    15      39.879  18.602  37.541  1.00  0.00           H  
ATOM    460 H5''   U    15      39.131  17.407  36.438  1.00  0.00           H  
ATOM    461  C4'   U    15      40.664  18.732  35.506  1.00  0.00           C  
ATOM    462  H4'   U    15      39.806  19.336  35.210  1.00  0.00           H  
ATOM    463  O4'   U    15      41.722  19.547  35.996  1.00  0.00           O  
ATOM    464  C1'   U    15      42.681  19.676  35.020  1.00  0.00           C  
ATOM    465  H1'   U    15      42.754  20.743  34.810  1.00  0.00           H  
ATOM    466  N1    U    15      43.999  19.159  35.538  1.00  0.00           N  
ATOM    467  C6    U    15      44.185  18.253  36.509  1.00  0.00           C  
ATOM    468  H6    U    15      43.349  17.873  37.078  1.00  0.00           H  
ATOM    469  C5    U    15      45.358  17.698  36.791  1.00  0.00           C  
ATOM    470  H5    U    15      45.437  16.940  37.557  1.00  0.00           H  
ATOM    471  C4    U    15      46.593  18.126  36.137  1.00  0.00           C  
ATOM    472  O4    U    15      47.698  17.624  36.328  1.00  0.00           O  
ATOM    473  N3    U    15      46.369  19.163  35.195  1.00  0.00           N  
ATOM    474  H3    U    15      47.155  19.395  34.604  1.00  0.00           H  
ATOM    475  C2    U    15      45.095  19.709  34.882  1.00  0.00           C  
ATOM    476  O2    U    15      44.910  20.563  34.006  1.00  0.00           O  
ATOM    477  C3'   U    15      41.227  17.833  34.453  1.00  0.00           C  
ATOM    478  H3'   U    15      41.753  16.992  34.905  1.00  0.00           H  
ATOM    479  C2'   U    15      42.078  18.878  33.734  1.00  0.00           C  
ATOM    480  H2'   U    15      42.878  18.373  33.193  1.00  0.00           H  
ATOM    481  O2'   U    15      41.342  19.754  32.882  1.00  0.00           O  
ATOM    482 HO2'   U    15      40.593  19.243  32.566  1.00  0.00           H  
ATOM    483  O3'   U    15      40.093  17.385  33.667  1.00  0.00           O  
ATOM    484  P     G    16      40.237  16.246  32.582  1.00  0.00           P  
ATOM    485  OP1   G    16      38.969  15.568  32.408  1.00  0.00           O  
ATOM    486  OP2   G    16      41.353  15.409  33.062  1.00  0.00           O  
ATOM    487  O5'   G    16      40.711  16.971  31.223  1.00  0.00           O  
ATOM    488  C5'   G    16      39.872  17.813  30.467  1.00  0.00           C  
ATOM    489  H5'   G    16      39.661  18.663  31.115  1.00  0.00           H  
ATOM    490 H5''   G    16      38.918  17.324  30.270  1.00  0.00           H  
ATOM    491  C4'   G    16      40.463  18.146  29.045  1.00  0.00           C  
ATOM    492  H4'   G    16      39.675  18.784  28.647  1.00  0.00           H  
ATOM    493  O4'   G    16      41.662  18.855  29.268  1.00  0.00           O  
ATOM    494  C1'   G    16      42.503  18.521  28.117  1.00  0.00           C  
ATOM    495  H1'   G    16      42.700  19.396  27.498  1.00  0.00           H  
ATOM    496  N9    G    16      43.764  17.857  28.662  1.00  0.00           N  
ATOM    497  C8    G    16      44.019  17.262  29.834  1.00  0.00           C  
ATOM    498  H8    G    16      43.214  17.133  30.542  1.00  0.00           H  
ATOM    499  N7    G    16      45.174  16.671  29.989  1.00  0.00           N  
ATOM    500  C5    G    16      45.868  17.084  28.804  1.00  0.00           C  
ATOM    501  C6    G    16      47.175  17.026  28.401  1.00  0.00           C  
ATOM    502  O6    G    16      48.127  16.468  28.950  1.00  0.00           O  
ATOM    503  N1    G    16      47.429  17.604  27.168  1.00  0.00           N  
ATOM    504  H1    G    16      48.278  17.477  26.637  1.00  0.00           H  
ATOM    505  C2    G    16      46.528  18.372  26.485  1.00  0.00           C  
ATOM    506  N2    G    16      46.935  19.175  25.560  1.00  0.00           N  
ATOM    507  H21   G    16      47.826  18.961  25.135  1.00  0.00           H  
ATOM    508  H22   G    16      46.331  19.934  25.280  1.00  0.00           H  
ATOM    509  N3    G    16      45.298  18.573  26.948  1.00  0.00           N  
ATOM    510  C4    G    16      45.032  17.847  28.032  1.00  0.00           C  
ATOM    511  C3'   G    16      40.768  16.987  28.134  1.00  0.00           C  
ATOM    512  H3'   G    16      41.275  16.292  28.804  1.00  0.00           H  
ATOM    513  C2'   G    16      41.717  17.631  27.139  1.00  0.00           C  
ATOM    514  H2'   G    16      42.270  16.847  26.622  1.00  0.00           H  
ATOM    515  O2'   G    16      41.051  18.397  26.146  1.00  0.00           O  
ATOM    516 HO2'   G    16      41.528  18.484  25.318  1.00  0.00           H  
ATOM    517  O3'   G    16      39.620  16.294  27.568  1.00  0.00           O  
ATOM    518  P     G    17      39.764  14.782  27.013  1.00  0.00           P  
ATOM    519  OP1   G    17      38.386  14.315  26.658  1.00  0.00           O  
ATOM    520  OP2   G    17      40.470  14.017  28.086  1.00  0.00           O  
ATOM    521  O5'   G    17      40.666  14.913  25.752  1.00  0.00           O  
ATOM    522  C5'   G    17      40.170  15.618  24.674  1.00  0.00           C  
ATOM    523  H5'   G    17      39.826  16.574  25.070  1.00  0.00           H  
ATOM    524 H5''   G    17      39.271  15.188  24.232  1.00  0.00           H  
ATOM    525  C4'   G    17      41.219  15.763  23.562  1.00  0.00           C  
ATOM    526  H4'   G    17      40.764  16.287  22.721  1.00  0.00           H  
ATOM    527  O4'   G    17      42.437  16.393  24.072  1.00  0.00           O  
ATOM    528  C1'   G    17      43.648  15.813  23.583  1.00  0.00           C  
ATOM    529  H1'   G    17      44.294  16.558  23.117  1.00  0.00           H  
ATOM    530  N9    G    17      44.377  15.213  24.734  1.00  0.00           N  
ATOM    531  C8    G    17      43.886  14.453  25.800  1.00  0.00           C  
ATOM    532  H8    G    17      42.851  14.176  25.931  1.00  0.00           H  
ATOM    533  N7    G    17      44.823  14.046  26.635  1.00  0.00           N  
ATOM    534  C5    G    17      46.038  14.449  26.031  1.00  0.00           C  
ATOM    535  C6    G    17      47.415  14.269  26.404  1.00  0.00           C  
ATOM    536  O6    G    17      47.854  13.620  27.359  1.00  0.00           O  
ATOM    537  N1    G    17      48.310  14.931  25.533  1.00  0.00           N  
ATOM    538  H1    G    17      49.260  14.897  25.875  1.00  0.00           H  
ATOM    539  C2    G    17      47.903  15.700  24.443  1.00  0.00           C  
ATOM    540  N2    G    17      48.824  16.516  23.888  1.00  0.00           N  
ATOM    541  H21   G    17      49.711  16.602  24.362  1.00  0.00           H  
ATOM    542  H22   G    17      48.461  17.213  23.253  1.00  0.00           H  
ATOM    543  N3    G    17      46.688  15.753  24.038  1.00  0.00           N  
ATOM    544  C4    G    17      45.753  15.137  24.851  1.00  0.00           C  
ATOM    545  C3'   G    17      41.716  14.436  22.994  1.00  0.00           C  
ATOM    546  H3'   G    17      41.858  13.760  23.837  1.00  0.00           H  
ATOM    547  C2'   G    17      43.177  14.757  22.586  1.00  0.00           C  
ATOM    548  H2'   G    17      43.923  13.973  22.714  1.00  0.00           H  
ATOM    549  O2'   G    17      43.365  15.343  21.352  1.00  0.00           O  
ATOM    550 HO2'   G    17      43.515  14.640  20.715  1.00  0.00           H  
ATOM    551  O3'   G    17      40.907  13.929  21.987  1.00  0.00           O  
ATOM    552  P     A    18      40.986  12.349  21.573  1.00  0.00           P  
ATOM    553  OP1   A    18      39.691  12.240  20.827  1.00  0.00           O  
ATOM    554  OP2   A    18      41.297  11.602  22.839  1.00  0.00           O  
ATOM    555  O5'   A    18      42.250  12.269  20.569  1.00  0.00           O  
ATOM    556  C5'   A    18      42.065  12.643  19.218  1.00  0.00           C  
ATOM    557  H5'   A    18      41.535  13.596  19.228  1.00  0.00           H  
ATOM    558 H5''   A    18      41.382  11.914  18.783  1.00  0.00           H  
ATOM    559  C4'   A    18      43.285  12.685  18.294  1.00  0.00           C  
ATOM    560  H4'   A    18      42.999  13.072  17.315  1.00  0.00           H  
ATOM    561  O4'   A    18      44.311  13.530  18.865  1.00  0.00           O  
ATOM    562  C1'   A    18      45.605  13.061  18.417  1.00  0.00           C  
ATOM    563  H1'   A    18      45.901  13.502  17.465  1.00  0.00           H  
ATOM    564  N9    A    18      46.628  13.345  19.428  1.00  0.00           N  
ATOM    565  C8    A    18      47.872  13.868  19.124  1.00  0.00           C  
ATOM    566  H8    A    18      48.060  14.509  18.276  1.00  0.00           H  
ATOM    567  N7    A    18      48.784  13.685  20.017  1.00  0.00           N  
ATOM    568  C5    A    18      48.073  13.155  21.116  1.00  0.00           C  
ATOM    569  C6    A    18      48.341  12.782  22.459  1.00  0.00           C  
ATOM    570  N6    A    18      49.566  12.907  23.013  1.00  0.00           N  
ATOM    571  H61   A    18      49.695  12.753  24.002  1.00  0.00           H  
ATOM    572  H62   A    18      50.343  13.407  22.604  1.00  0.00           H  
ATOM    573  N1    A    18      47.303  12.460  23.242  1.00  0.00           N  
ATOM    574  C2    A    18      46.062  12.452  22.723  1.00  0.00           C  
ATOM    575  H2    A    18      45.269  12.083  23.357  1.00  0.00           H  
ATOM    576  N3    A    18      45.668  12.718  21.485  1.00  0.00           N  
ATOM    577  C4    A    18      46.697  13.037  20.763  1.00  0.00           C  
ATOM    578  C3'   A    18      43.860  11.265  18.169  1.00  0.00           C  
ATOM    579  H3'   A    18      43.569  10.633  19.008  1.00  0.00           H  
ATOM    580  C2'   A    18      45.394  11.584  18.257  1.00  0.00           C  
ATOM    581  H2'   A    18      45.795  10.969  19.063  1.00  0.00           H  
ATOM    582  O2'   A    18      46.109  11.179  17.154  1.00  0.00           O  
ATOM    583 HO2'   A    18      46.202  10.230  17.260  1.00  0.00           H  
ATOM    584  O3'   A    18      43.541  10.640  16.905  1.00  0.00           O  
ATOM    585  P     G    19      43.650   9.161  16.584  1.00  0.00           P  
ATOM    586  OP1   G    19      44.549   8.472  17.550  1.00  0.00           O  
ATOM    587  OP2   G    19      43.825   8.967  15.140  1.00  0.00           O  
ATOM    588  O5'   G    19      42.204   8.522  17.070  1.00  0.00           O  
ATOM    589  C5'   G    19      41.059   8.703  16.335  1.00  0.00           C  
ATOM    590  H5'   G    19      41.395   8.860  15.311  1.00  0.00           H  
ATOM    591 H5''   G    19      40.542   9.599  16.676  1.00  0.00           H  
ATOM    592  C4'   G    19      40.138   7.502  16.368  1.00  0.00           C  
ATOM    593  H4'   G    19      39.243   7.830  15.839  1.00  0.00           H  
ATOM    594  O4'   G    19      40.848   6.463  15.619  1.00  0.00           O  
ATOM    595  C1'   G    19      40.683   5.242  16.214  1.00  0.00           C  
ATOM    596  H1'   G    19      40.355   4.510  15.475  1.00  0.00           H  
ATOM    597  N9    G    19      41.984   4.741  16.854  1.00  0.00           N  
ATOM    598  C8    G    19      43.194   5.336  16.694  1.00  0.00           C  
ATOM    599  H8    G    19      43.309   6.239  16.113  1.00  0.00           H  
ATOM    600  N7    G    19      44.218   4.736  17.296  1.00  0.00           N  
ATOM    601  C5    G    19      43.617   3.541  17.745  1.00  0.00           C  
ATOM    602  C6    G    19      44.163   2.246  18.250  1.00  0.00           C  
ATOM    603  O6    G    19      45.324   1.975  18.451  1.00  0.00           O  
ATOM    604  N1    G    19      43.250   1.264  18.536  1.00  0.00           N  
ATOM    605  H1    G    19      43.625   0.363  18.799  1.00  0.00           H  
ATOM    606  C2    G    19      41.889   1.460  18.494  1.00  0.00           C  
ATOM    607  N2    G    19      41.145   0.581  19.050  1.00  0.00           N  
ATOM    608  H21   G    19      41.595  -0.278  19.333  1.00  0.00           H  
ATOM    609  H22   G    19      40.141   0.682  19.096  1.00  0.00           H  
ATOM    610  N3    G    19      41.335   2.564  17.928  1.00  0.00           N  
ATOM    611  C4    G    19      42.243   3.574  17.573  1.00  0.00           C  
ATOM    612  C3'   G    19      39.630   6.953  17.685  1.00  0.00           C  
ATOM    613  H3'   G    19      40.319   6.974  18.530  1.00  0.00           H  
ATOM    614  C2'   G    19      39.524   5.462  17.232  1.00  0.00           C  
ATOM    615  H2'   G    19      39.716   4.913  18.154  1.00  0.00           H  
ATOM    616  O2'   G    19      38.249   5.184  16.701  1.00  0.00           O  
ATOM    617 HO2'   G    19      37.673   5.882  17.019  1.00  0.00           H  
ATOM    618  O3'   G    19      38.330   7.325  17.979  1.00  0.00           O  
ATOM    619  P     U    20      37.900   7.527  19.404  1.00  0.00           P  
ATOM    620  OP1   U    20      36.446   7.641  19.522  1.00  0.00           O  
ATOM    621  OP2   U    20      38.678   8.691  19.940  1.00  0.00           O  
ATOM    622  O5'   U    20      38.405   6.251  20.185  1.00  0.00           O  
ATOM    623  C5'   U    20      37.767   4.943  20.203  1.00  0.00           C  
ATOM    624  H5'   U    20      37.804   4.601  19.169  1.00  0.00           H  
ATOM    625 H5''   U    20      36.713   4.889  20.476  1.00  0.00           H  
ATOM    626  C4'   U    20      38.560   3.930  21.114  1.00  0.00           C  
ATOM    627  H4'   U    20      37.909   3.066  21.245  1.00  0.00           H  
ATOM    628  O4'   U    20      39.738   3.451  20.507  1.00  0.00           O  
ATOM    629  C1'   U    20      40.387   2.769  21.534  1.00  0.00           C  
ATOM    630  H1'   U    20      40.138   1.719  21.379  1.00  0.00           H  
ATOM    631  N1    U    20      41.872   2.922  21.548  1.00  0.00           N  
ATOM    632  C6    U    20      42.754   1.965  21.942  1.00  0.00           C  
ATOM    633  H6    U    20      42.469   0.967  22.241  1.00  0.00           H  
ATOM    634  C5    U    20      44.073   2.208  21.832  1.00  0.00           C  
ATOM    635  H5    U    20      44.753   1.411  22.093  1.00  0.00           H  
ATOM    636  C4    U    20      44.632   3.382  21.302  1.00  0.00           C  
ATOM    637  O4    U    20      45.833   3.605  21.057  1.00  0.00           O  
ATOM    638  N3    U    20      43.687   4.314  20.981  1.00  0.00           N  
ATOM    639  H3    U    20      44.101   5.235  21.019  1.00  0.00           H  
ATOM    640  C2    U    20      42.361   4.182  21.241  1.00  0.00           C  
ATOM    641  O2    U    20      41.711   5.232  21.301  1.00  0.00           O  
ATOM    642  C3'   U    20      38.931   4.355  22.531  1.00  0.00           C  
ATOM    643  H3'   U    20      39.495   5.287  22.554  1.00  0.00           H  
ATOM    644  C2'   U    20      39.797   3.140  22.903  1.00  0.00           C  
ATOM    645  H2'   U    20      40.446   3.272  23.769  1.00  0.00           H  
ATOM    646  O2'   U    20      38.945   2.101  23.276  1.00  0.00           O  
ATOM    647 HO2'   U    20      38.498   2.248  24.113  1.00  0.00           H  
ATOM    648  O3'   U    20      37.833   4.451  23.458  1.00  0.00           O  
ATOM    649  P     A    21      37.675   5.673  24.494  1.00  0.00           P  
ATOM    650  OP1   A    21      36.492   5.487  25.427  1.00  0.00           O  
ATOM    651  OP2   A    21      37.742   6.926  23.660  1.00  0.00           O  
ATOM    652  O5'   A    21      39.008   5.522  25.433  1.00  0.00           O  
ATOM    653  C5'   A    21      39.093   4.420  26.372  1.00  0.00           C  
ATOM    654  H5'   A    21      38.790   3.478  25.914  1.00  0.00           H  
ATOM    655 H5''   A    21      38.416   4.570  27.213  1.00  0.00           H  
ATOM    656  C4'   A    21      40.482   4.276  26.892  1.00  0.00           C  
ATOM    657  H4'   A    21      40.491   3.561  27.715  1.00  0.00           H  
ATOM    658  O4'   A    21      41.252   3.682  25.854  1.00  0.00           O  
ATOM    659  C1'   A    21      42.621   3.885  26.175  1.00  0.00           C  
ATOM    660  H1'   A    21      43.015   2.900  26.423  1.00  0.00           H  
ATOM    661  N9    A    21      43.475   4.566  25.180  1.00  0.00           N  
ATOM    662  C8    A    21      43.141   5.410  24.166  1.00  0.00           C  
ATOM    663  H8    A    21      42.098   5.672  24.062  1.00  0.00           H  
ATOM    664  N7    A    21      44.154   5.908  23.529  1.00  0.00           N  
ATOM    665  C5    A    21      45.217   5.338  24.175  1.00  0.00           C  
ATOM    666  C6    A    21      46.626   5.352  23.978  1.00  0.00           C  
ATOM    667  N6    A    21      47.237   5.978  22.960  1.00  0.00           N  
ATOM    668  H61   A    21      48.229   5.899  22.792  1.00  0.00           H  
ATOM    669  H62   A    21      46.702   6.542  22.314  1.00  0.00           H  
ATOM    670  N1    A    21      47.441   4.813  24.797  1.00  0.00           N  
ATOM    671  C2    A    21      46.920   3.993  25.713  1.00  0.00           C  
ATOM    672  H2    A    21      47.691   3.542  26.322  1.00  0.00           H  
ATOM    673  N3    A    21      45.614   3.773  26.005  1.00  0.00           N  
ATOM    674  C4    A    21      44.813   4.537  25.240  1.00  0.00           C  
ATOM    675  C3'   A    21      41.226   5.438  27.446  1.00  0.00           C  
ATOM    676  H3'   A    21      41.176   6.159  26.631  1.00  0.00           H  
ATOM    677  C2'   A    21      42.631   4.818  27.444  1.00  0.00           C  
ATOM    678  H2'   A    21      43.467   5.518  27.428  1.00  0.00           H  
ATOM    679  O2'   A    21      42.795   3.894  28.544  1.00  0.00           O  
ATOM    680 HO2'   A    21      43.224   4.274  29.315  1.00  0.00           H  
ATOM    681  O3'   A    21      40.845   6.042  28.707  1.00  0.00           O  
ATOM    682  P     G    22      41.536   7.296  29.359  1.00  0.00           P  
ATOM    683  OP1   G    22      40.716   7.677  30.552  1.00  0.00           O  
ATOM    684  OP2   G    22      41.719   8.258  28.262  1.00  0.00           O  
ATOM    685  O5'   G    22      43.033   6.866  29.917  1.00  0.00           O  
ATOM    686  C5'   G    22      43.177   5.963  31.023  1.00  0.00           C  
ATOM    687  H5'   G    22      42.539   5.095  30.855  1.00  0.00           H  
ATOM    688 H5''   G    22      42.937   6.578  31.891  1.00  0.00           H  
ATOM    689  C4'   G    22      44.601   5.526  31.067  1.00  0.00           C  
ATOM    690  H4'   G    22      44.780   4.748  31.809  1.00  0.00           H  
ATOM    691  O4'   G    22      45.018   5.049  29.814  1.00  0.00           O  
ATOM    692  C1'   G    22      46.324   5.444  29.544  1.00  0.00           C  
ATOM    693  H1'   G    22      46.951   4.591  29.284  1.00  0.00           H  
ATOM    694  N9    G    22      46.495   6.418  28.441  1.00  0.00           N  
ATOM    695  C8    G    22      45.597   7.139  27.714  1.00  0.00           C  
ATOM    696  H8    G    22      44.581   7.284  28.052  1.00  0.00           H  
ATOM    697  N7    G    22      46.156   7.740  26.684  1.00  0.00           N  
ATOM    698  C5    G    22      47.513   7.442  26.763  1.00  0.00           C  
ATOM    699  C6    G    22      48.638   8.010  26.064  1.00  0.00           C  
ATOM    700  O6    G    22      48.601   8.824  25.131  1.00  0.00           O  
ATOM    701  N1    G    22      49.868   7.459  26.459  1.00  0.00           N  
ATOM    702  H1    G    22      50.672   7.547  25.855  1.00  0.00           H  
ATOM    703  C2    G    22      49.959   6.736  27.550  1.00  0.00           C  
ATOM    704  N2    G    22      51.161   6.313  27.804  1.00  0.00           N  
ATOM    705  H21   G    22      51.891   6.489  27.128  1.00  0.00           H  
ATOM    706  H22   G    22      51.439   5.990  28.719  1.00  0.00           H  
ATOM    707  N3    G    22      49.035   6.389  28.406  1.00  0.00           N  
ATOM    708  C4    G    22      47.737   6.696  27.928  1.00  0.00           C  
ATOM    709  C3'   G    22      45.512   6.700  31.337  1.00  0.00           C  
ATOM    710  H3'   G    22      45.169   7.555  30.754  1.00  0.00           H  
ATOM    711  C2'   G    22      46.841   6.051  30.806  1.00  0.00           C  
ATOM    712  H2'   G    22      47.677   6.728  30.628  1.00  0.00           H  
ATOM    713  O2'   G    22      47.243   5.109  31.756  1.00  0.00           O  
ATOM    714 HO2'   G    22      47.956   4.555  31.431  1.00  0.00           H  
ATOM    715  O3'   G    22      45.644   7.091  32.729  1.00  0.00           O  
ATOM    716  P     C    23      46.243   8.503  33.152  1.00  0.00           P  
ATOM    717  OP1   C    23      46.107   8.597  34.603  1.00  0.00           O  
ATOM    718  OP2   C    23      45.590   9.491  32.343  1.00  0.00           O  
ATOM    719  O5'   C    23      47.780   8.638  32.931  1.00  0.00           O  
ATOM    720  C5'   C    23      48.689   7.700  33.556  1.00  0.00           C  
ATOM    721  H5'   C    23      48.415   6.691  33.247  1.00  0.00           H  
ATOM    722 H5''   C    23      48.622   7.704  34.644  1.00  0.00           H  
ATOM    723  C4'   C    23      50.083   7.927  32.949  1.00  0.00           C  
ATOM    724  H4'   C    23      50.664   7.179  33.489  1.00  0.00           H  
ATOM    725  O4'   C    23      50.237   7.543  31.620  1.00  0.00           O  
ATOM    726  C1'   C    23      51.262   8.377  31.040  1.00  0.00           C  
ATOM    727  H1'   C    23      52.049   7.770  30.592  1.00  0.00           H  
ATOM    728  N1    C    23      50.749   9.319  30.062  1.00  0.00           N  
ATOM    729  C6    C    23      49.386   9.537  29.816  1.00  0.00           C  
ATOM    730  H6    C    23      48.606   9.093  30.418  1.00  0.00           H  
ATOM    731  C5    C    23      48.975  10.199  28.737  1.00  0.00           C  
ATOM    732  H5    C    23      47.925  10.299  28.505  1.00  0.00           H  
ATOM    733  C4    C    23      49.980  10.828  27.983  1.00  0.00           C  
ATOM    734  N4    C    23      49.725  11.538  26.932  1.00  0.00           N  
ATOM    735  H41   C    23      50.531  11.846  26.407  1.00  0.00           H  
ATOM    736  H42   C    23      48.815  11.945  26.771  1.00  0.00           H  
ATOM    737  N3    C    23      51.259  10.652  28.125  1.00  0.00           N  
ATOM    738  C2    C    23      51.650   9.811  29.129  1.00  0.00           C  
ATOM    739  O2    C    23      52.903   9.673  29.244  1.00  0.00           O  
ATOM    740  C3'   C    23      50.740   9.285  33.126  1.00  0.00           C  
ATOM    741  H3'   C    23      50.017  10.002  32.737  1.00  0.00           H  
ATOM    742  C2'   C    23      51.958   9.224  32.155  1.00  0.00           C  
ATOM    743  H2'   C    23      52.293  10.174  31.739  1.00  0.00           H  
ATOM    744  O2'   C    23      53.032   8.424  32.671  1.00  0.00           O  
ATOM    745 HO2'   C    23      53.892   8.769  32.421  1.00  0.00           H  
ATOM    746  O3'   C    23      51.042   9.591  34.425  1.00  0.00           O  
ATOM    747  P     C    24      50.797  11.107  34.912  1.00  0.00           P  
ATOM    748  OP1   C    24      50.997  11.148  36.314  1.00  0.00           O  
ATOM    749  OP2   C    24      49.493  11.599  34.385  1.00  0.00           O  
ATOM    750  O5'   C    24      51.983  11.836  34.221  1.00  0.00           O  
ATOM    751  C5'   C    24      53.291  11.431  34.481  1.00  0.00           C  
ATOM    752  H5'   C    24      53.403  10.358  34.327  1.00  0.00           H  
ATOM    753 H5''   C    24      53.591  11.639  35.508  1.00  0.00           H  
ATOM    754  C4'   C    24      54.331  12.147  33.612  1.00  0.00           C  
ATOM    755  H4'   C    24      55.296  11.902  34.055  1.00  0.00           H  
ATOM    756  O4'   C    24      54.284  11.744  32.240  1.00  0.00           O  
ATOM    757  C1'   C    24      54.683  12.808  31.419  1.00  0.00           C  
ATOM    758  H1'   C    24      55.522  12.496  30.796  1.00  0.00           H  
ATOM    759  N1    C    24      53.528  13.178  30.536  1.00  0.00           N  
ATOM    760  C6    C    24      52.219  12.982  30.824  1.00  0.00           C  
ATOM    761  H6    C    24      51.924  12.470  31.728  1.00  0.00           H  
ATOM    762  C5    C    24      51.209  13.474  30.065  1.00  0.00           C  
ATOM    763  H5    C    24      50.186  13.365  30.392  1.00  0.00           H  
ATOM    764  C4    C    24      51.548  14.000  28.844  1.00  0.00           C  
ATOM    765  N4    C    24      50.669  14.208  27.909  1.00  0.00           N  
ATOM    766  H41   C    24      51.029  14.640  27.071  1.00  0.00           H  
ATOM    767  H42   C    24      49.757  13.809  28.078  1.00  0.00           H  
ATOM    768  N3    C    24      52.776  14.105  28.461  1.00  0.00           N  
ATOM    769  C2    C    24      53.813  13.747  29.291  1.00  0.00           C  
ATOM    770  O2    C    24      54.970  14.146  29.038  1.00  0.00           O  
ATOM    771  C3'   C    24      54.194  13.702  33.694  1.00  0.00           C  
ATOM    772  H3'   C    24      53.175  14.056  33.537  1.00  0.00           H  
ATOM    773  C2'   C    24      54.985  14.033  32.392  1.00  0.00           C  
ATOM    774  H2'   C    24      54.595  14.930  31.910  1.00  0.00           H  
ATOM    775  O2'   C    24      56.398  14.208  32.553  1.00  0.00           O  
ATOM    776 HO2'   C    24      56.708  14.895  31.959  1.00  0.00           H  
ATOM    777  O3'   C    24      54.674  14.255  34.917  1.00  0.00           O  
ATOM    778  P     C    25      54.524  15.720  35.304  1.00  0.00           P  
ATOM    779  OP1   C    25      55.465  16.000  36.422  1.00  0.00           O  
ATOM    780  OP2   C    25      53.103  15.964  35.493  1.00  0.00           O  
ATOM    781  O5'   C    25      54.977  16.624  34.035  1.00  0.00           O  
ATOM    782  C5'   C    25      56.323  17.102  33.828  1.00  0.00           C  
ATOM    783  H5'   C    25      56.999  16.251  33.742  1.00  0.00           H  
ATOM    784 H5''   C    25      56.554  17.785  34.645  1.00  0.00           H  
ATOM    785  C4'   C    25      56.431  17.737  32.444  1.00  0.00           C  
ATOM    786  H4'   C    25      57.446  18.022  32.169  1.00  0.00           H  
ATOM    787  O4'   C    25      55.979  16.963  31.382  1.00  0.00           O  
ATOM    788  C1'   C    25      55.772  17.801  30.274  1.00  0.00           C  
ATOM    789  H1'   C    25      56.468  17.597  29.461  1.00  0.00           H  
ATOM    790  N1    C    25      54.409  17.542  29.823  1.00  0.00           N  
ATOM    791  C6    C    25      53.484  16.971  30.670  1.00  0.00           C  
ATOM    792  H6    C    25      53.840  16.584  31.613  1.00  0.00           H  
ATOM    793  C5    C    25      52.147  16.902  30.408  1.00  0.00           C  
ATOM    794  H5    C    25      51.481  16.465  31.138  1.00  0.00           H  
ATOM    795  C4    C    25      51.783  17.400  29.171  1.00  0.00           C  
ATOM    796  N4    C    25      50.563  17.622  28.784  1.00  0.00           N  
ATOM    797  H41   C    25      50.528  18.113  27.902  1.00  0.00           H  
ATOM    798  H42   C    25      49.704  17.452  29.288  1.00  0.00           H  
ATOM    799  N3    C    25      52.637  17.919  28.350  1.00  0.00           N  
ATOM    800  C2    C    25      53.944  18.035  28.626  1.00  0.00           C  
ATOM    801  O2    C    25      54.663  18.740  27.874  1.00  0.00           O  
ATOM    802  C3'   C    25      55.558  18.965  32.298  1.00  0.00           C  
ATOM    803  H3'   C    25      54.486  18.775  32.355  1.00  0.00           H  
ATOM    804  C2'   C    25      55.802  19.192  30.830  1.00  0.00           C  
ATOM    805  H2'   C    25      55.064  19.876  30.412  1.00  0.00           H  
ATOM    806  O2'   C    25      57.102  19.676  30.475  1.00  0.00           O  
ATOM    807 HO2'   C    25      57.356  20.179  31.252  1.00  0.00           H  
ATOM    808  O3'   C    25      55.960  20.127  32.931  1.00  0.00           O  
ATOM    809  P     G    26      54.844  21.160  33.367  1.00  0.00           P  
ATOM    810  OP1   G    26      55.498  22.197  34.244  1.00  0.00           O  
ATOM    811  OP2   G    26      53.626  20.510  33.851  1.00  0.00           O  
ATOM    812  O5'   G    26      54.505  21.795  31.948  1.00  0.00           O  
ATOM    813  C5'   G    26      55.475  22.597  31.319  1.00  0.00           C  
ATOM    814  H5'   G    26      56.459  22.130  31.319  1.00  0.00           H  
ATOM    815 H5''   G    26      55.737  23.476  31.907  1.00  0.00           H  
ATOM    816  C4'   G    26      55.101  23.112  29.944  1.00  0.00           C  
ATOM    817  H4'   G    26      55.947  23.648  29.514  1.00  0.00           H  
ATOM    818  O4'   G    26      54.661  22.038  29.044  1.00  0.00           O  
ATOM    819  C1'   G    26      53.450  22.418  28.457  1.00  0.00           C  
ATOM    820  H1'   G    26      53.496  22.192  27.392  1.00  0.00           H  
ATOM    821  N9    G    26      52.303  21.663  29.052  1.00  0.00           N  
ATOM    822  C8    G    26      52.172  20.948  30.224  1.00  0.00           C  
ATOM    823  H8    G    26      52.851  20.832  31.056  1.00  0.00           H  
ATOM    824  N7    G    26      50.933  20.537  30.397  1.00  0.00           N  
ATOM    825  C5    G    26      50.285  20.916  29.196  1.00  0.00           C  
ATOM    826  C6    G    26      48.930  20.719  28.753  1.00  0.00           C  
ATOM    827  O6    G    26      47.941  20.251  29.305  1.00  0.00           O  
ATOM    828  N1    G    26      48.786  21.180  27.463  1.00  0.00           N  
ATOM    829  H1    G    26      47.878  20.969  27.073  1.00  0.00           H  
ATOM    830  C2    G    26      49.699  21.704  26.693  1.00  0.00           C  
ATOM    831  N2    G    26      49.242  22.139  25.584  1.00  0.00           N  
ATOM    832  H21   G    26      48.278  22.434  25.517  1.00  0.00           H  
ATOM    833  H22   G    26      49.941  22.468  24.934  1.00  0.00           H  
ATOM    834  N3    G    26      50.933  22.048  27.075  1.00  0.00           N  
ATOM    835  C4    G    26      51.099  21.611  28.385  1.00  0.00           C  
ATOM    836  C3'   G    26      53.950  24.125  30.028  1.00  0.00           C  
ATOM    837  H3'   G    26      53.310  23.777  30.838  1.00  0.00           H  
ATOM    838  C2'   G    26      53.337  23.954  28.600  1.00  0.00           C  
ATOM    839  H2'   G    26      52.282  24.227  28.630  1.00  0.00           H  
ATOM    840  O2'   G    26      54.116  24.473  27.573  1.00  0.00           O  
ATOM    841 HO2'   G    26      53.515  24.512  26.827  1.00  0.00           H  
ATOM    842  O3'   G    26      54.425  25.494  30.252  1.00  0.00           O  
ATOM    843  P     U    27      53.516  26.569  31.073  1.00  0.00           P  
ATOM    844  OP1   U    27      54.202  27.912  30.765  1.00  0.00           O  
ATOM    845  OP2   U    27      53.342  26.163  32.466  1.00  0.00           O  
ATOM    846  O5'   U    27      52.120  26.646  30.468  1.00  0.00           O  
ATOM    847  C5'   U    27      51.773  27.367  29.278  1.00  0.00           C  
ATOM    848  H5'   U    27      52.428  27.062  28.461  1.00  0.00           H  
ATOM    849 H5''   U    27      51.918  28.434  29.446  1.00  0.00           H  
ATOM    850  C4'   U    27      50.344  27.155  28.861  1.00  0.00           C  
ATOM    851  H4'   U    27      50.126  27.828  28.032  1.00  0.00           H  
ATOM    852  O4'   U    27      50.166  25.803  28.483  1.00  0.00           O  
ATOM    853  C1'   U    27      48.953  25.351  29.048  1.00  0.00           C  
ATOM    854  H1'   U    27      48.356  25.070  28.181  1.00  0.00           H  
ATOM    855  N1    U    27      49.057  24.220  30.034  1.00  0.00           N  
ATOM    856  C6    U    27      50.167  23.961  30.816  1.00  0.00           C  
ATOM    857  H6    U    27      51.143  24.341  30.554  1.00  0.00           H  
ATOM    858  C5    U    27      50.092  23.053  31.819  1.00  0.00           C  
ATOM    859  H5    U    27      50.955  22.837  32.432  1.00  0.00           H  
ATOM    860  C4    U    27      48.837  22.351  32.155  1.00  0.00           C  
ATOM    861  O4    U    27      48.661  21.437  32.934  1.00  0.00           O  
ATOM    862  N3    U    27      47.761  22.626  31.339  1.00  0.00           N  
ATOM    863  H3    U    27      46.888  22.248  31.680  1.00  0.00           H  
ATOM    864  C2    U    27      47.842  23.507  30.276  1.00  0.00           C  
ATOM    865  O2    U    27      46.798  23.703  29.681  1.00  0.00           O  
ATOM    866  C3'   U    27      49.430  27.572  30.021  1.00  0.00           C  
ATOM    867  H3'   U    27      49.875  27.304  30.979  1.00  0.00           H  
ATOM    868  C2'   U    27      48.286  26.605  29.697  1.00  0.00           C  
ATOM    869  H2'   U    27      47.706  26.400  30.598  1.00  0.00           H  
ATOM    870  O2'   U    27      47.381  27.112  28.695  1.00  0.00           O  
ATOM    871 HO2'   U    27      47.835  27.406  27.902  1.00  0.00           H  
ATOM    872  O3'   U    27      49.035  28.929  30.047  1.00  0.00           O  
ATOM    873  P     C    28      49.014  29.727  31.387  1.00  0.00           P  
ATOM    874  OP1   C    28      48.583  31.129  31.184  1.00  0.00           O  
ATOM    875  OP2   C    28      50.252  29.551  32.174  1.00  0.00           O  
ATOM    876  O5'   C    28      47.935  28.901  32.178  1.00  0.00           O  
ATOM    877  C5'   C    28      46.528  29.080  31.858  1.00  0.00           C  
ATOM    878  H5'   C    28      46.469  28.829  30.799  1.00  0.00           H  
ATOM    879 H5''   C    28      46.210  30.094  32.098  1.00  0.00           H  
ATOM    880  C4'   C    28      45.666  28.160  32.643  1.00  0.00           C  
ATOM    881  H4'   C    28      44.629  28.216  32.313  1.00  0.00           H  
ATOM    882  O4'   C    28      46.255  26.858  32.578  1.00  0.00           O  
ATOM    883  C1'   C    28      45.587  25.983  33.567  1.00  0.00           C  
ATOM    884  H1'   C    28      44.905  25.409  32.940  1.00  0.00           H  
ATOM    885  N1    C    28      46.563  25.142  34.334  1.00  0.00           N  
ATOM    886  C6    C    28      47.925  25.356  34.237  1.00  0.00           C  
ATOM    887  H6    C    28      48.306  26.289  33.848  1.00  0.00           H  
ATOM    888  C5    C    28      48.840  24.428  34.781  1.00  0.00           C  
ATOM    889  H5    C    28      49.896  24.650  34.738  1.00  0.00           H  
ATOM    890  C4    C    28      48.265  23.352  35.453  1.00  0.00           C  
ATOM    891  N4    C    28      49.019  22.617  36.252  1.00  0.00           N  
ATOM    892  H41   C    28      48.596  21.792  36.654  1.00  0.00           H  
ATOM    893  H42   C    28      50.007  22.730  36.076  1.00  0.00           H  
ATOM    894  N3    C    28      46.987  23.052  35.492  1.00  0.00           N  
ATOM    895  C2    C    28      46.114  23.970  34.915  1.00  0.00           C  
ATOM    896  O2    C    28      44.942  23.665  34.941  1.00  0.00           O  
ATOM    897  C3'   C    28      45.649  28.267  34.116  1.00  0.00           C  
ATOM    898  H3'   C    28      46.655  28.190  34.527  1.00  0.00           H  
ATOM    899  C2'   C    28      44.915  26.973  34.513  1.00  0.00           C  
ATOM    900  H2'   C    28      45.164  26.631  35.518  1.00  0.00           H  
ATOM    901  O2'   C    28      43.468  26.890  34.264  1.00  0.00           O  
ATOM    902 HO2'   C    28      43.139  26.230  34.878  1.00  0.00           H  
ATOM    903  O3'   C    28      44.943  29.469  34.580  1.00  0.00           O  
ATOM    904  P     U    29      45.452  30.313  35.845  1.00  0.00           P  
ATOM    905  OP1   U    29      44.876  31.680  35.655  1.00  0.00           O  
ATOM    906  OP2   U    29      46.939  30.163  35.909  1.00  0.00           O  
ATOM    907  O5'   U    29      44.700  29.624  37.036  1.00  0.00           O  
ATOM    908  C5'   U    29      43.311  29.784  37.170  1.00  0.00           C  
ATOM    909  H5'   U    29      42.807  29.476  36.255  1.00  0.00           H  
ATOM    910 H5''   U    29      42.966  30.756  37.524  1.00  0.00           H  
ATOM    911  C4'   U    29      42.797  28.751  38.218  1.00  0.00           C  
ATOM    912  H4'   U    29      41.749  29.009  38.369  1.00  0.00           H  
ATOM    913  O4'   U    29      43.052  27.397  37.803  1.00  0.00           O  
ATOM    914  C1'   U    29      43.176  26.699  39.013  1.00  0.00           C  
ATOM    915  H1'   U    29      42.333  26.018  39.130  1.00  0.00           H  
ATOM    916  N1    U    29      44.454  26.001  38.973  1.00  0.00           N  
ATOM    917  C6    U    29      45.516  26.421  38.326  1.00  0.00           C  
ATOM    918  H6    U    29      45.404  27.193  37.578  1.00  0.00           H  
ATOM    919  C5    U    29      46.719  25.809  38.425  1.00  0.00           C  
ATOM    920  H5    U    29      47.600  26.164  37.910  1.00  0.00           H  
ATOM    921  C4    U    29      46.867  24.667  39.266  1.00  0.00           C  
ATOM    922  O4    U    29      47.890  24.085  39.461  1.00  0.00           O  
ATOM    923  N3    U    29      45.779  24.261  39.901  1.00  0.00           N  
ATOM    924  H3    U    29      45.805  23.490  40.552  1.00  0.00           H  
ATOM    925  C2    U    29      44.527  24.853  39.806  1.00  0.00           C  
ATOM    926  O2    U    29      43.629  24.422  40.554  1.00  0.00           O  
ATOM    927  C3'   U    29      43.486  28.996  39.575  1.00  0.00           C  
ATOM    928  H3'   U    29      44.570  29.031  39.470  1.00  0.00           H  
ATOM    929  C2'   U    29      43.040  27.646  40.193  1.00  0.00           C  
ATOM    930  H2'   U    29      43.693  27.337  41.010  1.00  0.00           H  
ATOM    931  O2'   U    29      41.707  27.745  40.647  1.00  0.00           O  
ATOM    932 HO2'   U    29      41.544  28.604  41.043  1.00  0.00           H  
ATOM    933  O3'   U    29      43.105  30.119  40.263  1.00  0.00           O  
ATOM    934  P     A    30      44.089  30.676  41.420  1.00  0.00           P  
ATOM    935  OP1   A    30      43.439  31.893  42.009  1.00  0.00           O  
ATOM    936  OP2   A    30      45.442  30.813  40.881  1.00  0.00           O  
ATOM    937  O5'   A    30      44.097  29.535  42.428  1.00  0.00           O  
ATOM    938  C5'   A    30      43.209  29.468  43.477  1.00  0.00           C  
ATOM    939  H5'   A    30      42.195  29.343  43.097  1.00  0.00           H  
ATOM    940 H5''   A    30      43.354  30.363  44.081  1.00  0.00           H  
ATOM    941  C4'   A    30      43.333  28.296  44.418  1.00  0.00           C  
ATOM    942  H4'   A    30      42.413  28.256  45.001  1.00  0.00           H  
ATOM    943  O4'   A    30      43.308  27.042  43.725  1.00  0.00           O  
ATOM    944  C1'   A    30      43.931  26.109  44.593  1.00  0.00           C  
ATOM    945  H1'   A    30      43.368  25.258  44.975  1.00  0.00           H  
ATOM    946  N9    A    30      45.194  25.690  43.883  1.00  0.00           N  
ATOM    947  C8    A    30      45.773  26.382  42.866  1.00  0.00           C  
ATOM    948  H8    A    30      45.195  27.151  42.376  1.00  0.00           H  
ATOM    949  N7    A    30      46.979  25.959  42.552  1.00  0.00           N  
ATOM    950  C5    A    30      47.195  24.969  43.517  1.00  0.00           C  
ATOM    951  C6    A    30      48.250  24.091  43.799  1.00  0.00           C  
ATOM    952  N6    A    30      49.277  24.013  43.022  1.00  0.00           N  
ATOM    953  H61   A    30      50.033  23.413  43.322  1.00  0.00           H  
ATOM    954  H62   A    30      49.503  24.751  42.372  1.00  0.00           H  
ATOM    955  N1    A    30      48.204  23.151  44.811  1.00  0.00           N  
ATOM    956  C2    A    30      47.110  23.189  45.552  1.00  0.00           C  
ATOM    957  H2    A    30      47.205  22.553  46.420  1.00  0.00           H  
ATOM    958  N3    A    30      46.006  23.962  45.477  1.00  0.00           N  
ATOM    959  C4    A    30      46.130  24.791  44.371  1.00  0.00           C  
ATOM    960  C3'   A    30      44.437  28.267  45.391  1.00  0.00           C  
ATOM    961  H3'   A    30      45.338  28.389  44.791  1.00  0.00           H  
ATOM    962  C2'   A    30      44.294  26.820  45.855  1.00  0.00           C  
ATOM    963  H2'   A    30      45.233  26.463  46.280  1.00  0.00           H  
ATOM    964  O2'   A    30      43.145  26.521  46.676  1.00  0.00           O  
ATOM    965 HO2'   A    30      43.000  27.256  47.276  1.00  0.00           H  
ATOM    966  O3'   A    30      44.312  29.200  46.494  1.00  0.00           O  
ATOM    967  P     G    31      45.478  29.613  47.304  1.00  0.00           P  
ATOM    968  OP1   G    31      45.182  30.863  48.145  1.00  0.00           O  
ATOM    969  OP2   G    31      46.571  29.627  46.353  1.00  0.00           O  
ATOM    970  O5'   G    31      45.766  28.358  48.188  1.00  0.00           O  
ATOM    971  C5'   G    31      44.904  27.910  49.256  1.00  0.00           C  
ATOM    972  H5'   G    31      43.948  27.608  48.829  1.00  0.00           H  
ATOM    973 H5''   G    31      44.901  28.684  50.023  1.00  0.00           H  
ATOM    974  C4'   G    31      45.533  26.782  50.057  1.00  0.00           C  
ATOM    975  H4'   G    31      44.949  26.404  50.896  1.00  0.00           H  
ATOM    976  O4'   G    31      45.787  25.740  49.124  1.00  0.00           O  
ATOM    977  C1'   G    31      46.965  25.073  49.466  1.00  0.00           C  
ATOM    978  H1'   G    31      46.930  23.988  49.564  1.00  0.00           H  
ATOM    979  N9    G    31      47.904  25.246  48.327  1.00  0.00           N  
ATOM    980  C8    G    31      47.853  26.083  47.275  1.00  0.00           C  
ATOM    981  H8    G    31      47.096  26.851  47.224  1.00  0.00           H  
ATOM    982  N7    G    31      48.805  25.918  46.411  1.00  0.00           N  
ATOM    983  C5    G    31      49.641  24.887  46.942  1.00  0.00           C  
ATOM    984  C6    G    31      50.802  24.265  46.420  1.00  0.00           C  
ATOM    985  O6    G    31      51.463  24.485  45.384  1.00  0.00           O  
ATOM    986  N1    G    31      51.329  23.411  47.349  1.00  0.00           N  
ATOM    987  H1    G    31      52.187  22.946  47.092  1.00  0.00           H  
ATOM    988  C2    G    31      50.800  23.192  48.599  1.00  0.00           C  
ATOM    989  N2    G    31      51.593  22.424  49.304  1.00  0.00           N  
ATOM    990  H21   G    31      52.522  22.180  48.990  1.00  0.00           H  
ATOM    991  H22   G    31      51.235  22.015  50.156  1.00  0.00           H  
ATOM    992  N3    G    31      49.681  23.682  49.095  1.00  0.00           N  
ATOM    993  C4    G    31      49.123  24.527  48.166  1.00  0.00           C  
ATOM    994  C3'   G    31      46.950  26.991  50.621  1.00  0.00           C  
ATOM    995  H3'   G    31      47.594  27.491  49.897  1.00  0.00           H  
ATOM    996  C2'   G    31      47.452  25.629  50.776  1.00  0.00           C  
ATOM    997  H2'   G    31      48.540  25.690  50.770  1.00  0.00           H  
ATOM    998  O2'   G    31      46.893  24.978  51.882  1.00  0.00           O  
ATOM    999 HO2'   G    31      46.856  25.553  52.650  1.00  0.00           H  
ATOM   1000  O3'   G    31      46.863  27.591  51.959  1.00  0.00           O  
ATOM   1001  P     U    32      47.903  28.606  52.411  1.00  0.00           P  
ATOM   1002  OP1   U    32      47.684  28.562  53.863  1.00  0.00           O  
ATOM   1003  OP2   U    32      47.728  29.906  51.718  1.00  0.00           O  
ATOM   1004  O5'   U    32      49.249  27.957  51.979  1.00  0.00           O  
ATOM   1005  C5'   U    32      49.951  27.100  52.853  1.00  0.00           C  
ATOM   1006  H5'   U    32      49.318  26.247  53.101  1.00  0.00           H  
ATOM   1007 H5''   U    32      50.109  27.549  53.834  1.00  0.00           H  
ATOM   1008  C4'   U    32      51.264  26.558  52.270  1.00  0.00           C  
ATOM   1009  H4'   U    32      51.789  25.799  52.850  1.00  0.00           H  
ATOM   1010  O4'   U    32      51.063  25.933  50.968  1.00  0.00           O  
ATOM   1011  C1'   U    32      52.403  25.908  50.380  1.00  0.00           C  
ATOM   1012  H1'   U    32      52.862  24.941  50.584  1.00  0.00           H  
ATOM   1013  N1    U    32      52.503  26.177  48.907  1.00  0.00           N  
ATOM   1014  C6    U    32      51.972  27.280  48.310  1.00  0.00           C  
ATOM   1015  H6    U    32      51.206  27.859  48.806  1.00  0.00           H  
ATOM   1016  C5    U    32      52.341  27.610  47.060  1.00  0.00           C  
ATOM   1017  H5    U    32      51.756  28.347  46.530  1.00  0.00           H  
ATOM   1018  C4    U    32      53.276  26.839  46.275  1.00  0.00           C  
ATOM   1019  O4    U    32      53.617  27.131  45.159  1.00  0.00           O  
ATOM   1020  N3    U    32      53.857  25.805  46.950  1.00  0.00           N  
ATOM   1021  H3    U    32      54.567  25.305  46.435  1.00  0.00           H  
ATOM   1022  C2    U    32      53.478  25.397  48.228  1.00  0.00           C  
ATOM   1023  O2    U    32      54.090  24.492  48.746  1.00  0.00           O  
ATOM   1024  C3'   U    32      52.177  27.761  52.061  1.00  0.00           C  
ATOM   1025  H3'   U    32      51.620  28.418  51.393  1.00  0.00           H  
ATOM   1026  C2'   U    32      53.235  26.913  51.198  1.00  0.00           C  
ATOM   1027  H2'   U    32      53.687  27.602  50.485  1.00  0.00           H  
ATOM   1028  O2'   U    32      54.191  26.152  51.935  1.00  0.00           O  
ATOM   1029 HO2'   U    32      55.019  26.623  52.055  1.00  0.00           H  
ATOM   1030  O3'   U    32      52.725  28.294  53.206  1.00  0.00           O  
ATOM   1031  P     A    33      53.630  29.502  53.123  1.00  0.00           P  
ATOM   1032  OP1   A    33      53.789  30.097  54.466  1.00  0.00           O  
ATOM   1033  OP2   A    33      53.240  30.375  52.021  1.00  0.00           O  
ATOM   1034  O5'   A    33      55.036  28.867  52.791  1.00  0.00           O  
ATOM   1035  C5'   A    33      56.036  28.410  53.721  1.00  0.00           C  
ATOM   1036  H5'   A    33      55.631  27.588  54.311  1.00  0.00           H  
ATOM   1037 H5''   A    33      56.320  29.222  54.390  1.00  0.00           H  
ATOM   1038  C4'   A    33      57.283  27.859  53.056  1.00  0.00           C  
ATOM   1039  H4'   A    33      57.904  27.347  53.791  1.00  0.00           H  
ATOM   1040  O4'   A    33      57.034  26.897  52.095  1.00  0.00           O  
ATOM   1041  C1'   A    33      57.990  26.927  50.975  1.00  0.00           C  
ATOM   1042  H1'   A    33      58.434  25.991  50.636  1.00  0.00           H  
ATOM   1043  N9    A    33      57.260  27.388  49.777  1.00  0.00           N  
ATOM   1044  C8    A    33      56.116  28.105  49.488  1.00  0.00           C  
ATOM   1045  H8    A    33      55.428  28.334  50.288  1.00  0.00           H  
ATOM   1046  N7    A    33      55.884  28.300  48.237  1.00  0.00           N  
ATOM   1047  C5    A    33      57.104  27.902  47.645  1.00  0.00           C  
ATOM   1048  C6    A    33      57.498  27.742  46.307  1.00  0.00           C  
ATOM   1049  N6    A    33      56.717  28.006  45.273  1.00  0.00           N  
ATOM   1050  H61   A    33      57.188  27.931  44.382  1.00  0.00           H  
ATOM   1051  H62   A    33      55.901  28.539  45.537  1.00  0.00           H  
ATOM   1052  N1    A    33      58.674  27.155  46.037  1.00  0.00           N  
ATOM   1053  C2    A    33      59.441  26.705  46.992  1.00  0.00           C  
ATOM   1054  H2    A    33      60.327  26.160  46.702  1.00  0.00           H  
ATOM   1055  N3    A    33      59.119  26.709  48.278  1.00  0.00           N  
ATOM   1056  C4    A    33      57.915  27.289  48.563  1.00  0.00           C  
ATOM   1057  C3'   A    33      58.079  28.859  52.416  1.00  0.00           C  
ATOM   1058  H3'   A    33      57.388  29.481  51.847  1.00  0.00           H  
ATOM   1059  C2'   A    33      58.992  28.100  51.419  1.00  0.00           C  
ATOM   1060  H2'   A    33      59.245  28.805  50.626  1.00  0.00           H  
ATOM   1061  O2'   A    33      60.194  27.492  51.974  1.00  0.00           O  
ATOM   1062 HO2'   A    33      60.799  27.236  51.275  1.00  0.00           H  
ATOM   1063  O3'   A    33      58.773  29.802  53.303  1.00  0.00           O  
ATOM   1064  P     C    34      58.927  31.287  52.784  1.00  0.00           P  
ATOM   1065  OP1   C    34      59.654  31.960  53.864  1.00  0.00           O  
ATOM   1066  OP2   C    34      57.671  31.785  52.317  1.00  0.00           O  
ATOM   1067  O5'   C    34      59.835  31.162  51.497  1.00  0.00           O  
ATOM   1068  C5'   C    34      61.229  30.925  51.576  1.00  0.00           C  
ATOM   1069  H5'   C    34      61.416  30.076  52.234  1.00  0.00           H  
ATOM   1070 H5''   C    34      61.723  31.791  52.016  1.00  0.00           H  
ATOM   1071  C4'   C    34      61.888  30.680  50.234  1.00  0.00           C  
ATOM   1072  H4'   C    34      62.856  30.179  50.274  1.00  0.00           H  
ATOM   1073  O4'   C    34      60.999  29.899  49.378  1.00  0.00           O  
ATOM   1074  C1'   C    34      61.400  30.188  48.008  1.00  0.00           C  
ATOM   1075  H1'   C    34      61.933  29.282  47.718  1.00  0.00           H  
ATOM   1076  N1    C    34      60.312  30.347  47.023  1.00  0.00           N  
ATOM   1077  C6    C    34      59.111  30.924  47.404  1.00  0.00           C  
ATOM   1078  H6    C    34      58.830  31.006  48.443  1.00  0.00           H  
ATOM   1079  C5    C    34      58.199  31.150  46.479  1.00  0.00           C  
ATOM   1080  H5    C    34      57.237  31.493  46.829  1.00  0.00           H  
ATOM   1081  C4    C    34      58.560  31.016  45.107  1.00  0.00           C  
ATOM   1082  N4    C    34      57.638  31.051  44.250  1.00  0.00           N  
ATOM   1083  H41   C    34      57.936  30.939  43.292  1.00  0.00           H  
ATOM   1084  H42   C    34      56.773  31.510  44.496  1.00  0.00           H  
ATOM   1085  N3    C    34      59.707  30.613  44.684  1.00  0.00           N  
ATOM   1086  C2    C    34      60.614  30.302  45.670  1.00  0.00           C  
ATOM   1087  O2    C    34      61.649  29.827  45.352  1.00  0.00           O  
ATOM   1088  C3'   C    34      62.117  31.979  49.512  1.00  0.00           C  
ATOM   1089  H3'   C    34      61.230  32.584  49.698  1.00  0.00           H  
ATOM   1090  C2'   C    34      62.308  31.462  48.083  1.00  0.00           C  
ATOM   1091  H2'   C    34      61.986  32.231  47.380  1.00  0.00           H  
ATOM   1092  O2'   C    34      63.721  31.041  47.841  1.00  0.00           O  
ATOM   1093 HO2'   C    34      63.915  30.988  46.902  1.00  0.00           H  
ATOM   1094  O3'   C    34      63.267  32.745  49.906  1.00  0.00           O  
ATOM   1095  P     C    35      63.454  34.275  49.481  1.00  0.00           P  
ATOM   1096  OP1   C    35      64.298  35.017  50.403  1.00  0.00           O  
ATOM   1097  OP2   C    35      62.164  34.892  49.098  1.00  0.00           O  
ATOM   1098  O5'   C    35      64.394  34.231  48.176  1.00  0.00           O  
ATOM   1099  C5'   C    35      65.714  33.638  48.160  1.00  0.00           C  
ATOM   1100  H5'   C    35      65.805  32.685  48.681  1.00  0.00           H  
ATOM   1101 H5''   C    35      66.456  34.298  48.611  1.00  0.00           H  
ATOM   1102  C4'   C    35      66.128  33.465  46.654  1.00  0.00           C  
ATOM   1103  H4'   C    35      67.141  33.071  46.582  1.00  0.00           H  
ATOM   1104  O4'   C    35      65.342  32.473  45.965  1.00  0.00           O  
ATOM   1105  C1'   C    35      65.063  32.900  44.630  1.00  0.00           C  
ATOM   1106  H1'   C    35      65.488  32.196  43.915  1.00  0.00           H  
ATOM   1107  N1    C    35      63.662  33.268  44.251  1.00  0.00           N  
ATOM   1108  C6    C    35      62.738  33.618  45.194  1.00  0.00           C  
ATOM   1109  H6    C    35      63.100  34.029  46.125  1.00  0.00           H  
ATOM   1110  C5    C    35      61.437  33.731  44.882  1.00  0.00           C  
ATOM   1111  H5    C    35      60.748  34.080  45.637  1.00  0.00           H  
ATOM   1112  C4    C    35      61.131  33.597  43.526  1.00  0.00           C  
ATOM   1113  N4    C    35      59.922  33.768  43.181  1.00  0.00           N  
ATOM   1114  H41   C    35      59.666  33.622  42.215  1.00  0.00           H  
ATOM   1115  H42   C    35      59.214  33.942  43.880  1.00  0.00           H  
ATOM   1116  N3    C    35      62.036  33.202  42.613  1.00  0.00           N  
ATOM   1117  C2    C    35      63.320  33.032  42.951  1.00  0.00           C  
ATOM   1118  O2    C    35      64.148  32.836  42.065  1.00  0.00           O  
ATOM   1119  C3'   C    35      66.152  34.731  45.917  1.00  0.00           C  
ATOM   1120  H3'   C    35      65.368  35.429  46.208  1.00  0.00           H  
ATOM   1121  C2'   C    35      65.846  34.177  44.448  1.00  0.00           C  
ATOM   1122  H2'   C    35      65.364  34.956  43.857  1.00  0.00           H  
ATOM   1123  O2'   C    35      67.152  33.882  43.950  1.00  0.00           O  
ATOM   1124 HO2'   C    35      67.707  34.613  44.230  1.00  0.00           H  
ATOM   1125  O3'   C    35      67.493  35.337  45.876  1.00  0.00           O  
ATOM   1126  P     C    36      67.705  36.891  45.397  1.00  0.00           P  
ATOM   1127  OP1   C    36      69.137  37.273  45.506  1.00  0.00           O  
ATOM   1128  OP2   C    36      66.697  37.698  46.129  1.00  0.00           O  
ATOM   1129  O5'   C    36      67.475  36.916  43.810  1.00  0.00           O  
ATOM   1130  C5'   C    36      67.280  38.114  43.072  1.00  0.00           C  
ATOM   1131  H5'   C    36      68.170  38.741  43.126  1.00  0.00           H  
ATOM   1132 H5''   C    36      66.514  38.756  43.506  1.00  0.00           H  
ATOM   1133  C4'   C    36      66.931  37.825  41.611  1.00  0.00           C  
ATOM   1134  H4'   C    36      67.893  37.616  41.143  1.00  0.00           H  
ATOM   1135  O4'   C    36      66.269  36.569  41.373  1.00  0.00           O  
ATOM   1136  C1'   C    36      65.368  36.763  40.355  1.00  0.00           C  
ATOM   1137  H1'   C    36      65.476  35.969  39.617  1.00  0.00           H  
ATOM   1138  N1    C    36      63.921  36.891  40.801  1.00  0.00           N  
ATOM   1139  C6    C    36      63.616  36.910  42.133  1.00  0.00           C  
ATOM   1140  H6    C    36      64.452  36.771  42.802  1.00  0.00           H  
ATOM   1141  C5    C    36      62.364  36.784  42.540  1.00  0.00           C  
ATOM   1142  H5    C    36      62.147  36.667  43.591  1.00  0.00           H  
ATOM   1143  C4    C    36      61.356  36.741  41.529  1.00  0.00           C  
ATOM   1144  N4    C    36      60.086  36.779  41.879  1.00  0.00           N  
ATOM   1145  H41   C    36      59.396  36.876  41.149  1.00  0.00           H  
ATOM   1146  H42   C    36      59.865  36.643  42.855  1.00  0.00           H  
ATOM   1147  N3    C    36      61.584  36.877  40.200  1.00  0.00           N  
ATOM   1148  C2    C    36      62.921  36.834  39.860  1.00  0.00           C  
ATOM   1149  O2    C    36      63.195  36.747  38.642  1.00  0.00           O  
ATOM   1150  C3'   C    36      66.278  38.889  40.803  1.00  0.00           C  
ATOM   1151  H3'   C    36      65.469  39.402  41.323  1.00  0.00           H  
ATOM   1152  C2'   C    36      65.777  38.037  39.659  1.00  0.00           C  
ATOM   1153  H2'   C    36      64.995  38.475  39.038  1.00  0.00           H  
ATOM   1154  O2'   C    36      66.787  37.740  38.688  1.00  0.00           O  
ATOM   1155 HO2'   C    36      67.539  38.283  38.937  1.00  0.00           H  
ATOM   1156  O3'   C    36      67.250  39.780  40.343  1.00  0.00           O  
ATOM   1157  P     C    37      66.896  41.269  39.953  1.00  0.00           P  
ATOM   1158  OP1   C    37      68.149  41.933  39.494  1.00  0.00           O  
ATOM   1159  OP2   C    37      66.097  41.937  41.040  1.00  0.00           O  
ATOM   1160  O5'   C    37      65.944  41.136  38.672  1.00  0.00           O  
ATOM   1161  C5'   C    37      66.500  40.922  37.276  1.00  0.00           C  
ATOM   1162  H5'   C    37      67.135  40.042  37.182  1.00  0.00           H  
ATOM   1163 H5''   C    37      67.095  41.826  37.145  1.00  0.00           H  
ATOM   1164  C4'   C    37      65.318  40.987  36.263  1.00  0.00           C  
ATOM   1165  H4'   C    37      65.710  40.797  35.264  1.00  0.00           H  
ATOM   1166  O4'   C    37      64.415  39.945  36.518  1.00  0.00           O  
ATOM   1167  C1'   C    37      63.062  40.347  36.247  1.00  0.00           C  
ATOM   1168  H1'   C    37      62.471  39.774  35.533  1.00  0.00           H  
ATOM   1169  N1    C    37      62.252  40.406  37.527  1.00  0.00           N  
ATOM   1170  C6    C    37      62.781  40.126  38.779  1.00  0.00           C  
ATOM   1171  H6    C    37      63.843  40.125  38.971  1.00  0.00           H  
ATOM   1172  C5    C    37      61.905  40.023  39.860  1.00  0.00           C  
ATOM   1173  H5    C    37      62.238  39.843  40.871  1.00  0.00           H  
ATOM   1174  C4    C    37      60.532  40.276  39.617  1.00  0.00           C  
ATOM   1175  N4    C    37      59.581  40.204  40.498  1.00  0.00           N  
ATOM   1176  H41   C    37      58.647  40.273  40.119  1.00  0.00           H  
ATOM   1177  H42   C    37      59.879  40.029  41.447  1.00  0.00           H  
ATOM   1178  N3    C    37      60.019  40.330  38.397  1.00  0.00           N  
ATOM   1179  C2    C    37      60.830  40.362  37.316  1.00  0.00           C  
ATOM   1180  O2    C    37      60.272  40.484  36.247  1.00  0.00           O  
ATOM   1181  C3'   C    37      64.564  42.240  36.244  1.00  0.00           C  
ATOM   1182  H3'   C    37      64.322  42.615  37.238  1.00  0.00           H  
ATOM   1183  C2'   C    37      63.223  41.769  35.702  1.00  0.00           C  
ATOM   1184  H2'   C    37      62.423  42.422  36.053  1.00  0.00           H  
ATOM   1185  O2'   C    37      63.158  41.549  34.279  1.00  0.00           O  
ATOM   1186 HO2'   C    37      63.838  42.057  33.832  1.00  0.00           H  
ATOM   1187  O3'   C    37      65.067  43.255  35.430  1.00  0.00           O  
ATOM   1188  P     U    38      64.739  44.786  35.670  1.00  0.00           P  
ATOM   1189  OP1   U    38      65.240  45.545  34.543  1.00  0.00           O  
ATOM   1190  OP2   U    38      65.143  45.109  37.010  1.00  0.00           O  
ATOM   1191  O5'   U    38      63.200  44.982  35.586  1.00  0.00           O  
ATOM   1192  C5'   U    38      62.372  44.847  34.404  1.00  0.00           C  
ATOM   1193  H5'   U    38      62.662  43.962  33.838  1.00  0.00           H  
ATOM   1194 H5''   U    38      62.574  45.681  33.731  1.00  0.00           H  
ATOM   1195  C4'   U    38      60.877  44.883  34.706  1.00  0.00           C  
ATOM   1196  H4'   U    38      60.312  44.857  33.775  1.00  0.00           H  
ATOM   1197  O4'   U    38      60.500  43.696  35.428  1.00  0.00           O  
ATOM   1198  C1'   U    38      59.572  44.165  36.468  1.00  0.00           C  
ATOM   1199  H1'   U    38      58.706  43.504  36.423  1.00  0.00           H  
ATOM   1200  N1    U    38      60.064  44.005  37.869  1.00  0.00           N  
ATOM   1201  C6    U    38      61.402  43.955  38.163  1.00  0.00           C  
ATOM   1202  H6    U    38      62.175  44.137  37.431  1.00  0.00           H  
ATOM   1203  C5    U    38      61.847  43.577  39.398  1.00  0.00           C  
ATOM   1204  H5    U    38      62.914  43.512  39.550  1.00  0.00           H  
ATOM   1205  C4    U    38      60.915  43.410  40.534  1.00  0.00           C  
ATOM   1206  O4    U    38      61.240  43.173  41.664  1.00  0.00           O  
ATOM   1207  N3    U    38      59.587  43.575  40.179  1.00  0.00           N  
ATOM   1208  H3    U    38      58.877  43.313  40.848  1.00  0.00           H  
ATOM   1209  C2    U    38      59.163  43.800  38.886  1.00  0.00           C  
ATOM   1210  O2    U    38      57.914  43.776  38.799  1.00  0.00           O  
ATOM   1211  C3'   U    38      60.384  46.165  35.447  1.00  0.00           C  
ATOM   1212  H3'   U    38      61.115  46.423  36.213  1.00  0.00           H  
ATOM   1213  C2'   U    38      59.124  45.607  36.107  1.00  0.00           C  
ATOM   1214  H2'   U    38      58.959  46.144  37.041  1.00  0.00           H  
ATOM   1215  O2'   U    38      57.963  45.367  35.352  1.00  0.00           O  
ATOM   1216 HO2'   U    38      57.220  45.563  35.927  1.00  0.00           H  
ATOM   1217  O3'   U    38      60.087  47.363  34.717  1.00  0.00           O  
ATOM   1218  P     A    39      59.911  48.771  35.443  1.00  0.00           P  
ATOM   1219  OP1   A    39      59.680  49.754  34.359  1.00  0.00           O  
ATOM   1220  OP2   A    39      61.059  48.992  36.297  1.00  0.00           O  
ATOM   1221  O5'   A    39      58.566  48.673  36.242  1.00  0.00           O  
ATOM   1222  C5'   A    39      57.294  48.475  35.648  1.00  0.00           C  
ATOM   1223  H5'   A    39      57.273  47.784  34.805  1.00  0.00           H  
ATOM   1224 H5''   A    39      56.944  49.443  35.288  1.00  0.00           H  
ATOM   1225  C4'   A    39      56.244  48.024  36.628  1.00  0.00           C  
ATOM   1226  H4'   A    39      55.330  47.879  36.052  1.00  0.00           H  
ATOM   1227  O4'   A    39      56.554  46.858  37.362  1.00  0.00           O  
ATOM   1228  C1'   A    39      56.328  47.112  38.728  1.00  0.00           C  
ATOM   1229  H1'   A    39      55.698  46.273  39.025  1.00  0.00           H  
ATOM   1230  N9    A    39      57.607  47.019  39.553  1.00  0.00           N  
ATOM   1231  C8    A    39      58.846  47.472  39.214  1.00  0.00           C  
ATOM   1232  H8    A    39      59.092  48.003  38.306  1.00  0.00           H  
ATOM   1233  N7    A    39      59.750  47.328  40.107  1.00  0.00           N  
ATOM   1234  C5    A    39      59.135  46.685  41.170  1.00  0.00           C  
ATOM   1235  C6    A    39      59.460  46.272  42.468  1.00  0.00           C  
ATOM   1236  N6    A    39      60.655  46.365  43.019  1.00  0.00           N  
ATOM   1237  H61   A    39      60.722  46.114  43.996  1.00  0.00           H  
ATOM   1238  H62   A    39      61.404  46.676  42.418  1.00  0.00           H  
ATOM   1239  N1    A    39      58.534  45.792  43.303  1.00  0.00           N  
ATOM   1240  C2    A    39      57.295  45.696  42.886  1.00  0.00           C  
ATOM   1241  H2    A    39      56.595  45.146  43.497  1.00  0.00           H  
ATOM   1242  N3    A    39      56.835  46.076  41.675  1.00  0.00           N  
ATOM   1243  C4    A    39      57.769  46.602  40.867  1.00  0.00           C  
ATOM   1244  C3'   A    39      56.130  49.153  37.685  1.00  0.00           C  
ATOM   1245  H3'   A    39      57.090  49.626  37.892  1.00  0.00           H  
ATOM   1246  C2'   A    39      55.682  48.469  38.895  1.00  0.00           C  
ATOM   1247  H2'   A    39      55.919  48.873  39.879  1.00  0.00           H  
ATOM   1248  O2'   A    39      54.252  48.293  38.965  1.00  0.00           O  
ATOM   1249 HO2'   A    39      53.920  48.991  38.396  1.00  0.00           H  
ATOM   1250  O3'   A    39      55.201  50.180  37.456  1.00  0.00           O  
ATOM   1251  P     G    40      55.451  51.647  37.936  1.00  0.00           P  
ATOM   1252  OP1   G    40      55.931  51.746  39.306  1.00  0.00           O  
ATOM   1253  OP2   G    40      54.296  52.490  37.580  1.00  0.00           O  
ATOM   1254  O5'   G    40      56.639  52.122  36.889  1.00  0.00           O  
ATOM   1255  C5'   G    40      56.385  52.446  35.504  1.00  0.00           C  
ATOM   1256  H5'   G    40      55.966  53.445  35.384  1.00  0.00           H  
ATOM   1257 H5''   G    40      55.685  51.738  35.060  1.00  0.00           H  
ATOM   1258  C4'   G    40      57.657  52.333  34.755  1.00  0.00           C  
ATOM   1259  H4'   G    40      58.220  51.506  35.188  1.00  0.00           H  
ATOM   1260  O4'   G    40      57.586  52.015  33.355  1.00  0.00           O  
ATOM   1261  C1'   G    40      58.830  52.369  32.743  1.00  0.00           C  
ATOM   1262  H1'   G    40      59.493  51.529  32.532  1.00  0.00           H  
ATOM   1263  N9    G    40      58.612  53.008  31.502  1.00  0.00           N  
ATOM   1264  C8    G    40      57.420  53.342  30.969  1.00  0.00           C  
ATOM   1265  H8    G    40      56.489  53.436  31.509  1.00  0.00           H  
ATOM   1266  N7    G    40      57.589  53.736  29.705  1.00  0.00           N  
ATOM   1267  C5    G    40      58.953  53.528  29.454  1.00  0.00           C  
ATOM   1268  C6    G    40      59.738  53.650  28.205  1.00  0.00           C  
ATOM   1269  O6    G    40      59.406  53.972  27.077  1.00  0.00           O  
ATOM   1270  N1    G    40      61.049  53.440  28.401  1.00  0.00           N  
ATOM   1271  H1    G    40      61.640  53.569  27.592  1.00  0.00           H  
ATOM   1272  C2    G    40      61.579  53.126  29.641  1.00  0.00           C  
ATOM   1273  N2    G    40      62.903  53.043  29.789  1.00  0.00           N  
ATOM   1274  H21   G    40      63.508  52.975  28.983  1.00  0.00           H  
ATOM   1275  H22   G    40      63.188  52.757  30.714  1.00  0.00           H  
ATOM   1276  N3    G    40      60.897  52.931  30.777  1.00  0.00           N  
ATOM   1277  C4    G    40      59.569  53.249  30.633  1.00  0.00           C  
ATOM   1278  C3'   G    40      58.596  53.566  34.873  1.00  0.00           C  
ATOM   1279  H3'   G    40      58.054  54.424  34.476  1.00  0.00           H  
ATOM   1280  C2'   G    40      59.556  53.167  33.791  1.00  0.00           C  
ATOM   1281  H2'   G    40      60.047  53.995  33.280  1.00  0.00           H  
ATOM   1282  O2'   G    40      60.645  52.301  34.230  1.00  0.00           O  
ATOM   1283 HO2'   G    40      60.367  51.383  34.229  1.00  0.00           H  
ATOM   1284  O3'   G    40      59.238  53.694  36.130  1.00  0.00           O  
ATOM   1285  P     G    41      59.705  55.177  36.538  1.00  0.00           P  
ATOM   1286  OP1   G    41      60.380  55.086  37.870  1.00  0.00           O  
ATOM   1287  OP2   G    41      58.529  56.131  36.545  1.00  0.00           O  
ATOM   1288  O5'   G    41      60.689  55.670  35.381  1.00  0.00           O  
ATOM   1289  C5'   G    41      62.069  55.215  35.254  1.00  0.00           C  
ATOM   1290  H5'   G    41      62.082  54.131  35.137  1.00  0.00           H  
ATOM   1291 H5''   G    41      62.455  55.554  36.215  1.00  0.00           H  
ATOM   1292  C4'   G    41      62.795  55.759  34.068  1.00  0.00           C  
ATOM   1293  H4'   G    41      63.814  55.408  34.228  1.00  0.00           H  
ATOM   1294  O4'   G    41      62.312  55.159  32.878  1.00  0.00           O  
ATOM   1295  C1'   G    41      62.270  56.088  31.745  1.00  0.00           C  
ATOM   1296  H1'   G    41      62.823  55.664  30.907  1.00  0.00           H  
ATOM   1297  N9    G    41      60.932  56.459  31.308  1.00  0.00           N  
ATOM   1298  C8    G    41      59.718  56.422  31.926  1.00  0.00           C  
ATOM   1299  H8    G    41      59.680  56.200  32.982  1.00  0.00           H  
ATOM   1300  N7    G    41      58.723  56.688  31.106  1.00  0.00           N  
ATOM   1301  C5    G    41      59.263  56.810  29.843  1.00  0.00           C  
ATOM   1302  C6    G    41      58.694  57.112  28.641  1.00  0.00           C  
ATOM   1303  O6    G    41      57.509  57.336  28.431  1.00  0.00           O  
ATOM   1304  N1    G    41      59.607  57.039  27.599  1.00  0.00           N  
ATOM   1305  H1    G    41      59.282  57.258  26.668  1.00  0.00           H  
ATOM   1306  C2    G    41      60.973  56.898  27.791  1.00  0.00           C  
ATOM   1307  N2    G    41      61.690  57.049  26.685  1.00  0.00           N  
ATOM   1308  H21   G    41      61.160  57.226  25.843  1.00  0.00           H  
ATOM   1309  H22   G    41      62.664  56.791  26.746  1.00  0.00           H  
ATOM   1310  N3    G    41      61.562  56.702  28.983  1.00  0.00           N  
ATOM   1311  C4    G    41      60.628  56.681  30.003  1.00  0.00           C  
ATOM   1312  C3'   G    41      62.879  57.261  33.810  1.00  0.00           C  
ATOM   1313  H3'   G    41      62.003  57.732  34.258  1.00  0.00           H  
ATOM   1314  C2'   G    41      62.913  57.370  32.323  1.00  0.00           C  
ATOM   1315  H2'   G    41      62.229  58.188  32.099  1.00  0.00           H  
ATOM   1316  O2'   G    41      64.324  57.565  31.877  1.00  0.00           O  
ATOM   1317 HO2'   G    41      64.564  58.359  32.360  1.00  0.00           H  
ATOM   1318  O3'   G    41      64.073  57.702  34.443  1.00  0.00           O  
ATOM   1319  P     U    42      64.306  59.161  34.985  1.00  0.00           P  
ATOM   1320  OP1   U    42      65.545  59.096  35.812  1.00  0.00           O  
ATOM   1321  OP2   U    42      63.087  59.650  35.691  1.00  0.00           O  
ATOM   1322  O5'   U    42      64.478  60.041  33.655  1.00  0.00           O  
ATOM   1323  C5'   U    42      65.746  60.250  33.048  1.00  0.00           C  
ATOM   1324  H5'   U    42      66.204  59.371  32.595  1.00  0.00           H  
ATOM   1325 H5''   U    42      66.500  60.701  33.693  1.00  0.00           H  
ATOM   1326  C4'   U    42      65.489  61.159  31.787  1.00  0.00           C  
ATOM   1327  H4'   U    42      66.436  61.332  31.274  1.00  0.00           H  
ATOM   1328  O4'   U    42      64.645  60.538  30.869  1.00  0.00           O  
ATOM   1329  C1'   U    42      64.104  61.656  30.132  1.00  0.00           C  
ATOM   1330  H1'   U    42      64.474  61.701  29.108  1.00  0.00           H  
ATOM   1331  N1    U    42      62.697  61.355  29.876  1.00  0.00           N  
ATOM   1332  C6    U    42      61.892  60.989  30.889  1.00  0.00           C  
ATOM   1333  H6    U    42      62.355  60.931  31.863  1.00  0.00           H  
ATOM   1334  C5    U    42      60.622  60.648  30.594  1.00  0.00           C  
ATOM   1335  H5    U    42      59.944  60.496  31.421  1.00  0.00           H  
ATOM   1336  C4    U    42      60.063  60.576  29.246  1.00  0.00           C  
ATOM   1337  O4    U    42      58.935  60.400  28.907  1.00  0.00           O  
ATOM   1338  N3    U    42      61.060  60.809  28.326  1.00  0.00           N  
ATOM   1339  H3    U    42      60.745  60.758  27.368  1.00  0.00           H  
ATOM   1340  C2    U    42      62.304  61.295  28.531  1.00  0.00           C  
ATOM   1341  O2    U    42      63.013  61.696  27.589  1.00  0.00           O  
ATOM   1342  C3'   U    42      64.788  62.437  32.216  1.00  0.00           C  
ATOM   1343  H3'   U    42      63.958  62.128  32.851  1.00  0.00           H  
ATOM   1344  C2'   U    42      64.222  62.975  30.906  1.00  0.00           C  
ATOM   1345  H2'   U    42      63.223  63.403  30.998  1.00  0.00           H  
ATOM   1346  O2'   U    42      65.124  63.765  30.185  1.00  0.00           O  
ATOM   1347 HO2'   U    42      65.486  64.355  30.850  1.00  0.00           H  
ATOM   1348  O3'   U    42      65.540  63.467  32.967  1.00  0.00           O  
ATOM   1349  P     U    43      64.770  64.539  33.909  1.00  0.00           P  
ATOM   1350  OP1   U    43      65.812  65.322  34.632  1.00  0.00           O  
ATOM   1351  OP2   U    43      63.689  63.852  34.696  1.00  0.00           O  
ATOM   1352  O5'   U    43      64.043  65.577  32.877  1.00  0.00           O  
ATOM   1353  C5'   U    43      64.840  66.443  32.072  1.00  0.00           C  
ATOM   1354  H5'   U    43      65.682  65.898  31.644  1.00  0.00           H  
ATOM   1355 H5''   U    43      65.298  67.175  32.736  1.00  0.00           H  
ATOM   1356  C4'   U    43      63.940  67.093  30.960  1.00  0.00           C  
ATOM   1357  H4'   U    43      64.580  67.726  30.345  1.00  0.00           H  
ATOM   1358  O4'   U    43      63.249  66.154  30.135  1.00  0.00           O  
ATOM   1359  C1'   U    43      62.092  66.747  29.680  1.00  0.00           C  
ATOM   1360  H1'   U    43      62.079  66.803  28.591  1.00  0.00           H  
ATOM   1361  N1    U    43      60.888  65.948  30.063  1.00  0.00           N  
ATOM   1362  C6    U    43      61.029  64.864  30.965  1.00  0.00           C  
ATOM   1363  H6    U    43      61.846  64.856  31.672  1.00  0.00           H  
ATOM   1364  C5    U    43      60.012  63.940  31.093  1.00  0.00           C  
ATOM   1365  H5    U    43      60.168  63.133  31.793  1.00  0.00           H  
ATOM   1366  C4    U    43      58.841  64.106  30.305  1.00  0.00           C  
ATOM   1367  O4    U    43      57.791  63.495  30.562  1.00  0.00           O  
ATOM   1368  N3    U    43      58.759  65.175  29.430  1.00  0.00           N  
ATOM   1369  H3    U    43      57.903  65.299  28.908  1.00  0.00           H  
ATOM   1370  C2    U    43      59.705  66.154  29.343  1.00  0.00           C  
ATOM   1371  O2    U    43      59.429  67.179  28.722  1.00  0.00           O  
ATOM   1372  C3'   U    43      62.881  68.007  31.519  1.00  0.00           C  
ATOM   1373  H3'   U    43      62.253  67.511  32.259  1.00  0.00           H  
ATOM   1374  C2'   U    43      62.028  68.194  30.274  1.00  0.00           C  
ATOM   1375  H2'   U    43      60.988  68.454  30.469  1.00  0.00           H  
ATOM   1376  O2'   U    43      62.616  69.178  29.435  1.00  0.00           O  
ATOM   1377 HO2'   U    43      63.016  69.839  30.005  1.00  0.00           H  
ATOM   1378  O3'   U    43      63.336  69.276  31.948  1.00  0.00           O  
ATOM   1379  P     C    44      62.622  70.032  33.197  1.00  0.00           P  
ATOM   1380  OP1   C    44      63.535  71.171  33.332  1.00  0.00           O  
ATOM   1381  OP2   C    44      62.370  69.112  34.367  1.00  0.00           O  
ATOM   1382  O5'   C    44      61.297  70.497  32.512  1.00  0.00           O  
ATOM   1383  C5'   C    44      61.179  71.662  31.681  1.00  0.00           C  
ATOM   1384  H5'   C    44      62.108  71.767  31.121  1.00  0.00           H  
ATOM   1385 H5''   C    44      61.115  72.461  32.419  1.00  0.00           H  
ATOM   1386  C4'   C    44      59.878  71.764  30.777  1.00  0.00           C  
ATOM   1387  H4'   C    44      59.903  72.589  30.066  1.00  0.00           H  
ATOM   1388  O4'   C    44      59.522  70.587  30.089  1.00  0.00           O  
ATOM   1389  C1'   C    44      58.100  70.492  29.922  1.00  0.00           C  
ATOM   1390  H1'   C    44      57.753  70.338  28.900  1.00  0.00           H  
ATOM   1391  N1    C    44      57.670  69.230  30.564  1.00  0.00           N  
ATOM   1392  C6    C    44      58.420  68.468  31.389  1.00  0.00           C  
ATOM   1393  H6    C    44      59.367  68.767  31.814  1.00  0.00           H  
ATOM   1394  C5    C    44      57.811  67.385  31.944  1.00  0.00           C  
ATOM   1395  H5    C    44      58.371  66.737  32.603  1.00  0.00           H  
ATOM   1396  C4    C    44      56.559  66.974  31.557  1.00  0.00           C  
ATOM   1397  N4    C    44      56.166  65.763  31.924  1.00  0.00           N  
ATOM   1398  H41   C    44      55.206  65.525  31.723  1.00  0.00           H  
ATOM   1399  H42   C    44      56.824  65.251  32.494  1.00  0.00           H  
ATOM   1400  N3    C    44      55.787  67.740  30.738  1.00  0.00           N  
ATOM   1401  C2    C    44      56.382  68.873  30.291  1.00  0.00           C  
ATOM   1402  O2    C    44      55.688  69.469  29.437  1.00  0.00           O  
ATOM   1403  C3'   C    44      58.541  72.140  31.544  1.00  0.00           C  
ATOM   1404  H3'   C    44      58.473  71.515  32.434  1.00  0.00           H  
ATOM   1405  C2'   C    44      57.453  71.718  30.585  1.00  0.00           C  
ATOM   1406  H2'   C    44      56.510  71.446  31.059  1.00  0.00           H  
ATOM   1407  O2'   C    44      57.237  72.690  29.575  1.00  0.00           O  
ATOM   1408 HO2'   C    44      57.264  73.541  30.018  1.00  0.00           H  
ATOM   1409  O3'   C    44      58.523  73.453  31.887  1.00  0.00           O  
ATOM   1410  P     U    45      57.860  73.799  33.313  1.00  0.00           P  
ATOM   1411  OP1   U    45      58.103  75.218  33.477  1.00  0.00           O  
ATOM   1412  OP2   U    45      58.420  72.769  34.257  1.00  0.00           O  
ATOM   1413  O5'   U    45      56.320  73.538  33.063  1.00  0.00           O  
ATOM   1414  C5'   U    45      55.691  74.419  32.248  1.00  0.00           C  
ATOM   1415  H5'   U    45      56.362  74.619  31.413  1.00  0.00           H  
ATOM   1416 H5''   U    45      55.735  75.385  32.751  1.00  0.00           H  
ATOM   1417  C4'   U    45      54.345  73.969  31.815  1.00  0.00           C  
ATOM   1418  H4'   U    45      53.838  74.654  31.136  1.00  0.00           H  
ATOM   1419  O4'   U    45      54.403  72.677  31.235  1.00  0.00           O  
ATOM   1420  C1'   U    45      53.205  71.987  31.543  1.00  0.00           C  
ATOM   1421  H1'   U    45      52.673  71.760  30.620  1.00  0.00           H  
ATOM   1422  N1    U    45      53.430  70.667  32.229  1.00  0.00           N  
ATOM   1423  C6    U    45      54.579  70.430  32.843  1.00  0.00           C  
ATOM   1424  H6    U    45      55.380  71.150  32.765  1.00  0.00           H  
ATOM   1425  C5    U    45      54.774  69.221  33.512  1.00  0.00           C  
ATOM   1426  H5    U    45      55.705  69.026  34.023  1.00  0.00           H  
ATOM   1427  C4    U    45      53.756  68.198  33.513  1.00  0.00           C  
ATOM   1428  O4    U    45      53.903  67.128  34.023  1.00  0.00           O  
ATOM   1429  N3    U    45      52.689  68.395  32.706  1.00  0.00           N  
ATOM   1430  H3    U    45      52.007  67.652  32.650  1.00  0.00           H  
ATOM   1431  C2    U    45      52.476  69.644  32.079  1.00  0.00           C  
ATOM   1432  O2    U    45      51.450  69.832  31.507  1.00  0.00           O  
ATOM   1433  C3'   U    45      53.399  73.816  33.043  1.00  0.00           C  
ATOM   1434  H3'   U    45      53.918  73.254  33.819  1.00  0.00           H  
ATOM   1435  C2'   U    45      52.353  72.980  32.338  1.00  0.00           C  
ATOM   1436  H2'   U    45      51.748  72.452  33.075  1.00  0.00           H  
ATOM   1437  O2'   U    45      51.585  73.718  31.453  1.00  0.00           O  
ATOM   1438 HO2'   U    45      51.947  74.607  31.445  1.00  0.00           H  
ATOM   1439  O3'   U    45      52.813  74.989  33.551  1.00  0.00           O  
ATOM   1440  P     G    46      52.410  74.953  35.109  1.00  0.00           P  
ATOM   1441  OP1   G    46      52.010  76.295  35.509  1.00  0.00           O  
ATOM   1442  OP2   G    46      53.448  74.288  35.924  1.00  0.00           O  
ATOM   1443  O5'   G    46      50.998  74.133  35.067  1.00  0.00           O  
ATOM   1444  C5'   G    46      49.823  74.469  34.367  1.00  0.00           C  
ATOM   1445  H5'   G    46      50.117  74.620  33.329  1.00  0.00           H  
ATOM   1446 H5''   G    46      49.483  75.405  34.812  1.00  0.00           H  
ATOM   1447  C4'   G    46      48.700  73.445  34.308  1.00  0.00           C  
ATOM   1448  H4'   G    46      47.790  73.829  33.847  1.00  0.00           H  
ATOM   1449  O4'   G    46      49.247  72.368  33.582  1.00  0.00           O  
ATOM   1450  C1'   G    46      48.577  71.257  34.109  1.00  0.00           C  
ATOM   1451  H1'   G    46      48.095  70.823  33.233  1.00  0.00           H  
ATOM   1452  N9    G    46      49.575  70.370  34.711  1.00  0.00           N  
ATOM   1453  C8    G    46      50.835  70.679  35.079  1.00  0.00           C  
ATOM   1454  H8    G    46      51.174  71.683  34.867  1.00  0.00           H  
ATOM   1455  N7    G    46      51.519  69.743  35.616  1.00  0.00           N  
ATOM   1456  C5    G    46      50.624  68.671  35.788  1.00  0.00           C  
ATOM   1457  C6    G    46      50.703  67.304  36.391  1.00  0.00           C  
ATOM   1458  O6    G    46      51.652  66.688  36.945  1.00  0.00           O  
ATOM   1459  N1    G    46      49.572  66.618  36.257  1.00  0.00           N  
ATOM   1460  H1    G    46      49.620  65.718  36.713  1.00  0.00           H  
ATOM   1461  C2    G    46      48.401  67.078  35.656  1.00  0.00           C  
ATOM   1462  N2    G    46      47.319  66.298  35.760  1.00  0.00           N  
ATOM   1463  H21   G    46      47.224  65.466  36.325  1.00  0.00           H  
ATOM   1464  H22   G    46      46.546  66.750  35.293  1.00  0.00           H  
ATOM   1465  N3    G    46      48.274  68.267  35.064  1.00  0.00           N  
ATOM   1466  C4    G    46      49.431  69.059  35.177  1.00  0.00           C  
ATOM   1467  C3'   G    46      48.328  72.965  35.678  1.00  0.00           C  
ATOM   1468  H3'   G    46      49.256  72.720  36.195  1.00  0.00           H  
ATOM   1469  C2'   G    46      47.677  71.676  35.276  1.00  0.00           C  
ATOM   1470  H2'   G    46      47.817  71.025  36.138  1.00  0.00           H  
ATOM   1471  O2'   G    46      46.319  71.904  34.814  1.00  0.00           O  
ATOM   1472 HO2'   G    46      46.031  72.735  35.199  1.00  0.00           H  
ATOM   1473  O3'   G    46      47.558  73.779  36.509  1.00  0.00           O  
ATOM   1474  P     G    47      47.732  73.856  38.149  1.00  0.00           P  
ATOM   1475  OP1   G    47      47.200  75.172  38.554  1.00  0.00           O  
ATOM   1476  OP2   G    47      49.141  73.539  38.510  1.00  0.00           O  
ATOM   1477  O5'   G    47      46.847  72.639  38.638  1.00  0.00           O  
ATOM   1478  C5'   G    47      45.496  72.779  38.736  1.00  0.00           C  
ATOM   1479  H5'   G    47      45.112  73.186  37.801  1.00  0.00           H  
ATOM   1480 H5''   G    47      45.222  73.509  39.498  1.00  0.00           H  
ATOM   1481  C4'   G    47      44.832  71.403  39.009  1.00  0.00           C  
ATOM   1482  H4'   G    47      43.743  71.440  38.970  1.00  0.00           H  
ATOM   1483  O4'   G    47      45.208  70.473  38.042  1.00  0.00           O  
ATOM   1484  C1'   G    47      45.474  69.237  38.675  1.00  0.00           C  
ATOM   1485  H1'   G    47      45.028  68.345  38.234  1.00  0.00           H  
ATOM   1486  N9    G    47      46.912  68.791  38.827  1.00  0.00           N  
ATOM   1487  C8    G    47      48.083  69.547  38.639  1.00  0.00           C  
ATOM   1488  H8    G    47      48.043  70.582  38.334  1.00  0.00           H  
ATOM   1489  N7    G    47      49.178  68.827  38.791  1.00  0.00           N  
ATOM   1490  C5    G    47      48.702  67.564  39.168  1.00  0.00           C  
ATOM   1491  C6    G    47      49.388  66.413  39.654  1.00  0.00           C  
ATOM   1492  O6    G    47      50.575  66.200  39.790  1.00  0.00           O  
ATOM   1493  N1    G    47      48.616  65.346  40.019  1.00  0.00           N  
ATOM   1494  H1    G    47      49.111  64.478  40.164  1.00  0.00           H  
ATOM   1495  C2    G    47      47.249  65.359  39.946  1.00  0.00           C  
ATOM   1496  N2    G    47      46.652  64.303  40.346  1.00  0.00           N  
ATOM   1497  H21   G    47      47.138  63.437  40.533  1.00  0.00           H  
ATOM   1498  H22   G    47      45.642  64.293  40.364  1.00  0.00           H  
ATOM   1499  N3    G    47      46.569  66.502  39.605  1.00  0.00           N  
ATOM   1500  C4    G    47      47.363  67.554  39.159  1.00  0.00           C  
ATOM   1501  C3'   G    47      45.218  70.788  40.436  1.00  0.00           C  
ATOM   1502  H3'   G    47      46.293  70.855  40.604  1.00  0.00           H  
ATOM   1503  C2'   G    47      44.877  69.385  40.057  1.00  0.00           C  
ATOM   1504  H2'   G    47      45.314  68.656  40.740  1.00  0.00           H  
ATOM   1505  O2'   G    47      43.486  69.054  39.915  1.00  0.00           O  
ATOM   1506 HO2'   G    47      43.103  69.682  40.532  1.00  0.00           H  
ATOM   1507  O3'   G    47      44.360  71.217  41.447  1.00  0.00           O  
ATOM   1508  P     U    48      44.779  71.056  42.976  1.00  0.00           P  
ATOM   1509  OP1   U    48      43.673  71.693  43.746  1.00  0.00           O  
ATOM   1510  OP2   U    48      46.157  71.455  43.256  1.00  0.00           O  
ATOM   1511  O5'   U    48      44.691  69.504  43.310  1.00  0.00           O  
ATOM   1512  C5'   U    48      43.510  68.801  43.222  1.00  0.00           C  
ATOM   1513  H5'   U    48      43.028  68.812  42.244  1.00  0.00           H  
ATOM   1514 H5''   U    48      42.871  69.296  43.953  1.00  0.00           H  
ATOM   1515  C4'   U    48      43.778  67.349  43.602  1.00  0.00           C  
ATOM   1516  H4'   U    48      42.804  66.874  43.715  1.00  0.00           H  
ATOM   1517  O4'   U    48      44.508  66.559  42.601  1.00  0.00           O  
ATOM   1518  C1'   U    48      45.435  65.692  43.246  1.00  0.00           C  
ATOM   1519  H1'   U    48      45.236  64.729  42.777  1.00  0.00           H  
ATOM   1520  N1    U    48      46.828  66.133  43.126  1.00  0.00           N  
ATOM   1521  C6    U    48      47.141  67.356  42.620  1.00  0.00           C  
ATOM   1522  H6    U    48      46.329  68.042  42.426  1.00  0.00           H  
ATOM   1523  C5    U    48      48.448  67.803  42.415  1.00  0.00           C  
ATOM   1524  H5    U    48      48.614  68.788  42.005  1.00  0.00           H  
ATOM   1525  C4    U    48      49.544  66.875  42.658  1.00  0.00           C  
ATOM   1526  O4    U    48      50.738  67.068  42.456  1.00  0.00           O  
ATOM   1527  N3    U    48      49.132  65.753  43.330  1.00  0.00           N  
ATOM   1528  H3    U    48      49.906  65.251  43.741  1.00  0.00           H  
ATOM   1529  C2    U    48      47.824  65.323  43.544  1.00  0.00           C  
ATOM   1530  O2    U    48      47.626  64.234  44.086  1.00  0.00           O  
ATOM   1531  C3'   U    48      44.508  67.083  44.891  1.00  0.00           C  
ATOM   1532  H3'   U    48      45.407  67.698  44.937  1.00  0.00           H  
ATOM   1533  C2'   U    48      44.947  65.639  44.692  1.00  0.00           C  
ATOM   1534  H2'   U    48      45.747  65.408  45.396  1.00  0.00           H  
ATOM   1535  O2'   U    48      43.834  64.715  44.850  1.00  0.00           O  
ATOM   1536 HO2'   U    48      43.202  65.096  45.464  1.00  0.00           H  
ATOM   1537  O3'   U    48      43.682  67.205  46.003  1.00  0.00           O  
ATOM   1538  P     G    49      44.327  67.790  47.398  1.00  0.00           P  
ATOM   1539  OP1   G    49      43.164  67.877  48.300  1.00  0.00           O  
ATOM   1540  OP2   G    49      45.018  69.050  47.109  1.00  0.00           O  
ATOM   1541  O5'   G    49      45.308  66.610  47.942  1.00  0.00           O  
ATOM   1542  C5'   G    49      44.825  65.390  48.561  1.00  0.00           C  
ATOM   1543  H5'   G    49      44.156  64.964  47.814  1.00  0.00           H  
ATOM   1544 H5''   G    49      44.125  65.587  49.373  1.00  0.00           H  
ATOM   1545  C4'   G    49      45.977  64.412  48.815  1.00  0.00           C  
ATOM   1546  H4'   G    49      45.519  63.476  49.135  1.00  0.00           H  
ATOM   1547  O4'   G    49      46.820  64.195  47.731  1.00  0.00           O  
ATOM   1548  C1'   G    49      48.162  64.108  48.171  1.00  0.00           C  
ATOM   1549  H1'   G    49      48.612  63.127  48.019  1.00  0.00           H  
ATOM   1550  N9    G    49      49.080  65.108  47.720  1.00  0.00           N  
ATOM   1551  C8    G    49      48.738  66.402  47.300  1.00  0.00           C  
ATOM   1552  H8    G    49      47.731  66.791  47.275  1.00  0.00           H  
ATOM   1553  N7    G    49      49.778  67.090  46.812  1.00  0.00           N  
ATOM   1554  C5    G    49      50.818  66.132  46.950  1.00  0.00           C  
ATOM   1555  C6    G    49      52.279  66.302  46.804  1.00  0.00           C  
ATOM   1556  O6    G    49      52.927  67.295  46.440  1.00  0.00           O  
ATOM   1557  N1    G    49      52.921  65.118  46.968  1.00  0.00           N  
ATOM   1558  H1    G    49      53.915  65.062  46.798  1.00  0.00           H  
ATOM   1559  C2    G    49      52.366  63.988  47.513  1.00  0.00           C  
ATOM   1560  N2    G    49      53.136  62.998  47.631  1.00  0.00           N  
ATOM   1561  H21   G    49      54.105  63.157  47.394  1.00  0.00           H  
ATOM   1562  H22   G    49      52.750  62.256  48.197  1.00  0.00           H  
ATOM   1563  N3    G    49      51.128  63.877  47.816  1.00  0.00           N  
ATOM   1564  C4    G    49      50.385  64.917  47.479  1.00  0.00           C  
ATOM   1565  C3'   G    49      46.780  64.957  49.927  1.00  0.00           C  
ATOM   1566  H3'   G    49      46.903  66.025  49.744  1.00  0.00           H  
ATOM   1567  C2'   G    49      48.060  64.232  49.736  1.00  0.00           C  
ATOM   1568  H2'   G    49      48.925  64.748  50.153  1.00  0.00           H  
ATOM   1569  O2'   G    49      48.023  62.901  50.271  1.00  0.00           O  
ATOM   1570 HO2'   G    49      47.162  62.665  50.626  1.00  0.00           H  
ATOM   1571  O3'   G    49      46.179  64.655  51.187  1.00  0.00           O  
ATOM   1572  P     U    50      46.428  65.670  52.353  1.00  0.00           P  
ATOM   1573  OP1   U    50      45.458  65.421  53.393  1.00  0.00           O  
ATOM   1574  OP2   U    50      46.649  67.060  51.808  1.00  0.00           O  
ATOM   1575  O5'   U    50      47.810  65.247  52.794  1.00  0.00           O  
ATOM   1576  C5'   U    50      48.034  63.936  53.307  1.00  0.00           C  
ATOM   1577  H5'   U    50      47.592  63.136  52.713  1.00  0.00           H  
ATOM   1578 H5''   U    50      47.429  63.865  54.211  1.00  0.00           H  
ATOM   1579  C4'   U    50      49.508  63.701  53.699  1.00  0.00           C  
ATOM   1580  H4'   U    50      50.289  63.937  52.977  1.00  0.00           H  
ATOM   1581  O4'   U    50      49.732  64.489  54.851  1.00  0.00           O  
ATOM   1582  C1'   U    50      50.913  64.062  55.384  1.00  0.00           C  
ATOM   1583  H1'   U    50      51.747  64.661  55.020  1.00  0.00           H  
ATOM   1584  N1    U    50      50.927  64.022  56.811  1.00  0.00           N  
ATOM   1585  C6    U    50      49.750  64.049  57.505  1.00  0.00           C  
ATOM   1586  H6    U    50      48.831  63.914  56.953  1.00  0.00           H  
ATOM   1587  C5    U    50      49.757  64.444  58.822  1.00  0.00           C  
ATOM   1588  H5    U    50      48.793  64.580  59.289  1.00  0.00           H  
ATOM   1589  C4    U    50      50.936  64.791  59.593  1.00  0.00           C  
ATOM   1590  O4    U    50      51.021  65.163  60.716  1.00  0.00           O  
ATOM   1591  N3    U    50      52.031  64.575  58.833  1.00  0.00           N  
ATOM   1592  H3    U    50      52.901  64.875  59.249  1.00  0.00           H  
ATOM   1593  C2    U    50      52.076  64.345  57.507  1.00  0.00           C  
ATOM   1594  O2    U    50      53.210  64.445  56.982  1.00  0.00           O  
ATOM   1595  C3'   U    50      49.685  62.341  54.256  1.00  0.00           C  
ATOM   1596  H3'   U    50      48.870  62.192  54.964  1.00  0.00           H  
ATOM   1597  C2'   U    50      51.055  62.556  55.004  1.00  0.00           C  
ATOM   1598  H2'   U    50      51.109  61.899  55.872  1.00  0.00           H  
ATOM   1599  O2'   U    50      52.183  62.376  54.154  1.00  0.00           O  
ATOM   1600 HO2'   U    50      52.117  61.447  53.925  1.00  0.00           H  
ATOM   1601  O3'   U    50      49.683  61.410  53.226  1.00  0.00           O  
ATOM   1602  P     A    51      49.790  59.820  53.560  1.00  0.00           P  
ATOM   1603  OP1   A    51      49.485  59.164  52.252  1.00  0.00           O  
ATOM   1604  OP2   A    51      48.992  59.498  54.778  1.00  0.00           O  
ATOM   1605  O5'   A    51      51.277  59.693  53.924  1.00  0.00           O  
ATOM   1606  C5'   A    51      52.298  59.235  52.994  1.00  0.00           C  
ATOM   1607  H5'   A    51      52.424  59.924  52.159  1.00  0.00           H  
ATOM   1608 H5''   A    51      51.996  58.312  52.499  1.00  0.00           H  
ATOM   1609  C4'   A    51      53.703  58.911  53.605  1.00  0.00           C  
ATOM   1610  H4'   A    51      54.438  58.645  52.846  1.00  0.00           H  
ATOM   1611  O4'   A    51      54.250  60.012  54.313  1.00  0.00           O  
ATOM   1612  C1'   A    51      54.734  59.585  55.560  1.00  0.00           C  
ATOM   1613  H1'   A    51      55.771  59.900  55.677  1.00  0.00           H  
ATOM   1614  N9    A    51      53.936  60.142  56.658  1.00  0.00           N  
ATOM   1615  C8    A    51      52.589  59.872  56.802  1.00  0.00           C  
ATOM   1616  H8    A    51      52.020  59.213  56.162  1.00  0.00           H  
ATOM   1617  N7    A    51      52.158  60.316  57.964  1.00  0.00           N  
ATOM   1618  C5    A    51      53.228  60.882  58.634  1.00  0.00           C  
ATOM   1619  C6    A    51      53.432  61.474  59.869  1.00  0.00           C  
ATOM   1620  N6    A    51      52.528  61.627  60.820  1.00  0.00           N  
ATOM   1621  H61   A    51      52.938  62.004  61.662  1.00  0.00           H  
ATOM   1622  H62   A    51      51.527  61.494  60.801  1.00  0.00           H  
ATOM   1623  N1    A    51      54.651  61.975  60.144  1.00  0.00           N  
ATOM   1624  C2    A    51      55.563  61.952  59.208  1.00  0.00           C  
ATOM   1625  H2    A    51      56.546  62.374  59.359  1.00  0.00           H  
ATOM   1626  N3    A    51      55.555  61.414  58.003  1.00  0.00           N  
ATOM   1627  C4    A    51      54.329  60.816  57.799  1.00  0.00           C  
ATOM   1628  C3'   A    51      53.645  57.688  54.519  1.00  0.00           C  
ATOM   1629  H3'   A    51      52.698  57.490  55.023  1.00  0.00           H  
ATOM   1630  C2'   A    51      54.669  58.028  55.568  1.00  0.00           C  
ATOM   1631  H2'   A    51      54.406  57.781  56.597  1.00  0.00           H  
ATOM   1632  O2'   A    51      55.914  57.489  55.213  1.00  0.00           O  
ATOM   1633 HO2'   A    51      55.758  56.845  54.518  1.00  0.00           H  
ATOM   1634  O3'   A    51      54.083  56.495  53.884  1.00  0.00           O  
ATOM   1635  P     G    52      53.168  55.624  52.876  1.00  0.00           P  
ATOM   1636  OP1   G    52      51.720  55.726  53.190  1.00  0.00           O  
ATOM   1637  OP2   G    52      53.773  54.307  52.837  1.00  0.00           O  
ATOM   1638  O5'   G    52      53.437  56.505  51.586  1.00  0.00           O  
ATOM   1639  C5'   G    52      52.604  56.454  50.546  1.00  0.00           C  
ATOM   1640  H5'   G    52      51.587  56.672  50.872  1.00  0.00           H  
ATOM   1641 H5''   G    52      52.518  55.485  50.053  1.00  0.00           H  
ATOM   1642  C4'   G    52      53.081  57.510  49.604  1.00  0.00           C  
ATOM   1643  H4'   G    52      52.259  57.625  48.897  1.00  0.00           H  
ATOM   1644  O4'   G    52      53.334  58.750  50.181  1.00  0.00           O  
ATOM   1645  C1'   G    52      54.388  59.347  49.526  1.00  0.00           C  
ATOM   1646  H1'   G    52      54.035  59.961  48.697  1.00  0.00           H  
ATOM   1647  N9    G    52      54.874  60.372  50.496  1.00  0.00           N  
ATOM   1648  C8    G    52      56.014  60.387  51.208  1.00  0.00           C  
ATOM   1649  H8    G    52      56.747  59.598  51.136  1.00  0.00           H  
ATOM   1650  N7    G    52      56.225  61.456  51.847  1.00  0.00           N  
ATOM   1651  C5    G    52      55.107  62.222  51.557  1.00  0.00           C  
ATOM   1652  C6    G    52      54.681  63.483  52.115  1.00  0.00           C  
ATOM   1653  O6    G    52      55.262  64.287  52.796  1.00  0.00           O  
ATOM   1654  N1    G    52      53.349  63.854  51.714  1.00  0.00           N  
ATOM   1655  H1    G    52      53.046  64.761  52.040  1.00  0.00           H  
ATOM   1656  C2    G    52      52.594  63.101  50.949  1.00  0.00           C  
ATOM   1657  N2    G    52      51.376  63.468  50.677  1.00  0.00           N  
ATOM   1658  H21   G    52      50.933  64.345  50.911  1.00  0.00           H  
ATOM   1659  H22   G    52      50.890  62.719  50.205  1.00  0.00           H  
ATOM   1660  N3    G    52      52.940  61.890  50.557  1.00  0.00           N  
ATOM   1661  C4    G    52      54.210  61.512  50.896  1.00  0.00           C  
ATOM   1662  C3'   G    52      54.428  57.081  48.852  1.00  0.00           C  
ATOM   1663  H3'   G    52      54.944  56.285  49.388  1.00  0.00           H  
ATOM   1664  C2'   G    52      55.288  58.298  49.006  1.00  0.00           C  
ATOM   1665  H2'   G    52      55.945  58.142  49.861  1.00  0.00           H  
ATOM   1666  O2'   G    52      56.097  58.664  47.832  1.00  0.00           O  
ATOM   1667 HO2'   G    52      55.758  58.267  47.026  1.00  0.00           H  
ATOM   1668  O3'   G    52      54.251  56.699  47.559  1.00  0.00           O  
ATOM   1669  P     A    53      54.071  55.152  47.058  1.00  0.00           P  
ATOM   1670  OP1   A    53      53.206  55.169  45.923  1.00  0.00           O  
ATOM   1671  OP2   A    53      53.693  54.244  48.131  1.00  0.00           O  
ATOM   1672  O5'   A    53      55.548  54.837  46.542  1.00  0.00           O  
ATOM   1673  C5'   A    53      56.664  54.891  47.380  1.00  0.00           C  
ATOM   1674  H5'   A    53      56.548  54.093  48.114  1.00  0.00           H  
ATOM   1675 H5''   A    53      56.828  55.898  47.763  1.00  0.00           H  
ATOM   1676  C4'   A    53      57.826  54.459  46.479  1.00  0.00           C  
ATOM   1677  H4'   A    53      58.710  54.988  46.838  1.00  0.00           H  
ATOM   1678  O4'   A    53      58.015  53.042  46.612  1.00  0.00           O  
ATOM   1679  C1'   A    53      57.610  52.365  45.448  1.00  0.00           C  
ATOM   1680  H1'   A    53      58.096  51.390  45.415  1.00  0.00           H  
ATOM   1681  N9    A    53      56.143  51.945  45.556  1.00  0.00           N  
ATOM   1682  C8    A    53      55.099  52.019  44.643  1.00  0.00           C  
ATOM   1683  H8    A    53      55.270  52.349  43.629  1.00  0.00           H  
ATOM   1684  N7    A    53      53.924  51.665  45.138  1.00  0.00           N  
ATOM   1685  C5    A    53      54.255  51.283  46.447  1.00  0.00           C  
ATOM   1686  C6    A    53      53.520  50.812  47.514  1.00  0.00           C  
ATOM   1687  N6    A    53      52.225  50.564  47.566  1.00  0.00           N  
ATOM   1688  H61   A    53      51.838  50.209  48.429  1.00  0.00           H  
ATOM   1689  H62   A    53      51.591  50.748  46.802  1.00  0.00           H  
ATOM   1690  N1    A    53      54.073  50.641  48.745  1.00  0.00           N  
ATOM   1691  C2    A    53      55.400  50.809  48.744  1.00  0.00           C  
ATOM   1692  H2    A    53      55.871  50.553  49.682  1.00  0.00           H  
ATOM   1693  N3    A    53      56.242  51.131  47.832  1.00  0.00           N  
ATOM   1694  C4    A    53      55.578  51.431  46.702  1.00  0.00           C  
ATOM   1695  C3'   A    53      57.727  54.686  44.914  1.00  0.00           C  
ATOM   1696  H3'   A    53      56.718  55.039  44.702  1.00  0.00           H  
ATOM   1697  C2'   A    53      58.065  53.288  44.314  1.00  0.00           C  
ATOM   1698  H2'   A    53      57.604  53.145  43.337  1.00  0.00           H  
ATOM   1699  O2'   A    53      59.433  53.065  44.186  1.00  0.00           O  
ATOM   1700 HO2'   A    53      59.751  53.889  43.810  1.00  0.00           H  
ATOM   1701  O3'   A    53      58.758  55.611  44.392  1.00  0.00           O  
ATOM   1702  P     A    54      58.953  57.128  44.865  1.00  0.00           P  
ATOM   1703  OP1   A    54      59.543  57.890  43.722  1.00  0.00           O  
ATOM   1704  OP2   A    54      59.638  57.168  46.202  1.00  0.00           O  
ATOM   1705  O5'   A    54      57.465  57.660  45.026  1.00  0.00           O  
ATOM   1706  C5'   A    54      56.608  57.770  43.930  1.00  0.00           C  
ATOM   1707  H5'   A    54      56.801  56.944  43.245  1.00  0.00           H  
ATOM   1708 H5''   A    54      56.864  58.654  43.347  1.00  0.00           H  
ATOM   1709  C4'   A    54      55.241  57.788  44.431  1.00  0.00           C  
ATOM   1710  H4'   A    54      55.022  56.787  44.803  1.00  0.00           H  
ATOM   1711  O4'   A    54      54.983  58.832  45.357  1.00  0.00           O  
ATOM   1712  C1'   A    54      53.641  59.444  45.107  1.00  0.00           C  
ATOM   1713  H1'   A    54      53.040  59.367  46.013  1.00  0.00           H  
ATOM   1714  N9    A    54      53.835  60.866  44.705  1.00  0.00           N  
ATOM   1715  C8    A    54      54.968  61.519  44.437  1.00  0.00           C  
ATOM   1716  H8    A    54      55.919  61.009  44.411  1.00  0.00           H  
ATOM   1717  N7    A    54      54.835  62.735  43.960  1.00  0.00           N  
ATOM   1718  C5    A    54      53.447  62.891  44.129  1.00  0.00           C  
ATOM   1719  C6    A    54      52.629  63.966  43.791  1.00  0.00           C  
ATOM   1720  N6    A    54      53.051  65.131  43.313  1.00  0.00           N  
ATOM   1721  H61   A    54      52.354  65.845  43.159  1.00  0.00           H  
ATOM   1722  H62   A    54      54.056  65.169  43.219  1.00  0.00           H  
ATOM   1723  N1    A    54      51.336  63.790  43.901  1.00  0.00           N  
ATOM   1724  C2    A    54      50.787  62.648  44.355  1.00  0.00           C  
ATOM   1725  H2    A    54      49.716  62.549  44.449  1.00  0.00           H  
ATOM   1726  N3    A    54      51.463  61.598  44.770  1.00  0.00           N  
ATOM   1727  C4    A    54      52.843  61.760  44.510  1.00  0.00           C  
ATOM   1728  C3'   A    54      54.195  57.954  43.269  1.00  0.00           C  
ATOM   1729  H3'   A    54      54.634  58.631  42.537  1.00  0.00           H  
ATOM   1730  C2'   A    54      52.990  58.551  44.023  1.00  0.00           C  
ATOM   1731  H2'   A    54      52.409  59.186  43.355  1.00  0.00           H  
ATOM   1732  O2'   A    54      52.161  57.482  44.585  1.00  0.00           O  
ATOM   1733 HO2'   A    54      52.677  56.929  45.176  1.00  0.00           H  
ATOM   1734  O3'   A    54      53.979  56.632  42.674  1.00  0.00           O  
ATOM   1735  P     C    55      53.864  56.573  41.039  1.00  0.00           P  
ATOM   1736  OP1   C    55      53.876  55.154  40.582  1.00  0.00           O  
ATOM   1737  OP2   C    55      54.851  57.504  40.480  1.00  0.00           O  
ATOM   1738  O5'   C    55      52.347  57.175  40.952  1.00  0.00           O  
ATOM   1739  C5'   C    55      51.296  56.409  41.405  1.00  0.00           C  
ATOM   1740  H5'   C    55      51.502  56.007  42.397  1.00  0.00           H  
ATOM   1741 H5''   C    55      51.241  55.513  40.787  1.00  0.00           H  
ATOM   1742  C4'   C    55      49.903  57.146  41.428  1.00  0.00           C  
ATOM   1743  H4'   C    55      49.135  56.550  41.921  1.00  0.00           H  
ATOM   1744  O4'   C    55      50.084  58.341  42.167  1.00  0.00           O  
ATOM   1745  C1'   C    55      49.249  59.300  41.632  1.00  0.00           C  
ATOM   1746  H1'   C    55      48.542  59.569  42.417  1.00  0.00           H  
ATOM   1747  N1    C    55      49.989  60.483  41.111  1.00  0.00           N  
ATOM   1748  C6    C    55      51.353  60.450  41.010  1.00  0.00           C  
ATOM   1749  H6    C    55      51.860  59.499  41.084  1.00  0.00           H  
ATOM   1750  C5    C    55      52.068  61.570  40.817  1.00  0.00           C  
ATOM   1751  H5    C    55      53.146  61.523  40.842  1.00  0.00           H  
ATOM   1752  C4    C    55      51.370  62.772  40.673  1.00  0.00           C  
ATOM   1753  N4    C    55      51.989  63.860  40.339  1.00  0.00           N  
ATOM   1754  H41   C    55      51.414  64.681  40.216  1.00  0.00           H  
ATOM   1755  H42   C    55      52.974  63.892  40.118  1.00  0.00           H  
ATOM   1756  N3    C    55      49.989  62.878  40.666  1.00  0.00           N  
ATOM   1757  C2    C    55      49.297  61.687  40.895  1.00  0.00           C  
ATOM   1758  O2    C    55      48.128  61.794  40.954  1.00  0.00           O  
ATOM   1759  C3'   C    55      49.257  57.483  40.049  1.00  0.00           C  
ATOM   1760  H3'   C    55      50.043  57.844  39.385  1.00  0.00           H  
ATOM   1761  C2'   C    55      48.474  58.695  40.542  1.00  0.00           C  
ATOM   1762  H2'   C    55      48.193  59.340  39.709  1.00  0.00           H  
ATOM   1763  O2'   C    55      47.258  58.263  41.075  1.00  0.00           O  
ATOM   1764 HO2'   C    55      46.950  57.568  40.489  1.00  0.00           H  
ATOM   1765  O3'   C    55      48.568  56.361  39.507  1.00  0.00           O  
ATOM   1766  P     C    56      48.241  56.369  37.997  1.00  0.00           P  
ATOM   1767  OP1   C    56      47.294  55.267  37.662  1.00  0.00           O  
ATOM   1768  OP2   C    56      49.548  56.398  37.310  1.00  0.00           O  
ATOM   1769  O5'   C    56      47.474  57.699  37.579  1.00  0.00           O  
ATOM   1770  C5'   C    56      46.047  57.835  37.873  1.00  0.00           C  
ATOM   1771  H5'   C    56      45.854  57.493  38.889  1.00  0.00           H  
ATOM   1772 H5''   C    56      45.450  57.170  37.249  1.00  0.00           H  
ATOM   1773  C4'   C    56      45.583  59.239  37.626  1.00  0.00           C  
ATOM   1774  H4'   C    56      44.532  59.433  37.839  1.00  0.00           H  
ATOM   1775  O4'   C    56      46.346  60.228  38.306  1.00  0.00           O  
ATOM   1776  C1'   C    56      46.279  61.498  37.656  1.00  0.00           C  
ATOM   1777  H1'   C    56      45.768  62.204  38.311  1.00  0.00           H  
ATOM   1778  N1    C    56      47.570  61.994  37.387  1.00  0.00           N  
ATOM   1779  C6    C    56      48.654  61.147  37.300  1.00  0.00           C  
ATOM   1780  H6    C    56      48.553  60.072  37.339  1.00  0.00           H  
ATOM   1781  C5    C    56      49.902  61.673  37.094  1.00  0.00           C  
ATOM   1782  H5    C    56      50.724  61.000  36.905  1.00  0.00           H  
ATOM   1783  C4    C    56      50.026  63.115  37.098  1.00  0.00           C  
ATOM   1784  N4    C    56      51.223  63.694  37.098  1.00  0.00           N  
ATOM   1785  H41   C    56      51.241  64.704  37.100  1.00  0.00           H  
ATOM   1786  H42   C    56      52.120  63.270  36.912  1.00  0.00           H  
ATOM   1787  N3    C    56      48.946  63.919  37.118  1.00  0.00           N  
ATOM   1788  C2    C    56      47.719  63.371  37.258  1.00  0.00           C  
ATOM   1789  O2    C    56      46.751  64.163  37.331  1.00  0.00           O  
ATOM   1790  C3'   C    56      45.793  59.757  36.153  1.00  0.00           C  
ATOM   1791  H3'   C    56      46.853  59.742  35.900  1.00  0.00           H  
ATOM   1792  C2'   C    56      45.481  61.238  36.362  1.00  0.00           C  
ATOM   1793  H2'   C    56      45.789  61.782  35.469  1.00  0.00           H  
ATOM   1794  O2'   C    56      44.100  61.372  36.586  1.00  0.00           O  
ATOM   1795 HO2'   C    56      43.703  60.778  35.944  1.00  0.00           H  
ATOM   1796  O3'   C    56      44.938  59.246  35.106  1.00  0.00           O  
ATOM   1797  P     A    57      45.350  59.357  33.564  1.00  0.00           P  
ATOM   1798  OP1   A    57      44.351  58.564  32.821  1.00  0.00           O  
ATOM   1799  OP2   A    57      46.793  59.018  33.370  1.00  0.00           O  
ATOM   1800  O5'   A    57      45.227  60.895  33.198  1.00  0.00           O  
ATOM   1801  C5'   A    57      43.986  61.580  33.088  1.00  0.00           C  
ATOM   1802  H5'   A    57      43.522  61.690  34.069  1.00  0.00           H  
ATOM   1803 H5''   A    57      43.278  60.942  32.558  1.00  0.00           H  
ATOM   1804  C4'   A    57      44.086  62.966  32.436  1.00  0.00           C  
ATOM   1805  H4'   A    57      43.092  63.380  32.265  1.00  0.00           H  
ATOM   1806  O4'   A    57      44.890  63.805  33.273  1.00  0.00           O  
ATOM   1807  C1'   A    57      45.768  64.555  32.494  1.00  0.00           C  
ATOM   1808  H1'   A    57      45.757  65.619  32.727  1.00  0.00           H  
ATOM   1809  N9    A    57      47.190  64.203  32.848  1.00  0.00           N  
ATOM   1810  C8    A    57      47.720  63.052  33.415  1.00  0.00           C  
ATOM   1811  H8    A    57      47.150  62.136  33.467  1.00  0.00           H  
ATOM   1812  N7    A    57      48.950  63.156  33.810  1.00  0.00           N  
ATOM   1813  C5    A    57      49.357  64.441  33.440  1.00  0.00           C  
ATOM   1814  C6    A    57      50.546  65.181  33.461  1.00  0.00           C  
ATOM   1815  N6    A    57      51.674  64.839  34.099  1.00  0.00           N  
ATOM   1816  H61   A    57      52.516  65.363  33.911  1.00  0.00           H  
ATOM   1817  H62   A    57      51.768  63.944  34.558  1.00  0.00           H  
ATOM   1818  N1    A    57      50.546  66.393  32.913  1.00  0.00           N  
ATOM   1819  C2    A    57      49.425  66.854  32.419  1.00  0.00           C  
ATOM   1820  H2    A    57      49.371  67.900  32.153  1.00  0.00           H  
ATOM   1821  N3    A    57      48.276  66.268  32.334  1.00  0.00           N  
ATOM   1822  C4    A    57      48.293  65.042  32.801  1.00  0.00           C  
ATOM   1823  C3'   A    57      44.796  62.839  31.094  1.00  0.00           C  
ATOM   1824  H3'   A    57      45.574  62.083  31.196  1.00  0.00           H  
ATOM   1825  C2'   A    57      45.488  64.237  31.041  1.00  0.00           C  
ATOM   1826  H2'   A    57      46.355  64.290  30.381  1.00  0.00           H  
ATOM   1827  O2'   A    57      44.491  65.204  30.786  1.00  0.00           O  
ATOM   1828 HO2'   A    57      44.244  65.017  29.878  1.00  0.00           H  
ATOM   1829  O3'   A    57      43.979  62.508  29.964  1.00  0.00           O  
ATOM   1830  P     G    58      44.713  62.104  28.663  1.00  0.00           P  
ATOM   1831  OP1   G    58      43.602  61.850  27.724  1.00  0.00           O  
ATOM   1832  OP2   G    58      45.503  60.944  28.995  1.00  0.00           O  
ATOM   1833  O5'   G    58      45.694  63.339  28.270  1.00  0.00           O  
ATOM   1834  C5'   G    58      45.280  64.280  27.298  1.00  0.00           C  
ATOM   1835  H5'   G    58      44.445  64.786  27.784  1.00  0.00           H  
ATOM   1836 H5''   G    58      44.924  63.805  26.384  1.00  0.00           H  
ATOM   1837  C4'   G    58      46.309  65.370  27.091  1.00  0.00           C  
ATOM   1838  H4'   G    58      45.746  66.142  26.565  1.00  0.00           H  
ATOM   1839  O4'   G    58      46.878  65.854  28.326  1.00  0.00           O  
ATOM   1840  C1'   G    58      48.175  66.528  28.111  1.00  0.00           C  
ATOM   1841  H1'   G    58      48.285  67.584  28.355  1.00  0.00           H  
ATOM   1842  N9    G    58      49.286  65.795  28.848  1.00  0.00           N  
ATOM   1843  C8    G    58      49.217  64.520  29.466  1.00  0.00           C  
ATOM   1844  H8    G    58      48.300  63.951  29.433  1.00  0.00           H  
ATOM   1845  N7    G    58      50.325  64.262  30.076  1.00  0.00           N  
ATOM   1846  C5    G    58      51.251  65.257  29.705  1.00  0.00           C  
ATOM   1847  C6    G    58      52.548  65.562  30.170  1.00  0.00           C  
ATOM   1848  O6    G    58      53.239  64.874  30.861  1.00  0.00           O  
ATOM   1849  N1    G    58      53.049  66.793  29.812  1.00  0.00           N  
ATOM   1850  H1    G    58      53.979  67.027  30.127  1.00  0.00           H  
ATOM   1851  C2    G    58      52.434  67.649  28.989  1.00  0.00           C  
ATOM   1852  N2    G    58      53.011  68.767  28.657  1.00  0.00           N  
ATOM   1853  H21   G    58      53.991  68.951  28.817  1.00  0.00           H  
ATOM   1854  H22   G    58      52.555  69.313  27.940  1.00  0.00           H  
ATOM   1855  N3    G    58      51.168  67.415  28.539  1.00  0.00           N  
ATOM   1856  C4    G    58      50.625  66.233  28.984  1.00  0.00           C  
ATOM   1857  C3'   G    58      47.583  65.160  26.230  1.00  0.00           C  
ATOM   1858  H3'   G    58      47.983  64.241  26.658  1.00  0.00           H  
ATOM   1859  C2'   G    58      48.411  66.344  26.685  1.00  0.00           C  
ATOM   1860  H2'   G    58      49.446  66.027  26.554  1.00  0.00           H  
ATOM   1861  O2'   G    58      48.169  67.528  25.968  1.00  0.00           O  
ATOM   1862 HO2'   G    58      47.985  67.391  25.036  1.00  0.00           H  
ATOM   1863  O3'   G    58      47.205  65.056  24.873  1.00  0.00           O  
ATOM   1864  P     A    59      48.030  64.208  23.847  1.00  0.00           P  
ATOM   1865  OP1   A    59      47.319  64.317  22.549  1.00  0.00           O  
ATOM   1866  OP2   A    59      48.179  62.897  24.420  1.00  0.00           O  
ATOM   1867  O5'   A    59      49.459  64.926  23.676  1.00  0.00           O  
ATOM   1868  C5'   A    59      49.491  66.167  23.015  1.00  0.00           C  
ATOM   1869  H5'   A    59      48.670  66.743  23.442  1.00  0.00           H  
ATOM   1870 H5''   A    59      49.350  66.124  21.935  1.00  0.00           H  
ATOM   1871  C4'   A    59      50.705  66.975  23.465  1.00  0.00           C  
ATOM   1872  H4'   A    59      50.597  67.988  23.077  1.00  0.00           H  
ATOM   1873  O4'   A    59      51.002  67.049  24.814  1.00  0.00           O  
ATOM   1874  C1'   A    59      52.417  67.150  24.968  1.00  0.00           C  
ATOM   1875  H1'   A    59      52.639  68.068  25.511  1.00  0.00           H  
ATOM   1876  N9    A    59      52.875  66.012  25.755  1.00  0.00           N  
ATOM   1877  C8    A    59      52.197  64.839  25.938  1.00  0.00           C  
ATOM   1878  H8    A    59      51.287  64.485  25.474  1.00  0.00           H  
ATOM   1879  N7    A    59      52.726  64.086  26.875  1.00  0.00           N  
ATOM   1880  C5    A    59      53.909  64.756  27.231  1.00  0.00           C  
ATOM   1881  C6    A    59      55.038  64.530  28.047  1.00  0.00           C  
ATOM   1882  N6    A    59      55.321  63.360  28.650  1.00  0.00           N  
ATOM   1883  H61   A    59      56.096  63.150  29.262  1.00  0.00           H  
ATOM   1884  H62   A    59      54.637  62.644  28.448  1.00  0.00           H  
ATOM   1885  N1    A    59      55.982  65.494  28.210  1.00  0.00           N  
ATOM   1886  C2    A    59      55.870  66.613  27.575  1.00  0.00           C  
ATOM   1887  H2    A    59      56.593  67.383  27.800  1.00  0.00           H  
ATOM   1888  N3    A    59      54.961  66.845  26.603  1.00  0.00           N  
ATOM   1889  C4    A    59      53.974  65.917  26.585  1.00  0.00           C  
ATOM   1890  C3'   A    59      51.975  66.413  22.704  1.00  0.00           C  
ATOM   1891  H3'   A    59      51.922  65.327  22.785  1.00  0.00           H  
ATOM   1892  C2'   A    59      53.038  67.117  23.574  1.00  0.00           C  
ATOM   1893  H2'   A    59      53.960  66.537  23.536  1.00  0.00           H  
ATOM   1894  O2'   A    59      53.191  68.478  23.267  1.00  0.00           O  
ATOM   1895 HO2'   A    59      54.033  68.832  23.561  1.00  0.00           H  
ATOM   1896  O3'   A    59      51.886  66.851  21.381  1.00  0.00           O  
ATOM   1897  P     U    60      52.175  65.789  20.286  1.00  0.00           P  
ATOM   1898  OP1   U    60      52.281  66.453  18.977  1.00  0.00           O  
ATOM   1899  OP2   U    60      51.242  64.678  20.408  1.00  0.00           O  
ATOM   1900  O5'   U    60      53.607  65.110  20.614  1.00  0.00           O  
ATOM   1901  C5'   U    60      54.737  65.888  20.499  1.00  0.00           C  
ATOM   1902  H5'   U    60      54.598  66.793  21.090  1.00  0.00           H  
ATOM   1903 H5''   U    60      54.809  66.186  19.453  1.00  0.00           H  
ATOM   1904  C4'   U    60      56.044  65.220  21.031  1.00  0.00           C  
ATOM   1905  H4'   U    60      56.791  65.860  20.562  1.00  0.00           H  
ATOM   1906  O4'   U    60      56.215  65.209  22.452  1.00  0.00           O  
ATOM   1907  C1'   U    60      56.807  64.026  22.864  1.00  0.00           C  
ATOM   1908  H1'   U    60      57.819  64.240  23.209  1.00  0.00           H  
ATOM   1909  N1    U    60      56.065  63.421  23.947  1.00  0.00           N  
ATOM   1910  C6    U    60      56.765  63.055  25.134  1.00  0.00           C  
ATOM   1911  H6    U    60      57.760  63.366  25.417  1.00  0.00           H  
ATOM   1912  C5    U    60      56.200  62.194  26.028  1.00  0.00           C  
ATOM   1913  H5    U    60      56.820  61.924  26.870  1.00  0.00           H  
ATOM   1914  C4    U    60      54.860  61.744  25.969  1.00  0.00           C  
ATOM   1915  O4    U    60      54.253  61.004  26.739  1.00  0.00           O  
ATOM   1916  N3    U    60      54.232  62.280  24.876  1.00  0.00           N  
ATOM   1917  H3    U    60      53.273  61.982  24.770  1.00  0.00           H  
ATOM   1918  C2    U    60      54.786  62.901  23.751  1.00  0.00           C  
ATOM   1919  O2    U    60      54.132  62.950  22.709  1.00  0.00           O  
ATOM   1920  C3'   U    60      56.193  63.850  20.410  1.00  0.00           C  
ATOM   1921  H3'   U    60      55.186  63.441  20.490  1.00  0.00           H  
ATOM   1922  C2'   U    60      56.965  63.142  21.543  1.00  0.00           C  
ATOM   1923  H2'   U    60      56.536  62.152  21.695  1.00  0.00           H  
ATOM   1924  O2'   U    60      58.370  63.049  21.222  1.00  0.00           O  
ATOM   1925 HO2'   U    60      58.399  62.732  20.317  1.00  0.00           H  
ATOM   1926  O3'   U    60      56.866  63.967  19.133  1.00  0.00           O  
ATOM   1927  P     A    61      56.924  62.754  18.097  1.00  0.00           P  
ATOM   1928  OP1   A    61      57.053  63.309  16.732  1.00  0.00           O  
ATOM   1929  OP2   A    61      55.775  61.884  18.428  1.00  0.00           O  
ATOM   1930  O5'   A    61      58.213  61.914  18.628  1.00  0.00           O  
ATOM   1931  C5'   A    61      59.426  62.252  17.981  1.00  0.00           C  
ATOM   1932  H5'   A    61      59.617  63.324  18.032  1.00  0.00           H  
ATOM   1933 H5''   A    61      59.415  61.931  16.939  1.00  0.00           H  
ATOM   1934  C4'   A    61      60.631  61.490  18.576  1.00  0.00           C  
ATOM   1935  H4'   A    61      61.469  61.883  18.000  1.00  0.00           H  
ATOM   1936  O4'   A    61      60.715  61.851  19.942  1.00  0.00           O  
ATOM   1937  C1'   A    61      61.056  60.618  20.656  1.00  0.00           C  
ATOM   1938  H1'   A    61      62.006  60.871  21.126  1.00  0.00           H  
ATOM   1939  N9    A    61      60.084  60.256  21.649  1.00  0.00           N  
ATOM   1940  C8    A    61      58.783  59.999  21.522  1.00  0.00           C  
ATOM   1941  H8    A    61      58.325  59.967  20.544  1.00  0.00           H  
ATOM   1942  N7    A    61      58.135  59.845  22.630  1.00  0.00           N  
ATOM   1943  C5    A    61      59.181  59.911  23.636  1.00  0.00           C  
ATOM   1944  C6    A    61      59.313  59.907  25.008  1.00  0.00           C  
ATOM   1945  N6    A    61      58.357  59.711  25.942  1.00  0.00           N  
ATOM   1946  H61   A    61      58.628  59.592  26.908  1.00  0.00           H  
ATOM   1947  H62   A    61      57.429  59.441  25.650  1.00  0.00           H  
ATOM   1948  N1    A    61      60.465  60.057  25.606  1.00  0.00           N  
ATOM   1949  C2    A    61      61.540  60.222  24.880  1.00  0.00           C  
ATOM   1950  H2    A    61      62.440  60.340  25.465  1.00  0.00           H  
ATOM   1951  N3    A    61      61.557  60.496  23.598  1.00  0.00           N  
ATOM   1952  C4    A    61      60.376  60.239  23.008  1.00  0.00           C  
ATOM   1953  C3'   A    61      60.612  59.922  18.409  1.00  0.00           C  
ATOM   1954  H3'   A    61      59.570  59.608  18.346  1.00  0.00           H  
ATOM   1955  C2'   A    61      61.396  59.546  19.651  1.00  0.00           C  
ATOM   1956  H2'   A    61      61.109  58.535  19.938  1.00  0.00           H  
ATOM   1957  O2'   A    61      62.765  59.617  19.536  1.00  0.00           O  
ATOM   1958 HO2'   A    61      63.116  59.273  18.711  1.00  0.00           H  
ATOM   1959  O3'   A    61      61.223  59.565  17.135  1.00  0.00           O  
ATOM   1960  P     U    62      60.993  58.091  16.381  1.00  0.00           P  
ATOM   1961  OP1   U    62      61.425  58.145  15.002  1.00  0.00           O  
ATOM   1962  OP2   U    62      59.655  57.677  16.697  1.00  0.00           O  
ATOM   1963  O5'   U    62      61.970  57.062  17.069  1.00  0.00           O  
ATOM   1964  C5'   U    62      63.366  57.147  16.758  1.00  0.00           C  
ATOM   1965  H5'   U    62      63.662  58.190  16.874  1.00  0.00           H  
ATOM   1966 H5''   U    62      63.582  56.875  15.725  1.00  0.00           H  
ATOM   1967  C4'   U    62      64.209  56.247  17.717  1.00  0.00           C  
ATOM   1968  H4'   U    62      65.226  56.403  17.356  1.00  0.00           H  
ATOM   1969  O4'   U    62      64.082  56.659  19.070  1.00  0.00           O  
ATOM   1970  C1'   U    62      63.527  55.638  19.903  1.00  0.00           C  
ATOM   1971  H1'   U    62      64.388  55.137  20.346  1.00  0.00           H  
ATOM   1972  N1    U    62      62.570  56.031  21.001  1.00  0.00           N  
ATOM   1973  C6    U    62      61.188  56.113  20.902  1.00  0.00           C  
ATOM   1974  H6    U    62      60.691  55.792  19.999  1.00  0.00           H  
ATOM   1975  C5    U    62      60.378  56.366  21.926  1.00  0.00           C  
ATOM   1976  H5    U    62      59.307  56.318  21.793  1.00  0.00           H  
ATOM   1977  C4    U    62      60.976  56.648  23.236  1.00  0.00           C  
ATOM   1978  O4    U    62      60.374  56.977  24.269  1.00  0.00           O  
ATOM   1979  N3    U    62      62.390  56.600  23.321  1.00  0.00           N  
ATOM   1980  H3    U    62      62.706  56.853  24.246  1.00  0.00           H  
ATOM   1981  C2    U    62      63.171  56.309  22.225  1.00  0.00           C  
ATOM   1982  O2    U    62      64.355  56.128  22.462  1.00  0.00           O  
ATOM   1983  C3'   U    62      63.980  54.732  17.752  1.00  0.00           C  
ATOM   1984  H3'   U    62      63.523  54.256  16.885  1.00  0.00           H  
ATOM   1985  C2'   U    62      62.992  54.643  18.907  1.00  0.00           C  
ATOM   1986  H2'   U    62      62.106  55.076  18.444  1.00  0.00           H  
ATOM   1987  O2'   U    62      62.730  53.389  19.463  1.00  0.00           O  
ATOM   1988 HO2'   U    62      63.621  53.033  19.485  1.00  0.00           H  
ATOM   1989  O3'   U    62      65.259  54.063  18.143  1.00  0.00           O  
ATOM   1990  P     U    63      65.513  52.558  18.061  1.00  0.00           P  
ATOM   1991  OP1   U    63      66.977  52.311  17.866  1.00  0.00           O  
ATOM   1992  OP2   U    63      64.571  51.939  17.126  1.00  0.00           O  
ATOM   1993  O5'   U    63      65.177  52.045  19.518  1.00  0.00           O  
ATOM   1994  C5'   U    63      66.067  52.491  20.559  1.00  0.00           C  
ATOM   1995  H5'   U    63      66.204  53.561  20.404  1.00  0.00           H  
ATOM   1996 H5''   U    63      67.030  51.981  20.512  1.00  0.00           H  
ATOM   1997  C4'   U    63      65.501  52.407  21.983  1.00  0.00           C  
ATOM   1998  H4'   U    63      66.268  52.719  22.691  1.00  0.00           H  
ATOM   1999  O4'   U    63      64.351  53.155  22.203  1.00  0.00           O  
ATOM   2000  C1'   U    63      63.812  52.707  23.470  1.00  0.00           C  
ATOM   2001  H1'   U    63      64.103  53.327  24.318  1.00  0.00           H  
ATOM   2002  N1    U    63      62.353  52.745  23.461  1.00  0.00           N  
ATOM   2003  C6    U    63      61.617  52.555  22.304  1.00  0.00           C  
ATOM   2004  H6    U    63      62.136  52.164  21.442  1.00  0.00           H  
ATOM   2005  C5    U    63      60.297  52.850  22.242  1.00  0.00           C  
ATOM   2006  H5    U    63      59.741  52.779  21.319  1.00  0.00           H  
ATOM   2007  C4    U    63      59.532  53.460  23.341  1.00  0.00           C  
ATOM   2008  O4    U    63      58.372  53.731  23.366  1.00  0.00           O  
ATOM   2009  N3    U    63      60.308  53.663  24.468  1.00  0.00           N  
ATOM   2010  H3    U    63      59.812  54.067  25.250  1.00  0.00           H  
ATOM   2011  C2    U    63      61.672  53.239  24.587  1.00  0.00           C  
ATOM   2012  O2    U    63      62.203  53.438  25.684  1.00  0.00           O  
ATOM   2013  C3'   U    63      65.192  50.974  22.475  1.00  0.00           C  
ATOM   2014  H3'   U    63      64.519  50.479  21.775  1.00  0.00           H  
ATOM   2015  C2'   U    63      64.341  51.217  23.730  1.00  0.00           C  
ATOM   2016  H2'   U    63      63.499  50.527  23.781  1.00  0.00           H  
ATOM   2017  O2'   U    63      65.119  51.364  24.919  1.00  0.00           O  
ATOM   2018 HO2'   U    63      65.711  50.613  25.006  1.00  0.00           H  
ATOM   2019  O3'   U    63      66.284  50.095  22.666  1.00  0.00           O  
ATOM   2020  P     G    64      66.026  48.591  23.116  1.00  0.00           P  
ATOM   2021  OP1   G    64      67.244  47.758  22.835  1.00  0.00           O  
ATOM   2022  OP2   G    64      64.717  48.170  22.610  1.00  0.00           O  
ATOM   2023  O5'   G    64      65.878  48.767  24.675  1.00  0.00           O  
ATOM   2024  C5'   G    64      67.030  49.045  25.568  1.00  0.00           C  
ATOM   2025  H5'   G    64      67.375  50.060  25.371  1.00  0.00           H  
ATOM   2026 H5''   G    64      67.806  48.286  25.462  1.00  0.00           H  
ATOM   2027  C4'   G    64      66.726  48.808  27.051  1.00  0.00           C  
ATOM   2028  H4'   G    64      67.655  48.807  27.621  1.00  0.00           H  
ATOM   2029  O4'   G    64      65.745  49.759  27.453  1.00  0.00           O  
ATOM   2030  C1'   G    64      65.046  49.457  28.621  1.00  0.00           C  
ATOM   2031  H1'   G    64      65.246  50.152  29.437  1.00  0.00           H  
ATOM   2032  N9    G    64      63.574  49.676  28.312  1.00  0.00           N  
ATOM   2033  C8    G    64      62.993  50.062  27.140  1.00  0.00           C  
ATOM   2034  H8    G    64      63.505  50.259  26.209  1.00  0.00           H  
ATOM   2035  N7    G    64      61.703  50.253  27.220  1.00  0.00           N  
ATOM   2036  C5    G    64      61.455  49.967  28.543  1.00  0.00           C  
ATOM   2037  C6    G    64      60.173  50.027  29.212  1.00  0.00           C  
ATOM   2038  O6    G    64      59.018  50.134  28.835  1.00  0.00           O  
ATOM   2039  N1    G    64      60.322  49.580  30.536  1.00  0.00           N  
ATOM   2040  H1    G    64      59.514  49.381  31.109  1.00  0.00           H  
ATOM   2041  C2    G    64      61.517  49.299  31.127  1.00  0.00           C  
ATOM   2042  N2    G    64      61.547  48.854  32.392  1.00  0.00           N  
ATOM   2043  H21   G    64      60.806  49.085  33.040  1.00  0.00           H  
ATOM   2044  H22   G    64      62.474  48.702  32.761  1.00  0.00           H  
ATOM   2045  N3    G    64      62.717  49.211  30.554  1.00  0.00           N  
ATOM   2046  C4    G    64      62.577  49.602  29.245  1.00  0.00           C  
ATOM   2047  C3'   G    64      65.931  47.610  27.460  1.00  0.00           C  
ATOM   2048  H3'   G    64      65.195  47.523  26.660  1.00  0.00           H  
ATOM   2049  C2'   G    64      65.537  48.007  28.847  1.00  0.00           C  
ATOM   2050  H2'   G    64      64.767  47.301  29.158  1.00  0.00           H  
ATOM   2051  O2'   G    64      66.586  47.944  29.728  1.00  0.00           O  
ATOM   2052 HO2'   G    64      67.065  47.158  29.456  1.00  0.00           H  
ATOM   2053  O3'   G    64      66.710  46.407  27.655  1.00  0.00           O  
ATOM   2054  P     U    65      66.109  45.030  27.279  1.00  0.00           P  
ATOM   2055  OP1   U    65      67.074  44.027  27.561  1.00  0.00           O  
ATOM   2056  OP2   U    65      65.477  45.108  25.956  1.00  0.00           O  
ATOM   2057  O5'   U    65      64.964  44.934  28.407  1.00  0.00           O  
ATOM   2058  C5'   U    65      65.167  44.583  29.780  1.00  0.00           C  
ATOM   2059  H5'   U    65      65.818  45.307  30.271  1.00  0.00           H  
ATOM   2060 H5''   U    65      65.683  43.626  29.862  1.00  0.00           H  
ATOM   2061  C4'   U    65      63.892  44.574  30.652  1.00  0.00           C  
ATOM   2062  H4'   U    65      64.111  44.221  31.660  1.00  0.00           H  
ATOM   2063  O4'   U    65      63.360  45.917  30.616  1.00  0.00           O  
ATOM   2064  C1'   U    65      61.913  45.707  30.544  1.00  0.00           C  
ATOM   2065  H1'   U    65      61.445  46.142  31.426  1.00  0.00           H  
ATOM   2066  N1    U    65      61.222  46.333  29.337  1.00  0.00           N  
ATOM   2067  C6    U    65      61.992  46.413  28.182  1.00  0.00           C  
ATOM   2068  H6    U    65      63.034  46.165  28.315  1.00  0.00           H  
ATOM   2069  C5    U    65      61.505  46.946  27.027  1.00  0.00           C  
ATOM   2070  H5    U    65      62.165  47.076  26.181  1.00  0.00           H  
ATOM   2071  C4    U    65      60.056  47.269  26.993  1.00  0.00           C  
ATOM   2072  O4    U    65      59.442  47.644  25.952  1.00  0.00           O  
ATOM   2073  N3    U    65      59.349  46.954  28.139  1.00  0.00           N  
ATOM   2074  H3    U    65      58.343  46.951  28.045  1.00  0.00           H  
ATOM   2075  C2    U    65      59.868  46.580  29.330  1.00  0.00           C  
ATOM   2076  O2    U    65      59.106  46.421  30.285  1.00  0.00           O  
ATOM   2077  C3'   U    65      62.909  43.663  29.934  1.00  0.00           C  
ATOM   2078  H3'   U    65      62.915  43.770  28.849  1.00  0.00           H  
ATOM   2079  C2'   U    65      61.585  44.137  30.465  1.00  0.00           C  
ATOM   2080  H2'   U    65      60.884  43.913  29.661  1.00  0.00           H  
ATOM   2081  O2'   U    65      61.179  43.738  31.780  1.00  0.00           O  
ATOM   2082 HO2'   U    65      60.692  42.912  31.821  1.00  0.00           H  
ATOM   2083  O3'   U    65      63.191  42.255  30.191  1.00  0.00           O  
ATOM   2084  P     A    66      62.881  41.138  29.097  1.00  0.00           P  
ATOM   2085  OP1   A    66      63.419  39.852  29.536  1.00  0.00           O  
ATOM   2086  OP2   A    66      63.163  41.721  27.738  1.00  0.00           O  
ATOM   2087  O5'   A    66      61.318  41.106  29.201  1.00  0.00           O  
ATOM   2088  C5'   A    66      60.759  40.310  30.227  1.00  0.00           C  
ATOM   2089  H5'   A    66      61.306  40.452  31.159  1.00  0.00           H  
ATOM   2090 H5''   A    66      60.892  39.243  30.046  1.00  0.00           H  
ATOM   2091  C4'   A    66      59.221  40.361  30.403  1.00  0.00           C  
ATOM   2092  H4'   A    66      58.840  39.860  31.292  1.00  0.00           H  
ATOM   2093  O4'   A    66      58.901  41.733  30.278  1.00  0.00           O  
ATOM   2094  C1'   A    66      57.528  41.795  29.974  1.00  0.00           C  
ATOM   2095  H1'   A    66      57.076  41.904  30.959  1.00  0.00           H  
ATOM   2096  N9    A    66      57.247  42.862  29.009  1.00  0.00           N  
ATOM   2097  C8    A    66      58.152  43.630  28.344  1.00  0.00           C  
ATOM   2098  H8    A    66      59.218  43.478  28.427  1.00  0.00           H  
ATOM   2099  N7    A    66      57.649  44.439  27.431  1.00  0.00           N  
ATOM   2100  C5    A    66      56.320  44.272  27.587  1.00  0.00           C  
ATOM   2101  C6    A    66      55.214  44.916  26.929  1.00  0.00           C  
ATOM   2102  N6    A    66      55.318  45.679  25.898  1.00  0.00           N  
ATOM   2103  H61   A    66      54.530  46.139  25.465  1.00  0.00           H  
ATOM   2104  H62   A    66      56.272  45.866  25.624  1.00  0.00           H  
ATOM   2105  N1    A    66      53.953  44.533  27.260  1.00  0.00           N  
ATOM   2106  C2    A    66      53.867  43.577  28.181  1.00  0.00           C  
ATOM   2107  H2    A    66      52.862  43.293  28.456  1.00  0.00           H  
ATOM   2108  N3    A    66      54.793  42.896  28.925  1.00  0.00           N  
ATOM   2109  C4    A    66      55.975  43.300  28.494  1.00  0.00           C  
ATOM   2110  C3'   A    66      58.459  39.856  29.114  1.00  0.00           C  
ATOM   2111  H3'   A    66      58.821  40.351  28.212  1.00  0.00           H  
ATOM   2112  C2'   A    66      57.130  40.473  29.446  1.00  0.00           C  
ATOM   2113  H2'   A    66      56.611  40.554  28.491  1.00  0.00           H  
ATOM   2114  O2'   A    66      56.545  39.713  30.434  1.00  0.00           O  
ATOM   2115 HO2'   A    66      56.963  38.854  30.527  1.00  0.00           H  
ATOM   2116  O3'   A    66      58.371  38.453  28.920  1.00  0.00           O  
ATOM   2117  P     U    67      57.563  37.764  27.805  1.00  0.00           P  
ATOM   2118  OP1   U    67      58.296  36.538  27.477  1.00  0.00           O  
ATOM   2119  OP2   U    67      57.382  38.721  26.685  1.00  0.00           O  
ATOM   2120  O5'   U    67      56.116  37.380  28.338  1.00  0.00           O  
ATOM   2121  C5'   U    67      55.879  36.302  29.266  1.00  0.00           C  
ATOM   2122  H5'   U    67      56.122  36.741  30.234  1.00  0.00           H  
ATOM   2123 H5''   U    67      56.460  35.384  29.187  1.00  0.00           H  
ATOM   2124  C4'   U    67      54.377  35.904  29.316  1.00  0.00           C  
ATOM   2125  H4'   U    67      54.360  35.085  30.034  1.00  0.00           H  
ATOM   2126  O4'   U    67      53.591  37.034  29.713  1.00  0.00           O  
ATOM   2127  C1'   U    67      52.420  37.030  28.933  1.00  0.00           C  
ATOM   2128  H1'   U    67      51.526  37.012  29.557  1.00  0.00           H  
ATOM   2129  N1    U    67      52.335  38.283  28.049  1.00  0.00           N  
ATOM   2130  C6    U    67      53.314  39.197  27.916  1.00  0.00           C  
ATOM   2131  H6    U    67      54.274  38.910  28.319  1.00  0.00           H  
ATOM   2132  C5    U    67      53.086  40.351  27.216  1.00  0.00           C  
ATOM   2133  H5    U    67      53.823  41.139  27.159  1.00  0.00           H  
ATOM   2134  C4    U    67      51.768  40.633  26.647  1.00  0.00           C  
ATOM   2135  O4    U    67      51.371  41.745  26.196  1.00  0.00           O  
ATOM   2136  N3    U    67      50.896  39.522  26.550  1.00  0.00           N  
ATOM   2137  H3    U    67      50.083  39.490  25.951  1.00  0.00           H  
ATOM   2138  C2    U    67      51.082  38.440  27.356  1.00  0.00           C  
ATOM   2139  O2    U    67      50.182  37.571  27.461  1.00  0.00           O  
ATOM   2140  C3'   U    67      53.900  35.399  28.007  1.00  0.00           C  
ATOM   2141  H3'   U    67      54.424  36.085  27.341  1.00  0.00           H  
ATOM   2142  C2'   U    67      52.392  35.695  28.129  1.00  0.00           C  
ATOM   2143  H2'   U    67      51.973  35.847  27.134  1.00  0.00           H  
ATOM   2144  O2'   U    67      51.661  34.709  28.913  1.00  0.00           O  
ATOM   2145 HO2'   U    67      52.193  33.926  29.073  1.00  0.00           H  
ATOM   2146  O3'   U    67      54.170  34.012  27.988  1.00  0.00           O  
ATOM   2147  P     U    68      54.271  33.209  26.651  1.00  0.00           P  
ATOM   2148  OP1   U    68      53.962  31.786  27.042  1.00  0.00           O  
ATOM   2149  OP2   U    68      55.570  33.487  26.002  1.00  0.00           O  
ATOM   2150  O5'   U    68      53.079  33.837  25.695  1.00  0.00           O  
ATOM   2151  C5'   U    68      51.710  33.404  25.801  1.00  0.00           C  
ATOM   2152  H5'   U    68      51.262  33.485  26.791  1.00  0.00           H  
ATOM   2153 H5''   U    68      51.611  32.355  25.521  1.00  0.00           H  
ATOM   2154  C4'   U    68      50.676  34.132  24.913  1.00  0.00           C  
ATOM   2155  H4'   U    68      49.702  33.798  25.273  1.00  0.00           H  
ATOM   2156  O4'   U    68      50.842  35.529  25.056  1.00  0.00           O  
ATOM   2157  C1'   U    68      51.184  36.173  23.832  1.00  0.00           C  
ATOM   2158  H1'   U    68      50.248  36.520  23.393  1.00  0.00           H  
ATOM   2159  N1    U    68      52.231  37.276  23.909  1.00  0.00           N  
ATOM   2160  C6    U    68      53.379  37.062  24.611  1.00  0.00           C  
ATOM   2161  H6    U    68      53.487  36.067  25.019  1.00  0.00           H  
ATOM   2162  C5    U    68      54.294  38.054  24.838  1.00  0.00           C  
ATOM   2163  H5    U    68      55.186  37.902  25.427  1.00  0.00           H  
ATOM   2164  C4    U    68      54.115  39.305  24.193  1.00  0.00           C  
ATOM   2165  O4    U    68      54.786  40.344  24.172  1.00  0.00           O  
ATOM   2166  N3    U    68      52.976  39.449  23.400  1.00  0.00           N  
ATOM   2167  H3    U    68      52.915  40.195  22.722  1.00  0.00           H  
ATOM   2168  C2    U    68      52.018  38.448  23.254  1.00  0.00           C  
ATOM   2169  O2    U    68      51.012  38.712  22.648  1.00  0.00           O  
ATOM   2170  C3'   U    68      50.884  33.811  23.415  1.00  0.00           C  
ATOM   2171  H3'   U    68      51.362  32.853  23.209  1.00  0.00           H  
ATOM   2172  C2'   U    68      51.685  34.965  22.934  1.00  0.00           C  
ATOM   2173  H2'   U    68      52.723  34.882  23.254  1.00  0.00           H  
ATOM   2174  O2'   U    68      51.541  35.138  21.549  1.00  0.00           O  
ATOM   2175 HO2'   U    68      50.615  35.125  21.296  1.00  0.00           H  
ATOM   2176  O3'   U    68      49.592  33.854  22.757  1.00  0.00           O  
ATOM   2177  P     A    69      48.640  32.582  22.821  1.00  0.00           P  
ATOM   2178  OP1   A    69      47.238  32.878  22.392  1.00  0.00           O  
ATOM   2179  OP2   A    69      48.846  31.945  24.128  1.00  0.00           O  
ATOM   2180  O5'   A    69      49.205  31.524  21.758  1.00  0.00           O  
ATOM   2181  C5'   A    69      49.029  31.734  20.401  1.00  0.00           C  
ATOM   2182  H5'   A    69      49.464  32.688  20.104  1.00  0.00           H  
ATOM   2183 H5''   A    69      47.964  31.824  20.186  1.00  0.00           H  
ATOM   2184  C4'   A    69      49.506  30.562  19.563  1.00  0.00           C  
ATOM   2185  H4'   A    69      49.285  30.697  18.504  1.00  0.00           H  
ATOM   2186  O4'   A    69      50.900  30.454  19.643  1.00  0.00           O  
ATOM   2187  C1'   A    69      51.274  29.109  19.518  1.00  0.00           C  
ATOM   2188  H1'   A    69      51.787  28.858  18.589  1.00  0.00           H  
ATOM   2189  N9    A    69      52.125  28.714  20.648  1.00  0.00           N  
ATOM   2190  C8    A    69      52.551  29.486  21.701  1.00  0.00           C  
ATOM   2191  H8    A    69      52.393  30.551  21.781  1.00  0.00           H  
ATOM   2192  N7    A    69      53.368  28.952  22.494  1.00  0.00           N  
ATOM   2193  C5    A    69      53.386  27.590  22.049  1.00  0.00           C  
ATOM   2194  C6    A    69      54.156  26.460  22.452  1.00  0.00           C  
ATOM   2195  N6    A    69      55.020  26.425  23.479  1.00  0.00           N  
ATOM   2196  H61   A    69      55.460  25.549  23.724  1.00  0.00           H  
ATOM   2197  H62   A    69      54.981  27.234  24.082  1.00  0.00           H  
ATOM   2198  N1    A    69      53.983  25.248  21.923  1.00  0.00           N  
ATOM   2199  C2    A    69      53.166  25.237  20.864  1.00  0.00           C  
ATOM   2200  H2    A    69      52.962  24.298  20.371  1.00  0.00           H  
ATOM   2201  N3    A    69      52.481  26.250  20.333  1.00  0.00           N  
ATOM   2202  C4    A    69      52.543  27.431  21.034  1.00  0.00           C  
ATOM   2203  C3'   A    69      48.934  29.233  20.013  1.00  0.00           C  
ATOM   2204  H3'   A    69      48.942  29.275  21.102  1.00  0.00           H  
ATOM   2205  C2'   A    69      50.008  28.263  19.540  1.00  0.00           C  
ATOM   2206  H2'   A    69      50.115  27.380  20.170  1.00  0.00           H  
ATOM   2207  O2'   A    69      49.585  27.896  18.256  1.00  0.00           O  
ATOM   2208 HO2'   A    69      50.062  27.129  17.931  1.00  0.00           H  
ATOM   2209  O3'   A    69      47.651  29.038  19.483  1.00  0.00           O  
ATOM   2210  P     A    70      46.579  28.190  20.104  1.00  0.00           P  
ATOM   2211  OP1   A    70      45.340  28.060  19.342  1.00  0.00           O  
ATOM   2212  OP2   A    70      46.475  28.710  21.507  1.00  0.00           O  
ATOM   2213  O5'   A    70      47.224  26.751  20.191  1.00  0.00           O  
ATOM   2214  C5'   A    70      47.223  25.851  19.124  1.00  0.00           C  
ATOM   2215  H5'   A    70      47.634  26.403  18.278  1.00  0.00           H  
ATOM   2216 H5''   A    70      46.233  25.492  18.843  1.00  0.00           H  
ATOM   2217  C4'   A    70      48.013  24.583  19.480  1.00  0.00           C  
ATOM   2218  H4'   A    70      48.308  24.080  18.559  1.00  0.00           H  
ATOM   2219  O4'   A    70      49.153  24.905  20.179  1.00  0.00           O  
ATOM   2220  C1'   A    70      49.156  24.482  21.514  1.00  0.00           C  
ATOM   2221  H1'   A    70      49.725  23.559  21.627  1.00  0.00           H  
ATOM   2222  N9    A    70      49.698  25.425  22.488  1.00  0.00           N  
ATOM   2223  C8    A    70      49.371  26.742  22.632  1.00  0.00           C  
ATOM   2224  H8    A    70      48.581  27.221  22.072  1.00  0.00           H  
ATOM   2225  N7    A    70      50.055  27.347  23.576  1.00  0.00           N  
ATOM   2226  C5    A    70      50.758  26.247  24.138  1.00  0.00           C  
ATOM   2227  C6    A    70      51.669  26.114  25.182  1.00  0.00           C  
ATOM   2228  N6    A    70      52.136  27.176  25.708  1.00  0.00           N  
ATOM   2229  H61   A    70      53.015  27.124  26.203  1.00  0.00           H  
ATOM   2230  H62   A    70      51.731  28.059  25.433  1.00  0.00           H  
ATOM   2231  N1    A    70      52.192  24.937  25.484  1.00  0.00           N  
ATOM   2232  C2    A    70      51.838  23.864  24.782  1.00  0.00           C  
ATOM   2233  H2    A    70      52.374  22.961  25.037  1.00  0.00           H  
ATOM   2234  N3    A    70      50.956  23.779  23.780  1.00  0.00           N  
ATOM   2235  C4    A    70      50.468  25.078  23.504  1.00  0.00           C  
ATOM   2236  C3'   A    70      47.177  23.690  20.513  1.00  0.00           C  
ATOM   2237  H3'   A    70      46.106  23.876  20.436  1.00  0.00           H  
ATOM   2238  C2'   A    70      47.717  24.142  21.847  1.00  0.00           C  
ATOM   2239  H2'   A    70      47.282  25.130  22.002  1.00  0.00           H  
ATOM   2240  O2'   A    70      47.621  23.241  22.942  1.00  0.00           O  
ATOM   2241 HO2'   A    70      47.670  22.361  22.560  1.00  0.00           H  
ATOM   2242  O3'   A    70      47.420  22.317  20.333  1.00  0.00           O  
ATOM   2243  P     G    71      46.633  21.527  19.214  1.00  0.00           P  
ATOM   2244  OP1   G    71      45.732  22.572  18.588  1.00  0.00           O  
ATOM   2245  OP2   G    71      46.084  20.257  19.740  1.00  0.00           O  
ATOM   2246  O5'   G    71      47.815  21.281  18.159  1.00  0.00           O  
ATOM   2247  C5'   G    71      48.971  20.447  18.415  1.00  0.00           C  
ATOM   2248  H5'   G    71      49.241  19.949  17.484  1.00  0.00           H  
ATOM   2249 H5''   G    71      48.695  19.610  19.057  1.00  0.00           H  
ATOM   2250  C4'   G    71      50.223  21.189  18.908  1.00  0.00           C  
ATOM   2251  H4'   G    71      50.579  21.850  18.118  1.00  0.00           H  
ATOM   2252  O4'   G    71      50.218  21.845  20.122  1.00  0.00           O  
ATOM   2253  C1'   G    71      51.187  21.381  20.961  1.00  0.00           C  
ATOM   2254  H1'   G    71      51.659  22.156  21.565  1.00  0.00           H  
ATOM   2255  N9    G    71      50.680  20.481  21.950  1.00  0.00           N  
ATOM   2256  C8    G    71      49.389  20.051  22.063  1.00  0.00           C  
ATOM   2257  H8    G    71      48.689  20.254  21.266  1.00  0.00           H  
ATOM   2258  N7    G    71      49.065  19.451  23.113  1.00  0.00           N  
ATOM   2259  C5    G    71      50.285  19.507  23.847  1.00  0.00           C  
ATOM   2260  C6    G    71      50.599  19.070  25.181  1.00  0.00           C  
ATOM   2261  O6    G    71      49.850  18.489  25.990  1.00  0.00           O  
ATOM   2262  N1    G    71      51.998  19.269  25.517  1.00  0.00           N  
ATOM   2263  H1    G    71      52.397  18.910  26.372  1.00  0.00           H  
ATOM   2264  C2    G    71      52.878  19.855  24.711  1.00  0.00           C  
ATOM   2265  N2    G    71      54.094  19.909  25.190  1.00  0.00           N  
ATOM   2266  H21   G    71      54.307  19.535  26.104  1.00  0.00           H  
ATOM   2267  H22   G    71      54.738  20.547  24.745  1.00  0.00           H  
ATOM   2268  N3    G    71      52.572  20.409  23.567  1.00  0.00           N  
ATOM   2269  C4    G    71      51.291  20.079  23.131  1.00  0.00           C  
ATOM   2270  C3'   G    71      51.389  20.198  18.972  1.00  0.00           C  
ATOM   2271  H3'   G    71      51.126  19.225  19.387  1.00  0.00           H  
ATOM   2272  C2'   G    71      52.330  20.812  20.059  1.00  0.00           C  
ATOM   2273  H2'   G    71      52.928  20.047  20.554  1.00  0.00           H  
ATOM   2274  O2'   G    71      53.093  21.837  19.638  1.00  0.00           O  
ATOM   2275 HO2'   G    71      53.105  21.629  18.700  1.00  0.00           H  
ATOM   2276  O3'   G    71      52.017  19.935  17.738  1.00  0.00           O  
ATOM   2277  P     G    72      52.723  18.545  17.549  1.00  0.00           P  
ATOM   2278  OP1   G    72      53.456  18.686  16.293  1.00  0.00           O  
ATOM   2279  OP2   G    72      51.789  17.470  17.760  1.00  0.00           O  
ATOM   2280  O5'   G    72      53.776  18.438  18.723  1.00  0.00           O  
ATOM   2281  C5'   G    72      55.113  18.944  18.535  1.00  0.00           C  
ATOM   2282  H5'   G    72      55.057  19.985  18.215  1.00  0.00           H  
ATOM   2283 H5''   G    72      55.614  18.385  17.745  1.00  0.00           H  
ATOM   2284  C4'   G    72      55.803  18.585  19.889  1.00  0.00           C  
ATOM   2285  H4'   G    72      56.783  19.060  19.936  1.00  0.00           H  
ATOM   2286  O4'   G    72      55.123  19.024  21.080  1.00  0.00           O  
ATOM   2287  C1'   G    72      55.346  18.006  22.083  1.00  0.00           C  
ATOM   2288  H1'   G    72      55.776  18.439  22.986  1.00  0.00           H  
ATOM   2289  N9    G    72      54.076  17.395  22.516  1.00  0.00           N  
ATOM   2290  C8    G    72      52.830  17.344  21.891  1.00  0.00           C  
ATOM   2291  H8    G    72      52.632  17.703  20.892  1.00  0.00           H  
ATOM   2292  N7    G    72      51.975  16.774  22.704  1.00  0.00           N  
ATOM   2293  C5    G    72      52.655  16.358  23.851  1.00  0.00           C  
ATOM   2294  C6    G    72      52.302  15.657  25.011  1.00  0.00           C  
ATOM   2295  O6    G    72      51.161  15.319  25.479  1.00  0.00           O  
ATOM   2296  N1    G    72      53.319  15.484  25.971  1.00  0.00           N  
ATOM   2297  H1    G    72      53.139  15.033  26.857  1.00  0.00           H  
ATOM   2298  C2    G    72      54.637  15.858  25.657  1.00  0.00           C  
ATOM   2299  N2    G    72      55.576  15.653  26.511  1.00  0.00           N  
ATOM   2300  H21   G    72      55.466  14.937  27.215  1.00  0.00           H  
ATOM   2301  H22   G    72      56.496  16.043  26.366  1.00  0.00           H  
ATOM   2302  N3    G    72      55.007  16.553  24.611  1.00  0.00           N  
ATOM   2303  C4    G    72      53.985  16.746  23.710  1.00  0.00           C  
ATOM   2304  C3'   G    72      55.898  17.038  20.048  1.00  0.00           C  
ATOM   2305  H3'   G    72      54.894  16.635  19.913  1.00  0.00           H  
ATOM   2306  C2'   G    72      56.253  16.957  21.472  1.00  0.00           C  
ATOM   2307  H2'   G    72      55.928  15.975  21.816  1.00  0.00           H  
ATOM   2308  O2'   G    72      57.551  17.343  21.926  1.00  0.00           O  
ATOM   2309 HO2'   G    72      57.654  16.971  22.805  1.00  0.00           H  
ATOM   2310  O3'   G    72      56.875  16.405  19.229  1.00  0.00           O  
ATOM   2311  P     G    73      56.709  14.859  18.759  1.00  0.00           P  
ATOM   2312  OP1   G    73      57.483  14.755  17.455  1.00  0.00           O  
ATOM   2313  OP2   G    73      55.256  14.567  18.649  1.00  0.00           O  
ATOM   2314  O5'   G    73      57.318  13.994  19.862  1.00  0.00           O  
ATOM   2315  C5'   G    73      58.637  14.159  20.311  1.00  0.00           C  
ATOM   2316  H5'   G    73      58.979  15.193  20.304  1.00  0.00           H  
ATOM   2317 H5''   G    73      59.318  13.727  19.578  1.00  0.00           H  
ATOM   2318  C4'   G    73      58.737  13.578  21.741  1.00  0.00           C  
ATOM   2319  H4'   G    73      59.800  13.628  21.978  1.00  0.00           H  
ATOM   2320  O4'   G    73      57.996  14.301  22.844  1.00  0.00           O  
ATOM   2321  C1'   G    73      57.384  13.286  23.716  1.00  0.00           C  
ATOM   2322  H1'   G    73      57.602  13.534  24.755  1.00  0.00           H  
ATOM   2323  N9    G    73      55.950  13.068  23.621  1.00  0.00           N  
ATOM   2324  C8    G    73      55.101  13.543  22.682  1.00  0.00           C  
ATOM   2325  H8    G    73      55.357  13.927  21.705  1.00  0.00           H  
ATOM   2326  N7    G    73      53.853  13.486  23.096  1.00  0.00           N  
ATOM   2327  C5    G    73      53.911  12.792  24.321  1.00  0.00           C  
ATOM   2328  C6    G    73      52.866  12.414  25.203  1.00  0.00           C  
ATOM   2329  O6    G    73      51.618  12.548  25.062  1.00  0.00           O  
ATOM   2330  N1    G    73      53.351  11.662  26.266  1.00  0.00           N  
ATOM   2331  H1    G    73      52.701  11.374  26.984  1.00  0.00           H  
ATOM   2332  C2    G    73      54.601  11.509  26.569  1.00  0.00           C  
ATOM   2333  N2    G    73      54.866  10.709  27.606  1.00  0.00           N  
ATOM   2334  H21   G    73      54.168  10.187  28.116  1.00  0.00           H  
ATOM   2335  H22   G    73      55.817  10.382  27.703  1.00  0.00           H  
ATOM   2336  N3    G    73      55.647  12.004  25.843  1.00  0.00           N  
ATOM   2337  C4    G    73      55.224  12.651  24.680  1.00  0.00           C  
ATOM   2338  C3'   G    73      58.384  12.114  21.882  1.00  0.00           C  
ATOM   2339  H3'   G    73      57.442  11.900  21.378  1.00  0.00           H  
ATOM   2340  C2'   G    73      58.055  11.970  23.359  1.00  0.00           C  
ATOM   2341  H2'   G    73      57.458  11.076  23.535  1.00  0.00           H  
ATOM   2342  O2'   G    73      59.284  11.815  24.081  1.00  0.00           O  
ATOM   2343 HO2'   G    73      59.888  11.512  23.399  1.00  0.00           H  
ATOM   2344  O3'   G    73      59.500  11.247  21.547  1.00  0.00           O  
ATOM   2345  P     C    74      59.239   9.777  21.031  1.00  0.00           P  
ATOM   2346  OP1   C    74      60.602   9.174  20.895  1.00  0.00           O  
ATOM   2347  OP2   C    74      58.401   9.870  19.800  1.00  0.00           O  
ATOM   2348  O5'   C    74      58.346   9.057  22.126  1.00  0.00           O  
ATOM   2349  C5'   C    74      58.879   8.460  23.246  1.00  0.00           C  
ATOM   2350  H5'   C    74      59.523   9.156  23.783  1.00  0.00           H  
ATOM   2351 H5''   C    74      59.575   7.679  22.940  1.00  0.00           H  
ATOM   2352  C4'   C    74      57.807   7.870  24.225  1.00  0.00           C  
ATOM   2353  H4'   C    74      58.246   7.406  25.108  1.00  0.00           H  
ATOM   2354  O4'   C    74      56.818   8.805  24.635  1.00  0.00           O  
ATOM   2355  C1'   C    74      55.807   8.050  25.219  1.00  0.00           C  
ATOM   2356  H1'   C    74      55.771   8.062  26.308  1.00  0.00           H  
ATOM   2357  N1    C    74      54.471   8.570  24.723  1.00  0.00           N  
ATOM   2358  C6    C    74      54.377   9.367  23.626  1.00  0.00           C  
ATOM   2359  H6    C    74      55.277   9.778  23.194  1.00  0.00           H  
ATOM   2360  C5    C    74      53.196   9.794  23.163  1.00  0.00           C  
ATOM   2361  H5    C    74      53.166  10.477  22.327  1.00  0.00           H  
ATOM   2362  C4    C    74      52.018   9.261  23.787  1.00  0.00           C  
ATOM   2363  N4    C    74      50.838   9.735  23.487  1.00  0.00           N  
ATOM   2364  H41   C    74      50.114   9.464  24.138  1.00  0.00           H  
ATOM   2365  H42   C    74      50.749  10.688  23.166  1.00  0.00           H  
ATOM   2366  N3    C    74      52.101   8.480  24.852  1.00  0.00           N  
ATOM   2367  C2    C    74      53.280   8.084  25.313  1.00  0.00           C  
ATOM   2368  O2    C    74      53.340   7.267  26.179  1.00  0.00           O  
ATOM   2369  C3'   C    74      57.124   6.637  23.738  1.00  0.00           C  
ATOM   2370  H3'   C    74      56.619   6.894  22.807  1.00  0.00           H  
ATOM   2371  C2'   C    74      56.045   6.568  24.871  1.00  0.00           C  
ATOM   2372  H2'   C    74      55.132   6.159  24.439  1.00  0.00           H  
ATOM   2373  O2'   C    74      56.434   5.859  26.029  1.00  0.00           O  
ATOM   2374 HO2'   C    74      56.510   4.921  25.841  1.00  0.00           H  
ATOM   2375  O3'   C    74      57.926   5.443  23.631  1.00  0.00           O  
ATOM   2376  P     U    75      57.447   4.012  23.021  1.00  0.00           P  
ATOM   2377  OP1   U    75      58.603   3.111  22.907  1.00  0.00           O  
ATOM   2378  OP2   U    75      56.741   4.379  21.725  1.00  0.00           O  
ATOM   2379  O5'   U    75      56.450   3.431  24.107  1.00  0.00           O  
ATOM   2380  C5'   U    75      56.892   2.662  25.232  1.00  0.00           C  
ATOM   2381  H5'   U    75      57.620   3.157  25.874  1.00  0.00           H  
ATOM   2382 H5''   U    75      57.386   1.754  24.886  1.00  0.00           H  
ATOM   2383  C4'   U    75      55.591   2.337  26.002  1.00  0.00           C  
ATOM   2384  H4'   U    75      55.792   1.962  27.005  1.00  0.00           H  
ATOM   2385  O4'   U    75      54.879   3.471  26.268  1.00  0.00           O  
ATOM   2386  C1'   U    75      53.443   3.052  26.384  1.00  0.00           C  
ATOM   2387  H1'   U    75      53.011   3.165  27.379  1.00  0.00           H  
ATOM   2388  N1    U    75      52.560   3.708  25.321  1.00  0.00           N  
ATOM   2389  C6    U    75      53.082   4.249  24.194  1.00  0.00           C  
ATOM   2390  H6    U    75      54.109   3.993  23.978  1.00  0.00           H  
ATOM   2391  C5    U    75      52.348   5.005  23.410  1.00  0.00           C  
ATOM   2392  H5    U    75      52.797   5.303  22.474  1.00  0.00           H  
ATOM   2393  C4    U    75      50.980   5.381  23.740  1.00  0.00           C  
ATOM   2394  O4    U    75      50.310   6.230  23.091  1.00  0.00           O  
ATOM   2395  N3    U    75      50.411   4.684  24.757  1.00  0.00           N  
ATOM   2396  H3    U    75      49.484   4.995  25.010  1.00  0.00           H  
ATOM   2397  C2    U    75      51.211   3.843  25.593  1.00  0.00           C  
ATOM   2398  O2    U    75      50.729   3.413  26.642  1.00  0.00           O  
ATOM   2399  C3'   U    75      54.664   1.431  25.173  1.00  0.00           C  
ATOM   2400  H3'   U    75      54.450   1.814  24.176  1.00  0.00           H  
ATOM   2401  C2'   U    75      53.460   1.531  26.098  1.00  0.00           C  
ATOM   2402  H2'   U    75      52.608   1.259  25.475  1.00  0.00           H  
ATOM   2403  O2'   U    75      53.542   0.818  27.315  1.00  0.00           O  
ATOM   2404 HO2'   U    75      53.821  -0.081  27.125  1.00  0.00           H  
ATOM   2405  O3'   U    75      55.081   0.101  25.166  1.00  0.00           O  
ATOM   2406  P     U    76      54.865  -0.793  23.894  1.00  0.00           P  
ATOM   2407  OP1   U    76      55.314  -2.142  24.083  1.00  0.00           O  
ATOM   2408  OP2   U    76      55.443  -0.030  22.700  1.00  0.00           O  
ATOM   2409  O5'   U    76      53.333  -0.842  23.760  1.00  0.00           O  
ATOM   2410  C5'   U    76      52.495  -1.583  24.690  1.00  0.00           C  
ATOM   2411  H5'   U    76      52.766  -1.169  25.661  1.00  0.00           H  
ATOM   2412 H5''   U    76      52.596  -2.665  24.600  1.00  0.00           H  
ATOM   2413  C4'   U    76      51.021  -1.416  24.459  1.00  0.00           C  
ATOM   2414  H4'   U    76      50.522  -2.133  25.112  1.00  0.00           H  
ATOM   2415  O4'   U    76      50.589  -0.075  24.674  1.00  0.00           O  
ATOM   2416  C1'   U    76      49.402   0.063  23.957  1.00  0.00           C  
ATOM   2417  H1'   U    76      48.550   0.216  24.620  1.00  0.00           H  
ATOM   2418  N1    U    76      49.441   1.257  23.103  1.00  0.00           N  
ATOM   2419  C6    U    76      50.626   1.733  22.585  1.00  0.00           C  
ATOM   2420  H6    U    76      51.525   1.137  22.648  1.00  0.00           H  
ATOM   2421  C5    U    76      50.588   2.796  21.738  1.00  0.00           C  
ATOM   2422  H5    U    76      51.480   3.032  21.177  1.00  0.00           H  
ATOM   2423  C4    U    76      49.321   3.439  21.432  1.00  0.00           C  
ATOM   2424  O4    U    76      49.150   4.397  20.702  1.00  0.00           O  
ATOM   2425  N3    U    76      48.273   3.016  22.079  1.00  0.00           N  
ATOM   2426  H3    U    76      47.466   3.623  22.082  1.00  0.00           H  
ATOM   2427  C2    U    76      48.218   1.908  22.821  1.00  0.00           C  
ATOM   2428  O2    U    76      47.097   1.424  23.123  1.00  0.00           O  
ATOM   2429  C3'   U    76      50.510  -1.854  23.024  1.00  0.00           C  
ATOM   2430  H3'   U    76      51.215  -1.443  22.302  1.00  0.00           H  
ATOM   2431  C2'   U    76      49.168  -1.142  22.995  1.00  0.00           C  
ATOM   2432  H2'   U    76      48.982  -0.862  21.958  1.00  0.00           H  
ATOM   2433  O2'   U    76      48.258  -2.003  23.693  1.00  0.00           O  
ATOM   2434 HO2'   U    76      48.258  -2.872  23.283  1.00  0.00           H  
ATOM   2435  O3'   U    76      50.372  -3.253  22.935  1.00  0.00           O  
ATOM   2436  P    U3    77      50.136  -4.051  21.604  1.00  0.00           P  
ATOM   2437  OP1  U3    77      51.078  -3.510  20.643  1.00  0.00           O  
ATOM   2438  OP2  U3    77      48.733  -4.003  21.328  1.00  0.00           O  
ATOM   2439  O5'  U3    77      50.598  -5.518  22.083  1.00  0.00           O  
ATOM   2440  C5'  U3    77      49.783  -6.255  22.970  1.00  0.00           C  
ATOM   2441  H5'  U3    77      48.838  -6.432  22.456  1.00  0.00           H  
ATOM   2442 H5''  U3    77      49.614  -5.670  23.873  1.00  0.00           H  
ATOM   2443  C4'  U3    77      50.397  -7.685  23.336  1.00  0.00           C  
ATOM   2444  H4'  U3    77      49.786  -8.116  24.129  1.00  0.00           H  
ATOM   2445  O4'  U3    77      50.438  -8.432  22.126  1.00  0.00           O  
ATOM   2446  C1'  U3    77      51.808  -8.667  21.774  1.00  0.00           C  
ATOM   2447  H1'  U3    77      52.013  -9.662  22.170  1.00  0.00           H  
ATOM   2448  N1   U3    77      52.011  -8.385  20.364  1.00  0.00           N  
ATOM   2449  C6   U3    77      51.213  -7.441  19.657  1.00  0.00           C  
ATOM   2450  H6   U3    77      50.457  -6.885  20.191  1.00  0.00           H  
ATOM   2451  C5   U3    77      51.264  -7.222  18.303  1.00  0.00           C  
ATOM   2452  H5   U3    77      50.725  -6.470  17.746  1.00  0.00           H  
ATOM   2453  C4   U3    77      52.284  -7.987  17.582  1.00  0.00           C  
ATOM   2454  O4   U3    77      52.419  -7.831  16.378  1.00  0.00           O  
ATOM   2455  N3   U3    77      53.119  -8.811  18.348  1.00  0.00           N  
ATOM   2456  H3   U3    77      53.814  -9.342  17.844  1.00  0.00           H  
ATOM   2457  C2   U3    77      53.054  -9.056  19.678  1.00  0.00           C  
ATOM   2458  O2   U3    77      53.834  -9.927  20.094  1.00  0.00           O  
ATOM   2459  C3'  U3    77      51.792  -7.725  23.847  1.00  0.00           C  
ATOM   2460  H3'  U3    77      52.051  -6.895  24.504  1.00  0.00           H  
ATOM   2461  C2'  U3    77      52.693  -7.863  22.697  1.00  0.00           C  
ATOM   2462  H2'  U3    77      52.974  -6.893  22.288  1.00  0.00           H  
ATOM   2463  O2'  U3    77      53.808  -8.679  23.061  1.00  0.00           O  
ATOM   2464 HO2'  U3    77      54.500  -8.385  22.464  1.00  0.00           H  
ATOM   2465  O3'  U3    77      51.863  -8.840  24.719  1.00  0.00           O  
ATOM   2466 HO3'  U3    77      52.761  -9.177  24.755  1.00  0.00           H  
TER    2467       U3    77 
END   
