# Supplementary material for: Modelling the structures of frameshift-stimulatory pseudoknots from representative bat coronaviruses
Source: PLoS Comput Biol. 2023 May 19;19(5):e1011124. doi: 10.1371/journal.pcbi.1011124 (PMC10234561; doi:10.1371/journal.pcbi.1011124)
Supplement: S3 Data — PDB files for the top 3 representative clusters from each conformer (threaded/unthreaded) of each pseudoknot described in the main text, along with PDB files for the representative clusters shown in S8–S18 Figs. (ZIP) [file pcbi.1011124.s003.zip › SI_Model_PDB_files/Replicates with differnet initial structures/Neixiang-64_2ndLowestEnergy_theaded_noMg_cluster1.pdb]

ATOM      1 HO5'  A5     1      56.362  21.527  36.085  1.00  0.00           H  
ATOM      2  O5'  A5     1      56.002  22.265  36.584  1.00  0.00           O  
ATOM      3  C5'  A5     1      57.042  22.763  37.331  1.00  0.00           C  
ATOM      4  H5'  A5     1      58.019  22.398  37.014  1.00  0.00           H  
ATOM      5 H5''  A5     1      56.898  22.762  38.411  1.00  0.00           H  
ATOM      6  C4'  A5     1      57.153  24.301  37.112  1.00  0.00           C  
ATOM      7  H4'  A5     1      57.804  24.730  37.874  1.00  0.00           H  
ATOM      8  O4'  A5     1      57.723  24.723  35.828  1.00  0.00           O  
ATOM      9  C1'  A5     1      57.073  25.923  35.381  1.00  0.00           C  
ATOM     10  H1'  A5     1      57.792  26.649  35.001  1.00  0.00           H  
ATOM     11  N9   A5     1      56.315  25.548  34.126  1.00  0.00           N  
ATOM     12  C8   A5     1      56.058  24.254  33.553  1.00  0.00           C  
ATOM     13  H8   A5     1      56.394  23.323  33.987  1.00  0.00           H  
ATOM     14  N7   A5     1      55.377  24.258  32.440  1.00  0.00           N  
ATOM     15  C5   A5     1      55.093  25.595  32.307  1.00  0.00           C  
ATOM     16  C6   A5     1      54.370  26.332  31.321  1.00  0.00           C  
ATOM     17  N6   A5     1      53.704  25.759  30.390  1.00  0.00           N  
ATOM     18  H61  A5     1      52.952  26.211  29.890  1.00  0.00           H  
ATOM     19  H62  A5     1      53.965  24.802  30.203  1.00  0.00           H  
ATOM     20  N1   A5     1      54.267  27.666  31.320  1.00  0.00           N  
ATOM     21  C2   A5     1      55.020  28.321  32.272  1.00  0.00           C  
ATOM     22  H2   A5     1      54.921  29.394  32.334  1.00  0.00           H  
ATOM     23  N3   A5     1      55.810  27.747  33.192  1.00  0.00           N  
ATOM     24  C4   A5     1      55.798  26.385  33.166  1.00  0.00           C  
ATOM     25  C3'  A5     1      55.800  25.085  37.254  1.00  0.00           C  
ATOM     26  H3'  A5     1      54.906  24.630  36.830  1.00  0.00           H  
ATOM     27  C2'  A5     1      56.131  26.365  36.568  1.00  0.00           C  
ATOM     28  H2'  A5     1      55.265  26.850  36.117  1.00  0.00           H  
ATOM     29  O2'  A5     1      56.933  27.212  37.441  1.00  0.00           O  
ATOM     30 HO2'  A5     1      56.590  27.018  38.317  1.00  0.00           H  
ATOM     31  O3'  A5     1      55.531  25.420  38.652  1.00  0.00           O  
ATOM     32  P     G     2      54.045  25.780  39.207  1.00  0.00           P  
ATOM     33  OP1   G     2      54.201  26.463  40.485  1.00  0.00           O  
ATOM     34  OP2   G     2      53.141  24.619  39.165  1.00  0.00           O  
ATOM     35  O5'   G     2      53.518  26.862  38.169  1.00  0.00           O  
ATOM     36  C5'   G     2      53.961  28.231  38.276  1.00  0.00           C  
ATOM     37  H5'   G     2      55.043  28.253  38.152  1.00  0.00           H  
ATOM     38 H5''   G     2      53.751  28.568  39.291  1.00  0.00           H  
ATOM     39  C4'   G     2      53.461  29.235  37.259  1.00  0.00           C  
ATOM     40  H4'   G     2      53.806  30.209  37.606  1.00  0.00           H  
ATOM     41  O4'   G     2      53.916  28.865  35.951  1.00  0.00           O  
ATOM     42  C1'   G     2      52.823  29.148  35.025  1.00  0.00           C  
ATOM     43  H1'   G     2      53.208  29.904  34.340  1.00  0.00           H  
ATOM     44  N9    G     2      52.420  27.878  34.352  1.00  0.00           N  
ATOM     45  C8    G     2      52.472  26.577  34.830  1.00  0.00           C  
ATOM     46  H8    G     2      53.037  26.221  35.678  1.00  0.00           H  
ATOM     47  N7    G     2      51.997  25.696  33.984  1.00  0.00           N  
ATOM     48  C5    G     2      51.318  26.432  33.014  1.00  0.00           C  
ATOM     49  C6    G     2      50.509  26.028  31.948  1.00  0.00           C  
ATOM     50  O6    G     2      50.148  24.921  31.526  1.00  0.00           O  
ATOM     51  N1    G     2      50.012  27.092  31.224  1.00  0.00           N  
ATOM     52  H1    G     2      49.501  26.775  30.412  1.00  0.00           H  
ATOM     53  C2    G     2      50.335  28.403  31.430  1.00  0.00           C  
ATOM     54  N2    G     2      49.663  29.283  30.748  1.00  0.00           N  
ATOM     55  H21   G     2      48.983  29.033  30.044  1.00  0.00           H  
ATOM     56  H22   G     2      49.630  30.168  31.232  1.00  0.00           H  
ATOM     57  N3    G     2      51.012  28.774  32.553  1.00  0.00           N  
ATOM     58  C4    G     2      51.547  27.772  33.270  1.00  0.00           C  
ATOM     59  C3'   G     2      51.922  29.145  37.259  1.00  0.00           C  
ATOM     60  H3'   G     2      51.671  28.085  37.310  1.00  0.00           H  
ATOM     61  C2'   G     2      51.675  29.688  35.830  1.00  0.00           C  
ATOM     62  H2'   G     2      50.766  29.224  35.449  1.00  0.00           H  
ATOM     63  O2'   G     2      51.774  31.108  35.853  1.00  0.00           O  
ATOM     64 HO2'   G     2      51.846  31.475  36.738  1.00  0.00           H  
ATOM     65  O3'   G     2      51.179  29.871  38.278  1.00  0.00           O  
ATOM     66  P     U     3      49.673  29.431  38.639  1.00  0.00           P  
ATOM     67  OP1   U     3      49.191  30.360  39.676  1.00  0.00           O  
ATOM     68  OP2   U     3      49.665  27.954  38.838  1.00  0.00           O  
ATOM     69  O5'   U     3      48.829  29.610  37.331  1.00  0.00           O  
ATOM     70  C5'   U     3      48.446  30.905  36.730  1.00  0.00           C  
ATOM     71  H5'   U     3      49.367  31.482  36.642  1.00  0.00           H  
ATOM     72 H5''   U     3      47.866  31.490  37.444  1.00  0.00           H  
ATOM     73  C4'   U     3      47.643  30.802  35.407  1.00  0.00           C  
ATOM     74  H4'   U     3      47.482  31.851  35.156  1.00  0.00           H  
ATOM     75  O4'   U     3      48.346  30.130  34.376  1.00  0.00           O  
ATOM     76  C1'   U     3      47.488  29.178  33.641  1.00  0.00           C  
ATOM     77  H1'   U     3      47.591  29.310  32.564  1.00  0.00           H  
ATOM     78  N1    U     3      47.764  27.731  33.921  1.00  0.00           N  
ATOM     79  C6    U     3      48.594  27.381  34.923  1.00  0.00           C  
ATOM     80  H6    U     3      49.252  28.060  35.444  1.00  0.00           H  
ATOM     81  C5    U     3      48.817  26.048  35.133  1.00  0.00           C  
ATOM     82  H5    U     3      49.519  25.715  35.883  1.00  0.00           H  
ATOM     83  C4    U     3      47.947  25.016  34.603  1.00  0.00           C  
ATOM     84  O4    U     3      47.818  23.827  34.921  1.00  0.00           O  
ATOM     85  N3    U     3      47.111  25.484  33.606  1.00  0.00           N  
ATOM     86  H3    U     3      46.354  24.912  33.259  1.00  0.00           H  
ATOM     87  C2    U     3      47.077  26.790  33.152  1.00  0.00           C  
ATOM     88  O2    U     3      46.429  27.055  32.132  1.00  0.00           O  
ATOM     89  C3'   U     3      46.352  30.064  35.634  1.00  0.00           C  
ATOM     90  H3'   U     3      46.537  29.210  36.286  1.00  0.00           H  
ATOM     91  C2'   U     3      46.089  29.514  34.183  1.00  0.00           C  
ATOM     92  H2'   U     3      45.399  28.670  34.167  1.00  0.00           H  
ATOM     93  O2'   U     3      45.540  30.543  33.379  1.00  0.00           O  
ATOM     94 HO2'   U     3      44.583  30.540  33.452  1.00  0.00           H  
ATOM     95  O3'   U     3      45.293  30.884  36.103  1.00  0.00           O  
ATOM     96  P     G     4      43.855  30.358  36.511  1.00  0.00           P  
ATOM     97  OP1   G     4      43.342  31.424  37.417  1.00  0.00           O  
ATOM     98  OP2   G     4      44.166  29.051  37.073  1.00  0.00           O  
ATOM     99  O5'   G     4      42.906  30.256  35.229  1.00  0.00           O  
ATOM    100  C5'   G     4      42.467  31.297  34.415  1.00  0.00           C  
ATOM    101  H5'   G     4      43.303  31.892  34.048  1.00  0.00           H  
ATOM    102 H5''   G     4      41.828  31.928  35.033  1.00  0.00           H  
ATOM    103  C4'   G     4      41.587  30.712  33.341  1.00  0.00           C  
ATOM    104  H4'   G     4      41.156  31.479  32.698  1.00  0.00           H  
ATOM    105  O4'   G     4      42.216  29.768  32.547  1.00  0.00           O  
ATOM    106  C1'   G     4      41.345  28.740  32.112  1.00  0.00           C  
ATOM    107  H1'   G     4      41.280  28.555  31.040  1.00  0.00           H  
ATOM    108  N9    G     4      41.785  27.491  32.689  1.00  0.00           N  
ATOM    109  C8    G     4      42.677  27.209  33.655  1.00  0.00           C  
ATOM    110  H8    G     4      43.250  27.996  34.122  1.00  0.00           H  
ATOM    111  N7    G     4      42.832  25.958  33.929  1.00  0.00           N  
ATOM    112  C5    G     4      41.954  25.388  33.077  1.00  0.00           C  
ATOM    113  C6    G     4      41.472  24.044  32.990  1.00  0.00           C  
ATOM    114  O6    G     4      41.910  23.058  33.610  1.00  0.00           O  
ATOM    115  N1    G     4      40.454  23.834  32.143  1.00  0.00           N  
ATOM    116  H1    G     4      40.128  22.880  32.083  1.00  0.00           H  
ATOM    117  C2    G     4      39.908  24.759  31.317  1.00  0.00           C  
ATOM    118  N2    G     4      38.988  24.505  30.420  1.00  0.00           N  
ATOM    119  H21   G     4      38.638  23.583  30.201  1.00  0.00           H  
ATOM    120  H22   G     4      38.622  25.318  29.946  1.00  0.00           H  
ATOM    121  N3    G     4      40.141  26.042  31.559  1.00  0.00           N  
ATOM    122  C4    G     4      41.246  26.265  32.338  1.00  0.00           C  
ATOM    123  C3'   G     4      40.293  29.982  33.918  1.00  0.00           C  
ATOM    124  H3'   G     4      40.563  29.212  34.640  1.00  0.00           H  
ATOM    125  C2'   G     4      39.922  29.213  32.649  1.00  0.00           C  
ATOM    126  H2'   G     4      39.416  28.260  32.804  1.00  0.00           H  
ATOM    127  O2'   G     4      39.092  29.847  31.638  1.00  0.00           O  
ATOM    128 HO2'   G     4      39.601  30.513  31.171  1.00  0.00           H  
ATOM    129  O3'   G     4      39.223  30.849  34.267  1.00  0.00           O  
ATOM    130  P     C     5      38.280  30.369  35.436  1.00  0.00           P  
ATOM    131  OP1   C     5      37.301  31.492  35.610  1.00  0.00           O  
ATOM    132  OP2   C     5      39.197  29.926  36.523  1.00  0.00           O  
ATOM    133  O5'   C     5      37.546  29.094  34.946  1.00  0.00           O  
ATOM    134  C5'   C     5      36.378  29.298  34.167  1.00  0.00           C  
ATOM    135  H5'   C     5      36.553  29.960  33.319  1.00  0.00           H  
ATOM    136 H5''   C     5      35.546  29.648  34.779  1.00  0.00           H  
ATOM    137  C4'   C     5      35.870  27.950  33.561  1.00  0.00           C  
ATOM    138  H4'   C     5      35.111  28.186  32.815  1.00  0.00           H  
ATOM    139  O4'   C     5      37.048  27.249  33.127  1.00  0.00           O  
ATOM    140  C1'   C     5      36.882  25.905  33.423  1.00  0.00           C  
ATOM    141  H1'   C     5      36.777  25.326  32.506  1.00  0.00           H  
ATOM    142  N1    C     5      37.870  25.250  34.291  1.00  0.00           N  
ATOM    143  C6    C     5      38.856  26.015  34.914  1.00  0.00           C  
ATOM    144  H6    C     5      38.788  27.092  34.873  1.00  0.00           H  
ATOM    145  C5    C     5      39.808  25.385  35.689  1.00  0.00           C  
ATOM    146  H5    C     5      40.424  25.998  36.329  1.00  0.00           H  
ATOM    147  C4    C     5      39.686  23.983  35.841  1.00  0.00           C  
ATOM    148  N4    C     5      40.455  23.248  36.672  1.00  0.00           N  
ATOM    149  H41   C     5      40.338  22.245  36.701  1.00  0.00           H  
ATOM    150  H42   C     5      41.130  23.722  37.255  1.00  0.00           H  
ATOM    151  N3    C     5      38.799  23.249  35.142  1.00  0.00           N  
ATOM    152  C2    C     5      37.902  23.856  34.310  1.00  0.00           C  
ATOM    153  O2    C     5      37.179  23.167  33.625  1.00  0.00           O  
ATOM    154  C3'   C     5      35.139  27.101  34.583  1.00  0.00           C  
ATOM    155  H3'   C     5      35.664  27.323  35.512  1.00  0.00           H  
ATOM    156  C2'   C     5      35.513  25.751  34.093  1.00  0.00           C  
ATOM    157  H2'   C     5      35.449  24.975  34.856  1.00  0.00           H  
ATOM    158  O2'   C     5      34.555  25.479  33.119  1.00  0.00           O  
ATOM    159 HO2'   C     5      33.732  25.322  33.587  1.00  0.00           H  
ATOM    160  O3'   C     5      33.739  27.507  34.824  1.00  0.00           O  
ATOM    161  P     G     6      32.873  26.810  35.944  1.00  0.00           P  
ATOM    162  OP1   G     6      31.484  27.394  35.882  1.00  0.00           O  
ATOM    163  OP2   G     6      33.694  26.844  37.185  1.00  0.00           O  
ATOM    164  O5'   G     6      32.882  25.351  35.404  1.00  0.00           O  
ATOM    165  C5'   G     6      32.366  24.280  36.147  1.00  0.00           C  
ATOM    166  H5'   G     6      31.377  24.616  36.460  1.00  0.00           H  
ATOM    167 H5''   G     6      32.995  24.184  37.032  1.00  0.00           H  
ATOM    168  C4'   G     6      32.422  23.004  35.318  1.00  0.00           C  
ATOM    169  H4'   G     6      31.782  23.233  34.466  1.00  0.00           H  
ATOM    170  O4'   G     6      33.638  22.623  34.748  1.00  0.00           O  
ATOM    171  C1'   G     6      33.885  21.266  34.870  1.00  0.00           C  
ATOM    172  H1'   G     6      34.312  20.818  33.973  1.00  0.00           H  
ATOM    173  N9    G     6      34.795  21.031  36.048  1.00  0.00           N  
ATOM    174  C8    G     6      35.512  22.015  36.717  1.00  0.00           C  
ATOM    175  H8    G     6      35.434  23.058  36.450  1.00  0.00           H  
ATOM    176  N7    G     6      36.293  21.531  37.626  1.00  0.00           N  
ATOM    177  C5    G     6      36.236  20.159  37.481  1.00  0.00           C  
ATOM    178  C6    G     6      36.936  19.118  38.114  1.00  0.00           C  
ATOM    179  O6    G     6      37.734  19.151  39.079  1.00  0.00           O  
ATOM    180  N1    G     6      36.493  17.889  37.763  1.00  0.00           N  
ATOM    181  H1    G     6      36.915  17.086  38.207  1.00  0.00           H  
ATOM    182  C2    G     6      35.469  17.611  36.925  1.00  0.00           C  
ATOM    183  N2    G     6      35.229  16.373  36.705  1.00  0.00           N  
ATOM    184  H21   G     6      35.562  15.597  37.258  1.00  0.00           H  
ATOM    185  H22   G     6      34.630  16.323  35.893  1.00  0.00           H  
ATOM    186  N3    G     6      34.907  18.596  36.192  1.00  0.00           N  
ATOM    187  C4    G     6      35.280  19.893  36.518  1.00  0.00           C  
ATOM    188  C3'   G     6      31.800  21.793  35.945  1.00  0.00           C  
ATOM    189  H3'   G     6      32.309  21.773  36.908  1.00  0.00           H  
ATOM    190  C2'   G     6      32.471  20.686  35.096  1.00  0.00           C  
ATOM    191  H2'   G     6      32.472  19.723  35.607  1.00  0.00           H  
ATOM    192  O2'   G     6      31.921  20.580  33.744  1.00  0.00           O  
ATOM    193 HO2'   G     6      30.963  20.536  33.789  1.00  0.00           H  
ATOM    194  O3'   G     6      30.420  21.749  35.966  1.00  0.00           O  
ATOM    195  P     G     7      29.571  21.722  37.339  1.00  0.00           P  
ATOM    196  OP1   G     7      28.212  21.691  36.836  1.00  0.00           O  
ATOM    197  OP2   G     7      29.986  22.860  38.154  1.00  0.00           O  
ATOM    198  O5'   G     7      29.943  20.371  38.035  1.00  0.00           O  
ATOM    199  C5'   G     7      29.283  19.213  37.644  1.00  0.00           C  
ATOM    200  H5'   G     7      29.497  19.052  36.587  1.00  0.00           H  
ATOM    201 H5''   G     7      28.223  19.399  37.819  1.00  0.00           H  
ATOM    202  C4'   G     7      29.650  17.918  38.345  1.00  0.00           C  
ATOM    203  H4'   G     7      28.861  17.185  38.177  1.00  0.00           H  
ATOM    204  O4'   G     7      30.862  17.400  37.775  1.00  0.00           O  
ATOM    205  C1'   G     7      31.613  16.895  38.924  1.00  0.00           C  
ATOM    206  H1'   G     7      31.995  15.920  38.618  1.00  0.00           H  
ATOM    207  N9    G     7      32.792  17.667  39.334  1.00  0.00           N  
ATOM    208  C8    G     7      32.932  19.059  39.366  1.00  0.00           C  
ATOM    209  H8    G     7      32.238  19.681  38.819  1.00  0.00           H  
ATOM    210  N7    G     7      33.996  19.435  39.933  1.00  0.00           N  
ATOM    211  C5    G     7      34.588  18.242  40.447  1.00  0.00           C  
ATOM    212  C6    G     7      35.708  17.982  41.264  1.00  0.00           C  
ATOM    213  O6    G     7      36.461  18.736  41.824  1.00  0.00           O  
ATOM    214  N1    G     7      35.930  16.612  41.530  1.00  0.00           N  
ATOM    215  H1    G     7      36.705  16.353  42.124  1.00  0.00           H  
ATOM    216  C2    G     7      35.141  15.611  41.133  1.00  0.00           C  
ATOM    217  N2    G     7      35.357  14.451  41.643  1.00  0.00           N  
ATOM    218  H21   G     7      36.208  14.410  42.184  1.00  0.00           H  
ATOM    219  H22   G     7      34.693  13.720  41.429  1.00  0.00           H  
ATOM    220  N3    G     7      34.056  15.838  40.377  1.00  0.00           N  
ATOM    221  C4    G     7      33.865  17.176  40.068  1.00  0.00           C  
ATOM    222  C3'   G     7      29.747  18.014  39.862  1.00  0.00           C  
ATOM    223  H3'   G     7      30.263  18.926  40.161  1.00  0.00           H  
ATOM    224  C2'   G     7      30.642  16.825  40.114  1.00  0.00           C  
ATOM    225  H2'   G     7      31.180  16.978  41.049  1.00  0.00           H  
ATOM    226  O2'   G     7      29.978  15.506  40.101  1.00  0.00           O  
ATOM    227 HO2'   G     7      30.601  14.784  39.985  1.00  0.00           H  
ATOM    228  O3'   G     7      28.426  17.945  40.469  1.00  0.00           O  
ATOM    229  P     G     8      28.165  18.334  42.001  1.00  0.00           P  
ATOM    230  OP1   G     8      26.770  18.070  42.321  1.00  0.00           O  
ATOM    231  OP2   G     8      28.694  19.738  42.035  1.00  0.00           O  
ATOM    232  O5'   G     8      29.112  17.432  42.825  1.00  0.00           O  
ATOM    233  C5'   G     8      28.720  16.004  42.963  1.00  0.00           C  
ATOM    234  H5'   G     8      28.718  15.581  41.958  1.00  0.00           H  
ATOM    235 H5''   G     8      27.699  15.999  43.344  1.00  0.00           H  
ATOM    236  C4'   G     8      29.709  15.266  43.850  1.00  0.00           C  
ATOM    237  H4'   G     8      29.318  14.268  44.049  1.00  0.00           H  
ATOM    238  O4'   G     8      30.958  15.004  43.360  1.00  0.00           O  
ATOM    239  C1'   G     8      31.848  15.006  44.488  1.00  0.00           C  
ATOM    240  H1'   G     8      32.470  14.126  44.326  1.00  0.00           H  
ATOM    241  N9    G     8      32.904  16.056  44.436  1.00  0.00           N  
ATOM    242  C8    G     8      32.830  17.204  43.712  1.00  0.00           C  
ATOM    243  H8    G     8      31.994  17.413  43.062  1.00  0.00           H  
ATOM    244  N7    G     8      33.887  17.948  43.907  1.00  0.00           N  
ATOM    245  C5    G     8      34.667  17.330  44.880  1.00  0.00           C  
ATOM    246  C6    G     8      35.922  17.664  45.451  1.00  0.00           C  
ATOM    247  O6    G     8      36.574  18.673  45.463  1.00  0.00           O  
ATOM    248  N1    G     8      36.400  16.752  46.347  1.00  0.00           N  
ATOM    249  H1    G     8      37.253  16.993  46.832  1.00  0.00           H  
ATOM    250  C2    G     8      35.771  15.554  46.545  1.00  0.00           C  
ATOM    251  N2    G     8      36.348  14.746  47.354  1.00  0.00           N  
ATOM    252  H21   G     8      36.999  15.201  47.978  1.00  0.00           H  
ATOM    253  H22   G     8      35.944  13.839  47.536  1.00  0.00           H  
ATOM    254  N3    G     8      34.570  15.167  46.038  1.00  0.00           N  
ATOM    255  C4    G     8      34.035  16.146  45.174  1.00  0.00           C  
ATOM    256  C3'   G     8      29.897  15.889  45.253  1.00  0.00           C  
ATOM    257  H3'   G     8      30.030  16.969  45.193  1.00  0.00           H  
ATOM    258  C2'   G     8      31.065  15.149  45.782  1.00  0.00           C  
ATOM    259  H2'   G     8      31.515  15.731  46.586  1.00  0.00           H  
ATOM    260  O2'   G     8      30.740  13.834  46.213  1.00  0.00           O  
ATOM    261 HO2'   G     8      29.796  13.879  46.383  1.00  0.00           H  
ATOM    262  O3'   G     8      28.786  15.649  46.132  1.00  0.00           O  
ATOM    263  P     G     9      28.615  16.592  47.329  1.00  0.00           P  
ATOM    264  OP1   G     9      27.289  16.417  47.967  1.00  0.00           O  
ATOM    265  OP2   G     9      28.945  17.963  46.879  1.00  0.00           O  
ATOM    266  O5'   G     9      29.701  16.118  48.409  1.00  0.00           O  
ATOM    267  C5'   G     9      29.618  14.870  49.105  1.00  0.00           C  
ATOM    268  H5'   G     9      29.366  14.037  48.447  1.00  0.00           H  
ATOM    269 H5''   G     9      28.860  14.972  49.881  1.00  0.00           H  
ATOM    270  C4'   G     9      30.870  14.540  49.896  1.00  0.00           C  
ATOM    271  H4'   G     9      30.864  13.503  50.231  1.00  0.00           H  
ATOM    272  O4'   G     9      31.995  14.816  49.043  1.00  0.00           O  
ATOM    273  C1'   G     9      33.097  15.453  49.771  1.00  0.00           C  
ATOM    274  H1'   G     9      33.950  14.783  49.666  1.00  0.00           H  
ATOM    275  N9    G     9      33.413  16.823  49.298  1.00  0.00           N  
ATOM    276  C8    G     9      32.822  17.539  48.261  1.00  0.00           C  
ATOM    277  H8    G     9      31.874  17.272  47.816  1.00  0.00           H  
ATOM    278  N7    G     9      33.499  18.537  47.893  1.00  0.00           N  
ATOM    279  C5    G     9      34.716  18.459  48.628  1.00  0.00           C  
ATOM    280  C6    G     9      35.886  19.280  48.667  1.00  0.00           C  
ATOM    281  O6    G     9      36.241  20.166  47.929  1.00  0.00           O  
ATOM    282  N1    G     9      36.778  18.963  49.727  1.00  0.00           N  
ATOM    283  H1    G     9      37.615  19.527  49.692  1.00  0.00           H  
ATOM    284  C2    G     9      36.490  17.974  50.616  1.00  0.00           C  
ATOM    285  N2    G     9      37.513  17.758  51.405  1.00  0.00           N  
ATOM    286  H21   G     9      38.290  18.386  51.254  1.00  0.00           H  
ATOM    287  H22   G     9      37.670  16.794  51.661  1.00  0.00           H  
ATOM    288  N3    G     9      35.459  17.134  50.479  1.00  0.00           N  
ATOM    289  C4    G     9      34.595  17.472  49.545  1.00  0.00           C  
ATOM    290  C3'   G     9      31.060  15.577  50.989  1.00  0.00           C  
ATOM    291  H3'   G     9      30.791  16.567  50.621  1.00  0.00           H  
ATOM    292  C2'   G     9      32.529  15.457  51.187  1.00  0.00           C  
ATOM    293  H2'   G     9      32.844  16.300  51.801  1.00  0.00           H  
ATOM    294  O2'   G     9      32.935  14.245  51.926  1.00  0.00           O  
ATOM    295 HO2'   G     9      32.285  14.175  52.629  1.00  0.00           H  
ATOM    296  O3'   G     9      30.383  15.156  52.112  1.00  0.00           O  
ATOM    297  P     C    10      29.757  16.238  53.150  1.00  0.00           P  
ATOM    298  OP1   C    10      29.198  15.423  54.247  1.00  0.00           O  
ATOM    299  OP2   C    10      28.914  17.213  52.377  1.00  0.00           O  
ATOM    300  O5'   C    10      31.038  16.990  53.733  1.00  0.00           O  
ATOM    301  C5'   C    10      31.865  16.309  54.681  1.00  0.00           C  
ATOM    302  H5'   C    10      32.179  15.340  54.293  1.00  0.00           H  
ATOM    303 H5''   C    10      31.289  16.217  55.603  1.00  0.00           H  
ATOM    304  C4'   C    10      33.153  17.109  55.045  1.00  0.00           C  
ATOM    305  H4'   C    10      33.749  16.538  55.756  1.00  0.00           H  
ATOM    306  O4'   C    10      33.895  17.334  53.861  1.00  0.00           O  
ATOM    307  C1'   C    10      34.675  18.479  53.946  1.00  0.00           C  
ATOM    308  H1'   C    10      35.733  18.257  54.091  1.00  0.00           H  
ATOM    309  N1    C    10      34.584  19.472  52.820  1.00  0.00           N  
ATOM    310  C6    C    10      33.510  19.580  51.946  1.00  0.00           C  
ATOM    311  H6    C    10      32.688  18.906  52.136  1.00  0.00           H  
ATOM    312  C5    C    10      33.473  20.616  51.046  1.00  0.00           C  
ATOM    313  H5    C    10      32.638  20.730  50.371  1.00  0.00           H  
ATOM    314  C4    C    10      34.624  21.576  50.989  1.00  0.00           C  
ATOM    315  N4    C    10      34.773  22.403  50.054  1.00  0.00           N  
ATOM    316  H41   C    10      35.557  23.026  49.920  1.00  0.00           H  
ATOM    317  H42   C    10      34.067  22.344  49.335  1.00  0.00           H  
ATOM    318  N3    C    10      35.618  21.388  51.863  1.00  0.00           N  
ATOM    319  C2    C    10      35.604  20.420  52.785  1.00  0.00           C  
ATOM    320  O2    C    10      36.668  20.310  53.417  1.00  0.00           O  
ATOM    321  C3'   C    10      32.956  18.498  55.570  1.00  0.00           C  
ATOM    322  H3'   C    10      32.294  18.918  54.813  1.00  0.00           H  
ATOM    323  C2'   C    10      34.338  19.069  55.335  1.00  0.00           C  
ATOM    324  H2'   C    10      34.281  20.157  55.366  1.00  0.00           H  
ATOM    325  O2'   C    10      35.277  18.622  56.350  1.00  0.00           O  
ATOM    326 HO2'   C    10      35.760  17.845  56.059  1.00  0.00           H  
ATOM    327  O3'   C    10      32.479  18.676  56.884  1.00  0.00           O  
ATOM    328  P     U    11      31.609  19.958  57.290  1.00  0.00           P  
ATOM    329  OP1   U    11      31.138  19.800  58.652  1.00  0.00           O  
ATOM    330  OP2   U    11      30.635  20.255  56.246  1.00  0.00           O  
ATOM    331  O5'   U    11      32.652  21.139  57.487  1.00  0.00           O  
ATOM    332  C5'   U    11      33.666  21.063  58.492  1.00  0.00           C  
ATOM    333  H5'   U    11      34.282  20.178  58.331  1.00  0.00           H  
ATOM    334 H5''   U    11      33.262  21.136  59.501  1.00  0.00           H  
ATOM    335  C4'   U    11      34.835  22.166  58.297  1.00  0.00           C  
ATOM    336  H4'   U    11      35.629  21.927  59.004  1.00  0.00           H  
ATOM    337  O4'   U    11      35.365  21.971  57.014  1.00  0.00           O  
ATOM    338  C1'   U    11      36.036  23.132  56.604  1.00  0.00           C  
ATOM    339  H1'   U    11      37.125  23.098  56.574  1.00  0.00           H  
ATOM    340  N1    U    11      35.551  23.655  55.271  1.00  0.00           N  
ATOM    341  C6    U    11      34.417  23.267  54.681  1.00  0.00           C  
ATOM    342  H6    U    11      33.813  22.476  55.100  1.00  0.00           H  
ATOM    343  C5    U    11      33.988  23.732  53.494  1.00  0.00           C  
ATOM    344  H5    U    11      33.057  23.409  53.052  1.00  0.00           H  
ATOM    345  C4    U    11      34.707  24.812  52.749  1.00  0.00           C  
ATOM    346  O4    U    11      34.421  25.286  51.618  1.00  0.00           O  
ATOM    347  N3    U    11      35.821  25.225  53.456  1.00  0.00           N  
ATOM    348  H3    U    11      36.313  26.021  53.075  1.00  0.00           H  
ATOM    349  C2    U    11      36.286  24.691  54.679  1.00  0.00           C  
ATOM    350  O2    U    11      37.319  25.161  55.229  1.00  0.00           O  
ATOM    351  C3'   U    11      34.403  23.577  58.301  1.00  0.00           C  
ATOM    352  H3'   U    11      33.507  23.722  57.698  1.00  0.00           H  
ATOM    353  C2'   U    11      35.665  24.166  57.661  1.00  0.00           C  
ATOM    354  H2'   U    11      35.527  25.149  57.213  1.00  0.00           H  
ATOM    355  O2'   U    11      36.697  24.166  58.569  1.00  0.00           O  
ATOM    356 HO2'   U    11      36.337  24.278  59.452  1.00  0.00           H  
ATOM    357  O3'   U    11      34.143  23.965  59.666  1.00  0.00           O  
ATOM    358  P     C    12      32.987  25.105  59.949  1.00  0.00           P  
ATOM    359  OP1   C    12      32.762  25.322  61.411  1.00  0.00           O  
ATOM    360  OP2   C    12      31.895  24.752  59.062  1.00  0.00           O  
ATOM    361  O5'   C    12      33.604  26.415  59.295  1.00  0.00           O  
ATOM    362  C5'   C    12      34.779  26.987  59.894  1.00  0.00           C  
ATOM    363  H5'   C    12      35.375  26.122  60.185  1.00  0.00           H  
ATOM    364 H5''   C    12      34.389  27.551  60.741  1.00  0.00           H  
ATOM    365  C4'   C    12      35.501  27.937  58.940  1.00  0.00           C  
ATOM    366  H4'   C    12      36.471  28.266  59.314  1.00  0.00           H  
ATOM    367  O4'   C    12      35.750  27.438  57.631  1.00  0.00           O  
ATOM    368  C1'   C    12      35.909  28.508  56.699  1.00  0.00           C  
ATOM    369  H1'   C    12      36.924  28.711  56.356  1.00  0.00           H  
ATOM    370  N1    C    12      34.934  28.348  55.544  1.00  0.00           N  
ATOM    371  C6    C    12      33.865  27.517  55.633  1.00  0.00           C  
ATOM    372  H6    C    12      33.609  27.004  56.548  1.00  0.00           H  
ATOM    373  C5    C    12      33.139  27.266  54.566  1.00  0.00           C  
ATOM    374  H5    C    12      32.303  26.583  54.590  1.00  0.00           H  
ATOM    375  C4    C    12      33.530  27.931  53.406  1.00  0.00           C  
ATOM    376  N4    C    12      32.902  27.733  52.344  1.00  0.00           N  
ATOM    377  H41   C    12      33.511  28.027  51.594  1.00  0.00           H  
ATOM    378  H42   C    12      32.342  26.893  52.316  1.00  0.00           H  
ATOM    379  N3    C    12      34.429  28.863  53.345  1.00  0.00           N  
ATOM    380  C2    C    12      35.202  28.999  54.417  1.00  0.00           C  
ATOM    381  O2    C    12      36.061  29.909  54.364  1.00  0.00           O  
ATOM    382  C3'   C    12      34.705  29.248  58.739  1.00  0.00           C  
ATOM    383  H3'   C    12      33.685  28.982  58.463  1.00  0.00           H  
ATOM    384  C2'   C    12      35.363  29.713  57.443  1.00  0.00           C  
ATOM    385  H2'   C    12      34.785  30.458  56.897  1.00  0.00           H  
ATOM    386  O2'   C    12      36.464  30.445  57.757  1.00  0.00           O  
ATOM    387 HO2'   C    12      36.008  30.991  58.401  1.00  0.00           H  
ATOM    388  O3'   C    12      34.759  30.028  59.975  1.00  0.00           O  
ATOM    389  P     U    13      33.754  31.236  60.156  1.00  0.00           P  
ATOM    390  OP1   U    13      34.368  32.080  61.197  1.00  0.00           O  
ATOM    391  OP2   U    13      32.360  30.836  60.403  1.00  0.00           O  
ATOM    392  O5'   U    13      33.932  32.107  58.812  1.00  0.00           O  
ATOM    393  C5'   U    13      34.852  33.210  58.739  1.00  0.00           C  
ATOM    394  H5'   U    13      35.886  32.870  58.781  1.00  0.00           H  
ATOM    395 H5''   U    13      34.628  33.871  59.577  1.00  0.00           H  
ATOM    396  C4'   U    13      34.807  33.980  57.402  1.00  0.00           C  
ATOM    397  H4'   U    13      35.518  34.798  57.515  1.00  0.00           H  
ATOM    398  O4'   U    13      34.888  33.154  56.212  1.00  0.00           O  
ATOM    399  C1'   U    13      34.103  33.862  55.253  1.00  0.00           C  
ATOM    400  H1'   U    13      34.769  34.219  54.468  1.00  0.00           H  
ATOM    401  N1    U    13      33.016  33.026  54.633  1.00  0.00           N  
ATOM    402  C6    U    13      32.509  31.863  55.320  1.00  0.00           C  
ATOM    403  H6    U    13      32.575  31.839  56.398  1.00  0.00           H  
ATOM    404  C5    U    13      31.830  30.873  54.658  1.00  0.00           C  
ATOM    405  H5    U    13      31.440  29.999  55.159  1.00  0.00           H  
ATOM    406  C4    U    13      31.602  31.018  53.228  1.00  0.00           C  
ATOM    407  O4    U    13      31.001  30.198  52.492  1.00  0.00           O  
ATOM    408  N3    U    13      32.102  32.194  52.679  1.00  0.00           N  
ATOM    409  H3    U    13      31.953  32.325  51.689  1.00  0.00           H  
ATOM    410  C2    U    13      32.660  33.289  53.350  1.00  0.00           C  
ATOM    411  O2    U    13      32.953  34.363  52.794  1.00  0.00           O  
ATOM    412  C3'   U    13      33.432  34.657  57.303  1.00  0.00           C  
ATOM    413  H3'   U    13      32.622  33.935  57.403  1.00  0.00           H  
ATOM    414  C2'   U    13      33.475  35.128  55.881  1.00  0.00           C  
ATOM    415  H2'   U    13      32.441  35.283  55.573  1.00  0.00           H  
ATOM    416  O2'   U    13      34.306  36.280  55.733  1.00  0.00           O  
ATOM    417 HO2'   U    13      34.157  36.604  54.841  1.00  0.00           H  
ATOM    418  O3'   U    13      33.361  35.792  58.226  1.00  0.00           O  
ATOM    419  P     A    14      31.948  36.531  58.574  1.00  0.00           P  
ATOM    420  OP1   A    14      32.346  37.442  59.685  1.00  0.00           O  
ATOM    421  OP2   A    14      30.929  35.505  58.856  1.00  0.00           O  
ATOM    422  O5'   A    14      31.517  37.318  57.210  1.00  0.00           O  
ATOM    423  C5'   A    14      32.087  38.460  56.619  1.00  0.00           C  
ATOM    424  H5'   A    14      33.175  38.526  56.601  1.00  0.00           H  
ATOM    425 H5''   A    14      31.724  39.331  57.165  1.00  0.00           H  
ATOM    426  C4'   A    14      31.622  38.662  55.133  1.00  0.00           C  
ATOM    427  H4'   A    14      32.139  39.483  54.637  1.00  0.00           H  
ATOM    428  O4'   A    14      31.867  37.562  54.251  1.00  0.00           O  
ATOM    429  C1'   A    14      30.746  37.541  53.247  1.00  0.00           C  
ATOM    430  H1'   A    14      31.189  37.801  52.285  1.00  0.00           H  
ATOM    431  N9    A    14      30.110  36.234  53.207  1.00  0.00           N  
ATOM    432  C8    A    14      29.986  35.397  54.254  1.00  0.00           C  
ATOM    433  H8    A    14      30.197  35.773  55.244  1.00  0.00           H  
ATOM    434  N7    A    14      29.437  34.248  53.964  1.00  0.00           N  
ATOM    435  C5    A    14      29.322  34.291  52.530  1.00  0.00           C  
ATOM    436  C6    A    14      28.716  33.483  51.556  1.00  0.00           C  
ATOM    437  N6    A    14      28.323  32.220  51.825  1.00  0.00           N  
ATOM    438  H61   A    14      27.885  31.748  51.048  1.00  0.00           H  
ATOM    439  H62   A    14      28.412  31.841  52.757  1.00  0.00           H  
ATOM    440  N1    A    14      28.381  34.030  50.337  1.00  0.00           N  
ATOM    441  C2    A    14      28.841  35.230  50.118  1.00  0.00           C  
ATOM    442  H2    A    14      28.835  35.637  49.117  1.00  0.00           H  
ATOM    443  N3    A    14      29.475  36.033  50.937  1.00  0.00           N  
ATOM    444  C4    A    14      29.598  35.555  52.186  1.00  0.00           C  
ATOM    445  C3'   A    14      30.094  38.802  55.114  1.00  0.00           C  
ATOM    446  H3'   A    14      29.804  37.931  55.702  1.00  0.00           H  
ATOM    447  C2'   A    14      29.825  38.650  53.639  1.00  0.00           C  
ATOM    448  H2'   A    14      28.761  38.416  53.585  1.00  0.00           H  
ATOM    449  O2'   A    14      30.162  39.858  53.002  1.00  0.00           O  
ATOM    450 HO2'   A    14      30.142  40.515  53.701  1.00  0.00           H  
ATOM    451  O3'   A    14      29.704  40.033  55.722  1.00  0.00           O  
ATOM    452  P     G    15      28.128  40.377  55.980  1.00  0.00           P  
ATOM    453  OP1   G    15      27.982  41.783  56.503  1.00  0.00           O  
ATOM    454  OP2   G    15      27.568  39.295  56.813  1.00  0.00           O  
ATOM    455  O5'   G    15      27.426  40.241  54.517  1.00  0.00           O  
ATOM    456  C5'   G    15      27.495  41.284  53.507  1.00  0.00           C  
ATOM    457  H5'   G    15      28.536  41.323  53.187  1.00  0.00           H  
ATOM    458 H5''   G    15      27.209  42.245  53.934  1.00  0.00           H  
ATOM    459  C4'   G    15      26.628  40.954  52.292  1.00  0.00           C  
ATOM    460  H4'   G    15      26.591  41.851  51.675  1.00  0.00           H  
ATOM    461  O4'   G    15      27.162  39.883  51.576  1.00  0.00           O  
ATOM    462  C1'   G    15      26.057  39.226  50.892  1.00  0.00           C  
ATOM    463  H1'   G    15      26.187  39.267  49.810  1.00  0.00           H  
ATOM    464  N9    G    15      26.200  37.797  51.210  1.00  0.00           N  
ATOM    465  C8    G    15      26.461  37.310  52.472  1.00  0.00           C  
ATOM    466  H8    G    15      26.815  37.850  53.337  1.00  0.00           H  
ATOM    467  N7    G    15      26.008  36.099  52.592  1.00  0.00           N  
ATOM    468  C5    G    15      25.536  35.748  51.275  1.00  0.00           C  
ATOM    469  C6    G    15      24.788  34.649  50.858  1.00  0.00           C  
ATOM    470  O6    G    15      24.431  33.643  51.524  1.00  0.00           O  
ATOM    471  N1    G    15      24.474  34.591  49.534  1.00  0.00           N  
ATOM    472  H1    G    15      24.051  33.738  49.196  1.00  0.00           H  
ATOM    473  C2    G    15      24.590  35.696  48.769  1.00  0.00           C  
ATOM    474  N2    G    15      24.171  35.629  47.537  1.00  0.00           N  
ATOM    475  H21   G    15      23.458  34.923  47.425  1.00  0.00           H  
ATOM    476  H22   G    15      24.427  36.338  46.864  1.00  0.00           H  
ATOM    477  N3    G    15      25.259  36.792  49.141  1.00  0.00           N  
ATOM    478  C4    G    15      25.683  36.811  50.476  1.00  0.00           C  
ATOM    479  C3'   G    15      25.152  40.620  52.619  1.00  0.00           C  
ATOM    480  H3'   G    15      25.081  40.004  53.515  1.00  0.00           H  
ATOM    481  C2'   G    15      24.791  39.807  51.398  1.00  0.00           C  
ATOM    482  H2'   G    15      23.962  39.162  51.687  1.00  0.00           H  
ATOM    483  O2'   G    15      24.387  40.637  50.272  1.00  0.00           O  
ATOM    484 HO2'   G    15      23.552  40.991  50.588  1.00  0.00           H  
ATOM    485  O3'   G    15      24.290  41.718  52.734  1.00  0.00           O  
ATOM    486  P     U    16      22.818  41.658  53.206  1.00  0.00           P  
ATOM    487  OP1   U    16      22.471  42.947  53.829  1.00  0.00           O  
ATOM    488  OP2   U    16      22.798  40.393  53.997  1.00  0.00           O  
ATOM    489  O5'   U    16      21.878  41.451  51.865  1.00  0.00           O  
ATOM    490  C5'   U    16      21.606  42.587  51.058  1.00  0.00           C  
ATOM    491  H5'   U    16      22.494  43.103  50.694  1.00  0.00           H  
ATOM    492 H5''   U    16      21.011  43.315  51.610  1.00  0.00           H  
ATOM    493  C4'   U    16      20.855  42.103  49.785  1.00  0.00           C  
ATOM    494  H4'   U    16      20.553  42.949  49.169  1.00  0.00           H  
ATOM    495  O4'   U    16      21.706  41.261  49.063  1.00  0.00           O  
ATOM    496  C1'   U    16      20.926  40.281  48.336  1.00  0.00           C  
ATOM    497  H1'   U    16      21.059  40.310  47.254  1.00  0.00           H  
ATOM    498  N1    U    16      21.463  38.959  48.845  1.00  0.00           N  
ATOM    499  C6    U    16      21.886  38.769  50.157  1.00  0.00           C  
ATOM    500  H6    U    16      22.135  39.584  50.821  1.00  0.00           H  
ATOM    501  C5    U    16      21.886  37.538  50.750  1.00  0.00           C  
ATOM    502  H5    U    16      22.197  37.345  51.766  1.00  0.00           H  
ATOM    503  C4    U    16      21.531  36.365  50.026  1.00  0.00           C  
ATOM    504  O4    U    16      21.508  35.214  50.484  1.00  0.00           O  
ATOM    505  N3    U    16      21.273  36.567  48.669  1.00  0.00           N  
ATOM    506  H3    U    16      20.860  35.739  48.264  1.00  0.00           H  
ATOM    507  C2    U    16      21.226  37.812  47.998  1.00  0.00           C  
ATOM    508  O2    U    16      20.856  37.843  46.819  1.00  0.00           O  
ATOM    509  C3'   U    16      19.603  41.264  50.065  1.00  0.00           C  
ATOM    510  H3'   U    16      19.748  40.534  50.861  1.00  0.00           H  
ATOM    511  C2'   U    16      19.488  40.494  48.707  1.00  0.00           C  
ATOM    512  H2'   U    16      18.883  39.591  48.793  1.00  0.00           H  
ATOM    513  O2'   U    16      18.856  41.349  47.802  1.00  0.00           O  
ATOM    514 HO2'   U    16      18.123  41.632  48.354  1.00  0.00           H  
ATOM    515  O3'   U    16      18.567  42.200  50.328  1.00  0.00           O  
ATOM    516  P     G    17      17.416  41.680  51.196  1.00  0.00           P  
ATOM    517  OP1   G    17      17.902  41.283  52.525  1.00  0.00           O  
ATOM    518  OP2   G    17      16.717  40.645  50.386  1.00  0.00           O  
ATOM    519  O5'   G    17      16.272  42.825  51.402  1.00  0.00           O  
ATOM    520  C5'   G    17      16.437  43.791  52.419  1.00  0.00           C  
ATOM    521  H5'   G    17      17.250  44.483  52.197  1.00  0.00           H  
ATOM    522 H5''   G    17      16.695  43.344  53.379  1.00  0.00           H  
ATOM    523  C4'   G    17      15.179  44.589  52.667  1.00  0.00           C  
ATOM    524  H4'   G    17      15.341  45.334  53.445  1.00  0.00           H  
ATOM    525  O4'   G    17      14.816  45.340  51.486  1.00  0.00           O  
ATOM    526  C1'   G    17      13.429  45.348  51.383  1.00  0.00           C  
ATOM    527  H1'   G    17      12.989  46.345  51.347  1.00  0.00           H  
ATOM    528  N9    G    17      13.110  44.590  50.187  1.00  0.00           N  
ATOM    529  C8    G    17      13.918  43.897  49.283  1.00  0.00           C  
ATOM    530  H8    G    17      14.937  43.772  49.617  1.00  0.00           H  
ATOM    531  N7    G    17      13.351  43.507  48.184  1.00  0.00           N  
ATOM    532  C5    G    17      12.003  43.983  48.438  1.00  0.00           C  
ATOM    533  C6    G    17      10.861  44.154  47.549  1.00  0.00           C  
ATOM    534  O6    G    17      10.709  43.824  46.368  1.00  0.00           O  
ATOM    535  N1    G    17       9.738  44.572  48.222  1.00  0.00           N  
ATOM    536  H1    G    17       8.898  44.637  47.665  1.00  0.00           H  
ATOM    537  C2    G    17       9.789  45.250  49.394  1.00  0.00           C  
ATOM    538  N2    G    17       8.667  45.669  49.859  1.00  0.00           N  
ATOM    539  H21   G    17       7.776  45.423  49.453  1.00  0.00           H  
ATOM    540  H22   G    17       8.704  45.858  50.851  1.00  0.00           H  
ATOM    541  N3    G    17      10.793  45.194  50.196  1.00  0.00           N  
ATOM    542  C4    G    17      11.890  44.541  49.686  1.00  0.00           C  
ATOM    543  C3'   G    17      14.005  43.667  53.071  1.00  0.00           C  
ATOM    544  H3'   G    17      14.067  42.822  52.385  1.00  0.00           H  
ATOM    545  C2'   G    17      12.817  44.504  52.568  1.00  0.00           C  
ATOM    546  H2'   G    17      12.005  43.824  52.310  1.00  0.00           H  
ATOM    547  O2'   G    17      12.447  45.498  53.563  1.00  0.00           O  
ATOM    548 HO2'   G    17      12.805  45.125  54.371  1.00  0.00           H  
ATOM    549  O3'   G    17      14.039  43.229  54.411  1.00  0.00           O  
ATOM    550  P     C    18      13.392  41.883  54.879  1.00  0.00           P  
ATOM    551  OP1   C    18      13.698  41.584  56.326  1.00  0.00           O  
ATOM    552  OP2   C    18      13.761  40.867  53.868  1.00  0.00           O  
ATOM    553  O5'   C    18      11.798  42.035  54.745  1.00  0.00           O  
ATOM    554  C5'   C    18      11.036  43.028  55.425  1.00  0.00           C  
ATOM    555  H5'   C    18      11.283  44.056  55.161  1.00  0.00           H  
ATOM    556 H5''   C    18      11.196  42.947  56.500  1.00  0.00           H  
ATOM    557  C4'   C    18       9.507  42.922  55.120  1.00  0.00           C  
ATOM    558  H4'   C    18       9.003  43.674  55.726  1.00  0.00           H  
ATOM    559  O4'   C    18       9.277  43.092  53.770  1.00  0.00           O  
ATOM    560  C1'   C    18       8.537  42.055  53.098  1.00  0.00           C  
ATOM    561  H1'   C    18       7.462  42.227  53.052  1.00  0.00           H  
ATOM    562  N1    C    18       8.811  41.820  51.676  1.00  0.00           N  
ATOM    563  C6    C    18      10.061  41.578  51.251  1.00  0.00           C  
ATOM    564  H6    C    18      10.838  41.399  51.979  1.00  0.00           H  
ATOM    565  C5    C    18      10.397  41.518  49.928  1.00  0.00           C  
ATOM    566  H5    C    18      11.419  41.388  49.603  1.00  0.00           H  
ATOM    567  C4    C    18       9.326  41.557  49.053  1.00  0.00           C  
ATOM    568  N4    C    18       9.438  41.296  47.795  1.00  0.00           N  
ATOM    569  H41   C    18       8.602  41.587  47.309  1.00  0.00           H  
ATOM    570  H42   C    18      10.226  40.770  47.444  1.00  0.00           H  
ATOM    571  N3    C    18       8.100  41.857  49.404  1.00  0.00           N  
ATOM    572  C2    C    18       7.785  42.041  50.722  1.00  0.00           C  
ATOM    573  O2    C    18       6.661  42.485  51.024  1.00  0.00           O  
ATOM    574  C3'   C    18       8.944  41.538  55.372  1.00  0.00           C  
ATOM    575  H3'   C    18       9.655  40.979  55.980  1.00  0.00           H  
ATOM    576  C2'   C    18       8.772  40.894  53.991  1.00  0.00           C  
ATOM    577  H2'   C    18       9.703  40.435  53.659  1.00  0.00           H  
ATOM    578  O2'   C    18       7.693  39.983  53.994  1.00  0.00           O  
ATOM    579 HO2'   C    18       6.823  40.359  53.843  1.00  0.00           H  
ATOM    580  O3'   C    18       7.673  41.767  56.076  1.00  0.00           O  
ATOM    581  P     A    19       7.519  41.321  57.575  1.00  0.00           P  
ATOM    582  OP1   A    19       7.600  39.827  57.580  1.00  0.00           O  
ATOM    583  OP2   A    19       6.261  41.949  58.147  1.00  0.00           O  
ATOM    584  O5'   A    19       8.775  41.915  58.375  1.00  0.00           O  
ATOM    585  C5'   A    19       8.859  43.333  58.698  1.00  0.00           C  
ATOM    586  H5'   A    19       8.108  44.014  58.298  1.00  0.00           H  
ATOM    587 H5''   A    19       9.803  43.792  58.407  1.00  0.00           H  
ATOM    588  C4'   A    19       8.991  43.578  60.190  1.00  0.00           C  
ATOM    589  H4'   A    19       8.977  44.650  60.389  1.00  0.00           H  
ATOM    590  O4'   A    19       7.831  43.076  60.972  1.00  0.00           O  
ATOM    591  C1'   A    19       8.196  42.702  62.322  1.00  0.00           C  
ATOM    592  H1'   A    19       7.661  43.286  63.071  1.00  0.00           H  
ATOM    593  N9    A    19       8.033  41.288  62.628  1.00  0.00           N  
ATOM    594  C8    A    19       7.818  40.263  61.752  1.00  0.00           C  
ATOM    595  H8    A    19       7.568  40.541  60.739  1.00  0.00           H  
ATOM    596  N7    A    19       7.831  39.059  62.289  1.00  0.00           N  
ATOM    597  C5    A    19       8.199  39.350  63.661  1.00  0.00           C  
ATOM    598  C6    A    19       8.445  38.613  64.873  1.00  0.00           C  
ATOM    599  N6    A    19       8.207  37.303  65.032  1.00  0.00           N  
ATOM    600  H61   A    19       8.237  36.890  65.953  1.00  0.00           H  
ATOM    601  H62   A    19       7.711  36.784  64.322  1.00  0.00           H  
ATOM    602  N1    A    19       8.926  39.140  65.998  1.00  0.00           N  
ATOM    603  C2    A    19       9.029  40.463  65.968  1.00  0.00           C  
ATOM    604  H2    A    19       9.323  40.937  66.892  1.00  0.00           H  
ATOM    605  N3    A    19       8.710  41.344  65.002  1.00  0.00           N  
ATOM    606  C4    A    19       8.365  40.712  63.827  1.00  0.00           C  
ATOM    607  C3'   A    19      10.182  42.978  60.870  1.00  0.00           C  
ATOM    608  H3'   A    19      10.348  41.924  60.648  1.00  0.00           H  
ATOM    609  C2'   A    19       9.722  43.080  62.315  1.00  0.00           C  
ATOM    610  H2'   A    19      10.332  42.411  62.923  1.00  0.00           H  
ATOM    611  O2'   A    19       9.715  44.409  62.886  1.00  0.00           O  
ATOM    612 HO2'   A    19      10.293  44.976  62.370  1.00  0.00           H  
ATOM    613  O3'   A    19      11.308  43.784  60.714  1.00  0.00           O  
ATOM    614  P     G    20      12.711  43.067  60.131  1.00  0.00           P  
ATOM    615  OP1   G    20      13.737  44.121  59.905  1.00  0.00           O  
ATOM    616  OP2   G    20      12.289  42.166  59.022  1.00  0.00           O  
ATOM    617  O5'   G    20      13.110  42.079  61.356  1.00  0.00           O  
ATOM    618  C5'   G    20      13.691  42.551  62.544  1.00  0.00           C  
ATOM    619  H5'   G    20      13.114  43.382  62.949  1.00  0.00           H  
ATOM    620 H5''   G    20      14.736  42.803  62.361  1.00  0.00           H  
ATOM    621  C4'   G    20      13.587  41.529  63.663  1.00  0.00           C  
ATOM    622  H4'   G    20      13.976  42.019  64.555  1.00  0.00           H  
ATOM    623  O4'   G    20      12.283  41.123  63.816  1.00  0.00           O  
ATOM    624  C1'   G    20      12.274  39.787  64.224  1.00  0.00           C  
ATOM    625  H1'   G    20      11.712  39.760  65.157  1.00  0.00           H  
ATOM    626  N9    G    20      11.612  39.015  63.159  1.00  0.00           N  
ATOM    627  C8    G    20      11.339  39.413  61.852  1.00  0.00           C  
ATOM    628  H8    G    20      11.795  40.323  61.492  1.00  0.00           H  
ATOM    629  N7    G    20      10.788  38.421  61.177  1.00  0.00           N  
ATOM    630  C5    G    20      10.626  37.367  62.082  1.00  0.00           C  
ATOM    631  C6    G    20      10.093  36.008  61.952  1.00  0.00           C  
ATOM    632  O6    G    20       9.481  35.548  60.962  1.00  0.00           O  
ATOM    633  N1    G    20      10.423  35.182  63.021  1.00  0.00           N  
ATOM    634  H1    G    20      10.216  34.196  62.946  1.00  0.00           H  
ATOM    635  C2    G    20      10.954  35.655  64.147  1.00  0.00           C  
ATOM    636  N2    G    20      11.027  34.894  65.141  1.00  0.00           N  
ATOM    637  H21   G    20      10.758  33.941  64.942  1.00  0.00           H  
ATOM    638  H22   G    20      11.523  35.006  66.014  1.00  0.00           H  
ATOM    639  N3    G    20      11.380  36.899  64.344  1.00  0.00           N  
ATOM    640  C4    G    20      11.286  37.672  63.232  1.00  0.00           C  
ATOM    641  C3'   G    20      14.407  40.312  63.449  1.00  0.00           C  
ATOM    642  H3'   G    20      14.158  39.894  62.474  1.00  0.00           H  
ATOM    643  C2'   G    20      13.733  39.338  64.445  1.00  0.00           C  
ATOM    644  H2'   G    20      13.885  38.289  64.191  1.00  0.00           H  
ATOM    645  O2'   G    20      14.284  39.426  65.752  1.00  0.00           O  
ATOM    646 HO2'   G    20      14.408  38.516  66.032  1.00  0.00           H  
ATOM    647  O3'   G    20      15.736  40.587  63.671  1.00  0.00           O  
ATOM    648  P     C    21      16.923  39.985  62.711  1.00  0.00           P  
ATOM    649  OP1   C    21      18.227  40.492  63.024  1.00  0.00           O  
ATOM    650  OP2   C    21      16.475  39.852  61.302  1.00  0.00           O  
ATOM    651  O5'   C    21      16.890  38.522  63.290  1.00  0.00           O  
ATOM    652  C5'   C    21      17.275  38.270  64.548  1.00  0.00           C  
ATOM    653  H5'   C    21      16.722  38.825  65.306  1.00  0.00           H  
ATOM    654 H5''   C    21      18.322  38.563  64.627  1.00  0.00           H  
ATOM    655  C4'   C    21      17.072  36.713  64.779  1.00  0.00           C  
ATOM    656  H4'   C    21      17.493  36.398  65.734  1.00  0.00           H  
ATOM    657  O4'   C    21      15.666  36.420  64.667  1.00  0.00           O  
ATOM    658  C1'   C    21      15.468  35.028  64.333  1.00  0.00           C  
ATOM    659  H1'   C    21      14.932  34.447  65.083  1.00  0.00           H  
ATOM    660  N1    C    21      14.723  34.940  63.035  1.00  0.00           N  
ATOM    661  C6    C    21      14.625  36.021  62.169  1.00  0.00           C  
ATOM    662  H6    C    21      15.103  36.930  62.503  1.00  0.00           H  
ATOM    663  C5    C    21      13.780  35.875  61.070  1.00  0.00           C  
ATOM    664  H5    C    21      13.616  36.703  60.396  1.00  0.00           H  
ATOM    665  C4    C    21      13.059  34.671  60.921  1.00  0.00           C  
ATOM    666  N4    C    21      12.238  34.464  59.897  1.00  0.00           N  
ATOM    667  H41   C    21      11.638  33.664  60.039  1.00  0.00           H  
ATOM    668  H42   C    21      12.070  35.246  59.279  1.00  0.00           H  
ATOM    669  N3    C    21      13.275  33.657  61.748  1.00  0.00           N  
ATOM    670  C2    C    21      14.187  33.711  62.702  1.00  0.00           C  
ATOM    671  O2    C    21      14.494  32.662  63.263  1.00  0.00           O  
ATOM    672  C3'   C    21      17.662  35.870  63.745  1.00  0.00           C  
ATOM    673  H3'   C    21      17.341  36.263  62.780  1.00  0.00           H  
ATOM    674  C2'   C    21      16.864  34.567  64.075  1.00  0.00           C  
ATOM    675  H2'   C    21      16.851  33.786  63.314  1.00  0.00           H  
ATOM    676  O2'   C    21      17.192  33.899  65.329  1.00  0.00           O  
ATOM    677 HO2'   C    21      16.822  33.013  65.338  1.00  0.00           H  
ATOM    678  O3'   C    21      19.035  35.674  63.918  1.00  0.00           O  
ATOM    679  P     U    22      19.850  34.957  62.758  1.00  0.00           P  
ATOM    680  OP1   U    22      21.256  35.016  63.123  1.00  0.00           O  
ATOM    681  OP2   U    22      19.434  35.680  61.539  1.00  0.00           O  
ATOM    682  O5'   U    22      19.442  33.466  62.517  1.00  0.00           O  
ATOM    683  C5'   U    22      19.718  32.520  63.569  1.00  0.00           C  
ATOM    684  H5'   U    22      19.409  32.893  64.545  1.00  0.00           H  
ATOM    685 H5''   U    22      20.797  32.374  63.520  1.00  0.00           H  
ATOM    686  C4'   U    22      19.090  31.167  63.318  1.00  0.00           C  
ATOM    687  H4'   U    22      19.265  30.480  64.146  1.00  0.00           H  
ATOM    688  O4'   U    22      17.690  31.368  63.145  1.00  0.00           O  
ATOM    689  C1'   U    22      17.259  30.435  62.154  1.00  0.00           C  
ATOM    690  H1'   U    22      16.369  29.939  62.540  1.00  0.00           H  
ATOM    691  N1    U    22      16.728  31.085  60.884  1.00  0.00           N  
ATOM    692  C6    U    22      16.689  32.462  60.736  1.00  0.00           C  
ATOM    693  H6    U    22      17.286  33.130  61.338  1.00  0.00           H  
ATOM    694  C5    U    22      15.870  33.038  59.811  1.00  0.00           C  
ATOM    695  H5    U    22      15.895  34.106  59.655  1.00  0.00           H  
ATOM    696  C4    U    22      15.027  32.277  58.909  1.00  0.00           C  
ATOM    697  O4    U    22      14.384  32.814  58.027  1.00  0.00           O  
ATOM    698  N3    U    22      15.052  30.921  59.113  1.00  0.00           N  
ATOM    699  H3    U    22      14.352  30.351  58.660  1.00  0.00           H  
ATOM    700  C2    U    22      15.850  30.266  60.089  1.00  0.00           C  
ATOM    701  O2    U    22      15.714  29.058  60.262  1.00  0.00           O  
ATOM    702  C3'   U    22      19.591  30.552  62.026  1.00  0.00           C  
ATOM    703  H3'   U    22      19.601  31.268  61.203  1.00  0.00           H  
ATOM    704  C2'   U    22      18.459  29.566  61.903  1.00  0.00           C  
ATOM    705  H2'   U    22      18.370  29.230  60.869  1.00  0.00           H  
ATOM    706  O2'   U    22      18.426  28.409  62.691  1.00  0.00           O  
ATOM    707 HO2'   U    22      17.931  27.735  62.219  1.00  0.00           H  
ATOM    708  O3'   U    22      20.840  29.983  62.306  1.00  0.00           O  
ATOM    709  P     C    23      22.025  29.800  61.235  1.00  0.00           P  
ATOM    710  OP1   C    23      23.214  29.281  62.012  1.00  0.00           O  
ATOM    711  OP2   C    23      22.097  31.071  60.429  1.00  0.00           O  
ATOM    712  O5'   C    23      21.507  28.625  60.311  1.00  0.00           O  
ATOM    713  C5'   C    23      21.397  27.322  60.812  1.00  0.00           C  
ATOM    714  H5'   C    23      21.141  27.435  61.866  1.00  0.00           H  
ATOM    715 H5''   C    23      22.336  26.779  60.706  1.00  0.00           H  
ATOM    716  C4'   C    23      20.348  26.510  60.070  1.00  0.00           C  
ATOM    717  H4'   C    23      20.477  25.505  60.471  1.00  0.00           H  
ATOM    718  O4'   C    23      19.080  27.044  60.170  1.00  0.00           O  
ATOM    719  C1'   C    23      18.337  26.820  58.993  1.00  0.00           C  
ATOM    720  H1'   C    23      17.427  26.237  59.135  1.00  0.00           H  
ATOM    721  N1    C    23      17.991  28.016  58.139  1.00  0.00           N  
ATOM    722  C6    C    23      18.632  29.265  58.244  1.00  0.00           C  
ATOM    723  H6    C    23      19.559  29.335  58.793  1.00  0.00           H  
ATOM    724  C5    C    23      18.050  30.364  57.603  1.00  0.00           C  
ATOM    725  H5    C    23      18.522  31.336  57.612  1.00  0.00           H  
ATOM    726  C4    C    23      16.951  30.119  56.842  1.00  0.00           C  
ATOM    727  N4    C    23      16.455  31.074  56.117  1.00  0.00           N  
ATOM    728  H41   C    23      15.643  30.859  55.557  1.00  0.00           H  
ATOM    729  H42   C    23      16.816  32.013  56.212  1.00  0.00           H  
ATOM    730  N3    C    23      16.422  28.876  56.645  1.00  0.00           N  
ATOM    731  C2    C    23      16.858  27.846  57.372  1.00  0.00           C  
ATOM    732  O2    C    23      16.299  26.744  57.089  1.00  0.00           O  
ATOM    733  C3'   C    23      20.729  26.423  58.555  1.00  0.00           C  
ATOM    734  H3'   C    23      21.002  27.389  58.129  1.00  0.00           H  
ATOM    735  C2'   C    23      19.292  25.974  58.118  1.00  0.00           C  
ATOM    736  H2'   C    23      19.121  26.229  57.072  1.00  0.00           H  
ATOM    737  O2'   C    23      19.102  24.594  58.295  1.00  0.00           O  
ATOM    738 HO2'   C    23      20.013  24.415  58.538  1.00  0.00           H  
ATOM    739  O3'   C    23      21.700  25.408  58.276  1.00  0.00           O  
ATOM    740  P     G    24      22.584  25.533  57.001  1.00  0.00           P  
ATOM    741  OP1   G    24      23.466  24.347  56.972  1.00  0.00           O  
ATOM    742  OP2   G    24      23.074  26.906  56.869  1.00  0.00           O  
ATOM    743  O5'   G    24      21.498  25.269  55.917  1.00  0.00           O  
ATOM    744  C5'   G    24      20.854  24.049  55.769  1.00  0.00           C  
ATOM    745  H5'   G    24      20.490  23.670  56.724  1.00  0.00           H  
ATOM    746 H5''   G    24      21.574  23.296  55.447  1.00  0.00           H  
ATOM    747  C4'   G    24      19.736  24.124  54.799  1.00  0.00           C  
ATOM    748  H4'   G    24      19.478  23.092  54.563  1.00  0.00           H  
ATOM    749  O4'   G    24      18.705  24.930  55.228  1.00  0.00           O  
ATOM    750  C1'   G    24      18.190  25.730  54.094  1.00  0.00           C  
ATOM    751  H1'   G    24      17.103  25.647  54.102  1.00  0.00           H  
ATOM    752  N9    G    24      18.544  27.193  54.022  1.00  0.00           N  
ATOM    753  C8    G    24      19.455  27.875  54.754  1.00  0.00           C  
ATOM    754  H8    G    24      20.082  27.402  55.496  1.00  0.00           H  
ATOM    755  N7    G    24      19.489  29.155  54.406  1.00  0.00           N  
ATOM    756  C5    G    24      18.498  29.363  53.428  1.00  0.00           C  
ATOM    757  C6    G    24      18.077  30.542  52.709  1.00  0.00           C  
ATOM    758  O6    G    24      18.498  31.712  52.677  1.00  0.00           O  
ATOM    759  N1    G    24      17.142  30.233  51.815  1.00  0.00           N  
ATOM    760  H1    G    24      16.947  30.943  51.125  1.00  0.00           H  
ATOM    761  C2    G    24      16.568  29.044  51.697  1.00  0.00           C  
ATOM    762  N2    G    24      15.802  28.948  50.660  1.00  0.00           N  
ATOM    763  H21   G    24      15.469  29.750  50.144  1.00  0.00           H  
ATOM    764  H22   G    24      15.251  28.140  50.408  1.00  0.00           H  
ATOM    765  N3    G    24      16.884  27.966  52.411  1.00  0.00           N  
ATOM    766  C4    G    24      17.898  28.166  53.241  1.00  0.00           C  
ATOM    767  C3'   G    24      20.192  24.691  53.445  1.00  0.00           C  
ATOM    768  H3'   G    24      20.873  25.543  53.430  1.00  0.00           H  
ATOM    769  C2'   G    24      18.805  25.032  52.887  1.00  0.00           C  
ATOM    770  H2'   G    24      18.892  25.736  52.059  1.00  0.00           H  
ATOM    771  O2'   G    24      17.999  23.924  52.446  1.00  0.00           O  
ATOM    772 HO2'   G    24      17.118  24.265  52.279  1.00  0.00           H  
ATOM    773  O3'   G    24      20.711  23.658  52.704  1.00  0.00           O  
ATOM    774  P     A    25      21.850  23.928  51.589  1.00  0.00           P  
ATOM    775  OP1   A    25      22.174  22.626  50.882  1.00  0.00           O  
ATOM    776  OP2   A    25      22.818  24.714  52.325  1.00  0.00           O  
ATOM    777  O5'   A    25      21.014  24.840  50.535  1.00  0.00           O  
ATOM    778  C5'   A    25      20.019  24.157  49.768  1.00  0.00           C  
ATOM    779  H5'   A    25      19.248  23.686  50.378  1.00  0.00           H  
ATOM    780 H5''   A    25      20.492  23.421  49.118  1.00  0.00           H  
ATOM    781  C4'   A    25      19.151  25.179  48.837  1.00  0.00           C  
ATOM    782  H4'   A    25      18.377  24.642  48.289  1.00  0.00           H  
ATOM    783  O4'   A    25      18.553  26.153  49.722  1.00  0.00           O  
ATOM    784  C1'   A    25      18.593  27.447  49.096  1.00  0.00           C  
ATOM    785  H1'   A    25      17.587  27.865  49.050  1.00  0.00           H  
ATOM    786  N9    A    25      19.396  28.392  49.896  1.00  0.00           N  
ATOM    787  C8    A    25      20.278  28.263  50.944  1.00  0.00           C  
ATOM    788  H8    A    25      20.386  27.301  51.422  1.00  0.00           H  
ATOM    789  N7    A    25      20.977  29.352  51.297  1.00  0.00           N  
ATOM    790  C5    A    25      20.290  30.278  50.469  1.00  0.00           C  
ATOM    791  C6    A    25      20.377  31.671  50.413  1.00  0.00           C  
ATOM    792  N6    A    25      21.260  32.346  51.184  1.00  0.00           N  
ATOM    793  H61   A    25      21.255  33.355  51.124  1.00  0.00           H  
ATOM    794  H62   A    25      22.011  31.855  51.645  1.00  0.00           H  
ATOM    795  N1    A    25      19.631  32.402  49.529  1.00  0.00           N  
ATOM    796  C2    A    25      18.778  31.708  48.790  1.00  0.00           C  
ATOM    797  H2    A    25      18.269  32.284  48.032  1.00  0.00           H  
ATOM    798  N3    A    25      18.581  30.418  48.779  1.00  0.00           N  
ATOM    799  C4    A    25      19.443  29.689  49.605  1.00  0.00           C  
ATOM    800  C3'   A    25      19.956  26.020  47.837  1.00  0.00           C  
ATOM    801  H3'   A    25      20.890  26.314  48.316  1.00  0.00           H  
ATOM    802  C2'   A    25      19.035  27.264  47.678  1.00  0.00           C  
ATOM    803  H2'   A    25      19.331  28.181  47.168  1.00  0.00           H  
ATOM    804  O2'   A    25      17.881  26.771  46.911  1.00  0.00           O  
ATOM    805 HO2'   A    25      17.800  27.373  46.167  1.00  0.00           H  
ATOM    806  O3'   A    25      20.161  25.417  46.588  1.00  0.00           O  
ATOM    807  P     C    26      21.500  25.820  45.760  1.00  0.00           P  
ATOM    808  OP1   C    26      21.602  25.163  44.434  1.00  0.00           O  
ATOM    809  OP2   C    26      22.688  25.755  46.630  1.00  0.00           O  
ATOM    810  O5'   C    26      21.468  27.344  45.369  1.00  0.00           O  
ATOM    811  C5'   C    26      20.528  27.803  44.414  1.00  0.00           C  
ATOM    812  H5'   C    26      19.576  27.355  44.698  1.00  0.00           H  
ATOM    813 H5''   C    26      20.906  27.418  43.467  1.00  0.00           H  
ATOM    814  C4'   C    26      20.499  29.367  44.332  1.00  0.00           C  
ATOM    815  H4'   C    26      19.722  29.621  43.611  1.00  0.00           H  
ATOM    816  O4'   C    26      20.101  29.951  45.580  1.00  0.00           O  
ATOM    817  C1'   C    26      20.939  31.104  45.831  1.00  0.00           C  
ATOM    818  H1'   C    26      20.315  31.987  45.963  1.00  0.00           H  
ATOM    819  N1    C    26      21.948  31.077  46.962  1.00  0.00           N  
ATOM    820  C6    C    26      22.209  29.899  47.616  1.00  0.00           C  
ATOM    821  H6    C    26      21.661  29.004  47.362  1.00  0.00           H  
ATOM    822  C5    C    26      22.890  29.948  48.793  1.00  0.00           C  
ATOM    823  H5    C    26      22.924  29.046  49.387  1.00  0.00           H  
ATOM    824  C4    C    26      23.482  31.147  49.138  1.00  0.00           C  
ATOM    825  N4    C    26      24.129  31.186  50.269  1.00  0.00           N  
ATOM    826  H41   C    26      24.685  32.017  50.414  1.00  0.00           H  
ATOM    827  H42   C    26      24.063  30.430  50.936  1.00  0.00           H  
ATOM    828  N3    C    26      23.330  32.278  48.478  1.00  0.00           N  
ATOM    829  C2    C    26      22.482  32.273  47.366  1.00  0.00           C  
ATOM    830  O2    C    26      22.357  33.305  46.761  1.00  0.00           O  
ATOM    831  C3'   C    26      21.817  29.942  43.942  1.00  0.00           C  
ATOM    832  H3'   C    26      22.541  29.344  44.495  1.00  0.00           H  
ATOM    833  C2'   C    26      21.607  31.317  44.556  1.00  0.00           C  
ATOM    834  H2'   C    26      22.558  31.839  44.666  1.00  0.00           H  
ATOM    835  O2'   C    26      20.749  32.128  43.706  1.00  0.00           O  
ATOM    836 HO2'   C    26      21.118  33.008  43.600  1.00  0.00           H  
ATOM    837  O3'   C    26      22.199  30.054  42.567  1.00  0.00           O  
ATOM    838  P     U    27      23.755  30.054  42.078  1.00  0.00           P  
ATOM    839  OP1   U    27      23.709  30.068  40.606  1.00  0.00           O  
ATOM    840  OP2   U    27      24.398  28.869  42.655  1.00  0.00           O  
ATOM    841  O5'   U    27      24.504  31.422  42.600  1.00  0.00           O  
ATOM    842  C5'   U    27      24.189  32.685  42.097  1.00  0.00           C  
ATOM    843  H5'   U    27      23.171  32.867  42.441  1.00  0.00           H  
ATOM    844 H5''   U    27      24.377  32.716  41.023  1.00  0.00           H  
ATOM    845  C4'   U    27      25.111  33.788  42.725  1.00  0.00           C  
ATOM    846  H4'   U    27      24.930  34.740  42.226  1.00  0.00           H  
ATOM    847  O4'   U    27      24.720  33.953  44.168  1.00  0.00           O  
ATOM    848  C1'   U    27      25.913  34.293  44.879  1.00  0.00           C  
ATOM    849  H1'   U    27      25.818  35.244  45.404  1.00  0.00           H  
ATOM    850  N1    U    27      26.267  33.318  46.003  1.00  0.00           N  
ATOM    851  C6    U    27      25.950  32.019  45.900  1.00  0.00           C  
ATOM    852  H6    U    27      25.380  31.720  45.033  1.00  0.00           H  
ATOM    853  C5    U    27      26.220  31.130  46.914  1.00  0.00           C  
ATOM    854  H5    U    27      25.845  30.118  46.867  1.00  0.00           H  
ATOM    855  C4    U    27      26.826  31.658  48.136  1.00  0.00           C  
ATOM    856  O4    U    27      27.017  31.059  49.219  1.00  0.00           O  
ATOM    857  N3    U    27      27.230  32.980  48.093  1.00  0.00           N  
ATOM    858  H3    U    27      27.756  33.336  48.878  1.00  0.00           H  
ATOM    859  C2    U    27      26.956  33.903  47.134  1.00  0.00           C  
ATOM    860  O2    U    27      27.429  35.079  47.139  1.00  0.00           O  
ATOM    861  C3'   U    27      26.592  33.509  42.779  1.00  0.00           C  
ATOM    862  H3'   U    27      26.807  32.472  43.038  1.00  0.00           H  
ATOM    863  C2'   U    27      27.038  34.404  43.933  1.00  0.00           C  
ATOM    864  H2'   U    27      27.913  33.910  44.356  1.00  0.00           H  
ATOM    865  O2'   U    27      27.271  35.667  43.518  1.00  0.00           O  
ATOM    866 HO2'   U    27      28.114  35.968  43.866  1.00  0.00           H  
ATOM    867  O3'   U    27      27.241  33.724  41.553  1.00  0.00           O  
ATOM    868  P     A    28      28.597  32.929  41.235  1.00  0.00           P  
ATOM    869  OP1   A    28      28.957  33.305  39.832  1.00  0.00           O  
ATOM    870  OP2   A    28      28.576  31.549  41.675  1.00  0.00           O  
ATOM    871  O5'   A    28      29.744  33.671  42.210  1.00  0.00           O  
ATOM    872  C5'   A    28      30.173  34.969  41.957  1.00  0.00           C  
ATOM    873  H5'   A    28      29.369  35.689  41.807  1.00  0.00           H  
ATOM    874 H5''   A    28      30.834  35.031  41.093  1.00  0.00           H  
ATOM    875  C4'   A    28      30.940  35.510  43.195  1.00  0.00           C  
ATOM    876  H4'   A    28      31.162  36.577  43.189  1.00  0.00           H  
ATOM    877  O4'   A    28      30.052  35.488  44.351  1.00  0.00           O  
ATOM    878  C1'   A    28      30.866  35.372  45.529  1.00  0.00           C  
ATOM    879  H1'   A    28      30.565  36.174  46.203  1.00  0.00           H  
ATOM    880  N9    A    28      30.611  34.067  46.204  1.00  0.00           N  
ATOM    881  C8    A    28      30.191  32.914  45.695  1.00  0.00           C  
ATOM    882  H8    A    28      29.793  32.891  44.692  1.00  0.00           H  
ATOM    883  N7    A    28      30.080  31.940  46.610  1.00  0.00           N  
ATOM    884  C5    A    28      30.613  32.427  47.787  1.00  0.00           C  
ATOM    885  C6    A    28      30.895  31.942  49.086  1.00  0.00           C  
ATOM    886  N6    A    28      30.561  30.704  49.532  1.00  0.00           N  
ATOM    887  H61   A    28      30.788  30.575  50.507  1.00  0.00           H  
ATOM    888  H62   A    28      30.074  29.998  48.998  1.00  0.00           H  
ATOM    889  N1    A    28      31.473  32.707  49.949  1.00  0.00           N  
ATOM    890  C2    A    28      31.870  33.958  49.637  1.00  0.00           C  
ATOM    891  H2    A    28      32.475  34.385  50.423  1.00  0.00           H  
ATOM    892  N3    A    28      31.615  34.565  48.461  1.00  0.00           N  
ATOM    893  C4    A    28      30.921  33.788  47.556  1.00  0.00           C  
ATOM    894  C3'   A    28      32.240  34.834  43.718  1.00  0.00           C  
ATOM    895  H3'   A    28      32.000  33.771  43.717  1.00  0.00           H  
ATOM    896  C2'   A    28      32.348  35.383  45.156  1.00  0.00           C  
ATOM    897  H2'   A    28      32.840  34.683  45.832  1.00  0.00           H  
ATOM    898  O2'   A    28      32.777  36.754  45.251  1.00  0.00           O  
ATOM    899 HO2'   A    28      33.661  36.715  45.626  1.00  0.00           H  
ATOM    900  O3'   A    28      33.375  35.093  42.950  1.00  0.00           O  
ATOM    901  P     G    29      34.723  34.206  42.996  1.00  0.00           P  
ATOM    902  OP1   G    29      35.635  34.729  41.944  1.00  0.00           O  
ATOM    903  OP2   G    29      34.358  32.768  43.041  1.00  0.00           O  
ATOM    904  O5'   G    29      35.425  34.486  44.411  1.00  0.00           O  
ATOM    905  C5'   G    29      36.124  35.699  44.748  1.00  0.00           C  
ATOM    906  H5'   G    29      35.567  36.634  44.703  1.00  0.00           H  
ATOM    907 H5''   G    29      36.978  35.792  44.077  1.00  0.00           H  
ATOM    908  C4'   G    29      36.768  35.589  46.118  1.00  0.00           C  
ATOM    909  H4'   G    29      37.328  36.520  46.212  1.00  0.00           H  
ATOM    910  O4'   G    29      35.727  35.548  47.054  1.00  0.00           O  
ATOM    911  C1'   G    29      36.047  34.569  48.070  1.00  0.00           C  
ATOM    912  H1'   G    29      35.809  35.086  48.999  1.00  0.00           H  
ATOM    913  N9    G    29      35.246  33.368  48.079  1.00  0.00           N  
ATOM    914  C8    G    29      34.826  32.648  47.058  1.00  0.00           C  
ATOM    915  H8    G    29      34.929  32.951  46.027  1.00  0.00           H  
ATOM    916  N7    G    29      34.295  31.481  47.487  1.00  0.00           N  
ATOM    917  C5    G    29      34.501  31.466  48.848  1.00  0.00           C  
ATOM    918  C6    G    29      34.310  30.448  49.826  1.00  0.00           C  
ATOM    919  O6    G    29      33.750  29.360  49.659  1.00  0.00           O  
ATOM    920  N1    G    29      34.753  30.819  51.150  1.00  0.00           N  
ATOM    921  H1    G    29      34.640  30.133  51.883  1.00  0.00           H  
ATOM    922  C2    G    29      35.540  31.878  51.397  1.00  0.00           C  
ATOM    923  N2    G    29      36.271  31.927  52.491  1.00  0.00           N  
ATOM    924  H21   G    29      36.224  31.135  53.116  1.00  0.00           H  
ATOM    925  H22   G    29      36.898  32.719  52.502  1.00  0.00           H  
ATOM    926  N3    G    29      35.768  32.804  50.444  1.00  0.00           N  
ATOM    927  C4    G    29      35.166  32.594  49.203  1.00  0.00           C  
ATOM    928  C3'   G    29      37.654  34.391  46.362  1.00  0.00           C  
ATOM    929  H3'   G    29      37.233  33.477  45.943  1.00  0.00           H  
ATOM    930  C2'   G    29      37.536  34.238  47.901  1.00  0.00           C  
ATOM    931  H2'   G    29      37.794  33.212  48.163  1.00  0.00           H  
ATOM    932  O2'   G    29      38.306  35.218  48.610  1.00  0.00           O  
ATOM    933 HO2'   G    29      38.992  35.515  48.008  1.00  0.00           H  
ATOM    934  O3'   G    29      38.982  34.696  45.907  1.00  0.00           O  
ATOM    935  P     A    30      39.975  33.441  45.613  1.00  0.00           P  
ATOM    936  OP1   A    30      41.169  34.011  45.098  1.00  0.00           O  
ATOM    937  OP2   A    30      39.253  32.434  44.788  1.00  0.00           O  
ATOM    938  O5'   A    30      40.331  32.738  47.010  1.00  0.00           O  
ATOM    939  C5'   A    30      41.257  33.392  47.815  1.00  0.00           C  
ATOM    940  H5'   A    30      40.993  34.401  48.131  1.00  0.00           H  
ATOM    941 H5''   A    30      42.213  33.493  47.300  1.00  0.00           H  
ATOM    942  C4'   A    30      41.452  32.617  49.146  1.00  0.00           C  
ATOM    943  H4'   A    30      42.202  33.147  49.733  1.00  0.00           H  
ATOM    944  O4'   A    30      40.156  32.487  49.849  1.00  0.00           O  
ATOM    945  C1'   A    30      40.183  31.311  50.659  1.00  0.00           C  
ATOM    946  H1'   A    30      40.154  31.391  51.746  1.00  0.00           H  
ATOM    947  N9    A    30      39.023  30.534  50.290  1.00  0.00           N  
ATOM    948  C8    A    30      38.328  30.633  49.084  1.00  0.00           C  
ATOM    949  H8    A    30      38.604  31.391  48.366  1.00  0.00           H  
ATOM    950  N7    A    30      37.351  29.763  48.927  1.00  0.00           N  
ATOM    951  C5    A    30      37.418  29.105  50.145  1.00  0.00           C  
ATOM    952  C6    A    30      36.730  27.952  50.666  1.00  0.00           C  
ATOM    953  N6    A    30      35.796  27.312  50.057  1.00  0.00           N  
ATOM    954  H61   A    30      35.577  26.385  50.392  1.00  0.00           H  
ATOM    955  H62   A    30      35.469  27.765  49.215  1.00  0.00           H  
ATOM    956  N1    A    30      37.063  27.457  51.891  1.00  0.00           N  
ATOM    957  C2    A    30      38.044  28.049  52.586  1.00  0.00           C  
ATOM    958  H2    A    30      38.286  27.577  53.526  1.00  0.00           H  
ATOM    959  N3    A    30      38.866  28.999  52.183  1.00  0.00           N  
ATOM    960  C4    A    30      38.434  29.496  50.981  1.00  0.00           C  
ATOM    961  C3'   A    30      41.936  31.170  48.944  1.00  0.00           C  
ATOM    962  H3'   A    30      41.446  30.828  48.032  1.00  0.00           H  
ATOM    963  C2'   A    30      41.381  30.525  50.224  1.00  0.00           C  
ATOM    964  H2'   A    30      41.126  29.510  49.922  1.00  0.00           H  
ATOM    965  O2'   A    30      42.242  30.508  51.335  1.00  0.00           O  
ATOM    966 HO2'   A    30      42.426  29.580  51.498  1.00  0.00           H  
ATOM    967  O3'   A    30      43.292  30.950  48.964  1.00  0.00           O  
ATOM    968  P     G    31      43.937  29.715  48.314  1.00  0.00           P  
ATOM    969  OP1   G    31      45.413  29.897  48.342  1.00  0.00           O  
ATOM    970  OP2   G    31      43.371  29.454  47.041  1.00  0.00           O  
ATOM    971  O5'   G    31      43.640  28.480  49.200  1.00  0.00           O  
ATOM    972  C5'   G    31      44.336  28.345  50.426  1.00  0.00           C  
ATOM    973  H5'   G    31      44.366  29.307  50.937  1.00  0.00           H  
ATOM    974 H5''   G    31      45.348  27.979  50.252  1.00  0.00           H  
ATOM    975  C4'   G    31      43.747  27.274  51.406  1.00  0.00           C  
ATOM    976  H4'   G    31      44.283  27.213  52.353  1.00  0.00           H  
ATOM    977  O4'   G    31      42.377  27.380  51.758  1.00  0.00           O  
ATOM    978  C1'   G    31      41.905  26.119  52.226  1.00  0.00           C  
ATOM    979  H1'   G    31      41.569  26.268  53.252  1.00  0.00           H  
ATOM    980  N9    G    31      40.738  25.866  51.395  1.00  0.00           N  
ATOM    981  C8    G    31      40.418  26.429  50.156  1.00  0.00           C  
ATOM    982  H8    G    31      41.079  27.147  49.693  1.00  0.00           H  
ATOM    983  N7    G    31      39.190  26.095  49.702  1.00  0.00           N  
ATOM    984  C5    G    31      38.830  25.086  50.602  1.00  0.00           C  
ATOM    985  C6    G    31      37.643  24.281  50.679  1.00  0.00           C  
ATOM    986  O6    G    31      36.638  24.384  50.044  1.00  0.00           O  
ATOM    987  N1    G    31      37.757  23.316  51.682  1.00  0.00           N  
ATOM    988  H1    G    31      37.015  22.632  51.720  1.00  0.00           H  
ATOM    989  C2    G    31      38.771  23.183  52.554  1.00  0.00           C  
ATOM    990  N2    G    31      38.607  22.244  53.402  1.00  0.00           N  
ATOM    991  H21   G    31      37.781  21.671  53.300  1.00  0.00           H  
ATOM    992  H22   G    31      39.158  22.094  54.235  1.00  0.00           H  
ATOM    993  N3    G    31      39.850  23.966  52.607  1.00  0.00           N  
ATOM    994  C4    G    31      39.820  24.874  51.586  1.00  0.00           C  
ATOM    995  C3'   G    31      43.864  25.824  50.780  1.00  0.00           C  
ATOM    996  H3'   G    31      43.405  25.730  49.796  1.00  0.00           H  
ATOM    997  C2'   G    31      43.033  25.141  51.911  1.00  0.00           C  
ATOM    998  H2'   G    31      42.638  24.227  51.467  1.00  0.00           H  
ATOM    999  O2'   G    31      43.668  24.912  53.142  1.00  0.00           O  
ATOM   1000 HO2'   G    31      44.621  24.806  53.089  1.00  0.00           H  
ATOM   1001  O3'   G    31      45.227  25.317  50.706  1.00  0.00           O  
ATOM   1002  P     C    32      45.527  23.916  49.933  1.00  0.00           P  
ATOM   1003  OP1   C    32      47.022  23.746  49.987  1.00  0.00           O  
ATOM   1004  OP2   C    32      44.866  24.048  48.650  1.00  0.00           O  
ATOM   1005  O5'   C    32      44.780  22.753  50.661  1.00  0.00           O  
ATOM   1006  C5'   C    32      45.164  22.229  51.943  1.00  0.00           C  
ATOM   1007  H5'   C    32      45.205  23.038  52.672  1.00  0.00           H  
ATOM   1008 H5''   C    32      46.160  21.802  51.832  1.00  0.00           H  
ATOM   1009  C4'   C    32      44.177  21.150  52.415  1.00  0.00           C  
ATOM   1010  H4'   C    32      44.474  20.806  53.405  1.00  0.00           H  
ATOM   1011  O4'   C    32      42.906  21.592  52.465  1.00  0.00           O  
ATOM   1012  C1'   C    32      42.042  20.528  52.142  1.00  0.00           C  
ATOM   1013  H1'   C    32      41.448  20.252  53.013  1.00  0.00           H  
ATOM   1014  N1    C    32      41.160  20.952  50.982  1.00  0.00           N  
ATOM   1015  C6    C    32      41.519  21.992  50.143  1.00  0.00           C  
ATOM   1016  H6    C    32      42.558  22.264  50.027  1.00  0.00           H  
ATOM   1017  C5    C    32      40.675  22.511  49.232  1.00  0.00           C  
ATOM   1018  H5    C    32      41.022  23.288  48.567  1.00  0.00           H  
ATOM   1019  C4    C    32      39.325  21.881  49.161  1.00  0.00           C  
ATOM   1020  N4    C    32      38.493  22.186  48.256  1.00  0.00           N  
ATOM   1021  H41   C    32      37.628  21.670  48.341  1.00  0.00           H  
ATOM   1022  H42   C    32      38.790  22.821  47.529  1.00  0.00           H  
ATOM   1023  N3    C    32      38.952  20.883  49.950  1.00  0.00           N  
ATOM   1024  C2    C    32      39.851  20.419  50.937  1.00  0.00           C  
ATOM   1025  O2    C    32      39.503  19.613  51.746  1.00  0.00           O  
ATOM   1026  C3'   C    32      44.176  19.959  51.486  1.00  0.00           C  
ATOM   1027  H3'   C    32      44.155  20.416  50.497  1.00  0.00           H  
ATOM   1028  C2'   C    32      42.859  19.266  51.930  1.00  0.00           C  
ATOM   1029  H2'   C    32      42.416  18.586  51.202  1.00  0.00           H  
ATOM   1030  O2'   C    32      42.986  18.580  53.141  1.00  0.00           O  
ATOM   1031 HO2'   C    32      43.420  17.739  52.982  1.00  0.00           H  
ATOM   1032  O3'   C    32      45.356  19.071  51.535  1.00  0.00           O  
ATOM   1033  P     C    33      45.702  18.261  50.228  1.00  0.00           P  
ATOM   1034  OP1   C    33      46.932  17.489  50.504  1.00  0.00           O  
ATOM   1035  OP2   C    33      45.612  19.111  49.048  1.00  0.00           O  
ATOM   1036  O5'   C    33      44.571  17.205  50.112  1.00  0.00           O  
ATOM   1037  C5'   C    33      44.457  16.074  50.971  1.00  0.00           C  
ATOM   1038  H5'   C    33      44.421  16.312  52.034  1.00  0.00           H  
ATOM   1039 H5''   C    33      45.348  15.460  50.833  1.00  0.00           H  
ATOM   1040  C4'   C    33      43.210  15.224  50.634  1.00  0.00           C  
ATOM   1041  H4'   C    33      43.341  14.333  51.248  1.00  0.00           H  
ATOM   1042  O4'   C    33      41.950  15.799  50.971  1.00  0.00           O  
ATOM   1043  C1'   C    33      40.964  15.404  50.040  1.00  0.00           C  
ATOM   1044  H1'   C    33      40.188  15.019  50.702  1.00  0.00           H  
ATOM   1045  N1    C    33      40.487  16.558  49.242  1.00  0.00           N  
ATOM   1046  C6    C    33      41.225  17.699  49.057  1.00  0.00           C  
ATOM   1047  H6    C    33      42.219  17.712  49.480  1.00  0.00           H  
ATOM   1048  C5    C    33      40.710  18.664  48.251  1.00  0.00           C  
ATOM   1049  H5    C    33      41.322  19.530  48.046  1.00  0.00           H  
ATOM   1050  C4    C    33      39.439  18.388  47.697  1.00  0.00           C  
ATOM   1051  N4    C    33      39.004  19.289  46.823  1.00  0.00           N  
ATOM   1052  H41   C    33      38.056  19.359  46.482  1.00  0.00           H  
ATOM   1053  H42   C    33      39.660  20.026  46.604  1.00  0.00           H  
ATOM   1054  N3    C    33      38.670  17.388  47.961  1.00  0.00           N  
ATOM   1055  C2    C    33      39.216  16.485  48.690  1.00  0.00           C  
ATOM   1056  O2    C    33      38.348  15.558  48.969  1.00  0.00           O  
ATOM   1057  C3'   C    33      43.182  14.888  49.189  1.00  0.00           C  
ATOM   1058  H3'   C    33      43.340  15.776  48.576  1.00  0.00           H  
ATOM   1059  C2'   C    33      41.745  14.434  49.082  1.00  0.00           C  
ATOM   1060  H2'   C    33      41.374  14.544  48.063  1.00  0.00           H  
ATOM   1061  O2'   C    33      41.520  13.172  49.680  1.00  0.00           O  
ATOM   1062 HO2'   C    33      42.231  12.600  49.382  1.00  0.00           H  
ATOM   1063  O3'   C    33      44.097  13.849  48.823  1.00  0.00           O  
ATOM   1064  P     C    34      44.355  13.596  47.179  1.00  0.00           P  
ATOM   1065  OP1   C    34      45.304  12.441  46.999  1.00  0.00           O  
ATOM   1066  OP2   C    34      44.765  14.801  46.519  1.00  0.00           O  
ATOM   1067  O5'   C    34      42.978  13.141  46.511  1.00  0.00           O  
ATOM   1068  C5'   C    34      42.492  11.803  46.791  1.00  0.00           C  
ATOM   1069  H5'   C    34      42.291  11.635  47.849  1.00  0.00           H  
ATOM   1070 H5''   C    34      43.186  11.038  46.446  1.00  0.00           H  
ATOM   1071  C4'   C    34      41.190  11.494  46.049  1.00  0.00           C  
ATOM   1072  H4'   C    34      40.930  10.453  46.242  1.00  0.00           H  
ATOM   1073  O4'   C    34      40.151  12.446  46.436  1.00  0.00           O  
ATOM   1074  C1'   C    34      39.219  12.752  45.338  1.00  0.00           C  
ATOM   1075  H1'   C    34      38.244  12.299  45.515  1.00  0.00           H  
ATOM   1076  N1    C    34      39.115  14.188  45.044  1.00  0.00           N  
ATOM   1077  C6    C    34      40.221  14.964  45.272  1.00  0.00           C  
ATOM   1078  H6    C    34      41.028  14.650  45.917  1.00  0.00           H  
ATOM   1079  C5    C    34      40.175  16.220  44.726  1.00  0.00           C  
ATOM   1080  H5    C    34      41.032  16.837  44.954  1.00  0.00           H  
ATOM   1081  C4    C    34      39.076  16.644  43.948  1.00  0.00           C  
ATOM   1082  N4    C    34      38.951  17.860  43.580  1.00  0.00           N  
ATOM   1083  H41   C    34      38.058  18.172  43.227  1.00  0.00           H  
ATOM   1084  H42   C    34      39.761  18.440  43.743  1.00  0.00           H  
ATOM   1085  N3    C    34      38.011  15.852  43.651  1.00  0.00           N  
ATOM   1086  C2    C    34      38.134  14.602  44.131  1.00  0.00           C  
ATOM   1087  O2    C    34      37.302  13.886  43.599  1.00  0.00           O  
ATOM   1088  C3'   C    34      41.270  11.720  44.577  1.00  0.00           C  
ATOM   1089  H3'   C    34      41.912  12.600  44.532  1.00  0.00           H  
ATOM   1090  C2'   C    34      39.845  11.944  44.178  1.00  0.00           C  
ATOM   1091  H2'   C    34      39.855  12.350  43.167  1.00  0.00           H  
ATOM   1092  O2'   C    34      39.105  10.697  44.124  1.00  0.00           O  
ATOM   1093 HO2'   C    34      39.682  10.177  43.560  1.00  0.00           H  
ATOM   1094  O3'   C    34      41.902  10.636  43.954  1.00  0.00           O  
ATOM   1095  P     U    35      42.830  10.915  42.619  1.00  0.00           P  
ATOM   1096  OP1   U    35      43.392   9.625  42.255  1.00  0.00           O  
ATOM   1097  OP2   U    35      43.538  12.152  42.869  1.00  0.00           O  
ATOM   1098  O5'   U    35      41.744  11.245  41.504  1.00  0.00           O  
ATOM   1099  C5'   U    35      40.854  10.307  41.048  1.00  0.00           C  
ATOM   1100  H5'   U    35      40.259   9.812  41.816  1.00  0.00           H  
ATOM   1101 H5''   U    35      41.389   9.503  40.542  1.00  0.00           H  
ATOM   1102  C4'   U    35      39.863  11.104  40.229  1.00  0.00           C  
ATOM   1103  H4'   U    35      39.091  10.407  39.903  1.00  0.00           H  
ATOM   1104  O4'   U    35      39.236  12.162  40.899  1.00  0.00           O  
ATOM   1105  C1'   U    35      38.747  13.175  40.049  1.00  0.00           C  
ATOM   1106  H1'   U    35      37.658  13.167  40.026  1.00  0.00           H  
ATOM   1107  N1    U    35      39.276  14.533  40.452  1.00  0.00           N  
ATOM   1108  C6    U    35      40.342  14.655  41.263  1.00  0.00           C  
ATOM   1109  H6    U    35      40.752  13.750  41.687  1.00  0.00           H  
ATOM   1110  C5    U    35      41.012  15.799  41.375  1.00  0.00           C  
ATOM   1111  H5    U    35      41.996  15.737  41.815  1.00  0.00           H  
ATOM   1112  C4    U    35      40.515  17.031  40.817  1.00  0.00           C  
ATOM   1113  O4    U    35      41.229  18.069  40.853  1.00  0.00           O  
ATOM   1114  N3    U    35      39.355  16.867  40.114  1.00  0.00           N  
ATOM   1115  H3    U    35      39.046  17.655  39.564  1.00  0.00           H  
ATOM   1116  C2    U    35      38.706  15.692  39.873  1.00  0.00           C  
ATOM   1117  O2    U    35      37.761  15.774  39.202  1.00  0.00           O  
ATOM   1118  C3'   U    35      40.382  11.952  39.041  1.00  0.00           C  
ATOM   1119  H3'   U    35      41.259  12.470  39.427  1.00  0.00           H  
ATOM   1120  C2'   U    35      39.238  12.901  38.627  1.00  0.00           C  
ATOM   1121  H2'   U    35      39.604  13.829  38.188  1.00  0.00           H  
ATOM   1122  O2'   U    35      38.200  12.328  37.940  1.00  0.00           O  
ATOM   1123 HO2'   U    35      38.659  11.776  37.303  1.00  0.00           H  
ATOM   1124  O3'   U    35      40.828  11.090  38.004  1.00  0.00           O  
ATOM   1125  P     G    36      41.757  11.604  36.818  1.00  0.00           P  
ATOM   1126  OP1   G    36      42.061  10.403  35.954  1.00  0.00           O  
ATOM   1127  OP2   G    36      42.836  12.474  37.258  1.00  0.00           O  
ATOM   1128  O5'   G    36      40.785  12.533  36.009  1.00  0.00           O  
ATOM   1129  C5'   G    36      39.591  11.940  35.291  1.00  0.00           C  
ATOM   1130  H5'   G    36      39.040  11.257  35.938  1.00  0.00           H  
ATOM   1131 H5''   G    36      39.986  11.236  34.559  1.00  0.00           H  
ATOM   1132  C4'   G    36      38.728  13.050  34.739  1.00  0.00           C  
ATOM   1133  H4'   G    36      37.860  12.622  34.238  1.00  0.00           H  
ATOM   1134  O4'   G    36      38.294  14.054  35.670  1.00  0.00           O  
ATOM   1135  C1'   G    36      38.105  15.309  34.924  1.00  0.00           C  
ATOM   1136  H1'   G    36      37.078  15.669  34.987  1.00  0.00           H  
ATOM   1137  N9    G    36      38.913  16.412  35.473  1.00  0.00           N  
ATOM   1138  C8    G    36      39.838  16.235  36.476  1.00  0.00           C  
ATOM   1139  H8    G    36      40.229  15.262  36.732  1.00  0.00           H  
ATOM   1140  N7    G    36      40.335  17.366  36.954  1.00  0.00           N  
ATOM   1141  C5    G    36      39.593  18.332  36.260  1.00  0.00           C  
ATOM   1142  C6    G    36      39.438  19.748  36.399  1.00  0.00           C  
ATOM   1143  O6    G    36      39.970  20.536  37.284  1.00  0.00           O  
ATOM   1144  N1    G    36      38.738  20.390  35.377  1.00  0.00           N  
ATOM   1145  H1    G    36      38.745  21.399  35.410  1.00  0.00           H  
ATOM   1146  C2    G    36      37.976  19.663  34.521  1.00  0.00           C  
ATOM   1147  N2    G    36      37.335  20.231  33.594  1.00  0.00           N  
ATOM   1148  H21   G    36      37.313  21.237  33.509  1.00  0.00           H  
ATOM   1149  H22   G    36      36.784  19.639  32.990  1.00  0.00           H  
ATOM   1150  N3    G    36      37.873  18.336  34.475  1.00  0.00           N  
ATOM   1151  C4    G    36      38.784  17.724  35.297  1.00  0.00           C  
ATOM   1152  C3'   G    36      39.399  13.796  33.581  1.00  0.00           C  
ATOM   1153  H3'   G    36      40.396  14.163  33.823  1.00  0.00           H  
ATOM   1154  C2'   G    36      38.492  15.016  33.505  1.00  0.00           C  
ATOM   1155  H2'   G    36      38.917  15.875  32.985  1.00  0.00           H  
ATOM   1156  O2'   G    36      37.307  14.735  32.906  1.00  0.00           O  
ATOM   1157 HO2'   G    36      37.409  14.241  32.090  1.00  0.00           H  
ATOM   1158  O3'   G    36      39.348  13.055  32.326  1.00  0.00           O  
ATOM   1159  P     U    37      40.589  13.272  31.333  1.00  0.00           P  
ATOM   1160  OP1   U    37      40.509  12.274  30.294  1.00  0.00           O  
ATOM   1161  OP2   U    37      41.913  13.281  32.034  1.00  0.00           O  
ATOM   1162  O5'   U    37      40.320  14.759  30.868  1.00  0.00           O  
ATOM   1163  C5'   U    37      39.340  15.178  29.938  1.00  0.00           C  
ATOM   1164  H5'   U    37      38.407  14.792  30.347  1.00  0.00           H  
ATOM   1165 H5''   U    37      39.509  14.686  28.980  1.00  0.00           H  
ATOM   1166  C4'   U    37      39.320  16.644  29.827  1.00  0.00           C  
ATOM   1167  H4'   U    37      38.623  16.918  29.036  1.00  0.00           H  
ATOM   1168  O4'   U    37      38.897  17.349  30.962  1.00  0.00           O  
ATOM   1169  C1'   U    37      39.565  18.630  31.028  1.00  0.00           C  
ATOM   1170  H1'   U    37      38.780  19.380  30.937  1.00  0.00           H  
ATOM   1171  N1    U    37      40.476  18.826  32.179  1.00  0.00           N  
ATOM   1172  C6    U    37      41.095  17.775  32.849  1.00  0.00           C  
ATOM   1173  H6    U    37      40.882  16.786  32.470  1.00  0.00           H  
ATOM   1174  C5    U    37      41.837  18.065  33.963  1.00  0.00           C  
ATOM   1175  H5    U    37      42.229  17.263  34.572  1.00  0.00           H  
ATOM   1176  C4    U    37      42.011  19.413  34.478  1.00  0.00           C  
ATOM   1177  O4    U    37      42.742  19.671  35.470  1.00  0.00           O  
ATOM   1178  N3    U    37      41.461  20.349  33.648  1.00  0.00           N  
ATOM   1179  H3    U    37      41.607  21.313  33.914  1.00  0.00           H  
ATOM   1180  C2    U    37      40.668  20.161  32.510  1.00  0.00           C  
ATOM   1181  O2    U    37      40.176  21.068  31.856  1.00  0.00           O  
ATOM   1182  C3'   U    37      40.616  17.279  29.382  1.00  0.00           C  
ATOM   1183  H3'   U    37      41.290  16.850  30.124  1.00  0.00           H  
ATOM   1184  C2'   U    37      40.449  18.722  29.768  1.00  0.00           C  
ATOM   1185  H2'   U    37      41.355  19.261  30.046  1.00  0.00           H  
ATOM   1186  O2'   U    37      39.726  19.454  28.778  1.00  0.00           O  
ATOM   1187 HO2'   U    37      40.319  19.849  28.134  1.00  0.00           H  
ATOM   1188  O3'   U    37      40.920  16.981  28.086  1.00  0.00           O  
ATOM   1189  P     A    38      42.373  17.206  27.421  1.00  0.00           P  
ATOM   1190  OP1   A    38      42.388  16.255  26.299  1.00  0.00           O  
ATOM   1191  OP2   A    38      43.451  17.149  28.405  1.00  0.00           O  
ATOM   1192  O5'   A    38      42.452  18.770  26.895  1.00  0.00           O  
ATOM   1193  C5'   A    38      41.423  19.131  25.953  1.00  0.00           C  
ATOM   1194  H5'   A    38      40.520  18.614  26.276  1.00  0.00           H  
ATOM   1195 H5''   A    38      41.543  18.745  24.941  1.00  0.00           H  
ATOM   1196  C4'   A    38      41.143  20.576  25.818  1.00  0.00           C  
ATOM   1197  H4'   A    38      40.307  20.731  25.136  1.00  0.00           H  
ATOM   1198  O4'   A    38      40.857  21.190  27.022  1.00  0.00           O  
ATOM   1199  C1'   A    38      41.406  22.525  26.977  1.00  0.00           C  
ATOM   1200  H1'   A    38      40.678  23.332  27.060  1.00  0.00           H  
ATOM   1201  N9    A    38      42.301  22.800  28.103  1.00  0.00           N  
ATOM   1202  C8    A    38      43.012  21.896  28.836  1.00  0.00           C  
ATOM   1203  H8    A    38      43.043  20.871  28.498  1.00  0.00           H  
ATOM   1204  N7    A    38      43.700  22.343  29.801  1.00  0.00           N  
ATOM   1205  C5    A    38      43.434  23.688  29.707  1.00  0.00           C  
ATOM   1206  C6    A    38      43.938  24.854  30.340  1.00  0.00           C  
ATOM   1207  N6    A    38      44.787  24.839  31.304  1.00  0.00           N  
ATOM   1208  H61   A    38      45.108  25.713  31.695  1.00  0.00           H  
ATOM   1209  H62   A    38      44.881  24.060  31.939  1.00  0.00           H  
ATOM   1210  N1    A    38      43.699  26.081  29.926  1.00  0.00           N  
ATOM   1211  C2    A    38      42.977  26.165  28.838  1.00  0.00           C  
ATOM   1212  H2    A    38      42.781  27.204  28.619  1.00  0.00           H  
ATOM   1213  N3    A    38      42.348  25.221  28.136  1.00  0.00           N  
ATOM   1214  C4    A    38      42.644  24.022  28.613  1.00  0.00           C  
ATOM   1215  C3'   A    38      42.209  21.376  25.055  1.00  0.00           C  
ATOM   1216  H3'   A    38      43.130  20.961  25.463  1.00  0.00           H  
ATOM   1217  C2'   A    38      42.020  22.812  25.635  1.00  0.00           C  
ATOM   1218  H2'   A    38      43.003  23.284  25.640  1.00  0.00           H  
ATOM   1219  O2'   A    38      41.032  23.519  24.930  1.00  0.00           O  
ATOM   1220 HO2'   A    38      41.070  23.134  24.051  1.00  0.00           H  
ATOM   1221  O3'   A    38      42.045  21.397  23.643  1.00  0.00           O  
ATOM   1222  P     A    39      43.291  21.092  22.723  1.00  0.00           P  
ATOM   1223  OP1   A    39      42.963  21.780  21.432  1.00  0.00           O  
ATOM   1224  OP2   A    39      43.562  19.610  22.735  1.00  0.00           O  
ATOM   1225  O5'   A    39      44.467  21.900  23.421  1.00  0.00           O  
ATOM   1226  C5'   A    39      44.550  23.323  23.149  1.00  0.00           C  
ATOM   1227  H5'   A    39      43.669  23.793  23.587  1.00  0.00           H  
ATOM   1228 H5''   A    39      44.669  23.582  22.097  1.00  0.00           H  
ATOM   1229  C4'   A    39      45.722  23.881  23.984  1.00  0.00           C  
ATOM   1230  H4'   A    39      45.689  24.970  23.978  1.00  0.00           H  
ATOM   1231  O4'   A    39      45.779  23.351  25.269  1.00  0.00           O  
ATOM   1232  C1'   A    39      47.152  22.916  25.516  1.00  0.00           C  
ATOM   1233  H1'   A    39      47.818  23.778  25.556  1.00  0.00           H  
ATOM   1234  N9    A    39      47.243  21.929  26.655  1.00  0.00           N  
ATOM   1235  C8    A    39      47.346  20.507  26.698  1.00  0.00           C  
ATOM   1236  H8    A    39      47.387  19.962  25.766  1.00  0.00           H  
ATOM   1237  N7    A    39      47.341  20.002  27.928  1.00  0.00           N  
ATOM   1238  C5    A    39      47.370  21.188  28.753  1.00  0.00           C  
ATOM   1239  C6    A    39      47.458  21.435  30.094  1.00  0.00           C  
ATOM   1240  N6    A    39      47.607  20.501  31.011  1.00  0.00           N  
ATOM   1241  H61   A    39      47.881  20.795  31.938  1.00  0.00           H  
ATOM   1242  H62   A    39      47.715  19.575  30.623  1.00  0.00           H  
ATOM   1243  N1    A    39      47.426  22.719  30.568  1.00  0.00           N  
ATOM   1244  C2    A    39      47.343  23.720  29.753  1.00  0.00           C  
ATOM   1245  H2    A    39      47.267  24.690  30.222  1.00  0.00           H  
ATOM   1246  N3    A    39      47.215  23.626  28.448  1.00  0.00           N  
ATOM   1247  C4    A    39      47.311  22.343  28.008  1.00  0.00           C  
ATOM   1248  C3'   A    39      47.030  23.451  23.256  1.00  0.00           C  
ATOM   1249  H3'   A    39      46.827  23.124  22.236  1.00  0.00           H  
ATOM   1250  C2'   A    39      47.556  22.313  24.162  1.00  0.00           C  
ATOM   1251  H2'   A    39      46.994  21.435  23.843  1.00  0.00           H  
ATOM   1252  O2'   A    39      48.899  21.893  23.919  1.00  0.00           O  
ATOM   1253 HO2'   A    39      48.872  21.340  23.135  1.00  0.00           H  
ATOM   1254  O3'   A    39      47.977  24.440  23.221  1.00  0.00           O  
ATOM   1255  P     U    40      47.981  25.556  22.060  1.00  0.00           P  
ATOM   1256  OP1   U    40      46.637  25.979  21.657  1.00  0.00           O  
ATOM   1257  OP2   U    40      48.880  25.026  20.999  1.00  0.00           O  
ATOM   1258  O5'   U    40      48.730  26.809  22.766  1.00  0.00           O  
ATOM   1259  C5'   U    40      48.026  27.820  23.469  1.00  0.00           C  
ATOM   1260  H5'   U    40      47.112  27.438  23.925  1.00  0.00           H  
ATOM   1261 H5''   U    40      47.956  28.680  22.803  1.00  0.00           H  
ATOM   1262  C4'   U    40      48.904  28.308  24.585  1.00  0.00           C  
ATOM   1263  H4'   U    40      48.510  29.249  24.969  1.00  0.00           H  
ATOM   1264  O4'   U    40      48.813  27.361  25.666  1.00  0.00           O  
ATOM   1265  C1'   U    40      50.139  27.171  26.174  1.00  0.00           C  
ATOM   1266  H1'   U    40      50.299  27.918  26.951  1.00  0.00           H  
ATOM   1267  N1    U    40      50.311  25.819  26.748  1.00  0.00           N  
ATOM   1268  C6    U    40      50.124  24.675  26.015  1.00  0.00           C  
ATOM   1269  H6    U    40      49.923  24.787  24.960  1.00  0.00           H  
ATOM   1270  C5    U    40      50.336  23.408  26.507  1.00  0.00           C  
ATOM   1271  H5    U    40      50.280  22.493  25.936  1.00  0.00           H  
ATOM   1272  C4    U    40      50.650  23.285  27.892  1.00  0.00           C  
ATOM   1273  O4    U    40      50.793  22.235  28.512  1.00  0.00           O  
ATOM   1274  N3    U    40      50.869  24.425  28.553  1.00  0.00           N  
ATOM   1275  H3    U    40      51.033  24.302  29.542  1.00  0.00           H  
ATOM   1276  C2    U    40      50.846  25.733  28.019  1.00  0.00           C  
ATOM   1277  O2    U    40      51.317  26.665  28.655  1.00  0.00           O  
ATOM   1278  C3'   U    40      50.369  28.612  24.250  1.00  0.00           C  
ATOM   1279  H3'   U    40      50.635  28.523  23.196  1.00  0.00           H  
ATOM   1280  C2'   U    40      51.084  27.428  24.938  1.00  0.00           C  
ATOM   1281  H2'   U    40      51.058  26.496  24.373  1.00  0.00           H  
ATOM   1282  O2'   U    40      52.427  27.587  25.355  1.00  0.00           O  
ATOM   1283 HO2'   U    40      52.605  28.486  25.640  1.00  0.00           H  
ATOM   1284  O3'   U    40      50.859  29.776  24.887  1.00  0.00           O  
ATOM   1285  P     G    41      50.585  31.195  24.266  1.00  0.00           P  
ATOM   1286  OP1   G    41      50.566  31.151  22.793  1.00  0.00           O  
ATOM   1287  OP2   G    41      51.525  32.157  24.933  1.00  0.00           O  
ATOM   1288  O5'   G    41      49.117  31.574  24.746  1.00  0.00           O  
ATOM   1289  C5'   G    41      48.384  32.474  23.960  1.00  0.00           C  
ATOM   1290  H5'   G    41      48.407  32.138  22.923  1.00  0.00           H  
ATOM   1291 H5''   G    41      48.891  33.436  24.028  1.00  0.00           H  
ATOM   1292  C4'   G    41      46.924  32.609  24.322  1.00  0.00           C  
ATOM   1293  H4'   G    41      46.372  33.107  23.525  1.00  0.00           H  
ATOM   1294  O4'   G    41      46.440  31.343  24.618  1.00  0.00           O  
ATOM   1295  C1'   G    41      45.940  31.315  25.903  1.00  0.00           C  
ATOM   1296  H1'   G    41      45.042  30.698  25.932  1.00  0.00           H  
ATOM   1297  N9    G    41      46.757  30.358  26.778  1.00  0.00           N  
ATOM   1298  C8    G    41      47.753  30.643  27.730  1.00  0.00           C  
ATOM   1299  H8    G    41      48.090  31.663  27.837  1.00  0.00           H  
ATOM   1300  N7    G    41      48.143  29.575  28.343  1.00  0.00           N  
ATOM   1301  C5    G    41      47.362  28.536  27.891  1.00  0.00           C  
ATOM   1302  C6    G    41      47.418  27.156  28.191  1.00  0.00           C  
ATOM   1303  O6    G    41      48.108  26.545  29.003  1.00  0.00           O  
ATOM   1304  N1    G    41      46.409  26.416  27.626  1.00  0.00           N  
ATOM   1305  H1    G    41      46.513  25.412  27.665  1.00  0.00           H  
ATOM   1306  C2    G    41      45.601  26.975  26.648  1.00  0.00           C  
ATOM   1307  N2    G    41      44.773  26.155  26.051  1.00  0.00           N  
ATOM   1308  H21   G    41      44.678  25.191  26.337  1.00  0.00           H  
ATOM   1309  H22   G    41      44.037  26.539  25.476  1.00  0.00           H  
ATOM   1310  N3    G    41      45.534  28.222  26.279  1.00  0.00           N  
ATOM   1311  C4    G    41      46.484  28.984  26.902  1.00  0.00           C  
ATOM   1312  C3'   G    41      46.780  33.454  25.560  1.00  0.00           C  
ATOM   1313  H3'   G    41      47.634  33.324  26.224  1.00  0.00           H  
ATOM   1314  C2'   G    41      45.646  32.769  26.328  1.00  0.00           C  
ATOM   1315  H2'   G    41      45.677  32.893  27.410  1.00  0.00           H  
ATOM   1316  O2'   G    41      44.400  33.299  25.799  1.00  0.00           O  
ATOM   1317 HO2'   G    41      44.306  34.230  26.015  1.00  0.00           H  
ATOM   1318  O3'   G    41      46.633  34.840  25.268  1.00  0.00           O  
ATOM   1319  P     G    42      46.530  35.935  26.320  1.00  0.00           P  
ATOM   1320  OP1   G    42      46.799  37.258  25.760  1.00  0.00           O  
ATOM   1321  OP2   G    42      47.254  35.451  27.540  1.00  0.00           O  
ATOM   1322  O5'   G    42      44.980  35.901  26.709  1.00  0.00           O  
ATOM   1323  C5'   G    42      44.028  36.504  25.862  1.00  0.00           C  
ATOM   1324  H5'   G    42      44.020  36.009  24.891  1.00  0.00           H  
ATOM   1325 H5''   G    42      44.164  37.578  25.734  1.00  0.00           H  
ATOM   1326  C4'   G    42      42.615  36.334  26.389  1.00  0.00           C  
ATOM   1327  H4'   G    42      41.930  36.576  25.577  1.00  0.00           H  
ATOM   1328  O4'   G    42      42.259  35.048  26.963  1.00  0.00           O  
ATOM   1329  C1'   G    42      42.120  35.246  28.388  1.00  0.00           C  
ATOM   1330  H1'   G    42      41.326  34.612  28.781  1.00  0.00           H  
ATOM   1331  N9    G    42      43.370  34.820  28.980  1.00  0.00           N  
ATOM   1332  C8    G    42      44.467  35.550  29.511  1.00  0.00           C  
ATOM   1333  H8    G    42      44.445  36.628  29.445  1.00  0.00           H  
ATOM   1334  N7    G    42      45.475  34.931  30.065  1.00  0.00           N  
ATOM   1335  C5    G    42      45.049  33.612  29.959  1.00  0.00           C  
ATOM   1336  C6    G    42      45.626  32.388  30.279  1.00  0.00           C  
ATOM   1337  O6    G    42      46.758  32.128  30.699  1.00  0.00           O  
ATOM   1338  N1    G    42      44.880  31.300  30.020  1.00  0.00           N  
ATOM   1339  H1    G    42      45.358  30.413  30.086  1.00  0.00           H  
ATOM   1340  C2    G    42      43.683  31.329  29.407  1.00  0.00           C  
ATOM   1341  N2    G    42      43.181  30.163  29.012  1.00  0.00           N  
ATOM   1342  H21   G    42      43.646  29.325  29.331  1.00  0.00           H  
ATOM   1343  H22   G    42      42.252  30.071  28.628  1.00  0.00           H  
ATOM   1344  N3    G    42      43.077  32.453  28.985  1.00  0.00           N  
ATOM   1345  C4    G    42      43.800  33.570  29.296  1.00  0.00           C  
ATOM   1346  C3'   G    42      42.518  37.450  27.462  1.00  0.00           C  
ATOM   1347  H3'   G    42      43.516  37.813  27.706  1.00  0.00           H  
ATOM   1348  C2'   G    42      41.901  36.744  28.661  1.00  0.00           C  
ATOM   1349  H2'   G    42      42.391  36.968  29.609  1.00  0.00           H  
ATOM   1350  O2'   G    42      40.479  37.101  28.744  1.00  0.00           O  
ATOM   1351 HO2'   G    42      40.373  38.050  28.851  1.00  0.00           H  
ATOM   1352  O3'   G    42      41.745  38.523  26.896  1.00  0.00           O  
ATOM   1353  P     U    43      41.814  39.886  27.563  1.00  0.00           P  
ATOM   1354  OP1   U    43      41.225  40.831  26.584  1.00  0.00           O  
ATOM   1355  OP2   U    43      43.205  40.123  27.923  1.00  0.00           O  
ATOM   1356  O5'   U    43      40.885  39.939  28.867  1.00  0.00           O  
ATOM   1357  C5'   U    43      39.626  40.696  28.837  1.00  0.00           C  
ATOM   1358  H5'   U    43      38.853  40.389  28.133  1.00  0.00           H  
ATOM   1359 H5''   U    43      39.876  41.745  28.676  1.00  0.00           H  
ATOM   1360  C4'   U    43      38.876  40.518  30.152  1.00  0.00           C  
ATOM   1361  H4'   U    43      37.869  40.938  30.145  1.00  0.00           H  
ATOM   1362  O4'   U    43      38.753  39.074  30.332  1.00  0.00           O  
ATOM   1363  C1'   U    43      38.564  38.843  31.740  1.00  0.00           C  
ATOM   1364  H1'   U    43      37.527  38.592  31.963  1.00  0.00           H  
ATOM   1365  N1    U    43      39.427  37.579  32.013  1.00  0.00           N  
ATOM   1366  C6    U    43      40.813  37.662  31.881  1.00  0.00           C  
ATOM   1367  H6    U    43      41.263  38.640  31.790  1.00  0.00           H  
ATOM   1368  C5    U    43      41.569  36.549  32.048  1.00  0.00           C  
ATOM   1369  H5    U    43      42.649  36.542  32.040  1.00  0.00           H  
ATOM   1370  C4    U    43      40.932  35.277  32.236  1.00  0.00           C  
ATOM   1371  O4    U    43      41.528  34.167  32.370  1.00  0.00           O  
ATOM   1372  N3    U    43      39.545  35.302  32.360  1.00  0.00           N  
ATOM   1373  H3    U    43      39.138  34.401  32.568  1.00  0.00           H  
ATOM   1374  C2    U    43      38.754  36.393  32.308  1.00  0.00           C  
ATOM   1375  O2    U    43      37.549  36.299  32.634  1.00  0.00           O  
ATOM   1376  C3'   U    43      39.678  40.949  31.386  1.00  0.00           C  
ATOM   1377  H3'   U    43      40.689  40.617  31.151  1.00  0.00           H  
ATOM   1378  C2'   U    43      38.897  40.142  32.438  1.00  0.00           C  
ATOM   1379  H2'   U    43      39.385  40.127  33.413  1.00  0.00           H  
ATOM   1380  O2'   U    43      37.615  40.769  32.704  1.00  0.00           O  
ATOM   1381 HO2'   U    43      37.800  41.656  33.022  1.00  0.00           H  
ATOM   1382  O3'   U    43      39.571  42.348  31.617  1.00  0.00           O  
ATOM   1383  P     A    44      40.272  43.056  32.847  1.00  0.00           P  
ATOM   1384  OP1   A    44      40.278  44.569  32.709  1.00  0.00           O  
ATOM   1385  OP2   A    44      41.588  42.397  32.969  1.00  0.00           O  
ATOM   1386  O5'   A    44      39.454  42.678  34.088  1.00  0.00           O  
ATOM   1387  C5'   A    44      38.463  43.639  34.558  1.00  0.00           C  
ATOM   1388  H5'   A    44      37.898  43.989  33.694  1.00  0.00           H  
ATOM   1389 H5''   A    44      38.922  44.484  35.071  1.00  0.00           H  
ATOM   1390  C4'   A    44      37.347  43.234  35.455  1.00  0.00           C  
ATOM   1391  H4'   A    44      36.747  44.055  35.845  1.00  0.00           H  
ATOM   1392  O4'   A    44      36.631  42.189  34.853  1.00  0.00           O  
ATOM   1393  C1'   A    44      36.018  41.298  35.858  1.00  0.00           C  
ATOM   1394  H1'   A    44      34.933  41.388  35.890  1.00  0.00           H  
ATOM   1395  N9    A    44      36.194  39.919  35.416  1.00  0.00           N  
ATOM   1396  C8    A    44      35.176  39.006  35.009  1.00  0.00           C  
ATOM   1397  H8    A    44      34.242  39.400  34.636  1.00  0.00           H  
ATOM   1398  N7    A    44      35.569  37.743  34.966  1.00  0.00           N  
ATOM   1399  C5    A    44      36.907  37.767  35.424  1.00  0.00           C  
ATOM   1400  C6    A    44      37.921  36.807  35.690  1.00  0.00           C  
ATOM   1401  N6    A    44      37.845  35.497  35.624  1.00  0.00           N  
ATOM   1402  H61   A    44      38.705  35.038  35.889  1.00  0.00           H  
ATOM   1403  H62   A    44      36.930  35.174  35.342  1.00  0.00           H  
ATOM   1404  N1    A    44      39.111  37.276  36.018  1.00  0.00           N  
ATOM   1405  C2    A    44      39.355  38.592  36.181  1.00  0.00           C  
ATOM   1406  H2    A    44      40.294  38.811  36.667  1.00  0.00           H  
ATOM   1407  N3    A    44      38.461  39.560  36.129  1.00  0.00           N  
ATOM   1408  C4    A    44      37.236  39.073  35.699  1.00  0.00           C  
ATOM   1409  C3'   A    44      37.857  42.607  36.725  1.00  0.00           C  
ATOM   1410  H3'   A    44      38.660  41.907  36.493  1.00  0.00           H  
ATOM   1411  C2'   A    44      36.593  41.783  37.171  1.00  0.00           C  
ATOM   1412  H2'   A    44      36.922  40.938  37.775  1.00  0.00           H  
ATOM   1413  O2'   A    44      35.671  42.595  37.823  1.00  0.00           O  
ATOM   1414 HO2'   A    44      36.013  42.930  38.655  1.00  0.00           H  
ATOM   1415  O3'   A    44      38.442  43.471  37.716  1.00  0.00           O  
ATOM   1416  P     C    45      39.342  42.858  38.853  1.00  0.00           P  
ATOM   1417  OP1   C    45      40.241  43.952  39.337  1.00  0.00           O  
ATOM   1418  OP2   C    45      39.951  41.584  38.499  1.00  0.00           O  
ATOM   1419  O5'   C    45      38.275  42.553  39.948  1.00  0.00           O  
ATOM   1420  C5'   C    45      38.060  43.593  40.878  1.00  0.00           C  
ATOM   1421  H5'   C    45      37.910  44.570  40.419  1.00  0.00           H  
ATOM   1422 H5''   C    45      38.881  43.562  41.595  1.00  0.00           H  
ATOM   1423  C4'   C    45      36.782  43.384  41.598  1.00  0.00           C  
ATOM   1424  H4'   C    45      36.476  44.271  42.154  1.00  0.00           H  
ATOM   1425  O4'   C    45      35.649  43.382  40.769  1.00  0.00           O  
ATOM   1426  C1'   C    45      34.645  42.660  41.372  1.00  0.00           C  
ATOM   1427  H1'   C    45      33.810  43.285  41.688  1.00  0.00           H  
ATOM   1428  N1    C    45      34.103  41.726  40.362  1.00  0.00           N  
ATOM   1429  C6    C    45      34.572  40.455  40.250  1.00  0.00           C  
ATOM   1430  H6    C    45      35.399  40.029  40.799  1.00  0.00           H  
ATOM   1431  C5    C    45      34.150  39.678  39.179  1.00  0.00           C  
ATOM   1432  H5    C    45      34.551  38.677  39.120  1.00  0.00           H  
ATOM   1433  C4    C    45      33.134  40.193  38.313  1.00  0.00           C  
ATOM   1434  N4    C    45      32.871  39.596  37.154  1.00  0.00           N  
ATOM   1435  H41   C    45      32.190  40.156  36.661  1.00  0.00           H  
ATOM   1436  H42   C    45      33.119  38.653  36.892  1.00  0.00           H  
ATOM   1437  N3    C    45      32.605  41.383  38.507  1.00  0.00           N  
ATOM   1438  C2    C    45      33.059  42.209  39.528  1.00  0.00           C  
ATOM   1439  O2    C    45      32.661  43.390  39.628  1.00  0.00           O  
ATOM   1440  C3'   C    45      36.744  42.098  42.485  1.00  0.00           C  
ATOM   1441  H3'   C    45      37.096  41.197  41.984  1.00  0.00           H  
ATOM   1442  C2'   C    45      35.223  41.988  42.648  1.00  0.00           C  
ATOM   1443  H2'   C    45      34.826  40.975  42.711  1.00  0.00           H  
ATOM   1444  O2'   C    45      34.727  42.762  43.745  1.00  0.00           O  
ATOM   1445 HO2'   C    45      35.335  42.690  44.484  1.00  0.00           H  
ATOM   1446  O3'   C    45      37.491  42.259  43.655  1.00  0.00           O  
ATOM   1447  P     U    46      37.821  41.080  44.622  1.00  0.00           P  
ATOM   1448  OP1   U    46      38.549  41.713  45.778  1.00  0.00           O  
ATOM   1449  OP2   U    46      38.475  39.978  43.881  1.00  0.00           O  
ATOM   1450  O5'   U    46      36.373  40.691  45.177  1.00  0.00           O  
ATOM   1451  C5'   U    46      36.163  39.630  46.086  1.00  0.00           C  
ATOM   1452  H5'   U    46      36.822  39.830  46.931  1.00  0.00           H  
ATOM   1453 H5''   U    46      36.408  38.673  45.626  1.00  0.00           H  
ATOM   1454  C4'   U    46      34.643  39.505  46.358  1.00  0.00           C  
ATOM   1455  H4'   U    46      34.013  39.413  45.472  1.00  0.00           H  
ATOM   1456  O4'   U    46      34.527  38.379  47.203  1.00  0.00           O  
ATOM   1457  C1'   U    46      34.004  38.708  48.495  1.00  0.00           C  
ATOM   1458  H1'   U    46      32.949  38.459  48.611  1.00  0.00           H  
ATOM   1459  N1    U    46      34.633  37.918  49.570  1.00  0.00           N  
ATOM   1460  C6    U    46      36.024  37.709  49.698  1.00  0.00           C  
ATOM   1461  H6    U    46      36.757  38.138  49.031  1.00  0.00           H  
ATOM   1462  C5    U    46      36.439  37.013  50.787  1.00  0.00           C  
ATOM   1463  H5    U    46      37.489  36.815  50.948  1.00  0.00           H  
ATOM   1464  C4    U    46      35.561  36.398  51.722  1.00  0.00           C  
ATOM   1465  O4    U    46      35.976  35.662  52.613  1.00  0.00           O  
ATOM   1466  N3    U    46      34.242  36.661  51.550  1.00  0.00           N  
ATOM   1467  H3    U    46      33.566  36.167  52.115  1.00  0.00           H  
ATOM   1468  C2    U    46      33.722  37.402  50.515  1.00  0.00           C  
ATOM   1469  O2    U    46      32.513  37.490  50.391  1.00  0.00           O  
ATOM   1470  C3'   U    46      34.041  40.610  47.230  1.00  0.00           C  
ATOM   1471  H3'   U    46      34.566  41.527  46.962  1.00  0.00           H  
ATOM   1472  C2'   U    46      34.253  40.198  48.681  1.00  0.00           C  
ATOM   1473  H2'   U    46      35.307  40.421  48.849  1.00  0.00           H  
ATOM   1474  O2'   U    46      33.525  40.762  49.703  1.00  0.00           O  
ATOM   1475 HO2'   U    46      33.188  41.587  49.346  1.00  0.00           H  
ATOM   1476  O3'   U    46      32.720  40.633  46.789  1.00  0.00           O  
ATOM   1477  P     G    47      31.696  41.754  47.204  1.00  0.00           P  
ATOM   1478  OP1   G    47      32.326  42.601  48.275  1.00  0.00           O  
ATOM   1479  OP2   G    47      30.350  41.163  47.437  1.00  0.00           O  
ATOM   1480  O5'   G    47      31.473  42.712  46.006  1.00  0.00           O  
ATOM   1481  C5'   G    47      32.161  43.924  45.849  1.00  0.00           C  
ATOM   1482  H5'   G    47      33.236  43.778  45.957  1.00  0.00           H  
ATOM   1483 H5''   G    47      31.815  44.553  46.669  1.00  0.00           H  
ATOM   1484  C4'   G    47      31.662  44.663  44.563  1.00  0.00           C  
ATOM   1485  H4'   G    47      32.118  45.652  44.589  1.00  0.00           H  
ATOM   1486  O4'   G    47      32.095  43.861  43.481  1.00  0.00           O  
ATOM   1487  C1'   G    47      30.946  43.337  42.785  1.00  0.00           C  
ATOM   1488  H1'   G    47      30.943  43.769  41.784  1.00  0.00           H  
ATOM   1489  N9    G    47      31.100  41.864  42.613  1.00  0.00           N  
ATOM   1490  C8    G    47      31.960  41.142  43.363  1.00  0.00           C  
ATOM   1491  H8    G    47      32.428  41.609  44.217  1.00  0.00           H  
ATOM   1492  N7    G    47      32.040  39.928  43.034  1.00  0.00           N  
ATOM   1493  C5    G    47      31.241  39.816  41.925  1.00  0.00           C  
ATOM   1494  C6    G    47      31.110  38.714  41.012  1.00  0.00           C  
ATOM   1495  O6    G    47      31.721  37.661  40.942  1.00  0.00           O  
ATOM   1496  N1    G    47      30.168  38.927  40.019  1.00  0.00           N  
ATOM   1497  H1    G    47      30.085  38.159  39.368  1.00  0.00           H  
ATOM   1498  C2    G    47      29.563  40.117  39.904  1.00  0.00           C  
ATOM   1499  N2    G    47      28.614  40.200  38.983  1.00  0.00           N  
ATOM   1500  H21   G    47      28.543  39.503  38.256  1.00  0.00           H  
ATOM   1501  H22   G    47      27.933  40.940  39.088  1.00  0.00           H  
ATOM   1502  N3    G    47      29.807  41.229  40.604  1.00  0.00           N  
ATOM   1503  C4    G    47      30.660  41.019  41.654  1.00  0.00           C  
ATOM   1504  C3'   G    47      30.085  44.803  44.471  1.00  0.00           C  
ATOM   1505  H3'   G    47      29.595  44.733  45.442  1.00  0.00           H  
ATOM   1506  C2'   G    47      29.697  43.643  43.591  1.00  0.00           C  
ATOM   1507  H2'   G    47      29.407  42.785  44.198  1.00  0.00           H  
ATOM   1508  O2'   G    47      28.742  43.947  42.664  1.00  0.00           O  
ATOM   1509 HO2'   G    47      27.978  44.387  43.044  1.00  0.00           H  
ATOM   1510  O3'   G    47      29.695  46.056  43.973  1.00  0.00           O  
ATOM   1511  P     A    48      28.858  47.042  44.923  1.00  0.00           P  
ATOM   1512  OP1   A    48      28.590  48.274  44.200  1.00  0.00           O  
ATOM   1513  OP2   A    48      29.510  47.156  46.245  1.00  0.00           O  
ATOM   1514  O5'   A    48      27.407  46.349  45.089  1.00  0.00           O  
ATOM   1515  C5'   A    48      26.395  46.526  44.110  1.00  0.00           C  
ATOM   1516  H5'   A    48      26.822  46.564  43.108  1.00  0.00           H  
ATOM   1517 H5''   A    48      25.867  47.471  44.237  1.00  0.00           H  
ATOM   1518  C4'   A    48      25.404  45.338  43.939  1.00  0.00           C  
ATOM   1519  H4'   A    48      24.862  45.525  43.012  1.00  0.00           H  
ATOM   1520  O4'   A    48      26.195  44.171  43.793  1.00  0.00           O  
ATOM   1521  C1'   A    48      25.626  43.123  44.483  1.00  0.00           C  
ATOM   1522  H1'   A    48      24.691  42.745  44.071  1.00  0.00           H  
ATOM   1523  N9    A    48      26.552  42.008  44.511  1.00  0.00           N  
ATOM   1524  C8    A    48      27.241  41.503  45.559  1.00  0.00           C  
ATOM   1525  H8    A    48      27.273  41.817  46.591  1.00  0.00           H  
ATOM   1526  N7    A    48      27.937  40.489  45.165  1.00  0.00           N  
ATOM   1527  C5    A    48      27.531  40.228  43.887  1.00  0.00           C  
ATOM   1528  C6    A    48      27.777  39.236  42.848  1.00  0.00           C  
ATOM   1529  N6    A    48      28.716  38.298  43.013  1.00  0.00           N  
ATOM   1530  H61   A    48      28.881  37.653  42.254  1.00  0.00           H  
ATOM   1531  H62   A    48      29.398  38.451  43.743  1.00  0.00           H  
ATOM   1532  N1    A    48      27.170  39.245  41.681  1.00  0.00           N  
ATOM   1533  C2    A    48      26.287  40.245  41.423  1.00  0.00           C  
ATOM   1534  H2    A    48      25.755  40.215  40.484  1.00  0.00           H  
ATOM   1535  N3    A    48      25.956  41.259  42.206  1.00  0.00           N  
ATOM   1536  C4    A    48      26.644  41.181  43.436  1.00  0.00           C  
ATOM   1537  C3'   A    48      24.565  45.035  45.180  1.00  0.00           C  
ATOM   1538  H3'   A    48      24.538  45.899  45.844  1.00  0.00           H  
ATOM   1539  C2'   A    48      25.371  43.931  45.827  1.00  0.00           C  
ATOM   1540  H2'   A    48      26.271  44.403  46.222  1.00  0.00           H  
ATOM   1541  O2'   A    48      24.761  43.322  46.955  1.00  0.00           O  
ATOM   1542 HO2'   A    48      23.912  42.953  46.704  1.00  0.00           H  
ATOM   1543  O3'   A    48      23.307  44.479  44.799  1.00  0.00           O  
ATOM   1544  P     A    49      22.013  45.376  44.474  1.00  0.00           P  
ATOM   1545  OP1   A    49      22.454  46.625  43.835  1.00  0.00           O  
ATOM   1546  OP2   A    49      21.095  45.418  45.652  1.00  0.00           O  
ATOM   1547  O5'   A    49      21.389  44.450  43.418  1.00  0.00           O  
ATOM   1548  C5'   A    49      21.987  44.426  42.164  1.00  0.00           C  
ATOM   1549  H5'   A    49      23.045  44.683  42.218  1.00  0.00           H  
ATOM   1550 H5''   A    49      21.471  45.079  41.460  1.00  0.00           H  
ATOM   1551  C4'   A    49      21.928  42.972  41.548  1.00  0.00           C  
ATOM   1552  H4'   A    49      21.958  43.109  40.467  1.00  0.00           H  
ATOM   1553  O4'   A    49      23.074  42.254  42.018  1.00  0.00           O  
ATOM   1554  C1'   A    49      22.769  40.864  42.282  1.00  0.00           C  
ATOM   1555  H1'   A    49      23.493  40.273  41.721  1.00  0.00           H  
ATOM   1556  N9    A    49      22.878  40.631  43.732  1.00  0.00           N  
ATOM   1557  C8    A    49      22.644  41.547  44.729  1.00  0.00           C  
ATOM   1558  H8    A    49      22.216  42.511  44.499  1.00  0.00           H  
ATOM   1559  N7    A    49      23.187  41.201  45.864  1.00  0.00           N  
ATOM   1560  C5    A    49      23.676  39.925  45.596  1.00  0.00           C  
ATOM   1561  C6    A    49      24.442  39.012  46.335  1.00  0.00           C  
ATOM   1562  N6    A    49      24.989  39.174  47.561  1.00  0.00           N  
ATOM   1563  H61   A    49      25.584  38.438  47.914  1.00  0.00           H  
ATOM   1564  H62   A    49      25.024  40.093  47.979  1.00  0.00           H  
ATOM   1565  N1    A    49      24.874  37.882  45.773  1.00  0.00           N  
ATOM   1566  C2    A    49      24.476  37.590  44.539  1.00  0.00           C  
ATOM   1567  H2    A    49      24.776  36.632  44.141  1.00  0.00           H  
ATOM   1568  N3    A    49      23.886  38.376  43.653  1.00  0.00           N  
ATOM   1569  C4    A    49      23.408  39.495  44.321  1.00  0.00           C  
ATOM   1570  C3'   A    49      20.749  42.058  41.781  1.00  0.00           C  
ATOM   1571  H3'   A    49      20.368  42.395  42.745  1.00  0.00           H  
ATOM   1572  C2'   A    49      21.312  40.620  41.760  1.00  0.00           C  
ATOM   1573  H2'   A    49      20.819  40.003  42.511  1.00  0.00           H  
ATOM   1574  O2'   A    49      21.488  40.045  40.446  1.00  0.00           O  
ATOM   1575 HO2'   A    49      21.116  39.166  40.342  1.00  0.00           H  
ATOM   1576  O3'   A    49      19.761  42.187  40.813  1.00  0.00           O  
ATOM   1577  P     C    50      18.315  41.543  41.080  1.00  0.00           P  
ATOM   1578  OP1   C    50      17.408  42.152  40.058  1.00  0.00           O  
ATOM   1579  OP2   C    50      17.972  41.708  42.520  1.00  0.00           O  
ATOM   1580  O5'   C    50      18.489  39.992  40.711  1.00  0.00           O  
ATOM   1581  C5'   C    50      18.479  39.513  39.344  1.00  0.00           C  
ATOM   1582  H5'   C    50      19.240  40.135  38.872  1.00  0.00           H  
ATOM   1583 H5''   C    50      17.539  39.762  38.850  1.00  0.00           H  
ATOM   1584  C4'   C    50      18.816  37.989  39.074  1.00  0.00           C  
ATOM   1585  H4'   C    50      18.833  37.841  37.994  1.00  0.00           H  
ATOM   1586  O4'   C    50      20.061  37.648  39.619  1.00  0.00           O  
ATOM   1587  C1'   C    50      20.057  36.225  39.897  1.00  0.00           C  
ATOM   1588  H1'   C    50      20.808  35.730  39.280  1.00  0.00           H  
ATOM   1589  N1    C    50      20.509  36.134  41.301  1.00  0.00           N  
ATOM   1590  C6    C    50      20.346  37.145  42.222  1.00  0.00           C  
ATOM   1591  H6    C    50      19.825  38.040  41.913  1.00  0.00           H  
ATOM   1592  C5    C    50      20.834  37.087  43.477  1.00  0.00           C  
ATOM   1593  H5    C    50      20.736  37.907  44.173  1.00  0.00           H  
ATOM   1594  C4    C    50      21.454  35.855  43.808  1.00  0.00           C  
ATOM   1595  N4    C    50      21.830  35.674  45.055  1.00  0.00           N  
ATOM   1596  H41   C    50      22.075  34.723  45.292  1.00  0.00           H  
ATOM   1597  H42   C    50      21.551  36.367  45.736  1.00  0.00           H  
ATOM   1598  N3    C    50      21.526  34.838  42.971  1.00  0.00           N  
ATOM   1599  C2    C    50      21.085  34.957  41.713  1.00  0.00           C  
ATOM   1600  O2    C    50      21.247  33.968  40.994  1.00  0.00           O  
ATOM   1601  C3'   C    50      17.791  37.011  39.556  1.00  0.00           C  
ATOM   1602  H3'   C    50      17.448  37.345  40.535  1.00  0.00           H  
ATOM   1603  C2'   C    50      18.635  35.707  39.613  1.00  0.00           C  
ATOM   1604  H2'   C    50      18.229  35.036  40.370  1.00  0.00           H  
ATOM   1605  O2'   C    50      18.629  35.057  38.397  1.00  0.00           O  
ATOM   1606 HO2'   C    50      17.885  35.446  37.932  1.00  0.00           H  
ATOM   1607  O3'   C    50      16.622  36.819  38.740  1.00  0.00           O  
ATOM   1608  P     C    51      15.254  36.319  39.471  1.00  0.00           P  
ATOM   1609  OP1   C    51      14.364  35.804  38.418  1.00  0.00           O  
ATOM   1610  OP2   C    51      14.815  37.372  40.352  1.00  0.00           O  
ATOM   1611  O5'   C    51      15.634  35.068  40.313  1.00  0.00           O  
ATOM   1612  C5'   C    51      15.836  33.770  39.646  1.00  0.00           C  
ATOM   1613  H5'   C    51      16.579  33.907  38.860  1.00  0.00           H  
ATOM   1614 H5''   C    51      14.957  33.494  39.063  1.00  0.00           H  
ATOM   1615  C4'   C    51      16.275  32.725  40.688  1.00  0.00           C  
ATOM   1616  H4'   C    51      16.436  31.780  40.170  1.00  0.00           H  
ATOM   1617  O4'   C    51      17.473  33.031  41.323  1.00  0.00           O  
ATOM   1618  C1'   C    51      17.538  32.415  42.663  1.00  0.00           C  
ATOM   1619  H1'   C    51      18.427  31.787  42.725  1.00  0.00           H  
ATOM   1620  N1    C    51      17.680  33.431  43.686  1.00  0.00           N  
ATOM   1621  C6    C    51      17.636  34.812  43.458  1.00  0.00           C  
ATOM   1622  H6    C    51      17.464  35.236  42.480  1.00  0.00           H  
ATOM   1623  C5    C    51      17.791  35.594  44.541  1.00  0.00           C  
ATOM   1624  H5    C    51      17.867  36.661  44.392  1.00  0.00           H  
ATOM   1625  C4    C    51      18.095  35.084  45.826  1.00  0.00           C  
ATOM   1626  N4    C    51      18.334  35.834  46.856  1.00  0.00           N  
ATOM   1627  H41   C    51      18.199  35.413  47.764  1.00  0.00           H  
ATOM   1628  H42   C    51      18.522  36.824  46.775  1.00  0.00           H  
ATOM   1629  N3    C    51      18.083  33.813  46.057  1.00  0.00           N  
ATOM   1630  C2    C    51      17.818  32.968  45.031  1.00  0.00           C  
ATOM   1631  O2    C    51      17.584  31.795  45.280  1.00  0.00           O  
ATOM   1632  C3'   C    51      15.372  32.421  41.895  1.00  0.00           C  
ATOM   1633  H3'   C    51      15.213  33.360  42.424  1.00  0.00           H  
ATOM   1634  C2'   C    51      16.244  31.563  42.787  1.00  0.00           C  
ATOM   1635  H2'   C    51      15.788  31.656  43.773  1.00  0.00           H  
ATOM   1636  O2'   C    51      16.433  30.215  42.362  1.00  0.00           O  
ATOM   1637 HO2'   C    51      15.581  29.943  42.012  1.00  0.00           H  
ATOM   1638  O3'   C    51      14.047  31.926  41.582  1.00  0.00           O  
ATOM   1639  P     U    52      12.710  32.497  42.191  1.00  0.00           P  
ATOM   1640  OP1   U    52      11.656  32.038  41.272  1.00  0.00           O  
ATOM   1641  OP2   U    52      12.865  33.945  42.445  1.00  0.00           O  
ATOM   1642  O5'   U    52      12.574  31.845  43.552  1.00  0.00           O  
ATOM   1643  C5'   U    52      12.216  30.511  43.735  1.00  0.00           C  
ATOM   1644  H5'   U    52      12.624  29.905  42.926  1.00  0.00           H  
ATOM   1645 H5''   U    52      11.142  30.357  43.636  1.00  0.00           H  
ATOM   1646  C4'   U    52      12.682  29.877  45.077  1.00  0.00           C  
ATOM   1647  H4'   U    52      12.675  28.805  44.876  1.00  0.00           H  
ATOM   1648  O4'   U    52      13.997  30.165  45.325  1.00  0.00           O  
ATOM   1649  C1'   U    52      14.267  30.366  46.739  1.00  0.00           C  
ATOM   1650  H1'   U    52      14.950  29.669  47.224  1.00  0.00           H  
ATOM   1651  N1    U    52      14.584  31.824  47.044  1.00  0.00           N  
ATOM   1652  C6    U    52      14.355  32.826  46.178  1.00  0.00           C  
ATOM   1653  H6    U    52      14.111  32.595  45.151  1.00  0.00           H  
ATOM   1654  C5    U    52      14.648  34.090  46.528  1.00  0.00           C  
ATOM   1655  H5    U    52      14.425  34.882  45.828  1.00  0.00           H  
ATOM   1656  C4    U    52      15.156  34.446  47.809  1.00  0.00           C  
ATOM   1657  O4    U    52      15.288  35.642  48.162  1.00  0.00           O  
ATOM   1658  N3    U    52      15.425  33.375  48.666  1.00  0.00           N  
ATOM   1659  H3    U    52      15.864  33.636  49.537  1.00  0.00           H  
ATOM   1660  C2    U    52      15.182  32.068  48.301  1.00  0.00           C  
ATOM   1661  O2    U    52      15.416  31.156  49.057  1.00  0.00           O  
ATOM   1662  C3'   U    52      11.894  30.369  46.335  1.00  0.00           C  
ATOM   1663  H3'   U    52      11.600  31.411  46.208  1.00  0.00           H  
ATOM   1664  C2'   U    52      12.880  30.082  47.392  1.00  0.00           C  
ATOM   1665  H2'   U    52      12.823  30.704  48.285  1.00  0.00           H  
ATOM   1666  O2'   U    52      12.842  28.713  47.835  1.00  0.00           O  
ATOM   1667 HO2'   U    52      11.913  28.483  47.906  1.00  0.00           H  
ATOM   1668  O3'   U    52      10.743  29.604  46.320  1.00  0.00           O  
ATOM   1669  P     G    53       9.480  29.875  47.222  1.00  0.00           P  
ATOM   1670  OP1   G    53       8.269  29.556  46.510  1.00  0.00           O  
ATOM   1671  OP2   G    53       9.648  31.224  47.842  1.00  0.00           O  
ATOM   1672  O5'   G    53       9.958  28.746  48.329  1.00  0.00           O  
ATOM   1673  C5'   G    53       9.741  27.416  47.985  1.00  0.00           C  
ATOM   1674  H5'   G    53      10.134  27.090  47.022  1.00  0.00           H  
ATOM   1675 H5''   G    53       8.680  27.202  47.850  1.00  0.00           H  
ATOM   1676  C4'   G    53      10.202  26.346  49.036  1.00  0.00           C  
ATOM   1677  H4'   G    53       9.910  25.340  48.735  1.00  0.00           H  
ATOM   1678  O4'   G    53      11.660  26.421  49.296  1.00  0.00           O  
ATOM   1679  C1'   G    53      11.944  26.231  50.648  1.00  0.00           C  
ATOM   1680  H1'   G    53      12.627  25.414  50.875  1.00  0.00           H  
ATOM   1681  N9    G    53      12.503  27.507  51.228  1.00  0.00           N  
ATOM   1682  C8    G    53      12.221  28.810  50.956  1.00  0.00           C  
ATOM   1683  H8    G    53      11.546  29.161  50.190  1.00  0.00           H  
ATOM   1684  N7    G    53      12.747  29.619  51.804  1.00  0.00           N  
ATOM   1685  C5    G    53      13.496  28.869  52.698  1.00  0.00           C  
ATOM   1686  C6    G    53      14.234  29.208  53.896  1.00  0.00           C  
ATOM   1687  O6    G    53      14.384  30.358  54.339  1.00  0.00           O  
ATOM   1688  N1    G    53      14.693  28.041  54.565  1.00  0.00           N  
ATOM   1689  H1    G    53      15.049  28.262  55.484  1.00  0.00           H  
ATOM   1690  C2    G    53      14.329  26.775  54.247  1.00  0.00           C  
ATOM   1691  N2    G    53      14.916  25.829  54.884  1.00  0.00           N  
ATOM   1692  H21   G    53      15.321  26.026  55.788  1.00  0.00           H  
ATOM   1693  H22   G    53      14.690  24.863  54.691  1.00  0.00           H  
ATOM   1694  N3    G    53      13.643  26.417  53.130  1.00  0.00           N  
ATOM   1695  C4    G    53      13.270  27.547  52.394  1.00  0.00           C  
ATOM   1696  C3'   G    53       9.514  26.582  50.421  1.00  0.00           C  
ATOM   1697  H3'   G    53       9.364  27.653  50.560  1.00  0.00           H  
ATOM   1698  C2'   G    53      10.580  25.960  51.309  1.00  0.00           C  
ATOM   1699  H2'   G    53      10.507  26.526  52.238  1.00  0.00           H  
ATOM   1700  O2'   G    53      10.362  24.508  51.425  1.00  0.00           O  
ATOM   1701 HO2'   G    53      10.127  24.414  52.351  1.00  0.00           H  
ATOM   1702  O3'   G    53       8.256  25.964  50.689  1.00  0.00           O  
ATOM   1703  P     A    54       7.337  26.452  51.979  1.00  0.00           P  
ATOM   1704  OP1   A    54       6.111  25.666  51.904  1.00  0.00           O  
ATOM   1705  OP2   A    54       7.313  27.950  52.106  1.00  0.00           O  
ATOM   1706  O5'   A    54       8.010  25.894  53.300  1.00  0.00           O  
ATOM   1707  C5'   A    54       7.968  24.510  53.592  1.00  0.00           C  
ATOM   1708  H5'   A    54       8.133  23.842  52.747  1.00  0.00           H  
ATOM   1709 H5''   A    54       6.999  24.129  53.917  1.00  0.00           H  
ATOM   1710  C4'   A    54       9.039  24.156  54.631  1.00  0.00           C  
ATOM   1711  H4'   A    54       9.198  23.078  54.600  1.00  0.00           H  
ATOM   1712  O4'   A    54      10.327  24.702  54.483  1.00  0.00           O  
ATOM   1713  C1'   A    54      10.924  25.040  55.715  1.00  0.00           C  
ATOM   1714  H1'   A    54      11.928  24.618  55.768  1.00  0.00           H  
ATOM   1715  N9    A    54      11.078  26.486  55.834  1.00  0.00           N  
ATOM   1716  C8    A    54      10.389  27.408  55.083  1.00  0.00           C  
ATOM   1717  H8    A    54       9.579  27.062  54.458  1.00  0.00           H  
ATOM   1718  N7    A    54      10.863  28.616  55.173  1.00  0.00           N  
ATOM   1719  C5    A    54      11.821  28.508  56.200  1.00  0.00           C  
ATOM   1720  C6    A    54      12.679  29.404  56.915  1.00  0.00           C  
ATOM   1721  N6    A    54      12.755  30.625  56.615  1.00  0.00           N  
ATOM   1722  H61   A    54      13.268  31.210  57.259  1.00  0.00           H  
ATOM   1723  H62   A    54      12.163  30.976  55.877  1.00  0.00           H  
ATOM   1724  N1    A    54      13.480  28.946  57.831  1.00  0.00           N  
ATOM   1725  C2    A    54      13.539  27.616  58.085  1.00  0.00           C  
ATOM   1726  H2    A    54      14.090  27.231  58.931  1.00  0.00           H  
ATOM   1727  N3    A    54      12.800  26.647  57.521  1.00  0.00           N  
ATOM   1728  C4    A    54      12.044  27.189  56.535  1.00  0.00           C  
ATOM   1729  C3'   A    54       8.697  24.613  56.034  1.00  0.00           C  
ATOM   1730  H3'   A    54       8.316  25.632  56.086  1.00  0.00           H  
ATOM   1731  C2'   A    54       9.952  24.598  56.851  1.00  0.00           C  
ATOM   1732  H2'   A    54       9.853  25.245  57.723  1.00  0.00           H  
ATOM   1733  O2'   A    54      10.340  23.284  57.223  1.00  0.00           O  
ATOM   1734 HO2'   A    54       9.572  22.722  57.354  1.00  0.00           H  
ATOM   1735  O3'   A    54       7.707  23.725  56.505  1.00  0.00           O  
ATOM   1736  P     G    55       6.614  24.232  57.514  1.00  0.00           P  
ATOM   1737  OP1   G    55       5.810  23.118  57.986  1.00  0.00           O  
ATOM   1738  OP2   G    55       5.952  25.407  56.944  1.00  0.00           O  
ATOM   1739  O5'   G    55       7.471  24.808  58.761  1.00  0.00           O  
ATOM   1740  C5'   G    55       7.817  23.952  59.892  1.00  0.00           C  
ATOM   1741  H5'   G    55       8.151  22.967  59.568  1.00  0.00           H  
ATOM   1742 H5''   G    55       6.869  23.766  60.398  1.00  0.00           H  
ATOM   1743  C4'   G    55       8.864  24.559  60.786  1.00  0.00           C  
ATOM   1744  H4'   G    55       9.355  23.753  61.332  1.00  0.00           H  
ATOM   1745  O4'   G    55       9.893  25.212  60.042  1.00  0.00           O  
ATOM   1746  C1'   G    55      10.670  26.144  60.798  1.00  0.00           C  
ATOM   1747  H1'   G    55      11.707  25.848  60.962  1.00  0.00           H  
ATOM   1748  N9    G    55      10.622  27.477  60.099  1.00  0.00           N  
ATOM   1749  C8    G    55       9.698  27.910  59.182  1.00  0.00           C  
ATOM   1750  H8    G    55       8.996  27.188  58.792  1.00  0.00           H  
ATOM   1751  N7    G    55       9.713  29.155  58.821  1.00  0.00           N  
ATOM   1752  C5    G    55      10.745  29.636  59.663  1.00  0.00           C  
ATOM   1753  C6    G    55      11.241  30.949  59.870  1.00  0.00           C  
ATOM   1754  O6    G    55      10.985  32.035  59.359  1.00  0.00           O  
ATOM   1755  N1    G    55      12.175  31.008  60.879  1.00  0.00           N  
ATOM   1756  H1    G    55      12.589  31.897  61.119  1.00  0.00           H  
ATOM   1757  C2    G    55      12.509  29.947  61.698  1.00  0.00           C  
ATOM   1758  N2    G    55      13.171  30.252  62.824  1.00  0.00           N  
ATOM   1759  H21   G    55      13.598  31.151  62.993  1.00  0.00           H  
ATOM   1760  H22   G    55      13.383  29.410  63.340  1.00  0.00           H  
ATOM   1761  N3    G    55      12.099  28.741  61.579  1.00  0.00           N  
ATOM   1762  C4    G    55      11.196  28.684  60.532  1.00  0.00           C  
ATOM   1763  C3'   G    55       8.480  25.687  61.767  1.00  0.00           C  
ATOM   1764  H3'   G    55       8.006  26.479  61.187  1.00  0.00           H  
ATOM   1765  C2'   G    55       9.908  26.135  62.107  1.00  0.00           C  
ATOM   1766  H2'   G    55       9.905  27.174  62.435  1.00  0.00           H  
ATOM   1767  O2'   G    55      10.472  25.340  63.058  1.00  0.00           O  
ATOM   1768 HO2'   G    55      11.364  25.601  63.297  1.00  0.00           H  
ATOM   1769  O3'   G    55       7.572  25.222  62.779  1.00  0.00           O  
ATOM   1770  P     C    56       6.682  26.271  63.566  1.00  0.00           P  
ATOM   1771  OP1   C    56       5.769  25.471  64.444  1.00  0.00           O  
ATOM   1772  OP2   C    56       6.065  27.109  62.461  1.00  0.00           O  
ATOM   1773  O5'   C    56       7.767  27.127  64.378  1.00  0.00           O  
ATOM   1774  C5'   C    56       8.592  26.658  65.404  1.00  0.00           C  
ATOM   1775  H5'   C    56       9.145  25.789  65.051  1.00  0.00           H  
ATOM   1776 H5''   C    56       7.955  26.325  66.223  1.00  0.00           H  
ATOM   1777  C4'   C    56       9.567  27.749  65.856  1.00  0.00           C  
ATOM   1778  H4'   C    56      10.174  27.358  66.672  1.00  0.00           H  
ATOM   1779  O4'   C    56      10.366  28.187  64.770  1.00  0.00           O  
ATOM   1780  C1'   C    56      10.479  29.666  64.892  1.00  0.00           C  
ATOM   1781  H1'   C    56      11.519  29.991  64.941  1.00  0.00           H  
ATOM   1782  N1    C    56       9.845  30.394  63.746  1.00  0.00           N  
ATOM   1783  C6    C    56       9.042  29.760  62.806  1.00  0.00           C  
ATOM   1784  H6    C    56       8.724  28.739  62.962  1.00  0.00           H  
ATOM   1785  C5    C    56       8.440  30.505  61.847  1.00  0.00           C  
ATOM   1786  H5    C    56       7.782  30.066  61.112  1.00  0.00           H  
ATOM   1787  C4    C    56       8.811  31.861  61.805  1.00  0.00           C  
ATOM   1788  N4    C    56       8.330  32.712  60.931  1.00  0.00           N  
ATOM   1789  H41   C    56       8.619  33.679  60.902  1.00  0.00           H  
ATOM   1790  H42   C    56       7.647  32.378  60.266  1.00  0.00           H  
ATOM   1791  N3    C    56       9.626  32.487  62.585  1.00  0.00           N  
ATOM   1792  C2    C    56      10.100  31.745  63.609  1.00  0.00           C  
ATOM   1793  O2    C    56      10.868  32.328  64.353  1.00  0.00           O  
ATOM   1794  C3'   C    56       8.835  28.957  66.414  1.00  0.00           C  
ATOM   1795  H3'   C    56       8.030  29.235  65.733  1.00  0.00           H  
ATOM   1796  C2'   C    56       9.792  30.078  66.112  1.00  0.00           C  
ATOM   1797  H2'   C    56       9.333  31.062  66.024  1.00  0.00           H  
ATOM   1798  O2'   C    56      10.869  30.073  67.097  1.00  0.00           O  
ATOM   1799 HO2'   C    56      10.459  30.006  67.962  1.00  0.00           H  
ATOM   1800  O3'   C    56       8.475  28.898  67.813  1.00  0.00           O  
ATOM   1801  P     A    57       6.963  29.262  68.294  1.00  0.00           P  
ATOM   1802  OP1   A    57       6.927  29.154  69.792  1.00  0.00           O  
ATOM   1803  OP2   A    57       5.960  28.533  67.500  1.00  0.00           O  
ATOM   1804  O5'   A    57       6.712  30.770  67.960  1.00  0.00           O  
ATOM   1805  C5'   A    57       7.493  31.733  68.549  1.00  0.00           C  
ATOM   1806  H5'   A    57       8.508  31.347  68.448  1.00  0.00           H  
ATOM   1807 H5''   A    57       7.247  31.863  69.603  1.00  0.00           H  
ATOM   1808  C4'   A    57       7.411  33.090  67.763  1.00  0.00           C  
ATOM   1809  H4'   A    57       8.045  33.792  68.305  1.00  0.00           H  
ATOM   1810  O4'   A    57       7.871  32.956  66.405  1.00  0.00           O  
ATOM   1811  C1'   A    57       7.349  34.040  65.596  1.00  0.00           C  
ATOM   1812  H1'   A    57       8.152  34.641  65.169  1.00  0.00           H  
ATOM   1813  N9    A    57       6.495  33.498  64.496  1.00  0.00           N  
ATOM   1814  C8    A    57       5.741  32.340  64.321  1.00  0.00           C  
ATOM   1815  H8    A    57       5.764  31.525  65.029  1.00  0.00           H  
ATOM   1816  N7    A    57       4.979  32.334  63.258  1.00  0.00           N  
ATOM   1817  C5    A    57       5.361  33.549  62.672  1.00  0.00           C  
ATOM   1818  C6    A    57       5.079  34.157  61.429  1.00  0.00           C  
ATOM   1819  N6    A    57       4.163  33.665  60.598  1.00  0.00           N  
ATOM   1820  H61   A    57       3.900  34.191  59.777  1.00  0.00           H  
ATOM   1821  H62   A    57       4.078  32.659  60.584  1.00  0.00           H  
ATOM   1822  N1    A    57       5.581  35.377  61.055  1.00  0.00           N  
ATOM   1823  C2    A    57       6.344  35.940  61.969  1.00  0.00           C  
ATOM   1824  H2    A    57       6.781  36.892  61.704  1.00  0.00           H  
ATOM   1825  N3    A    57       6.733  35.524  63.152  1.00  0.00           N  
ATOM   1826  C4    A    57       6.237  34.256  63.419  1.00  0.00           C  
ATOM   1827  C3'   A    57       6.065  33.770  67.613  1.00  0.00           C  
ATOM   1828  H3'   A    57       5.417  32.966  67.264  1.00  0.00           H  
ATOM   1829  C2'   A    57       6.394  34.806  66.589  1.00  0.00           C  
ATOM   1830  H2'   A    57       5.468  35.176  66.148  1.00  0.00           H  
ATOM   1831  O2'   A    57       7.174  35.829  67.174  1.00  0.00           O  
ATOM   1832 HO2'   A    57       6.715  36.368  67.822  1.00  0.00           H  
ATOM   1833  O3'   A    57       5.677  34.274  68.874  1.00  0.00           O  
ATOM   1834  P    U3    58       4.472  35.290  69.069  1.00  0.00           P  
ATOM   1835  OP1  U3    58       4.275  35.417  70.521  1.00  0.00           O  
ATOM   1836  OP2  U3    58       3.333  34.763  68.327  1.00  0.00           O  
ATOM   1837  O5'  U3    58       4.711  36.719  68.401  1.00  0.00           O  
ATOM   1838  C5'  U3    58       5.219  37.829  69.127  1.00  0.00           C  
ATOM   1839  H5'  U3    58       6.278  37.701  69.352  1.00  0.00           H  
ATOM   1840 H5''  U3    58       4.690  38.069  70.049  1.00  0.00           H  
ATOM   1841  C4'  U3    58       5.092  39.054  68.289  1.00  0.00           C  
ATOM   1842  H4'  U3    58       5.761  39.814  68.693  1.00  0.00           H  
ATOM   1843  O4'  U3    58       5.539  38.957  66.935  1.00  0.00           O  
ATOM   1844  C1'  U3    58       5.102  40.115  66.253  1.00  0.00           C  
ATOM   1845  H1'  U3    58       5.927  40.823  66.170  1.00  0.00           H  
ATOM   1846  N1   U3    58       4.680  39.826  64.817  1.00  0.00           N  
ATOM   1847  C6   U3    58       4.156  38.581  64.515  1.00  0.00           C  
ATOM   1848  H6   U3    58       3.874  37.882  65.289  1.00  0.00           H  
ATOM   1849  C5   U3    58       3.961  38.298  63.205  1.00  0.00           C  
ATOM   1850  H5   U3    58       3.623  37.296  62.984  1.00  0.00           H  
ATOM   1851  C4   U3    58       4.186  39.290  62.128  1.00  0.00           C  
ATOM   1852  O4   U3    58       3.878  39.210  60.947  1.00  0.00           O  
ATOM   1853  N3   U3    58       4.610  40.472  62.538  1.00  0.00           N  
ATOM   1854  H3   U3    58       4.919  41.152  61.859  1.00  0.00           H  
ATOM   1855  C2   U3    58       4.899  40.834  63.845  1.00  0.00           C  
ATOM   1856  O2   U3    58       5.300  41.966  64.115  1.00  0.00           O  
ATOM   1857  C3'  U3    58       3.655  39.619  68.081  1.00  0.00           C  
ATOM   1858  H3'  U3    58       3.007  38.880  67.611  1.00  0.00           H  
ATOM   1859  C2'  U3    58       3.967  40.740  66.999  1.00  0.00           C  
ATOM   1860  H2'  U3    58       3.155  40.887  66.287  1.00  0.00           H  
ATOM   1861  O2'  U3    58       4.549  41.895  67.572  1.00  0.00           O  
ATOM   1862 HO2'  U3    58       4.015  42.664  67.359  1.00  0.00           H  
ATOM   1863  O3'  U3    58       3.081  40.247  69.202  1.00  0.00           O  
ATOM   1864 HO3'  U3    58       2.867  39.550  69.827  1.00  0.00           H  
TER    1865       U3    58 
END   
