# Supplementary material for: Modelling the structures of frameshift-stimulatory pseudoknots from representative bat coronaviruses
Source: PLoS Comput Biol. 2023 May 19;19(5):e1011124. doi: 10.1371/journal.pcbi.1011124 (PMC10234561; doi:10.1371/journal.pcbi.1011124)
Supplement: S3 Data — PDB files for the top 3 representative clusters from each conformer (threaded/unthreaded) of each pseudoknot described in the main text, along with PDB files for the representative clusters shown in S8–S18 Figs. (ZIP) [file pcbi.1011124.s003.zip › SI_Model_PDB_files/Replicates with differnet initial structures/Neixiang-64_3rdLowestEnergy_theaded_noMg_cluster1.pdb]

ATOM      1 HO5'  A5     1      25.363  36.921  74.581  1.00  0.00           H  
ATOM      2  O5'  A5     1      25.876  37.223  73.828  1.00  0.00           O  
ATOM      3  C5'  A5     1      26.838  38.140  74.304  1.00  0.00           C  
ATOM      4  H5'  A5     1      26.244  38.952  74.724  1.00  0.00           H  
ATOM      5 H5''  A5     1      27.221  38.488  73.345  1.00  0.00           H  
ATOM      6  C4'  A5     1      27.879  37.663  75.259  1.00  0.00           C  
ATOM      7  H4'  A5     1      28.595  38.480  75.349  1.00  0.00           H  
ATOM      8  O4'  A5     1      27.098  37.396  76.395  1.00  0.00           O  
ATOM      9  C1'  A5     1      27.397  36.064  76.761  1.00  0.00           C  
ATOM     10  H1'  A5     1      28.186  35.957  77.505  1.00  0.00           H  
ATOM     11  N9   A5     1      26.164  35.414  77.299  1.00  0.00           N  
ATOM     12  C8   A5     1      26.182  34.321  78.204  1.00  0.00           C  
ATOM     13  H8   A5     1      27.140  33.903  78.478  1.00  0.00           H  
ATOM     14  N7   A5     1      24.990  33.887  78.559  1.00  0.00           N  
ATOM     15  C5   A5     1      24.135  34.800  77.946  1.00  0.00           C  
ATOM     16  C6   A5     1      22.744  34.981  77.832  1.00  0.00           C  
ATOM     17  N6   A5     1      21.867  34.168  78.480  1.00  0.00           N  
ATOM     18  H61  A5     1      20.934  34.222  78.096  1.00  0.00           H  
ATOM     19  H62  A5     1      22.233  33.415  79.045  1.00  0.00           H  
ATOM     20  N1   A5     1      22.299  35.940  77.031  1.00  0.00           N  
ATOM     21  C2   A5     1      23.135  36.794  76.370  1.00  0.00           C  
ATOM     22  H2   A5     1      22.637  37.528  75.754  1.00  0.00           H  
ATOM     23  N3   A5     1      24.368  36.663  76.379  1.00  0.00           N  
ATOM     24  C4   A5     1      24.866  35.692  77.155  1.00  0.00           C  
ATOM     25  C3'  A5     1      28.634  36.341  74.756  1.00  0.00           C  
ATOM     26  H3'  A5     1      28.505  36.075  73.707  1.00  0.00           H  
ATOM     27  C2'  A5     1      27.862  35.309  75.514  1.00  0.00           C  
ATOM     28  H2'  A5     1      26.974  34.966  74.983  1.00  0.00           H  
ATOM     29  O2'  A5     1      28.615  34.167  75.807  1.00  0.00           O  
ATOM     30 HO2'  A5     1      28.581  33.690  74.974  1.00  0.00           H  
ATOM     31  O3'  A5     1      30.005  36.364  75.055  1.00  0.00           O  
ATOM     32  P     G     2      30.982  36.363  73.899  1.00  0.00           P  
ATOM     33  OP1   G     2      32.297  36.488  74.521  1.00  0.00           O  
ATOM     34  OP2   G     2      30.519  37.284  72.796  1.00  0.00           O  
ATOM     35  O5'   G     2      30.725  34.890  73.474  1.00  0.00           O  
ATOM     36  C5'   G     2      31.615  33.805  73.806  1.00  0.00           C  
ATOM     37  H5'   G     2      31.837  33.804  74.873  1.00  0.00           H  
ATOM     38 H5''   G     2      32.546  33.867  73.241  1.00  0.00           H  
ATOM     39  C4'   G     2      30.974  32.456  73.599  1.00  0.00           C  
ATOM     40  H4'   G     2      31.754  31.703  73.711  1.00  0.00           H  
ATOM     41  O4'   G     2      29.912  32.152  74.435  1.00  0.00           O  
ATOM     42  C1'   G     2      29.285  30.906  73.940  1.00  0.00           C  
ATOM     43  H1'   G     2      29.675  30.051  74.492  1.00  0.00           H  
ATOM     44  N9    G     2      27.807  31.119  74.221  1.00  0.00           N  
ATOM     45  C8    G     2      27.082  30.558  75.250  1.00  0.00           C  
ATOM     46  H8    G     2      27.446  29.653  75.715  1.00  0.00           H  
ATOM     47  N7    G     2      25.900  31.043  75.437  1.00  0.00           N  
ATOM     48  C5    G     2      25.799  32.080  74.480  1.00  0.00           C  
ATOM     49  C6    G     2      24.768  33.091  74.099  1.00  0.00           C  
ATOM     50  O6    G     2      23.740  33.389  74.716  1.00  0.00           O  
ATOM     51  N1    G     2      25.224  33.863  73.064  1.00  0.00           N  
ATOM     52  H1    G     2      24.551  34.356  72.495  1.00  0.00           H  
ATOM     53  C2    G     2      26.421  33.832  72.500  1.00  0.00           C  
ATOM     54  N2    G     2      26.742  34.925  71.871  1.00  0.00           N  
ATOM     55  H21   G     2      26.240  35.794  71.755  1.00  0.00           H  
ATOM     56  H22   G     2      27.609  34.871  71.356  1.00  0.00           H  
ATOM     57  N3    G     2      27.346  33.030  72.760  1.00  0.00           N  
ATOM     58  C4    G     2      26.958  32.092  73.696  1.00  0.00           C  
ATOM     59  C3'   G     2      30.471  32.120  72.221  1.00  0.00           C  
ATOM     60  H3'   G     2      29.873  32.965  71.880  1.00  0.00           H  
ATOM     61  C2'   G     2      29.623  30.786  72.480  1.00  0.00           C  
ATOM     62  H2'   G     2      28.744  30.681  71.844  1.00  0.00           H  
ATOM     63  O2'   G     2      30.500  29.614  72.445  1.00  0.00           O  
ATOM     64 HO2'   G     2      31.430  29.800  72.301  1.00  0.00           H  
ATOM     65  O3'   G     2      31.531  31.690  71.328  1.00  0.00           O  
ATOM     66  P     U     3      31.522  32.052  69.726  1.00  0.00           P  
ATOM     67  OP1   U     3      32.676  31.588  68.987  1.00  0.00           O  
ATOM     68  OP2   U     3      31.315  33.530  69.603  1.00  0.00           O  
ATOM     69  O5'   U     3      30.254  31.372  68.993  1.00  0.00           O  
ATOM     70  C5'   U     3      29.997  30.085  69.015  1.00  0.00           C  
ATOM     71  H5'   U     3      30.324  29.670  69.968  1.00  0.00           H  
ATOM     72 H5''   U     3      30.491  29.522  68.223  1.00  0.00           H  
ATOM     73  C4'   U     3      28.466  29.808  68.825  1.00  0.00           C  
ATOM     74  H4'   U     3      28.249  28.748  68.956  1.00  0.00           H  
ATOM     75  O4'   U     3      27.655  30.525  69.732  1.00  0.00           O  
ATOM     76  C1'   U     3      26.453  30.752  69.074  1.00  0.00           C  
ATOM     77  H1'   U     3      25.574  30.354  69.581  1.00  0.00           H  
ATOM     78  N1    U     3      26.183  32.219  68.892  1.00  0.00           N  
ATOM     79  C6    U     3      27.185  33.080  68.616  1.00  0.00           C  
ATOM     80  H6    U     3      28.229  32.861  68.784  1.00  0.00           H  
ATOM     81  C5    U     3      26.874  34.337  68.127  1.00  0.00           C  
ATOM     82  H5    U     3      27.682  34.963  67.779  1.00  0.00           H  
ATOM     83  C4    U     3      25.588  34.806  67.927  1.00  0.00           C  
ATOM     84  O4    U     3      25.211  35.913  67.421  1.00  0.00           O  
ATOM     85  N3    U     3      24.624  33.813  68.164  1.00  0.00           N  
ATOM     86  H3    U     3      23.637  33.992  68.044  1.00  0.00           H  
ATOM     87  C2    U     3      24.871  32.590  68.720  1.00  0.00           C  
ATOM     88  O2    U     3      23.928  31.989  69.241  1.00  0.00           O  
ATOM     89  C3'   U     3      27.920  30.122  67.380  1.00  0.00           C  
ATOM     90  H3'   U     3      28.017  31.179  67.129  1.00  0.00           H  
ATOM     91  C2'   U     3      26.455  30.059  67.736  1.00  0.00           C  
ATOM     92  H2'   U     3      25.987  30.537  66.875  1.00  0.00           H  
ATOM     93  O2'   U     3      26.003  28.724  67.969  1.00  0.00           O  
ATOM     94 HO2'   U     3      26.207  28.369  68.837  1.00  0.00           H  
ATOM     95  O3'   U     3      28.394  29.191  66.420  1.00  0.00           O  
ATOM     96  P     G     4      29.037  29.733  65.074  1.00  0.00           P  
ATOM     97  OP1   G     4      29.127  28.652  64.070  1.00  0.00           O  
ATOM     98  OP2   G     4      30.257  30.487  65.475  1.00  0.00           O  
ATOM     99  O5'   G     4      27.938  30.776  64.473  1.00  0.00           O  
ATOM    100  C5'   G     4      26.778  30.376  63.870  1.00  0.00           C  
ATOM    101  H5'   G     4      26.256  29.592  64.418  1.00  0.00           H  
ATOM    102 H5''   G     4      27.080  29.919  62.928  1.00  0.00           H  
ATOM    103  C4'   G     4      25.758  31.480  63.670  1.00  0.00           C  
ATOM    104  H4'   G     4      24.794  31.005  63.488  1.00  0.00           H  
ATOM    105  O4'   G     4      25.592  32.335  64.787  1.00  0.00           O  
ATOM    106  C1'   G     4      25.136  33.672  64.337  1.00  0.00           C  
ATOM    107  H1'   G     4      24.147  33.955  64.697  1.00  0.00           H  
ATOM    108  N9    G     4      26.102  34.751  64.469  1.00  0.00           N  
ATOM    109  C8    G     4      27.433  34.700  64.615  1.00  0.00           C  
ATOM    110  H8    G     4      27.994  33.790  64.763  1.00  0.00           H  
ATOM    111  N7    G     4      28.067  35.832  64.577  1.00  0.00           N  
ATOM    112  C5    G     4      27.073  36.777  64.403  1.00  0.00           C  
ATOM    113  C6    G     4      27.020  38.203  64.338  1.00  0.00           C  
ATOM    114  O6    G     4      27.975  38.993  64.418  1.00  0.00           O  
ATOM    115  N1    G     4      25.755  38.746  64.222  1.00  0.00           N  
ATOM    116  H1    G     4      25.725  39.721  63.962  1.00  0.00           H  
ATOM    117  C2    G     4      24.627  37.990  64.087  1.00  0.00           C  
ATOM    118  N2    G     4      23.506  38.548  63.715  1.00  0.00           N  
ATOM    119  H21   G     4      23.543  39.557  63.748  1.00  0.00           H  
ATOM    120  H22   G     4      22.640  38.030  63.764  1.00  0.00           H  
ATOM    121  N3    G     4      24.662  36.643  64.033  1.00  0.00           N  
ATOM    122  C4    G     4      25.853  36.063  64.285  1.00  0.00           C  
ATOM    123  C3'   G     4      25.948  32.423  62.444  1.00  0.00           C  
ATOM    124  H3'   G     4      26.943  32.865  62.484  1.00  0.00           H  
ATOM    125  C2'   G     4      24.979  33.524  62.857  1.00  0.00           C  
ATOM    126  H2'   G     4      25.314  34.405  62.309  1.00  0.00           H  
ATOM    127  O2'   G     4      23.620  33.176  62.633  1.00  0.00           O  
ATOM    128 HO2'   G     4      23.627  32.560  61.898  1.00  0.00           H  
ATOM    129  O3'   G     4      25.551  31.876  61.212  1.00  0.00           O  
ATOM    130  P     C     5      25.973  32.412  59.826  1.00  0.00           P  
ATOM    131  OP1   C     5      25.409  31.492  58.852  1.00  0.00           O  
ATOM    132  OP2   C     5      27.423  32.645  59.839  1.00  0.00           O  
ATOM    133  O5'   C     5      25.218  33.841  59.772  1.00  0.00           O  
ATOM    134  C5'   C     5      23.830  33.954  59.391  1.00  0.00           C  
ATOM    135  H5'   C     5      23.281  33.414  60.162  1.00  0.00           H  
ATOM    136 H5''   C     5      23.621  33.420  58.464  1.00  0.00           H  
ATOM    137  C4'   C     5      23.344  35.434  59.275  1.00  0.00           C  
ATOM    138  H4'   C     5      22.262  35.422  59.138  1.00  0.00           H  
ATOM    139  O4'   C     5      23.676  36.135  60.518  1.00  0.00           O  
ATOM    140  C1'   C     5      24.004  37.481  60.256  1.00  0.00           C  
ATOM    141  H1'   C     5      23.468  38.218  60.853  1.00  0.00           H  
ATOM    142  N1    C     5      25.459  37.783  60.523  1.00  0.00           N  
ATOM    143  C6    C     5      26.265  36.775  60.882  1.00  0.00           C  
ATOM    144  H6    C     5      25.853  35.783  60.994  1.00  0.00           H  
ATOM    145  C5    C     5      27.622  37.015  61.177  1.00  0.00           C  
ATOM    146  H5    C     5      28.370  36.252  61.336  1.00  0.00           H  
ATOM    147  C4    C     5      28.028  38.352  61.035  1.00  0.00           C  
ATOM    148  N4    C     5      29.299  38.566  61.176  1.00  0.00           N  
ATOM    149  H41   C     5      29.611  39.509  61.360  1.00  0.00           H  
ATOM    150  H42   C     5      30.038  37.878  61.193  1.00  0.00           H  
ATOM    151  N3    C     5      27.175  39.375  60.767  1.00  0.00           N  
ATOM    152  C2    C     5      25.847  39.133  60.529  1.00  0.00           C  
ATOM    153  O2    C     5      25.097  40.146  60.323  1.00  0.00           O  
ATOM    154  C3'   C     5      23.952  36.259  58.140  1.00  0.00           C  
ATOM    155  H3'   C     5      24.991  35.966  57.988  1.00  0.00           H  
ATOM    156  C2'   C     5      23.837  37.685  58.748  1.00  0.00           C  
ATOM    157  H2'   C     5      24.493  38.387  58.232  1.00  0.00           H  
ATOM    158  O2'   C     5      22.550  38.220  58.551  1.00  0.00           O  
ATOM    159 HO2'   C     5      22.357  38.434  57.635  1.00  0.00           H  
ATOM    160  O3'   C     5      23.225  36.093  56.880  1.00  0.00           O  
ATOM    161  P     G     6      23.802  36.565  55.500  1.00  0.00           P  
ATOM    162  OP1   G     6      22.905  36.083  54.487  1.00  0.00           O  
ATOM    163  OP2   G     6      25.213  36.096  55.409  1.00  0.00           O  
ATOM    164  O5'   G     6      23.828  38.082  55.616  1.00  0.00           O  
ATOM    165  C5'   G     6      22.828  38.827  55.016  1.00  0.00           C  
ATOM    166  H5'   G     6      21.938  38.566  55.588  1.00  0.00           H  
ATOM    167 H5''   G     6      22.760  38.663  53.940  1.00  0.00           H  
ATOM    168  C4'   G     6      23.027  40.352  55.092  1.00  0.00           C  
ATOM    169  H4'   G     6      22.191  40.860  54.611  1.00  0.00           H  
ATOM    170  O4'   G     6      23.333  40.957  56.364  1.00  0.00           O  
ATOM    171  C1'   G     6      24.283  42.009  56.079  1.00  0.00           C  
ATOM    172  H1'   G     6      24.074  42.859  56.729  1.00  0.00           H  
ATOM    173  N9    G     6      25.658  41.616  56.466  1.00  0.00           N  
ATOM    174  C8    G     6      26.049  40.357  56.833  1.00  0.00           C  
ATOM    175  H8    G     6      25.370  39.517  56.851  1.00  0.00           H  
ATOM    176  N7    G     6      27.357  40.330  57.234  1.00  0.00           N  
ATOM    177  C5    G     6      27.802  41.577  56.995  1.00  0.00           C  
ATOM    178  C6    G     6      29.076  42.247  57.299  1.00  0.00           C  
ATOM    179  O6    G     6      30.029  41.774  57.902  1.00  0.00           O  
ATOM    180  N1    G     6      29.134  43.550  56.845  1.00  0.00           N  
ATOM    181  H1    G     6      29.932  44.066  57.186  1.00  0.00           H  
ATOM    182  C2    G     6      28.092  44.206  56.388  1.00  0.00           C  
ATOM    183  N2    G     6      28.277  45.437  56.133  1.00  0.00           N  
ATOM    184  H21   G     6      29.157  45.925  56.056  1.00  0.00           H  
ATOM    185  H22   G     6      27.449  45.981  55.935  1.00  0.00           H  
ATOM    186  N3    G     6      26.883  43.665  56.133  1.00  0.00           N  
ATOM    187  C4    G     6      26.795  42.342  56.494  1.00  0.00           C  
ATOM    188  C3'   G     6      24.138  40.788  54.109  1.00  0.00           C  
ATOM    189  H3'   G     6      25.030  40.228  54.389  1.00  0.00           H  
ATOM    190  C2'   G     6      24.253  42.249  54.584  1.00  0.00           C  
ATOM    191  H2'   G     6      25.205  42.657  54.243  1.00  0.00           H  
ATOM    192  O2'   G     6      23.133  43.059  54.342  1.00  0.00           O  
ATOM    193 HO2'   G     6      23.135  43.380  53.437  1.00  0.00           H  
ATOM    194  O3'   G     6      23.861  40.616  52.715  1.00  0.00           O  
ATOM    195  P     G     7      24.948  40.158  51.617  1.00  0.00           P  
ATOM    196  OP1   G     7      24.445  40.229  50.228  1.00  0.00           O  
ATOM    197  OP2   G     7      25.461  38.857  52.094  1.00  0.00           O  
ATOM    198  O5'   G     7      26.186  41.213  51.759  1.00  0.00           O  
ATOM    199  C5'   G     7      26.228  42.527  51.265  1.00  0.00           C  
ATOM    200  H5'   G     7      25.456  43.103  51.775  1.00  0.00           H  
ATOM    201 H5''   G     7      26.076  42.372  50.197  1.00  0.00           H  
ATOM    202  C4'   G     7      27.524  43.225  51.579  1.00  0.00           C  
ATOM    203  H4'   G     7      27.317  44.173  51.083  1.00  0.00           H  
ATOM    204  O4'   G     7      27.886  43.390  52.941  1.00  0.00           O  
ATOM    205  C1'   G     7      29.265  43.204  53.152  1.00  0.00           C  
ATOM    206  H1'   G     7      29.750  44.073  53.597  1.00  0.00           H  
ATOM    207  N9    G     7      29.693  42.003  53.985  1.00  0.00           N  
ATOM    208  C8    G     7      29.073  40.774  54.134  1.00  0.00           C  
ATOM    209  H8    G     7      28.081  40.545  53.772  1.00  0.00           H  
ATOM    210  N7    G     7      29.795  39.905  54.815  1.00  0.00           N  
ATOM    211  C5    G     7      30.977  40.603  55.071  1.00  0.00           C  
ATOM    212  C6    G     7      32.178  40.189  55.706  1.00  0.00           C  
ATOM    213  O6    G     7      32.469  39.112  56.269  1.00  0.00           O  
ATOM    214  N1    G     7      33.184  41.156  55.623  1.00  0.00           N  
ATOM    215  H1    G     7      34.056  40.959  56.093  1.00  0.00           H  
ATOM    216  C2    G     7      33.021  42.386  55.026  1.00  0.00           C  
ATOM    217  N2    G     7      34.076  43.131  54.827  1.00  0.00           N  
ATOM    218  H21   G     7      34.991  42.933  55.206  1.00  0.00           H  
ATOM    219  H22   G     7      33.841  43.983  54.338  1.00  0.00           H  
ATOM    220  N3    G     7      31.903  42.862  54.508  1.00  0.00           N  
ATOM    221  C4    G     7      30.939  41.889  54.559  1.00  0.00           C  
ATOM    222  C3'   G     7      28.694  42.478  50.865  1.00  0.00           C  
ATOM    223  H3'   G     7      28.574  41.420  51.097  1.00  0.00           H  
ATOM    224  C2'   G     7      29.825  43.042  51.717  1.00  0.00           C  
ATOM    225  H2'   G     7      30.714  42.411  51.727  1.00  0.00           H  
ATOM    226  O2'   G     7      30.041  44.320  51.237  1.00  0.00           O  
ATOM    227 HO2'   G     7      29.571  44.468  50.413  1.00  0.00           H  
ATOM    228  O3'   G     7      28.811  42.667  49.475  1.00  0.00           O  
ATOM    229  P     G     8      29.829  41.772  48.527  1.00  0.00           P  
ATOM    230  OP1   G     8      29.430  42.056  47.181  1.00  0.00           O  
ATOM    231  OP2   G     8      29.808  40.350  48.902  1.00  0.00           O  
ATOM    232  O5'   G     8      31.324  42.186  48.875  1.00  0.00           O  
ATOM    233  C5'   G     8      31.903  43.500  48.475  1.00  0.00           C  
ATOM    234  H5'   G     8      31.270  44.258  48.936  1.00  0.00           H  
ATOM    235 H5''   G     8      32.013  43.531  47.391  1.00  0.00           H  
ATOM    236  C4'   G     8      33.221  43.773  49.163  1.00  0.00           C  
ATOM    237  H4'   G     8      33.499  44.820  49.038  1.00  0.00           H  
ATOM    238  O4'   G     8      33.147  43.471  50.539  1.00  0.00           O  
ATOM    239  C1'   G     8      34.386  42.949  51.013  1.00  0.00           C  
ATOM    240  H1'   G     8      34.773  43.665  51.737  1.00  0.00           H  
ATOM    241  N9    G     8      34.306  41.621  51.652  1.00  0.00           N  
ATOM    242  C8    G     8      33.246  40.716  51.717  1.00  0.00           C  
ATOM    243  H8    G     8      32.330  40.938  51.190  1.00  0.00           H  
ATOM    244  N7    G     8      33.477  39.617  52.386  1.00  0.00           N  
ATOM    245  C5    G     8      34.776  39.807  52.896  1.00  0.00           C  
ATOM    246  C6    G     8      35.584  39.031  53.847  1.00  0.00           C  
ATOM    247  O6    G     8      35.322  38.000  54.558  1.00  0.00           O  
ATOM    248  N1    G     8      36.851  39.568  53.992  1.00  0.00           N  
ATOM    249  H1    G     8      37.513  39.126  54.614  1.00  0.00           H  
ATOM    250  C2    G     8      37.267  40.681  53.442  1.00  0.00           C  
ATOM    251  N2    G     8      38.438  41.075  53.786  1.00  0.00           N  
ATOM    252  H21   G     8      39.128  40.534  54.288  1.00  0.00           H  
ATOM    253  H22   G     8      38.760  41.971  53.450  1.00  0.00           H  
ATOM    254  N3    G     8      36.522  41.507  52.757  1.00  0.00           N  
ATOM    255  C4    G     8      35.272  41.054  52.419  1.00  0.00           C  
ATOM    256  C3'   G     8      34.248  42.788  48.594  1.00  0.00           C  
ATOM    257  H3'   G     8      33.867  41.789  48.386  1.00  0.00           H  
ATOM    258  C2'   G     8      35.249  42.747  49.769  1.00  0.00           C  
ATOM    259  H2'   G     8      35.747  41.780  49.693  1.00  0.00           H  
ATOM    260  O2'   G     8      36.096  43.840  49.488  1.00  0.00           O  
ATOM    261 HO2'   G     8      36.235  43.739  48.544  1.00  0.00           H  
ATOM    262  O3'   G     8      34.768  43.136  47.287  1.00  0.00           O  
ATOM    263  P     G     9      35.573  42.145  46.381  1.00  0.00           P  
ATOM    264  OP1   G     9      35.838  42.851  45.071  1.00  0.00           O  
ATOM    265  OP2   G     9      34.889  40.801  46.303  1.00  0.00           O  
ATOM    266  O5'   G     9      36.934  41.834  47.187  1.00  0.00           O  
ATOM    267  C5'   G     9      38.094  42.651  47.188  1.00  0.00           C  
ATOM    268  H5'   G     9      37.785  43.683  47.349  1.00  0.00           H  
ATOM    269 H5''   G     9      38.549  42.528  46.205  1.00  0.00           H  
ATOM    270  C4'   G     9      39.112  42.250  48.220  1.00  0.00           C  
ATOM    271  H4'   G     9      39.944  42.955  48.193  1.00  0.00           H  
ATOM    272  O4'   G     9      38.676  42.083  49.551  1.00  0.00           O  
ATOM    273  C1'   G     9      39.489  41.055  50.129  1.00  0.00           C  
ATOM    274  H1'   G     9      40.018  41.283  51.055  1.00  0.00           H  
ATOM    275  N9    G     9      38.653  39.833  50.387  1.00  0.00           N  
ATOM    276  C8    G     9      37.376  39.474  50.035  1.00  0.00           C  
ATOM    277  H8    G     9      36.777  40.128  49.419  1.00  0.00           H  
ATOM    278  N7    G     9      36.863  38.485  50.844  1.00  0.00           N  
ATOM    279  C5    G     9      37.913  38.017  51.489  1.00  0.00           C  
ATOM    280  C6    G     9      38.041  36.956  52.407  1.00  0.00           C  
ATOM    281  O6    G     9      37.190  36.185  52.890  1.00  0.00           O  
ATOM    282  N1    G     9      39.360  36.781  52.880  1.00  0.00           N  
ATOM    283  H1    G     9      39.572  36.067  53.562  1.00  0.00           H  
ATOM    284  C2    G     9      40.426  37.543  52.416  1.00  0.00           C  
ATOM    285  N2    G     9      41.623  37.142  52.735  1.00  0.00           N  
ATOM    286  H21   G     9      41.805  36.179  52.976  1.00  0.00           H  
ATOM    287  H22   G     9      42.321  37.854  52.573  1.00  0.00           H  
ATOM    288  N3    G     9      40.339  38.627  51.607  1.00  0.00           N  
ATOM    289  C4    G     9      39.036  38.772  51.157  1.00  0.00           C  
ATOM    290  C3'   G     9      39.577  40.919  47.838  1.00  0.00           C  
ATOM    291  H3'   G     9      38.655  40.340  47.896  1.00  0.00           H  
ATOM    292  C2'   G     9      40.462  40.680  49.032  1.00  0.00           C  
ATOM    293  H2'   G     9      40.731  39.629  49.133  1.00  0.00           H  
ATOM    294  O2'   G     9      41.642  41.412  49.136  1.00  0.00           O  
ATOM    295 HO2'   G     9      42.223  40.922  49.724  1.00  0.00           H  
ATOM    296  O3'   G     9      40.263  40.919  46.580  1.00  0.00           O  
ATOM    297  P     C    10      40.551  39.540  45.713  1.00  0.00           P  
ATOM    298  OP1   C    10      41.181  39.973  44.509  1.00  0.00           O  
ATOM    299  OP2   C    10      39.248  38.827  45.574  1.00  0.00           O  
ATOM    300  O5'   C    10      41.572  38.660  46.541  1.00  0.00           O  
ATOM    301  C5'   C    10      42.976  38.993  46.776  1.00  0.00           C  
ATOM    302  H5'   C    10      43.196  39.885  47.364  1.00  0.00           H  
ATOM    303 H5''   C    10      43.588  39.151  45.889  1.00  0.00           H  
ATOM    304  C4'   C    10      43.701  37.988  47.645  1.00  0.00           C  
ATOM    305  H4'   C    10      44.728  38.285  47.856  1.00  0.00           H  
ATOM    306  O4'   C    10      43.178  37.904  48.980  1.00  0.00           O  
ATOM    307  C1'   C    10      43.213  36.567  49.496  1.00  0.00           C  
ATOM    308  H1'   C    10      43.704  36.589  50.469  1.00  0.00           H  
ATOM    309  N1    C    10      41.815  36.042  49.607  1.00  0.00           N  
ATOM    310  C6    C    10      40.748  36.571  48.868  1.00  0.00           C  
ATOM    311  H6    C    10      41.044  37.259  48.090  1.00  0.00           H  
ATOM    312  C5    C    10      39.533  35.986  49.070  1.00  0.00           C  
ATOM    313  H5    C    10      38.671  36.299  48.501  1.00  0.00           H  
ATOM    314  C4    C    10      39.394  34.990  50.093  1.00  0.00           C  
ATOM    315  N4    C    10      38.195  34.519  50.325  1.00  0.00           N  
ATOM    316  H41   C    10      38.128  33.615  50.771  1.00  0.00           H  
ATOM    317  H42   C    10      37.402  34.866  49.804  1.00  0.00           H  
ATOM    318  N3    C    10      40.353  34.389  50.682  1.00  0.00           N  
ATOM    319  C2    C    10      41.613  34.876  50.389  1.00  0.00           C  
ATOM    320  O2    C    10      42.537  34.242  50.846  1.00  0.00           O  
ATOM    321  C3'   C    10      43.725  36.576  47.125  1.00  0.00           C  
ATOM    322  H3'   C    10      42.735  36.336  46.736  1.00  0.00           H  
ATOM    323  C2'   C    10      44.001  35.722  48.386  1.00  0.00           C  
ATOM    324  H2'   C    10      43.590  34.720  48.262  1.00  0.00           H  
ATOM    325  O2'   C    10      45.385  35.703  48.616  1.00  0.00           O  
ATOM    326 HO2'   C    10      45.904  35.661  47.809  1.00  0.00           H  
ATOM    327  O3'   C    10      44.709  36.316  46.119  1.00  0.00           O  
ATOM    328  P     U    11      44.378  35.253  45.024  1.00  0.00           P  
ATOM    329  OP1   U    11      45.477  35.123  44.045  1.00  0.00           O  
ATOM    330  OP2   U    11      43.022  35.529  44.432  1.00  0.00           O  
ATOM    331  O5'   U    11      44.182  33.837  45.765  1.00  0.00           O  
ATOM    332  C5'   U    11      45.376  33.221  46.194  1.00  0.00           C  
ATOM    333  H5'   U    11      45.940  33.913  46.819  1.00  0.00           H  
ATOM    334 H5''   U    11      45.983  32.921  45.340  1.00  0.00           H  
ATOM    335  C4'   U    11      45.027  31.895  46.942  1.00  0.00           C  
ATOM    336  H4'   U    11      45.987  31.529  47.308  1.00  0.00           H  
ATOM    337  O4'   U    11      44.088  32.293  48.017  1.00  0.00           O  
ATOM    338  C1'   U    11      43.282  31.290  48.415  1.00  0.00           C  
ATOM    339  H1'   U    11      43.492  31.082  49.464  1.00  0.00           H  
ATOM    340  N1    U    11      41.812  31.470  48.349  1.00  0.00           N  
ATOM    341  C6    U    11      41.266  32.584  47.717  1.00  0.00           C  
ATOM    342  H6    U    11      41.891  33.333  47.254  1.00  0.00           H  
ATOM    343  C5    U    11      39.917  32.852  47.723  1.00  0.00           C  
ATOM    344  H5    U    11      39.510  33.783  47.356  1.00  0.00           H  
ATOM    345  C4    U    11      39.061  31.839  48.348  1.00  0.00           C  
ATOM    346  O4    U    11      37.828  31.820  48.281  1.00  0.00           O  
ATOM    347  N3    U    11      39.661  30.784  48.966  1.00  0.00           N  
ATOM    348  H3    U    11      39.012  30.085  49.295  1.00  0.00           H  
ATOM    349  C2    U    11      41.008  30.598  49.080  1.00  0.00           C  
ATOM    350  O2    U    11      41.387  29.628  49.762  1.00  0.00           O  
ATOM    351  C3'   U    11      44.320  30.757  46.268  1.00  0.00           C  
ATOM    352  H3'   U    11      43.467  31.116  45.693  1.00  0.00           H  
ATOM    353  C2'   U    11      43.764  30.147  47.513  1.00  0.00           C  
ATOM    354  H2'   U    11      42.959  29.492  47.178  1.00  0.00           H  
ATOM    355  O2'   U    11      44.824  29.482  48.236  1.00  0.00           O  
ATOM    356 HO2'   U    11      45.534  29.195  47.656  1.00  0.00           H  
ATOM    357  O3'   U    11      45.218  29.933  45.540  1.00  0.00           O  
ATOM    358  P     C    12      44.702  28.709  44.582  1.00  0.00           P  
ATOM    359  OP1   C    12      45.895  28.179  43.984  1.00  0.00           O  
ATOM    360  OP2   C    12      43.620  29.247  43.729  1.00  0.00           O  
ATOM    361  O5'   C    12      44.100  27.617  45.591  1.00  0.00           O  
ATOM    362  C5'   C    12      44.965  26.766  46.368  1.00  0.00           C  
ATOM    363  H5'   C    12      45.735  27.240  46.976  1.00  0.00           H  
ATOM    364 H5''   C    12      45.567  26.193  45.663  1.00  0.00           H  
ATOM    365  C4'   C    12      44.133  25.860  47.287  1.00  0.00           C  
ATOM    366  H4'   C    12      44.713  25.388  48.080  1.00  0.00           H  
ATOM    367  O4'   C    12      43.197  26.694  47.978  1.00  0.00           O  
ATOM    368  C1'   C    12      41.994  25.906  48.323  1.00  0.00           C  
ATOM    369  H1'   C    12      41.936  25.714  49.394  1.00  0.00           H  
ATOM    370  N1    C    12      40.787  26.560  47.928  1.00  0.00           N  
ATOM    371  C6    C    12      40.851  27.713  47.103  1.00  0.00           C  
ATOM    372  H6    C    12      41.810  28.141  46.850  1.00  0.00           H  
ATOM    373  C5    C    12      39.696  28.359  46.677  1.00  0.00           C  
ATOM    374  H5    C    12      39.713  29.232  46.041  1.00  0.00           H  
ATOM    375  C4    C    12      38.502  27.733  47.056  1.00  0.00           C  
ATOM    376  N4    C    12      37.350  28.294  46.661  1.00  0.00           N  
ATOM    377  H41   C    12      36.456  27.909  46.930  1.00  0.00           H  
ATOM    378  H42   C    12      37.403  29.139  46.110  1.00  0.00           H  
ATOM    379  N3    C    12      38.386  26.664  47.813  1.00  0.00           N  
ATOM    380  C2    C    12      39.587  26.073  48.303  1.00  0.00           C  
ATOM    381  O2    C    12      39.464  25.103  49.053  1.00  0.00           O  
ATOM    382  C3'   C    12      43.237  24.915  46.588  1.00  0.00           C  
ATOM    383  H3'   C    12      42.747  25.484  45.797  1.00  0.00           H  
ATOM    384  C2'   C    12      42.204  24.597  47.638  1.00  0.00           C  
ATOM    385  H2'   C    12      41.247  24.394  47.158  1.00  0.00           H  
ATOM    386  O2'   C    12      42.670  23.573  48.520  1.00  0.00           O  
ATOM    387 HO2'   C    12      43.627  23.500  48.542  1.00  0.00           H  
ATOM    388  O3'   C    12      43.977  23.864  46.102  1.00  0.00           O  
ATOM    389  P     U    13      43.713  23.338  44.629  1.00  0.00           P  
ATOM    390  OP1   U    13      44.739  22.404  44.166  1.00  0.00           O  
ATOM    391  OP2   U    13      43.426  24.455  43.720  1.00  0.00           O  
ATOM    392  O5'   U    13      42.272  22.664  44.767  1.00  0.00           O  
ATOM    393  C5'   U    13      42.140  21.523  45.565  1.00  0.00           C  
ATOM    394  H5'   U    13      42.757  21.577  46.462  1.00  0.00           H  
ATOM    395 H5''   U    13      42.569  20.720  44.966  1.00  0.00           H  
ATOM    396  C4'   U    13      40.775  21.107  45.949  1.00  0.00           C  
ATOM    397  H4'   U    13      40.789  20.221  46.583  1.00  0.00           H  
ATOM    398  O4'   U    13      40.130  22.164  46.663  1.00  0.00           O  
ATOM    399  C1'   U    13      38.694  22.167  46.360  1.00  0.00           C  
ATOM    400  H1'   U    13      38.141  21.947  47.274  1.00  0.00           H  
ATOM    401  N1    U    13      38.104  23.436  45.862  1.00  0.00           N  
ATOM    402  C6    U    13      38.914  24.385  45.180  1.00  0.00           C  
ATOM    403  H6    U    13      39.991  24.300  45.150  1.00  0.00           H  
ATOM    404  C5    U    13      38.318  25.486  44.606  1.00  0.00           C  
ATOM    405  H5    U    13      38.973  26.178  44.098  1.00  0.00           H  
ATOM    406  C4    U    13      36.894  25.682  44.546  1.00  0.00           C  
ATOM    407  O4    U    13      36.369  26.680  44.083  1.00  0.00           O  
ATOM    408  N3    U    13      36.160  24.609  45.014  1.00  0.00           N  
ATOM    409  H3    U    13      35.156  24.704  45.062  1.00  0.00           H  
ATOM    410  C2    U    13      36.670  23.520  45.748  1.00  0.00           C  
ATOM    411  O2    U    13      35.847  22.674  46.103  1.00  0.00           O  
ATOM    412  C3'   U    13      39.793  20.781  44.755  1.00  0.00           C  
ATOM    413  H3'   U    13      39.893  21.623  44.070  1.00  0.00           H  
ATOM    414  C2'   U    13      38.500  20.957  45.467  1.00  0.00           C  
ATOM    415  H2'   U    13      37.734  21.194  44.729  1.00  0.00           H  
ATOM    416  O2'   U    13      38.207  19.778  46.200  1.00  0.00           O  
ATOM    417 HO2'   U    13      37.252  19.678  46.179  1.00  0.00           H  
ATOM    418  O3'   U    13      40.006  19.507  44.116  1.00  0.00           O  
ATOM    419  P     A    14      39.742  19.377  42.519  1.00  0.00           P  
ATOM    420  OP1   A    14      40.352  18.089  42.016  1.00  0.00           O  
ATOM    421  OP2   A    14      39.998  20.642  41.865  1.00  0.00           O  
ATOM    422  O5'   A    14      38.189  19.146  42.375  1.00  0.00           O  
ATOM    423  C5'   A    14      37.567  17.954  42.809  1.00  0.00           C  
ATOM    424  H5'   A    14      38.081  17.721  43.742  1.00  0.00           H  
ATOM    425 H5''   A    14      37.721  17.103  42.145  1.00  0.00           H  
ATOM    426  C4'   A    14      36.035  18.061  43.000  1.00  0.00           C  
ATOM    427  H4'   A    14      35.698  17.134  43.463  1.00  0.00           H  
ATOM    428  O4'   A    14      35.718  19.193  43.843  1.00  0.00           O  
ATOM    429  C1'   A    14      34.566  19.886  43.370  1.00  0.00           C  
ATOM    430  H1'   A    14      33.900  19.839  44.232  1.00  0.00           H  
ATOM    431  N9    A    14      34.848  21.172  42.827  1.00  0.00           N  
ATOM    432  C8    A    14      36.007  21.792  42.526  1.00  0.00           C  
ATOM    433  H8    A    14      36.969  21.306  42.590  1.00  0.00           H  
ATOM    434  N7    A    14      35.943  23.019  42.177  1.00  0.00           N  
ATOM    435  C5    A    14      34.516  23.244  42.102  1.00  0.00           C  
ATOM    436  C6    A    14      33.682  24.286  41.794  1.00  0.00           C  
ATOM    437  N6    A    14      34.027  25.500  41.560  1.00  0.00           N  
ATOM    438  H61   A    14      33.331  26.226  41.465  1.00  0.00           H  
ATOM    439  H62   A    14      35.008  25.740  41.540  1.00  0.00           H  
ATOM    440  N1    A    14      32.349  24.180  41.878  1.00  0.00           N  
ATOM    441  C2    A    14      31.902  22.997  42.278  1.00  0.00           C  
ATOM    442  H2    A    14      30.823  22.959  42.267  1.00  0.00           H  
ATOM    443  N3    A    14      32.533  21.917  42.578  1.00  0.00           N  
ATOM    444  C4    A    14      33.847  22.088  42.447  1.00  0.00           C  
ATOM    445  C3'   A    14      35.345  18.315  41.670  1.00  0.00           C  
ATOM    446  H3'   A    14      35.908  19.107  41.176  1.00  0.00           H  
ATOM    447  C2'   A    14      34.078  18.972  42.287  1.00  0.00           C  
ATOM    448  H2'   A    14      33.622  19.565  41.494  1.00  0.00           H  
ATOM    449  O2'   A    14      33.131  18.110  42.792  1.00  0.00           O  
ATOM    450 HO2'   A    14      32.336  18.610  42.990  1.00  0.00           H  
ATOM    451  O3'   A    14      35.165  17.147  40.886  1.00  0.00           O  
ATOM    452  P     G    15      34.678  17.263  39.355  1.00  0.00           P  
ATOM    453  OP1   G    15      34.319  15.809  39.001  1.00  0.00           O  
ATOM    454  OP2   G    15      35.706  17.992  38.555  1.00  0.00           O  
ATOM    455  O5'   G    15      33.331  18.076  39.133  1.00  0.00           O  
ATOM    456  C5'   G    15      32.067  17.564  39.637  1.00  0.00           C  
ATOM    457  H5'   G    15      32.101  17.281  40.689  1.00  0.00           H  
ATOM    458 H5''   G    15      31.837  16.714  38.994  1.00  0.00           H  
ATOM    459  C4'   G    15      30.939  18.618  39.553  1.00  0.00           C  
ATOM    460  H4'   G    15      29.984  18.250  39.928  1.00  0.00           H  
ATOM    461  O4'   G    15      31.235  19.749  40.291  1.00  0.00           O  
ATOM    462  C1'   G    15      30.685  20.945  39.684  1.00  0.00           C  
ATOM    463  H1'   G    15      30.042  21.368  40.455  1.00  0.00           H  
ATOM    464  N9    G    15      31.754  21.918  39.233  1.00  0.00           N  
ATOM    465  C8    G    15      33.135  21.768  38.936  1.00  0.00           C  
ATOM    466  H8    G    15      33.667  20.847  39.120  1.00  0.00           H  
ATOM    467  N7    G    15      33.675  22.888  38.495  1.00  0.00           N  
ATOM    468  C5    G    15      32.661  23.776  38.555  1.00  0.00           C  
ATOM    469  C6    G    15      32.682  25.141  38.237  1.00  0.00           C  
ATOM    470  O6    G    15      33.628  25.866  38.083  1.00  0.00           O  
ATOM    471  N1    G    15      31.422  25.662  38.177  1.00  0.00           N  
ATOM    472  H1    G    15      31.448  26.618  37.853  1.00  0.00           H  
ATOM    473  C2    G    15      30.328  24.893  38.175  1.00  0.00           C  
ATOM    474  N2    G    15      29.211  25.524  37.927  1.00  0.00           N  
ATOM    475  H21   G    15      29.215  26.499  37.664  1.00  0.00           H  
ATOM    476  H22   G    15      28.346  25.077  38.195  1.00  0.00           H  
ATOM    477  N3    G    15      30.230  23.608  38.604  1.00  0.00           N  
ATOM    478  C4    G    15      31.475  23.101  38.742  1.00  0.00           C  
ATOM    479  C3'   G    15      30.582  19.111  38.154  1.00  0.00           C  
ATOM    480  H3'   G    15      31.501  19.236  37.581  1.00  0.00           H  
ATOM    481  C2'   G    15      29.852  20.412  38.513  1.00  0.00           C  
ATOM    482  H2'   G    15      29.768  21.125  37.693  1.00  0.00           H  
ATOM    483  O2'   G    15      28.538  20.238  39.066  1.00  0.00           O  
ATOM    484 HO2'   G    15      28.021  19.743  38.426  1.00  0.00           H  
ATOM    485  O3'   G    15      29.687  18.217  37.477  1.00  0.00           O  
ATOM    486  P     U    16      30.110  17.892  35.974  1.00  0.00           P  
ATOM    487  OP1   U    16      29.252  16.723  35.622  1.00  0.00           O  
ATOM    488  OP2   U    16      31.556  17.771  35.902  1.00  0.00           O  
ATOM    489  O5'   U    16      29.698  19.161  35.124  1.00  0.00           O  
ATOM    490  C5'   U    16      28.255  19.438  35.011  1.00  0.00           C  
ATOM    491  H5'   U    16      27.854  19.585  36.014  1.00  0.00           H  
ATOM    492 H5''   U    16      27.727  18.656  34.465  1.00  0.00           H  
ATOM    493  C4'   U    16      28.071  20.718  34.136  1.00  0.00           C  
ATOM    494  H4'   U    16      26.994  20.731  33.969  1.00  0.00           H  
ATOM    495  O4'   U    16      28.522  21.862  34.891  1.00  0.00           O  
ATOM    496  C1'   U    16      28.983  22.850  33.909  1.00  0.00           C  
ATOM    497  H1'   U    16      28.214  23.610  33.774  1.00  0.00           H  
ATOM    498  N1    U    16      30.288  23.329  34.377  1.00  0.00           N  
ATOM    499  C6    U    16      31.280  22.507  34.797  1.00  0.00           C  
ATOM    500  H6    U    16      31.113  21.442  34.863  1.00  0.00           H  
ATOM    501  C5    U    16      32.495  22.945  35.055  1.00  0.00           C  
ATOM    502  H5    U    16      33.293  22.315  35.418  1.00  0.00           H  
ATOM    503  C4    U    16      32.867  24.333  34.998  1.00  0.00           C  
ATOM    504  O4    U    16      33.961  24.814  35.258  1.00  0.00           O  
ATOM    505  N3    U    16      31.799  25.133  34.618  1.00  0.00           N  
ATOM    506  H3    U    16      31.984  26.125  34.651  1.00  0.00           H  
ATOM    507  C2    U    16      30.502  24.728  34.381  1.00  0.00           C  
ATOM    508  O2    U    16      29.763  25.618  34.016  1.00  0.00           O  
ATOM    509  C3'   U    16      28.830  20.618  32.806  1.00  0.00           C  
ATOM    510  H3'   U    16      29.732  20.015  32.909  1.00  0.00           H  
ATOM    511  C2'   U    16      29.010  22.074  32.586  1.00  0.00           C  
ATOM    512  H2'   U    16      29.979  22.238  32.113  1.00  0.00           H  
ATOM    513  O2'   U    16      28.021  22.637  31.758  1.00  0.00           O  
ATOM    514 HO2'   U    16      27.681  21.903  31.241  1.00  0.00           H  
ATOM    515  O3'   U    16      27.944  20.085  31.820  1.00  0.00           O  
ATOM    516  P     G    17      28.447  18.922  30.965  1.00  0.00           P  
ATOM    517  OP1   G    17      27.355  18.603  30.039  1.00  0.00           O  
ATOM    518  OP2   G    17      28.956  17.854  31.866  1.00  0.00           O  
ATOM    519  O5'   G    17      29.679  19.476  30.118  1.00  0.00           O  
ATOM    520  C5'   G    17      29.664  20.526  29.188  1.00  0.00           C  
ATOM    521  H5'   G    17      29.098  21.356  29.610  1.00  0.00           H  
ATOM    522 H5''   G    17      29.272  20.290  28.199  1.00  0.00           H  
ATOM    523  C4'   G    17      31.108  21.021  29.007  1.00  0.00           C  
ATOM    524  H4'   G    17      31.194  21.857  28.312  1.00  0.00           H  
ATOM    525  O4'   G    17      31.672  21.502  30.263  1.00  0.00           O  
ATOM    526  C1'   G    17      33.065  21.455  30.139  1.00  0.00           C  
ATOM    527  H1'   G    17      33.456  22.457  29.963  1.00  0.00           H  
ATOM    528  N9    G    17      33.677  20.926  31.378  1.00  0.00           N  
ATOM    529  C8    G    17      33.070  20.391  32.492  1.00  0.00           C  
ATOM    530  H8    G    17      32.000  20.402  32.644  1.00  0.00           H  
ATOM    531  N7    G    17      33.857  19.949  33.461  1.00  0.00           N  
ATOM    532  C5    G    17      35.151  20.191  32.882  1.00  0.00           C  
ATOM    533  C6    G    17      36.424  19.818  33.274  1.00  0.00           C  
ATOM    534  O6    G    17      36.771  19.204  34.291  1.00  0.00           O  
ATOM    535  N1    G    17      37.435  20.215  32.396  1.00  0.00           N  
ATOM    536  H1    G    17      38.381  20.026  32.695  1.00  0.00           H  
ATOM    537  C2    G    17      37.206  20.881  31.233  1.00  0.00           C  
ATOM    538  N2    G    17      38.207  20.877  30.335  1.00  0.00           N  
ATOM    539  H21   G    17      39.126  20.561  30.611  1.00  0.00           H  
ATOM    540  H22   G    17      37.984  20.804  29.352  1.00  0.00           H  
ATOM    541  N3    G    17      36.004  21.007  30.735  1.00  0.00           N  
ATOM    542  C4    G    17      35.036  20.766  31.620  1.00  0.00           C  
ATOM    543  C3'   G    17      32.075  19.963  28.578  1.00  0.00           C  
ATOM    544  H3'   G    17      31.887  19.003  29.059  1.00  0.00           H  
ATOM    545  C2'   G    17      33.451  20.530  28.988  1.00  0.00           C  
ATOM    546  H2'   G    17      34.264  19.834  29.194  1.00  0.00           H  
ATOM    547  O2'   G    17      33.963  21.433  27.992  1.00  0.00           O  
ATOM    548 HO2'   G    17      33.432  21.405  27.194  1.00  0.00           H  
ATOM    549  O3'   G    17      32.061  19.779  27.180  1.00  0.00           O  
ATOM    550  P     C    18      32.752  18.456  26.592  1.00  0.00           P  
ATOM    551  OP1   C    18      32.690  18.605  25.084  1.00  0.00           O  
ATOM    552  OP2   C    18      32.108  17.264  27.253  1.00  0.00           O  
ATOM    553  O5'   C    18      34.278  18.407  27.063  1.00  0.00           O  
ATOM    554  C5'   C    18      35.343  19.070  26.443  1.00  0.00           C  
ATOM    555  H5'   C    18      35.347  20.154  26.563  1.00  0.00           H  
ATOM    556 H5''   C    18      35.252  18.869  25.376  1.00  0.00           H  
ATOM    557  C4'   C    18      36.647  18.458  27.016  1.00  0.00           C  
ATOM    558  H4'   C    18      37.481  18.749  26.377  1.00  0.00           H  
ATOM    559  O4'   C    18      36.817  18.892  28.390  1.00  0.00           O  
ATOM    560  C1'   C    18      37.339  17.763  29.108  1.00  0.00           C  
ATOM    561  H1'   C    18      38.277  18.098  29.549  1.00  0.00           H  
ATOM    562  N1    C    18      36.385  17.381  30.267  1.00  0.00           N  
ATOM    563  C6    C    18      34.994  17.430  30.131  1.00  0.00           C  
ATOM    564  H6    C    18      34.613  17.881  29.227  1.00  0.00           H  
ATOM    565  C5    C    18      34.193  17.016  31.122  1.00  0.00           C  
ATOM    566  H5    C    18      33.124  16.979  30.974  1.00  0.00           H  
ATOM    567  C4    C    18      34.768  16.522  32.356  1.00  0.00           C  
ATOM    568  N4    C    18      33.961  16.009  33.289  1.00  0.00           N  
ATOM    569  H41   C    18      34.415  15.542  34.060  1.00  0.00           H  
ATOM    570  H42   C    18      32.959  16.108  33.207  1.00  0.00           H  
ATOM    571  N3    C    18      36.046  16.524  32.574  1.00  0.00           N  
ATOM    572  C2    C    18      36.853  16.963  31.519  1.00  0.00           C  
ATOM    573  O2    C    18      38.022  16.846  31.739  1.00  0.00           O  
ATOM    574  C3'   C    18      36.620  16.957  26.969  1.00  0.00           C  
ATOM    575  H3'   C    18      35.622  16.662  27.293  1.00  0.00           H  
ATOM    576  C2'   C    18      37.553  16.609  28.102  1.00  0.00           C  
ATOM    577  H2'   C    18      37.224  15.710  28.624  1.00  0.00           H  
ATOM    578  O2'   C    18      38.908  16.567  27.689  1.00  0.00           O  
ATOM    579 HO2'   C    18      39.270  15.698  27.879  1.00  0.00           H  
ATOM    580  O3'   C    18      36.960  16.226  25.826  1.00  0.00           O  
ATOM    581  P     A    19      36.726  14.667  25.707  1.00  0.00           P  
ATOM    582  OP1   A    19      36.056  14.481  24.420  1.00  0.00           O  
ATOM    583  OP2   A    19      36.087  14.144  26.926  1.00  0.00           O  
ATOM    584  O5'   A    19      38.231  14.087  25.606  1.00  0.00           O  
ATOM    585  C5'   A    19      38.476  12.694  25.446  1.00  0.00           C  
ATOM    586  H5'   A    19      37.796  12.242  24.723  1.00  0.00           H  
ATOM    587 H5''   A    19      38.223  12.250  26.409  1.00  0.00           H  
ATOM    588  C4'   A    19      39.931  12.331  25.159  1.00  0.00           C  
ATOM    589  H4'   A    19      40.085  11.255  25.239  1.00  0.00           H  
ATOM    590  O4'   A    19      40.318  12.709  23.802  1.00  0.00           O  
ATOM    591  C1'   A    19      41.687  13.032  23.778  1.00  0.00           C  
ATOM    592  H1'   A    19      42.151  12.263  23.160  1.00  0.00           H  
ATOM    593  N9    A    19      41.941  14.403  23.315  1.00  0.00           N  
ATOM    594  C8    A    19      41.024  15.294  22.732  1.00  0.00           C  
ATOM    595  H8    A    19      39.951  15.169  22.714  1.00  0.00           H  
ATOM    596  N7    A    19      41.545  16.324  22.153  1.00  0.00           N  
ATOM    597  C5    A    19      42.943  16.191  22.457  1.00  0.00           C  
ATOM    598  C6    A    19      44.100  16.790  21.904  1.00  0.00           C  
ATOM    599  N6    A    19      44.114  17.889  21.195  1.00  0.00           N  
ATOM    600  H61   A    19      44.985  18.224  20.808  1.00  0.00           H  
ATOM    601  H62   A    19      43.209  18.321  21.072  1.00  0.00           H  
ATOM    602  N1    A    19      45.306  16.194  22.106  1.00  0.00           N  
ATOM    603  C2    A    19      45.368  14.991  22.653  1.00  0.00           C  
ATOM    604  H2    A    19      46.306  14.476  22.796  1.00  0.00           H  
ATOM    605  N3    A    19      44.364  14.276  23.192  1.00  0.00           N  
ATOM    606  C4    A    19      43.202  14.967  23.042  1.00  0.00           C  
ATOM    607  C3'   A    19      40.986  12.989  26.011  1.00  0.00           C  
ATOM    608  H3'   A    19      40.680  14.034  25.961  1.00  0.00           H  
ATOM    609  C2'   A    19      42.259  12.809  25.251  1.00  0.00           C  
ATOM    610  H2'   A    19      43.104  13.444  25.517  1.00  0.00           H  
ATOM    611  O2'   A    19      42.763  11.460  25.300  1.00  0.00           O  
ATOM    612 HO2'   A    19      43.518  11.339  24.720  1.00  0.00           H  
ATOM    613  O3'   A    19      41.046  12.480  27.351  1.00  0.00           O  
ATOM    614  P     G    20      41.255  13.446  28.474  1.00  0.00           P  
ATOM    615  OP1   G    20      41.607  12.632  29.626  1.00  0.00           O  
ATOM    616  OP2   G    20      40.066  14.312  28.583  1.00  0.00           O  
ATOM    617  O5'   G    20      42.556  14.352  28.025  1.00  0.00           O  
ATOM    618  C5'   G    20      43.917  13.948  28.217  1.00  0.00           C  
ATOM    619  H5'   G    20      43.974  12.924  27.848  1.00  0.00           H  
ATOM    620 H5''   G    20      44.063  13.889  29.296  1.00  0.00           H  
ATOM    621  C4'   G    20      44.919  14.949  27.627  1.00  0.00           C  
ATOM    622  H4'   G    20      45.894  14.504  27.822  1.00  0.00           H  
ATOM    623  O4'   G    20      44.696  15.195  26.270  1.00  0.00           O  
ATOM    624  C1'   G    20      45.055  16.618  26.047  1.00  0.00           C  
ATOM    625  H1'   G    20      45.755  16.751  25.222  1.00  0.00           H  
ATOM    626  N9    G    20      43.833  17.326  25.754  1.00  0.00           N  
ATOM    627  C8    G    20      42.502  16.964  26.010  1.00  0.00           C  
ATOM    628  H8    G    20      42.184  16.085  26.551  1.00  0.00           H  
ATOM    629  N7    G    20      41.603  17.775  25.593  1.00  0.00           N  
ATOM    630  C5    G    20      42.386  18.789  24.996  1.00  0.00           C  
ATOM    631  C6    G    20      42.086  19.958  24.312  1.00  0.00           C  
ATOM    632  O6    G    20      40.982  20.418  24.046  1.00  0.00           O  
ATOM    633  N1    G    20      43.175  20.648  23.771  1.00  0.00           N  
ATOM    634  H1    G    20      43.032  21.618  23.530  1.00  0.00           H  
ATOM    635  C2    G    20      44.442  20.295  23.971  1.00  0.00           C  
ATOM    636  N2    G    20      45.408  21.026  23.584  1.00  0.00           N  
ATOM    637  H21   G    20      45.146  21.887  23.125  1.00  0.00           H  
ATOM    638  H22   G    20      46.351  20.667  23.636  1.00  0.00           H  
ATOM    639  N3    G    20      44.789  19.196  24.645  1.00  0.00           N  
ATOM    640  C4    G    20      43.703  18.498  25.077  1.00  0.00           C  
ATOM    641  C3'   G    20      44.943  16.315  28.399  1.00  0.00           C  
ATOM    642  H3'   G    20      43.907  16.578  28.610  1.00  0.00           H  
ATOM    643  C2'   G    20      45.674  17.135  27.351  1.00  0.00           C  
ATOM    644  H2'   G    20      45.516  18.213  27.391  1.00  0.00           H  
ATOM    645  O2'   G    20      47.065  16.956  27.393  1.00  0.00           O  
ATOM    646 HO2'   G    20      47.513  17.546  26.782  1.00  0.00           H  
ATOM    647  O3'   G    20      45.664  16.248  29.615  1.00  0.00           O  
ATOM    648  P     C    21      45.611  17.391  30.724  1.00  0.00           P  
ATOM    649  OP1   C    21      46.554  17.054  31.792  1.00  0.00           O  
ATOM    650  OP2   C    21      44.177  17.581  31.121  1.00  0.00           O  
ATOM    651  O5'   C    21      46.086  18.774  30.172  1.00  0.00           O  
ATOM    652  C5'   C    21      47.473  19.113  29.948  1.00  0.00           C  
ATOM    653  H5'   C    21      47.935  18.383  29.284  1.00  0.00           H  
ATOM    654 H5''   C    21      47.944  19.101  30.931  1.00  0.00           H  
ATOM    655  C4'   C    21      47.562  20.426  29.244  1.00  0.00           C  
ATOM    656  H4'   C    21      48.597  20.666  28.999  1.00  0.00           H  
ATOM    657  O4'   C    21      46.935  20.419  27.950  1.00  0.00           O  
ATOM    658  C1'   C    21      46.411  21.683  27.702  1.00  0.00           C  
ATOM    659  H1'   C    21      46.845  22.064  26.778  1.00  0.00           H  
ATOM    660  N1    C    21      44.931  21.658  27.458  1.00  0.00           N  
ATOM    661  C6    C    21      44.133  20.620  27.856  1.00  0.00           C  
ATOM    662  H6    C    21      44.452  19.737  28.389  1.00  0.00           H  
ATOM    663  C5    C    21      42.862  20.625  27.494  1.00  0.00           C  
ATOM    664  H5    C    21      42.282  19.724  27.631  1.00  0.00           H  
ATOM    665  C4    C    21      42.275  21.791  26.938  1.00  0.00           C  
ATOM    666  N4    C    21      41.035  21.833  26.536  1.00  0.00           N  
ATOM    667  H41   C    21      40.792  22.669  26.024  1.00  0.00           H  
ATOM    668  H42   C    21      40.320  21.183  26.830  1.00  0.00           H  
ATOM    669  N3    C    21      43.039  22.771  26.534  1.00  0.00           N  
ATOM    670  C2    C    21      44.363  22.797  26.863  1.00  0.00           C  
ATOM    671  O2    C    21      45.043  23.820  26.631  1.00  0.00           O  
ATOM    672  C3'   C    21      47.050  21.610  30.008  1.00  0.00           C  
ATOM    673  H3'   C    21      46.043  21.443  30.393  1.00  0.00           H  
ATOM    674  C2'   C    21      46.753  22.609  28.854  1.00  0.00           C  
ATOM    675  H2'   C    21      45.941  23.226  29.240  1.00  0.00           H  
ATOM    676  O2'   C    21      47.896  23.396  28.477  1.00  0.00           O  
ATOM    677 HO2'   C    21      47.516  24.072  27.911  1.00  0.00           H  
ATOM    678  O3'   C    21      48.018  22.119  30.971  1.00  0.00           O  
ATOM    679  P     U    22      47.502  22.905  32.314  1.00  0.00           P  
ATOM    680  OP1   U    22      48.787  23.072  33.078  1.00  0.00           O  
ATOM    681  OP2   U    22      46.403  22.036  32.740  1.00  0.00           O  
ATOM    682  O5'   U    22      46.922  24.317  31.891  1.00  0.00           O  
ATOM    683  C5'   U    22      47.756  25.397  31.487  1.00  0.00           C  
ATOM    684  H5'   U    22      48.608  25.042  30.906  1.00  0.00           H  
ATOM    685 H5''   U    22      48.060  25.897  32.406  1.00  0.00           H  
ATOM    686  C4'   U    22      46.973  26.425  30.668  1.00  0.00           C  
ATOM    687  H4'   U    22      47.755  27.121  30.363  1.00  0.00           H  
ATOM    688  O4'   U    22      46.543  25.918  29.427  1.00  0.00           O  
ATOM    689  C1'   U    22      45.477  26.815  29.065  1.00  0.00           C  
ATOM    690  H1'   U    22      45.615  27.416  28.166  1.00  0.00           H  
ATOM    691  N1    U    22      44.193  26.089  28.852  1.00  0.00           N  
ATOM    692  C6    U    22      43.835  24.945  29.589  1.00  0.00           C  
ATOM    693  H6    U    22      44.594  24.476  30.198  1.00  0.00           H  
ATOM    694  C5    U    22      42.536  24.483  29.558  1.00  0.00           C  
ATOM    695  H5    U    22      42.259  23.612  30.133  1.00  0.00           H  
ATOM    696  C4    U    22      41.553  25.022  28.695  1.00  0.00           C  
ATOM    697  O4    U    22      40.368  24.704  28.686  1.00  0.00           O  
ATOM    698  N3    U    22      41.990  26.026  27.908  1.00  0.00           N  
ATOM    699  H3    U    22      41.413  26.448  27.195  1.00  0.00           H  
ATOM    700  C2    U    22      43.301  26.543  27.834  1.00  0.00           C  
ATOM    701  O2    U    22      43.534  27.436  27.022  1.00  0.00           O  
ATOM    702  C3'   U    22      45.829  27.092  31.407  1.00  0.00           C  
ATOM    703  H3'   U    22      45.136  26.409  31.897  1.00  0.00           H  
ATOM    704  C2'   U    22      45.159  27.819  30.260  1.00  0.00           C  
ATOM    705  H2'   U    22      44.103  27.911  30.516  1.00  0.00           H  
ATOM    706  O2'   U    22      45.742  29.065  29.862  1.00  0.00           O  
ATOM    707 HO2'   U    22      46.113  29.376  30.691  1.00  0.00           H  
ATOM    708  O3'   U    22      46.298  28.151  32.334  1.00  0.00           O  
ATOM    709  P     C    23      45.326  28.666  33.476  1.00  0.00           P  
ATOM    710  OP1   C    23      46.116  29.572  34.320  1.00  0.00           O  
ATOM    711  OP2   C    23      44.643  27.516  34.084  1.00  0.00           O  
ATOM    712  O5'   C    23      44.252  29.507  32.758  1.00  0.00           O  
ATOM    713  C5'   C    23      44.464  30.861  32.456  1.00  0.00           C  
ATOM    714  H5'   C    23      45.390  30.942  31.888  1.00  0.00           H  
ATOM    715 H5''   C    23      44.637  31.494  33.326  1.00  0.00           H  
ATOM    716  C4'   C    23      43.275  31.364  31.657  1.00  0.00           C  
ATOM    717  H4'   C    23      43.489  32.348  31.239  1.00  0.00           H  
ATOM    718  O4'   C    23      42.768  30.641  30.575  1.00  0.00           O  
ATOM    719  C1'   C    23      41.403  31.000  30.381  1.00  0.00           C  
ATOM    720  H1'   C    23      41.267  31.532  29.439  1.00  0.00           H  
ATOM    721  N1    C    23      40.521  29.795  30.518  1.00  0.00           N  
ATOM    722  C6    C    23      40.997  28.608  30.954  1.00  0.00           C  
ATOM    723  H6    C    23      42.033  28.540  31.249  1.00  0.00           H  
ATOM    724  C5    C    23      40.208  27.507  31.053  1.00  0.00           C  
ATOM    725  H5    C    23      40.665  26.590  31.392  1.00  0.00           H  
ATOM    726  C4    C    23      38.916  27.661  30.514  1.00  0.00           C  
ATOM    727  N4    C    23      38.227  26.589  30.592  1.00  0.00           N  
ATOM    728  H41   C    23      37.267  26.573  30.280  1.00  0.00           H  
ATOM    729  H42   C    23      38.689  25.777  30.977  1.00  0.00           H  
ATOM    730  N3    C    23      38.384  28.842  30.186  1.00  0.00           N  
ATOM    731  C2    C    23      39.182  29.924  30.105  1.00  0.00           C  
ATOM    732  O2    C    23      38.666  30.959  29.635  1.00  0.00           O  
ATOM    733  C3'   C    23      42.069  31.567  32.526  1.00  0.00           C  
ATOM    734  H3'   C    23      41.676  30.639  32.940  1.00  0.00           H  
ATOM    735  C2'   C    23      41.040  31.915  31.501  1.00  0.00           C  
ATOM    736  H2'   C    23      39.989  31.833  31.779  1.00  0.00           H  
ATOM    737  O2'   C    23      41.176  33.222  30.946  1.00  0.00           O  
ATOM    738 HO2'   C    23      40.320  33.655  30.984  1.00  0.00           H  
ATOM    739  O3'   C    23      42.251  32.529  33.557  1.00  0.00           O  
ATOM    740  P     G    24      41.208  32.683  34.844  1.00  0.00           P  
ATOM    741  OP1   G    24      41.690  33.540  35.954  1.00  0.00           O  
ATOM    742  OP2   G    24      40.770  31.308  35.208  1.00  0.00           O  
ATOM    743  O5'   G    24      39.873  33.328  34.180  1.00  0.00           O  
ATOM    744  C5'   G    24      39.802  34.611  33.756  1.00  0.00           C  
ATOM    745  H5'   G    24      40.730  34.915  33.270  1.00  0.00           H  
ATOM    746 H5''   G    24      39.763  35.263  34.628  1.00  0.00           H  
ATOM    747  C4'   G    24      38.511  34.886  32.893  1.00  0.00           C  
ATOM    748  H4'   G    24      38.541  35.899  32.493  1.00  0.00           H  
ATOM    749  O4'   G    24      38.357  34.047  31.836  1.00  0.00           O  
ATOM    750  C1'   G    24      36.954  33.949  31.534  1.00  0.00           C  
ATOM    751  H1'   G    24      36.812  34.192  30.481  1.00  0.00           H  
ATOM    752  N9    G    24      36.535  32.518  31.719  1.00  0.00           N  
ATOM    753  C8    G    24      37.116  31.565  32.591  1.00  0.00           C  
ATOM    754  H8    G    24      38.078  31.756  33.043  1.00  0.00           H  
ATOM    755  N7    G    24      36.501  30.435  32.729  1.00  0.00           N  
ATOM    756  C5    G    24      35.287  30.709  31.983  1.00  0.00           C  
ATOM    757  C6    G    24      34.131  29.896  31.741  1.00  0.00           C  
ATOM    758  O6    G    24      33.949  28.759  32.068  1.00  0.00           O  
ATOM    759  N1    G    24      33.148  30.586  31.047  1.00  0.00           N  
ATOM    760  H1    G    24      32.314  30.036  30.897  1.00  0.00           H  
ATOM    761  C2    G    24      33.250  31.889  30.611  1.00  0.00           C  
ATOM    762  N2    G    24      32.245  32.478  30.051  1.00  0.00           N  
ATOM    763  H21   G    24      31.501  31.870  29.740  1.00  0.00           H  
ATOM    764  H22   G    24      32.200  33.452  29.788  1.00  0.00           H  
ATOM    765  N3    G    24      34.371  32.643  30.763  1.00  0.00           N  
ATOM    766  C4    G    24      35.322  31.975  31.391  1.00  0.00           C  
ATOM    767  C3'   G    24      37.192  34.942  33.648  1.00  0.00           C  
ATOM    768  H3'   G    24      37.101  34.030  34.238  1.00  0.00           H  
ATOM    769  C2'   G    24      36.233  34.975  32.451  1.00  0.00           C  
ATOM    770  H2'   G    24      35.275  34.515  32.691  1.00  0.00           H  
ATOM    771  O2'   G    24      36.138  36.260  31.760  1.00  0.00           O  
ATOM    772 HO2'   G    24      35.632  36.870  32.300  1.00  0.00           H  
ATOM    773  O3'   G    24      36.901  36.027  34.505  1.00  0.00           O  
ATOM    774  P     A    25      36.520  35.828  35.986  1.00  0.00           P  
ATOM    775  OP1   A    25      36.491  37.209  36.409  1.00  0.00           O  
ATOM    776  OP2   A    25      37.403  34.876  36.738  1.00  0.00           O  
ATOM    777  O5'   A    25      34.962  35.232  35.920  1.00  0.00           O  
ATOM    778  C5'   A    25      33.966  36.096  35.365  1.00  0.00           C  
ATOM    779  H5'   A    25      34.340  36.586  34.466  1.00  0.00           H  
ATOM    780 H5''   A    25      33.627  36.884  36.038  1.00  0.00           H  
ATOM    781  C4'   A    25      32.667  35.345  34.944  1.00  0.00           C  
ATOM    782  H4'   A    25      32.067  36.120  34.466  1.00  0.00           H  
ATOM    783  O4'   A    25      33.027  34.301  33.998  1.00  0.00           O  
ATOM    784  C1'   A    25      32.096  33.269  34.231  1.00  0.00           C  
ATOM    785  H1'   A    25      31.499  33.012  33.356  1.00  0.00           H  
ATOM    786  N9    A    25      32.916  32.077  34.576  1.00  0.00           N  
ATOM    787  C8    A    25      34.195  32.011  35.065  1.00  0.00           C  
ATOM    788  H8    A    25      34.708  32.923  35.332  1.00  0.00           H  
ATOM    789  N7    A    25      34.718  30.861  35.230  1.00  0.00           N  
ATOM    790  C5    A    25      33.689  29.996  34.989  1.00  0.00           C  
ATOM    791  C6    A    25      33.455  28.602  35.091  1.00  0.00           C  
ATOM    792  N6    A    25      34.311  27.662  35.443  1.00  0.00           N  
ATOM    793  H61   A    25      34.057  26.685  35.455  1.00  0.00           H  
ATOM    794  H62   A    25      35.291  27.905  35.451  1.00  0.00           H  
ATOM    795  N1    A    25      32.249  28.094  34.808  1.00  0.00           N  
ATOM    796  C2    A    25      31.293  28.917  34.465  1.00  0.00           C  
ATOM    797  H2    A    25      30.350  28.479  34.172  1.00  0.00           H  
ATOM    798  N3    A    25      31.350  30.253  34.275  1.00  0.00           N  
ATOM    799  C4    A    25      32.591  30.753  34.617  1.00  0.00           C  
ATOM    800  C3'   A    25      32.010  34.659  36.117  1.00  0.00           C  
ATOM    801  H3'   A    25      32.769  34.114  36.679  1.00  0.00           H  
ATOM    802  C2'   A    25      31.134  33.635  35.348  1.00  0.00           C  
ATOM    803  H2'   A    25      30.940  32.734  35.931  1.00  0.00           H  
ATOM    804  O2'   A    25      29.989  34.147  34.754  1.00  0.00           O  
ATOM    805 HO2'   A    25      29.208  33.595  34.836  1.00  0.00           H  
ATOM    806  O3'   A    25      31.317  35.660  36.813  1.00  0.00           O  
ATOM    807  P     C    26      30.929  35.513  38.347  1.00  0.00           P  
ATOM    808  OP1   C    26      30.293  36.812  38.707  1.00  0.00           O  
ATOM    809  OP2   C    26      32.212  35.173  39.021  1.00  0.00           O  
ATOM    810  O5'   C    26      29.904  34.316  38.466  1.00  0.00           O  
ATOM    811  C5'   C    26      28.545  34.539  38.118  1.00  0.00           C  
ATOM    812  H5'   C    26      28.498  35.191  37.245  1.00  0.00           H  
ATOM    813 H5''   C    26      28.054  35.085  38.923  1.00  0.00           H  
ATOM    814  C4'   C    26      27.820  33.244  37.800  1.00  0.00           C  
ATOM    815  H4'   C    26      26.852  33.470  37.352  1.00  0.00           H  
ATOM    816  O4'   C    26      28.385  32.342  36.852  1.00  0.00           O  
ATOM    817  C1'   C    26      28.422  30.966  37.346  1.00  0.00           C  
ATOM    818  H1'   C    26      27.994  30.370  36.540  1.00  0.00           H  
ATOM    819  N1    C    26      29.717  30.377  37.693  1.00  0.00           N  
ATOM    820  C6    C    26      30.803  31.200  37.985  1.00  0.00           C  
ATOM    821  H6    C    26      30.574  32.235  38.191  1.00  0.00           H  
ATOM    822  C5    C    26      32.028  30.711  38.123  1.00  0.00           C  
ATOM    823  H5    C    26      32.899  31.324  38.303  1.00  0.00           H  
ATOM    824  C4    C    26      32.103  29.249  38.105  1.00  0.00           C  
ATOM    825  N4    C    26      33.298  28.770  38.222  1.00  0.00           N  
ATOM    826  H41   C    26      33.486  27.799  38.020  1.00  0.00           H  
ATOM    827  H42   C    26      34.080  29.388  38.386  1.00  0.00           H  
ATOM    828  N3    C    26      31.103  28.473  37.861  1.00  0.00           N  
ATOM    829  C2    C    26      29.905  29.010  37.587  1.00  0.00           C  
ATOM    830  O2    C    26      28.951  28.214  37.246  1.00  0.00           O  
ATOM    831  C3'   C    26      27.713  32.406  39.077  1.00  0.00           C  
ATOM    832  H3'   C    26      28.677  32.390  39.587  1.00  0.00           H  
ATOM    833  C2'   C    26      27.473  31.014  38.480  1.00  0.00           C  
ATOM    834  H2'   C    26      27.670  30.215  39.195  1.00  0.00           H  
ATOM    835  O2'   C    26      26.169  30.866  38.001  1.00  0.00           O  
ATOM    836 HO2'   C    26      25.536  30.652  38.691  1.00  0.00           H  
ATOM    837  O3'   C    26      26.675  32.879  39.891  1.00  0.00           O  
ATOM    838  P     U    27      26.702  32.604  41.456  1.00  0.00           P  
ATOM    839  OP1   U    27      25.569  33.384  42.019  1.00  0.00           O  
ATOM    840  OP2   U    27      28.089  32.825  41.892  1.00  0.00           O  
ATOM    841  O5'   U    27      26.388  31.031  41.483  1.00  0.00           O  
ATOM    842  C5'   U    27      25.059  30.518  41.255  1.00  0.00           C  
ATOM    843  H5'   U    27      24.742  30.499  40.212  1.00  0.00           H  
ATOM    844 H5''   U    27      24.313  31.061  41.836  1.00  0.00           H  
ATOM    845  C4'   U    27      25.076  29.025  41.774  1.00  0.00           C  
ATOM    846  H4'   U    27      24.039  28.694  41.826  1.00  0.00           H  
ATOM    847  O4'   U    27      25.859  28.203  40.860  1.00  0.00           O  
ATOM    848  C1'   U    27      26.592  27.256  41.625  1.00  0.00           C  
ATOM    849  H1'   U    27      26.410  26.294  41.147  1.00  0.00           H  
ATOM    850  N1    U    27      28.078  27.311  41.710  1.00  0.00           N  
ATOM    851  C6    U    27      28.662  28.518  41.535  1.00  0.00           C  
ATOM    852  H6    U    27      27.987  29.360  41.498  1.00  0.00           H  
ATOM    853  C5    U    27      30.015  28.694  41.371  1.00  0.00           C  
ATOM    854  H5    U    27      30.465  29.669  41.259  1.00  0.00           H  
ATOM    855  C4    U    27      30.853  27.472  41.382  1.00  0.00           C  
ATOM    856  O4    U    27      32.080  27.464  41.235  1.00  0.00           O  
ATOM    857  N3    U    27      30.220  26.310  41.762  1.00  0.00           N  
ATOM    858  H3    U    27      30.774  25.471  41.857  1.00  0.00           H  
ATOM    859  C2    U    27      28.864  26.146  41.927  1.00  0.00           C  
ATOM    860  O2    U    27      28.328  25.080  42.304  1.00  0.00           O  
ATOM    861  C3'   U    27      25.649  28.830  43.157  1.00  0.00           C  
ATOM    862  H3'   U    27      26.661  29.234  43.136  1.00  0.00           H  
ATOM    863  C2'   U    27      26.001  27.303  43.133  1.00  0.00           C  
ATOM    864  H2'   U    27      26.727  27.081  43.916  1.00  0.00           H  
ATOM    865  O2'   U    27      24.846  26.442  43.191  1.00  0.00           O  
ATOM    866 HO2'   U    27      25.175  25.541  43.174  1.00  0.00           H  
ATOM    867  O3'   U    27      24.920  29.278  44.372  1.00  0.00           O  
ATOM    868  P     A    28      25.661  29.479  45.731  1.00  0.00           P  
ATOM    869  OP1   A    28      24.659  29.989  46.687  1.00  0.00           O  
ATOM    870  OP2   A    28      26.798  30.415  45.463  1.00  0.00           O  
ATOM    871  O5'   A    28      26.146  28.074  46.291  1.00  0.00           O  
ATOM    872  C5'   A    28      25.303  26.959  46.654  1.00  0.00           C  
ATOM    873  H5'   A    28      24.495  26.789  45.942  1.00  0.00           H  
ATOM    874 H5''   A    28      24.666  27.239  47.494  1.00  0.00           H  
ATOM    875  C4'   A    28      26.085  25.683  46.933  1.00  0.00           C  
ATOM    876  H4'   A    28      25.488  24.810  47.196  1.00  0.00           H  
ATOM    877  O4'   A    28      26.888  25.275  45.883  1.00  0.00           O  
ATOM    878  C1'   A    28      28.092  24.626  46.263  1.00  0.00           C  
ATOM    879  H1'   A    28      28.349  23.655  45.839  1.00  0.00           H  
ATOM    880  N9    A    28      29.174  25.468  45.906  1.00  0.00           N  
ATOM    881  C8    A    28      29.141  26.823  45.542  1.00  0.00           C  
ATOM    882  H8    A    28      28.322  27.527  45.544  1.00  0.00           H  
ATOM    883  N7    A    28      30.341  27.305  45.364  1.00  0.00           N  
ATOM    884  C5    A    28      31.177  26.197  45.405  1.00  0.00           C  
ATOM    885  C6    A    28      32.631  26.036  45.364  1.00  0.00           C  
ATOM    886  N6    A    28      33.498  26.988  45.059  1.00  0.00           N  
ATOM    887  H61   A    28      34.439  26.733  44.797  1.00  0.00           H  
ATOM    888  H62   A    28      33.086  27.813  44.647  1.00  0.00           H  
ATOM    889  N1    A    28      33.170  24.840  45.590  1.00  0.00           N  
ATOM    890  C2    A    28      32.296  23.821  45.893  1.00  0.00           C  
ATOM    891  H2    A    28      32.750  22.854  46.050  1.00  0.00           H  
ATOM    892  N3    A    28      30.953  23.848  45.926  1.00  0.00           N  
ATOM    893  C4    A    28      30.504  25.103  45.744  1.00  0.00           C  
ATOM    894  C3'   A    28      27.093  25.819  48.107  1.00  0.00           C  
ATOM    895  H3'   A    28      27.750  26.656  47.870  1.00  0.00           H  
ATOM    896  C2'   A    28      27.896  24.599  47.847  1.00  0.00           C  
ATOM    897  H2'   A    28      28.901  24.664  48.263  1.00  0.00           H  
ATOM    898  O2'   A    28      27.269  23.415  48.147  1.00  0.00           O  
ATOM    899 HO2'   A    28      27.853  22.727  47.819  1.00  0.00           H  
ATOM    900  O3'   A    28      26.531  25.855  49.414  1.00  0.00           O  
ATOM    901  P     G    29      27.414  26.160  50.670  1.00  0.00           P  
ATOM    902  OP1   G    29      26.634  25.986  51.886  1.00  0.00           O  
ATOM    903  OP2   G    29      28.083  27.476  50.406  1.00  0.00           O  
ATOM    904  O5'   G    29      28.587  25.038  50.686  1.00  0.00           O  
ATOM    905  C5'   G    29      28.462  23.799  51.403  1.00  0.00           C  
ATOM    906  H5'   G    29      27.614  23.354  50.882  1.00  0.00           H  
ATOM    907 H5''   G    29      28.215  24.094  52.423  1.00  0.00           H  
ATOM    908  C4'   G    29      29.791  22.964  51.332  1.00  0.00           C  
ATOM    909  H4'   G    29      29.582  21.941  51.645  1.00  0.00           H  
ATOM    910  O4'   G    29      30.472  22.981  50.038  1.00  0.00           O  
ATOM    911  C1'   G    29      31.964  23.105  50.156  1.00  0.00           C  
ATOM    912  H1'   G    29      32.606  22.445  49.572  1.00  0.00           H  
ATOM    913  N9    G    29      32.239  24.434  49.644  1.00  0.00           N  
ATOM    914  C8    G    29      31.509  25.474  49.183  1.00  0.00           C  
ATOM    915  H8    G    29      30.441  25.569  49.305  1.00  0.00           H  
ATOM    916  N7    G    29      32.207  26.531  48.786  1.00  0.00           N  
ATOM    917  C5    G    29      33.463  26.110  48.917  1.00  0.00           C  
ATOM    918  C6    G    29      34.700  26.766  48.490  1.00  0.00           C  
ATOM    919  O6    G    29      34.976  27.919  48.068  1.00  0.00           O  
ATOM    920  N1    G    29      35.779  25.917  48.615  1.00  0.00           N  
ATOM    921  H1    G    29      36.656  26.267  48.254  1.00  0.00           H  
ATOM    922  C2    G    29      35.696  24.772  49.275  1.00  0.00           C  
ATOM    923  N2    G    29      36.813  24.156  49.542  1.00  0.00           N  
ATOM    924  H21   G    29      37.713  24.503  49.241  1.00  0.00           H  
ATOM    925  H22   G    29      36.697  23.256  49.985  1.00  0.00           H  
ATOM    926  N3    G    29      34.603  24.164  49.691  1.00  0.00           N  
ATOM    927  C4    G    29      33.504  24.866  49.425  1.00  0.00           C  
ATOM    928  C3'   G    29      30.813  23.679  52.197  1.00  0.00           C  
ATOM    929  H3'   G    29      30.984  24.744  52.041  1.00  0.00           H  
ATOM    930  C2'   G    29      32.167  22.961  51.664  1.00  0.00           C  
ATOM    931  H2'   G    29      32.992  23.553  52.059  1.00  0.00           H  
ATOM    932  O2'   G    29      32.283  21.625  52.140  1.00  0.00           O  
ATOM    933 HO2'   G    29      31.899  21.559  53.017  1.00  0.00           H  
ATOM    934  O3'   G    29      30.726  23.332  53.516  1.00  0.00           O  
ATOM    935  P     A    30      31.099  24.396  54.706  1.00  0.00           P  
ATOM    936  OP1   A    30      30.673  23.768  55.977  1.00  0.00           O  
ATOM    937  OP2   A    30      30.583  25.652  54.206  1.00  0.00           O  
ATOM    938  O5'   A    30      32.704  24.520  54.598  1.00  0.00           O  
ATOM    939  C5'   A    30      33.446  23.412  54.929  1.00  0.00           C  
ATOM    940  H5'   A    30      33.108  22.675  54.201  1.00  0.00           H  
ATOM    941 H5''   A    30      33.214  23.101  55.948  1.00  0.00           H  
ATOM    942  C4'   A    30      34.956  23.623  54.822  1.00  0.00           C  
ATOM    943  H4'   A    30      35.351  22.743  55.330  1.00  0.00           H  
ATOM    944  O4'   A    30      35.325  23.689  53.453  1.00  0.00           O  
ATOM    945  C1'   A    30      36.363  24.631  53.273  1.00  0.00           C  
ATOM    946  H1'   A    30      37.191  24.092  52.813  1.00  0.00           H  
ATOM    947  N9    A    30      36.048  25.863  52.507  1.00  0.00           N  
ATOM    948  C8    A    30      34.820  26.394  52.382  1.00  0.00           C  
ATOM    949  H8    A    30      34.011  25.775  52.741  1.00  0.00           H  
ATOM    950  N7    A    30      34.762  27.487  51.650  1.00  0.00           N  
ATOM    951  C5    A    30      36.126  27.708  51.384  1.00  0.00           C  
ATOM    952  C6    A    30      36.820  28.737  50.731  1.00  0.00           C  
ATOM    953  N6    A    30      36.270  29.785  50.134  1.00  0.00           N  
ATOM    954  H61   A    30      36.770  30.437  49.546  1.00  0.00           H  
ATOM    955  H62   A    30      35.264  29.777  50.049  1.00  0.00           H  
ATOM    956  N1    A    30      38.184  28.750  50.667  1.00  0.00           N  
ATOM    957  C2    A    30      38.832  27.775  51.269  1.00  0.00           C  
ATOM    958  H2    A    30      39.910  27.797  51.318  1.00  0.00           H  
ATOM    959  N3    A    30      38.342  26.731  51.872  1.00  0.00           N  
ATOM    960  C4    A    30      36.925  26.725  51.898  1.00  0.00           C  
ATOM    961  C3'   A    30      35.478  24.871  55.555  1.00  0.00           C  
ATOM    962  H3'   A    30      34.792  25.714  55.477  1.00  0.00           H  
ATOM    963  C2'   A    30      36.753  25.052  54.681  1.00  0.00           C  
ATOM    964  H2'   A    30      37.026  26.107  54.703  1.00  0.00           H  
ATOM    965  O2'   A    30      37.808  24.155  55.057  1.00  0.00           O  
ATOM    966 HO2'   A    30      38.040  24.354  55.967  1.00  0.00           H  
ATOM    967  O3'   A    30      35.768  24.840  56.911  1.00  0.00           O  
ATOM    968  P     G    31      36.251  26.115  57.637  1.00  0.00           P  
ATOM    969  OP1   G    31      36.276  25.821  59.069  1.00  0.00           O  
ATOM    970  OP2   G    31      35.370  27.225  57.261  1.00  0.00           O  
ATOM    971  O5'   G    31      37.732  26.467  57.146  1.00  0.00           O  
ATOM    972  C5'   G    31      38.852  25.817  57.682  1.00  0.00           C  
ATOM    973  H5'   G    31      38.776  24.753  57.455  1.00  0.00           H  
ATOM    974 H5''   G    31      38.951  25.824  58.767  1.00  0.00           H  
ATOM    975  C4'   G    31      40.025  26.513  57.000  1.00  0.00           C  
ATOM    976  H4'   G    31      40.915  25.901  57.146  1.00  0.00           H  
ATOM    977  O4'   G    31      39.897  26.590  55.561  1.00  0.00           O  
ATOM    978  C1'   G    31      40.557  27.699  54.990  1.00  0.00           C  
ATOM    979  H1'   G    31      41.350  27.473  54.277  1.00  0.00           H  
ATOM    980  N9    G    31      39.705  28.685  54.350  1.00  0.00           N  
ATOM    981  C8    G    31      38.347  28.774  54.501  1.00  0.00           C  
ATOM    982  H8    G    31      37.684  28.169  55.102  1.00  0.00           H  
ATOM    983  N7    G    31      37.800  29.730  53.844  1.00  0.00           N  
ATOM    984  C5    G    31      38.883  30.350  53.204  1.00  0.00           C  
ATOM    985  C6    G    31      38.886  31.543  52.397  1.00  0.00           C  
ATOM    986  O6    G    31      37.978  32.308  52.000  1.00  0.00           O  
ATOM    987  N1    G    31      40.188  31.965  52.129  1.00  0.00           N  
ATOM    988  H1    G    31      40.262  32.859  51.663  1.00  0.00           H  
ATOM    989  C2    G    31      41.302  31.274  52.497  1.00  0.00           C  
ATOM    990  N2    G    31      42.493  31.718  52.161  1.00  0.00           N  
ATOM    991  H21   G    31      42.554  32.658  51.798  1.00  0.00           H  
ATOM    992  H22   G    31      43.285  31.507  52.750  1.00  0.00           H  
ATOM    993  N3    G    31      41.294  30.317  53.357  1.00  0.00           N  
ATOM    994  C4    G    31      40.061  29.826  53.632  1.00  0.00           C  
ATOM    995  C3'   G    31      40.338  27.922  57.499  1.00  0.00           C  
ATOM    996  H3'   G    31      39.378  28.435  57.443  1.00  0.00           H  
ATOM    997  C2'   G    31      41.186  28.390  56.234  1.00  0.00           C  
ATOM    998  H2'   G    31      41.091  29.465  56.083  1.00  0.00           H  
ATOM    999  O2'   G    31      42.539  28.074  56.444  1.00  0.00           O  
ATOM   1000 HO2'   G    31      42.791  28.227  57.357  1.00  0.00           H  
ATOM   1001  O3'   G    31      40.878  28.044  58.800  1.00  0.00           O  
ATOM   1002  P     C    32      40.760  29.426  59.624  1.00  0.00           P  
ATOM   1003  OP1   C    32      41.449  29.463  60.906  1.00  0.00           O  
ATOM   1004  OP2   C    32      39.371  29.801  59.617  1.00  0.00           O  
ATOM   1005  O5'   C    32      41.533  30.495  58.820  1.00  0.00           O  
ATOM   1006  C5'   C    32      42.968  30.604  58.891  1.00  0.00           C  
ATOM   1007  H5'   C    32      43.486  29.677  58.647  1.00  0.00           H  
ATOM   1008 H5''   C    32      43.388  30.934  59.841  1.00  0.00           H  
ATOM   1009  C4'   C    32      43.549  31.561  57.856  1.00  0.00           C  
ATOM   1010  H4'   C    32      44.626  31.395  57.846  1.00  0.00           H  
ATOM   1011  O4'   C    32      43.031  31.447  56.532  1.00  0.00           O  
ATOM   1012  C1'   C    32      42.853  32.700  55.929  1.00  0.00           C  
ATOM   1013  H1'   C    32      43.431  32.814  55.011  1.00  0.00           H  
ATOM   1014  N1    C    32      41.420  33.007  55.608  1.00  0.00           N  
ATOM   1015  C6    C    32      40.423  32.219  56.217  1.00  0.00           C  
ATOM   1016  H6    C    32      40.609  31.374  56.863  1.00  0.00           H  
ATOM   1017  C5    C    32      39.131  32.596  55.867  1.00  0.00           C  
ATOM   1018  H5    C    32      38.328  32.002  56.278  1.00  0.00           H  
ATOM   1019  C4    C    32      38.880  33.751  55.046  1.00  0.00           C  
ATOM   1020  N4    C    32      37.683  34.178  54.799  1.00  0.00           N  
ATOM   1021  H41   C    32      37.700  35.018  54.239  1.00  0.00           H  
ATOM   1022  H42   C    32      36.950  33.695  55.298  1.00  0.00           H  
ATOM   1023  N3    C    32      39.859  34.502  54.634  1.00  0.00           N  
ATOM   1024  C2    C    32      41.145  34.084  54.799  1.00  0.00           C  
ATOM   1025  O2    C    32      42.069  34.796  54.350  1.00  0.00           O  
ATOM   1026  C3'   C    32      43.208  32.963  58.268  1.00  0.00           C  
ATOM   1027  H3'   C    32      42.176  33.090  58.594  1.00  0.00           H  
ATOM   1028  C2'   C    32      43.453  33.656  56.942  1.00  0.00           C  
ATOM   1029  H2'   C    32      42.968  34.622  56.804  1.00  0.00           H  
ATOM   1030  O2'   C    32      44.810  33.752  56.465  1.00  0.00           O  
ATOM   1031 HO2'   C    32      44.796  34.274  55.660  1.00  0.00           H  
ATOM   1032  O3'   C    32      44.067  33.498  59.336  1.00  0.00           O  
ATOM   1033  P     C    33      43.482  34.734  60.252  1.00  0.00           P  
ATOM   1034  OP1   C    33      44.599  34.971  61.177  1.00  0.00           O  
ATOM   1035  OP2   C    33      42.203  34.394  60.885  1.00  0.00           O  
ATOM   1036  O5'   C    33      43.314  35.898  59.201  1.00  0.00           O  
ATOM   1037  C5'   C    33      44.497  36.477  58.671  1.00  0.00           C  
ATOM   1038  H5'   C    33      44.913  35.735  57.989  1.00  0.00           H  
ATOM   1039 H5''   C    33      45.260  36.698  59.418  1.00  0.00           H  
ATOM   1040  C4'   C    33      44.312  37.776  57.851  1.00  0.00           C  
ATOM   1041  H4'   C    33      45.322  38.081  57.580  1.00  0.00           H  
ATOM   1042  O4'   C    33      43.561  37.456  56.667  1.00  0.00           O  
ATOM   1043  C1'   C    33      42.696  38.518  56.454  1.00  0.00           C  
ATOM   1044  H1'   C    33      42.877  39.013  55.500  1.00  0.00           H  
ATOM   1045  N1    C    33      41.279  37.980  56.343  1.00  0.00           N  
ATOM   1046  C6    C    33      40.842  36.896  57.101  1.00  0.00           C  
ATOM   1047  H6    C    33      41.492  36.305  57.730  1.00  0.00           H  
ATOM   1048  C5    C    33      39.540  36.598  57.101  1.00  0.00           C  
ATOM   1049  H5    C    33      39.145  35.720  57.591  1.00  0.00           H  
ATOM   1050  C4    C    33      38.578  37.358  56.354  1.00  0.00           C  
ATOM   1051  N4    C    33      37.271  37.220  56.454  1.00  0.00           N  
ATOM   1052  H41   C    33      36.590  37.774  55.956  1.00  0.00           H  
ATOM   1053  H42   C    33      36.974  36.704  57.270  1.00  0.00           H  
ATOM   1054  N3    C    33      38.995  38.362  55.585  1.00  0.00           N  
ATOM   1055  C2    C    33      40.347  38.649  55.552  1.00  0.00           C  
ATOM   1056  O2    C    33      40.717  39.620  54.945  1.00  0.00           O  
ATOM   1057  C3'   C    33      43.516  38.819  58.659  1.00  0.00           C  
ATOM   1058  H3'   C    33      42.691  38.317  59.165  1.00  0.00           H  
ATOM   1059  C2'   C    33      42.869  39.549  57.534  1.00  0.00           C  
ATOM   1060  H2'   C    33      41.881  39.991  57.666  1.00  0.00           H  
ATOM   1061  O2'   C    33      43.669  40.587  57.075  1.00  0.00           O  
ATOM   1062 HO2'   C    33      43.769  41.203  57.805  1.00  0.00           H  
ATOM   1063  O3'   C    33      44.183  39.635  59.581  1.00  0.00           O  
ATOM   1064  P     C    34      43.348  40.617  60.545  1.00  0.00           P  
ATOM   1065  OP1   C    34      44.295  41.473  61.331  1.00  0.00           O  
ATOM   1066  OP2   C    34      42.280  39.810  61.196  1.00  0.00           O  
ATOM   1067  O5'   C    34      42.698  41.660  59.503  1.00  0.00           O  
ATOM   1068  C5'   C    34      41.410  42.291  59.811  1.00  0.00           C  
ATOM   1069  H5'   C    34      41.524  43.125  60.504  1.00  0.00           H  
ATOM   1070 H5''   C    34      40.703  41.579  60.237  1.00  0.00           H  
ATOM   1071  C4'   C    34      40.767  42.744  58.563  1.00  0.00           C  
ATOM   1072  H4'   C    34      41.524  43.319  58.029  1.00  0.00           H  
ATOM   1073  O4'   C    34      40.315  41.721  57.626  1.00  0.00           O  
ATOM   1074  C1'   C    34      39.090  42.144  57.093  1.00  0.00           C  
ATOM   1075  H1'   C    34      39.032  42.200  56.006  1.00  0.00           H  
ATOM   1076  N1    C    34      37.937  41.327  57.517  1.00  0.00           N  
ATOM   1077  C6    C    34      38.046  40.343  58.463  1.00  0.00           C  
ATOM   1078  H6    C    34      38.963  40.331  59.034  1.00  0.00           H  
ATOM   1079  C5    C    34      36.962  39.592  58.739  1.00  0.00           C  
ATOM   1080  H5    C    34      37.067  38.747  59.403  1.00  0.00           H  
ATOM   1081  C4    C    34      35.899  39.634  57.878  1.00  0.00           C  
ATOM   1082  N4    C    34      34.776  38.994  58.074  1.00  0.00           N  
ATOM   1083  H41   C    34      33.977  39.158  57.479  1.00  0.00           H  
ATOM   1084  H42   C    34      34.769  38.471  58.938  1.00  0.00           H  
ATOM   1085  N3    C    34      35.718  40.615  57.001  1.00  0.00           N  
ATOM   1086  C2    C    34      36.741  41.520  56.843  1.00  0.00           C  
ATOM   1087  O2    C    34      36.535  42.455  56.032  1.00  0.00           O  
ATOM   1088  C3'   C    34      39.562  43.524  58.891  1.00  0.00           C  
ATOM   1089  H3'   C    34      38.959  43.082  59.684  1.00  0.00           H  
ATOM   1090  C2'   C    34      38.764  43.600  57.558  1.00  0.00           C  
ATOM   1091  H2'   C    34      37.738  43.923  57.732  1.00  0.00           H  
ATOM   1092  O2'   C    34      39.377  44.577  56.653  1.00  0.00           O  
ATOM   1093 HO2'   C    34      39.702  45.258  57.247  1.00  0.00           H  
ATOM   1094  O3'   C    34      39.901  44.750  59.459  1.00  0.00           O  
ATOM   1095  P     U    35      39.077  45.463  60.655  1.00  0.00           P  
ATOM   1096  OP1   U    35      39.705  46.727  61.123  1.00  0.00           O  
ATOM   1097  OP2   U    35      38.825  44.446  61.656  1.00  0.00           O  
ATOM   1098  O5'   U    35      37.775  45.821  59.906  1.00  0.00           O  
ATOM   1099  C5'   U    35      37.746  46.872  58.960  1.00  0.00           C  
ATOM   1100  H5'   U    35      38.504  46.713  58.193  1.00  0.00           H  
ATOM   1101 H5''   U    35      37.969  47.823  59.443  1.00  0.00           H  
ATOM   1102  C4'   U    35      36.386  46.898  58.279  1.00  0.00           C  
ATOM   1103  H4'   U    35      36.426  47.670  57.511  1.00  0.00           H  
ATOM   1104  O4'   U    35      36.127  45.680  57.671  1.00  0.00           O  
ATOM   1105  C1'   U    35      34.720  45.392  57.598  1.00  0.00           C  
ATOM   1106  H1'   U    35      34.346  45.192  56.594  1.00  0.00           H  
ATOM   1107  N1    U    35      34.393  44.141  58.491  1.00  0.00           N  
ATOM   1108  C6    U    35      35.333  43.555  59.371  1.00  0.00           C  
ATOM   1109  H6    U    35      36.240  44.039  59.703  1.00  0.00           H  
ATOM   1110  C5    U    35      34.943  42.325  59.894  1.00  0.00           C  
ATOM   1111  H5    U    35      35.610  41.842  60.593  1.00  0.00           H  
ATOM   1112  C4    U    35      33.695  41.671  59.691  1.00  0.00           C  
ATOM   1113  O4    U    35      33.337  40.655  60.186  1.00  0.00           O  
ATOM   1114  N3    U    35      32.904  42.330  58.799  1.00  0.00           N  
ATOM   1115  H3    U    35      31.981  41.921  58.804  1.00  0.00           H  
ATOM   1116  C2    U    35      33.114  43.574  58.346  1.00  0.00           C  
ATOM   1117  O2    U    35      32.204  44.154  57.812  1.00  0.00           O  
ATOM   1118  C3'   U    35      35.125  47.092  59.183  1.00  0.00           C  
ATOM   1119  H3'   U    35      35.202  46.384  60.009  1.00  0.00           H  
ATOM   1120  C2'   U    35      34.009  46.592  58.204  1.00  0.00           C  
ATOM   1121  H2'   U    35      33.034  46.460  58.674  1.00  0.00           H  
ATOM   1122  O2'   U    35      33.795  47.438  57.057  1.00  0.00           O  
ATOM   1123 HO2'   U    35      33.903  48.383  57.189  1.00  0.00           H  
ATOM   1124  O3'   U    35      34.991  48.383  59.650  1.00  0.00           O  
ATOM   1125  P     G    36      34.420  48.727  61.138  1.00  0.00           P  
ATOM   1126  OP1   G    36      34.573  50.171  61.417  1.00  0.00           O  
ATOM   1127  OP2   G    36      34.861  47.731  62.205  1.00  0.00           O  
ATOM   1128  O5'   G    36      32.843  48.448  60.833  1.00  0.00           O  
ATOM   1129  C5'   G    36      32.087  49.309  60.082  1.00  0.00           C  
ATOM   1130  H5'   G    36      32.489  49.609  59.114  1.00  0.00           H  
ATOM   1131 H5''   G    36      32.038  50.262  60.607  1.00  0.00           H  
ATOM   1132  C4'   G    36      30.667  48.637  59.951  1.00  0.00           C  
ATOM   1133  H4'   G    36      29.986  49.339  59.471  1.00  0.00           H  
ATOM   1134  O4'   G    36      30.733  47.484  59.137  1.00  0.00           O  
ATOM   1135  C1'   G    36      29.618  46.698  59.522  1.00  0.00           C  
ATOM   1136  H1'   G    36      28.873  46.467  58.761  1.00  0.00           H  
ATOM   1137  N9    G    36      30.217  45.414  59.912  1.00  0.00           N  
ATOM   1138  C8    G    36      31.432  45.166  60.497  1.00  0.00           C  
ATOM   1139  H8    G    36      32.153  45.936  60.729  1.00  0.00           H  
ATOM   1140  N7    G    36      31.606  43.947  60.926  1.00  0.00           N  
ATOM   1141  C5    G    36      30.340  43.337  60.685  1.00  0.00           C  
ATOM   1142  C6    G    36      29.827  42.032  60.974  1.00  0.00           C  
ATOM   1143  O6    G    36      30.352  41.058  61.522  1.00  0.00           O  
ATOM   1144  N1    G    36      28.520  41.865  60.618  1.00  0.00           N  
ATOM   1145  H1    G    36      28.068  40.962  60.636  1.00  0.00           H  
ATOM   1146  C2    G    36      27.772  42.828  60.034  1.00  0.00           C  
ATOM   1147  N2    G    36      26.517  42.421  59.687  1.00  0.00           N  
ATOM   1148  H21   G    36      26.298  41.440  59.791  1.00  0.00           H  
ATOM   1149  H22   G    36      25.841  43.045  59.270  1.00  0.00           H  
ATOM   1150  N3    G    36      28.182  44.046  59.723  1.00  0.00           N  
ATOM   1151  C4    G    36      29.491  44.223  60.078  1.00  0.00           C  
ATOM   1152  C3'   G    36      30.047  48.197  61.324  1.00  0.00           C  
ATOM   1153  H3'   G    36      30.783  47.686  61.944  1.00  0.00           H  
ATOM   1154  C2'   G    36      28.910  47.260  60.720  1.00  0.00           C  
ATOM   1155  H2'   G    36      28.572  46.493  61.417  1.00  0.00           H  
ATOM   1156  O2'   G    36      27.710  47.910  60.293  1.00  0.00           O  
ATOM   1157 HO2'   G    36      27.800  48.840  60.070  1.00  0.00           H  
ATOM   1158  O3'   G    36      29.395  49.085  62.187  1.00  0.00           O  
ATOM   1159  P     U    37      29.179  48.772  63.711  1.00  0.00           P  
ATOM   1160  OP1   U    37      28.654  50.020  64.321  1.00  0.00           O  
ATOM   1161  OP2   U    37      30.461  48.278  64.268  1.00  0.00           O  
ATOM   1162  O5'   U    37      27.963  47.643  63.851  1.00  0.00           O  
ATOM   1163  C5'   U    37      26.602  47.910  63.429  1.00  0.00           C  
ATOM   1164  H5'   U    37      26.525  48.428  62.473  1.00  0.00           H  
ATOM   1165 H5''   U    37      26.128  48.556  64.167  1.00  0.00           H  
ATOM   1166  C4'   U    37      25.698  46.639  63.284  1.00  0.00           C  
ATOM   1167  H4'   U    37      24.739  46.903  62.837  1.00  0.00           H  
ATOM   1168  O4'   U    37      26.296  45.641  62.519  1.00  0.00           O  
ATOM   1169  C1'   U    37      26.102  44.415  63.136  1.00  0.00           C  
ATOM   1170  H1'   U    37      25.456  43.726  62.591  1.00  0.00           H  
ATOM   1171  N1    U    37      27.381  43.758  63.469  1.00  0.00           N  
ATOM   1172  C6    U    37      28.620  44.388  63.610  1.00  0.00           C  
ATOM   1173  H6    U    37      28.721  45.437  63.374  1.00  0.00           H  
ATOM   1174  C5    U    37      29.734  43.663  63.835  1.00  0.00           C  
ATOM   1175  H5    U    37      30.716  44.100  63.948  1.00  0.00           H  
ATOM   1176  C4    U    37      29.611  42.224  64.211  1.00  0.00           C  
ATOM   1177  O4    U    37      30.481  41.530  64.640  1.00  0.00           O  
ATOM   1178  N3    U    37      28.295  41.765  64.219  1.00  0.00           N  
ATOM   1179  H3    U    37      28.190  40.770  64.352  1.00  0.00           H  
ATOM   1180  C2    U    37      27.188  42.400  63.739  1.00  0.00           C  
ATOM   1181  O2    U    37      26.152  41.760  63.632  1.00  0.00           O  
ATOM   1182  C3'   U    37      25.327  46.119  64.718  1.00  0.00           C  
ATOM   1183  H3'   U    37      26.119  46.258  65.453  1.00  0.00           H  
ATOM   1184  C2'   U    37      25.275  44.628  64.416  1.00  0.00           C  
ATOM   1185  H2'   U    37      25.598  44.001  65.247  1.00  0.00           H  
ATOM   1186  O2'   U    37      23.973  44.063  64.180  1.00  0.00           O  
ATOM   1187 HO2'   U    37      23.558  43.727  64.978  1.00  0.00           H  
ATOM   1188  O3'   U    37      24.115  46.761  65.137  1.00  0.00           O  
ATOM   1189  P     A    38      23.694  46.870  66.579  1.00  0.00           P  
ATOM   1190  OP1   A    38      22.483  47.667  66.579  1.00  0.00           O  
ATOM   1191  OP2   A    38      24.855  47.284  67.445  1.00  0.00           O  
ATOM   1192  O5'   A    38      23.155  45.426  67.080  1.00  0.00           O  
ATOM   1193  C5'   A    38      22.014  44.716  66.521  1.00  0.00           C  
ATOM   1194  H5'   A    38      22.051  44.905  65.448  1.00  0.00           H  
ATOM   1195 H5''   A    38      21.116  45.228  66.867  1.00  0.00           H  
ATOM   1196  C4'   A    38      21.933  43.233  66.943  1.00  0.00           C  
ATOM   1197  H4'   A    38      21.041  42.734  66.564  1.00  0.00           H  
ATOM   1198  O4'   A    38      22.991  42.496  66.326  1.00  0.00           O  
ATOM   1199  C1'   A    38      23.453  41.544  67.268  1.00  0.00           C  
ATOM   1200  H1'   A    38      23.466  40.520  66.894  1.00  0.00           H  
ATOM   1201  N9    A    38      24.854  41.886  67.637  1.00  0.00           N  
ATOM   1202  C8    A    38      25.368  43.148  67.854  1.00  0.00           C  
ATOM   1203  H8    A    38      24.835  44.070  68.035  1.00  0.00           H  
ATOM   1204  N7    A    38      26.685  43.176  67.833  1.00  0.00           N  
ATOM   1205  C5    A    38      27.058  41.858  67.668  1.00  0.00           C  
ATOM   1206  C6    A    38      28.259  41.134  67.488  1.00  0.00           C  
ATOM   1207  N6    A    38      29.475  41.572  67.293  1.00  0.00           N  
ATOM   1208  H61   A    38      30.106  40.852  66.970  1.00  0.00           H  
ATOM   1209  H62   A    38      29.765  42.514  67.509  1.00  0.00           H  
ATOM   1210  N1    A    38      28.220  39.797  67.374  1.00  0.00           N  
ATOM   1211  C2    A    38      27.020  39.184  67.281  1.00  0.00           C  
ATOM   1212  H2    A    38      27.106  38.110  67.349  1.00  0.00           H  
ATOM   1213  N3    A    38      25.820  39.707  67.377  1.00  0.00           N  
ATOM   1214  C4    A    38      25.919  41.059  67.525  1.00  0.00           C  
ATOM   1215  C3'   A    38      21.983  42.997  68.459  1.00  0.00           C  
ATOM   1216  H3'   A    38      22.667  43.745  68.860  1.00  0.00           H  
ATOM   1217  C2'   A    38      22.482  41.523  68.497  1.00  0.00           C  
ATOM   1218  H2'   A    38      23.078  41.281  69.377  1.00  0.00           H  
ATOM   1219  O2'   A    38      21.435  40.557  68.144  1.00  0.00           O  
ATOM   1220 HO2'   A    38      20.703  41.048  67.762  1.00  0.00           H  
ATOM   1221  O3'   A    38      20.683  43.199  68.981  1.00  0.00           O  
ATOM   1222  P     A    39      20.386  43.408  70.492  1.00  0.00           P  
ATOM   1223  OP1   A    39      18.990  43.933  70.561  1.00  0.00           O  
ATOM   1224  OP2   A    39      21.455  44.144  71.155  1.00  0.00           O  
ATOM   1225  O5'   A    39      20.319  41.936  70.968  1.00  0.00           O  
ATOM   1226  C5'   A    39      19.213  41.085  70.831  1.00  0.00           C  
ATOM   1227  H5'   A    39      19.000  40.803  69.800  1.00  0.00           H  
ATOM   1228 H5''   A    39      18.335  41.564  71.264  1.00  0.00           H  
ATOM   1229  C4'   A    39      19.585  39.901  71.641  1.00  0.00           C  
ATOM   1230  H4'   A    39      18.735  39.266  71.390  1.00  0.00           H  
ATOM   1231  O4'   A    39      20.720  39.305  71.085  1.00  0.00           O  
ATOM   1232  C1'   A    39      21.682  39.014  72.071  1.00  0.00           C  
ATOM   1233  H1'   A    39      22.099  38.051  71.778  1.00  0.00           H  
ATOM   1234  N9    A    39      22.834  39.811  71.928  1.00  0.00           N  
ATOM   1235  C8    A    39      23.081  41.180  72.009  1.00  0.00           C  
ATOM   1236  H8    A    39      22.410  41.876  72.491  1.00  0.00           H  
ATOM   1237  N7    A    39      24.309  41.559  71.719  1.00  0.00           N  
ATOM   1238  C5    A    39      24.840  40.340  71.256  1.00  0.00           C  
ATOM   1239  C6    A    39      26.145  40.067  70.803  1.00  0.00           C  
ATOM   1240  N6    A    39      27.121  40.902  70.691  1.00  0.00           N  
ATOM   1241  H61   A    39      27.996  40.558  70.323  1.00  0.00           H  
ATOM   1242  H62   A    39      26.866  41.857  70.900  1.00  0.00           H  
ATOM   1243  N1    A    39      26.438  38.836  70.373  1.00  0.00           N  
ATOM   1244  C2    A    39      25.467  37.871  70.455  1.00  0.00           C  
ATOM   1245  H2    A    39      25.751  36.918  70.033  1.00  0.00           H  
ATOM   1246  N3    A    39      24.284  38.027  70.954  1.00  0.00           N  
ATOM   1247  C4    A    39      23.981  39.293  71.362  1.00  0.00           C  
ATOM   1248  C3'   A    39      19.709  39.942  73.159  1.00  0.00           C  
ATOM   1249  H3'   A    39      20.020  40.908  73.558  1.00  0.00           H  
ATOM   1250  C2'   A    39      20.866  38.845  73.333  1.00  0.00           C  
ATOM   1251  H2'   A    39      21.645  39.029  74.074  1.00  0.00           H  
ATOM   1252  O2'   A    39      20.297  37.570  73.420  1.00  0.00           O  
ATOM   1253 HO2'   A    39      20.962  36.879  73.406  1.00  0.00           H  
ATOM   1254  O3'   A    39      18.643  39.482  73.932  1.00  0.00           O  
ATOM   1255  P     U    40      17.396  40.372  74.235  1.00  0.00           P  
ATOM   1256  OP1   U    40      17.751  41.775  74.306  1.00  0.00           O  
ATOM   1257  OP2   U    40      16.698  39.808  75.380  1.00  0.00           O  
ATOM   1258  O5'   U    40      16.461  40.050  72.955  1.00  0.00           O  
ATOM   1259  C5'   U    40      15.732  41.004  72.183  1.00  0.00           C  
ATOM   1260  H5'   U    40      16.366  41.876  72.018  1.00  0.00           H  
ATOM   1261 H5''   U    40      14.893  41.431  72.733  1.00  0.00           H  
ATOM   1262  C4'   U    40      15.169  40.494  70.825  1.00  0.00           C  
ATOM   1263  H4'   U    40      14.573  41.278  70.358  1.00  0.00           H  
ATOM   1264  O4'   U    40      16.226  40.069  69.982  1.00  0.00           O  
ATOM   1265  C1'   U    40      15.631  39.341  68.868  1.00  0.00           C  
ATOM   1266  H1'   U    40      15.449  40.172  68.188  1.00  0.00           H  
ATOM   1267  N1    U    40      16.594  38.396  68.297  1.00  0.00           N  
ATOM   1268  C6    U    40      17.248  37.474  69.051  1.00  0.00           C  
ATOM   1269  H6    U    40      17.120  37.522  70.123  1.00  0.00           H  
ATOM   1270  C5    U    40      18.012  36.533  68.506  1.00  0.00           C  
ATOM   1271  H5    U    40      18.510  35.812  69.137  1.00  0.00           H  
ATOM   1272  C4    U    40      18.267  36.465  67.115  1.00  0.00           C  
ATOM   1273  O4    U    40      18.842  35.563  66.600  1.00  0.00           O  
ATOM   1274  N3    U    40      17.526  37.368  66.367  1.00  0.00           N  
ATOM   1275  H3    U    40      17.722  37.544  65.392  1.00  0.00           H  
ATOM   1276  C2    U    40      16.766  38.369  66.934  1.00  0.00           C  
ATOM   1277  O2    U    40      16.396  39.266  66.187  1.00  0.00           O  
ATOM   1278  C3'   U    40      14.332  39.177  70.940  1.00  0.00           C  
ATOM   1279  H3'   U    40      14.899  38.533  71.613  1.00  0.00           H  
ATOM   1280  C2'   U    40      14.421  38.712  69.448  1.00  0.00           C  
ATOM   1281  H2'   U    40      14.484  37.624  69.410  1.00  0.00           H  
ATOM   1282  O2'   U    40      13.415  39.263  68.655  1.00  0.00           O  
ATOM   1283 HO2'   U    40      12.633  38.806  68.973  1.00  0.00           H  
ATOM   1284  O3'   U    40      13.011  39.350  71.493  1.00  0.00           O  
ATOM   1285  P     G    41      11.998  38.173  71.653  1.00  0.00           P  
ATOM   1286  OP1   G    41      10.897  38.691  72.423  1.00  0.00           O  
ATOM   1287  OP2   G    41      12.717  36.966  72.052  1.00  0.00           O  
ATOM   1288  O5'   G    41      11.416  37.906  70.170  1.00  0.00           O  
ATOM   1289  C5'   G    41      10.318  38.626  69.617  1.00  0.00           C  
ATOM   1290  H5'   G    41      10.563  39.687  69.659  1.00  0.00           H  
ATOM   1291 H5''   G    41       9.448  38.511  70.263  1.00  0.00           H  
ATOM   1292  C4'   G    41       9.877  38.323  68.229  1.00  0.00           C  
ATOM   1293  H4'   G    41       9.139  39.067  67.931  1.00  0.00           H  
ATOM   1294  O4'   G    41      11.022  38.437  67.374  1.00  0.00           O  
ATOM   1295  C1'   G    41      11.269  37.206  66.713  1.00  0.00           C  
ATOM   1296  H1'   G    41      10.778  37.264  65.741  1.00  0.00           H  
ATOM   1297  N9    G    41      12.701  36.866  66.553  1.00  0.00           N  
ATOM   1298  C8    G    41      13.489  36.211  67.442  1.00  0.00           C  
ATOM   1299  H8    G    41      13.270  36.106  68.494  1.00  0.00           H  
ATOM   1300  N7    G    41      14.702  35.935  67.008  1.00  0.00           N  
ATOM   1301  C5    G    41      14.583  36.250  65.647  1.00  0.00           C  
ATOM   1302  C6    G    41      15.424  35.980  64.515  1.00  0.00           C  
ATOM   1303  O6    G    41      16.543  35.445  64.381  1.00  0.00           O  
ATOM   1304  N1    G    41      14.973  36.602  63.348  1.00  0.00           N  
ATOM   1305  H1    G    41      15.447  36.538  62.458  1.00  0.00           H  
ATOM   1306  C2    G    41      13.840  37.281  63.176  1.00  0.00           C  
ATOM   1307  N2    G    41      13.444  37.752  62.000  1.00  0.00           N  
ATOM   1308  H21   G    41      14.094  37.625  61.237  1.00  0.00           H  
ATOM   1309  H22   G    41      12.693  38.427  61.989  1.00  0.00           H  
ATOM   1310  N3    G    41      12.944  37.458  64.180  1.00  0.00           N  
ATOM   1311  C4    G    41      13.400  36.979  65.398  1.00  0.00           C  
ATOM   1312  C3'   G    41       9.274  36.917  68.088  1.00  0.00           C  
ATOM   1313  H3'   G    41       9.017  36.488  69.057  1.00  0.00           H  
ATOM   1314  C2'   G    41      10.558  36.201  67.614  1.00  0.00           C  
ATOM   1315  H2'   G    41      11.146  36.060  68.521  1.00  0.00           H  
ATOM   1316  O2'   G    41      10.375  34.914  67.099  1.00  0.00           O  
ATOM   1317 HO2'   G    41       9.735  35.034  66.394  1.00  0.00           H  
ATOM   1318  O3'   G    41       8.167  36.895  67.228  1.00  0.00           O  
ATOM   1319  P     G    42       7.349  35.607  66.879  1.00  0.00           P  
ATOM   1320  OP1   G    42       6.001  36.045  66.531  1.00  0.00           O  
ATOM   1321  OP2   G    42       7.530  34.745  68.002  1.00  0.00           O  
ATOM   1322  O5'   G    42       8.181  35.038  65.692  1.00  0.00           O  
ATOM   1323  C5'   G    42       8.161  35.819  64.495  1.00  0.00           C  
ATOM   1324  H5'   G    42       8.223  36.890  64.691  1.00  0.00           H  
ATOM   1325 H5''   G    42       7.214  35.630  63.990  1.00  0.00           H  
ATOM   1326  C4'   G    42       9.279  35.403  63.511  1.00  0.00           C  
ATOM   1327  H4'   G    42       9.394  36.200  62.777  1.00  0.00           H  
ATOM   1328  O4'   G    42      10.508  35.149  64.235  1.00  0.00           O  
ATOM   1329  C1'   G    42      11.392  34.701  63.227  1.00  0.00           C  
ATOM   1330  H1'   G    42      11.879  35.504  62.673  1.00  0.00           H  
ATOM   1331  N9    G    42      12.334  33.730  63.810  1.00  0.00           N  
ATOM   1332  C8    G    42      12.202  32.883  64.910  1.00  0.00           C  
ATOM   1333  H8    G    42      11.427  32.921  65.661  1.00  0.00           H  
ATOM   1334  N7    G    42      13.246  32.116  65.055  1.00  0.00           N  
ATOM   1335  C5    G    42      14.110  32.510  64.002  1.00  0.00           C  
ATOM   1336  C6    G    42      15.435  32.048  63.627  1.00  0.00           C  
ATOM   1337  O6    G    42      16.294  31.353  64.280  1.00  0.00           O  
ATOM   1338  N1    G    42      15.739  32.456  62.364  1.00  0.00           N  
ATOM   1339  H1    G    42      16.692  32.250  62.102  1.00  0.00           H  
ATOM   1340  C2    G    42      15.045  33.304  61.599  1.00  0.00           C  
ATOM   1341  N2    G    42      15.581  33.481  60.423  1.00  0.00           N  
ATOM   1342  H21   G    42      16.444  33.098  60.063  1.00  0.00           H  
ATOM   1343  H22   G    42      15.199  34.262  59.908  1.00  0.00           H  
ATOM   1344  N3    G    42      13.897  33.937  61.968  1.00  0.00           N  
ATOM   1345  C4    G    42      13.467  33.398  63.165  1.00  0.00           C  
ATOM   1346  C3'   G    42       9.096  34.069  62.852  1.00  0.00           C  
ATOM   1347  H3'   G    42       8.985  33.299  63.616  1.00  0.00           H  
ATOM   1348  C2'   G    42      10.533  33.933  62.216  1.00  0.00           C  
ATOM   1349  H2'   G    42      10.800  32.880  62.130  1.00  0.00           H  
ATOM   1350  O2'   G    42      10.718  34.570  60.986  1.00  0.00           O  
ATOM   1351 HO2'   G    42      10.881  33.877  60.342  1.00  0.00           H  
ATOM   1352  O3'   G    42       8.015  34.014  62.004  1.00  0.00           O  
ATOM   1353  P     U    43       7.564  32.664  61.403  1.00  0.00           P  
ATOM   1354  OP1   U    43       6.341  33.073  60.742  1.00  0.00           O  
ATOM   1355  OP2   U    43       7.545  31.713  62.540  1.00  0.00           O  
ATOM   1356  O5'   U    43       8.642  32.215  60.330  1.00  0.00           O  
ATOM   1357  C5'   U    43       9.002  32.895  59.136  1.00  0.00           C  
ATOM   1358  H5'   U    43       9.208  33.962  59.215  1.00  0.00           H  
ATOM   1359 H5''   U    43       8.218  32.710  58.402  1.00  0.00           H  
ATOM   1360  C4'   U    43      10.250  32.207  58.441  1.00  0.00           C  
ATOM   1361  H4'   U    43      10.543  32.745  57.539  1.00  0.00           H  
ATOM   1362  O4'   U    43      11.171  32.356  59.407  1.00  0.00           O  
ATOM   1363  C1'   U    43      12.185  31.324  59.132  1.00  0.00           C  
ATOM   1364  H1'   U    43      13.030  31.886  58.734  1.00  0.00           H  
ATOM   1365  N1    U    43      12.571  30.645  60.406  1.00  0.00           N  
ATOM   1366  C6    U    43      11.651  30.291  61.370  1.00  0.00           C  
ATOM   1367  H6    U    43      10.602  30.482  61.199  1.00  0.00           H  
ATOM   1368  C5    U    43      12.087  29.681  62.532  1.00  0.00           C  
ATOM   1369  H5    U    43      11.402  29.497  63.347  1.00  0.00           H  
ATOM   1370  C4    U    43      13.486  29.328  62.770  1.00  0.00           C  
ATOM   1371  O4    U    43      13.889  28.718  63.791  1.00  0.00           O  
ATOM   1372  N3    U    43      14.335  29.739  61.736  1.00  0.00           N  
ATOM   1373  H3    U    43      15.337  29.634  61.811  1.00  0.00           H  
ATOM   1374  C2    U    43      13.935  30.410  60.563  1.00  0.00           C  
ATOM   1375  O2    U    43      14.822  30.620  59.707  1.00  0.00           O  
ATOM   1376  C3'   U    43      10.130  30.690  58.130  1.00  0.00           C  
ATOM   1377  H3'   U    43       9.674  30.253  59.018  1.00  0.00           H  
ATOM   1378  C2'   U    43      11.630  30.275  58.123  1.00  0.00           C  
ATOM   1379  H2'   U    43      11.676  29.250  58.489  1.00  0.00           H  
ATOM   1380  O2'   U    43      12.243  30.513  56.869  1.00  0.00           O  
ATOM   1381 HO2'   U    43      12.050  29.711  56.378  1.00  0.00           H  
ATOM   1382  O3'   U    43       9.334  30.410  56.995  1.00  0.00           O  
ATOM   1383  P     A    44       9.049  28.936  56.497  1.00  0.00           P  
ATOM   1384  OP1   A    44       7.941  28.939  55.540  1.00  0.00           O  
ATOM   1385  OP2   A    44       8.843  28.157  57.734  1.00  0.00           O  
ATOM   1386  O5'   A    44      10.411  28.489  55.757  1.00  0.00           O  
ATOM   1387  C5'   A    44      10.742  29.158  54.537  1.00  0.00           C  
ATOM   1388  H5'   A    44      11.008  30.206  54.681  1.00  0.00           H  
ATOM   1389 H5''   A    44       9.890  29.075  53.863  1.00  0.00           H  
ATOM   1390  C4'   A    44      11.925  28.361  53.971  1.00  0.00           C  
ATOM   1391  H4'   A    44      12.215  28.878  53.057  1.00  0.00           H  
ATOM   1392  O4'   A    44      13.055  28.435  54.811  1.00  0.00           O  
ATOM   1393  C1'   A    44      13.430  27.151  55.085  1.00  0.00           C  
ATOM   1394  H1'   A    44      14.517  27.214  55.135  1.00  0.00           H  
ATOM   1395  N9    A    44      12.964  26.904  56.491  1.00  0.00           N  
ATOM   1396  C8    A    44      11.831  26.207  56.933  1.00  0.00           C  
ATOM   1397  H8    A    44      11.105  25.852  56.216  1.00  0.00           H  
ATOM   1398  N7    A    44      11.923  25.803  58.159  1.00  0.00           N  
ATOM   1399  C5    A    44      13.118  26.377  58.609  1.00  0.00           C  
ATOM   1400  C6    A    44      13.934  26.358  59.803  1.00  0.00           C  
ATOM   1401  N6    A    44      13.614  25.696  60.890  1.00  0.00           N  
ATOM   1402  H61   A    44      14.355  25.642  61.573  1.00  0.00           H  
ATOM   1403  H62   A    44      12.748  25.196  61.030  1.00  0.00           H  
ATOM   1404  N1    A    44      15.027  27.067  59.928  1.00  0.00           N  
ATOM   1405  C2    A    44      15.442  27.769  58.889  1.00  0.00           C  
ATOM   1406  H2    A    44      16.330  28.369  59.023  1.00  0.00           H  
ATOM   1407  N3    A    44      14.858  27.855  57.687  1.00  0.00           N  
ATOM   1408  C4    A    44      13.791  27.045  57.586  1.00  0.00           C  
ATOM   1409  C3'   A    44      11.546  26.894  53.575  1.00  0.00           C  
ATOM   1410  H3'   A    44      10.744  26.406  54.130  1.00  0.00           H  
ATOM   1411  C2'   A    44      12.799  26.107  54.079  1.00  0.00           C  
ATOM   1412  H2'   A    44      12.486  25.204  54.603  1.00  0.00           H  
ATOM   1413  O2'   A    44      13.787  25.832  53.061  1.00  0.00           O  
ATOM   1414 HO2'   A    44      13.611  26.498  52.392  1.00  0.00           H  
ATOM   1415  O3'   A    44      11.419  26.656  52.153  1.00  0.00           O  
ATOM   1416  P     C    45      10.142  27.068  51.324  1.00  0.00           P  
ATOM   1417  OP1   C    45       8.917  26.598  52.020  1.00  0.00           O  
ATOM   1418  OP2   C    45      10.361  26.602  49.929  1.00  0.00           O  
ATOM   1419  O5'   C    45       9.953  28.708  51.364  1.00  0.00           O  
ATOM   1420  C5'   C    45      10.852  29.453  50.550  1.00  0.00           C  
ATOM   1421  H5'   C    45      10.382  29.423  49.568  1.00  0.00           H  
ATOM   1422 H5''   C    45      11.864  29.068  50.426  1.00  0.00           H  
ATOM   1423  C4'   C    45      10.894  30.872  51.020  1.00  0.00           C  
ATOM   1424  H4'   C    45       9.884  31.278  51.080  1.00  0.00           H  
ATOM   1425  O4'   C    45      11.513  30.968  52.293  1.00  0.00           O  
ATOM   1426  C1'   C    45      11.721  32.347  52.582  1.00  0.00           C  
ATOM   1427  H1'   C    45      10.763  32.857  52.687  1.00  0.00           H  
ATOM   1428  N1    C    45      12.494  32.541  53.907  1.00  0.00           N  
ATOM   1429  C6    C    45      13.604  31.817  54.162  1.00  0.00           C  
ATOM   1430  H6    C    45      13.919  31.039  53.482  1.00  0.00           H  
ATOM   1431  C5    C    45      14.310  31.953  55.289  1.00  0.00           C  
ATOM   1432  H5    C    45      15.132  31.333  55.615  1.00  0.00           H  
ATOM   1433  C4    C    45      13.845  33.012  56.166  1.00  0.00           C  
ATOM   1434  N4    C    45      14.528  33.351  57.195  1.00  0.00           N  
ATOM   1435  H41   C    45      14.206  34.229  57.578  1.00  0.00           H  
ATOM   1436  H42   C    45      15.327  32.771  57.407  1.00  0.00           H  
ATOM   1437  N3    C    45      12.792  33.772  55.890  1.00  0.00           N  
ATOM   1438  C2    C    45      12.122  33.589  54.729  1.00  0.00           C  
ATOM   1439  O2    C    45      11.334  34.451  54.406  1.00  0.00           O  
ATOM   1440  C3'   C    45      11.714  31.992  50.258  1.00  0.00           C  
ATOM   1441  H3'   C    45      12.357  31.416  49.593  1.00  0.00           H  
ATOM   1442  C2'   C    45      12.362  32.900  51.314  1.00  0.00           C  
ATOM   1443  H2'   C    45      13.437  32.857  51.490  1.00  0.00           H  
ATOM   1444  O2'   C    45      11.896  34.199  51.241  1.00  0.00           O  
ATOM   1445 HO2'   C    45      11.205  34.136  50.578  1.00  0.00           H  
ATOM   1446  O3'   C    45      10.705  32.788  49.652  1.00  0.00           O  
ATOM   1447  P     U    46      10.193  32.709  48.179  1.00  0.00           P  
ATOM   1448  OP1   U    46       8.821  33.237  48.123  1.00  0.00           O  
ATOM   1449  OP2   U    46      10.428  31.364  47.611  1.00  0.00           O  
ATOM   1450  O5'   U    46      11.145  33.781  47.438  1.00  0.00           O  
ATOM   1451  C5'   U    46      12.544  33.667  47.411  1.00  0.00           C  
ATOM   1452  H5'   U    46      12.852  32.710  46.991  1.00  0.00           H  
ATOM   1453 H5''   U    46      12.906  33.685  48.439  1.00  0.00           H  
ATOM   1454  C4'   U    46      13.371  34.787  46.716  1.00  0.00           C  
ATOM   1455  H4'   U    46      14.407  34.455  46.642  1.00  0.00           H  
ATOM   1456  O4'   U    46      12.864  35.059  45.430  1.00  0.00           O  
ATOM   1457  C1'   U    46      12.141  36.285  45.314  1.00  0.00           C  
ATOM   1458  H1'   U    46      12.882  37.011  44.979  1.00  0.00           H  
ATOM   1459  N1    U    46      10.892  36.380  44.647  1.00  0.00           N  
ATOM   1460  C6    U    46       9.865  35.467  44.764  1.00  0.00           C  
ATOM   1461  H6    U    46       9.945  34.565  45.352  1.00  0.00           H  
ATOM   1462  C5    U    46       8.801  35.575  43.892  1.00  0.00           C  
ATOM   1463  H5    U    46       8.086  34.767  43.944  1.00  0.00           H  
ATOM   1464  C4    U    46       8.607  36.682  42.942  1.00  0.00           C  
ATOM   1465  O4    U    46       7.615  36.815  42.231  1.00  0.00           O  
ATOM   1466  N3    U    46       9.607  37.587  42.928  1.00  0.00           N  
ATOM   1467  H3    U    46       9.597  38.329  42.242  1.00  0.00           H  
ATOM   1468  C2    U    46      10.780  37.429  43.718  1.00  0.00           C  
ATOM   1469  O2    U    46      11.711  38.198  43.465  1.00  0.00           O  
ATOM   1470  C3'   U    46      13.119  36.056  47.567  1.00  0.00           C  
ATOM   1471  H3'   U    46      12.832  35.872  48.602  1.00  0.00           H  
ATOM   1472  C2'   U    46      11.871  36.595  46.824  1.00  0.00           C  
ATOM   1473  H2'   U    46      10.964  36.069  47.119  1.00  0.00           H  
ATOM   1474  O2'   U    46      11.847  37.981  47.046  1.00  0.00           O  
ATOM   1475 HO2'   U    46      12.297  38.088  47.887  1.00  0.00           H  
ATOM   1476  O3'   U    46      14.138  37.010  47.399  1.00  0.00           O  
ATOM   1477  P     G    47      15.512  36.796  48.013  1.00  0.00           P  
ATOM   1478  OP1   G    47      15.388  35.849  49.158  1.00  0.00           O  
ATOM   1479  OP2   G    47      16.115  38.135  48.226  1.00  0.00           O  
ATOM   1480  O5'   G    47      16.391  36.037  46.966  1.00  0.00           O  
ATOM   1481  C5'   G    47      17.089  36.835  46.031  1.00  0.00           C  
ATOM   1482  H5'   G    47      18.002  37.185  46.512  1.00  0.00           H  
ATOM   1483 H5''   G    47      16.499  37.725  45.808  1.00  0.00           H  
ATOM   1484  C4'   G    47      17.675  36.147  44.801  1.00  0.00           C  
ATOM   1485  H4'   G    47      18.153  36.939  44.224  1.00  0.00           H  
ATOM   1486  O4'   G    47      18.666  35.153  45.142  1.00  0.00           O  
ATOM   1487  C1'   G    47      18.290  33.892  44.619  1.00  0.00           C  
ATOM   1488  H1'   G    47      18.684  33.801  43.606  1.00  0.00           H  
ATOM   1489  N9    G    47      18.791  32.881  45.613  1.00  0.00           N  
ATOM   1490  C8    G    47      18.086  32.141  46.468  1.00  0.00           C  
ATOM   1491  H8    G    47      17.058  32.257  46.776  1.00  0.00           H  
ATOM   1492  N7    G    47      18.786  31.222  47.133  1.00  0.00           N  
ATOM   1493  C5    G    47      20.022  31.314  46.493  1.00  0.00           C  
ATOM   1494  C6    G    47      21.166  30.454  46.648  1.00  0.00           C  
ATOM   1495  O6    G    47      21.264  29.439  47.399  1.00  0.00           O  
ATOM   1496  N1    G    47      22.201  30.737  45.831  1.00  0.00           N  
ATOM   1497  H1    G    47      23.022  30.153  45.895  1.00  0.00           H  
ATOM   1498  C2    G    47      22.252  31.886  45.143  1.00  0.00           C  
ATOM   1499  N2    G    47      23.308  32.118  44.418  1.00  0.00           N  
ATOM   1500  H21   G    47      24.067  31.453  44.361  1.00  0.00           H  
ATOM   1501  H22   G    47      23.057  32.710  43.639  1.00  0.00           H  
ATOM   1502  N3    G    47      21.169  32.654  44.853  1.00  0.00           N  
ATOM   1503  C4    G    47      20.085  32.318  45.641  1.00  0.00           C  
ATOM   1504  C3'   G    47      16.613  35.434  43.931  1.00  0.00           C  
ATOM   1505  H3'   G    47      15.616  35.844  44.092  1.00  0.00           H  
ATOM   1506  C2'   G    47      16.761  33.976  44.372  1.00  0.00           C  
ATOM   1507  H2'   G    47      16.288  33.907  45.352  1.00  0.00           H  
ATOM   1508  O2'   G    47      16.188  32.988  43.456  1.00  0.00           O  
ATOM   1509 HO2'   G    47      16.242  33.329  42.561  1.00  0.00           H  
ATOM   1510  O3'   G    47      17.026  35.593  42.571  1.00  0.00           O  
ATOM   1511  P     A    48      16.741  36.855  41.742  1.00  0.00           P  
ATOM   1512  OP1   A    48      17.773  37.036  40.689  1.00  0.00           O  
ATOM   1513  OP2   A    48      16.581  37.941  42.735  1.00  0.00           O  
ATOM   1514  O5'   A    48      15.272  36.548  41.001  1.00  0.00           O  
ATOM   1515  C5'   A    48      14.022  36.494  41.733  1.00  0.00           C  
ATOM   1516  H5'   A    48      13.263  36.688  40.976  1.00  0.00           H  
ATOM   1517 H5''   A    48      13.944  37.213  42.548  1.00  0.00           H  
ATOM   1518  C4'   A    48      13.628  35.084  42.223  1.00  0.00           C  
ATOM   1519  H4'   A    48      14.280  34.741  43.027  1.00  0.00           H  
ATOM   1520  O4'   A    48      12.262  35.036  42.501  1.00  0.00           O  
ATOM   1521  C1'   A    48      11.963  33.609  42.683  1.00  0.00           C  
ATOM   1522  H1'   A    48      12.127  33.502  43.756  1.00  0.00           H  
ATOM   1523  N9    A    48      10.483  33.344  42.349  1.00  0.00           N  
ATOM   1524  C8    A    48       9.950  33.532  41.127  1.00  0.00           C  
ATOM   1525  H8    A    48      10.456  34.130  40.384  1.00  0.00           H  
ATOM   1526  N7    A    48       8.720  33.124  41.076  1.00  0.00           N  
ATOM   1527  C5    A    48       8.449  32.465  42.320  1.00  0.00           C  
ATOM   1528  C6    A    48       7.379  31.639  42.879  1.00  0.00           C  
ATOM   1529  N6    A    48       6.364  31.215  42.064  1.00  0.00           N  
ATOM   1530  H61   A    48       5.600  30.725  42.508  1.00  0.00           H  
ATOM   1531  H62   A    48       6.201  31.602  41.146  1.00  0.00           H  
ATOM   1532  N1    A    48       7.536  31.136  44.085  1.00  0.00           N  
ATOM   1533  C2    A    48       8.618  31.546  44.775  1.00  0.00           C  
ATOM   1534  H2    A    48       8.612  31.163  45.785  1.00  0.00           H  
ATOM   1535  N3    A    48       9.660  32.191  44.374  1.00  0.00           N  
ATOM   1536  C4    A    48       9.536  32.682  43.133  1.00  0.00           C  
ATOM   1537  C3'   A    48      13.812  33.943  41.152  1.00  0.00           C  
ATOM   1538  H3'   A    48      13.534  34.452  40.230  1.00  0.00           H  
ATOM   1539  C2'   A    48      12.917  32.857  41.730  1.00  0.00           C  
ATOM   1540  H2'   A    48      12.535  32.365  40.835  1.00  0.00           H  
ATOM   1541  O2'   A    48      13.650  31.904  42.493  1.00  0.00           O  
ATOM   1542 HO2'   A    48      14.155  31.367  41.877  1.00  0.00           H  
ATOM   1543  O3'   A    48      15.173  33.564  40.952  1.00  0.00           O  
ATOM   1544  P     A    49      15.633  32.465  39.908  1.00  0.00           P  
ATOM   1545  OP1   A    49      15.363  33.020  38.551  1.00  0.00           O  
ATOM   1546  OP2   A    49      14.975  31.218  40.357  1.00  0.00           O  
ATOM   1547  O5'   A    49      17.202  32.378  40.193  1.00  0.00           O  
ATOM   1548  C5'   A    49      18.017  33.555  39.830  1.00  0.00           C  
ATOM   1549  H5'   A    49      17.705  34.361  40.495  1.00  0.00           H  
ATOM   1550 H5''   A    49      17.759  33.715  38.783  1.00  0.00           H  
ATOM   1551  C4'   A    49      19.518  33.369  39.941  1.00  0.00           C  
ATOM   1552  H4'   A    49      19.877  34.300  39.502  1.00  0.00           H  
ATOM   1553  O4'   A    49      19.899  33.260  41.275  1.00  0.00           O  
ATOM   1554  C1'   A    49      20.772  32.053  41.433  1.00  0.00           C  
ATOM   1555  H1'   A    49      21.532  32.244  42.190  1.00  0.00           H  
ATOM   1556  N9    A    49      19.957  30.976  42.041  1.00  0.00           N  
ATOM   1557  C8    A    49      18.687  30.999  42.502  1.00  0.00           C  
ATOM   1558  H8    A    49      18.049  31.845  42.295  1.00  0.00           H  
ATOM   1559  N7    A    49      18.232  29.936  43.113  1.00  0.00           N  
ATOM   1560  C5    A    49      19.362  29.210  43.188  1.00  0.00           C  
ATOM   1561  C6    A    49      19.660  27.980  43.912  1.00  0.00           C  
ATOM   1562  N6    A    49      18.837  27.205  44.580  1.00  0.00           N  
ATOM   1563  H61   A    49      19.210  26.359  44.987  1.00  0.00           H  
ATOM   1564  H62   A    49      17.841  27.371  44.560  1.00  0.00           H  
ATOM   1565  N1    A    49      20.889  27.441  43.889  1.00  0.00           N  
ATOM   1566  C2    A    49      21.833  28.096  43.234  1.00  0.00           C  
ATOM   1567  H2    A    49      22.812  27.646  43.304  1.00  0.00           H  
ATOM   1568  N3    A    49      21.758  29.253  42.512  1.00  0.00           N  
ATOM   1569  C4    A    49      20.483  29.727  42.566  1.00  0.00           C  
ATOM   1570  C3'   A    49      20.193  32.240  39.160  1.00  0.00           C  
ATOM   1571  H3'   A    49      19.486  31.411  39.136  1.00  0.00           H  
ATOM   1572  C2'   A    49      21.393  31.824  40.091  1.00  0.00           C  
ATOM   1573  H2'   A    49      21.575  30.749  40.115  1.00  0.00           H  
ATOM   1574  O2'   A    49      22.588  32.607  39.815  1.00  0.00           O  
ATOM   1575 HO2'   A    49      22.411  33.395  40.334  1.00  0.00           H  
ATOM   1576  O3'   A    49      20.624  32.603  37.862  1.00  0.00           O  
ATOM   1577  P     C    50      20.145  31.762  36.587  1.00  0.00           P  
ATOM   1578  OP1   C    50      20.277  32.682  35.436  1.00  0.00           O  
ATOM   1579  OP2   C    50      18.846  31.149  36.898  1.00  0.00           O  
ATOM   1580  O5'   C    50      21.103  30.530  36.336  1.00  0.00           O  
ATOM   1581  C5'   C    50      22.508  30.738  36.343  1.00  0.00           C  
ATOM   1582  H5'   C    50      22.682  31.494  37.109  1.00  0.00           H  
ATOM   1583 H5''   C    50      22.908  31.098  35.395  1.00  0.00           H  
ATOM   1584  C4'   C    50      23.350  29.485  36.701  1.00  0.00           C  
ATOM   1585  H4'   C    50      24.364  29.717  36.377  1.00  0.00           H  
ATOM   1586  O4'   C    50      23.297  29.209  38.111  1.00  0.00           O  
ATOM   1587  C1'   C    50      23.724  27.855  38.201  1.00  0.00           C  
ATOM   1588  H1'   C    50      24.723  27.796  38.632  1.00  0.00           H  
ATOM   1589  N1    C    50      22.793  27.054  39.090  1.00  0.00           N  
ATOM   1590  C6    C    50      21.484  27.310  39.104  1.00  0.00           C  
ATOM   1591  H6    C    50      21.152  28.129  38.483  1.00  0.00           H  
ATOM   1592  C5    C    50      20.678  26.754  40.034  1.00  0.00           C  
ATOM   1593  H5    C    50      19.651  27.083  40.088  1.00  0.00           H  
ATOM   1594  C4    C    50      21.156  25.723  40.885  1.00  0.00           C  
ATOM   1595  N4    C    50      20.310  25.067  41.639  1.00  0.00           N  
ATOM   1596  H41   C    50      20.813  24.407  42.214  1.00  0.00           H  
ATOM   1597  H42   C    50      19.324  25.204  41.469  1.00  0.00           H  
ATOM   1598  N3    C    50      22.415  25.307  40.796  1.00  0.00           N  
ATOM   1599  C2    C    50      23.254  26.076  39.971  1.00  0.00           C  
ATOM   1600  O2    C    50      24.400  25.604  39.887  1.00  0.00           O  
ATOM   1601  C3'   C    50      22.876  28.280  35.884  1.00  0.00           C  
ATOM   1602  H3'   C    50      21.797  28.253  36.039  1.00  0.00           H  
ATOM   1603  C2'   C    50      23.687  27.301  36.811  1.00  0.00           C  
ATOM   1604  H2'   C    50      23.136  26.360  36.794  1.00  0.00           H  
ATOM   1605  O2'   C    50      24.982  27.075  36.287  1.00  0.00           O  
ATOM   1606 HO2'   C    50      24.937  26.934  35.338  1.00  0.00           H  
ATOM   1607  O3'   C    50      23.203  28.367  34.551  1.00  0.00           O  
ATOM   1608  P     C    51      22.654  27.269  33.527  1.00  0.00           P  
ATOM   1609  OP1   C    51      22.836  27.791  32.144  1.00  0.00           O  
ATOM   1610  OP2   C    51      21.289  27.007  33.938  1.00  0.00           O  
ATOM   1611  O5'   C    51      23.603  25.963  33.850  1.00  0.00           O  
ATOM   1612  C5'   C    51      24.905  25.912  33.237  1.00  0.00           C  
ATOM   1613  H5'   C    51      25.544  26.540  33.858  1.00  0.00           H  
ATOM   1614 H5''   C    51      24.877  26.485  32.310  1.00  0.00           H  
ATOM   1615  C4'   C    51      25.451  24.540  32.911  1.00  0.00           C  
ATOM   1616  H4'   C    51      26.435  24.631  32.450  1.00  0.00           H  
ATOM   1617  O4'   C    51      25.682  23.966  34.174  1.00  0.00           O  
ATOM   1618  C1'   C    51      24.873  22.805  34.333  1.00  0.00           C  
ATOM   1619  H1'   C    51      25.578  22.030  34.034  1.00  0.00           H  
ATOM   1620  N1    C    51      24.313  22.714  35.748  1.00  0.00           N  
ATOM   1621  C6    C    51      23.589  23.729  36.306  1.00  0.00           C  
ATOM   1622  H6    C    51      23.575  24.642  35.728  1.00  0.00           H  
ATOM   1623  C5    C    51      22.910  23.485  37.461  1.00  0.00           C  
ATOM   1624  H5    C    51      22.355  24.247  37.985  1.00  0.00           H  
ATOM   1625  C4    C    51      23.078  22.225  38.098  1.00  0.00           C  
ATOM   1626  N4    C    51      22.287  22.002  39.089  1.00  0.00           N  
ATOM   1627  H41   C    51      22.348  21.049  39.418  1.00  0.00           H  
ATOM   1628  H42   C    51      21.628  22.727  39.334  1.00  0.00           H  
ATOM   1629  N3    C    51      23.788  21.248  37.605  1.00  0.00           N  
ATOM   1630  C2    C    51      24.404  21.457  36.415  1.00  0.00           C  
ATOM   1631  O2    C    51      25.159  20.596  35.943  1.00  0.00           O  
ATOM   1632  C3'   C    51      24.482  23.684  32.080  1.00  0.00           C  
ATOM   1633  H3'   C    51      23.794  24.311  31.512  1.00  0.00           H  
ATOM   1634  C2'   C    51      23.740  22.942  33.303  1.00  0.00           C  
ATOM   1635  H2'   C    51      22.978  23.563  33.773  1.00  0.00           H  
ATOM   1636  O2'   C    51      23.310  21.801  32.828  1.00  0.00           O  
ATOM   1637 HO2'   C    51      24.066  21.216  32.744  1.00  0.00           H  
ATOM   1638  O3'   C    51      25.276  22.800  31.245  1.00  0.00           O  
ATOM   1639  P     U    52      25.542  23.040  29.641  1.00  0.00           P  
ATOM   1640  OP1   U    52      24.156  23.092  29.085  1.00  0.00           O  
ATOM   1641  OP2   U    52      26.522  22.103  29.066  1.00  0.00           O  
ATOM   1642  O5'   U    52      26.172  24.446  29.510  1.00  0.00           O  
ATOM   1643  C5'   U    52      25.512  25.701  29.603  1.00  0.00           C  
ATOM   1644  H5'   U    52      24.813  25.797  30.434  1.00  0.00           H  
ATOM   1645 H5''   U    52      24.930  25.695  28.681  1.00  0.00           H  
ATOM   1646  C4'   U    52      26.447  26.880  29.774  1.00  0.00           C  
ATOM   1647  H4'   U    52      25.915  27.830  29.818  1.00  0.00           H  
ATOM   1648  O4'   U    52      27.394  26.846  30.864  1.00  0.00           O  
ATOM   1649  C1'   U    52      28.520  27.633  30.623  1.00  0.00           C  
ATOM   1650  H1'   U    52      28.655  28.589  31.129  1.00  0.00           H  
ATOM   1651  N1    U    52      29.757  26.779  30.847  1.00  0.00           N  
ATOM   1652  C6    U    52      29.822  25.434  30.741  1.00  0.00           C  
ATOM   1653  H6    U    52      28.942  24.829  30.581  1.00  0.00           H  
ATOM   1654  C5    U    52      30.962  24.776  30.865  1.00  0.00           C  
ATOM   1655  H5    U    52      30.812  23.714  30.734  1.00  0.00           H  
ATOM   1656  C4    U    52      32.258  25.389  31.182  1.00  0.00           C  
ATOM   1657  O4    U    52      33.292  24.725  31.397  1.00  0.00           O  
ATOM   1658  N3    U    52      32.127  26.745  31.439  1.00  0.00           N  
ATOM   1659  H3    U    52      32.948  27.288  31.666  1.00  0.00           H  
ATOM   1660  C2    U    52      30.951  27.460  31.216  1.00  0.00           C  
ATOM   1661  O2    U    52      31.022  28.712  31.206  1.00  0.00           O  
ATOM   1662  C3'   U    52      27.442  26.977  28.624  1.00  0.00           C  
ATOM   1663  H3'   U    52      28.013  26.052  28.701  1.00  0.00           H  
ATOM   1664  C2'   U    52      28.462  28.004  29.102  1.00  0.00           C  
ATOM   1665  H2'   U    52      29.396  27.878  28.555  1.00  0.00           H  
ATOM   1666  O2'   U    52      27.964  29.338  28.924  1.00  0.00           O  
ATOM   1667 HO2'   U    52      27.609  29.326  28.032  1.00  0.00           H  
ATOM   1668  O3'   U    52      26.966  27.295  27.351  1.00  0.00           O  
ATOM   1669  P     G    53      27.647  26.676  26.033  1.00  0.00           P  
ATOM   1670  OP1   G    53      26.738  26.717  24.940  1.00  0.00           O  
ATOM   1671  OP2   G    53      28.308  25.356  26.276  1.00  0.00           O  
ATOM   1672  O5'   G    53      28.798  27.767  25.768  1.00  0.00           O  
ATOM   1673  C5'   G    53      28.416  29.047  25.310  1.00  0.00           C  
ATOM   1674  H5'   G    53      27.489  29.390  25.769  1.00  0.00           H  
ATOM   1675 H5''   G    53      28.225  28.976  24.240  1.00  0.00           H  
ATOM   1676  C4'   G    53      29.617  29.957  25.592  1.00  0.00           C  
ATOM   1677  H4'   G    53      29.379  30.971  25.271  1.00  0.00           H  
ATOM   1678  O4'   G    53      30.050  30.093  27.003  1.00  0.00           O  
ATOM   1679  C1'   G    53      31.475  30.281  26.996  1.00  0.00           C  
ATOM   1680  H1'   G    53      31.688  31.098  27.685  1.00  0.00           H  
ATOM   1681  N9    G    53      32.164  29.083  27.595  1.00  0.00           N  
ATOM   1682  C8    G    53      31.740  27.750  27.611  1.00  0.00           C  
ATOM   1683  H8    G    53      30.775  27.431  27.245  1.00  0.00           H  
ATOM   1684  N7    G    53      32.622  26.973  28.295  1.00  0.00           N  
ATOM   1685  C5    G    53      33.685  27.861  28.621  1.00  0.00           C  
ATOM   1686  C6    G    53      35.032  27.684  29.150  1.00  0.00           C  
ATOM   1687  O6    G    53      35.589  26.699  29.623  1.00  0.00           O  
ATOM   1688  N1    G    53      35.840  28.826  29.082  1.00  0.00           N  
ATOM   1689  H1    G    53      36.766  28.948  29.466  1.00  0.00           H  
ATOM   1690  C2    G    53      35.396  29.974  28.518  1.00  0.00           C  
ATOM   1691  N2    G    53      36.229  30.908  28.229  1.00  0.00           N  
ATOM   1692  H21   G    53      37.127  30.990  28.684  1.00  0.00           H  
ATOM   1693  H22   G    53      35.995  31.531  27.469  1.00  0.00           H  
ATOM   1694  N3    G    53      34.174  30.176  28.002  1.00  0.00           N  
ATOM   1695  C4    G    53      33.385  29.071  28.066  1.00  0.00           C  
ATOM   1696  C3'   G    53      30.901  29.742  24.782  1.00  0.00           C  
ATOM   1697  H3'   G    53      31.151  28.681  24.819  1.00  0.00           H  
ATOM   1698  C2'   G    53      31.891  30.635  25.602  1.00  0.00           C  
ATOM   1699  H2'   G    53      32.921  30.337  25.405  1.00  0.00           H  
ATOM   1700  O2'   G    53      31.645  32.018  25.519  1.00  0.00           O  
ATOM   1701 HO2'   G    53      32.441  32.481  25.791  1.00  0.00           H  
ATOM   1702  O3'   G    53      30.600  30.110  23.431  1.00  0.00           O  
ATOM   1703  P     A    54      31.660  29.669  22.283  1.00  0.00           P  
ATOM   1704  OP1   A    54      31.354  30.341  20.998  1.00  0.00           O  
ATOM   1705  OP2   A    54      31.593  28.138  22.246  1.00  0.00           O  
ATOM   1706  O5'   A    54      33.072  30.123  22.766  1.00  0.00           O  
ATOM   1707  C5'   A    54      33.589  31.508  22.799  1.00  0.00           C  
ATOM   1708  H5'   A    54      32.872  32.150  23.310  1.00  0.00           H  
ATOM   1709 H5''   A    54      33.537  31.949  21.803  1.00  0.00           H  
ATOM   1710  C4'   A    54      34.992  31.592  23.304  1.00  0.00           C  
ATOM   1711  H4'   A    54      35.205  32.655  23.194  1.00  0.00           H  
ATOM   1712  O4'   A    54      35.113  31.371  24.722  1.00  0.00           O  
ATOM   1713  C1'   A    54      36.503  31.026  24.816  1.00  0.00           C  
ATOM   1714  H1'   A    54      36.870  31.665  25.619  1.00  0.00           H  
ATOM   1715  N9    A    54      36.614  29.655  25.325  1.00  0.00           N  
ATOM   1716  C8    A    54      35.618  28.702  25.314  1.00  0.00           C  
ATOM   1717  H8    A    54      34.589  28.891  25.045  1.00  0.00           H  
ATOM   1718  N7    A    54      35.947  27.572  25.822  1.00  0.00           N  
ATOM   1719  C5    A    54      37.260  27.757  26.208  1.00  0.00           C  
ATOM   1720  C6    A    54      38.198  26.959  26.919  1.00  0.00           C  
ATOM   1721  N6    A    54      38.063  25.733  27.248  1.00  0.00           N  
ATOM   1722  H61   A    54      38.839  25.355  27.773  1.00  0.00           H  
ATOM   1723  H62   A    54      37.227  25.212  27.028  1.00  0.00           H  
ATOM   1724  N1    A    54      39.391  27.538  27.296  1.00  0.00           N  
ATOM   1725  C2    A    54      39.628  28.804  26.978  1.00  0.00           C  
ATOM   1726  H2    A    54      40.564  29.211  27.327  1.00  0.00           H  
ATOM   1727  N3    A    54      38.854  29.579  26.332  1.00  0.00           N  
ATOM   1728  C4    A    54      37.650  29.031  25.950  1.00  0.00           C  
ATOM   1729  C3'   A    54      36.020  30.719  22.547  1.00  0.00           C  
ATOM   1730  H3'   A    54      35.892  29.649  22.711  1.00  0.00           H  
ATOM   1731  C2'   A    54      37.232  31.131  23.471  1.00  0.00           C  
ATOM   1732  H2'   A    54      37.979  30.343  23.373  1.00  0.00           H  
ATOM   1733  O2'   A    54      37.654  32.446  23.232  1.00  0.00           O  
ATOM   1734 HO2'   A    54      38.562  32.440  23.543  1.00  0.00           H  
ATOM   1735  O3'   A    54      36.052  31.016  21.224  1.00  0.00           O  
ATOM   1736  P     G    55      36.537  29.982  20.063  1.00  0.00           P  
ATOM   1737  OP1   G    55      36.372  30.594  18.748  1.00  0.00           O  
ATOM   1738  OP2   G    55      35.769  28.691  20.150  1.00  0.00           O  
ATOM   1739  O5'   G    55      38.072  29.774  20.357  1.00  0.00           O  
ATOM   1740  C5'   G    55      39.014  30.830  20.155  1.00  0.00           C  
ATOM   1741  H5'   G    55      38.743  31.827  20.502  1.00  0.00           H  
ATOM   1742 H5''   G    55      39.144  30.886  19.074  1.00  0.00           H  
ATOM   1743  C4'   G    55      40.402  30.633  20.794  1.00  0.00           C  
ATOM   1744  H4'   G    55      40.955  31.570  20.727  1.00  0.00           H  
ATOM   1745  O4'   G    55      40.405  30.217  22.077  1.00  0.00           O  
ATOM   1746  C1'   G    55      41.428  29.255  22.360  1.00  0.00           C  
ATOM   1747  H1'   G    55      42.058  29.706  23.127  1.00  0.00           H  
ATOM   1748  N9    G    55      40.804  28.043  22.860  1.00  0.00           N  
ATOM   1749  C8    G    55      39.510  27.809  23.077  1.00  0.00           C  
ATOM   1750  H8    G    55      38.699  28.295  22.556  1.00  0.00           H  
ATOM   1751  N7    G    55      39.231  26.667  23.654  1.00  0.00           N  
ATOM   1752  C5    G    55      40.500  26.172  23.984  1.00  0.00           C  
ATOM   1753  C6    G    55      40.897  25.054  24.723  1.00  0.00           C  
ATOM   1754  O6    G    55      40.165  24.267  25.279  1.00  0.00           O  
ATOM   1755  N1    G    55      42.282  24.976  24.827  1.00  0.00           N  
ATOM   1756  H1    G    55      42.641  24.275  25.459  1.00  0.00           H  
ATOM   1757  C2    G    55      43.179  25.882  24.414  1.00  0.00           C  
ATOM   1758  N2    G    55      44.464  25.597  24.570  1.00  0.00           N  
ATOM   1759  H21   G    55      44.671  24.933  25.302  1.00  0.00           H  
ATOM   1760  H22   G    55      45.084  26.393  24.622  1.00  0.00           H  
ATOM   1761  N3    G    55      42.824  26.934  23.675  1.00  0.00           N  
ATOM   1762  C4    G    55      41.460  27.042  23.470  1.00  0.00           C  
ATOM   1763  C3'   G    55      41.225  29.622  20.005  1.00  0.00           C  
ATOM   1764  H3'   G    55      40.544  28.811  19.747  1.00  0.00           H  
ATOM   1765  C2'   G    55      42.269  29.160  21.066  1.00  0.00           C  
ATOM   1766  H2'   G    55      42.605  28.148  20.840  1.00  0.00           H  
ATOM   1767  O2'   G    55      43.369  30.041  20.952  1.00  0.00           O  
ATOM   1768 HO2'   G    55      43.233  30.707  20.274  1.00  0.00           H  
ATOM   1769  O3'   G    55      41.926  30.161  18.909  1.00  0.00           O  
ATOM   1770  P     C    56      42.103  29.249  17.672  1.00  0.00           P  
ATOM   1771  OP1   C    56      42.851  30.124  16.761  1.00  0.00           O  
ATOM   1772  OP2   C    56      40.810  28.647  17.267  1.00  0.00           O  
ATOM   1773  O5'   C    56      43.101  28.037  18.154  1.00  0.00           O  
ATOM   1774  C5'   C    56      44.501  28.394  18.190  1.00  0.00           C  
ATOM   1775  H5'   C    56      44.666  29.266  18.823  1.00  0.00           H  
ATOM   1776 H5''   C    56      44.935  28.539  17.201  1.00  0.00           H  
ATOM   1777  C4'   C    56      45.346  27.309  18.891  1.00  0.00           C  
ATOM   1778  H4'   C    56      46.361  27.706  18.928  1.00  0.00           H  
ATOM   1779  O4'   C    56      44.942  27.054  20.254  1.00  0.00           O  
ATOM   1780  C1'   C    56      45.129  25.741  20.696  1.00  0.00           C  
ATOM   1781  H1'   C    56      45.638  25.822  21.656  1.00  0.00           H  
ATOM   1782  N1    C    56      43.979  24.881  20.928  1.00  0.00           N  
ATOM   1783  C6    C    56      42.698  25.348  20.552  1.00  0.00           C  
ATOM   1784  H6    C    56      42.631  26.208  19.902  1.00  0.00           H  
ATOM   1785  C5    C    56      41.570  24.700  21.028  1.00  0.00           C  
ATOM   1786  H5    C    56      40.545  25.015  20.898  1.00  0.00           H  
ATOM   1787  C4    C    56      41.842  23.521  21.858  1.00  0.00           C  
ATOM   1788  N4    C    56      40.881  22.923  22.425  1.00  0.00           N  
ATOM   1789  H41   C    56      41.135  22.234  23.119  1.00  0.00           H  
ATOM   1790  H42   C    56      39.956  23.210  22.140  1.00  0.00           H  
ATOM   1791  N3    C    56      43.006  23.149  22.226  1.00  0.00           N  
ATOM   1792  C2    C    56      44.123  23.845  21.852  1.00  0.00           C  
ATOM   1793  O2    C    56      45.214  23.454  22.299  1.00  0.00           O  
ATOM   1794  C3'   C    56      45.381  25.847  18.314  1.00  0.00           C  
ATOM   1795  H3'   C    56      44.435  25.438  17.958  1.00  0.00           H  
ATOM   1796  C2'   C    56      45.985  25.112  19.538  1.00  0.00           C  
ATOM   1797  H2'   C    56      45.808  24.069  19.275  1.00  0.00           H  
ATOM   1798  O2'   C    56      47.350  25.348  19.871  1.00  0.00           O  
ATOM   1799 HO2'   C    56      47.814  25.651  19.088  1.00  0.00           H  
ATOM   1800  O3'   C    56      46.442  25.674  17.331  1.00  0.00           O  
ATOM   1801  P     A    57      46.350  24.662  16.070  1.00  0.00           P  
ATOM   1802  OP1   A    57      47.699  24.634  15.520  1.00  0.00           O  
ATOM   1803  OP2   A    57      45.235  25.012  15.198  1.00  0.00           O  
ATOM   1804  O5'   A    57      46.149  23.288  16.761  1.00  0.00           O  
ATOM   1805  C5'   A    57      47.146  22.721  17.599  1.00  0.00           C  
ATOM   1806  H5'   A    57      47.620  23.443  18.265  1.00  0.00           H  
ATOM   1807 H5''   A    57      47.953  22.356  16.964  1.00  0.00           H  
ATOM   1808  C4'   A    57      46.694  21.507  18.481  1.00  0.00           C  
ATOM   1809  H4'   A    57      47.587  21.179  19.014  1.00  0.00           H  
ATOM   1810  O4'   A    57      45.753  21.789  19.502  1.00  0.00           O  
ATOM   1811  C1'   A    57      44.819  20.744  19.561  1.00  0.00           C  
ATOM   1812  H1'   A    57      44.787  20.367  20.583  1.00  0.00           H  
ATOM   1813  N9    A    57      43.478  21.173  19.046  1.00  0.00           N  
ATOM   1814  C8    A    57      43.124  22.151  18.158  1.00  0.00           C  
ATOM   1815  H8    A    57      43.922  22.595  17.582  1.00  0.00           H  
ATOM   1816  N7    A    57      41.859  22.362  18.049  1.00  0.00           N  
ATOM   1817  C5    A    57      41.278  21.560  19.056  1.00  0.00           C  
ATOM   1818  C6    A    57      39.960  21.250  19.469  1.00  0.00           C  
ATOM   1819  N6    A    57      38.845  21.783  19.009  1.00  0.00           N  
ATOM   1820  H61   A    57      38.025  21.507  19.531  1.00  0.00           H  
ATOM   1821  H62   A    57      38.823  22.351  18.175  1.00  0.00           H  
ATOM   1822  N1    A    57      39.672  20.289  20.360  1.00  0.00           N  
ATOM   1823  C2    A    57      40.712  19.713  20.913  1.00  0.00           C  
ATOM   1824  H2    A    57      40.507  18.900  21.594  1.00  0.00           H  
ATOM   1825  N3    A    57      42.003  19.797  20.567  1.00  0.00           N  
ATOM   1826  C4    A    57      42.231  20.767  19.648  1.00  0.00           C  
ATOM   1827  C3'   A    57      46.085  20.383  17.647  1.00  0.00           C  
ATOM   1828  H3'   A    57      45.378  20.816  16.940  1.00  0.00           H  
ATOM   1829  C2'   A    57      45.307  19.584  18.628  1.00  0.00           C  
ATOM   1830  H2'   A    57      44.510  19.000  18.168  1.00  0.00           H  
ATOM   1831  O2'   A    57      46.074  18.575  19.314  1.00  0.00           O  
ATOM   1832 HO2'   A    57      47.004  18.733  19.134  1.00  0.00           H  
ATOM   1833  O3'   A    57      47.065  19.580  16.917  1.00  0.00           O  
ATOM   1834  P    U3    58      46.753  19.119  15.431  1.00  0.00           P  
ATOM   1835  OP1  U3    58      48.025  18.751  14.828  1.00  0.00           O  
ATOM   1836  OP2  U3    58      45.877  20.026  14.706  1.00  0.00           O  
ATOM   1837  O5'  U3    58      45.916  17.836  15.714  1.00  0.00           O  
ATOM   1838  C5'  U3    58      46.493  16.759  16.399  1.00  0.00           C  
ATOM   1839  H5'  U3    58      46.810  17.113  17.380  1.00  0.00           H  
ATOM   1840 H5''  U3    58      47.336  16.452  15.779  1.00  0.00           H  
ATOM   1841  C4'  U3    58      45.502  15.666  16.634  1.00  0.00           C  
ATOM   1842  H4'  U3    58      45.280  15.264  15.646  1.00  0.00           H  
ATOM   1843  O4'  U3    58      46.076  14.595  17.292  1.00  0.00           O  
ATOM   1844  C1'  U3    58      45.261  14.045  18.314  1.00  0.00           C  
ATOM   1845  H1'  U3    58      44.588  13.251  17.990  1.00  0.00           H  
ATOM   1846  N1   U3    58      46.099  13.468  19.418  1.00  0.00           N  
ATOM   1847  C6   U3    58      47.397  13.929  19.561  1.00  0.00           C  
ATOM   1848  H6   U3    58      47.679  14.833  19.041  1.00  0.00           H  
ATOM   1849  C5   U3    58      48.220  13.179  20.306  1.00  0.00           C  
ATOM   1850  H5   U3    58      49.236  13.480  20.514  1.00  0.00           H  
ATOM   1851  C4   U3    58      47.797  12.012  21.005  1.00  0.00           C  
ATOM   1852  O4   U3    58      48.478  11.401  21.783  1.00  0.00           O  
ATOM   1853  N3   U3    58      46.518  11.607  20.802  1.00  0.00           N  
ATOM   1854  H3   U3    58      46.138  10.815  21.301  1.00  0.00           H  
ATOM   1855  C2   U3    58      45.629  12.304  19.983  1.00  0.00           C  
ATOM   1856  O2   U3    58      44.524  11.863  19.837  1.00  0.00           O  
ATOM   1857  C3'  U3    58      44.204  16.030  17.404  1.00  0.00           C  
ATOM   1858  H3'  U3    58      44.187  17.116  17.503  1.00  0.00           H  
ATOM   1859  C2'  U3    58      44.465  15.310  18.700  1.00  0.00           C  
ATOM   1860  H2'  U3    58      44.996  15.971  19.385  1.00  0.00           H  
ATOM   1861  O2'  U3    58      43.165  14.951  19.276  1.00  0.00           O  
ATOM   1862 HO2'  U3    58      42.566  15.699  19.340  1.00  0.00           H  
ATOM   1863  O3'  U3    58      43.091  15.519  16.587  1.00  0.00           O  
ATOM   1864 HO3'  U3    58      42.928  16.195  15.925  1.00  0.00           H  
TER    1865       U3    58 
END   
