# Supplementary material for: Modelling the structures of frameshift-stimulatory pseudoknots from representative bat coronaviruses
Source: PLoS Comput Biol. 2023 May 19;19(5):e1011124. doi: 10.1371/journal.pcbi.1011124 (PMC10234561; doi:10.1371/journal.pcbi.1011124)
Supplement: S3 Data — PDB files for the top 3 representative clusters from each conformer (threaded/unthreaded) of each pseudoknot described in the main text, along with PDB files for the representative clusters shown in S8–S18 Figs. (ZIP) [file pcbi.1011124.s003.zip › SI_Model_PDB_files/Replicates with differnet initial structures/Rs4236_2ndLowestEnergy_theaded_noMg_cluster1.pdb]

ATOM      1 HO5'  A5     1      29.538  15.430  37.799  1.00  0.00           H  
ATOM      2  O5'  A5     1      30.242  14.829  38.054  1.00  0.00           O  
ATOM      3  C5'  A5     1      31.303  14.839  37.125  1.00  0.00           C  
ATOM      4  H5'  A5     1      30.901  14.647  36.131  1.00  0.00           H  
ATOM      5 H5''  A5     1      32.060  14.093  37.368  1.00  0.00           H  
ATOM      6  C4'  A5     1      32.033  16.186  36.911  1.00  0.00           C  
ATOM      7  H4'  A5     1      32.923  16.032  36.301  1.00  0.00           H  
ATOM      8  O4'  A5     1      31.281  17.150  36.323  1.00  0.00           O  
ATOM      9  C1'  A5     1      31.632  18.463  36.829  1.00  0.00           C  
ATOM     10  H1'  A5     1      32.182  18.993  36.051  1.00  0.00           H  
ATOM     11  N9   A5     1      30.450  19.225  37.275  1.00  0.00           N  
ATOM     12  C8   A5     1      30.165  20.487  36.852  1.00  0.00           C  
ATOM     13  H8   A5     1      30.801  21.122  36.253  1.00  0.00           H  
ATOM     14  N7   A5     1      28.953  20.861  37.143  1.00  0.00           N  
ATOM     15  C5   A5     1      28.426  19.832  37.836  1.00  0.00           C  
ATOM     16  C6   A5     1      27.195  19.633  38.564  1.00  0.00           C  
ATOM     17  N6   A5     1      26.217  20.479  38.757  1.00  0.00           N  
ATOM     18  H61  A5     1      25.342  20.139  39.130  1.00  0.00           H  
ATOM     19  H62  A5     1      26.389  21.448  38.530  1.00  0.00           H  
ATOM     20  N1   A5     1      26.928  18.511  39.193  1.00  0.00           N  
ATOM     21  C2   A5     1      27.908  17.611  39.146  1.00  0.00           C  
ATOM     22  H2   A5     1      27.614  16.678  39.603  1.00  0.00           H  
ATOM     23  N3   A5     1      29.094  17.603  38.509  1.00  0.00           N  
ATOM     24  C4   A5     1      29.324  18.789  37.916  1.00  0.00           C  
ATOM     25  C3'  A5     1      32.576  16.713  38.219  1.00  0.00           C  
ATOM     26  H3'  A5     1      31.833  16.576  39.005  1.00  0.00           H  
ATOM     27  C2'  A5     1      32.657  18.247  37.944  1.00  0.00           C  
ATOM     28  H2'  A5     1      32.459  18.724  38.903  1.00  0.00           H  
ATOM     29  O2'  A5     1      33.956  18.611  37.468  1.00  0.00           O  
ATOM     30 HO2'  A5     1      34.274  19.515  37.525  1.00  0.00           H  
ATOM     31  O3'  A5     1      33.796  16.079  38.481  1.00  0.00           O  
ATOM     32  P     C     2      34.407  15.958  39.905  1.00  0.00           P  
ATOM     33  OP1   C     2      35.719  15.299  39.697  1.00  0.00           O  
ATOM     34  OP2   C     2      33.358  15.332  40.695  1.00  0.00           O  
ATOM     35  O5'   C     2      34.595  17.476  40.424  1.00  0.00           O  
ATOM     36  C5'   C     2      35.900  18.098  40.265  1.00  0.00           C  
ATOM     37  H5'   C     2      36.372  17.975  39.290  1.00  0.00           H  
ATOM     38 H5''   C     2      36.558  17.473  40.868  1.00  0.00           H  
ATOM     39  C4'   C     2      35.975  19.572  40.735  1.00  0.00           C  
ATOM     40  H4'   C     2      36.933  20.046  40.519  1.00  0.00           H  
ATOM     41  O4'   C     2      34.959  20.354  40.142  1.00  0.00           O  
ATOM     42  C1'   C     2      34.248  21.169  41.143  1.00  0.00           C  
ATOM     43  H1'   C     2      34.319  22.190  40.767  1.00  0.00           H  
ATOM     44  N1    C     2      32.845  20.733  41.278  1.00  0.00           N  
ATOM     45  C6    C     2      32.415  19.456  41.465  1.00  0.00           C  
ATOM     46  H6    C     2      33.083  18.617  41.599  1.00  0.00           H  
ATOM     47  C5    C     2      31.081  19.282  41.417  1.00  0.00           C  
ATOM     48  H5    C     2      30.700  18.304  41.670  1.00  0.00           H  
ATOM     49  C4    C     2      30.155  20.359  41.226  1.00  0.00           C  
ATOM     50  N4    C     2      28.903  20.212  41.507  1.00  0.00           N  
ATOM     51  H41   C     2      28.201  20.915  41.691  1.00  0.00           H  
ATOM     52  H42   C     2      28.496  19.320  41.751  1.00  0.00           H  
ATOM     53  N3    C     2      30.616  21.642  41.176  1.00  0.00           N  
ATOM     54  C2    C     2      31.965  21.755  41.101  1.00  0.00           C  
ATOM     55  O2    C     2      32.347  22.903  41.017  1.00  0.00           O  
ATOM     56  C3'   C     2      35.678  19.664  42.206  1.00  0.00           C  
ATOM     57  H3'   C     2      34.876  18.937  42.336  1.00  0.00           H  
ATOM     58  C2'   C     2      34.940  20.985  42.518  1.00  0.00           C  
ATOM     59  H2'   C     2      34.148  20.953  43.266  1.00  0.00           H  
ATOM     60  O2'   C     2      35.834  22.155  42.519  1.00  0.00           O  
ATOM     61 HO2'   C     2      36.172  22.278  43.409  1.00  0.00           H  
ATOM     62  O3'   C     2      36.860  19.335  42.964  1.00  0.00           O  
ATOM     63  P     G     3      36.761  19.112  44.506  1.00  0.00           P  
ATOM     64  OP1   G     3      37.901  18.213  44.838  1.00  0.00           O  
ATOM     65  OP2   G     3      35.404  18.681  44.876  1.00  0.00           O  
ATOM     66  O5'   G     3      36.917  20.606  45.123  1.00  0.00           O  
ATOM     67  C5'   G     3      38.181  21.246  45.106  1.00  0.00           C  
ATOM     68  H5'   G     3      38.573  21.192  44.090  1.00  0.00           H  
ATOM     69 H5''   G     3      38.708  20.817  45.959  1.00  0.00           H  
ATOM     70  C4'   G     3      37.965  22.680  45.540  1.00  0.00           C  
ATOM     71  H4'   G     3      38.926  23.178  45.667  1.00  0.00           H  
ATOM     72  O4'   G     3      37.258  23.369  44.475  1.00  0.00           O  
ATOM     73  C1'   G     3      36.362  24.308  45.106  1.00  0.00           C  
ATOM     74  H1'   G     3      37.027  25.088  45.476  1.00  0.00           H  
ATOM     75  N9    G     3      35.423  24.901  44.096  1.00  0.00           N  
ATOM     76  C8    G     3      34.130  24.504  43.876  1.00  0.00           C  
ATOM     77  H8    G     3      33.602  23.718  44.396  1.00  0.00           H  
ATOM     78  N7    G     3      33.510  25.241  43.030  1.00  0.00           N  
ATOM     79  C5    G     3      34.550  26.017  42.534  1.00  0.00           C  
ATOM     80  C6    G     3      34.508  26.942  41.359  1.00  0.00           C  
ATOM     81  O6    G     3      33.626  27.215  40.534  1.00  0.00           O  
ATOM     82  N1    G     3      35.779  27.473  41.030  1.00  0.00           N  
ATOM     83  H1    G     3      35.792  28.215  40.345  1.00  0.00           H  
ATOM     84  C2    G     3      36.877  27.168  41.785  1.00  0.00           C  
ATOM     85  N2    G     3      38.039  27.719  41.472  1.00  0.00           N  
ATOM     86  H21   G     3      38.074  28.232  40.603  1.00  0.00           H  
ATOM     87  H22   G     3      38.805  27.733  42.130  1.00  0.00           H  
ATOM     88  N3    G     3      36.906  26.380  42.908  1.00  0.00           N  
ATOM     89  C4    G     3      35.736  25.814  43.190  1.00  0.00           C  
ATOM     90  C3'   G     3      37.059  22.891  46.841  1.00  0.00           C  
ATOM     91  H3'   G     3      36.933  21.941  47.361  1.00  0.00           H  
ATOM     92  C2'   G     3      35.819  23.444  46.285  1.00  0.00           C  
ATOM     93  H2'   G     3      35.257  22.655  45.785  1.00  0.00           H  
ATOM     94  O2'   G     3      35.092  24.291  47.096  1.00  0.00           O  
ATOM     95 HO2'   G     3      35.749  24.824  47.550  1.00  0.00           H  
ATOM     96  O3'   G     3      37.617  23.843  47.807  1.00  0.00           O  
ATOM     97  P     A     4      37.419  23.556  49.395  1.00  0.00           P  
ATOM     98  OP1   A     4      36.601  22.330  49.455  1.00  0.00           O  
ATOM     99  OP2   A     4      36.903  24.810  50.100  1.00  0.00           O  
ATOM    100  O5'   A     4      38.925  23.179  49.904  1.00  0.00           O  
ATOM    101  C5'   A     4      39.294  23.015  51.267  1.00  0.00           C  
ATOM    102  H5'   A     4      38.800  22.130  51.668  1.00  0.00           H  
ATOM    103 H5''   A     4      38.993  23.891  51.841  1.00  0.00           H  
ATOM    104  C4'   A     4      40.754  22.695  51.585  1.00  0.00           C  
ATOM    105  H4'   A     4      40.992  22.696  52.648  1.00  0.00           H  
ATOM    106  O4'   A     4      41.166  21.492  50.969  1.00  0.00           O  
ATOM    107  C1'   A     4      42.433  21.595  50.431  1.00  0.00           C  
ATOM    108  H1'   A     4      43.127  20.805  50.716  1.00  0.00           H  
ATOM    109  N9    A     4      42.249  21.527  48.951  1.00  0.00           N  
ATOM    110  C8    A     4      41.109  21.208  48.248  1.00  0.00           C  
ATOM    111  H8    A     4      40.202  21.037  48.808  1.00  0.00           H  
ATOM    112  N7    A     4      41.189  21.357  46.975  1.00  0.00           N  
ATOM    113  C5    A     4      42.605  21.586  46.824  1.00  0.00           C  
ATOM    114  C6    A     4      43.463  21.629  45.645  1.00  0.00           C  
ATOM    115  N6    A     4      43.164  21.577  44.390  1.00  0.00           N  
ATOM    116  H61   A     4      43.893  21.236  43.780  1.00  0.00           H  
ATOM    117  H62   A     4      42.221  21.397  44.075  1.00  0.00           H  
ATOM    118  N1    A     4      44.794  21.788  45.810  1.00  0.00           N  
ATOM    119  C2    A     4      45.222  21.851  47.027  1.00  0.00           C  
ATOM    120  H2    A     4      46.300  21.876  47.073  1.00  0.00           H  
ATOM    121  N3    A     4      44.546  21.761  48.201  1.00  0.00           N  
ATOM    122  C4    A     4      43.254  21.595  47.999  1.00  0.00           C  
ATOM    123  C3'   A     4      41.752  23.759  51.064  1.00  0.00           C  
ATOM    124  H3'   A     4      41.514  24.056  50.043  1.00  0.00           H  
ATOM    125  C2'   A     4      43.010  22.923  50.855  1.00  0.00           C  
ATOM    126  H2'   A     4      43.580  23.386  50.050  1.00  0.00           H  
ATOM    127  O2'   A     4      43.759  22.636  51.987  1.00  0.00           O  
ATOM    128 HO2'   A     4      43.693  23.352  52.623  1.00  0.00           H  
ATOM    129  O3'   A     4      42.212  24.770  51.974  1.00  0.00           O  
ATOM    130  P     G     5      42.564  26.184  51.437  1.00  0.00           P  
ATOM    131  OP1   G     5      43.135  26.913  52.557  1.00  0.00           O  
ATOM    132  OP2   G     5      41.337  26.627  50.797  1.00  0.00           O  
ATOM    133  O5'   G     5      43.672  25.842  50.345  1.00  0.00           O  
ATOM    134  C5'   G     5      44.980  26.298  50.481  1.00  0.00           C  
ATOM    135  H5'   G     5      45.406  25.549  51.148  1.00  0.00           H  
ATOM    136 H5''   G     5      45.082  27.221  51.052  1.00  0.00           H  
ATOM    137  C4'   G     5      45.790  26.467  49.264  1.00  0.00           C  
ATOM    138  H4'   G     5      46.826  26.726  49.484  1.00  0.00           H  
ATOM    139  O4'   G     5      45.820  25.305  48.437  1.00  0.00           O  
ATOM    140  C1'   G     5      45.704  25.612  47.102  1.00  0.00           C  
ATOM    141  H1'   G     5      46.475  25.140  46.493  1.00  0.00           H  
ATOM    142  N9    G     5      44.327  25.243  46.609  1.00  0.00           N  
ATOM    143  C8    G     5      43.197  25.027  47.325  1.00  0.00           C  
ATOM    144  H8    G     5      43.225  25.061  48.404  1.00  0.00           H  
ATOM    145  N7    G     5      42.136  24.687  46.658  1.00  0.00           N  
ATOM    146  C5    G     5      42.603  24.720  45.359  1.00  0.00           C  
ATOM    147  C6    G     5      41.944  24.516  44.092  1.00  0.00           C  
ATOM    148  O6    G     5      40.747  24.127  43.830  1.00  0.00           O  
ATOM    149  N1    G     5      42.694  24.790  42.987  1.00  0.00           N  
ATOM    150  H1    G     5      42.279  24.795  42.067  1.00  0.00           H  
ATOM    151  C2    G     5      43.913  25.312  43.078  1.00  0.00           C  
ATOM    152  N2    G     5      44.577  25.599  41.996  1.00  0.00           N  
ATOM    153  H21   G     5      44.208  25.599  41.056  1.00  0.00           H  
ATOM    154  H22   G     5      45.542  25.792  42.224  1.00  0.00           H  
ATOM    155  N3    G     5      44.651  25.498  44.183  1.00  0.00           N  
ATOM    156  C4    G     5      43.906  25.174  45.282  1.00  0.00           C  
ATOM    157  C3'   G     5      45.342  27.625  48.422  1.00  0.00           C  
ATOM    158  H3'   G     5      44.253  27.567  48.432  1.00  0.00           H  
ATOM    159  C2'   G     5      45.895  27.147  47.067  1.00  0.00           C  
ATOM    160  H2'   G     5      45.304  27.698  46.336  1.00  0.00           H  
ATOM    161  O2'   G     5      47.258  27.329  46.855  1.00  0.00           O  
ATOM    162 HO2'   G     5      47.476  28.257  46.967  1.00  0.00           H  
ATOM    163  O3'   G     5      45.995  28.845  48.905  1.00  0.00           O  
ATOM    164  P     C     6      45.332  30.245  48.819  1.00  0.00           P  
ATOM    165  OP1   C     6      46.371  31.260  49.045  1.00  0.00           O  
ATOM    166  OP2   C     6      44.174  30.161  49.704  1.00  0.00           O  
ATOM    167  O5'   C     6      44.702  30.342  47.363  1.00  0.00           O  
ATOM    168  C5'   C     6      45.512  30.623  46.224  1.00  0.00           C  
ATOM    169  H5'   C     6      46.273  29.842  46.200  1.00  0.00           H  
ATOM    170 H5''   C     6      45.900  31.639  46.294  1.00  0.00           H  
ATOM    171  C4'   C     6      44.913  30.377  44.848  1.00  0.00           C  
ATOM    172  H4'   C     6      45.737  30.673  44.199  1.00  0.00           H  
ATOM    173  O4'   C     6      44.582  28.981  44.492  1.00  0.00           O  
ATOM    174  C1'   C     6      43.565  28.982  43.522  1.00  0.00           C  
ATOM    175  H1'   C     6      43.970  28.632  42.572  1.00  0.00           H  
ATOM    176  N1    C     6      42.426  28.231  44.084  1.00  0.00           N  
ATOM    177  C6    C     6      42.096  28.162  45.388  1.00  0.00           C  
ATOM    178  H6    C     6      42.824  28.377  46.156  1.00  0.00           H  
ATOM    179  C5    C     6      40.863  27.880  45.749  1.00  0.00           C  
ATOM    180  H5    C     6      40.611  27.921  46.799  1.00  0.00           H  
ATOM    181  C4    C     6      39.919  27.481  44.734  1.00  0.00           C  
ATOM    182  N4    C     6      38.741  27.018  45.053  1.00  0.00           N  
ATOM    183  H41   C     6      38.130  26.710  44.310  1.00  0.00           H  
ATOM    184  H42   C     6      38.550  27.131  46.038  1.00  0.00           H  
ATOM    185  N3    C     6      40.188  27.491  43.477  1.00  0.00           N  
ATOM    186  C2    C     6      41.437  27.872  43.166  1.00  0.00           C  
ATOM    187  O2    C     6      41.600  27.941  41.943  1.00  0.00           O  
ATOM    188  C3'   C     6      43.652  31.156  44.591  1.00  0.00           C  
ATOM    189  H3'   C     6      42.952  30.885  45.381  1.00  0.00           H  
ATOM    190  C2'   C     6      43.151  30.465  43.357  1.00  0.00           C  
ATOM    191  H2'   C     6      42.068  30.553  43.270  1.00  0.00           H  
ATOM    192  O2'   C     6      43.916  30.885  42.175  1.00  0.00           O  
ATOM    193 HO2'   C     6      43.462  30.558  41.395  1.00  0.00           H  
ATOM    194  O3'   C     6      43.705  32.568  44.364  1.00  0.00           O  
ATOM    195  P     A     7      42.463  33.532  44.517  1.00  0.00           P  
ATOM    196  OP1   A     7      42.882  34.863  43.990  1.00  0.00           O  
ATOM    197  OP2   A     7      41.947  33.357  45.871  1.00  0.00           O  
ATOM    198  O5'   A     7      41.387  32.957  43.569  1.00  0.00           O  
ATOM    199  C5'   A     7      41.297  33.284  42.185  1.00  0.00           C  
ATOM    200  H5'   A     7      42.207  32.934  41.698  1.00  0.00           H  
ATOM    201 H5''   A     7      41.169  34.359  42.058  1.00  0.00           H  
ATOM    202  C4'   A     7      40.131  32.580  41.483  1.00  0.00           C  
ATOM    203  H4'   A     7      40.435  32.359  40.460  1.00  0.00           H  
ATOM    204  O4'   A     7      39.969  31.280  42.104  1.00  0.00           O  
ATOM    205  C1'   A     7      38.615  30.963  42.261  1.00  0.00           C  
ATOM    206  H1'   A     7      38.322  30.065  41.715  1.00  0.00           H  
ATOM    207  N9    A     7      38.233  30.792  43.702  1.00  0.00           N  
ATOM    208  C8    A     7      39.039  30.937  44.772  1.00  0.00           C  
ATOM    209  H8    A     7      40.077  31.233  44.737  1.00  0.00           H  
ATOM    210  N7    A     7      38.427  30.702  45.906  1.00  0.00           N  
ATOM    211  C5    A     7      37.189  30.229  45.579  1.00  0.00           C  
ATOM    212  C6    A     7      36.010  29.884  46.242  1.00  0.00           C  
ATOM    213  N6    A     7      35.772  29.897  47.543  1.00  0.00           N  
ATOM    214  H61   A     7      34.797  29.864  47.803  1.00  0.00           H  
ATOM    215  H62   A     7      36.622  30.099  48.051  1.00  0.00           H  
ATOM    216  N1    A     7      34.938  29.442  45.574  1.00  0.00           N  
ATOM    217  C2    A     7      34.998  29.497  44.278  1.00  0.00           C  
ATOM    218  H2    A     7      34.134  29.221  43.692  1.00  0.00           H  
ATOM    219  N3    A     7      35.944  29.890  43.499  1.00  0.00           N  
ATOM    220  C4    A     7      37.066  30.243  44.221  1.00  0.00           C  
ATOM    221  C3'   A     7      38.785  33.220  41.641  1.00  0.00           C  
ATOM    222  H3'   A     7      38.781  33.577  42.670  1.00  0.00           H  
ATOM    223  C2'   A     7      37.846  32.030  41.479  1.00  0.00           C  
ATOM    224  H2'   A     7      36.873  32.140  41.957  1.00  0.00           H  
ATOM    225  O2'   A     7      37.641  31.605  40.108  1.00  0.00           O  
ATOM    226 HO2'   A     7      38.411  31.175  39.730  1.00  0.00           H  
ATOM    227  O3'   A     7      38.496  34.306  40.820  1.00  0.00           O  
ATOM    228  P     C     8      37.497  35.417  41.164  1.00  0.00           P  
ATOM    229  OP1   C     8      36.994  36.139  40.000  1.00  0.00           O  
ATOM    230  OP2   C     8      38.100  36.232  42.271  1.00  0.00           O  
ATOM    231  O5'   C     8      36.194  34.616  41.682  1.00  0.00           O  
ATOM    232  C5'   C     8      35.254  34.112  40.673  1.00  0.00           C  
ATOM    233  H5'   C     8      35.634  33.225  40.166  1.00  0.00           H  
ATOM    234 H5''   C     8      34.952  34.840  39.921  1.00  0.00           H  
ATOM    235  C4'   C     8      33.950  33.726  41.358  1.00  0.00           C  
ATOM    236  H4'   C     8      33.198  33.465  40.615  1.00  0.00           H  
ATOM    237  O4'   C     8      34.067  32.613  42.196  1.00  0.00           O  
ATOM    238  C1'   C     8      33.181  32.740  43.334  1.00  0.00           C  
ATOM    239  H1'   C     8      32.358  32.038  43.469  1.00  0.00           H  
ATOM    240  N1    C     8      33.886  32.711  44.704  1.00  0.00           N  
ATOM    241  C6    C     8      35.164  33.188  44.781  1.00  0.00           C  
ATOM    242  H6    C     8      35.724  33.396  43.881  1.00  0.00           H  
ATOM    243  C5    C     8      35.620  33.418  45.995  1.00  0.00           C  
ATOM    244  H5    C     8      36.630  33.783  46.109  1.00  0.00           H  
ATOM    245  C4    C     8      34.781  33.170  47.129  1.00  0.00           C  
ATOM    246  N4    C     8      35.244  33.398  48.329  1.00  0.00           N  
ATOM    247  H41   C     8      34.741  33.048  49.132  1.00  0.00           H  
ATOM    248  H42   C     8      36.196  33.733  48.366  1.00  0.00           H  
ATOM    249  N3    C     8      33.509  32.869  47.061  1.00  0.00           N  
ATOM    250  C2    C     8      33.089  32.639  45.806  1.00  0.00           C  
ATOM    251  O2    C     8      31.884  32.344  45.767  1.00  0.00           O  
ATOM    252  C3'   C     8      33.376  34.918  42.197  1.00  0.00           C  
ATOM    253  H3'   C     8      34.108  35.424  42.828  1.00  0.00           H  
ATOM    254  C2'   C     8      32.440  34.065  43.126  1.00  0.00           C  
ATOM    255  H2'   C     8      32.294  34.615  44.056  1.00  0.00           H  
ATOM    256  O2'   C     8      31.182  33.714  42.578  1.00  0.00           O  
ATOM    257 HO2'   C     8      31.151  34.207  41.754  1.00  0.00           H  
ATOM    258  O3'   C     8      32.530  35.812  41.541  1.00  0.00           O  
ATOM    259  P     G     9      32.599  37.349  41.900  1.00  0.00           P  
ATOM    260  OP1   G     9      31.445  38.086  41.280  1.00  0.00           O  
ATOM    261  OP2   G     9      33.984  37.793  41.569  1.00  0.00           O  
ATOM    262  O5'   G     9      32.451  37.572  43.504  1.00  0.00           O  
ATOM    263  C5'   G     9      31.191  37.360  44.090  1.00  0.00           C  
ATOM    264  H5'   G     9      30.817  36.389  43.768  1.00  0.00           H  
ATOM    265 H5''   G     9      30.488  38.092  43.693  1.00  0.00           H  
ATOM    266  C4'   G     9      31.476  37.358  45.626  1.00  0.00           C  
ATOM    267  H4'   G     9      30.460  37.211  45.992  1.00  0.00           H  
ATOM    268  O4'   G     9      32.274  36.253  45.974  1.00  0.00           O  
ATOM    269  C1'   G     9      32.961  36.579  47.175  1.00  0.00           C  
ATOM    270  H1'   G     9      32.855  35.843  47.973  1.00  0.00           H  
ATOM    271  N9    G     9      34.399  36.663  46.814  1.00  0.00           N  
ATOM    272  C8    G     9      35.044  36.500  45.597  1.00  0.00           C  
ATOM    273  H8    G     9      34.415  36.307  44.741  1.00  0.00           H  
ATOM    274  N7    G     9      36.315  36.634  45.606  1.00  0.00           N  
ATOM    275  C5    G     9      36.586  36.921  46.928  1.00  0.00           C  
ATOM    276  C6    G     9      37.847  37.223  47.555  1.00  0.00           C  
ATOM    277  O6    G     9      38.962  37.120  47.064  1.00  0.00           O  
ATOM    278  N1    G     9      37.763  37.461  48.898  1.00  0.00           N  
ATOM    279  H1    G     9      38.639  37.370  49.392  1.00  0.00           H  
ATOM    280  C2    G     9      36.627  37.317  49.606  1.00  0.00           C  
ATOM    281  N2    G     9      36.661  37.471  50.889  1.00  0.00           N  
ATOM    282  H21   G     9      37.580  37.397  51.301  1.00  0.00           H  
ATOM    283  H22   G     9      35.810  37.248  51.386  1.00  0.00           H  
ATOM    284  N3    G     9      35.427  37.138  49.070  1.00  0.00           N  
ATOM    285  C4    G     9      35.448  36.946  47.688  1.00  0.00           C  
ATOM    286  C3'   G     9      32.153  38.591  46.213  1.00  0.00           C  
ATOM    287  H3'   G     9      33.077  38.737  45.652  1.00  0.00           H  
ATOM    288  C2'   G     9      32.463  37.977  47.619  1.00  0.00           C  
ATOM    289  H2'   G     9      33.119  38.612  48.215  1.00  0.00           H  
ATOM    290  O2'   G     9      31.354  37.856  48.474  1.00  0.00           O  
ATOM    291 HO2'   G     9      31.517  38.290  49.315  1.00  0.00           H  
ATOM    292  O3'   G     9      31.280  39.665  46.162  1.00  0.00           O  
ATOM    293  P     G    10      31.820  41.084  45.907  1.00  0.00           P  
ATOM    294  OP1   G    10      30.646  41.929  45.936  1.00  0.00           O  
ATOM    295  OP2   G    10      32.639  41.095  44.711  1.00  0.00           O  
ATOM    296  O5'   G    10      32.712  41.350  47.265  1.00  0.00           O  
ATOM    297  C5'   G    10      32.183  41.819  48.466  1.00  0.00           C  
ATOM    298  H5'   G    10      31.679  41.011  48.998  1.00  0.00           H  
ATOM    299 H5''   G    10      31.506  42.659  48.314  1.00  0.00           H  
ATOM    300  C4'   G    10      33.172  42.363  49.479  1.00  0.00           C  
ATOM    301  H4'   G    10      32.603  42.792  50.304  1.00  0.00           H  
ATOM    302  O4'   G    10      33.982  41.384  50.048  1.00  0.00           O  
ATOM    303  C1'   G    10      35.322  41.836  49.911  1.00  0.00           C  
ATOM    304  H1'   G    10      35.778  41.469  50.831  1.00  0.00           H  
ATOM    305  N9    G    10      36.085  41.327  48.794  1.00  0.00           N  
ATOM    306  C8    G    10      35.691  40.791  47.615  1.00  0.00           C  
ATOM    307  H8    G    10      34.674  40.583  47.317  1.00  0.00           H  
ATOM    308  N7    G    10      36.683  40.478  46.801  1.00  0.00           N  
ATOM    309  C5    G    10      37.806  41.011  47.483  1.00  0.00           C  
ATOM    310  C6    G    10      39.159  41.153  47.017  1.00  0.00           C  
ATOM    311  O6    G    10      39.717  40.887  45.915  1.00  0.00           O  
ATOM    312  N1    G    10      40.027  41.735  47.932  1.00  0.00           N  
ATOM    313  H1    G    10      40.958  41.952  47.607  1.00  0.00           H  
ATOM    314  C2    G    10      39.503  42.317  49.034  1.00  0.00           C  
ATOM    315  N2    G    10      40.274  42.902  49.835  1.00  0.00           N  
ATOM    316  H21   G    10      41.151  43.151  49.402  1.00  0.00           H  
ATOM    317  H22   G    10      39.785  43.492  50.494  1.00  0.00           H  
ATOM    318  N3    G    10      38.246  42.278  49.490  1.00  0.00           N  
ATOM    319  C4    G    10      37.452  41.519  48.681  1.00  0.00           C  
ATOM    320  C3'   G    10      34.001  43.466  48.851  1.00  0.00           C  
ATOM    321  H3'   G    10      34.222  43.225  47.811  1.00  0.00           H  
ATOM    322  C2'   G    10      35.226  43.318  49.731  1.00  0.00           C  
ATOM    323  H2'   G    10      36.051  43.706  49.134  1.00  0.00           H  
ATOM    324  O2'   G    10      35.073  43.923  51.028  1.00  0.00           O  
ATOM    325 HO2'   G    10      35.883  44.095  51.513  1.00  0.00           H  
ATOM    326  O3'   G    10      33.547  44.749  48.920  1.00  0.00           O  
ATOM    327  P     G    11      33.898  45.860  47.876  1.00  0.00           P  
ATOM    328  OP1   G    11      32.791  46.778  47.948  1.00  0.00           O  
ATOM    329  OP2   G    11      34.359  45.351  46.559  1.00  0.00           O  
ATOM    330  O5'   G    11      35.186  46.684  48.463  1.00  0.00           O  
ATOM    331  C5'   G    11      35.235  47.352  49.698  1.00  0.00           C  
ATOM    332  H5'   G    11      34.888  46.733  50.526  1.00  0.00           H  
ATOM    333 H5''   G    11      34.581  48.224  49.690  1.00  0.00           H  
ATOM    334  C4'   G    11      36.618  47.842  50.091  1.00  0.00           C  
ATOM    335  H4'   G    11      36.589  48.491  50.966  1.00  0.00           H  
ATOM    336  O4'   G    11      37.495  46.726  50.337  1.00  0.00           O  
ATOM    337  C1'   G    11      38.779  46.941  49.674  1.00  0.00           C  
ATOM    338  H1'   G    11      39.621  46.743  50.337  1.00  0.00           H  
ATOM    339  N9    G    11      38.952  46.060  48.465  1.00  0.00           N  
ATOM    340  C8    G    11      38.035  45.190  47.958  1.00  0.00           C  
ATOM    341  H8    G    11      37.001  45.143  48.267  1.00  0.00           H  
ATOM    342  N7    G    11      38.445  44.660  46.805  1.00  0.00           N  
ATOM    343  C5    G    11      39.808  45.153  46.676  1.00  0.00           C  
ATOM    344  C6    G    11      40.803  44.964  45.741  1.00  0.00           C  
ATOM    345  O6    G    11      40.610  44.385  44.676  1.00  0.00           O  
ATOM    346  N1    G    11      42.083  45.407  46.114  1.00  0.00           N  
ATOM    347  H1    G    11      42.845  45.245  45.471  1.00  0.00           H  
ATOM    348  C2    G    11      42.282  46.153  47.237  1.00  0.00           C  
ATOM    349  N2    G    11      43.409  46.663  47.426  1.00  0.00           N  
ATOM    350  H21   G    11      44.111  46.543  46.709  1.00  0.00           H  
ATOM    351  H22   G    11      43.560  47.163  48.290  1.00  0.00           H  
ATOM    352  N3    G    11      41.319  46.430  48.135  1.00  0.00           N  
ATOM    353  C4    G    11      40.098  45.953  47.771  1.00  0.00           C  
ATOM    354  C3'   G    11      37.238  48.649  49.008  1.00  0.00           C  
ATOM    355  H3'   G    11      36.884  48.226  48.068  1.00  0.00           H  
ATOM    356  C2'   G    11      38.701  48.437  49.267  1.00  0.00           C  
ATOM    357  H2'   G    11      39.326  48.559  48.382  1.00  0.00           H  
ATOM    358  O2'   G    11      39.306  49.107  50.349  1.00  0.00           O  
ATOM    359 HO2'   G    11      38.907  49.979  50.305  1.00  0.00           H  
ATOM    360  O3'   G    11      36.817  50.041  49.060  1.00  0.00           O  
ATOM    361  P     G    12      36.896  50.970  47.651  1.00  0.00           P  
ATOM    362  OP1   G    12      36.464  52.355  48.031  1.00  0.00           O  
ATOM    363  OP2   G    12      36.335  50.256  46.494  1.00  0.00           O  
ATOM    364  O5'   G    12      38.438  51.062  47.311  1.00  0.00           O  
ATOM    365  C5'   G    12      39.323  51.860  48.101  1.00  0.00           C  
ATOM    366  H5'   G    12      39.342  51.361  49.070  1.00  0.00           H  
ATOM    367 H5''   G    12      38.978  52.893  48.147  1.00  0.00           H  
ATOM    368  C4'   G    12      40.697  51.917  47.508  1.00  0.00           C  
ATOM    369  H4'   G    12      41.373  52.532  48.103  1.00  0.00           H  
ATOM    370  O4'   G    12      41.249  50.558  47.498  1.00  0.00           O  
ATOM    371  C1'   G    12      42.107  50.377  46.389  1.00  0.00           C  
ATOM    372  H1'   G    12      43.077  50.048  46.764  1.00  0.00           H  
ATOM    373  N9    G    12      41.607  49.385  45.438  1.00  0.00           N  
ATOM    374  C8    G    12      40.363  48.844  45.336  1.00  0.00           C  
ATOM    375  H8    G    12      39.538  49.157  45.960  1.00  0.00           H  
ATOM    376  N7    G    12      40.209  47.906  44.422  1.00  0.00           N  
ATOM    377  C5    G    12      41.442  47.879  43.789  1.00  0.00           C  
ATOM    378  C6    G    12      41.884  47.182  42.632  1.00  0.00           C  
ATOM    379  O6    G    12      41.261  46.281  42.020  1.00  0.00           O  
ATOM    380  N1    G    12      43.104  47.610  42.183  1.00  0.00           N  
ATOM    381  H1    G    12      43.569  47.201  41.384  1.00  0.00           H  
ATOM    382  C2    G    12      43.828  48.528  42.819  1.00  0.00           C  
ATOM    383  N2    G    12      44.982  48.761  42.330  1.00  0.00           N  
ATOM    384  H21   G    12      45.249  48.350  41.447  1.00  0.00           H  
ATOM    385  H22   G    12      45.757  49.087  42.889  1.00  0.00           H  
ATOM    386  N3    G    12      43.458  49.151  43.980  1.00  0.00           N  
ATOM    387  C4    G    12      42.231  48.873  44.353  1.00  0.00           C  
ATOM    388  C3'   G    12      40.740  52.414  46.089  1.00  0.00           C  
ATOM    389  H3'   G    12      40.052  51.976  45.366  1.00  0.00           H  
ATOM    390  C2'   G    12      42.146  51.811  45.814  1.00  0.00           C  
ATOM    391  H2'   G    12      42.357  51.772  44.745  1.00  0.00           H  
ATOM    392  O2'   G    12      43.157  52.414  46.569  1.00  0.00           O  
ATOM    393 HO2'   G    12      43.227  53.314  46.243  1.00  0.00           H  
ATOM    394  O3'   G    12      40.586  53.827  46.106  1.00  0.00           O  
ATOM    395  P     C    13      40.456  54.680  44.713  1.00  0.00           P  
ATOM    396  OP1   C    13      40.271  56.090  45.037  1.00  0.00           O  
ATOM    397  OP2   C    13      39.357  54.065  43.929  1.00  0.00           O  
ATOM    398  O5'   C    13      41.777  54.459  43.901  1.00  0.00           O  
ATOM    399  C5'   C    13      42.899  55.259  44.047  1.00  0.00           C  
ATOM    400  H5'   C    13      43.422  55.197  45.001  1.00  0.00           H  
ATOM    401 H5''   C    13      42.616  56.279  43.788  1.00  0.00           H  
ATOM    402  C4'   C    13      43.955  54.910  42.938  1.00  0.00           C  
ATOM    403  H4'   C    13      44.823  55.568  42.983  1.00  0.00           H  
ATOM    404  O4'   C    13      44.198  53.420  42.818  1.00  0.00           O  
ATOM    405  C1'   C    13      44.312  52.947  41.560  1.00  0.00           C  
ATOM    406  H1'   C    13      45.325  52.611  41.340  1.00  0.00           H  
ATOM    407  N1    C    13      43.223  52.002  41.241  1.00  0.00           N  
ATOM    408  C6    C    13      42.095  51.918  41.931  1.00  0.00           C  
ATOM    409  H6    C    13      41.941  52.566  42.781  1.00  0.00           H  
ATOM    410  C5    C    13      41.222  50.850  41.676  1.00  0.00           C  
ATOM    411  H5    C    13      40.380  50.828  42.352  1.00  0.00           H  
ATOM    412  C4    C    13      41.569  49.996  40.682  1.00  0.00           C  
ATOM    413  N4    C    13      40.792  49.042  40.199  1.00  0.00           N  
ATOM    414  H41   C    13      41.169  48.453  39.470  1.00  0.00           H  
ATOM    415  H42   C    13      40.046  48.715  40.795  1.00  0.00           H  
ATOM    416  N3    C    13      42.673  50.152  39.943  1.00  0.00           N  
ATOM    417  C2    C    13      43.536  51.172  40.163  1.00  0.00           C  
ATOM    418  O2    C    13      44.456  51.430  39.305  1.00  0.00           O  
ATOM    419  C3'   C    13      43.302  55.201  41.541  1.00  0.00           C  
ATOM    420  H3'   C    13      42.235  54.981  41.573  1.00  0.00           H  
ATOM    421  C2'   C    13      44.148  54.225  40.794  1.00  0.00           C  
ATOM    422  H2'   C    13      43.658  54.001  39.846  1.00  0.00           H  
ATOM    423  O2'   C    13      45.435  54.672  40.597  1.00  0.00           O  
ATOM    424 HO2'   C    13      45.447  55.596  40.338  1.00  0.00           H  
ATOM    425  O3'   C    13      43.586  56.524  41.206  1.00  0.00           O  
ATOM    426  P     U    14      42.786  57.215  39.990  1.00  0.00           P  
ATOM    427  OP1   U    14      43.304  58.567  39.889  1.00  0.00           O  
ATOM    428  OP2   U    14      41.341  56.925  40.052  1.00  0.00           O  
ATOM    429  O5'   U    14      43.124  56.366  38.703  1.00  0.00           O  
ATOM    430  C5'   U    14      44.384  56.535  38.137  1.00  0.00           C  
ATOM    431  H5'   U    14      45.134  56.759  38.895  1.00  0.00           H  
ATOM    432 H5''   U    14      44.176  57.458  37.595  1.00  0.00           H  
ATOM    433  C4'   U    14      44.789  55.494  37.067  1.00  0.00           C  
ATOM    434  H4'   U    14      45.800  55.604  36.675  1.00  0.00           H  
ATOM    435  O4'   U    14      44.566  54.132  37.566  1.00  0.00           O  
ATOM    436  C1'   U    14      44.350  53.336  36.344  1.00  0.00           C  
ATOM    437  H1'   U    14      45.282  52.783  36.227  1.00  0.00           H  
ATOM    438  N1    U    14      43.149  52.493  36.571  1.00  0.00           N  
ATOM    439  C6    U    14      42.172  52.967  37.410  1.00  0.00           C  
ATOM    440  H6    U    14      42.244  53.918  37.917  1.00  0.00           H  
ATOM    441  C5    U    14      41.134  52.164  37.687  1.00  0.00           C  
ATOM    442  H5    U    14      40.451  52.478  38.462  1.00  0.00           H  
ATOM    443  C4    U    14      40.954  50.898  37.047  1.00  0.00           C  
ATOM    444  O4    U    14      40.082  50.058  37.321  1.00  0.00           O  
ATOM    445  N3    U    14      41.782  50.625  36.067  1.00  0.00           N  
ATOM    446  H3    U    14      41.774  49.706  35.649  1.00  0.00           H  
ATOM    447  C2    U    14      42.919  51.397  35.745  1.00  0.00           C  
ATOM    448  O2    U    14      43.642  51.165  34.788  1.00  0.00           O  
ATOM    449  C3'   U    14      43.856  55.575  35.878  1.00  0.00           C  
ATOM    450  H3'   U    14      42.839  55.335  36.186  1.00  0.00           H  
ATOM    451  C2'   U    14      44.312  54.335  35.214  1.00  0.00           C  
ATOM    452  H2'   U    14      43.577  54.078  34.451  1.00  0.00           H  
ATOM    453  O2'   U    14      45.518  54.420  34.454  1.00  0.00           O  
ATOM    454 HO2'   U    14      45.694  53.583  34.018  1.00  0.00           H  
ATOM    455  O3'   U    14      44.095  56.789  35.185  1.00  0.00           O  
ATOM    456  P     C    15      42.864  57.316  34.267  1.00  0.00           P  
ATOM    457  OP1   C    15      43.258  58.664  33.703  1.00  0.00           O  
ATOM    458  OP2   C    15      41.670  57.170  35.058  1.00  0.00           O  
ATOM    459  O5'   C    15      42.664  56.257  33.086  1.00  0.00           O  
ATOM    460  C5'   C    15      43.528  56.251  31.946  1.00  0.00           C  
ATOM    461  H5'   C    15      44.571  56.105  32.227  1.00  0.00           H  
ATOM    462 H5''   C    15      43.460  57.223  31.456  1.00  0.00           H  
ATOM    463  C4'   C    15      43.163  55.030  31.039  1.00  0.00           C  
ATOM    464  H4'   C    15      43.822  55.057  30.171  1.00  0.00           H  
ATOM    465  O4'   C    15      43.325  53.850  31.826  1.00  0.00           O  
ATOM    466  C1'   C    15      42.325  52.930  31.291  1.00  0.00           C  
ATOM    467  H1'   C    15      42.927  52.038  31.116  1.00  0.00           H  
ATOM    468  N1    C    15      41.294  52.505  32.260  1.00  0.00           N  
ATOM    469  C6    C    15      40.689  53.383  33.141  1.00  0.00           C  
ATOM    470  H6    C    15      40.973  54.424  33.154  1.00  0.00           H  
ATOM    471  C5    C    15      39.828  52.894  34.056  1.00  0.00           C  
ATOM    472  H5    C    15      39.387  53.443  34.875  1.00  0.00           H  
ATOM    473  C4    C    15      39.432  51.533  33.928  1.00  0.00           C  
ATOM    474  N4    C    15      38.602  50.991  34.812  1.00  0.00           N  
ATOM    475  H41   C    15      38.621  49.981  34.818  1.00  0.00           H  
ATOM    476  H42   C    15      38.381  51.499  35.657  1.00  0.00           H  
ATOM    477  N3    C    15      39.785  50.765  32.973  1.00  0.00           N  
ATOM    478  C2    C    15      40.717  51.249  32.118  1.00  0.00           C  
ATOM    479  O2    C    15      41.061  50.574  31.114  1.00  0.00           O  
ATOM    480  C3'   C    15      41.842  54.980  30.334  1.00  0.00           C  
ATOM    481  H3'   C    15      41.035  55.111  31.055  1.00  0.00           H  
ATOM    482  C2'   C    15      41.786  53.497  30.007  1.00  0.00           C  
ATOM    483  H2'   C    15      40.740  53.250  29.826  1.00  0.00           H  
ATOM    484  O2'   C    15      42.645  53.202  28.912  1.00  0.00           O  
ATOM    485 HO2'   C    15      42.238  52.501  28.398  1.00  0.00           H  
ATOM    486  O3'   C    15      41.562  55.970  29.373  1.00  0.00           O  
ATOM    487  P     U    16      40.155  56.479  28.972  1.00  0.00           P  
ATOM    488  OP1   U    16      40.155  57.293  27.709  1.00  0.00           O  
ATOM    489  OP2   U    16      39.485  56.972  30.172  1.00  0.00           O  
ATOM    490  O5'   U    16      39.522  55.149  28.575  1.00  0.00           O  
ATOM    491  C5'   U    16      39.861  54.433  27.376  1.00  0.00           C  
ATOM    492  H5'   U    16      40.896  54.111  27.491  1.00  0.00           H  
ATOM    493 H5''   U    16      39.850  55.100  26.514  1.00  0.00           H  
ATOM    494  C4'   U    16      38.940  53.237  27.143  1.00  0.00           C  
ATOM    495  H4'   U    16      39.189  52.718  26.218  1.00  0.00           H  
ATOM    496  O4'   U    16      39.059  52.241  28.168  1.00  0.00           O  
ATOM    497  C1'   U    16      37.777  51.638  28.413  1.00  0.00           C  
ATOM    498  H1'   U    16      37.921  50.560  28.332  1.00  0.00           H  
ATOM    499  N1    U    16      37.135  51.911  29.729  1.00  0.00           N  
ATOM    500  C6    U    16      37.645  52.796  30.621  1.00  0.00           C  
ATOM    501  H6    U    16      38.463  53.429  30.312  1.00  0.00           H  
ATOM    502  C5    U    16      37.081  52.825  31.865  1.00  0.00           C  
ATOM    503  H5    U    16      37.525  53.475  32.604  1.00  0.00           H  
ATOM    504  C4    U    16      35.911  52.027  32.234  1.00  0.00           C  
ATOM    505  O4    U    16      35.368  52.000  33.309  1.00  0.00           O  
ATOM    506  N3    U    16      35.565  51.162  31.253  1.00  0.00           N  
ATOM    507  H3    U    16      34.955  50.437  31.603  1.00  0.00           H  
ATOM    508  C2    U    16      36.103  51.073  30.059  1.00  0.00           C  
ATOM    509  O2    U    16      35.530  50.213  29.321  1.00  0.00           O  
ATOM    510  C3'   U    16      37.411  53.538  27.075  1.00  0.00           C  
ATOM    511  H3'   U    16      37.270  54.164  27.956  1.00  0.00           H  
ATOM    512  C2'   U    16      36.848  52.143  27.312  1.00  0.00           C  
ATOM    513  H2'   U    16      35.810  52.280  27.613  1.00  0.00           H  
ATOM    514  O2'   U    16      36.975  51.367  26.150  1.00  0.00           O  
ATOM    515 HO2'   U    16      36.075  51.281  25.828  1.00  0.00           H  
ATOM    516  O3'   U    16      36.920  54.199  25.943  1.00  0.00           O  
ATOM    517  P     A    17      35.530  55.020  25.997  1.00  0.00           P  
ATOM    518  OP1   A    17      35.411  55.722  24.678  1.00  0.00           O  
ATOM    519  OP2   A    17      35.435  55.751  27.264  1.00  0.00           O  
ATOM    520  O5'   A    17      34.274  53.983  26.057  1.00  0.00           O  
ATOM    521  C5'   A    17      34.008  53.015  24.994  1.00  0.00           C  
ATOM    522  H5'   A    17      34.907  52.475  24.696  1.00  0.00           H  
ATOM    523 H5''   A    17      33.529  53.496  24.141  1.00  0.00           H  
ATOM    524  C4'   A    17      33.020  51.961  25.462  1.00  0.00           C  
ATOM    525  H4'   A    17      32.925  51.153  24.737  1.00  0.00           H  
ATOM    526  O4'   A    17      33.530  51.458  26.638  1.00  0.00           O  
ATOM    527  C1'   A    17      32.371  51.040  27.365  1.00  0.00           C  
ATOM    528  H1'   A    17      32.323  49.954  27.448  1.00  0.00           H  
ATOM    529  N9    A    17      32.500  51.738  28.700  1.00  0.00           N  
ATOM    530  C8    A    17      33.418  52.765  29.045  1.00  0.00           C  
ATOM    531  H8    A    17      34.093  53.273  28.372  1.00  0.00           H  
ATOM    532  N7    A    17      33.307  53.178  30.301  1.00  0.00           N  
ATOM    533  C5    A    17      32.354  52.327  30.781  1.00  0.00           C  
ATOM    534  C6    A    17      31.621  52.168  32.031  1.00  0.00           C  
ATOM    535  N6    A    17      31.950  52.807  33.098  1.00  0.00           N  
ATOM    536  H61   A    17      31.381  52.804  33.933  1.00  0.00           H  
ATOM    537  H62   A    17      32.820  53.319  33.059  1.00  0.00           H  
ATOM    538  N1    A    17      30.678  51.243  32.179  1.00  0.00           N  
ATOM    539  C2    A    17      30.327  50.458  31.123  1.00  0.00           C  
ATOM    540  H2    A    17      29.585  49.685  31.258  1.00  0.00           H  
ATOM    541  N3    A    17      30.790  50.553  29.880  1.00  0.00           N  
ATOM    542  C4    A    17      31.817  51.442  29.815  1.00  0.00           C  
ATOM    543  C3'   A    17      31.611  52.520  25.696  1.00  0.00           C  
ATOM    544  H3'   A    17      31.819  53.494  26.140  1.00  0.00           H  
ATOM    545  C2'   A    17      31.076  51.477  26.648  1.00  0.00           C  
ATOM    546  H2'   A    17      30.350  51.951  27.309  1.00  0.00           H  
ATOM    547  O2'   A    17      30.744  50.220  25.936  1.00  0.00           O  
ATOM    548 HO2'   A    17      29.951  49.837  26.318  1.00  0.00           H  
ATOM    549  O3'   A    17      30.885  52.623  24.509  1.00  0.00           O  
ATOM    550  P     G    18      29.635  53.634  24.322  1.00  0.00           P  
ATOM    551  OP1   G    18      29.021  53.397  22.997  1.00  0.00           O  
ATOM    552  OP2   G    18      30.110  54.973  24.710  1.00  0.00           O  
ATOM    553  O5'   G    18      28.616  53.220  25.441  1.00  0.00           O  
ATOM    554  C5'   G    18      27.874  51.973  25.267  1.00  0.00           C  
ATOM    555  H5'   G    18      28.503  51.134  24.968  1.00  0.00           H  
ATOM    556 H5''   G    18      27.125  52.185  24.504  1.00  0.00           H  
ATOM    557  C4'   G    18      27.177  51.636  26.582  1.00  0.00           C  
ATOM    558  H4'   G    18      26.621  50.706  26.464  1.00  0.00           H  
ATOM    559  O4'   G    18      27.999  51.555  27.734  1.00  0.00           O  
ATOM    560  C1'   G    18      27.155  51.796  28.878  1.00  0.00           C  
ATOM    561  H1'   G    18      26.958  50.820  29.323  1.00  0.00           H  
ATOM    562  N9    G    18      27.718  52.675  29.896  1.00  0.00           N  
ATOM    563  C8    G    18      28.527  53.776  29.731  1.00  0.00           C  
ATOM    564  H8    G    18      28.895  54.137  28.782  1.00  0.00           H  
ATOM    565  N7    G    18      28.941  54.359  30.873  1.00  0.00           N  
ATOM    566  C5    G    18      28.303  53.564  31.865  1.00  0.00           C  
ATOM    567  C6    G    18      28.293  53.604  33.317  1.00  0.00           C  
ATOM    568  O6    G    18      28.852  54.400  34.038  1.00  0.00           O  
ATOM    569  N1    G    18      27.443  52.649  33.888  1.00  0.00           N  
ATOM    570  H1    G    18      27.517  52.738  34.891  1.00  0.00           H  
ATOM    571  C2    G    18      26.705  51.737  33.145  1.00  0.00           C  
ATOM    572  N2    G    18      25.897  51.013  33.858  1.00  0.00           N  
ATOM    573  H21   G    18      25.816  51.030  34.864  1.00  0.00           H  
ATOM    574  H22   G    18      25.214  50.527  33.294  1.00  0.00           H  
ATOM    575  N3    G    18      26.730  51.658  31.815  1.00  0.00           N  
ATOM    576  C4    G    18      27.531  52.609  31.247  1.00  0.00           C  
ATOM    577  C3'   G    18      26.122  52.641  26.923  1.00  0.00           C  
ATOM    578  H3'   G    18      26.522  53.643  26.770  1.00  0.00           H  
ATOM    579  C2'   G    18      25.857  52.338  28.352  1.00  0.00           C  
ATOM    580  H2'   G    18      25.595  53.288  28.817  1.00  0.00           H  
ATOM    581  O2'   G    18      24.784  51.369  28.507  1.00  0.00           O  
ATOM    582 HO2'   G    18      23.949  51.825  28.632  1.00  0.00           H  
ATOM    583  O3'   G    18      24.993  52.362  26.069  1.00  0.00           O  
ATOM    584  P     U    19      23.887  53.417  25.926  1.00  0.00           P  
ATOM    585  OP1   U    19      23.158  52.934  24.737  1.00  0.00           O  
ATOM    586  OP2   U    19      24.494  54.730  25.866  1.00  0.00           O  
ATOM    587  O5'   U    19      22.936  53.458  27.177  1.00  0.00           O  
ATOM    588  C5'   U    19      21.962  52.409  27.355  1.00  0.00           C  
ATOM    589  H5'   U    19      22.403  51.415  27.283  1.00  0.00           H  
ATOM    590 H5''   U    19      21.226  52.461  26.552  1.00  0.00           H  
ATOM    591  C4'   U    19      21.266  52.420  28.713  1.00  0.00           C  
ATOM    592  H4'   U    19      20.555  51.600  28.812  1.00  0.00           H  
ATOM    593  O4'   U    19      22.298  52.273  29.702  1.00  0.00           O  
ATOM    594  C1'   U    19      21.908  52.877  30.956  1.00  0.00           C  
ATOM    595  H1'   U    19      21.598  52.139  31.696  1.00  0.00           H  
ATOM    596  N1    U    19      23.036  53.685  31.521  1.00  0.00           N  
ATOM    597  C6    U    19      23.679  54.536  30.698  1.00  0.00           C  
ATOM    598  H6    U    19      23.381  54.711  29.675  1.00  0.00           H  
ATOM    599  C5    U    19      24.818  55.206  31.174  1.00  0.00           C  
ATOM    600  H5    U    19      25.424  55.910  30.622  1.00  0.00           H  
ATOM    601  C4    U    19      25.228  55.009  32.588  1.00  0.00           C  
ATOM    602  O4    U    19      26.174  55.592  33.112  1.00  0.00           O  
ATOM    603  N3    U    19      24.497  54.141  33.335  1.00  0.00           N  
ATOM    604  H3    U    19      24.830  53.929  34.264  1.00  0.00           H  
ATOM    605  C2    U    19      23.542  53.333  32.830  1.00  0.00           C  
ATOM    606  O2    U    19      23.082  52.391  33.456  1.00  0.00           O  
ATOM    607  C3'   U    19      20.680  53.806  29.104  1.00  0.00           C  
ATOM    608  H3'   U    19      21.358  54.634  28.897  1.00  0.00           H  
ATOM    609  C2'   U    19      20.634  53.710  30.652  1.00  0.00           C  
ATOM    610  H2'   U    19      20.799  54.724  31.016  1.00  0.00           H  
ATOM    611  O2'   U    19      19.495  53.133  31.249  1.00  0.00           O  
ATOM    612 HO2'   U    19      19.192  53.768  31.903  1.00  0.00           H  
ATOM    613  O3'   U    19      19.379  53.943  28.525  1.00  0.00           O  
ATOM    614  P     G    20      18.995  55.364  28.051  1.00  0.00           P  
ATOM    615  OP1   G    20      17.637  55.428  27.534  1.00  0.00           O  
ATOM    616  OP2   G    20      20.075  55.706  27.093  1.00  0.00           O  
ATOM    617  O5'   G    20      19.088  56.168  29.435  1.00  0.00           O  
ATOM    618  C5'   G    20      17.990  56.223  30.311  1.00  0.00           C  
ATOM    619  H5'   G    20      17.816  55.191  30.616  1.00  0.00           H  
ATOM    620 H5''   G    20      17.140  56.594  29.739  1.00  0.00           H  
ATOM    621  C4'   G    20      17.982  56.898  31.690  1.00  0.00           C  
ATOM    622  H4'   G    20      17.166  56.559  32.327  1.00  0.00           H  
ATOM    623  O4'   G    20      19.300  56.588  32.227  1.00  0.00           O  
ATOM    624  C1'   G    20      19.878  57.736  32.866  1.00  0.00           C  
ATOM    625  H1'   G    20      20.031  57.376  33.883  1.00  0.00           H  
ATOM    626  N9    G    20      21.226  58.101  32.246  1.00  0.00           N  
ATOM    627  C8    G    20      21.408  58.339  30.858  1.00  0.00           C  
ATOM    628  H8    G    20      20.685  58.200  30.068  1.00  0.00           H  
ATOM    629  N7    G    20      22.679  58.506  30.568  1.00  0.00           N  
ATOM    630  C5    G    20      23.251  58.502  31.789  1.00  0.00           C  
ATOM    631  C6    G    20      24.643  58.688  32.087  1.00  0.00           C  
ATOM    632  O6    G    20      25.585  58.967  31.389  1.00  0.00           O  
ATOM    633  N1    G    20      24.963  58.680  33.419  1.00  0.00           N  
ATOM    634  H1    G    20      25.884  59.033  33.634  1.00  0.00           H  
ATOM    635  C2    G    20      23.955  58.536  34.367  1.00  0.00           C  
ATOM    636  N2    G    20      24.257  58.871  35.602  1.00  0.00           N  
ATOM    637  H21   G    20      25.237  59.024  35.794  1.00  0.00           H  
ATOM    638  H22   G    20      23.428  58.988  36.167  1.00  0.00           H  
ATOM    639  N3    G    20      22.668  58.285  34.164  1.00  0.00           N  
ATOM    640  C4    G    20      22.368  58.324  32.832  1.00  0.00           C  
ATOM    641  C3'   G    20      18.055  58.472  31.639  1.00  0.00           C  
ATOM    642  H3'   G    20      18.627  58.841  30.788  1.00  0.00           H  
ATOM    643  C2'   G    20      18.854  58.911  32.879  1.00  0.00           C  
ATOM    644  H2'   G    20      19.363  59.856  32.692  1.00  0.00           H  
ATOM    645  O2'   G    20      18.064  58.975  34.059  1.00  0.00           O  
ATOM    646 HO2'   G    20      17.209  58.571  33.891  1.00  0.00           H  
ATOM    647  O3'   G    20      16.709  58.971  31.616  1.00  0.00           O  
ATOM    648  P     A    21      16.377  60.356  31.050  1.00  0.00           P  
ATOM    649  OP1   A    21      17.293  61.390  31.604  1.00  0.00           O  
ATOM    650  OP2   A    21      14.904  60.548  31.012  1.00  0.00           O  
ATOM    651  O5'   A    21      16.717  60.281  29.471  1.00  0.00           O  
ATOM    652  C5'   A    21      16.260  59.174  28.672  1.00  0.00           C  
ATOM    653  H5'   A    21      15.370  58.690  29.074  1.00  0.00           H  
ATOM    654 H5''   A    21      17.006  58.381  28.724  1.00  0.00           H  
ATOM    655  C4'   A    21      16.104  59.638  27.211  1.00  0.00           C  
ATOM    656  H4'   A    21      15.819  58.666  26.809  1.00  0.00           H  
ATOM    657  O4'   A    21      14.991  60.547  27.052  1.00  0.00           O  
ATOM    658  C1'   A    21      15.347  61.663  26.271  1.00  0.00           C  
ATOM    659  H1'   A    21      14.578  61.938  25.550  1.00  0.00           H  
ATOM    660  N9    A    21      15.704  62.776  27.127  1.00  0.00           N  
ATOM    661  C8    A    21      15.322  62.911  28.453  1.00  0.00           C  
ATOM    662  H8    A    21      14.874  62.062  28.948  1.00  0.00           H  
ATOM    663  N7    A    21      15.424  64.098  28.981  1.00  0.00           N  
ATOM    664  C5    A    21      16.066  64.773  27.916  1.00  0.00           C  
ATOM    665  C6    A    21      16.416  66.060  27.711  1.00  0.00           C  
ATOM    666  N6    A    21      16.592  67.027  28.589  1.00  0.00           N  
ATOM    667  H61   A    21      16.928  67.927  28.275  1.00  0.00           H  
ATOM    668  H62   A    21      16.513  66.929  29.591  1.00  0.00           H  
ATOM    669  N1    A    21      16.893  66.502  26.522  1.00  0.00           N  
ATOM    670  C2    A    21      16.977  65.632  25.529  1.00  0.00           C  
ATOM    671  H2    A    21      17.351  65.980  24.577  1.00  0.00           H  
ATOM    672  N3    A    21      16.641  64.329  25.551  1.00  0.00           N  
ATOM    673  C4    A    21      16.197  63.964  26.770  1.00  0.00           C  
ATOM    674  C3'   A    21      17.277  60.281  26.518  1.00  0.00           C  
ATOM    675  H3'   A    21      17.836  60.926  27.196  1.00  0.00           H  
ATOM    676  C2'   A    21      16.520  61.095  25.428  1.00  0.00           C  
ATOM    677  H2'   A    21      17.126  61.914  25.040  1.00  0.00           H  
ATOM    678  O2'   A    21      16.087  60.225  24.345  1.00  0.00           O  
ATOM    679 HO2'   A    21      16.711  59.496  24.319  1.00  0.00           H  
ATOM    680  O3'   A    21      18.144  59.322  25.891  1.00  0.00           O  
ATOM    681  P     U    22      19.717  59.564  26.029  1.00  0.00           P  
ATOM    682  OP1   U    22      20.486  58.593  25.250  1.00  0.00           O  
ATOM    683  OP2   U    22      20.106  59.762  27.427  1.00  0.00           O  
ATOM    684  O5'   U    22      19.981  60.968  25.411  1.00  0.00           O  
ATOM    685  C5'   U    22      19.995  61.222  23.959  1.00  0.00           C  
ATOM    686  H5'   U    22      19.045  61.071  23.446  1.00  0.00           H  
ATOM    687 H5''   U    22      20.700  60.603  23.405  1.00  0.00           H  
ATOM    688  C4'   U    22      20.405  62.646  23.694  1.00  0.00           C  
ATOM    689  H4'   U    22      20.314  62.770  22.614  1.00  0.00           H  
ATOM    690  O4'   U    22      19.451  63.612  24.261  1.00  0.00           O  
ATOM    691  C1'   U    22      20.153  64.801  24.549  1.00  0.00           C  
ATOM    692  H1'   U    22      19.681  65.657  24.068  1.00  0.00           H  
ATOM    693  N1    U    22      20.278  65.163  25.999  1.00  0.00           N  
ATOM    694  C6    U    22      19.653  64.258  26.942  1.00  0.00           C  
ATOM    695  H6    U    22      19.229  63.282  26.761  1.00  0.00           H  
ATOM    696  C5    U    22      19.500  64.669  28.198  1.00  0.00           C  
ATOM    697  H5    U    22      19.080  63.968  28.904  1.00  0.00           H  
ATOM    698  C4    U    22      19.864  65.971  28.622  1.00  0.00           C  
ATOM    699  O4    U    22      19.752  66.382  29.747  1.00  0.00           O  
ATOM    700  N3    U    22      20.422  66.783  27.675  1.00  0.00           N  
ATOM    701  H3    U    22      20.704  67.701  27.988  1.00  0.00           H  
ATOM    702  C2    U    22      20.622  66.470  26.339  1.00  0.00           C  
ATOM    703  O2    U    22      21.186  67.328  25.623  1.00  0.00           O  
ATOM    704  C3'   U    22      21.739  63.097  24.127  1.00  0.00           C  
ATOM    705  H3'   U    22      21.786  62.924  25.202  1.00  0.00           H  
ATOM    706  C2'   U    22      21.596  64.634  24.046  1.00  0.00           C  
ATOM    707  H2'   U    22      22.379  65.041  24.686  1.00  0.00           H  
ATOM    708  O2'   U    22      21.805  64.980  22.711  1.00  0.00           O  
ATOM    709 HO2'   U    22      21.989  64.178  22.217  1.00  0.00           H  
ATOM    710  O3'   U    22      22.815  62.405  23.442  1.00  0.00           O  
ATOM    711  P     G    23      24.120  62.162  24.305  1.00  0.00           P  
ATOM    712  OP1   G    23      25.077  61.444  23.468  1.00  0.00           O  
ATOM    713  OP2   G    23      23.678  61.538  25.539  1.00  0.00           O  
ATOM    714  O5'   G    23      24.723  63.602  24.584  1.00  0.00           O  
ATOM    715  C5'   G    23      25.190  64.353  23.507  1.00  0.00           C  
ATOM    716  H5'   G    23      24.301  64.687  22.972  1.00  0.00           H  
ATOM    717 H5''   G    23      25.804  63.797  22.797  1.00  0.00           H  
ATOM    718  C4'   G    23      25.958  65.606  23.848  1.00  0.00           C  
ATOM    719  H4'   G    23      26.509  66.004  22.996  1.00  0.00           H  
ATOM    720  O4'   G    23      25.082  66.629  24.316  1.00  0.00           O  
ATOM    721  C1'   G    23      25.683  67.310  25.400  1.00  0.00           C  
ATOM    722  H1'   G    23      25.635  68.350  25.077  1.00  0.00           H  
ATOM    723  N9    G    23      25.022  67.082  26.713  1.00  0.00           N  
ATOM    724  C8    G    23      24.228  66.069  27.009  1.00  0.00           C  
ATOM    725  H8    G    23      24.079  65.285  26.282  1.00  0.00           H  
ATOM    726  N7    G    23      23.709  66.122  28.235  1.00  0.00           N  
ATOM    727  C5    G    23      24.272  67.273  28.770  1.00  0.00           C  
ATOM    728  C6    G    23      24.149  67.875  30.084  1.00  0.00           C  
ATOM    729  O6    G    23      23.462  67.449  30.988  1.00  0.00           O  
ATOM    730  N1    G    23      24.943  68.979  30.223  1.00  0.00           N  
ATOM    731  H1    G    23      24.835  69.560  31.042  1.00  0.00           H  
ATOM    732  C2    G    23      25.687  69.522  29.239  1.00  0.00           C  
ATOM    733  N2    G    23      26.413  70.544  29.661  1.00  0.00           N  
ATOM    734  H21   G    23      26.250  71.069  30.508  1.00  0.00           H  
ATOM    735  H22   G    23      27.109  70.879  29.010  1.00  0.00           H  
ATOM    736  N3    G    23      25.924  69.026  28.014  1.00  0.00           N  
ATOM    737  C4    G    23      25.159  67.842  27.850  1.00  0.00           C  
ATOM    738  C3'   G    23      26.983  65.387  25.078  1.00  0.00           C  
ATOM    739  H3'   G    23      26.386  64.875  25.832  1.00  0.00           H  
ATOM    740  C2'   G    23      27.117  66.873  25.554  1.00  0.00           C  
ATOM    741  H2'   G    23      27.360  66.828  26.615  1.00  0.00           H  
ATOM    742  O2'   G    23      27.973  67.605  24.792  1.00  0.00           O  
ATOM    743 HO2'   G    23      27.800  68.538  24.937  1.00  0.00           H  
ATOM    744  O3'   G    23      28.180  64.807  24.786  1.00  0.00           O  
ATOM    745  P     C    24      28.987  63.945  25.834  1.00  0.00           P  
ATOM    746  OP1   C    24      30.096  63.348  25.054  1.00  0.00           O  
ATOM    747  OP2   C    24      28.114  63.086  26.557  1.00  0.00           O  
ATOM    748  O5'   C    24      29.520  64.955  26.985  1.00  0.00           O  
ATOM    749  C5'   C    24      30.300  66.113  26.803  1.00  0.00           C  
ATOM    750  H5'   C    24      29.856  66.749  26.037  1.00  0.00           H  
ATOM    751 H5''   C    24      31.306  65.848  26.477  1.00  0.00           H  
ATOM    752  C4'   C    24      30.358  66.900  28.119  1.00  0.00           C  
ATOM    753  H4'   C    24      31.008  67.774  28.096  1.00  0.00           H  
ATOM    754  O4'   C    24      29.079  67.419  28.495  1.00  0.00           O  
ATOM    755  C1'   C    24      28.976  67.559  29.875  1.00  0.00           C  
ATOM    756  H1'   C    24      29.020  68.603  30.185  1.00  0.00           H  
ATOM    757  N1    C    24      27.812  66.917  30.466  1.00  0.00           N  
ATOM    758  C6    C    24      27.328  65.656  30.074  1.00  0.00           C  
ATOM    759  H6    C    24      27.674  65.173  29.172  1.00  0.00           H  
ATOM    760  C5    C    24      26.318  65.090  30.773  1.00  0.00           C  
ATOM    761  H5    C    24      25.860  64.182  30.409  1.00  0.00           H  
ATOM    762  C4    C    24      25.957  65.648  32.051  1.00  0.00           C  
ATOM    763  N4    C    24      25.116  65.122  32.906  1.00  0.00           N  
ATOM    764  H41   C    24      25.283  65.388  33.865  1.00  0.00           H  
ATOM    765  H42   C    24      24.876  64.157  32.725  1.00  0.00           H  
ATOM    766  N3    C    24      26.398  66.857  32.418  1.00  0.00           N  
ATOM    767  C2    C    24      27.351  67.428  31.657  1.00  0.00           C  
ATOM    768  O2    C    24      27.829  68.478  32.025  1.00  0.00           O  
ATOM    769  C3'   C    24      30.813  66.115  29.350  1.00  0.00           C  
ATOM    770  H3'   C    24      30.429  65.097  29.281  1.00  0.00           H  
ATOM    771  C2'   C    24      30.167  66.832  30.560  1.00  0.00           C  
ATOM    772  H2'   C    24      29.873  66.152  31.359  1.00  0.00           H  
ATOM    773  O2'   C    24      31.008  67.889  31.000  1.00  0.00           O  
ATOM    774 HO2'   C    24      31.942  67.671  31.014  1.00  0.00           H  
ATOM    775  O3'   C    24      32.232  66.037  29.458  1.00  0.00           O  
ATOM    776  P     U    25      32.899  65.025  30.526  1.00  0.00           P  
ATOM    777  OP1   U    25      34.240  64.721  30.048  1.00  0.00           O  
ATOM    778  OP2   U    25      31.939  63.874  30.670  1.00  0.00           O  
ATOM    779  O5'   U    25      32.939  65.775  31.904  1.00  0.00           O  
ATOM    780  C5'   U    25      34.019  66.615  32.334  1.00  0.00           C  
ATOM    781  H5'   U    25      34.123  67.425  31.611  1.00  0.00           H  
ATOM    782 H5''   U    25      34.970  66.087  32.276  1.00  0.00           H  
ATOM    783  C4'   U    25      33.867  67.080  33.791  1.00  0.00           C  
ATOM    784  H4'   U    25      34.811  67.522  34.111  1.00  0.00           H  
ATOM    785  O4'   U    25      32.740  67.980  33.958  1.00  0.00           O  
ATOM    786  C1'   U    25      32.186  67.779  35.243  1.00  0.00           C  
ATOM    787  H1'   U    25      32.494  68.648  35.825  1.00  0.00           H  
ATOM    788  N1    U    25      30.750  67.494  35.278  1.00  0.00           N  
ATOM    789  C6    U    25      30.122  66.665  34.389  1.00  0.00           C  
ATOM    790  H6    U    25      30.685  66.142  33.630  1.00  0.00           H  
ATOM    791  C5    U    25      28.782  66.372  34.426  1.00  0.00           C  
ATOM    792  H5    U    25      28.350  65.742  33.662  1.00  0.00           H  
ATOM    793  C4    U    25      27.964  67.016  35.446  1.00  0.00           C  
ATOM    794  O4    U    25      26.794  66.833  35.714  1.00  0.00           O  
ATOM    795  N3    U    25      28.657  67.871  36.281  1.00  0.00           N  
ATOM    796  H3    U    25      28.111  68.298  37.016  1.00  0.00           H  
ATOM    797  C2    U    25      29.992  68.263  36.119  1.00  0.00           C  
ATOM    798  O2    U    25      30.406  69.195  36.808  1.00  0.00           O  
ATOM    799  C3'   U    25      33.593  65.914  34.713  1.00  0.00           C  
ATOM    800  H3'   U    25      32.839  65.247  34.295  1.00  0.00           H  
ATOM    801  C2'   U    25      32.933  66.690  35.864  1.00  0.00           C  
ATOM    802  H2'   U    25      32.257  66.064  36.446  1.00  0.00           H  
ATOM    803  O2'   U    25      33.937  67.256  36.666  1.00  0.00           O  
ATOM    804 HO2'   U    25      34.645  66.634  36.845  1.00  0.00           H  
ATOM    805  O3'   U    25      34.764  65.307  35.197  1.00  0.00           O  
ATOM    806  P     C    26      34.676  63.881  35.813  1.00  0.00           P  
ATOM    807  OP1   C    26      36.075  63.483  36.113  1.00  0.00           O  
ATOM    808  OP2   C    26      34.018  62.962  34.835  1.00  0.00           O  
ATOM    809  O5'   C    26      33.893  64.036  37.162  1.00  0.00           O  
ATOM    810  C5'   C    26      34.462  64.345  38.356  1.00  0.00           C  
ATOM    811  H5'   C    26      35.071  65.232  38.183  1.00  0.00           H  
ATOM    812 H5''   C    26      35.175  63.559  38.605  1.00  0.00           H  
ATOM    813  C4'   C    26      33.417  64.679  39.478  1.00  0.00           C  
ATOM    814  H4'   C    26      33.852  65.217  40.320  1.00  0.00           H  
ATOM    815  O4'   C    26      32.374  65.522  38.912  1.00  0.00           O  
ATOM    816  C1'   C    26      31.125  65.252  39.494  1.00  0.00           C  
ATOM    817  H1'   C    26      30.608  66.137  39.866  1.00  0.00           H  
ATOM    818  N1    C    26      30.151  64.497  38.509  1.00  0.00           N  
ATOM    819  C6    C    26      30.579  64.001  37.333  1.00  0.00           C  
ATOM    820  H6    C    26      31.635  64.074  37.115  1.00  0.00           H  
ATOM    821  C5    C    26      29.714  63.384  36.463  1.00  0.00           C  
ATOM    822  H5    C    26      30.080  62.824  35.615  1.00  0.00           H  
ATOM    823  C4    C    26      28.342  63.450  36.810  1.00  0.00           C  
ATOM    824  N4    C    26      27.458  62.912  36.019  1.00  0.00           N  
ATOM    825  H41   C    26      26.472  62.819  36.216  1.00  0.00           H  
ATOM    826  H42   C    26      27.883  62.527  35.188  1.00  0.00           H  
ATOM    827  N3    C    26      27.885  64.013  37.914  1.00  0.00           N  
ATOM    828  C2    C    26      28.761  64.599  38.732  1.00  0.00           C  
ATOM    829  O2    C    26      28.309  65.184  39.709  1.00  0.00           O  
ATOM    830  C3'   C    26      32.651  63.558  40.058  1.00  0.00           C  
ATOM    831  H3'   C    26      32.228  62.876  39.321  1.00  0.00           H  
ATOM    832  C2'   C    26      31.476  64.302  40.685  1.00  0.00           C  
ATOM    833  H2'   C    26      30.710  63.606  41.028  1.00  0.00           H  
ATOM    834  O2'   C    26      31.719  65.178  41.737  1.00  0.00           O  
ATOM    835 HO2'   C    26      32.229  64.678  42.378  1.00  0.00           H  
ATOM    836  O3'   C    26      33.399  62.873  41.062  1.00  0.00           O  
ATOM    837  P     G    27      33.123  61.247  41.194  1.00  0.00           P  
ATOM    838  OP1   G    27      34.072  60.779  42.185  1.00  0.00           O  
ATOM    839  OP2   G    27      33.095  60.590  39.865  1.00  0.00           O  
ATOM    840  O5'   G    27      31.655  61.107  41.766  1.00  0.00           O  
ATOM    841  C5'   G    27      31.336  61.405  43.140  1.00  0.00           C  
ATOM    842  H5'   G    27      31.736  62.372  43.446  1.00  0.00           H  
ATOM    843 H5''   G    27      31.820  60.640  43.746  1.00  0.00           H  
ATOM    844  C4'   G    27      29.906  61.532  43.432  1.00  0.00           C  
ATOM    845  H4'   G    27      29.821  61.881  44.461  1.00  0.00           H  
ATOM    846  O4'   G    27      29.205  62.462  42.634  1.00  0.00           O  
ATOM    847  C1'   G    27      28.021  61.861  42.294  1.00  0.00           C  
ATOM    848  H1'   G    27      27.187  62.546  42.449  1.00  0.00           H  
ATOM    849  N9    G    27      28.028  61.327  40.875  1.00  0.00           N  
ATOM    850  C8    G    27      29.046  61.478  39.872  1.00  0.00           C  
ATOM    851  H8    G    27      29.987  61.979  40.050  1.00  0.00           H  
ATOM    852  N7    G    27      28.733  60.960  38.696  1.00  0.00           N  
ATOM    853  C5    G    27      27.466  60.517  38.866  1.00  0.00           C  
ATOM    854  C6    G    27      26.562  59.804  37.989  1.00  0.00           C  
ATOM    855  O6    G    27      26.729  59.505  36.801  1.00  0.00           O  
ATOM    856  N1    G    27      25.312  59.418  38.546  1.00  0.00           N  
ATOM    857  H1    G    27      24.711  58.845  37.971  1.00  0.00           H  
ATOM    858  C2    G    27      25.021  59.620  39.873  1.00  0.00           C  
ATOM    859  N2    G    27      23.845  59.339  40.351  1.00  0.00           N  
ATOM    860  H21   G    27      23.233  58.732  39.825  1.00  0.00           H  
ATOM    861  H22   G    27      23.582  59.644  41.278  1.00  0.00           H  
ATOM    862  N3    G    27      25.853  60.274  40.676  1.00  0.00           N  
ATOM    863  C4    G    27      27.032  60.684  40.180  1.00  0.00           C  
ATOM    864  C3'   G    27      29.256  60.157  43.292  1.00  0.00           C  
ATOM    865  H3'   G    27      29.654  59.760  42.359  1.00  0.00           H  
ATOM    866  C2'   G    27      27.799  60.596  43.134  1.00  0.00           C  
ATOM    867  H2'   G    27      27.339  59.775  42.584  1.00  0.00           H  
ATOM    868  O2'   G    27      27.186  60.865  44.376  1.00  0.00           O  
ATOM    869 HO2'   G    27      26.302  61.191  44.189  1.00  0.00           H  
ATOM    870  O3'   G    27      29.449  59.106  44.305  1.00  0.00           O  
ATOM    871  P     A    28      29.557  57.585  43.919  1.00  0.00           P  
ATOM    872  OP1   A    28      29.737  56.890  45.231  1.00  0.00           O  
ATOM    873  OP2   A    28      30.543  57.404  42.844  1.00  0.00           O  
ATOM    874  O5'   A    28      28.202  57.064  43.252  1.00  0.00           O  
ATOM    875  C5'   A    28      27.076  57.008  44.055  1.00  0.00           C  
ATOM    876  H5'   A    28      27.032  58.069  44.300  1.00  0.00           H  
ATOM    877 H5''   A    28      27.222  56.411  44.955  1.00  0.00           H  
ATOM    878  C4'   A    28      25.813  56.520  43.369  1.00  0.00           C  
ATOM    879  H4'   A    28      24.979  56.536  44.072  1.00  0.00           H  
ATOM    880  O4'   A    28      25.388  57.245  42.251  1.00  0.00           O  
ATOM    881  C1'   A    28      24.943  56.350  41.229  1.00  0.00           C  
ATOM    882  H1'   A    28      23.978  56.630  40.807  1.00  0.00           H  
ATOM    883  N9    A    28      25.844  56.187  40.150  1.00  0.00           N  
ATOM    884  C8    A    28      27.087  56.832  40.085  1.00  0.00           C  
ATOM    885  H8    A    28      27.556  57.255  40.962  1.00  0.00           H  
ATOM    886  N7    A    28      27.548  56.911  38.892  1.00  0.00           N  
ATOM    887  C5    A    28      26.552  56.340  38.104  1.00  0.00           C  
ATOM    888  C6    A    28      26.364  56.166  36.696  1.00  0.00           C  
ATOM    889  N6    A    28      27.141  56.632  35.754  1.00  0.00           N  
ATOM    890  H61   A    28      26.923  56.286  34.830  1.00  0.00           H  
ATOM    891  H62   A    28      27.917  57.219  36.025  1.00  0.00           H  
ATOM    892  N1    A    28      25.246  55.567  36.229  1.00  0.00           N  
ATOM    893  C2    A    28      24.299  55.153  37.112  1.00  0.00           C  
ATOM    894  H2    A    28      23.485  54.600  36.666  1.00  0.00           H  
ATOM    895  N3    A    28      24.324  55.281  38.430  1.00  0.00           N  
ATOM    896  C4    A    28      25.497  55.875  38.869  1.00  0.00           C  
ATOM    897  C3'   A    28      25.891  55.082  42.938  1.00  0.00           C  
ATOM    898  H3'   A    28      26.834  55.030  42.394  1.00  0.00           H  
ATOM    899  C2'   A    28      24.746  54.951  41.925  1.00  0.00           C  
ATOM    900  H2'   A    28      24.889  54.120  41.235  1.00  0.00           H  
ATOM    901  O2'   A    28      23.423  54.876  42.530  1.00  0.00           O  
ATOM    902 HO2'   A    28      23.272  55.786  42.795  1.00  0.00           H  
ATOM    903  O3'   A    28      25.882  54.217  44.001  1.00  0.00           O  
ATOM    904  P     C    29      26.696  52.880  43.999  1.00  0.00           P  
ATOM    905  OP1   C    29      26.344  52.210  45.231  1.00  0.00           O  
ATOM    906  OP2   C    29      28.084  53.357  43.771  1.00  0.00           O  
ATOM    907  O5'   C    29      26.194  51.951  42.788  1.00  0.00           O  
ATOM    908  C5'   C    29      25.022  51.207  42.887  1.00  0.00           C  
ATOM    909  H5'   C    29      24.211  51.795  43.317  1.00  0.00           H  
ATOM    910 H5''   C    29      25.329  50.398  43.550  1.00  0.00           H  
ATOM    911  C4'   C    29      24.534  50.651  41.529  1.00  0.00           C  
ATOM    912  H4'   C    29      23.576  50.134  41.483  1.00  0.00           H  
ATOM    913  O4'   C    29      24.420  51.712  40.478  1.00  0.00           O  
ATOM    914  C1'   C    29      24.785  51.279  39.242  1.00  0.00           C  
ATOM    915  H1'   C    29      23.966  51.416  38.536  1.00  0.00           H  
ATOM    916  N1    C    29      25.918  52.036  38.633  1.00  0.00           N  
ATOM    917  C6    C    29      26.780  52.728  39.461  1.00  0.00           C  
ATOM    918  H6    C    29      26.657  52.643  40.530  1.00  0.00           H  
ATOM    919  C5    C    29      27.781  53.426  38.915  1.00  0.00           C  
ATOM    920  H5    C    29      28.428  53.983  39.576  1.00  0.00           H  
ATOM    921  C4    C    29      28.067  53.336  37.506  1.00  0.00           C  
ATOM    922  N4    C    29      28.958  54.108  36.845  1.00  0.00           N  
ATOM    923  H41   C    29      29.053  54.027  35.843  1.00  0.00           H  
ATOM    924  H42   C    29      29.485  54.788  37.373  1.00  0.00           H  
ATOM    925  N3    C    29      27.220  52.712  36.721  1.00  0.00           N  
ATOM    926  C2    C    29      26.163  52.054  37.264  1.00  0.00           C  
ATOM    927  O2    C    29      25.453  51.400  36.567  1.00  0.00           O  
ATOM    928  C3'   C    29      25.551  49.705  40.905  1.00  0.00           C  
ATOM    929  H3'   C    29      26.505  50.178  41.139  1.00  0.00           H  
ATOM    930  C2'   C    29      25.134  49.826  39.366  1.00  0.00           C  
ATOM    931  H2'   C    29      25.984  49.602  38.721  1.00  0.00           H  
ATOM    932  O2'   C    29      23.917  49.066  39.148  1.00  0.00           O  
ATOM    933 HO2'   C    29      23.894  48.509  39.930  1.00  0.00           H  
ATOM    934  O3'   C    29      25.447  48.361  41.427  1.00  0.00           O  
ATOM    935  P     U    30      26.534  47.310  41.106  1.00  0.00           P  
ATOM    936  OP1   U    30      26.138  46.089  41.849  1.00  0.00           O  
ATOM    937  OP2   U    30      27.824  47.950  41.516  1.00  0.00           O  
ATOM    938  O5'   U    30      26.638  46.922  39.522  1.00  0.00           O  
ATOM    939  C5'   U    30      25.728  46.081  38.927  1.00  0.00           C  
ATOM    940  H5'   U    30      24.753  46.483  39.201  1.00  0.00           H  
ATOM    941 H5''   U    30      25.831  45.028  39.191  1.00  0.00           H  
ATOM    942  C4'   U    30      25.834  46.218  37.389  1.00  0.00           C  
ATOM    943  H4'   U    30      25.026  45.680  36.892  1.00  0.00           H  
ATOM    944  O4'   U    30      25.869  47.558  36.871  1.00  0.00           O  
ATOM    945  C1'   U    30      26.708  47.735  35.740  1.00  0.00           C  
ATOM    946  H1'   U    30      25.992  47.955  34.948  1.00  0.00           H  
ATOM    947  N1    U    30      27.815  48.711  35.695  1.00  0.00           N  
ATOM    948  C6    U    30      28.353  49.142  36.934  1.00  0.00           C  
ATOM    949  H6    U    30      27.904  48.836  37.868  1.00  0.00           H  
ATOM    950  C5    U    30      29.270  50.109  36.892  1.00  0.00           C  
ATOM    951  H5    U    30      29.672  50.511  37.810  1.00  0.00           H  
ATOM    952  C4    U    30      29.956  50.498  35.629  1.00  0.00           C  
ATOM    953  O4    U    30      30.763  51.419  35.610  1.00  0.00           O  
ATOM    954  N3    U    30      29.569  49.879  34.529  1.00  0.00           N  
ATOM    955  H3    U    30      29.971  50.101  33.630  1.00  0.00           H  
ATOM    956  C2    U    30      28.532  48.949  34.522  1.00  0.00           C  
ATOM    957  O2    U    30      28.150  48.478  33.470  1.00  0.00           O  
ATOM    958  C3'   U    30      27.253  45.709  36.969  1.00  0.00           C  
ATOM    959  H3'   U    30      28.029  46.232  37.527  1.00  0.00           H  
ATOM    960  C2'   U    30      27.296  46.330  35.588  1.00  0.00           C  
ATOM    961  H2'   U    30      28.312  46.256  35.200  1.00  0.00           H  
ATOM    962  O2'   U    30      26.503  45.652  34.612  1.00  0.00           O  
ATOM    963 HO2'   U    30      27.055  45.537  33.835  1.00  0.00           H  
ATOM    964  O3'   U    30      27.397  44.260  37.071  1.00  0.00           O  
ATOM    965  P     A    31      28.834  43.621  36.791  1.00  0.00           P  
ATOM    966  OP1   A    31      28.670  42.181  37.063  1.00  0.00           O  
ATOM    967  OP2   A    31      29.838  44.330  37.673  1.00  0.00           O  
ATOM    968  O5'   A    31      29.226  43.817  35.243  1.00  0.00           O  
ATOM    969  C5'   A    31      28.619  43.093  34.267  1.00  0.00           C  
ATOM    970  H5'   A    31      27.539  43.228  34.326  1.00  0.00           H  
ATOM    971 H5''   A    31      28.736  42.013  34.360  1.00  0.00           H  
ATOM    972  C4'   A    31      29.065  43.623  32.883  1.00  0.00           C  
ATOM    973  H4'   A    31      28.374  43.170  32.172  1.00  0.00           H  
ATOM    974  O4'   A    31      28.827  45.001  32.818  1.00  0.00           O  
ATOM    975  C1'   A    31      29.937  45.478  32.009  1.00  0.00           C  
ATOM    976  H1'   A    31      29.613  46.041  31.134  1.00  0.00           H  
ATOM    977  N9    A    31      30.701  46.503  32.825  1.00  0.00           N  
ATOM    978  C8    A    31      30.842  46.600  34.204  1.00  0.00           C  
ATOM    979  H8    A    31      30.330  45.915  34.864  1.00  0.00           H  
ATOM    980  N7    A    31      31.779  47.474  34.552  1.00  0.00           N  
ATOM    981  C5    A    31      32.304  47.997  33.409  1.00  0.00           C  
ATOM    982  C6    A    31      33.152  49.082  33.013  1.00  0.00           C  
ATOM    983  N6    A    31      33.659  49.933  33.880  1.00  0.00           N  
ATOM    984  H61   A    31      34.284  50.604  33.458  1.00  0.00           H  
ATOM    985  H62   A    31      33.245  49.912  34.801  1.00  0.00           H  
ATOM    986  N1    A    31      33.550  49.249  31.785  1.00  0.00           N  
ATOM    987  C2    A    31      32.934  48.539  30.876  1.00  0.00           C  
ATOM    988  H2    A    31      33.285  48.872  29.910  1.00  0.00           H  
ATOM    989  N3    A    31      32.024  47.580  31.039  1.00  0.00           N  
ATOM    990  C4    A    31      31.647  47.387  32.339  1.00  0.00           C  
ATOM    991  C3'   A    31      30.565  43.365  32.672  1.00  0.00           C  
ATOM    992  H3'   A    31      31.054  43.728  33.576  1.00  0.00           H  
ATOM    993  C2'   A    31      30.789  44.260  31.493  1.00  0.00           C  
ATOM    994  H2'   A    31      31.856  44.397  31.316  1.00  0.00           H  
ATOM    995  O2'   A    31      30.175  43.716  30.354  1.00  0.00           O  
ATOM    996 HO2'   A    31      30.125  42.770  30.510  1.00  0.00           H  
ATOM    997  O3'   A    31      30.967  42.080  32.324  1.00  0.00           O  
ATOM    998  P     G    32      32.433  41.627  32.645  1.00  0.00           P  
ATOM    999  OP1   G    32      32.583  40.218  32.309  1.00  0.00           O  
ATOM   1000  OP2   G    32      32.742  42.139  34.021  1.00  0.00           O  
ATOM   1001  O5'   G    32      33.347  42.453  31.597  1.00  0.00           O  
ATOM   1002  C5'   G    32      33.374  42.146  30.173  1.00  0.00           C  
ATOM   1003  H5'   G    32      32.406  42.131  29.673  1.00  0.00           H  
ATOM   1004 H5''   G    32      33.748  41.141  29.976  1.00  0.00           H  
ATOM   1005  C4'   G    32      34.338  43.122  29.414  1.00  0.00           C  
ATOM   1006  H4'   G    32      34.164  42.869  28.368  1.00  0.00           H  
ATOM   1007  O4'   G    32      33.897  44.453  29.561  1.00  0.00           O  
ATOM   1008  C1'   G    32      35.078  45.259  29.592  1.00  0.00           C  
ATOM   1009  H1'   G    32      35.140  46.031  28.825  1.00  0.00           H  
ATOM   1010  N9    G    32      35.240  45.889  30.924  1.00  0.00           N  
ATOM   1011  C8    G    32      34.579  45.641  32.149  1.00  0.00           C  
ATOM   1012  H8    G    32      33.810  44.893  32.276  1.00  0.00           H  
ATOM   1013  N7    G    32      34.955  46.516  33.055  1.00  0.00           N  
ATOM   1014  C5    G    32      35.978  47.238  32.522  1.00  0.00           C  
ATOM   1015  C6    G    32      36.841  48.239  33.107  1.00  0.00           C  
ATOM   1016  O6    G    32      36.903  48.731  34.257  1.00  0.00           O  
ATOM   1017  N1    G    32      37.700  48.748  32.166  1.00  0.00           N  
ATOM   1018  H1    G    32      38.322  49.499  32.431  1.00  0.00           H  
ATOM   1019  C2    G    32      37.948  48.124  30.924  1.00  0.00           C  
ATOM   1020  N2    G    32      38.993  48.643  30.285  1.00  0.00           N  
ATOM   1021  H21   G    32      39.745  49.164  30.713  1.00  0.00           H  
ATOM   1022  H22   G    32      39.318  48.107  29.493  1.00  0.00           H  
ATOM   1023  N3    G    32      37.140  47.203  30.394  1.00  0.00           N  
ATOM   1024  C4    G    32      36.224  46.775  31.250  1.00  0.00           C  
ATOM   1025  C3'   G    32      35.836  43.111  29.971  1.00  0.00           C  
ATOM   1026  H3'   G    32      35.697  43.206  31.048  1.00  0.00           H  
ATOM   1027  C2'   G    32      36.322  44.408  29.296  1.00  0.00           C  
ATOM   1028  H2'   G    32      37.223  44.721  29.823  1.00  0.00           H  
ATOM   1029  O2'   G    32      36.532  44.109  27.973  1.00  0.00           O  
ATOM   1030 HO2'   G    32      37.367  44.508  27.717  1.00  0.00           H  
ATOM   1031  O3'   G    32      36.531  41.961  29.627  1.00  0.00           O  
ATOM   1032  P     A    33      37.436  41.188  30.610  1.00  0.00           P  
ATOM   1033  OP1   A    33      37.591  39.788  30.155  1.00  0.00           O  
ATOM   1034  OP2   A    33      36.917  41.297  31.985  1.00  0.00           O  
ATOM   1035  O5'   A    33      38.711  42.120  30.398  1.00  0.00           O  
ATOM   1036  C5'   A    33      39.497  41.979  29.254  1.00  0.00           C  
ATOM   1037  H5'   A    33      38.940  42.225  28.350  1.00  0.00           H  
ATOM   1038 H5''   A    33      40.053  41.042  29.210  1.00  0.00           H  
ATOM   1039  C4'   A    33      40.582  43.025  29.330  1.00  0.00           C  
ATOM   1040  H4'   A    33      41.256  42.882  28.484  1.00  0.00           H  
ATOM   1041  O4'   A    33      40.040  44.299  29.513  1.00  0.00           O  
ATOM   1042  C1'   A    33      40.915  45.060  30.288  1.00  0.00           C  
ATOM   1043  H1'   A    33      41.235  45.904  29.678  1.00  0.00           H  
ATOM   1044  N9    A    33      40.251  45.477  31.612  1.00  0.00           N  
ATOM   1045  C8    A    33      39.080  45.093  32.208  1.00  0.00           C  
ATOM   1046  H8    A    33      38.468  44.326  31.757  1.00  0.00           H  
ATOM   1047  N7    A    33      38.832  45.697  33.361  1.00  0.00           N  
ATOM   1048  C5    A    33      39.860  46.623  33.518  1.00  0.00           C  
ATOM   1049  C6    A    33      40.235  47.625  34.448  1.00  0.00           C  
ATOM   1050  N6    A    33      39.450  48.021  35.432  1.00  0.00           N  
ATOM   1051  H61   A    33      39.780  48.645  36.155  1.00  0.00           H  
ATOM   1052  H62   A    33      38.513  47.677  35.588  1.00  0.00           H  
ATOM   1053  N1    A    33      41.449  48.293  34.360  1.00  0.00           N  
ATOM   1054  C2    A    33      42.152  48.007  33.276  1.00  0.00           C  
ATOM   1055  H2    A    33      43.152  48.398  33.159  1.00  0.00           H  
ATOM   1056  N3    A    33      41.905  47.070  32.389  1.00  0.00           N  
ATOM   1057  C4    A    33      40.751  46.404  32.516  1.00  0.00           C  
ATOM   1058  C3'   A    33      41.443  42.856  30.575  1.00  0.00           C  
ATOM   1059  H3'   A    33      40.843  42.745  31.479  1.00  0.00           H  
ATOM   1060  C2'   A    33      42.196  44.219  30.615  1.00  0.00           C  
ATOM   1061  H2'   A    33      42.681  44.438  31.567  1.00  0.00           H  
ATOM   1062  O2'   A    33      43.074  44.499  29.518  1.00  0.00           O  
ATOM   1063 HO2'   A    33      43.660  45.179  29.860  1.00  0.00           H  
ATOM   1064  O3'   A    33      42.329  41.713  30.435  1.00  0.00           O  
ATOM   1065  P     G    34      43.197  41.166  31.686  1.00  0.00           P  
ATOM   1066  OP1   G    34      44.210  40.309  31.082  1.00  0.00           O  
ATOM   1067  OP2   G    34      42.344  40.617  32.750  1.00  0.00           O  
ATOM   1068  O5'   G    34      44.071  42.361  32.359  1.00  0.00           O  
ATOM   1069  C5'   G    34      45.359  42.718  31.764  1.00  0.00           C  
ATOM   1070  H5'   G    34      45.206  42.747  30.685  1.00  0.00           H  
ATOM   1071 H5''   G    34      45.996  41.858  31.970  1.00  0.00           H  
ATOM   1072  C4'   G    34      46.022  44.044  32.336  1.00  0.00           C  
ATOM   1073  H4'   G    34      46.931  44.268  31.778  1.00  0.00           H  
ATOM   1074  O4'   G    34      45.139  45.119  32.458  1.00  0.00           O  
ATOM   1075  C1'   G    34      45.510  45.886  33.641  1.00  0.00           C  
ATOM   1076  H1'   G    34      45.627  46.960  33.498  1.00  0.00           H  
ATOM   1077  N9    G    34      44.362  45.790  34.570  1.00  0.00           N  
ATOM   1078  C8    G    34      43.403  44.839  34.773  1.00  0.00           C  
ATOM   1079  H8    G    34      43.379  43.961  34.145  1.00  0.00           H  
ATOM   1080  N7    G    34      42.498  45.156  35.613  1.00  0.00           N  
ATOM   1081  C5    G    34      42.963  46.334  36.190  1.00  0.00           C  
ATOM   1082  C6    G    34      42.528  47.234  37.265  1.00  0.00           C  
ATOM   1083  O6    G    34      41.448  47.189  37.850  1.00  0.00           O  
ATOM   1084  N1    G    34      43.405  48.214  37.667  1.00  0.00           N  
ATOM   1085  H1    G    34      43.075  48.786  38.432  1.00  0.00           H  
ATOM   1086  C2    G    34      44.639  48.436  37.093  1.00  0.00           C  
ATOM   1087  N2    G    34      45.399  49.436  37.566  1.00  0.00           N  
ATOM   1088  H21   G    34      45.055  50.027  38.310  1.00  0.00           H  
ATOM   1089  H22   G    34      46.276  49.601  37.095  1.00  0.00           H  
ATOM   1090  N3    G    34      45.014  47.811  35.925  1.00  0.00           N  
ATOM   1091  C4    G    34      44.177  46.735  35.575  1.00  0.00           C  
ATOM   1092  C3'   G    34      46.501  43.810  33.813  1.00  0.00           C  
ATOM   1093  H3'   G    34      45.851  43.186  34.426  1.00  0.00           H  
ATOM   1094  C2'   G    34      46.712  45.196  34.285  1.00  0.00           C  
ATOM   1095  H2'   G    34      46.680  45.301  35.370  1.00  0.00           H  
ATOM   1096  O2'   G    34      47.831  45.814  33.726  1.00  0.00           O  
ATOM   1097 HO2'   G    34      47.854  46.675  34.151  1.00  0.00           H  
ATOM   1098  O3'   G    34      47.805  43.036  33.680  1.00  0.00           O  
ATOM   1099  P     C    35      48.150  41.955  34.782  1.00  0.00           P  
ATOM   1100  OP1   C    35      49.470  41.399  34.378  1.00  0.00           O  
ATOM   1101  OP2   C    35      47.007  40.984  34.895  1.00  0.00           O  
ATOM   1102  O5'   C    35      48.319  42.729  36.161  1.00  0.00           O  
ATOM   1103  C5'   C    35      49.414  43.724  36.321  1.00  0.00           C  
ATOM   1104  H5'   C    35      49.659  44.160  35.353  1.00  0.00           H  
ATOM   1105 H5''   C    35      50.325  43.177  36.564  1.00  0.00           H  
ATOM   1106  C4'   C    35      49.148  44.716  37.372  1.00  0.00           C  
ATOM   1107  H4'   C    35      49.896  45.505  37.301  1.00  0.00           H  
ATOM   1108  O4'   C    35      47.936  45.392  37.268  1.00  0.00           O  
ATOM   1109  C1'   C    35      47.492  45.820  38.579  1.00  0.00           C  
ATOM   1110  H1'   C    35      47.706  46.882  38.698  1.00  0.00           H  
ATOM   1111  N1    C    35      46.049  45.436  38.933  1.00  0.00           N  
ATOM   1112  C6    C    35      45.528  44.220  38.538  1.00  0.00           C  
ATOM   1113  H6    C    35      46.106  43.501  37.978  1.00  0.00           H  
ATOM   1114  C5    C    35      44.244  43.915  38.755  1.00  0.00           C  
ATOM   1115  H5    C    35      43.820  42.951  38.517  1.00  0.00           H  
ATOM   1116  C4    C    35      43.414  44.833  39.472  1.00  0.00           C  
ATOM   1117  N4    C    35      42.188  44.438  39.710  1.00  0.00           N  
ATOM   1118  H41   C    35      41.659  44.999  40.363  1.00  0.00           H  
ATOM   1119  H42   C    35      41.893  43.520  39.412  1.00  0.00           H  
ATOM   1120  N3    C    35      43.903  45.991  39.880  1.00  0.00           N  
ATOM   1121  C2    C    35      45.181  46.314  39.597  1.00  0.00           C  
ATOM   1122  O2    C    35      45.634  47.352  39.978  1.00  0.00           O  
ATOM   1123  C3'   C    35      49.120  44.078  38.792  1.00  0.00           C  
ATOM   1124  H3'   C    35      48.471  43.202  38.813  1.00  0.00           H  
ATOM   1125  C2'   C    35      48.466  45.266  39.634  1.00  0.00           C  
ATOM   1126  H2'   C    35      47.865  44.844  40.439  1.00  0.00           H  
ATOM   1127  O2'   C    35      49.459  46.104  40.086  1.00  0.00           O  
ATOM   1128 HO2'   C    35      50.158  45.590  40.498  1.00  0.00           H  
ATOM   1129  O3'   C    35      50.378  43.770  39.230  1.00  0.00           O  
ATOM   1130  P     C    36      50.734  42.888  40.433  1.00  0.00           P  
ATOM   1131  OP1   C    36      52.243  42.807  40.389  1.00  0.00           O  
ATOM   1132  OP2   C    36      50.035  41.638  40.379  1.00  0.00           O  
ATOM   1133  O5'   C    36      50.245  43.643  41.750  1.00  0.00           O  
ATOM   1134  C5'   C    36      51.116  44.395  42.566  1.00  0.00           C  
ATOM   1135  H5'   C    36      51.582  45.133  41.912  1.00  0.00           H  
ATOM   1136 H5''   C    36      52.003  43.902  42.966  1.00  0.00           H  
ATOM   1137  C4'   C    36      50.273  45.014  43.697  1.00  0.00           C  
ATOM   1138  H4'   C    36      50.874  45.689  44.306  1.00  0.00           H  
ATOM   1139  O4'   C    36      49.146  45.670  43.168  1.00  0.00           O  
ATOM   1140  C1'   C    36      48.122  45.753  44.149  1.00  0.00           C  
ATOM   1141  H1'   C    36      47.991  46.822  44.317  1.00  0.00           H  
ATOM   1142  N1    C    36      46.787  45.240  43.719  1.00  0.00           N  
ATOM   1143  C6    C    36      46.567  44.371  42.719  1.00  0.00           C  
ATOM   1144  H6    C    36      47.356  43.908  42.145  1.00  0.00           H  
ATOM   1145  C5    C    36      45.306  44.012  42.370  1.00  0.00           C  
ATOM   1146  H5    C    36      45.155  43.279  41.592  1.00  0.00           H  
ATOM   1147  C4    C    36      44.228  44.407  43.120  1.00  0.00           C  
ATOM   1148  N4    C    36      43.043  43.968  42.854  1.00  0.00           N  
ATOM   1149  H41   C    36      42.279  44.321  43.412  1.00  0.00           H  
ATOM   1150  H42   C    36      42.929  43.323  42.084  1.00  0.00           H  
ATOM   1151  N3    C    36      44.416  45.221  44.150  1.00  0.00           N  
ATOM   1152  C2    C    36      45.693  45.586  44.484  1.00  0.00           C  
ATOM   1153  O2    C    36      45.782  46.361  45.425  1.00  0.00           O  
ATOM   1154  C3'   C    36      49.777  43.976  44.660  1.00  0.00           C  
ATOM   1155  H3'   C    36      49.255  43.175  44.135  1.00  0.00           H  
ATOM   1156  C2'   C    36      48.710  44.941  45.282  1.00  0.00           C  
ATOM   1157  H2'   C    36      47.958  44.372  45.828  1.00  0.00           H  
ATOM   1158  O2'   C    36      49.367  45.812  46.127  1.00  0.00           O  
ATOM   1159 HO2'   C    36      49.812  45.338  46.832  1.00  0.00           H  
ATOM   1160  O3'   C    36      50.717  43.516  45.671  1.00  0.00           O  
ATOM   1161  P     C    37      50.340  42.203  46.475  1.00  0.00           P  
ATOM   1162  OP1   C    37      51.479  42.032  47.378  1.00  0.00           O  
ATOM   1163  OP2   C    37      49.911  41.125  45.574  1.00  0.00           O  
ATOM   1164  O5'   C    37      49.151  42.626  47.356  1.00  0.00           O  
ATOM   1165  C5'   C    37      49.308  43.403  48.562  1.00  0.00           C  
ATOM   1166  H5'   C    37      49.702  44.398  48.355  1.00  0.00           H  
ATOM   1167 H5''   C    37      49.864  42.979  49.398  1.00  0.00           H  
ATOM   1168  C4'   C    37      47.925  43.531  49.170  1.00  0.00           C  
ATOM   1169  H4'   C    37      47.978  44.175  50.048  1.00  0.00           H  
ATOM   1170  O4'   C    37      46.887  44.132  48.341  1.00  0.00           O  
ATOM   1171  C1'   C    37      45.591  43.670  48.755  1.00  0.00           C  
ATOM   1172  H1'   C    37      44.869  44.429  49.058  1.00  0.00           H  
ATOM   1173  N1    C    37      44.883  42.963  47.634  1.00  0.00           N  
ATOM   1174  C6    C    37      45.451  42.481  46.451  1.00  0.00           C  
ATOM   1175  H6    C    37      46.515  42.379  46.295  1.00  0.00           H  
ATOM   1176  C5    C    37      44.626  41.938  45.470  1.00  0.00           C  
ATOM   1177  H5    C    37      45.025  41.437  44.600  1.00  0.00           H  
ATOM   1178  C4    C    37      43.219  41.838  45.741  1.00  0.00           C  
ATOM   1179  N4    C    37      42.390  41.368  44.902  1.00  0.00           N  
ATOM   1180  H41   C    37      41.413  41.405  45.159  1.00  0.00           H  
ATOM   1181  H42   C    37      42.690  41.122  43.970  1.00  0.00           H  
ATOM   1182  N3    C    37      42.697  42.214  46.884  1.00  0.00           N  
ATOM   1183  C2    C    37      43.498  42.771  47.831  1.00  0.00           C  
ATOM   1184  O2    C    37      42.864  43.164  48.799  1.00  0.00           O  
ATOM   1185  C3'   C    37      47.260  42.240  49.726  1.00  0.00           C  
ATOM   1186  H3'   C    37      47.406  41.415  49.028  1.00  0.00           H  
ATOM   1187  C2'   C    37      45.847  42.736  49.920  1.00  0.00           C  
ATOM   1188  H2'   C    37      45.117  41.927  49.922  1.00  0.00           H  
ATOM   1189  O2'   C    37      45.683  43.470  51.131  1.00  0.00           O  
ATOM   1190 HO2'   C    37      46.431  43.268  51.697  1.00  0.00           H  
ATOM   1191  O3'   C    37      47.852  41.781  50.983  1.00  0.00           O  
ATOM   1192  P     U    38      47.864  40.202  51.380  1.00  0.00           P  
ATOM   1193  OP1   U    38      48.388  40.078  52.763  1.00  0.00           O  
ATOM   1194  OP2   U    38      48.633  39.459  50.348  1.00  0.00           O  
ATOM   1195  O5'   U    38      46.349  39.861  51.369  1.00  0.00           O  
ATOM   1196  C5'   U    38      45.640  40.236  52.533  1.00  0.00           C  
ATOM   1197  H5'   U    38      45.635  41.326  52.565  1.00  0.00           H  
ATOM   1198 H5''   U    38      46.256  40.005  53.403  1.00  0.00           H  
ATOM   1199  C4'   U    38      44.180  39.775  52.734  1.00  0.00           C  
ATOM   1200  H4'   U    38      43.873  40.332  53.619  1.00  0.00           H  
ATOM   1201  O4'   U    38      43.435  40.083  51.597  1.00  0.00           O  
ATOM   1202  C1'   U    38      42.883  38.909  50.967  1.00  0.00           C  
ATOM   1203  H1'   U    38      41.829  38.908  51.245  1.00  0.00           H  
ATOM   1204  N1    U    38      42.848  39.052  49.447  1.00  0.00           N  
ATOM   1205  C6    U    38      44.050  39.093  48.820  1.00  0.00           C  
ATOM   1206  H6    U    38      44.912  39.086  49.471  1.00  0.00           H  
ATOM   1207  C5    U    38      44.104  38.820  47.458  1.00  0.00           C  
ATOM   1208  H5    U    38      45.072  38.718  46.989  1.00  0.00           H  
ATOM   1209  C4    U    38      42.905  38.709  46.634  1.00  0.00           C  
ATOM   1210  O4    U    38      42.805  38.423  45.470  1.00  0.00           O  
ATOM   1211  N3    U    38      41.770  38.608  47.402  1.00  0.00           N  
ATOM   1212  H3    U    38      40.875  38.511  46.943  1.00  0.00           H  
ATOM   1213  C2    U    38      41.684  38.758  48.784  1.00  0.00           C  
ATOM   1214  O2    U    38      40.605  38.540  49.334  1.00  0.00           O  
ATOM   1215  C3'   U    38      44.011  38.233  52.898  1.00  0.00           C  
ATOM   1216  H3'   U    38      44.899  37.866  53.412  1.00  0.00           H  
ATOM   1217  C2'   U    38      43.631  37.734  51.455  1.00  0.00           C  
ATOM   1218  H2'   U    38      44.601  37.598  50.978  1.00  0.00           H  
ATOM   1219  O2'   U    38      42.818  36.529  51.381  1.00  0.00           O  
ATOM   1220 HO2'   U    38      42.180  36.508  52.098  1.00  0.00           H  
ATOM   1221  O3'   U    38      42.909  38.135  53.792  1.00  0.00           O  
ATOM   1222  P     G    39      42.285  36.837  54.363  1.00  0.00           P  
ATOM   1223  OP1   G    39      43.404  35.875  54.677  1.00  0.00           O  
ATOM   1224  OP2   G    39      41.272  36.369  53.411  1.00  0.00           O  
ATOM   1225  O5'   G    39      41.546  37.169  55.735  1.00  0.00           O  
ATOM   1226  C5'   G    39      41.601  36.131  56.784  1.00  0.00           C  
ATOM   1227  H5'   G    39      42.280  35.327  56.502  1.00  0.00           H  
ATOM   1228 H5''   G    39      40.638  35.621  56.812  1.00  0.00           H  
ATOM   1229  C4'   G    39      41.838  36.687  58.191  1.00  0.00           C  
ATOM   1230  H4'   G    39      41.721  35.879  58.913  1.00  0.00           H  
ATOM   1231  O4'   G    39      43.187  37.106  58.493  1.00  0.00           O  
ATOM   1232  C1'   G    39      43.196  38.484  58.679  1.00  0.00           C  
ATOM   1233  H1'   G    39      43.884  38.671  59.504  1.00  0.00           H  
ATOM   1234  N9    G    39      43.778  39.312  57.598  1.00  0.00           N  
ATOM   1235  C8    G    39      44.472  38.831  56.555  1.00  0.00           C  
ATOM   1236  H8    G    39      44.745  37.803  56.369  1.00  0.00           H  
ATOM   1237  N7    G    39      44.797  39.737  55.712  1.00  0.00           N  
ATOM   1238  C5    G    39      44.368  40.979  56.316  1.00  0.00           C  
ATOM   1239  C6    G    39      44.537  42.325  55.855  1.00  0.00           C  
ATOM   1240  O6    G    39      44.884  42.706  54.787  1.00  0.00           O  
ATOM   1241  N1    G    39      44.188  43.218  56.851  1.00  0.00           N  
ATOM   1242  H1    G    39      43.952  44.154  56.556  1.00  0.00           H  
ATOM   1243  C2    G    39      43.586  42.898  58.014  1.00  0.00           C  
ATOM   1244  N2    G    39      43.270  43.871  58.779  1.00  0.00           N  
ATOM   1245  H21   G    39      43.532  44.815  58.532  1.00  0.00           H  
ATOM   1246  H22   G    39      42.674  43.804  59.592  1.00  0.00           H  
ATOM   1247  N3    G    39      43.344  41.628  58.383  1.00  0.00           N  
ATOM   1248  C4    G    39      43.786  40.712  57.489  1.00  0.00           C  
ATOM   1249  C3'   G    39      40.838  37.780  58.529  1.00  0.00           C  
ATOM   1250  H3'   G    39      40.418  38.237  57.633  1.00  0.00           H  
ATOM   1251  C2'   G    39      41.782  38.877  59.020  1.00  0.00           C  
ATOM   1252  H2'   G    39      41.560  39.871  58.633  1.00  0.00           H  
ATOM   1253  O2'   G    39      41.561  38.922  60.395  1.00  0.00           O  
ATOM   1254 HO2'   G    39      40.716  38.518  60.605  1.00  0.00           H  
ATOM   1255  O3'   G    39      39.804  37.426  59.385  1.00  0.00           O  
ATOM   1256  P     C    40      38.252  37.802  58.981  1.00  0.00           P  
ATOM   1257  OP1   C    40      37.376  37.668  60.189  1.00  0.00           O  
ATOM   1258  OP2   C    40      37.905  36.976  57.767  1.00  0.00           O  
ATOM   1259  O5'   C    40      38.269  39.294  58.507  1.00  0.00           O  
ATOM   1260  C5'   C    40      38.369  40.199  59.605  1.00  0.00           C  
ATOM   1261  H5'   C    40      39.178  39.909  60.276  1.00  0.00           H  
ATOM   1262 H5''   C    40      37.370  40.231  60.039  1.00  0.00           H  
ATOM   1263  C4'   C    40      38.664  41.585  59.156  1.00  0.00           C  
ATOM   1264  H4'   C    40      38.714  42.160  60.081  1.00  0.00           H  
ATOM   1265  O4'   C    40      39.968  41.765  58.511  1.00  0.00           O  
ATOM   1266  C1'   C    40      39.820  42.840  57.471  1.00  0.00           C  
ATOM   1267  H1'   C    40      39.841  43.805  57.977  1.00  0.00           H  
ATOM   1268  N1    C    40      40.758  42.828  56.295  1.00  0.00           N  
ATOM   1269  C6    C    40      41.067  41.581  55.702  1.00  0.00           C  
ATOM   1270  H6    C    40      40.876  40.668  56.246  1.00  0.00           H  
ATOM   1271  C5    C    40      41.511  41.500  54.458  1.00  0.00           C  
ATOM   1272  H5    C    40      41.770  40.540  54.037  1.00  0.00           H  
ATOM   1273  C4    C    40      41.637  42.714  53.754  1.00  0.00           C  
ATOM   1274  N4    C    40      42.153  42.597  52.605  1.00  0.00           N  
ATOM   1275  H41   C    40      42.252  43.475  52.115  1.00  0.00           H  
ATOM   1276  H42   C    40      42.416  41.665  52.318  1.00  0.00           H  
ATOM   1277  N3    C    40      41.505  43.866  54.288  1.00  0.00           N  
ATOM   1278  C2    C    40      40.951  43.978  55.533  1.00  0.00           C  
ATOM   1279  O2    C    40      40.782  45.020  56.021  1.00  0.00           O  
ATOM   1280  C3'   C    40      37.580  42.190  58.254  1.00  0.00           C  
ATOM   1281  H3'   C    40      36.766  41.531  57.952  1.00  0.00           H  
ATOM   1282  C2'   C    40      38.378  42.601  57.013  1.00  0.00           C  
ATOM   1283  H2'   C    40      38.354  41.700  56.400  1.00  0.00           H  
ATOM   1284  O2'   C    40      37.824  43.750  56.319  1.00  0.00           O  
ATOM   1285 HO2'   C    40      36.957  43.709  55.909  1.00  0.00           H  
ATOM   1286  O3'   C    40      36.985  43.331  58.853  1.00  0.00           O  
ATOM   1287  P     A    41      35.455  43.225  59.297  1.00  0.00           P  
ATOM   1288  OP1   A    41      35.073  44.542  59.955  1.00  0.00           O  
ATOM   1289  OP2   A    41      35.243  41.936  60.020  1.00  0.00           O  
ATOM   1290  O5'   A    41      34.710  43.063  57.916  1.00  0.00           O  
ATOM   1291  C5'   A    41      34.261  44.144  57.191  1.00  0.00           C  
ATOM   1292  H5'   A    41      35.068  44.877  57.152  1.00  0.00           H  
ATOM   1293 H5''   A    41      33.530  44.581  57.871  1.00  0.00           H  
ATOM   1294  C4'   A    41      33.858  43.902  55.765  1.00  0.00           C  
ATOM   1295  H4'   A    41      33.637  44.897  55.379  1.00  0.00           H  
ATOM   1296  O4'   A    41      34.935  43.321  54.962  1.00  0.00           O  
ATOM   1297  C1'   A    41      34.447  42.209  54.264  1.00  0.00           C  
ATOM   1298  H1'   A    41      34.670  42.323  53.203  1.00  0.00           H  
ATOM   1299  N9    A    41      35.214  41.039  54.789  1.00  0.00           N  
ATOM   1300  C8    A    41      34.873  40.144  55.796  1.00  0.00           C  
ATOM   1301  H8    A    41      33.957  40.208  56.364  1.00  0.00           H  
ATOM   1302  N7    A    41      35.861  39.381  56.006  1.00  0.00           N  
ATOM   1303  C5    A    41      36.905  39.688  55.140  1.00  0.00           C  
ATOM   1304  C6    A    41      38.238  39.204  54.927  1.00  0.00           C  
ATOM   1305  N6    A    41      38.745  38.117  55.434  1.00  0.00           N  
ATOM   1306  H61   A    41      39.744  38.006  55.341  1.00  0.00           H  
ATOM   1307  H62   A    41      38.279  37.678  56.215  1.00  0.00           H  
ATOM   1308  N1    A    41      39.047  39.774  54.019  1.00  0.00           N  
ATOM   1309  C2    A    41      38.558  40.757  53.344  1.00  0.00           C  
ATOM   1310  H2    A    41      39.213  41.084  52.550  1.00  0.00           H  
ATOM   1311  N3    A    41      37.366  41.319  53.408  1.00  0.00           N  
ATOM   1312  C4    A    41      36.539  40.712  54.353  1.00  0.00           C  
ATOM   1313  C3'   A    41      32.689  43.001  55.619  1.00  0.00           C  
ATOM   1314  H3'   A    41      32.593  42.322  56.467  1.00  0.00           H  
ATOM   1315  C2'   A    41      32.906  42.166  54.399  1.00  0.00           C  
ATOM   1316  H2'   A    41      32.491  41.161  54.474  1.00  0.00           H  
ATOM   1317  O2'   A    41      32.467  42.845  53.221  1.00  0.00           O  
ATOM   1318 HO2'   A    41      31.512  42.793  53.135  1.00  0.00           H  
ATOM   1319  O3'   A    41      31.482  43.786  55.514  1.00  0.00           O  
ATOM   1320  P     A    42      29.996  43.111  55.624  1.00  0.00           P  
ATOM   1321  OP1   A    42      29.082  44.277  55.843  1.00  0.00           O  
ATOM   1322  OP2   A    42      29.912  41.992  56.567  1.00  0.00           O  
ATOM   1323  O5'   A    42      29.699  42.503  54.163  1.00  0.00           O  
ATOM   1324  C5'   A    42      29.330  43.334  53.000  1.00  0.00           C  
ATOM   1325  H5'   A    42      30.247  43.900  52.836  1.00  0.00           H  
ATOM   1326 H5''   A    42      28.516  44.021  53.231  1.00  0.00           H  
ATOM   1327  C4'   A    42      28.862  42.662  51.679  1.00  0.00           C  
ATOM   1328  H4'   A    42      28.560  43.476  51.020  1.00  0.00           H  
ATOM   1329  O4'   A    42      29.853  41.946  51.037  1.00  0.00           O  
ATOM   1330  C1'   A    42      29.561  40.594  50.872  1.00  0.00           C  
ATOM   1331  H1'   A    42      29.884  40.248  49.890  1.00  0.00           H  
ATOM   1332  N9    A    42      30.110  39.755  51.960  1.00  0.00           N  
ATOM   1333  C8    A    42      29.569  39.352  53.162  1.00  0.00           C  
ATOM   1334  H8    A    42      28.545  39.564  53.431  1.00  0.00           H  
ATOM   1335  N7    A    42      30.330  38.587  53.888  1.00  0.00           N  
ATOM   1336  C5    A    42      31.540  38.521  53.136  1.00  0.00           C  
ATOM   1337  C6    A    42      32.858  37.964  53.311  1.00  0.00           C  
ATOM   1338  N6    A    42      33.203  37.488  54.462  1.00  0.00           N  
ATOM   1339  H61   A    42      34.091  37.008  54.471  1.00  0.00           H  
ATOM   1340  H62   A    42      32.439  37.209  55.061  1.00  0.00           H  
ATOM   1341  N1    A    42      33.744  38.115  52.413  1.00  0.00           N  
ATOM   1342  C2    A    42      33.420  38.725  51.252  1.00  0.00           C  
ATOM   1343  H2    A    42      34.224  38.826  50.539  1.00  0.00           H  
ATOM   1344  N3    A    42      32.220  39.274  50.903  1.00  0.00           N  
ATOM   1345  C4    A    42      31.360  39.176  51.935  1.00  0.00           C  
ATOM   1346  C3'   A    42      27.666  41.728  51.889  1.00  0.00           C  
ATOM   1347  H3'   A    42      27.569  41.502  52.951  1.00  0.00           H  
ATOM   1348  C2'   A    42      27.996  40.611  50.914  1.00  0.00           C  
ATOM   1349  H2'   A    42      27.581  39.680  51.299  1.00  0.00           H  
ATOM   1350  O2'   A    42      27.510  40.901  49.606  1.00  0.00           O  
ATOM   1351 HO2'   A    42      27.524  40.042  49.179  1.00  0.00           H  
ATOM   1352  O3'   A    42      26.533  42.472  51.474  1.00  0.00           O  
ATOM   1353  P     U    43      25.009  41.998  51.730  1.00  0.00           P  
ATOM   1354  OP1   U    43      24.879  40.515  52.079  1.00  0.00           O  
ATOM   1355  OP2   U    43      24.143  42.471  50.624  1.00  0.00           O  
ATOM   1356  O5'   U    43      24.443  42.908  52.957  1.00  0.00           O  
ATOM   1357  C5'   U    43      24.995  42.756  54.271  1.00  0.00           C  
ATOM   1358  H5'   U    43      26.052  43.020  54.310  1.00  0.00           H  
ATOM   1359 H5''   U    43      24.784  41.761  54.663  1.00  0.00           H  
ATOM   1360  C4'   U    43      24.215  43.776  55.171  1.00  0.00           C  
ATOM   1361  H4'   U    43      24.474  43.481  56.187  1.00  0.00           H  
ATOM   1362  O4'   U    43      24.473  45.145  54.917  1.00  0.00           O  
ATOM   1363  C1'   U    43      23.299  45.944  54.978  1.00  0.00           C  
ATOM   1364  H1'   U    43      23.464  46.813  55.616  1.00  0.00           H  
ATOM   1365  N1    U    43      22.858  46.571  53.668  1.00  0.00           N  
ATOM   1366  C6    U    43      23.483  46.295  52.468  1.00  0.00           C  
ATOM   1367  H6    U    43      24.187  45.477  52.443  1.00  0.00           H  
ATOM   1368  C5    U    43      23.091  46.907  51.296  1.00  0.00           C  
ATOM   1369  H5    U    43      23.500  46.576  50.353  1.00  0.00           H  
ATOM   1370  C4    U    43      22.014  47.845  51.324  1.00  0.00           C  
ATOM   1371  O4    U    43      21.499  48.428  50.371  1.00  0.00           O  
ATOM   1372  N3    U    43      21.453  48.096  52.567  1.00  0.00           N  
ATOM   1373  H3    U    43      21.012  48.995  52.698  1.00  0.00           H  
ATOM   1374  C2    U    43      21.818  47.526  53.745  1.00  0.00           C  
ATOM   1375  O2    U    43      21.186  47.832  54.780  1.00  0.00           O  
ATOM   1376  C3'   U    43      22.722  43.691  55.037  1.00  0.00           C  
ATOM   1377  H3'   U    43      22.445  43.606  53.986  1.00  0.00           H  
ATOM   1378  C2'   U    43      22.328  45.039  55.691  1.00  0.00           C  
ATOM   1379  H2'   U    43      21.347  45.376  55.356  1.00  0.00           H  
ATOM   1380  O2'   U    43      22.530  45.266  57.108  1.00  0.00           O  
ATOM   1381 HO2'   U    43      23.472  45.406  57.229  1.00  0.00           H  
ATOM   1382  O3'   U    43      22.214  42.557  55.700  1.00  0.00           O  
ATOM   1383  P     G    44      20.808  41.918  55.110  1.00  0.00           P  
ATOM   1384  OP1   G    44      20.500  40.834  56.046  1.00  0.00           O  
ATOM   1385  OP2   G    44      20.980  41.586  53.732  1.00  0.00           O  
ATOM   1386  O5'   G    44      19.763  43.050  55.072  1.00  0.00           O  
ATOM   1387  C5'   G    44      19.092  43.444  56.244  1.00  0.00           C  
ATOM   1388  H5'   G    44      19.905  43.675  56.933  1.00  0.00           H  
ATOM   1389 H5''   G    44      18.359  42.754  56.662  1.00  0.00           H  
ATOM   1390  C4'   G    44      18.410  44.786  55.808  1.00  0.00           C  
ATOM   1391  H4'   G    44      18.116  45.294  56.726  1.00  0.00           H  
ATOM   1392  O4'   G    44      19.252  45.659  55.031  1.00  0.00           O  
ATOM   1393  C1'   G    44      18.463  46.250  53.991  1.00  0.00           C  
ATOM   1394  H1'   G    44      18.537  47.337  53.962  1.00  0.00           H  
ATOM   1395  N9    G    44      18.758  45.769  52.636  1.00  0.00           N  
ATOM   1396  C8    G    44      19.280  44.602  52.142  1.00  0.00           C  
ATOM   1397  H8    G    44      19.468  43.749  52.778  1.00  0.00           H  
ATOM   1398  N7    G    44      19.656  44.650  50.861  1.00  0.00           N  
ATOM   1399  C5    G    44      19.124  45.890  50.447  1.00  0.00           C  
ATOM   1400  C6    G    44      18.979  46.445  49.110  1.00  0.00           C  
ATOM   1401  O6    G    44      19.304  46.085  47.995  1.00  0.00           O  
ATOM   1402  N1    G    44      18.306  47.627  49.078  1.00  0.00           N  
ATOM   1403  H1    G    44      18.203  48.053  48.168  1.00  0.00           H  
ATOM   1404  C2    G    44      17.871  48.271  50.227  1.00  0.00           C  
ATOM   1405  N2    G    44      17.326  49.475  50.084  1.00  0.00           N  
ATOM   1406  H21   G    44      17.051  49.876  49.199  1.00  0.00           H  
ATOM   1407  H22   G    44      17.032  50.013  50.887  1.00  0.00           H  
ATOM   1408  N3    G    44      18.042  47.812  51.507  1.00  0.00           N  
ATOM   1409  C4    G    44      18.660  46.580  51.526  1.00  0.00           C  
ATOM   1410  C3'   G    44      17.197  44.596  55.068  1.00  0.00           C  
ATOM   1411  H3'   G    44      17.393  43.780  54.372  1.00  0.00           H  
ATOM   1412  C2'   G    44      16.953  45.944  54.317  1.00  0.00           C  
ATOM   1413  H2'   G    44      16.387  45.861  53.389  1.00  0.00           H  
ATOM   1414  O2'   G    44      16.451  46.966  55.109  1.00  0.00           O  
ATOM   1415 HO2'   G    44      15.802  47.425  54.572  1.00  0.00           H  
ATOM   1416  O3'   G    44      16.015  44.293  55.855  1.00  0.00           O  
ATOM   1417  P     G    45      14.697  43.746  55.172  1.00  0.00           P  
ATOM   1418  OP1   G    45      13.838  43.109  56.146  1.00  0.00           O  
ATOM   1419  OP2   G    45      15.002  42.937  53.951  1.00  0.00           O  
ATOM   1420  O5'   G    45      13.939  45.100  54.545  1.00  0.00           O  
ATOM   1421  C5'   G    45      13.285  46.027  55.383  1.00  0.00           C  
ATOM   1422  H5'   G    45      13.901  46.219  56.261  1.00  0.00           H  
ATOM   1423 H5''   G    45      12.478  45.457  55.842  1.00  0.00           H  
ATOM   1424  C4'   G    45      12.845  47.279  54.673  1.00  0.00           C  
ATOM   1425  H4'   G    45      12.581  48.045  55.402  1.00  0.00           H  
ATOM   1426  O4'   G    45      14.070  47.577  53.924  1.00  0.00           O  
ATOM   1427  C1'   G    45      13.626  48.196  52.763  1.00  0.00           C  
ATOM   1428  H1'   G    45      14.109  49.173  52.779  1.00  0.00           H  
ATOM   1429  N9    G    45      14.174  47.503  51.565  1.00  0.00           N  
ATOM   1430  C8    G    45      14.626  46.279  51.500  1.00  0.00           C  
ATOM   1431  H8    G    45      14.572  45.535  52.281  1.00  0.00           H  
ATOM   1432  N7    G    45      15.227  46.050  50.381  1.00  0.00           N  
ATOM   1433  C5    G    45      14.884  47.225  49.630  1.00  0.00           C  
ATOM   1434  C6    G    45      15.054  47.411  48.187  1.00  0.00           C  
ATOM   1435  O6    G    45      15.673  46.681  47.397  1.00  0.00           O  
ATOM   1436  N1    G    45      14.537  48.639  47.803  1.00  0.00           N  
ATOM   1437  H1    G    45      14.638  48.976  46.856  1.00  0.00           H  
ATOM   1438  C2    G    45      13.928  49.504  48.687  1.00  0.00           C  
ATOM   1439  N2    G    45      13.522  50.613  48.163  1.00  0.00           N  
ATOM   1440  H21   G    45      13.803  50.921  47.243  1.00  0.00           H  
ATOM   1441  H22   G    45      12.845  51.050  48.770  1.00  0.00           H  
ATOM   1442  N3    G    45      13.759  49.360  49.991  1.00  0.00           N  
ATOM   1443  C4    G    45      14.294  48.175  50.372  1.00  0.00           C  
ATOM   1444  C3'   G    45      11.784  47.134  53.633  1.00  0.00           C  
ATOM   1445  H3'   G    45      11.967  46.162  53.175  1.00  0.00           H  
ATOM   1446  C2'   G    45      12.146  48.283  52.704  1.00  0.00           C  
ATOM   1447  H2'   G    45      11.715  48.124  51.716  1.00  0.00           H  
ATOM   1448  O2'   G    45      11.851  49.528  53.268  1.00  0.00           O  
ATOM   1449 HO2'   G    45      10.956  49.535  53.617  1.00  0.00           H  
ATOM   1450  O3'   G    45      10.485  47.239  54.136  1.00  0.00           O  
ATOM   1451  P     C    46       9.184  46.666  53.334  1.00  0.00           P  
ATOM   1452  OP1   C    46       7.986  47.119  53.965  1.00  0.00           O  
ATOM   1453  OP2   C    46       9.331  45.219  53.146  1.00  0.00           O  
ATOM   1454  O5'   C    46       9.172  47.372  51.890  1.00  0.00           O  
ATOM   1455  C5'   C    46       8.761  48.734  51.867  1.00  0.00           C  
ATOM   1456  H5'   C    46       9.312  49.377  52.554  1.00  0.00           H  
ATOM   1457 H5''   C    46       7.727  48.846  52.193  1.00  0.00           H  
ATOM   1458  C4'   C    46       8.929  49.424  50.482  1.00  0.00           C  
ATOM   1459  H4'   C    46       8.622  50.468  50.547  1.00  0.00           H  
ATOM   1460  O4'   C    46      10.299  49.251  49.993  1.00  0.00           O  
ATOM   1461  C1'   C    46      10.334  49.049  48.593  1.00  0.00           C  
ATOM   1462  H1'   C    46      10.962  49.826  48.158  1.00  0.00           H  
ATOM   1463  N1    C    46      10.931  47.748  48.176  1.00  0.00           N  
ATOM   1464  C6    C    46      11.078  46.746  49.131  1.00  0.00           C  
ATOM   1465  H6    C    46      10.619  47.007  50.073  1.00  0.00           H  
ATOM   1466  C5    C    46      11.724  45.586  48.912  1.00  0.00           C  
ATOM   1467  H5    C    46      11.884  44.933  49.757  1.00  0.00           H  
ATOM   1468  C4    C    46      12.221  45.399  47.581  1.00  0.00           C  
ATOM   1469  N4    C    46      12.879  44.356  47.244  1.00  0.00           N  
ATOM   1470  H41   C    46      12.998  44.216  46.251  1.00  0.00           H  
ATOM   1471  H42   C    46      13.156  43.662  47.924  1.00  0.00           H  
ATOM   1472  N3    C    46      12.011  46.288  46.666  1.00  0.00           N  
ATOM   1473  C2    C    46      11.421  47.481  46.894  1.00  0.00           C  
ATOM   1474  O2    C    46      11.161  48.238  45.944  1.00  0.00           O  
ATOM   1475  C3'   C    46       8.041  48.614  49.425  1.00  0.00           C  
ATOM   1476  H3'   C    46       8.184  47.534  49.474  1.00  0.00           H  
ATOM   1477  C2'   C    46       8.824  49.070  48.223  1.00  0.00           C  
ATOM   1478  H2'   C    46       8.676  48.343  47.425  1.00  0.00           H  
ATOM   1479  O2'   C    46       8.416  50.337  47.845  1.00  0.00           O  
ATOM   1480 HO2'   C    46       7.495  50.323  48.114  1.00  0.00           H  
ATOM   1481  O3'   C    46       6.681  48.974  49.396  1.00  0.00           O  
ATOM   1482  P     A    47       5.574  47.877  49.235  1.00  0.00           P  
ATOM   1483  OP1   A    47       4.321  48.588  49.355  1.00  0.00           O  
ATOM   1484  OP2   A    47       5.859  46.688  50.048  1.00  0.00           O  
ATOM   1485  O5'   A    47       5.723  47.477  47.647  1.00  0.00           O  
ATOM   1486  C5'   A    47       5.113  48.224  46.668  1.00  0.00           C  
ATOM   1487  H5'   A    47       5.367  49.279  46.773  1.00  0.00           H  
ATOM   1488 H5''   A    47       4.035  48.167  46.816  1.00  0.00           H  
ATOM   1489  C4'   A    47       5.432  47.768  45.243  1.00  0.00           C  
ATOM   1490  H4'   A    47       4.792  48.480  44.722  1.00  0.00           H  
ATOM   1491  O4'   A    47       6.805  47.989  44.850  1.00  0.00           O  
ATOM   1492  C1'   A    47       7.107  46.850  44.028  1.00  0.00           C  
ATOM   1493  H1'   A    47       7.584  47.112  43.084  1.00  0.00           H  
ATOM   1494  N9    A    47       7.998  45.866  44.701  1.00  0.00           N  
ATOM   1495  C8    A    47       8.234  45.664  46.048  1.00  0.00           C  
ATOM   1496  H8    A    47       7.713  46.229  46.808  1.00  0.00           H  
ATOM   1497  N7    A    47       9.060  44.738  46.279  1.00  0.00           N  
ATOM   1498  C5    A    47       9.581  44.345  45.013  1.00  0.00           C  
ATOM   1499  C6    A    47      10.494  43.472  44.497  1.00  0.00           C  
ATOM   1500  N6    A    47      11.225  42.651  45.171  1.00  0.00           N  
ATOM   1501  H61   A    47      11.829  42.022  44.660  1.00  0.00           H  
ATOM   1502  H62   A    47      10.900  42.679  46.126  1.00  0.00           H  
ATOM   1503  N1    A    47      10.693  43.356  43.187  1.00  0.00           N  
ATOM   1504  C2    A    47       9.979  44.143  42.376  1.00  0.00           C  
ATOM   1505  H2    A    47      10.099  43.899  41.331  1.00  0.00           H  
ATOM   1506  N3    A    47       9.071  45.056  42.680  1.00  0.00           N  
ATOM   1507  C4    A    47       8.936  45.078  44.041  1.00  0.00           C  
ATOM   1508  C3'   A    47       4.953  46.349  44.968  1.00  0.00           C  
ATOM   1509  H3'   A    47       5.380  45.621  45.657  1.00  0.00           H  
ATOM   1510  C2'   A    47       5.790  46.134  43.700  1.00  0.00           C  
ATOM   1511  H2'   A    47       6.012  45.072  43.598  1.00  0.00           H  
ATOM   1512  O2'   A    47       5.330  46.712  42.451  1.00  0.00           O  
ATOM   1513 HO2'   A    47       4.387  46.896  42.461  1.00  0.00           H  
ATOM   1514  O3'   A    47       3.541  46.124  44.829  1.00  0.00           O  
ATOM   1515  P     C    48       2.906  44.696  45.087  1.00  0.00           P  
ATOM   1516  OP1   C    48       1.425  44.795  44.972  1.00  0.00           O  
ATOM   1517  OP2   C    48       3.507  44.150  46.326  1.00  0.00           O  
ATOM   1518  O5'   C    48       3.495  43.931  43.839  1.00  0.00           O  
ATOM   1519  C5'   C    48       3.001  44.181  42.532  1.00  0.00           C  
ATOM   1520  H5'   C    48       3.074  45.244  42.300  1.00  0.00           H  
ATOM   1521 H5''   C    48       2.004  43.740  42.507  1.00  0.00           H  
ATOM   1522  C4'   C    48       3.831  43.433  41.457  1.00  0.00           C  
ATOM   1523  H4'   C    48       3.555  43.834  40.482  1.00  0.00           H  
ATOM   1524  O4'   C    48       5.180  43.614  41.742  1.00  0.00           O  
ATOM   1525  C1'   C    48       5.964  42.494  41.270  1.00  0.00           C  
ATOM   1526  H1'   C    48       6.573  42.755  40.405  1.00  0.00           H  
ATOM   1527  N1    C    48       6.808  41.934  42.362  1.00  0.00           N  
ATOM   1528  C6    C    48       6.578  42.240  43.710  1.00  0.00           C  
ATOM   1529  H6    C    48       5.740  42.847  44.021  1.00  0.00           H  
ATOM   1530  C5    C    48       7.293  41.606  44.671  1.00  0.00           C  
ATOM   1531  H5    C    48       7.092  41.724  45.725  1.00  0.00           H  
ATOM   1532  C4    C    48       8.450  40.914  44.216  1.00  0.00           C  
ATOM   1533  N4    C    48       9.147  40.302  45.155  1.00  0.00           N  
ATOM   1534  H41   C    48       9.879  39.674  44.852  1.00  0.00           H  
ATOM   1535  H42   C    48       8.945  40.343  46.143  1.00  0.00           H  
ATOM   1536  N3    C    48       8.709  40.625  42.977  1.00  0.00           N  
ATOM   1537  C2    C    48       7.906  41.158  41.987  1.00  0.00           C  
ATOM   1538  O2    C    48       8.325  40.984  40.842  1.00  0.00           O  
ATOM   1539  C3'   C    48       3.650  41.944  41.585  1.00  0.00           C  
ATOM   1540  H3'   C    48       3.842  41.729  42.636  1.00  0.00           H  
ATOM   1541  C2'   C    48       4.917  41.448  40.866  1.00  0.00           C  
ATOM   1542  H2'   C    48       5.202  40.471  41.258  1.00  0.00           H  
ATOM   1543  O2'   C    48       4.607  41.467  39.483  1.00  0.00           O  
ATOM   1544 HO2'   C    48       5.405  41.228  39.007  1.00  0.00           H  
ATOM   1545  O3'   C    48       2.439  41.413  41.059  1.00  0.00           O  
ATOM   1546  P     A    49       2.004  39.910  41.402  1.00  0.00           P  
ATOM   1547  OP1   A    49       0.767  39.628  40.651  1.00  0.00           O  
ATOM   1548  OP2   A    49       2.014  39.745  42.853  1.00  0.00           O  
ATOM   1549  O5'   A    49       3.146  38.925  40.845  1.00  0.00           O  
ATOM   1550  C5'   A    49       3.351  38.689  39.468  1.00  0.00           C  
ATOM   1551  H5'   A    49       3.576  39.619  38.946  1.00  0.00           H  
ATOM   1552 H5''   A    49       2.631  38.119  38.881  1.00  0.00           H  
ATOM   1553  C4'   A    49       4.567  37.766  39.300  1.00  0.00           C  
ATOM   1554  H4'   A    49       4.646  37.512  38.243  1.00  0.00           H  
ATOM   1555  O4'   A    49       5.788  38.416  39.684  1.00  0.00           O  
ATOM   1556  C1'   A    49       6.723  37.374  40.050  1.00  0.00           C  
ATOM   1557  H1'   A    49       7.658  37.438  39.493  1.00  0.00           H  
ATOM   1558  N9    A    49       6.978  37.484  41.529  1.00  0.00           N  
ATOM   1559  C8    A    49       6.223  38.189  42.457  1.00  0.00           C  
ATOM   1560  H8    A    49       5.357  38.798  42.247  1.00  0.00           H  
ATOM   1561  N7    A    49       6.831  38.167  43.640  1.00  0.00           N  
ATOM   1562  C5    A    49       7.900  37.253  43.474  1.00  0.00           C  
ATOM   1563  C6    A    49       8.911  36.703  44.280  1.00  0.00           C  
ATOM   1564  N6    A    49       9.037  36.935  45.609  1.00  0.00           N  
ATOM   1565  H61   A    49       9.827  36.506  46.069  1.00  0.00           H  
ATOM   1566  H62   A    49       8.421  37.592  46.067  1.00  0.00           H  
ATOM   1567  N1    A    49       9.832  35.946  43.786  1.00  0.00           N  
ATOM   1568  C2    A    49       9.783  35.590  42.527  1.00  0.00           C  
ATOM   1569  H2    A    49      10.623  34.966  42.258  1.00  0.00           H  
ATOM   1570  N3    A    49       8.960  36.043  41.613  1.00  0.00           N  
ATOM   1571  C4    A    49       8.027  36.865  42.163  1.00  0.00           C  
ATOM   1572  C3'   A    49       4.578  36.378  39.939  1.00  0.00           C  
ATOM   1573  H3'   A    49       4.203  36.367  40.963  1.00  0.00           H  
ATOM   1574  C2'   A    49       6.069  36.061  39.728  1.00  0.00           C  
ATOM   1575  H2'   A    49       6.376  35.261  40.402  1.00  0.00           H  
ATOM   1576  O2'   A    49       6.562  35.722  38.390  1.00  0.00           O  
ATOM   1577 HO2'   A    49       7.271  35.076  38.359  1.00  0.00           H  
ATOM   1578  O3'   A    49       3.673  35.536  39.175  1.00  0.00           O  
ATOM   1579  P     G    50       3.146  34.125  39.883  1.00  0.00           P  
ATOM   1580  OP1   G    50       2.143  33.581  38.957  1.00  0.00           O  
ATOM   1581  OP2   G    50       2.788  34.382  41.279  1.00  0.00           O  
ATOM   1582  O5'   G    50       4.458  33.198  39.988  1.00  0.00           O  
ATOM   1583  C5'   G    50       5.080  32.784  38.784  1.00  0.00           C  
ATOM   1584  H5'   G    50       5.254  33.722  38.257  1.00  0.00           H  
ATOM   1585 H5''   G    50       4.384  32.099  38.299  1.00  0.00           H  
ATOM   1586  C4'   G    50       6.518  32.128  39.030  1.00  0.00           C  
ATOM   1587  H4'   G    50       6.843  31.794  38.045  1.00  0.00           H  
ATOM   1588  O4'   G    50       7.492  33.043  39.613  1.00  0.00           O  
ATOM   1589  C1'   G    50       8.025  32.359  40.741  1.00  0.00           C  
ATOM   1590  H1'   G    50       9.108  32.469  40.783  1.00  0.00           H  
ATOM   1591  N9    G    50       7.586  32.785  42.108  1.00  0.00           N  
ATOM   1592  C8    G    50       6.492  33.515  42.442  1.00  0.00           C  
ATOM   1593  H8    G    50       5.674  33.648  41.749  1.00  0.00           H  
ATOM   1594  N7    G    50       6.494  33.834  43.704  1.00  0.00           N  
ATOM   1595  C5    G    50       7.617  33.254  44.256  1.00  0.00           C  
ATOM   1596  C6    G    50       8.234  33.219  45.566  1.00  0.00           C  
ATOM   1597  O6    G    50       7.994  33.908  46.524  1.00  0.00           O  
ATOM   1598  N1    G    50       9.311  32.393  45.676  1.00  0.00           N  
ATOM   1599  H1    G    50       9.782  32.290  46.563  1.00  0.00           H  
ATOM   1600  C2    G    50       9.846  31.676  44.678  1.00  0.00           C  
ATOM   1601  N2    G    50      10.999  31.104  44.880  1.00  0.00           N  
ATOM   1602  H21   G    50      11.328  31.008  45.830  1.00  0.00           H  
ATOM   1603  H22   G    50      11.255  30.363  44.244  1.00  0.00           H  
ATOM   1604  N3    G    50       9.360  31.707  43.436  1.00  0.00           N  
ATOM   1605  C4    G    50       8.229  32.485  43.280  1.00  0.00           C  
ATOM   1606  C3'   G    50       6.463  30.853  39.861  1.00  0.00           C  
ATOM   1607  H3'   G    50       5.716  30.955  40.648  1.00  0.00           H  
ATOM   1608  C2'   G    50       7.813  30.867  40.500  1.00  0.00           C  
ATOM   1609  H2'   G    50       7.742  30.254  41.399  1.00  0.00           H  
ATOM   1610  O2'   G    50       8.869  30.415  39.635  1.00  0.00           O  
ATOM   1611 HO2'   G    50       8.688  29.479  39.517  1.00  0.00           H  
ATOM   1612  O3'   G    50       6.375  29.764  39.035  1.00  0.00           O  
ATOM   1613  P     A    51       5.200  28.734  39.176  1.00  0.00           P  
ATOM   1614  OP1   A    51       5.491  27.702  38.209  1.00  0.00           O  
ATOM   1615  OP2   A    51       3.909  29.445  39.079  1.00  0.00           O  
ATOM   1616  O5'   A    51       5.384  28.107  40.633  1.00  0.00           O  
ATOM   1617  C5'   A    51       6.354  27.113  40.851  1.00  0.00           C  
ATOM   1618  H5'   A    51       7.324  27.573  41.035  1.00  0.00           H  
ATOM   1619 H5''   A    51       6.526  26.442  40.009  1.00  0.00           H  
ATOM   1620  C4'   A    51       5.955  26.163  42.028  1.00  0.00           C  
ATOM   1621  H4'   A    51       6.789  25.478  42.185  1.00  0.00           H  
ATOM   1622  O4'   A    51       5.803  26.836  43.268  1.00  0.00           O  
ATOM   1623  C1'   A    51       4.702  26.173  44.013  1.00  0.00           C  
ATOM   1624  H1'   A    51       5.090  25.784  44.954  1.00  0.00           H  
ATOM   1625  N9    A    51       3.684  27.105  44.442  1.00  0.00           N  
ATOM   1626  C8    A    51       2.750  27.734  43.669  1.00  0.00           C  
ATOM   1627  H8    A    51       2.795  27.762  42.590  1.00  0.00           H  
ATOM   1628  N7    A    51       1.979  28.502  44.290  1.00  0.00           N  
ATOM   1629  C5    A    51       2.387  28.339  45.564  1.00  0.00           C  
ATOM   1630  C6    A    51       2.073  28.936  46.792  1.00  0.00           C  
ATOM   1631  N6    A    51       1.109  29.787  47.062  1.00  0.00           N  
ATOM   1632  H61   A    51       1.108  30.166  47.998  1.00  0.00           H  
ATOM   1633  H62   A    51       0.754  30.177  46.200  1.00  0.00           H  
ATOM   1634  N1    A    51       2.626  28.571  47.886  1.00  0.00           N  
ATOM   1635  C2    A    51       3.620  27.741  47.947  1.00  0.00           C  
ATOM   1636  H2    A    51       3.964  27.366  48.899  1.00  0.00           H  
ATOM   1637  N3    A    51       4.075  27.044  46.905  1.00  0.00           N  
ATOM   1638  C4    A    51       3.389  27.467  45.692  1.00  0.00           C  
ATOM   1639  C3'   A    51       4.654  25.448  41.825  1.00  0.00           C  
ATOM   1640  H3'   A    51       3.945  26.190  41.457  1.00  0.00           H  
ATOM   1641  C2'   A    51       4.154  24.964  43.211  1.00  0.00           C  
ATOM   1642  H2'   A    51       3.066  24.889  43.210  1.00  0.00           H  
ATOM   1643  O2'   A    51       4.831  23.775  43.651  1.00  0.00           O  
ATOM   1644 HO2'   A    51       4.205  23.095  43.909  1.00  0.00           H  
ATOM   1645  O3'   A    51       4.751  24.391  40.885  1.00  0.00           O  
ATOM   1646  P     C    52       3.388  23.874  40.125  1.00  0.00           P  
ATOM   1647  OP1   C    52       3.753  22.978  39.020  1.00  0.00           O  
ATOM   1648  OP2   C    52       2.460  24.972  39.861  1.00  0.00           O  
ATOM   1649  O5'   C    52       2.731  22.973  41.248  1.00  0.00           O  
ATOM   1650  C5'   C    52       3.418  21.769  41.532  1.00  0.00           C  
ATOM   1651  H5'   C    52       4.493  21.913  41.639  1.00  0.00           H  
ATOM   1652 H5''   C    52       3.333  21.114  40.665  1.00  0.00           H  
ATOM   1653  C4'   C    52       2.858  21.053  42.753  1.00  0.00           C  
ATOM   1654  H4'   C    52       3.244  20.035  42.795  1.00  0.00           H  
ATOM   1655  O4'   C    52       3.181  21.584  44.036  1.00  0.00           O  
ATOM   1656  C1'   C    52       2.040  21.526  44.864  1.00  0.00           C  
ATOM   1657  H1'   C    52       2.304  20.929  45.737  1.00  0.00           H  
ATOM   1658  N1    C    52       1.674  22.870  45.406  1.00  0.00           N  
ATOM   1659  C6    C    52       0.949  23.724  44.687  1.00  0.00           C  
ATOM   1660  H6    C    52       0.895  23.541  43.624  1.00  0.00           H  
ATOM   1661  C5    C    52       0.494  24.864  45.313  1.00  0.00           C  
ATOM   1662  H5    C    52      -0.155  25.483  44.711  1.00  0.00           H  
ATOM   1663  C4    C    52       0.836  25.098  46.638  1.00  0.00           C  
ATOM   1664  N4    C    52       0.488  26.167  47.281  1.00  0.00           N  
ATOM   1665  H41   C    52       0.878  26.423  48.177  1.00  0.00           H  
ATOM   1666  H42   C    52      -0.172  26.668  46.704  1.00  0.00           H  
ATOM   1667  N3    C    52       1.672  24.309  47.308  1.00  0.00           N  
ATOM   1668  C2    C    52       2.121  23.184  46.769  1.00  0.00           C  
ATOM   1669  O2    C    52       3.007  22.636  47.346  1.00  0.00           O  
ATOM   1670  C3'   C    52       1.284  20.882  42.669  1.00  0.00           C  
ATOM   1671  H3'   C    52       0.734  21.794  42.439  1.00  0.00           H  
ATOM   1672  C2'   C    52       0.997  20.645  44.136  1.00  0.00           C  
ATOM   1673  H2'   C    52       0.033  21.013  44.487  1.00  0.00           H  
ATOM   1674  O2'   C    52       1.227  19.299  44.427  1.00  0.00           O  
ATOM   1675 HO2'   C    52       0.913  18.850  43.638  1.00  0.00           H  
ATOM   1676  O3'   C    52       0.885  19.802  41.871  1.00  0.00           O  
ATOM   1677  P     A    53      -0.505  19.698  41.203  1.00  0.00           P  
ATOM   1678  OP1   A    53      -0.355  18.597  40.263  1.00  0.00           O  
ATOM   1679  OP2   A    53      -1.070  20.965  40.677  1.00  0.00           O  
ATOM   1680  O5'   A    53      -1.383  19.292  42.416  1.00  0.00           O  
ATOM   1681  C5'   A    53      -2.698  18.860  42.203  1.00  0.00           C  
ATOM   1682  H5'   A    53      -2.694  17.954  41.595  1.00  0.00           H  
ATOM   1683 H5''   A    53      -3.259  19.527  41.548  1.00  0.00           H  
ATOM   1684  C4'   A    53      -3.470  18.658  43.461  1.00  0.00           C  
ATOM   1685  H4'   A    53      -4.459  18.342  43.127  1.00  0.00           H  
ATOM   1686  O4'   A    53      -3.158  17.570  44.244  1.00  0.00           O  
ATOM   1687  C1'   A    53      -3.354  17.873  45.562  1.00  0.00           C  
ATOM   1688  H1'   A    53      -4.022  17.107  45.956  1.00  0.00           H  
ATOM   1689  N9    A    53      -2.066  17.875  46.379  1.00  0.00           N  
ATOM   1690  C8    A    53      -1.435  16.706  46.681  1.00  0.00           C  
ATOM   1691  H8    A    53      -1.874  15.761  46.396  1.00  0.00           H  
ATOM   1692  N7    A    53      -0.217  16.868  47.125  1.00  0.00           N  
ATOM   1693  C5    A    53      -0.134  18.233  47.332  1.00  0.00           C  
ATOM   1694  C6    A    53       0.828  19.142  47.845  1.00  0.00           C  
ATOM   1695  N6    A    53       2.100  18.884  48.157  1.00  0.00           N  
ATOM   1696  H61   A    53       2.615  19.735  48.331  1.00  0.00           H  
ATOM   1697  H62   A    53       2.466  17.976  47.905  1.00  0.00           H  
ATOM   1698  N1    A    53       0.563  20.439  47.896  1.00  0.00           N  
ATOM   1699  C2    A    53      -0.503  20.993  47.405  1.00  0.00           C  
ATOM   1700  H2    A    53      -0.528  22.067  47.298  1.00  0.00           H  
ATOM   1701  N3    A    53      -1.460  20.261  46.793  1.00  0.00           N  
ATOM   1702  C4    A    53      -1.235  18.876  46.825  1.00  0.00           C  
ATOM   1703  C3'   A    53      -3.685  19.882  44.327  1.00  0.00           C  
ATOM   1704  H3'   A    53      -2.766  20.454  44.455  1.00  0.00           H  
ATOM   1705  C2'   A    53      -4.151  19.168  45.576  1.00  0.00           C  
ATOM   1706  H2'   A    53      -3.902  19.873  46.369  1.00  0.00           H  
ATOM   1707  O2'   A    53      -5.528  18.867  45.505  1.00  0.00           O  
ATOM   1708 HO2'   A    53      -5.879  19.713  45.219  1.00  0.00           H  
ATOM   1709  O3'   A    53      -4.583  20.821  43.756  1.00  0.00           O  
ATOM   1710  P     C    54      -4.579  22.275  44.295  1.00  0.00           P  
ATOM   1711  OP1   C    54      -5.517  22.994  43.348  1.00  0.00           O  
ATOM   1712  OP2   C    54      -3.178  22.771  44.380  1.00  0.00           O  
ATOM   1713  O5'   C    54      -5.125  22.286  45.738  1.00  0.00           O  
ATOM   1714  C5'   C    54      -6.525  22.265  46.038  1.00  0.00           C  
ATOM   1715  H5'   C    54      -6.832  21.337  45.556  1.00  0.00           H  
ATOM   1716 H5''   C    54      -7.106  23.127  45.708  1.00  0.00           H  
ATOM   1717  C4'   C    54      -6.712  22.030  47.582  1.00  0.00           C  
ATOM   1718  H4'   C    54      -7.770  22.159  47.810  1.00  0.00           H  
ATOM   1719  O4'   C    54      -6.414  20.666  47.883  1.00  0.00           O  
ATOM   1720  C1'   C    54      -5.520  20.616  49.043  1.00  0.00           C  
ATOM   1721  H1'   C    54      -6.059  20.606  49.990  1.00  0.00           H  
ATOM   1722  N1    C    54      -4.687  19.384  48.990  1.00  0.00           N  
ATOM   1723  C6    C    54      -3.387  19.482  49.388  1.00  0.00           C  
ATOM   1724  H6    C    54      -2.866  20.415  49.544  1.00  0.00           H  
ATOM   1725  C5    C    54      -2.647  18.351  49.647  1.00  0.00           C  
ATOM   1726  H5    C    54      -1.634  18.495  49.995  1.00  0.00           H  
ATOM   1727  C4    C    54      -3.259  17.119  49.578  1.00  0.00           C  
ATOM   1728  N4    C    54      -2.498  16.046  49.730  1.00  0.00           N  
ATOM   1729  H41   C    54      -2.986  15.163  49.775  1.00  0.00           H  
ATOM   1730  H42   C    54      -1.570  16.112  50.122  1.00  0.00           H  
ATOM   1731  N3    C    54      -4.498  17.014  49.161  1.00  0.00           N  
ATOM   1732  C2    C    54      -5.311  18.098  48.869  1.00  0.00           C  
ATOM   1733  O2    C    54      -6.418  17.963  48.411  1.00  0.00           O  
ATOM   1734  C3'   C    54      -5.948  22.931  48.641  1.00  0.00           C  
ATOM   1735  H3'   C    54      -5.559  23.878  48.267  1.00  0.00           H  
ATOM   1736  C2'   C    54      -4.758  21.966  48.980  1.00  0.00           C  
ATOM   1737  H2'   C    54      -4.109  21.856  48.111  1.00  0.00           H  
ATOM   1738  O2'   C    54      -4.075  22.300  50.165  1.00  0.00           O  
ATOM   1739 HO2'   C    54      -4.455  23.102  50.530  1.00  0.00           H  
ATOM   1740  O3'   C    54      -6.789  23.253  49.756  1.00  0.00           O  
ATOM   1741  P     U    55      -6.422  24.452  50.839  1.00  0.00           P  
ATOM   1742  OP1   U    55      -4.984  24.549  50.939  1.00  0.00           O  
ATOM   1743  OP2   U    55      -7.312  24.298  52.042  1.00  0.00           O  
ATOM   1744  O5'   U    55      -6.965  25.671  50.011  1.00  0.00           O  
ATOM   1745  C5'   U    55      -6.024  26.635  49.488  1.00  0.00           C  
ATOM   1746  H5'   U    55      -5.115  26.151  49.132  1.00  0.00           H  
ATOM   1747 H5''   U    55      -5.718  27.232  50.347  1.00  0.00           H  
ATOM   1748  C4'   U    55      -6.683  27.502  48.435  1.00  0.00           C  
ATOM   1749  H4'   U    55      -6.009  28.344  48.277  1.00  0.00           H  
ATOM   1750  O4'   U    55      -6.881  26.832  47.194  1.00  0.00           O  
ATOM   1751  C1'   U    55      -8.154  27.169  46.646  1.00  0.00           C  
ATOM   1752  H1'   U    55      -8.010  27.553  45.636  1.00  0.00           H  
ATOM   1753  N1    U    55      -8.986  25.923  46.680  1.00  0.00           N  
ATOM   1754  C6    U    55      -9.359  25.235  47.814  1.00  0.00           C  
ATOM   1755  H6    U    55      -9.270  25.535  48.848  1.00  0.00           H  
ATOM   1756  C5    U    55      -9.922  24.082  47.654  1.00  0.00           C  
ATOM   1757  H5    U    55     -10.078  23.517  48.561  1.00  0.00           H  
ATOM   1758  C4    U    55     -10.204  23.411  46.453  1.00  0.00           C  
ATOM   1759  O4    U    55     -10.826  22.309  46.292  1.00  0.00           O  
ATOM   1760  N3    U    55      -9.944  24.207  45.344  1.00  0.00           N  
ATOM   1761  H3    U    55      -9.977  23.789  44.425  1.00  0.00           H  
ATOM   1762  C2    U    55      -9.315  25.423  45.386  1.00  0.00           C  
ATOM   1763  O2    U    55      -9.045  25.996  44.290  1.00  0.00           O  
ATOM   1764  C3'   U    55      -7.972  28.240  48.808  1.00  0.00           C  
ATOM   1765  H3'   U    55      -8.509  27.705  49.591  1.00  0.00           H  
ATOM   1766  C2'   U    55      -8.850  28.295  47.479  1.00  0.00           C  
ATOM   1767  H2'   U    55      -9.921  28.191  47.649  1.00  0.00           H  
ATOM   1768  O2'   U    55      -8.655  29.451  46.761  1.00  0.00           O  
ATOM   1769 HO2'   U    55      -8.870  30.198  47.326  1.00  0.00           H  
ATOM   1770  O3'   U    55      -7.774  29.546  49.308  1.00  0.00           O  
ATOM   1771  P     G    56      -6.970  29.777  50.644  1.00  0.00           P  
ATOM   1772  OP1   G    56      -7.420  28.867  51.723  1.00  0.00           O  
ATOM   1773  OP2   G    56      -7.098  31.263  50.915  1.00  0.00           O  
ATOM   1774  O5'   G    56      -5.403  29.572  50.310  1.00  0.00           O  
ATOM   1775  C5'   G    56      -4.437  29.702  51.371  1.00  0.00           C  
ATOM   1776  H5'   G    56      -4.668  28.840  51.996  1.00  0.00           H  
ATOM   1777 H5''   G    56      -4.579  30.570  52.015  1.00  0.00           H  
ATOM   1778  C4'   G    56      -3.009  29.605  50.934  1.00  0.00           C  
ATOM   1779  H4'   G    56      -2.291  29.630  51.753  1.00  0.00           H  
ATOM   1780  O4'   G    56      -2.717  28.348  50.328  1.00  0.00           O  
ATOM   1781  C1'   G    56      -2.070  28.622  49.041  1.00  0.00           C  
ATOM   1782  H1'   G    56      -1.213  27.957  48.932  1.00  0.00           H  
ATOM   1783  N9    G    56      -3.105  28.503  47.938  1.00  0.00           N  
ATOM   1784  C8    G    56      -3.798  29.447  47.276  1.00  0.00           C  
ATOM   1785  H8    G    56      -3.911  30.464  47.620  1.00  0.00           H  
ATOM   1786  N7    G    56      -4.292  29.021  46.147  1.00  0.00           N  
ATOM   1787  C5    G    56      -3.967  27.663  46.119  1.00  0.00           C  
ATOM   1788  C6    G    56      -4.374  26.567  45.240  1.00  0.00           C  
ATOM   1789  O6    G    56      -5.147  26.582  44.281  1.00  0.00           O  
ATOM   1790  N1    G    56      -3.836  25.370  45.617  1.00  0.00           N  
ATOM   1791  H1    G    56      -4.160  24.531  45.156  1.00  0.00           H  
ATOM   1792  C2    G    56      -3.198  25.167  46.792  1.00  0.00           C  
ATOM   1793  N2    G    56      -2.668  23.988  46.951  1.00  0.00           N  
ATOM   1794  H21   G    56      -2.712  23.326  46.190  1.00  0.00           H  
ATOM   1795  H22   G    56      -1.990  23.840  47.685  1.00  0.00           H  
ATOM   1796  N3    G    56      -2.775  26.107  47.620  1.00  0.00           N  
ATOM   1797  C4    G    56      -3.177  27.362  47.210  1.00  0.00           C  
ATOM   1798  C3'   G    56      -2.505  30.743  50.097  1.00  0.00           C  
ATOM   1799  H3'   G    56      -3.371  31.126  49.557  1.00  0.00           H  
ATOM   1800  C2'   G    56      -1.476  30.065  49.178  1.00  0.00           C  
ATOM   1801  H2'   G    56      -1.492  30.630  48.246  1.00  0.00           H  
ATOM   1802  O2'   G    56      -0.190  30.107  49.851  1.00  0.00           O  
ATOM   1803 HO2'   G    56      -0.035  31.017  50.117  1.00  0.00           H  
ATOM   1804  O3'   G    56      -2.015  31.822  50.932  1.00  0.00           O  
ATOM   1805  P     A    57      -1.744  33.259  50.234  1.00  0.00           P  
ATOM   1806  OP1   A    57      -1.864  34.246  51.329  1.00  0.00           O  
ATOM   1807  OP2   A    57      -2.441  33.486  48.946  1.00  0.00           O  
ATOM   1808  O5'   A    57      -0.294  33.066  49.764  1.00  0.00           O  
ATOM   1809  C5'   A    57       0.854  33.261  50.647  1.00  0.00           C  
ATOM   1810  H5'   A    57       0.944  32.518  51.440  1.00  0.00           H  
ATOM   1811 H5''   A    57       0.574  34.121  51.255  1.00  0.00           H  
ATOM   1812  C4'   A    57       2.165  33.422  49.856  1.00  0.00           C  
ATOM   1813  H4'   A    57       2.919  33.108  50.578  1.00  0.00           H  
ATOM   1814  O4'   A    57       2.418  32.519  48.751  1.00  0.00           O  
ATOM   1815  C1'   A    57       3.320  33.158  47.892  1.00  0.00           C  
ATOM   1816  H1'   A    57       4.228  33.168  48.496  1.00  0.00           H  
ATOM   1817  N9    A    57       3.512  32.467  46.538  1.00  0.00           N  
ATOM   1818  C8    A    57       2.761  32.672  45.426  1.00  0.00           C  
ATOM   1819  H8    A    57       1.911  33.334  45.361  1.00  0.00           H  
ATOM   1820  N7    A    57       3.128  31.971  44.433  1.00  0.00           N  
ATOM   1821  C5    A    57       4.260  31.262  44.895  1.00  0.00           C  
ATOM   1822  C6    A    57       5.130  30.338  44.350  1.00  0.00           C  
ATOM   1823  N6    A    57       5.018  29.805  43.161  1.00  0.00           N  
ATOM   1824  H61   A    57       5.489  28.937  42.951  1.00  0.00           H  
ATOM   1825  H62   A    57       4.194  30.083  42.648  1.00  0.00           H  
ATOM   1826  N1    A    57       6.127  29.750  45.166  1.00  0.00           N  
ATOM   1827  C2    A    57       6.152  30.157  46.403  1.00  0.00           C  
ATOM   1828  H2    A    57       6.903  29.829  47.106  1.00  0.00           H  
ATOM   1829  N3    A    57       5.358  30.926  47.051  1.00  0.00           N  
ATOM   1830  C4    A    57       4.410  31.511  46.234  1.00  0.00           C  
ATOM   1831  C3'   A    57       2.450  34.863  49.276  1.00  0.00           C  
ATOM   1832  H3'   A    57       1.555  35.484  49.224  1.00  0.00           H  
ATOM   1833  C2'   A    57       2.711  34.621  47.768  1.00  0.00           C  
ATOM   1834  H2'   A    57       1.762  34.652  47.232  1.00  0.00           H  
ATOM   1835  O2'   A    57       3.582  35.486  47.134  1.00  0.00           O  
ATOM   1836 HO2'   A    57       4.441  35.392  47.551  1.00  0.00           H  
ATOM   1837  O3'   A    57       3.629  35.436  49.821  1.00  0.00           O  
ATOM   1838  P     U    58       3.595  36.994  50.189  1.00  0.00           P  
ATOM   1839  OP1   U    58       2.623  37.702  49.312  1.00  0.00           O  
ATOM   1840  OP2   U    58       4.987  37.481  50.255  1.00  0.00           O  
ATOM   1841  O5'   U    58       3.064  37.020  51.733  1.00  0.00           O  
ATOM   1842  C5'   U    58       2.610  38.225  52.310  1.00  0.00           C  
ATOM   1843  H5'   U    58       1.710  38.557  51.792  1.00  0.00           H  
ATOM   1844 H5''   U    58       3.407  38.966  52.247  1.00  0.00           H  
ATOM   1845  C4'   U    58       2.257  38.087  53.804  1.00  0.00           C  
ATOM   1846  H4'   U    58       1.729  38.962  54.181  1.00  0.00           H  
ATOM   1847  O4'   U    58       1.408  36.904  53.933  1.00  0.00           O  
ATOM   1848  C1'   U    58       1.676  36.246  55.208  1.00  0.00           C  
ATOM   1849  H1'   U    58       0.901  36.406  55.958  1.00  0.00           H  
ATOM   1850  N1    U    58       1.964  34.781  54.996  1.00  0.00           N  
ATOM   1851  C6    U    58       2.590  34.394  53.815  1.00  0.00           C  
ATOM   1852  H6    U    58       2.870  35.109  53.056  1.00  0.00           H  
ATOM   1853  C5    U    58       2.892  33.125  53.609  1.00  0.00           C  
ATOM   1854  H5    U    58       3.412  32.823  52.712  1.00  0.00           H  
ATOM   1855  C4    U    58       2.400  32.129  54.501  1.00  0.00           C  
ATOM   1856  O4    U    58       2.584  30.910  54.431  1.00  0.00           O  
ATOM   1857  N3    U    58       1.821  32.557  55.702  1.00  0.00           N  
ATOM   1858  H3    U    58       1.560  31.825  56.347  1.00  0.00           H  
ATOM   1859  C2    U    58       1.565  33.877  55.993  1.00  0.00           C  
ATOM   1860  O2    U    58       1.137  34.196  57.107  1.00  0.00           O  
ATOM   1861  C3'   U    58       3.510  37.796  54.669  1.00  0.00           C  
ATOM   1862  H3'   U    58       4.183  37.226  54.028  1.00  0.00           H  
ATOM   1863  C2'   U    58       2.947  36.954  55.745  1.00  0.00           C  
ATOM   1864  H2'   U    58       3.781  36.313  56.028  1.00  0.00           H  
ATOM   1865  O2'   U    58       2.516  37.829  56.840  1.00  0.00           O  
ATOM   1866 HO2'   U    58       3.293  38.157  57.298  1.00  0.00           H  
ATOM   1867  O3'   U    58       4.116  38.961  55.146  1.00  0.00           O  
ATOM   1868  P     C    59       5.708  38.999  55.332  1.00  0.00           P  
ATOM   1869  OP1   C    59       5.931  40.062  56.377  1.00  0.00           O  
ATOM   1870  OP2   C    59       6.343  39.053  53.987  1.00  0.00           O  
ATOM   1871  O5'   C    59       6.402  37.676  55.881  1.00  0.00           O  
ATOM   1872  C5'   C    59       6.517  37.412  57.266  1.00  0.00           C  
ATOM   1873  H5'   C    59       5.587  37.595  57.804  1.00  0.00           H  
ATOM   1874 H5''   C    59       7.296  38.053  57.679  1.00  0.00           H  
ATOM   1875  C4'   C    59       6.973  35.935  57.411  1.00  0.00           C  
ATOM   1876  H4'   C    59       7.187  35.801  58.472  1.00  0.00           H  
ATOM   1877  O4'   C    59       6.010  34.911  57.104  1.00  0.00           O  
ATOM   1878  C1'   C    59       6.671  33.830  56.496  1.00  0.00           C  
ATOM   1879  H1'   C    59       6.279  32.952  57.009  1.00  0.00           H  
ATOM   1880  N1    C    59       6.313  33.599  55.093  1.00  0.00           N  
ATOM   1881  C6    C    59       6.061  34.630  54.199  1.00  0.00           C  
ATOM   1882  H6    C    59       6.098  35.583  54.705  1.00  0.00           H  
ATOM   1883  C5    C    59       5.884  34.450  52.880  1.00  0.00           C  
ATOM   1884  H5    C    59       5.714  35.248  52.172  1.00  0.00           H  
ATOM   1885  C4    C    59       5.955  33.107  52.454  1.00  0.00           C  
ATOM   1886  N4    C    59       5.610  32.842  51.237  1.00  0.00           N  
ATOM   1887  H41   C    59       5.635  31.857  51.013  1.00  0.00           H  
ATOM   1888  H42   C    59       5.613  33.558  50.525  1.00  0.00           H  
ATOM   1889  N3    C    59       6.076  32.093  53.228  1.00  0.00           N  
ATOM   1890  C2    C    59       6.262  32.279  54.536  1.00  0.00           C  
ATOM   1891  O2    C    59       6.571  31.285  55.235  1.00  0.00           O  
ATOM   1892  C3'   C    59       8.210  35.541  56.690  1.00  0.00           C  
ATOM   1893  H3'   C    59       8.109  35.900  55.666  1.00  0.00           H  
ATOM   1894  C2'   C    59       8.140  33.968  56.648  1.00  0.00           C  
ATOM   1895  H2'   C    59       8.796  33.499  55.915  1.00  0.00           H  
ATOM   1896  O2'   C    59       8.421  33.472  57.935  1.00  0.00           O  
ATOM   1897 HO2'   C    59       9.377  33.419  57.862  1.00  0.00           H  
ATOM   1898  O3'   C    59       9.439  35.989  57.231  1.00  0.00           O  
ATOM   1899  P     A    60      10.775  36.066  56.361  1.00  0.00           P  
ATOM   1900  OP1   A    60      11.763  36.568  57.290  1.00  0.00           O  
ATOM   1901  OP2   A    60      10.501  36.808  55.102  1.00  0.00           O  
ATOM   1902  O5'   A    60      11.033  34.594  56.048  1.00  0.00           O  
ATOM   1903  C5'   A    60      11.817  33.820  56.938  1.00  0.00           C  
ATOM   1904  H5'   A    60      11.333  33.720  57.910  1.00  0.00           H  
ATOM   1905 H5''   A    60      12.812  34.255  57.022  1.00  0.00           H  
ATOM   1906  C4'   A    60      12.004  32.442  56.267  1.00  0.00           C  
ATOM   1907  H4'   A    60      12.644  31.817  56.889  1.00  0.00           H  
ATOM   1908  O4'   A    60      10.770  31.686  55.825  1.00  0.00           O  
ATOM   1909  C1'   A    60      10.997  31.074  54.571  1.00  0.00           C  
ATOM   1910  H1'   A    60      10.829  30.003  54.459  1.00  0.00           H  
ATOM   1911  N9    A    60      10.205  31.717  53.402  1.00  0.00           N  
ATOM   1912  C8    A    60       9.656  33.010  53.261  1.00  0.00           C  
ATOM   1913  H8    A    60       9.765  33.813  53.975  1.00  0.00           H  
ATOM   1914  N7    A    60       8.894  33.068  52.215  1.00  0.00           N  
ATOM   1915  C5    A    60       9.066  31.833  51.600  1.00  0.00           C  
ATOM   1916  C6    A    60       8.610  31.224  50.385  1.00  0.00           C  
ATOM   1917  N6    A    60       7.903  31.806  49.414  1.00  0.00           N  
ATOM   1918  H61   A    60       7.706  31.249  48.594  1.00  0.00           H  
ATOM   1919  H62   A    60       7.384  32.614  49.726  1.00  0.00           H  
ATOM   1920  N1    A    60       8.962  30.021  50.039  1.00  0.00           N  
ATOM   1921  C2    A    60       9.665  29.340  50.856  1.00  0.00           C  
ATOM   1922  H2    A    60       9.720  28.308  50.541  1.00  0.00           H  
ATOM   1923  N3    A    60      10.149  29.709  52.021  1.00  0.00           N  
ATOM   1924  C4    A    60       9.908  31.074  52.301  1.00  0.00           C  
ATOM   1925  C3'   A    60      12.758  32.636  54.930  1.00  0.00           C  
ATOM   1926  H3'   A    60      12.295  33.452  54.376  1.00  0.00           H  
ATOM   1927  C2'   A    60      12.460  31.258  54.202  1.00  0.00           C  
ATOM   1928  H2'   A    60      12.551  31.232  53.116  1.00  0.00           H  
ATOM   1929  O2'   A    60      13.213  30.184  54.801  1.00  0.00           O  
ATOM   1930 HO2'   A    60      13.817  30.661  55.374  1.00  0.00           H  
ATOM   1931  O3'   A    60      14.187  32.620  55.003  1.00  0.00           O  
ATOM   1932  P     C    61      15.040  33.406  53.995  1.00  0.00           P  
ATOM   1933  OP1   C    61      16.516  33.344  54.339  1.00  0.00           O  
ATOM   1934  OP2   C    61      14.461  34.812  53.813  1.00  0.00           O  
ATOM   1935  O5'   C    61      14.824  32.536  52.733  1.00  0.00           O  
ATOM   1936  C5'   C    61      15.506  31.301  52.558  1.00  0.00           C  
ATOM   1937  H5'   C    61      15.221  30.542  53.286  1.00  0.00           H  
ATOM   1938 H5''   C    61      16.579  31.456  52.671  1.00  0.00           H  
ATOM   1939  C4'   C    61      15.142  30.555  51.228  1.00  0.00           C  
ATOM   1940  H4'   C    61      15.630  29.581  51.203  1.00  0.00           H  
ATOM   1941  O4'   C    61      13.755  30.409  51.170  1.00  0.00           O  
ATOM   1942  C1'   C    61      13.355  30.549  49.838  1.00  0.00           C  
ATOM   1943  H1'   C    61      12.862  29.638  49.500  1.00  0.00           H  
ATOM   1944  N1    C    61      12.514  31.705  49.512  1.00  0.00           N  
ATOM   1945  C6    C    61      12.254  32.688  50.409  1.00  0.00           C  
ATOM   1946  H6    C    61      12.848  32.706  51.311  1.00  0.00           H  
ATOM   1947  C5    C    61      11.317  33.655  50.239  1.00  0.00           C  
ATOM   1948  H5    C    61      11.210  34.504  50.897  1.00  0.00           H  
ATOM   1949  C4    C    61      10.718  33.610  49.023  1.00  0.00           C  
ATOM   1950  N4    C    61       9.680  34.420  48.812  1.00  0.00           N  
ATOM   1951  H41   C    61       9.053  34.267  48.035  1.00  0.00           H  
ATOM   1952  H42   C    61       9.294  35.056  49.495  1.00  0.00           H  
ATOM   1953  N3    C    61      10.936  32.717  48.080  1.00  0.00           N  
ATOM   1954  C2    C    61      11.793  31.654  48.340  1.00  0.00           C  
ATOM   1955  O2    C    61      11.739  30.742  47.541  1.00  0.00           O  
ATOM   1956  C3'   C    61      15.591  31.322  50.022  1.00  0.00           C  
ATOM   1957  H3'   C    61      15.318  32.370  50.139  1.00  0.00           H  
ATOM   1958  C2'   C    61      14.653  30.713  49.026  1.00  0.00           C  
ATOM   1959  H2'   C    61      14.507  31.320  48.133  1.00  0.00           H  
ATOM   1960  O2'   C    61      15.134  29.443  48.608  1.00  0.00           O  
ATOM   1961 HO2'   C    61      16.050  29.422  48.896  1.00  0.00           H  
ATOM   1962  O3'   C    61      16.963  31.086  49.655  1.00  0.00           O  
ATOM   1963  P     U    62      17.836  32.103  48.823  1.00  0.00           P  
ATOM   1964  OP1   U    62      19.180  31.475  48.606  1.00  0.00           O  
ATOM   1965  OP2   U    62      17.733  33.435  49.411  1.00  0.00           O  
ATOM   1966  O5'   U    62      16.982  32.147  47.406  1.00  0.00           O  
ATOM   1967  C5'   U    62      17.389  31.246  46.343  1.00  0.00           C  
ATOM   1968  H5'   U    62      17.275  30.235  46.735  1.00  0.00           H  
ATOM   1969 H5''   U    62      18.446  31.369  46.106  1.00  0.00           H  
ATOM   1970  C4'   U    62      16.458  31.273  45.110  1.00  0.00           C  
ATOM   1971  H4'   U    62      16.746  30.394  44.533  1.00  0.00           H  
ATOM   1972  O4'   U    62      15.069  31.194  45.319  1.00  0.00           O  
ATOM   1973  C1'   U    62      14.428  31.873  44.309  1.00  0.00           C  
ATOM   1974  H1'   U    62      13.650  31.322  43.779  1.00  0.00           H  
ATOM   1975  N1    U    62      13.744  33.070  45.013  1.00  0.00           N  
ATOM   1976  C6    U    62      14.047  33.444  46.334  1.00  0.00           C  
ATOM   1977  H6    U    62      14.881  32.995  46.853  1.00  0.00           H  
ATOM   1978  C5    U    62      13.399  34.473  46.947  1.00  0.00           C  
ATOM   1979  H5    U    62      13.674  34.702  47.966  1.00  0.00           H  
ATOM   1980  C4    U    62      12.321  35.176  46.259  1.00  0.00           C  
ATOM   1981  O4    U    62      11.689  36.145  46.659  1.00  0.00           O  
ATOM   1982  N3    U    62      12.167  34.784  44.931  1.00  0.00           N  
ATOM   1983  H3    U    62      11.447  35.325  44.474  1.00  0.00           H  
ATOM   1984  C2    U    62      12.802  33.766  44.299  1.00  0.00           C  
ATOM   1985  O2    U    62      12.377  33.353  43.219  1.00  0.00           O  
ATOM   1986  C3'   U    62      16.664  32.606  44.343  1.00  0.00           C  
ATOM   1987  H3'   U    62      16.558  33.477  44.990  1.00  0.00           H  
ATOM   1988  C2'   U    62      15.484  32.499  43.383  1.00  0.00           C  
ATOM   1989  H2'   U    62      15.173  33.438  42.924  1.00  0.00           H  
ATOM   1990  O2'   U    62      15.712  31.601  42.249  1.00  0.00           O  
ATOM   1991 HO2'   U    62      14.877  31.549  41.778  1.00  0.00           H  
ATOM   1992  O3'   U    62      17.993  32.632  43.749  1.00  0.00           O  
ATOM   1993  P     G    63      18.566  34.049  43.230  1.00  0.00           P  
ATOM   1994  OP1   G    63      19.848  33.621  42.602  1.00  0.00           O  
ATOM   1995  OP2   G    63      18.626  34.867  44.472  1.00  0.00           O  
ATOM   1996  O5'   G    63      17.696  34.932  42.208  1.00  0.00           O  
ATOM   1997  C5'   G    63      17.542  34.379  40.900  1.00  0.00           C  
ATOM   1998  H5'   G    63      17.459  33.292  40.900  1.00  0.00           H  
ATOM   1999 H5''   G    63      18.479  34.577  40.380  1.00  0.00           H  
ATOM   2000  C4'   G    63      16.439  34.861  39.994  1.00  0.00           C  
ATOM   2001  H4'   G    63      16.483  34.533  38.955  1.00  0.00           H  
ATOM   2002  O4'   G    63      15.142  34.727  40.551  1.00  0.00           O  
ATOM   2003  C1'   G    63      14.303  35.811  40.182  1.00  0.00           C  
ATOM   2004  H1'   G    63      13.340  35.419  39.856  1.00  0.00           H  
ATOM   2005  N9    G    63      13.873  36.481  41.444  1.00  0.00           N  
ATOM   2006  C8    G    63      14.527  36.504  42.643  1.00  0.00           C  
ATOM   2007  H8    G    63      15.526  36.113  42.768  1.00  0.00           H  
ATOM   2008  N7    G    63      13.864  37.143  43.543  1.00  0.00           N  
ATOM   2009  C5    G    63      12.769  37.729  42.849  1.00  0.00           C  
ATOM   2010  C6    G    63      11.637  38.497  43.333  1.00  0.00           C  
ATOM   2011  O6    G    63      11.344  38.671  44.502  1.00  0.00           O  
ATOM   2012  N1    G    63      10.793  38.838  42.362  1.00  0.00           N  
ATOM   2013  H1    G    63      10.122  39.538  42.642  1.00  0.00           H  
ATOM   2014  C2    G    63      10.840  38.334  41.119  1.00  0.00           C  
ATOM   2015  N2    G    63      10.054  38.862  40.209  1.00  0.00           N  
ATOM   2016  H21   G    63       9.417  39.597  40.481  1.00  0.00           H  
ATOM   2017  H22   G    63      10.043  38.486  39.272  1.00  0.00           H  
ATOM   2018  N3    G    63      11.756  37.509  40.638  1.00  0.00           N  
ATOM   2019  C4    G    63      12.729  37.282  41.554  1.00  0.00           C  
ATOM   2020  C3'   G    63      16.514  36.329  39.784  1.00  0.00           C  
ATOM   2021  H3'   G    63      16.746  36.721  40.774  1.00  0.00           H  
ATOM   2022  C2'   G    63      15.106  36.707  39.303  1.00  0.00           C  
ATOM   2023  H2'   G    63      14.865  37.754  39.486  1.00  0.00           H  
ATOM   2024  O2'   G    63      14.943  36.321  37.925  1.00  0.00           O  
ATOM   2025 HO2'   G    63      14.008  36.454  37.757  1.00  0.00           H  
ATOM   2026  O3'   G    63      17.541  36.644  38.921  1.00  0.00           O  
ATOM   2027  P     U    64      18.146  38.156  38.819  1.00  0.00           P  
ATOM   2028  OP1   U    64      19.121  38.143  37.725  1.00  0.00           O  
ATOM   2029  OP2   U    64      18.536  38.652  40.147  1.00  0.00           O  
ATOM   2030  O5'   U    64      16.951  39.107  38.276  1.00  0.00           O  
ATOM   2031  C5'   U    64      16.425  38.884  36.972  1.00  0.00           C  
ATOM   2032  H5'   U    64      16.284  37.810  36.848  1.00  0.00           H  
ATOM   2033 H5''   U    64      17.083  39.159  36.147  1.00  0.00           H  
ATOM   2034  C4'   U    64      15.055  39.517  36.659  1.00  0.00           C  
ATOM   2035  H4'   U    64      14.650  39.262  35.679  1.00  0.00           H  
ATOM   2036  O4'   U    64      14.037  39.084  37.541  1.00  0.00           O  
ATOM   2037  C1'   U    64      13.258  40.176  37.978  1.00  0.00           C  
ATOM   2038  H1'   U    64      12.214  39.931  37.783  1.00  0.00           H  
ATOM   2039  N1    U    64      13.412  40.531  39.508  1.00  0.00           N  
ATOM   2040  C6    U    64      14.483  40.150  40.256  1.00  0.00           C  
ATOM   2041  H6    U    64      15.324  39.724  39.728  1.00  0.00           H  
ATOM   2042  C5    U    64      14.526  40.504  41.604  1.00  0.00           C  
ATOM   2043  H5    U    64      15.351  40.188  42.226  1.00  0.00           H  
ATOM   2044  C4    U    64      13.383  41.084  42.311  1.00  0.00           C  
ATOM   2045  O4    U    64      13.323  41.196  43.493  1.00  0.00           O  
ATOM   2046  N3    U    64      12.327  41.457  41.502  1.00  0.00           N  
ATOM   2047  H3    U    64      11.525  41.828  41.990  1.00  0.00           H  
ATOM   2048  C2    U    64      12.342  41.249  40.136  1.00  0.00           C  
ATOM   2049  O2    U    64      11.414  41.756  39.491  1.00  0.00           O  
ATOM   2050  C3'   U    64      15.160  41.048  36.919  1.00  0.00           C  
ATOM   2051  H3'   U    64      15.841  41.275  37.740  1.00  0.00           H  
ATOM   2052  C2'   U    64      13.638  41.451  37.152  1.00  0.00           C  
ATOM   2053  H2'   U    64      13.634  42.399  37.688  1.00  0.00           H  
ATOM   2054  O2'   U    64      13.014  41.538  35.930  1.00  0.00           O  
ATOM   2055 HO2'   U    64      13.678  41.205  35.322  1.00  0.00           H  
ATOM   2056  O3'   U    64      15.610  41.669  35.674  1.00  0.00           O  
ATOM   2057  P     G    65      16.473  43.034  35.690  1.00  0.00           P  
ATOM   2058  OP1   G    65      16.656  43.522  34.299  1.00  0.00           O  
ATOM   2059  OP2   G    65      17.693  42.758  36.504  1.00  0.00           O  
ATOM   2060  O5'   G    65      15.496  44.055  36.333  1.00  0.00           O  
ATOM   2061  C5'   G    65      14.404  44.611  35.679  1.00  0.00           C  
ATOM   2062  H5'   G    65      13.716  43.904  35.216  1.00  0.00           H  
ATOM   2063 H5''   G    65      14.818  45.364  35.009  1.00  0.00           H  
ATOM   2064  C4'   G    65      13.520  45.364  36.609  1.00  0.00           C  
ATOM   2065  H4'   G    65      12.750  45.761  35.948  1.00  0.00           H  
ATOM   2066  O4'   G    65      13.007  44.597  37.636  1.00  0.00           O  
ATOM   2067  C1'   G    65      12.767  45.380  38.759  1.00  0.00           C  
ATOM   2068  H1'   G    65      11.682  45.325  38.851  1.00  0.00           H  
ATOM   2069  N9    G    65      13.500  44.908  40.071  1.00  0.00           N  
ATOM   2070  C8    G    65      14.474  43.951  40.246  1.00  0.00           C  
ATOM   2071  H8    G    65      14.961  43.379  39.470  1.00  0.00           H  
ATOM   2072  N7    G    65      14.648  43.599  41.490  1.00  0.00           N  
ATOM   2073  C5    G    65      13.831  44.493  42.147  1.00  0.00           C  
ATOM   2074  C6    G    65      13.532  44.685  43.557  1.00  0.00           C  
ATOM   2075  O6    G    65      13.870  44.026  44.544  1.00  0.00           O  
ATOM   2076  N1    G    65      12.773  45.810  43.850  1.00  0.00           N  
ATOM   2077  H1    G    65      12.551  45.983  44.821  1.00  0.00           H  
ATOM   2078  C2    G    65      12.189  46.587  42.894  1.00  0.00           C  
ATOM   2079  N2    G    65      11.520  47.535  43.311  1.00  0.00           N  
ATOM   2080  H21   G    65      11.467  47.717  44.303  1.00  0.00           H  
ATOM   2081  H22   G    65      11.022  48.093  42.633  1.00  0.00           H  
ATOM   2082  N3    G    65      12.326  46.344  41.601  1.00  0.00           N  
ATOM   2083  C4    G    65      13.202  45.336  41.277  1.00  0.00           C  
ATOM   2084  C3'   G    65      14.190  46.512  37.296  1.00  0.00           C  
ATOM   2085  H3'   G    65      15.085  46.107  37.767  1.00  0.00           H  
ATOM   2086  C2'   G    65      13.263  46.801  38.437  1.00  0.00           C  
ATOM   2087  H2'   G    65      13.790  47.312  39.243  1.00  0.00           H  
ATOM   2088  O2'   G    65      12.142  47.577  38.008  1.00  0.00           O  
ATOM   2089 HO2'   G    65      12.505  48.345  37.560  1.00  0.00           H  
ATOM   2090  O3'   G    65      14.629  47.712  36.624  1.00  0.00           O  
ATOM   2091  P     U    66      15.705  48.646  37.252  1.00  0.00           P  
ATOM   2092  OP1   U    66      16.005  49.748  36.339  1.00  0.00           O  
ATOM   2093  OP2   U    66      16.732  47.757  37.746  1.00  0.00           O  
ATOM   2094  O5'   U    66      15.159  49.309  38.637  1.00  0.00           O  
ATOM   2095  C5'   U    66      14.149  50.253  38.731  1.00  0.00           C  
ATOM   2096  H5'   U    66      13.172  49.879  38.425  1.00  0.00           H  
ATOM   2097 H5''   U    66      14.384  51.130  38.127  1.00  0.00           H  
ATOM   2098  C4'   U    66      13.972  50.593  40.253  1.00  0.00           C  
ATOM   2099  H4'   U    66      13.183  51.341  40.333  1.00  0.00           H  
ATOM   2100  O4'   U    66      13.615  49.421  41.039  1.00  0.00           O  
ATOM   2101  C1'   U    66      14.190  49.661  42.380  1.00  0.00           C  
ATOM   2102  H1'   U    66      13.340  49.701  43.062  1.00  0.00           H  
ATOM   2103  N1    U    66      15.005  48.502  42.743  1.00  0.00           N  
ATOM   2104  C6    U    66      15.725  47.745  41.850  1.00  0.00           C  
ATOM   2105  H6    U    66      15.692  48.053  40.816  1.00  0.00           H  
ATOM   2106  C5    U    66      16.470  46.693  42.289  1.00  0.00           C  
ATOM   2107  H5    U    66      17.084  46.110  41.619  1.00  0.00           H  
ATOM   2108  C4    U    66      16.425  46.289  43.677  1.00  0.00           C  
ATOM   2109  O4    U    66      17.070  45.328  44.184  1.00  0.00           O  
ATOM   2110  N3    U    66      15.696  47.095  44.463  1.00  0.00           N  
ATOM   2111  H3    U    66      15.691  46.835  45.439  1.00  0.00           H  
ATOM   2112  C2    U    66      15.020  48.210  44.077  1.00  0.00           C  
ATOM   2113  O2    U    66      14.564  48.983  44.940  1.00  0.00           O  
ATOM   2114  C3'   U    66      15.280  51.139  40.867  1.00  0.00           C  
ATOM   2115  H3'   U    66      16.064  50.462  40.530  1.00  0.00           H  
ATOM   2116  C2'   U    66      14.911  50.994  42.338  1.00  0.00           C  
ATOM   2117  H2'   U    66      15.808  50.888  42.948  1.00  0.00           H  
ATOM   2118  O2'   U    66      13.956  51.934  42.801  1.00  0.00           O  
ATOM   2119 HO2'   U    66      14.243  52.839  42.663  1.00  0.00           H  
ATOM   2120  O3'   U    66      15.522  52.474  40.283  1.00  0.00           O  
ATOM   2121  P     C    67      16.928  53.145  40.363  1.00  0.00           P  
ATOM   2122  OP1   C    67      16.944  54.424  39.601  1.00  0.00           O  
ATOM   2123  OP2   C    67      17.878  52.113  39.948  1.00  0.00           O  
ATOM   2124  O5'   C    67      17.100  53.366  41.964  1.00  0.00           O  
ATOM   2125  C5'   C    67      16.369  54.339  42.574  1.00  0.00           C  
ATOM   2126  H5'   C    67      15.349  54.331  42.190  1.00  0.00           H  
ATOM   2127 H5''   C    67      16.762  55.281  42.194  1.00  0.00           H  
ATOM   2128  C4'   C    67      16.472  54.261  44.063  1.00  0.00           C  
ATOM   2129  H4'   C    67      15.835  55.041  44.479  1.00  0.00           H  
ATOM   2130  O4'   C    67      16.045  53.032  44.552  1.00  0.00           O  
ATOM   2131  C1'   C    67      16.678  52.622  45.716  1.00  0.00           C  
ATOM   2132  H1'   C    67      16.044  52.533  46.598  1.00  0.00           H  
ATOM   2133  N1    C    67      17.228  51.261  45.510  1.00  0.00           N  
ATOM   2134  C6    C    67      17.890  50.991  44.375  1.00  0.00           C  
ATOM   2135  H6    C    67      17.978  51.761  43.622  1.00  0.00           H  
ATOM   2136  C5    C    67      18.469  49.802  44.188  1.00  0.00           C  
ATOM   2137  H5    C    67      18.872  49.431  43.257  1.00  0.00           H  
ATOM   2138  C4    C    67      18.546  48.951  45.324  1.00  0.00           C  
ATOM   2139  N4    C    67      19.032  47.801  45.189  1.00  0.00           N  
ATOM   2140  H41   C    67      18.952  47.149  45.957  1.00  0.00           H  
ATOM   2141  H42   C    67      19.524  47.585  44.334  1.00  0.00           H  
ATOM   2142  N3    C    67      18.040  49.285  46.497  1.00  0.00           N  
ATOM   2143  C2    C    67      17.300  50.411  46.594  1.00  0.00           C  
ATOM   2144  O2    C    67      16.660  50.638  47.618  1.00  0.00           O  
ATOM   2145  C3'   C    67      17.866  54.430  44.556  1.00  0.00           C  
ATOM   2146  H3'   C    67      18.602  54.005  43.873  1.00  0.00           H  
ATOM   2147  C2'   C    67      17.822  53.615  45.865  1.00  0.00           C  
ATOM   2148  H2'   C    67      18.717  53.206  46.335  1.00  0.00           H  
ATOM   2149  O2'   C    67      17.250  54.464  46.831  1.00  0.00           O  
ATOM   2150 HO2'   C    67      17.943  55.090  47.052  1.00  0.00           H  
ATOM   2151  O3'   C    67      18.094  55.868  44.768  1.00  0.00           O  
ATOM   2152  P     C    68      19.585  56.469  44.965  1.00  0.00           P  
ATOM   2153  OP1   C    68      20.485  55.461  45.585  1.00  0.00           O  
ATOM   2154  OP2   C    68      19.438  57.778  45.645  1.00  0.00           O  
ATOM   2155  O5'   C    68      19.980  56.610  43.459  1.00  0.00           O  
ATOM   2156  C5'   C    68      20.482  57.814  42.800  1.00  0.00           C  
ATOM   2157  H5'   C    68      21.375  58.158  43.323  1.00  0.00           H  
ATOM   2158 H5''   C    68      19.806  58.665  42.887  1.00  0.00           H  
ATOM   2159  C4'   C    68      20.810  57.754  41.357  1.00  0.00           C  
ATOM   2160  H4'   C    68      21.413  58.648  41.200  1.00  0.00           H  
ATOM   2161  O4'   C    68      21.621  56.584  41.109  1.00  0.00           O  
ATOM   2162  C1'   C    68      21.050  55.755  40.176  1.00  0.00           C  
ATOM   2163  H1'   C    68      21.184  56.104  39.152  1.00  0.00           H  
ATOM   2164  N1    C    68      21.152  54.260  40.172  1.00  0.00           N  
ATOM   2165  C6    C    68      20.911  53.575  41.351  1.00  0.00           C  
ATOM   2166  H6    C    68      20.748  54.043  42.310  1.00  0.00           H  
ATOM   2167  C5    C    68      20.929  52.186  41.333  1.00  0.00           C  
ATOM   2168  H5    C    68      20.902  51.563  42.215  1.00  0.00           H  
ATOM   2169  C4    C    68      21.070  51.491  40.045  1.00  0.00           C  
ATOM   2170  N4    C    68      21.362  50.213  40.015  1.00  0.00           N  
ATOM   2171  H41   C    68      21.735  49.826  39.160  1.00  0.00           H  
ATOM   2172  H42   C    68      21.263  49.671  40.861  1.00  0.00           H  
ATOM   2173  N3    C    68      21.335  52.199  38.963  1.00  0.00           N  
ATOM   2174  C2    C    68      21.294  53.560  38.995  1.00  0.00           C  
ATOM   2175  O2    C    68      21.412  54.098  37.898  1.00  0.00           O  
ATOM   2176  C3'   C    68      19.514  57.618  40.497  1.00  0.00           C  
ATOM   2177  H3'   C    68      18.698  57.787  41.200  1.00  0.00           H  
ATOM   2178  C2'   C    68      19.573  56.136  40.177  1.00  0.00           C  
ATOM   2179  H2'   C    68      19.124  55.590  41.007  1.00  0.00           H  
ATOM   2180  O2'   C    68      18.961  55.814  38.914  1.00  0.00           O  
ATOM   2181 HO2'   C    68      18.197  55.267  39.113  1.00  0.00           H  
ATOM   2182  O3'   C    68      19.585  58.558  39.401  1.00  0.00           O  
ATOM   2183  P     G    69      18.282  59.353  38.835  1.00  0.00           P  
ATOM   2184  OP1   G    69      17.133  58.482  39.038  1.00  0.00           O  
ATOM   2185  OP2   G    69      18.459  59.782  37.402  1.00  0.00           O  
ATOM   2186  O5'   G    69      18.250  60.702  39.695  1.00  0.00           O  
ATOM   2187  C5'   G    69      17.891  60.799  41.055  1.00  0.00           C  
ATOM   2188  H5'   G    69      17.982  59.824  41.533  1.00  0.00           H  
ATOM   2189 H5''   G    69      16.897  61.241  41.119  1.00  0.00           H  
ATOM   2190  C4'   G    69      18.903  61.674  41.810  1.00  0.00           C  
ATOM   2191  H4'   G    69      18.572  61.534  42.839  1.00  0.00           H  
ATOM   2192  O4'   G    69      20.274  61.198  41.805  1.00  0.00           O  
ATOM   2193  C1'   G    69      21.165  62.235  41.532  1.00  0.00           C  
ATOM   2194  H1'   G    69      22.016  62.264  42.214  1.00  0.00           H  
ATOM   2195  N9    G    69      21.789  62.167  40.204  1.00  0.00           N  
ATOM   2196  C8    G    69      21.395  61.373  39.163  1.00  0.00           C  
ATOM   2197  H8    G    69      20.574  60.675  39.239  1.00  0.00           H  
ATOM   2198  N7    G    69      22.165  61.369  38.174  1.00  0.00           N  
ATOM   2199  C5    G    69      23.161  62.265  38.537  1.00  0.00           C  
ATOM   2200  C6    G    69      24.420  62.603  37.984  1.00  0.00           C  
ATOM   2201  O6    G    69      24.810  62.369  36.777  1.00  0.00           O  
ATOM   2202  N1    G    69      25.223  63.445  38.737  1.00  0.00           N  
ATOM   2203  H1    G    69      26.013  63.819  38.232  1.00  0.00           H  
ATOM   2204  C2    G    69      24.894  63.852  39.954  1.00  0.00           C  
ATOM   2205  N2    G    69      25.730  64.554  40.684  1.00  0.00           N  
ATOM   2206  H21   G    69      26.597  64.834  40.247  1.00  0.00           H  
ATOM   2207  H22   G    69      25.478  64.805  41.629  1.00  0.00           H  
ATOM   2208  N3    G    69      23.749  63.504  40.552  1.00  0.00           N  
ATOM   2209  C4    G    69      22.924  62.703  39.816  1.00  0.00           C  
ATOM   2210  C3'   G    69      18.992  63.110  41.276  1.00  0.00           C  
ATOM   2211  H3'   G    69      18.905  63.158  40.191  1.00  0.00           H  
ATOM   2212  C2'   G    69      20.401  63.546  41.836  1.00  0.00           C  
ATOM   2213  H2'   G    69      20.807  64.389  41.277  1.00  0.00           H  
ATOM   2214  O2'   G    69      20.427  63.711  43.238  1.00  0.00           O  
ATOM   2215 HO2'   G    69      19.561  63.463  43.569  1.00  0.00           H  
ATOM   2216  O3'   G    69      17.900  63.866  41.949  1.00  0.00           O  
ATOM   2217  P     C    70      17.421  65.267  41.492  1.00  0.00           P  
ATOM   2218  OP1   C    70      16.394  65.645  42.519  1.00  0.00           O  
ATOM   2219  OP2   C    70      17.026  65.186  40.090  1.00  0.00           O  
ATOM   2220  O5'   C    70      18.703  66.270  41.500  1.00  0.00           O  
ATOM   2221  C5'   C    70      19.212  66.842  42.732  1.00  0.00           C  
ATOM   2222  H5'   C    70      19.525  66.061  43.425  1.00  0.00           H  
ATOM   2223 H5''   C    70      18.517  67.509  43.242  1.00  0.00           H  
ATOM   2224  C4'   C    70      20.480  67.646  42.510  1.00  0.00           C  
ATOM   2225  H4'   C    70      20.846  68.097  43.432  1.00  0.00           H  
ATOM   2226  O4'   C    70      21.406  66.833  41.965  1.00  0.00           O  
ATOM   2227  C1'   C    70      22.321  67.669  41.437  1.00  0.00           C  
ATOM   2228  H1'   C    70      23.146  67.682  42.149  1.00  0.00           H  
ATOM   2229  N1    C    70      22.832  67.215  40.098  1.00  0.00           N  
ATOM   2230  C6    C    70      22.039  66.355  39.404  1.00  0.00           C  
ATOM   2231  H6    C    70      21.021  66.184  39.721  1.00  0.00           H  
ATOM   2232  C5    C    70      22.515  65.794  38.262  1.00  0.00           C  
ATOM   2233  H5    C    70      22.025  65.125  37.570  1.00  0.00           H  
ATOM   2234  C4    C    70      23.832  66.158  37.946  1.00  0.00           C  
ATOM   2235  N4    C    70      24.365  65.823  36.778  1.00  0.00           N  
ATOM   2236  H41   C    70      25.223  66.291  36.521  1.00  0.00           H  
ATOM   2237  H42   C    70      23.763  65.428  36.071  1.00  0.00           H  
ATOM   2238  N3    C    70      24.590  67.069  38.562  1.00  0.00           N  
ATOM   2239  C2    C    70      24.032  67.647  39.618  1.00  0.00           C  
ATOM   2240  O2    C    70      24.681  68.477  40.262  1.00  0.00           O  
ATOM   2241  C3'   C    70      20.208  68.736  41.424  1.00  0.00           C  
ATOM   2242  H3'   C    70      19.860  68.328  40.475  1.00  0.00           H  
ATOM   2243  C2'   C    70      21.704  69.011  41.222  1.00  0.00           C  
ATOM   2244  H2'   C    70      21.933  69.459  40.255  1.00  0.00           H  
ATOM   2245  O2'   C    70      22.171  69.955  42.195  1.00  0.00           O  
ATOM   2246 HO2'   C    70      21.543  70.681  42.208  1.00  0.00           H  
ATOM   2247  O3'   C    70      19.521  69.905  41.796  1.00  0.00           O  
ATOM   2248  P     G    71      18.816  70.846  40.804  1.00  0.00           P  
ATOM   2249  OP1   G    71      18.021  71.812  41.564  1.00  0.00           O  
ATOM   2250  OP2   G    71      18.000  70.071  39.863  1.00  0.00           O  
ATOM   2251  O5'   G    71      19.926  71.615  39.872  1.00  0.00           O  
ATOM   2252  C5'   G    71      20.650  72.622  40.464  1.00  0.00           C  
ATOM   2253  H5'   G    71      21.060  72.315  41.427  1.00  0.00           H  
ATOM   2254 H5''   G    71      20.075  73.541  40.578  1.00  0.00           H  
ATOM   2255  C4'   G    71      21.924  72.858  39.606  1.00  0.00           C  
ATOM   2256  H4'   G    71      22.519  73.637  40.082  1.00  0.00           H  
ATOM   2257  O4'   G    71      22.703  71.626  39.390  1.00  0.00           O  
ATOM   2258  C1'   G    71      23.415  71.737  38.181  1.00  0.00           C  
ATOM   2259  H1'   G    71      24.483  71.761  38.397  1.00  0.00           H  
ATOM   2260  N9    G    71      23.080  70.524  37.426  1.00  0.00           N  
ATOM   2261  C8    G    71      21.867  69.935  37.324  1.00  0.00           C  
ATOM   2262  H8    G    71      21.128  70.171  38.075  1.00  0.00           H  
ATOM   2263  N7    G    71      21.825  68.836  36.554  1.00  0.00           N  
ATOM   2264  C5    G    71      23.075  68.800  35.902  1.00  0.00           C  
ATOM   2265  C6    G    71      23.580  68.009  34.791  1.00  0.00           C  
ATOM   2266  O6    G    71      23.060  67.037  34.268  1.00  0.00           O  
ATOM   2267  N1    G    71      24.856  68.434  34.369  1.00  0.00           N  
ATOM   2268  H1    G    71      25.129  68.023  33.487  1.00  0.00           H  
ATOM   2269  C2    G    71      25.415  69.597  34.771  1.00  0.00           C  
ATOM   2270  N2    G    71      26.532  69.899  34.180  1.00  0.00           N  
ATOM   2271  H21   G    71      26.894  69.408  33.376  1.00  0.00           H  
ATOM   2272  H22   G    71      26.959  70.812  34.246  1.00  0.00           H  
ATOM   2273  N3    G    71      25.006  70.373  35.815  1.00  0.00           N  
ATOM   2274  C4    G    71      23.799  69.915  36.360  1.00  0.00           C  
ATOM   2275  C3'   G    71      21.677  73.397  38.158  1.00  0.00           C  
ATOM   2276  H3'   G    71      20.943  72.749  37.679  1.00  0.00           H  
ATOM   2277  C2'   G    71      23.049  73.058  37.556  1.00  0.00           C  
ATOM   2278  H2'   G    71      22.911  72.908  36.485  1.00  0.00           H  
ATOM   2279  O2'   G    71      24.167  73.910  37.833  1.00  0.00           O  
ATOM   2280 HO2'   G    71      24.261  74.657  37.238  1.00  0.00           H  
ATOM   2281  O3'   G    71      21.241  74.730  37.994  1.00  0.00           O  
ATOM   2282  P     C    72      20.684  75.371  36.602  1.00  0.00           P  
ATOM   2283  OP1   C    72      20.338  76.753  36.926  1.00  0.00           O  
ATOM   2284  OP2   C    72      19.625  74.490  36.097  1.00  0.00           O  
ATOM   2285  O5'   C    72      21.980  75.407  35.668  1.00  0.00           O  
ATOM   2286  C5'   C    72      22.927  76.456  35.620  1.00  0.00           C  
ATOM   2287  H5'   C    72      23.379  76.620  36.598  1.00  0.00           H  
ATOM   2288 H5''   C    72      22.418  77.389  35.377  1.00  0.00           H  
ATOM   2289  C4'   C    72      24.008  76.110  34.630  1.00  0.00           C  
ATOM   2290  H4'   C    72      24.859  76.742  34.885  1.00  0.00           H  
ATOM   2291  O4'   C    72      24.488  74.785  34.862  1.00  0.00           O  
ATOM   2292  C1'   C    72      24.727  74.211  33.629  1.00  0.00           C  
ATOM   2293  H1'   C    72      25.773  73.908  33.685  1.00  0.00           H  
ATOM   2294  N1    C    72      23.971  72.972  33.373  1.00  0.00           N  
ATOM   2295  C6    C    72      22.728  72.761  33.857  1.00  0.00           C  
ATOM   2296  H6    C    72      22.275  73.484  34.518  1.00  0.00           H  
ATOM   2297  C5    C    72      22.060  71.621  33.525  1.00  0.00           C  
ATOM   2298  H5    C    72      21.039  71.389  33.790  1.00  0.00           H  
ATOM   2299  C4    C    72      22.694  70.589  32.782  1.00  0.00           C  
ATOM   2300  N4    C    72      22.084  69.524  32.430  1.00  0.00           N  
ATOM   2301  H41   C    72      22.605  68.829  31.914  1.00  0.00           H  
ATOM   2302  H42   C    72      21.111  69.379  32.655  1.00  0.00           H  
ATOM   2303  N3    C    72      23.937  70.723  32.390  1.00  0.00           N  
ATOM   2304  C2    C    72      24.505  71.968  32.572  1.00  0.00           C  
ATOM   2305  O2    C    72      25.585  72.183  31.981  1.00  0.00           O  
ATOM   2306  C3'   C    72      23.553  76.301  33.183  1.00  0.00           C  
ATOM   2307  H3'   C    72      22.488  76.077  33.127  1.00  0.00           H  
ATOM   2308  C2'   C    72      24.440  75.262  32.517  1.00  0.00           C  
ATOM   2309  H2'   C    72      23.822  74.846  31.722  1.00  0.00           H  
ATOM   2310  O2'   C    72      25.608  75.766  31.929  1.00  0.00           O  
ATOM   2311 HO2'   C    72      26.244  75.107  31.642  1.00  0.00           H  
ATOM   2312  O3'   C    72      23.698  77.564  32.708  1.00  0.00           O  
ATOM   2313  P     A    73      22.784  78.160  31.563  1.00  0.00           P  
ATOM   2314  OP1   A    73      23.293  79.531  31.172  1.00  0.00           O  
ATOM   2315  OP2   A    73      21.418  78.174  32.108  1.00  0.00           O  
ATOM   2316  O5'   A    73      22.853  77.141  30.319  1.00  0.00           O  
ATOM   2317  C5'   A    73      24.002  77.144  29.514  1.00  0.00           C  
ATOM   2318  H5'   A    73      24.950  77.174  30.052  1.00  0.00           H  
ATOM   2319 H5''   A    73      24.056  78.009  28.853  1.00  0.00           H  
ATOM   2320  C4'   A    73      24.086  75.844  28.693  1.00  0.00           C  
ATOM   2321  H4'   A    73      24.954  75.955  28.043  1.00  0.00           H  
ATOM   2322  O4'   A    73      24.339  74.639  29.374  1.00  0.00           O  
ATOM   2323  C1'   A    73      23.791  73.584  28.537  1.00  0.00           C  
ATOM   2324  H1'   A    73      24.603  72.860  28.472  1.00  0.00           H  
ATOM   2325  N9    A    73      22.705  72.983  29.300  1.00  0.00           N  
ATOM   2326  C8    A    73      21.809  73.526  30.242  1.00  0.00           C  
ATOM   2327  H8    A    73      21.906  74.541  30.597  1.00  0.00           H  
ATOM   2328  N7    A    73      20.897  72.611  30.647  1.00  0.00           N  
ATOM   2329  C5    A    73      21.191  71.448  29.836  1.00  0.00           C  
ATOM   2330  C6    A    73      20.741  70.121  29.693  1.00  0.00           C  
ATOM   2331  N6    A    73      19.688  69.567  30.254  1.00  0.00           N  
ATOM   2332  H61   A    73      19.345  68.622  30.158  1.00  0.00           H  
ATOM   2333  H62   A    73      19.289  70.100  31.014  1.00  0.00           H  
ATOM   2334  N1    A    73      21.326  69.263  28.848  1.00  0.00           N  
ATOM   2335  C2    A    73      22.357  69.732  28.201  1.00  0.00           C  
ATOM   2336  H2    A    73      22.745  68.926  27.596  1.00  0.00           H  
ATOM   2337  N3    A    73      22.926  70.868  28.240  1.00  0.00           N  
ATOM   2338  C4    A    73      22.255  71.742  29.058  1.00  0.00           C  
ATOM   2339  C3'   A    73      22.937  75.630  27.725  1.00  0.00           C  
ATOM   2340  H3'   A    73      22.050  75.583  28.357  1.00  0.00           H  
ATOM   2341  C2'   A    73      23.285  74.167  27.186  1.00  0.00           C  
ATOM   2342  H2'   A    73      22.426  73.650  26.759  1.00  0.00           H  
ATOM   2343  O2'   A    73      24.373  74.112  26.296  1.00  0.00           O  
ATOM   2344 HO2'   A    73      24.146  74.721  25.589  1.00  0.00           H  
ATOM   2345  O3'   A    73      22.826  76.561  26.662  1.00  0.00           O  
ATOM   2346  P     U    74      21.499  76.752  25.949  1.00  0.00           P  
ATOM   2347  OP1   U    74      21.594  77.950  24.981  1.00  0.00           O  
ATOM   2348  OP2   U    74      20.486  76.838  27.057  1.00  0.00           O  
ATOM   2349  O5'   U    74      21.144  75.387  25.082  1.00  0.00           O  
ATOM   2350  C5'   U    74      21.888  74.907  23.906  1.00  0.00           C  
ATOM   2351  H5'   U    74      22.864  74.735  24.359  1.00  0.00           H  
ATOM   2352 H5''   U    74      21.948  75.728  23.192  1.00  0.00           H  
ATOM   2353  C4'   U    74      21.207  73.602  23.398  1.00  0.00           C  
ATOM   2354  H4'   U    74      21.763  73.351  22.495  1.00  0.00           H  
ATOM   2355  O4'   U    74      21.344  72.413  24.294  1.00  0.00           O  
ATOM   2356  C1'   U    74      20.339  71.449  23.998  1.00  0.00           C  
ATOM   2357  H1'   U    74      20.783  70.650  23.403  1.00  0.00           H  
ATOM   2358  N1    U    74      19.682  70.876  25.210  1.00  0.00           N  
ATOM   2359  C6    U    74      19.713  71.638  26.352  1.00  0.00           C  
ATOM   2360  H6    U    74      20.332  72.522  26.334  1.00  0.00           H  
ATOM   2361  C5    U    74      18.949  71.279  27.464  1.00  0.00           C  
ATOM   2362  H5    U    74      19.100  71.798  28.399  1.00  0.00           H  
ATOM   2363  C4    U    74      18.136  70.100  27.420  1.00  0.00           C  
ATOM   2364  O4    U    74      17.424  69.712  28.333  1.00  0.00           O  
ATOM   2365  N3    U    74      18.215  69.308  26.341  1.00  0.00           N  
ATOM   2366  H3    U    74      17.542  68.563  26.225  1.00  0.00           H  
ATOM   2367  C2    U    74      18.861  69.747  25.185  1.00  0.00           C  
ATOM   2368  O2    U    74      18.747  69.041  24.163  1.00  0.00           O  
ATOM   2369  C3'   U    74      19.677  73.656  23.325  1.00  0.00           C  
ATOM   2370  H3'   U    74      19.231  73.913  24.286  1.00  0.00           H  
ATOM   2371  C2'   U    74      19.229  72.195  23.254  1.00  0.00           C  
ATOM   2372  H2'   U    74      18.215  72.249  23.650  1.00  0.00           H  
ATOM   2373  O2'   U    74      19.274  71.618  21.977  1.00  0.00           O  
ATOM   2374 HO2'   U    74      18.577  70.957  21.973  1.00  0.00           H  
ATOM   2375  O3'   U    74      19.168  74.419  22.195  1.00  0.00           O  
ATOM   2376  P     U    75      17.641  74.864  22.152  1.00  0.00           P  
ATOM   2377  OP1   U    75      17.465  75.778  20.991  1.00  0.00           O  
ATOM   2378  OP2   U    75      17.102  75.244  23.456  1.00  0.00           O  
ATOM   2379  O5'   U    75      16.907  73.501  21.769  1.00  0.00           O  
ATOM   2380  C5'   U    75      17.071  72.844  20.438  1.00  0.00           C  
ATOM   2381  H5'   U    75      18.129  72.662  20.249  1.00  0.00           H  
ATOM   2382 H5''   U    75      16.747  73.552  19.675  1.00  0.00           H  
ATOM   2383  C4'   U    75      16.325  71.487  20.454  1.00  0.00           C  
ATOM   2384  H4'   U    75      16.576  70.957  19.535  1.00  0.00           H  
ATOM   2385  O4'   U    75      16.705  70.803  21.614  1.00  0.00           O  
ATOM   2386  C1'   U    75      15.681  69.857  21.824  1.00  0.00           C  
ATOM   2387  H1'   U    75      15.953  68.880  21.425  1.00  0.00           H  
ATOM   2388  N1    U    75      15.401  69.769  23.259  1.00  0.00           N  
ATOM   2389  C6    U    75      15.138  70.873  24.026  1.00  0.00           C  
ATOM   2390  H6    U    75      15.267  71.875  23.644  1.00  0.00           H  
ATOM   2391  C5    U    75      14.745  70.749  25.335  1.00  0.00           C  
ATOM   2392  H5    U    75      14.533  71.645  25.899  1.00  0.00           H  
ATOM   2393  C4    U    75      14.749  69.432  26.022  1.00  0.00           C  
ATOM   2394  O4    U    75      14.506  69.202  27.207  1.00  0.00           O  
ATOM   2395  N3    U    75      15.068  68.414  25.179  1.00  0.00           N  
ATOM   2396  H3    U    75      15.148  67.531  25.663  1.00  0.00           H  
ATOM   2397  C2    U    75      15.497  68.486  23.858  1.00  0.00           C  
ATOM   2398  O2    U    75      15.916  67.522  23.195  1.00  0.00           O  
ATOM   2399  C3'   U    75      14.804  71.685  20.590  1.00  0.00           C  
ATOM   2400  H3'   U    75      14.553  72.432  21.344  1.00  0.00           H  
ATOM   2401  C2'   U    75      14.451  70.233  20.956  1.00  0.00           C  
ATOM   2402  H2'   U    75      13.477  70.159  21.441  1.00  0.00           H  
ATOM   2403  O2'   U    75      14.427  69.302  19.860  1.00  0.00           O  
ATOM   2404 HO2'   U    75      14.272  69.821  19.067  1.00  0.00           H  
ATOM   2405  O3'   U    75      14.216  71.880  19.287  1.00  0.00           O  
ATOM   2406  P    U3    76      12.892  72.777  19.046  1.00  0.00           P  
ATOM   2407  OP1  U3    76      12.596  72.812  17.636  1.00  0.00           O  
ATOM   2408  OP2  U3    76      13.114  74.075  19.770  1.00  0.00           O  
ATOM   2409  O5'  U3    76      11.760  71.860  19.738  1.00  0.00           O  
ATOM   2410  C5'  U3    76      11.408  70.595  19.202  1.00  0.00           C  
ATOM   2411  H5'  U3    76      12.286  69.966  19.052  1.00  0.00           H  
ATOM   2412 H5''  U3    76      10.934  70.657  18.223  1.00  0.00           H  
ATOM   2413  C4'  U3    76      10.402  69.895  20.026  1.00  0.00           C  
ATOM   2414  H4'  U3    76      10.332  68.859  19.694  1.00  0.00           H  
ATOM   2415  O4'  U3    76      10.815  69.741  21.328  1.00  0.00           O  
ATOM   2416  C1'  U3    76       9.832  70.268  22.211  1.00  0.00           C  
ATOM   2417  H1'  U3    76       9.020  69.567  22.405  1.00  0.00           H  
ATOM   2418  N1   U3    76      10.476  70.931  23.389  1.00  0.00           N  
ATOM   2419  C6   U3    76      11.548  71.777  23.353  1.00  0.00           C  
ATOM   2420  H6   U3    76      11.989  71.978  22.388  1.00  0.00           H  
ATOM   2421  C5   U3    76      12.048  72.393  24.455  1.00  0.00           C  
ATOM   2422  H5   U3    76      12.910  73.032  24.337  1.00  0.00           H  
ATOM   2423  C4   U3    76      11.549  72.080  25.775  1.00  0.00           C  
ATOM   2424  O4   U3    76      11.862  72.572  26.799  1.00  0.00           O  
ATOM   2425  N3   U3    76      10.441  71.252  25.746  1.00  0.00           N  
ATOM   2426  H3   U3    76       9.980  71.206  26.643  1.00  0.00           H  
ATOM   2427  C2   U3    76       9.891  70.643  24.656  1.00  0.00           C  
ATOM   2428  O2   U3    76       8.840  70.039  24.841  1.00  0.00           O  
ATOM   2429  C3'  U3    76       8.997  70.546  20.033  1.00  0.00           C  
ATOM   2430  H3'  U3    76       8.826  71.220  19.193  1.00  0.00           H  
ATOM   2431  C2'  U3    76       9.042  71.330  21.363  1.00  0.00           C  
ATOM   2432  H2'  U3    76       9.704  72.153  21.096  1.00  0.00           H  
ATOM   2433  O2'  U3    76       7.779  71.722  21.969  1.00  0.00           O  
ATOM   2434 HO2'  U3    76       7.615  72.624  21.684  1.00  0.00           H  
ATOM   2435  O3'  U3    76       7.945  69.572  19.987  1.00  0.00           O  
ATOM   2436 HO3'  U3    76       7.102  70.028  20.045  1.00  0.00           H  
TER    2437       U3    76 
END   
