# Supplementary material for: Modelling the structures of frameshift-stimulatory pseudoknots from representative bat coronaviruses
Source: PLoS Comput Biol. 2023 May 19;19(5):e1011124. doi: 10.1371/journal.pcbi.1011124 (PMC10234561; doi:10.1371/journal.pcbi.1011124)
Supplement: S3 Data — PDB files for the top 3 representative clusters from each conformer (threaded/unthreaded) of each pseudoknot described in the main text, along with PDB files for the representative clusters shown in S8–S18 Figs. (ZIP) [file pcbi.1011124.s003.zip › SI_Model_PDB_files/Replicates with differnet initial structures/Rs4236_3rdLowestEnergy_theaded_noMg_cluster1.pdb]

ATOM      1 HO5'  A5     1      41.879  48.902  66.134  1.00  0.00           H  
ATOM      2  O5'  A5     1      42.610  49.434  66.456  1.00  0.00           O  
ATOM      3  C5'  A5     1      43.660  48.637  66.975  1.00  0.00           C  
ATOM      4  H5'  A5     1      43.235  47.955  67.711  1.00  0.00           H  
ATOM      5 H5''  A5     1      44.451  49.181  67.491  1.00  0.00           H  
ATOM      6  C4'  A5     1      44.435  47.972  65.831  1.00  0.00           C  
ATOM      7  H4'  A5     1      45.272  47.565  66.399  1.00  0.00           H  
ATOM      8  O4'  A5     1      43.646  46.996  65.248  1.00  0.00           O  
ATOM      9  C1'  A5     1      44.160  46.823  63.916  1.00  0.00           C  
ATOM     10  H1'  A5     1      44.634  45.843  63.861  1.00  0.00           H  
ATOM     11  N9   A5     1      43.001  46.718  62.987  1.00  0.00           N  
ATOM     12  C8   A5     1      41.844  47.476  62.990  1.00  0.00           C  
ATOM     13  H8   A5     1      41.704  48.289  63.687  1.00  0.00           H  
ATOM     14  N7   A5     1      41.005  47.256  62.011  1.00  0.00           N  
ATOM     15  C5   A5     1      41.636  46.097  61.376  1.00  0.00           C  
ATOM     16  C6   A5     1      41.265  45.210  60.339  1.00  0.00           C  
ATOM     17  N6   A5     1      40.118  45.340  59.686  1.00  0.00           N  
ATOM     18  H61  A5     1      40.048  44.669  58.934  1.00  0.00           H  
ATOM     19  H62  A5     1      39.532  46.149  59.837  1.00  0.00           H  
ATOM     20  N1   A5     1      42.000  44.179  59.954  1.00  0.00           N  
ATOM     21  C2   A5     1      43.209  44.056  60.533  1.00  0.00           C  
ATOM     22  H2   A5     1      43.825  43.248  60.167  1.00  0.00           H  
ATOM     23  N3   A5     1      43.703  44.827  61.510  1.00  0.00           N  
ATOM     24  C4   A5     1      42.807  45.829  61.915  1.00  0.00           C  
ATOM     25  C3'  A5     1      44.920  48.936  64.738  1.00  0.00           C  
ATOM     26  H3'  A5     1      44.126  49.571  64.346  1.00  0.00           H  
ATOM     27  C2'  A5     1      45.246  47.890  63.663  1.00  0.00           C  
ATOM     28  H2'  A5     1      45.171  48.312  62.661  1.00  0.00           H  
ATOM     29  O2'  A5     1      46.528  47.252  63.814  1.00  0.00           O  
ATOM     30 HO2'  A5     1      47.237  47.899  63.813  1.00  0.00           H  
ATOM     31  O3'  A5     1      46.091  49.680  65.132  1.00  0.00           O  
ATOM     32  P     C     2      46.758  50.646  64.115  1.00  0.00           P  
ATOM     33  OP1   C     2      47.740  51.394  64.894  1.00  0.00           O  
ATOM     34  OP2   C     2      45.722  51.373  63.391  1.00  0.00           O  
ATOM     35  O5'   C     2      47.583  49.859  62.954  1.00  0.00           O  
ATOM     36  C5'   C     2      48.870  49.424  63.310  1.00  0.00           C  
ATOM     37  H5'   C     2      48.648  48.633  64.027  1.00  0.00           H  
ATOM     38 H5''   C     2      49.369  50.283  63.759  1.00  0.00           H  
ATOM     39  C4'   C     2      49.599  48.867  62.134  1.00  0.00           C  
ATOM     40  H4'   C     2      50.658  48.680  62.315  1.00  0.00           H  
ATOM     41  O4'   C     2      48.953  47.586  61.756  1.00  0.00           O  
ATOM     42  C1'   C     2      49.022  47.502  60.356  1.00  0.00           C  
ATOM     43  H1'   C     2      49.632  46.639  60.088  1.00  0.00           H  
ATOM     44  N1    C     2      47.691  47.379  59.702  1.00  0.00           N  
ATOM     45  C6    C     2      46.567  48.024  60.228  1.00  0.00           C  
ATOM     46  H6    C     2      46.766  48.788  60.964  1.00  0.00           H  
ATOM     47  C5    C     2      45.348  47.724  59.713  1.00  0.00           C  
ATOM     48  H5    C     2      44.503  48.277  60.098  1.00  0.00           H  
ATOM     49  C4    C     2      45.288  46.805  58.645  1.00  0.00           C  
ATOM     50  N4    C     2      44.199  46.453  58.058  1.00  0.00           N  
ATOM     51  H41   C     2      44.340  45.806  57.296  1.00  0.00           H  
ATOM     52  H42   C     2      43.352  46.873  58.414  1.00  0.00           H  
ATOM     53  N3    C     2      46.363  46.318  58.017  1.00  0.00           N  
ATOM     54  C2    C     2      47.570  46.560  58.552  1.00  0.00           C  
ATOM     55  O2    C     2      48.584  46.037  58.058  1.00  0.00           O  
ATOM     56  C3'   C     2      49.721  49.830  60.995  1.00  0.00           C  
ATOM     57  H3'   C     2      48.774  50.360  60.893  1.00  0.00           H  
ATOM     58  C2'   C     2      49.836  48.749  59.897  1.00  0.00           C  
ATOM     59  H2'   C     2      49.256  49.139  59.061  1.00  0.00           H  
ATOM     60  O2'   C     2      51.163  48.359  59.616  1.00  0.00           O  
ATOM     61 HO2'   C     2      51.632  48.918  60.240  1.00  0.00           H  
ATOM     62  O3'   C     2      50.896  50.677  61.084  1.00  0.00           O  
ATOM     63  P     G     3      50.920  52.129  60.422  1.00  0.00           P  
ATOM     64  OP1   G     3      52.235  52.734  60.649  1.00  0.00           O  
ATOM     65  OP2   G     3      49.715  52.882  60.756  1.00  0.00           O  
ATOM     66  O5'   G     3      50.666  51.903  58.893  1.00  0.00           O  
ATOM     67  C5'   G     3      51.734  51.622  58.019  1.00  0.00           C  
ATOM     68  H5'   G     3      52.251  50.728  58.367  1.00  0.00           H  
ATOM     69 H5''   G     3      52.370  52.504  57.942  1.00  0.00           H  
ATOM     70  C4'   G     3      51.200  51.328  56.678  1.00  0.00           C  
ATOM     71  H4'   G     3      52.016  51.155  55.977  1.00  0.00           H  
ATOM     72  O4'   G     3      50.345  50.172  56.581  1.00  0.00           O  
ATOM     73  C1'   G     3      49.353  50.482  55.609  1.00  0.00           C  
ATOM     74  H1'   G     3      49.281  49.834  54.735  1.00  0.00           H  
ATOM     75  N9    G     3      48.119  50.318  56.344  1.00  0.00           N  
ATOM     76  C8    G     3      47.694  50.782  57.586  1.00  0.00           C  
ATOM     77  H8    G     3      48.364  51.396  58.170  1.00  0.00           H  
ATOM     78  N7    G     3      46.442  50.473  57.951  1.00  0.00           N  
ATOM     79  C5    G     3      46.016  49.704  56.837  1.00  0.00           C  
ATOM     80  C6    G     3      44.732  49.258  56.455  1.00  0.00           C  
ATOM     81  O6    G     3      43.641  49.480  56.941  1.00  0.00           O  
ATOM     82  N1    G     3      44.678  48.504  55.297  1.00  0.00           N  
ATOM     83  H1    G     3      43.842  48.100  54.899  1.00  0.00           H  
ATOM     84  C2    G     3      45.833  48.279  54.550  1.00  0.00           C  
ATOM     85  N2    G     3      45.720  47.682  53.402  1.00  0.00           N  
ATOM     86  H21   G     3      44.810  47.376  53.088  1.00  0.00           H  
ATOM     87  H22   G     3      46.589  47.636  52.890  1.00  0.00           H  
ATOM     88  N3    G     3      46.982  48.802  54.775  1.00  0.00           N  
ATOM     89  C4    G     3      46.991  49.596  55.918  1.00  0.00           C  
ATOM     90  C3'   G     3      50.424  52.561  56.155  1.00  0.00           C  
ATOM     91  H3'   G     3      49.696  52.973  56.853  1.00  0.00           H  
ATOM     92  C2'   G     3      49.675  51.908  55.015  1.00  0.00           C  
ATOM     93  H2'   G     3      48.780  52.445  54.703  1.00  0.00           H  
ATOM     94  O2'   G     3      50.440  51.654  53.871  1.00  0.00           O  
ATOM     95 HO2'   G     3      49.959  51.548  53.047  1.00  0.00           H  
ATOM     96  O3'   G     3      51.268  53.513  55.777  1.00  0.00           O  
ATOM     97  P     A     4      50.974  54.996  55.439  1.00  0.00           P  
ATOM     98  OP1   A     4      52.237  55.823  55.399  1.00  0.00           O  
ATOM     99  OP2   A     4      49.880  55.537  56.261  1.00  0.00           O  
ATOM    100  O5'   A     4      50.414  54.854  54.040  1.00  0.00           O  
ATOM    101  C5'   A     4      51.166  54.579  52.958  1.00  0.00           C  
ATOM    102  H5'   A     4      51.866  53.791  53.239  1.00  0.00           H  
ATOM    103 H5''   A     4      51.838  55.416  52.769  1.00  0.00           H  
ATOM    104  C4'   A     4      50.328  54.391  51.674  1.00  0.00           C  
ATOM    105  H4'   A     4      50.990  54.226  50.824  1.00  0.00           H  
ATOM    106  O4'   A     4      49.402  53.297  51.819  1.00  0.00           O  
ATOM    107  C1'   A     4      48.122  53.764  51.541  1.00  0.00           C  
ATOM    108  H1'   A     4      47.637  52.984  50.954  1.00  0.00           H  
ATOM    109  N9    A     4      47.267  53.901  52.732  1.00  0.00           N  
ATOM    110  C8    A     4      47.200  54.994  53.554  1.00  0.00           C  
ATOM    111  H8    A     4      47.697  55.953  53.539  1.00  0.00           H  
ATOM    112  N7    A     4      46.325  54.792  54.522  1.00  0.00           N  
ATOM    113  C5    A     4      45.764  53.603  54.292  1.00  0.00           C  
ATOM    114  C6    A     4      44.643  52.943  54.884  1.00  0.00           C  
ATOM    115  N6    A     4      43.980  53.286  55.936  1.00  0.00           N  
ATOM    116  H61   A     4      43.363  52.587  56.326  1.00  0.00           H  
ATOM    117  H62   A     4      44.077  54.134  56.477  1.00  0.00           H  
ATOM    118  N1    A     4      44.323  51.798  54.435  1.00  0.00           N  
ATOM    119  C2    A     4      45.007  51.226  53.437  1.00  0.00           C  
ATOM    120  H2    A     4      44.692  50.218  53.211  1.00  0.00           H  
ATOM    121  N3    A     4      46.035  51.732  52.794  1.00  0.00           N  
ATOM    122  C4    A     4      46.362  53.000  53.231  1.00  0.00           C  
ATOM    123  C3'   A     4      49.536  55.656  51.377  1.00  0.00           C  
ATOM    124  H3'   A     4      49.339  56.160  52.323  1.00  0.00           H  
ATOM    125  C2'   A     4      48.339  55.010  50.765  1.00  0.00           C  
ATOM    126  H2'   A     4      47.475  55.657  50.912  1.00  0.00           H  
ATOM    127  O2'   A     4      48.355  54.754  49.297  1.00  0.00           O  
ATOM    128 HO2'   A     4      48.067  55.529  48.810  1.00  0.00           H  
ATOM    129  O3'   A     4      50.170  56.605  50.529  1.00  0.00           O  
ATOM    130  P     G     5      49.367  57.896  50.132  1.00  0.00           P  
ATOM    131  OP1   G     5      50.502  58.861  49.819  1.00  0.00           O  
ATOM    132  OP2   G     5      48.388  58.209  51.181  1.00  0.00           O  
ATOM    133  O5'   G     5      48.541  57.675  48.836  1.00  0.00           O  
ATOM    134  C5'   G     5      49.134  57.319  47.604  1.00  0.00           C  
ATOM    135  H5'   G     5      49.720  56.412  47.754  1.00  0.00           H  
ATOM    136 H5''   G     5      49.799  58.059  47.158  1.00  0.00           H  
ATOM    137  C4'   G     5      48.018  57.199  46.555  1.00  0.00           C  
ATOM    138  H4'   G     5      48.414  57.054  45.549  1.00  0.00           H  
ATOM    139  O4'   G     5      47.239  56.036  46.796  1.00  0.00           O  
ATOM    140  C1'   G     5      45.887  56.409  46.969  1.00  0.00           C  
ATOM    141  H1'   G     5      45.216  55.726  46.448  1.00  0.00           H  
ATOM    142  N9    G     5      45.526  56.333  48.406  1.00  0.00           N  
ATOM    143  C8    G     5      45.481  57.340  49.357  1.00  0.00           C  
ATOM    144  H8    G     5      45.834  58.354  49.236  1.00  0.00           H  
ATOM    145  N7    G     5      45.066  56.916  50.546  1.00  0.00           N  
ATOM    146  C5    G     5      44.646  55.550  50.372  1.00  0.00           C  
ATOM    147  C6    G     5      43.996  54.641  51.265  1.00  0.00           C  
ATOM    148  O6    G     5      43.598  54.808  52.388  1.00  0.00           O  
ATOM    149  N1    G     5      43.692  53.435  50.666  1.00  0.00           N  
ATOM    150  H1    G     5      43.336  52.757  51.324  1.00  0.00           H  
ATOM    151  C2    G     5      44.116  53.126  49.418  1.00  0.00           C  
ATOM    152  N2    G     5      43.821  51.977  48.877  1.00  0.00           N  
ATOM    153  H21   G     5      43.111  51.422  49.333  1.00  0.00           H  
ATOM    154  H22   G     5      44.182  51.741  47.964  1.00  0.00           H  
ATOM    155  N3    G     5      44.751  54.011  48.570  1.00  0.00           N  
ATOM    156  C4    G     5      44.920  55.228  49.067  1.00  0.00           C  
ATOM    157  C3'   G     5      47.080  58.466  46.407  1.00  0.00           C  
ATOM    158  H3'   G     5      47.192  59.129  47.265  1.00  0.00           H  
ATOM    159  C2'   G     5      45.710  57.762  46.283  1.00  0.00           C  
ATOM    160  H2'   G     5      45.023  58.399  46.841  1.00  0.00           H  
ATOM    161  O2'   G     5      45.476  57.558  44.920  1.00  0.00           O  
ATOM    162 HO2'   G     5      46.012  58.288  44.604  1.00  0.00           H  
ATOM    163  O3'   G     5      47.362  59.230  45.238  1.00  0.00           O  
ATOM    164  P     C     6      48.614  60.236  45.045  1.00  0.00           P  
ATOM    165  OP1   C     6      49.116  60.641  46.379  1.00  0.00           O  
ATOM    166  OP2   C     6      48.224  61.299  44.119  1.00  0.00           O  
ATOM    167  O5'   C     6      49.835  59.401  44.319  1.00  0.00           O  
ATOM    168  C5'   C     6      50.834  60.085  43.463  1.00  0.00           C  
ATOM    169  H5'   C     6      51.314  60.911  43.987  1.00  0.00           H  
ATOM    170 H5''   C     6      50.281  60.460  42.602  1.00  0.00           H  
ATOM    171  C4'   C     6      51.963  59.091  43.100  1.00  0.00           C  
ATOM    172  H4'   C     6      52.832  59.703  42.858  1.00  0.00           H  
ATOM    173  O4'   C     6      52.288  58.047  43.996  1.00  0.00           O  
ATOM    174  C1'   C     6      52.801  56.915  43.321  1.00  0.00           C  
ATOM    175  H1'   C     6      53.879  56.848  43.468  1.00  0.00           H  
ATOM    176  N1    C     6      52.152  55.676  43.873  1.00  0.00           N  
ATOM    177  C6    C     6      51.203  55.695  44.884  1.00  0.00           C  
ATOM    178  H6    C     6      50.881  56.639  45.299  1.00  0.00           H  
ATOM    179  C5    C     6      50.749  54.470  45.341  1.00  0.00           C  
ATOM    180  H5    C     6      49.987  54.307  46.089  1.00  0.00           H  
ATOM    181  C4    C     6      51.216  53.287  44.703  1.00  0.00           C  
ATOM    182  N4    C     6      50.587  52.160  44.965  1.00  0.00           N  
ATOM    183  H41   C     6      51.008  51.288  44.675  1.00  0.00           H  
ATOM    184  H42   C     6      49.960  52.149  45.757  1.00  0.00           H  
ATOM    185  N3    C     6      52.153  53.268  43.819  1.00  0.00           N  
ATOM    186  C2    C     6      52.644  54.446  43.431  1.00  0.00           C  
ATOM    187  O2    C     6      53.638  54.297  42.669  1.00  0.00           O  
ATOM    188  C3'   C     6      51.483  58.231  41.986  1.00  0.00           C  
ATOM    189  H3'   C     6      50.571  57.863  42.457  1.00  0.00           H  
ATOM    190  C2'   C     6      52.430  57.090  41.859  1.00  0.00           C  
ATOM    191  H2'   C     6      51.953  56.210  41.426  1.00  0.00           H  
ATOM    192  O2'   C     6      53.624  57.554  41.105  1.00  0.00           O  
ATOM    193 HO2'   C     6      53.360  58.409  40.757  1.00  0.00           H  
ATOM    194  O3'   C     6      51.300  58.953  40.746  1.00  0.00           O  
ATOM    195  P     A     7      49.896  58.862  39.996  1.00  0.00           P  
ATOM    196  OP1   A     7      49.895  59.450  38.634  1.00  0.00           O  
ATOM    197  OP2   A     7      48.859  59.214  41.002  1.00  0.00           O  
ATOM    198  O5'   A     7      49.736  57.335  39.666  1.00  0.00           O  
ATOM    199  C5'   A     7      50.567  56.653  38.724  1.00  0.00           C  
ATOM    200  H5'   A     7      51.592  56.927  38.972  1.00  0.00           H  
ATOM    201 H5''   A     7      50.414  56.903  37.674  1.00  0.00           H  
ATOM    202  C4'   A     7      50.393  55.152  38.799  1.00  0.00           C  
ATOM    203  H4'   A     7      50.967  54.822  37.933  1.00  0.00           H  
ATOM    204  O4'   A     7      50.841  54.658  40.141  1.00  0.00           O  
ATOM    205  C1'   A     7      49.984  53.655  40.542  1.00  0.00           C  
ATOM    206  H1'   A     7      50.582  52.759  40.709  1.00  0.00           H  
ATOM    207  N9    A     7      49.326  53.979  41.828  1.00  0.00           N  
ATOM    208  C8    A     7      49.127  55.238  42.248  1.00  0.00           C  
ATOM    209  H8    A     7      49.601  56.081  41.767  1.00  0.00           H  
ATOM    210  N7    A     7      48.280  55.253  43.300  1.00  0.00           N  
ATOM    211  C5    A     7      47.938  53.920  43.485  1.00  0.00           C  
ATOM    212  C6    A     7      47.148  53.168  44.329  1.00  0.00           C  
ATOM    213  N6    A     7      46.607  53.678  45.368  1.00  0.00           N  
ATOM    214  H61   A     7      46.150  53.103  46.061  1.00  0.00           H  
ATOM    215  H62   A     7      46.699  54.680  45.457  1.00  0.00           H  
ATOM    216  N1    A     7      47.016  51.905  44.164  1.00  0.00           N  
ATOM    217  C2    A     7      47.781  51.266  43.300  1.00  0.00           C  
ATOM    218  H2    A     7      47.625  50.211  43.128  1.00  0.00           H  
ATOM    219  N3    A     7      48.621  51.772  42.468  1.00  0.00           N  
ATOM    220  C4    A     7      48.630  53.126  42.621  1.00  0.00           C  
ATOM    221  C3'   A     7      48.942  54.726  38.715  1.00  0.00           C  
ATOM    222  H3'   A     7      48.404  55.382  39.398  1.00  0.00           H  
ATOM    223  C2'   A     7      48.975  53.395  39.387  1.00  0.00           C  
ATOM    224  H2'   A     7      48.020  53.185  39.868  1.00  0.00           H  
ATOM    225  O2'   A     7      49.477  52.297  38.568  1.00  0.00           O  
ATOM    226 HO2'   A     7      50.024  52.671  37.873  1.00  0.00           H  
ATOM    227  O3'   A     7      48.409  54.680  37.367  1.00  0.00           O  
ATOM    228  P     C     8      46.835  54.919  37.169  1.00  0.00           P  
ATOM    229  OP1   C     8      46.528  54.642  35.774  1.00  0.00           O  
ATOM    230  OP2   C     8      46.489  56.290  37.633  1.00  0.00           O  
ATOM    231  O5'   C     8      46.025  53.813  38.042  1.00  0.00           O  
ATOM    232  C5'   C     8      46.018  52.414  37.735  1.00  0.00           C  
ATOM    233  H5'   C     8      47.068  52.206  37.528  1.00  0.00           H  
ATOM    234 H5''   C     8      45.577  52.371  36.739  1.00  0.00           H  
ATOM    235  C4'   C     8      45.295  51.464  38.734  1.00  0.00           C  
ATOM    236  H4'   C     8      45.436  50.441  38.385  1.00  0.00           H  
ATOM    237  O4'   C     8      45.689  51.576  40.132  1.00  0.00           O  
ATOM    238  C1'   C     8      44.654  51.398  41.068  1.00  0.00           C  
ATOM    239  H1'   C     8      44.790  50.591  41.788  1.00  0.00           H  
ATOM    240  N1    C     8      44.239  52.705  41.759  1.00  0.00           N  
ATOM    241  C6    C     8      44.811  53.919  41.469  1.00  0.00           C  
ATOM    242  H6    C     8      45.403  53.961  40.567  1.00  0.00           H  
ATOM    243  C5    C     8      44.593  55.000  42.265  1.00  0.00           C  
ATOM    244  H5    C     8      45.197  55.846  41.968  1.00  0.00           H  
ATOM    245  C4    C     8      43.679  54.875  43.374  1.00  0.00           C  
ATOM    246  N4    C     8      43.343  55.835  44.185  1.00  0.00           N  
ATOM    247  H41   C     8      42.738  55.686  44.980  1.00  0.00           H  
ATOM    248  H42   C     8      43.885  56.676  44.049  1.00  0.00           H  
ATOM    249  N3    C     8      43.054  53.751  43.625  1.00  0.00           N  
ATOM    250  C2    C     8      43.360  52.589  42.917  1.00  0.00           C  
ATOM    251  O2    C     8      42.865  51.501  43.309  1.00  0.00           O  
ATOM    252  C3'   C     8      43.784  51.659  38.849  1.00  0.00           C  
ATOM    253  H3'   C     8      43.614  52.725  38.999  1.00  0.00           H  
ATOM    254  C2'   C     8      43.497  50.941  40.174  1.00  0.00           C  
ATOM    255  H2'   C     8      42.497  51.124  40.568  1.00  0.00           H  
ATOM    256  O2'   C     8      43.719  49.530  40.154  1.00  0.00           O  
ATOM    257 HO2'   C     8      42.953  49.094  39.774  1.00  0.00           H  
ATOM    258  O3'   C     8      42.930  51.135  37.829  1.00  0.00           O  
ATOM    259  P     G     9      41.350  51.412  37.775  1.00  0.00           P  
ATOM    260  OP1   G     9      40.879  51.168  36.357  1.00  0.00           O  
ATOM    261  OP2   G     9      41.170  52.715  38.373  1.00  0.00           O  
ATOM    262  O5'   G     9      40.849  50.286  38.722  1.00  0.00           O  
ATOM    263  C5'   G     9      40.982  48.912  38.435  1.00  0.00           C  
ATOM    264  H5'   G     9      42.053  48.731  38.342  1.00  0.00           H  
ATOM    265 H5''   G     9      40.402  48.458  37.631  1.00  0.00           H  
ATOM    266  C4'   G     9      40.554  48.194  39.697  1.00  0.00           C  
ATOM    267  H4'   G     9      40.817  47.149  39.535  1.00  0.00           H  
ATOM    268  O4'   G     9      41.148  48.629  40.894  1.00  0.00           O  
ATOM    269  C1'   G     9      40.123  48.566  41.879  1.00  0.00           C  
ATOM    270  H1'   G     9      40.574  48.029  42.714  1.00  0.00           H  
ATOM    271  N9    G     9      39.672  49.892  42.386  1.00  0.00           N  
ATOM    272  C8    G     9      39.918  51.094  41.728  1.00  0.00           C  
ATOM    273  H8    G     9      40.376  51.267  40.766  1.00  0.00           H  
ATOM    274  N7    G     9      39.491  52.105  42.458  1.00  0.00           N  
ATOM    275  C5    G     9      39.057  51.507  43.665  1.00  0.00           C  
ATOM    276  C6    G     9      38.573  52.073  44.953  1.00  0.00           C  
ATOM    277  O6    G     9      38.468  53.267  45.294  1.00  0.00           O  
ATOM    278  N1    G     9      38.356  51.185  45.905  1.00  0.00           N  
ATOM    279  H1    G     9      38.151  51.441  46.861  1.00  0.00           H  
ATOM    280  C2    G     9      38.333  49.807  45.638  1.00  0.00           C  
ATOM    281  N2    G     9      38.024  48.994  46.621  1.00  0.00           N  
ATOM    282  H21   G     9      37.617  49.436  47.433  1.00  0.00           H  
ATOM    283  H22   G     9      38.041  47.992  46.492  1.00  0.00           H  
ATOM    284  N3    G     9      38.811  49.216  44.552  1.00  0.00           N  
ATOM    285  C4    G     9      39.180  50.150  43.652  1.00  0.00           C  
ATOM    286  C3'   G     9      39.036  48.332  39.891  1.00  0.00           C  
ATOM    287  H3'   G     9      38.783  49.389  39.813  1.00  0.00           H  
ATOM    288  C2'   G     9      38.941  47.734  41.303  1.00  0.00           C  
ATOM    289  H2'   G     9      37.966  47.946  41.741  1.00  0.00           H  
ATOM    290  O2'   G     9      39.193  46.414  41.493  1.00  0.00           O  
ATOM    291 HO2'   G     9      38.868  46.118  42.346  1.00  0.00           H  
ATOM    292  O3'   G     9      38.221  47.550  39.048  1.00  0.00           O  
ATOM    293  P     G    10      36.619  47.857  38.902  1.00  0.00           P  
ATOM    294  OP1   G    10      36.144  47.028  37.765  1.00  0.00           O  
ATOM    295  OP2   G    10      36.459  49.297  38.779  1.00  0.00           O  
ATOM    296  O5'   G    10      35.835  47.425  40.223  1.00  0.00           O  
ATOM    297  C5'   G    10      35.776  46.066  40.719  1.00  0.00           C  
ATOM    298  H5'   G    10      36.798  45.688  40.701  1.00  0.00           H  
ATOM    299 H5''   G    10      35.036  45.444  40.215  1.00  0.00           H  
ATOM    300  C4'   G    10      35.453  46.196  42.264  1.00  0.00           C  
ATOM    301  H4'   G    10      35.612  45.195  42.666  1.00  0.00           H  
ATOM    302  O4'   G    10      36.303  47.082  43.064  1.00  0.00           O  
ATOM    303  C1'   G    10      35.511  47.621  44.129  1.00  0.00           C  
ATOM    304  H1'   G    10      36.017  47.408  45.071  1.00  0.00           H  
ATOM    305  N9    G    10      35.483  49.095  43.869  1.00  0.00           N  
ATOM    306  C8    G    10      35.710  49.718  42.655  1.00  0.00           C  
ATOM    307  H8    G    10      36.127  49.180  41.817  1.00  0.00           H  
ATOM    308  N7    G    10      35.637  51.026  42.706  1.00  0.00           N  
ATOM    309  C5    G    10      35.277  51.291  44.011  1.00  0.00           C  
ATOM    310  C6    G    10      34.962  52.532  44.677  1.00  0.00           C  
ATOM    311  O6    G    10      35.264  53.615  44.202  1.00  0.00           O  
ATOM    312  N1    G    10      34.310  52.343  45.825  1.00  0.00           N  
ATOM    313  H1    G    10      34.008  53.169  46.322  1.00  0.00           H  
ATOM    314  C2    G    10      34.057  51.151  46.451  1.00  0.00           C  
ATOM    315  N2    G    10      33.427  51.243  47.616  1.00  0.00           N  
ATOM    316  H21   G    10      33.065  52.117  47.970  1.00  0.00           H  
ATOM    317  H22   G    10      33.246  50.424  48.178  1.00  0.00           H  
ATOM    318  N3    G    10      34.484  50.005  45.939  1.00  0.00           N  
ATOM    319  C4    G    10      35.122  50.101  44.721  1.00  0.00           C  
ATOM    320  C3'   G    10      34.018  46.642  42.559  1.00  0.00           C  
ATOM    321  H3'   G    10      33.951  47.613  42.070  1.00  0.00           H  
ATOM    322  C2'   G    10      34.144  46.945  44.082  1.00  0.00           C  
ATOM    323  H2'   G    10      33.355  47.636  44.375  1.00  0.00           H  
ATOM    324  O2'   G    10      34.288  45.768  44.862  1.00  0.00           O  
ATOM    325 HO2'   G    10      33.526  45.204  44.713  1.00  0.00           H  
ATOM    326  O3'   G    10      33.077  45.660  42.113  1.00  0.00           O  
ATOM    327  P     G    11      31.749  46.158  41.368  1.00  0.00           P  
ATOM    328  OP1   G    11      31.032  44.928  41.162  1.00  0.00           O  
ATOM    329  OP2   G    11      32.078  47.025  40.202  1.00  0.00           O  
ATOM    330  O5'   G    11      30.965  47.006  42.462  1.00  0.00           O  
ATOM    331  C5'   G    11      30.513  46.394  43.661  1.00  0.00           C  
ATOM    332  H5'   G    11      31.377  45.813  43.985  1.00  0.00           H  
ATOM    333 H5''   G    11      29.636  45.770  43.490  1.00  0.00           H  
ATOM    334  C4'   G    11      30.176  47.253  44.909  1.00  0.00           C  
ATOM    335  H4'   G    11      29.805  46.538  45.645  1.00  0.00           H  
ATOM    336  O4'   G    11      31.151  48.112  45.455  1.00  0.00           O  
ATOM    337  C1'   G    11      30.564  49.326  45.805  1.00  0.00           C  
ATOM    338  H1'   G    11      30.809  49.599  46.831  1.00  0.00           H  
ATOM    339  N9    G    11      31.077  50.387  44.927  1.00  0.00           N  
ATOM    340  C8    G    11      31.692  50.275  43.761  1.00  0.00           C  
ATOM    341  H8    G    11      31.848  49.293  43.338  1.00  0.00           H  
ATOM    342  N7    G    11      32.151  51.460  43.296  1.00  0.00           N  
ATOM    343  C5    G    11      31.553  52.370  44.124  1.00  0.00           C  
ATOM    344  C6    G    11      31.614  53.808  44.133  1.00  0.00           C  
ATOM    345  O6    G    11      32.158  54.598  43.351  1.00  0.00           O  
ATOM    346  N1    G    11      30.894  54.375  45.197  1.00  0.00           N  
ATOM    347  H1    G    11      30.932  55.384  45.191  1.00  0.00           H  
ATOM    348  C2    G    11      30.157  53.688  46.123  1.00  0.00           C  
ATOM    349  N2    G    11      29.523  54.333  47.040  1.00  0.00           N  
ATOM    350  H21   G    11      29.299  55.316  46.979  1.00  0.00           H  
ATOM    351  H22   G    11      29.064  53.729  47.706  1.00  0.00           H  
ATOM    352  N3    G    11      30.218  52.335  46.227  1.00  0.00           N  
ATOM    353  C4    G    11      30.927  51.774  45.160  1.00  0.00           C  
ATOM    354  C3'   G    11      28.975  48.118  44.465  1.00  0.00           C  
ATOM    355  H3'   G    11      29.131  48.561  43.481  1.00  0.00           H  
ATOM    356  C2'   G    11      29.041  49.147  45.611  1.00  0.00           C  
ATOM    357  H2'   G    11      28.547  50.078  45.333  1.00  0.00           H  
ATOM    358  O2'   G    11      28.406  48.649  46.839  1.00  0.00           O  
ATOM    359 HO2'   G    11      28.438  49.316  47.529  1.00  0.00           H  
ATOM    360  O3'   G    11      27.754  47.387  44.377  1.00  0.00           O  
ATOM    361  P     G    12      26.535  47.873  43.468  1.00  0.00           P  
ATOM    362  OP1   G    12      25.422  46.971  43.702  1.00  0.00           O  
ATOM    363  OP2   G    12      27.066  48.122  42.100  1.00  0.00           O  
ATOM    364  O5'   G    12      26.089  49.299  44.098  1.00  0.00           O  
ATOM    365  C5'   G    12      25.372  49.526  45.302  1.00  0.00           C  
ATOM    366  H5'   G    12      25.822  48.844  46.023  1.00  0.00           H  
ATOM    367 H5''   G    12      24.329  49.231  45.189  1.00  0.00           H  
ATOM    368  C4'   G    12      25.411  50.872  45.867  1.00  0.00           C  
ATOM    369  H4'   G    12      25.027  50.810  46.885  1.00  0.00           H  
ATOM    370  O4'   G    12      26.743  51.528  45.912  1.00  0.00           O  
ATOM    371  C1'   G    12      26.647  52.874  45.647  1.00  0.00           C  
ATOM    372  H1'   G    12      27.136  53.519  46.377  1.00  0.00           H  
ATOM    373  N9    G    12      27.378  53.329  44.438  1.00  0.00           N  
ATOM    374  C8    G    12      28.133  52.610  43.582  1.00  0.00           C  
ATOM    375  H8    G    12      28.111  51.533  43.505  1.00  0.00           H  
ATOM    376  N7    G    12      28.801  53.261  42.690  1.00  0.00           N  
ATOM    377  C5    G    12      28.472  54.564  43.008  1.00  0.00           C  
ATOM    378  C6    G    12      28.874  55.805  42.369  1.00  0.00           C  
ATOM    379  O6    G    12      29.528  56.085  41.426  1.00  0.00           O  
ATOM    380  N1    G    12      28.314  56.891  43.021  1.00  0.00           N  
ATOM    381  H1    G    12      28.620  57.791  42.679  1.00  0.00           H  
ATOM    382  C2    G    12      27.475  56.844  44.100  1.00  0.00           C  
ATOM    383  N2    G    12      26.990  58.033  44.518  1.00  0.00           N  
ATOM    384  H21   G    12      27.159  58.858  43.960  1.00  0.00           H  
ATOM    385  H22   G    12      26.340  57.862  45.272  1.00  0.00           H  
ATOM    386  N3    G    12      27.074  55.699  44.728  1.00  0.00           N  
ATOM    387  C4    G    12      27.664  54.649  44.098  1.00  0.00           C  
ATOM    388  C3'   G    12      24.514  51.934  45.182  1.00  0.00           C  
ATOM    389  H3'   G    12      24.702  51.981  44.110  1.00  0.00           H  
ATOM    390  C2'   G    12      25.114  53.188  45.689  1.00  0.00           C  
ATOM    391  H2'   G    12      24.835  54.002  45.020  1.00  0.00           H  
ATOM    392  O2'   G    12      24.777  53.576  47.017  1.00  0.00           O  
ATOM    393 HO2'   G    12      24.695  54.524  47.145  1.00  0.00           H  
ATOM    394  O3'   G    12      23.079  51.743  45.358  1.00  0.00           O  
ATOM    395  P     C    13      22.104  52.266  44.243  1.00  0.00           P  
ATOM    396  OP1   C    13      20.715  51.816  44.466  1.00  0.00           O  
ATOM    397  OP2   C    13      22.655  51.899  42.926  1.00  0.00           O  
ATOM    398  O5'   C    13      22.084  53.894  44.334  1.00  0.00           O  
ATOM    399  C5'   C    13      21.378  54.612  45.300  1.00  0.00           C  
ATOM    400  H5'   C    13      21.541  54.199  46.296  1.00  0.00           H  
ATOM    401 H5''   C    13      20.327  54.433  45.075  1.00  0.00           H  
ATOM    402  C4'   C    13      21.705  56.100  45.110  1.00  0.00           C  
ATOM    403  H4'   C    13      21.098  56.598  45.866  1.00  0.00           H  
ATOM    404  O4'   C    13      23.080  56.491  45.139  1.00  0.00           O  
ATOM    405  C1'   C    13      23.234  57.547  44.189  1.00  0.00           C  
ATOM    406  H1'   C    13      23.728  58.347  44.742  1.00  0.00           H  
ATOM    407  N1    C    13      24.080  57.096  43.035  1.00  0.00           N  
ATOM    408  C6    C    13      24.365  55.812  42.754  1.00  0.00           C  
ATOM    409  H6    C    13      23.841  54.999  43.235  1.00  0.00           H  
ATOM    410  C5    C    13      25.219  55.524  41.763  1.00  0.00           C  
ATOM    411  H5    C    13      25.552  54.518  41.553  1.00  0.00           H  
ATOM    412  C4    C    13      25.828  56.465  40.950  1.00  0.00           C  
ATOM    413  N4    C    13      26.621  56.088  39.959  1.00  0.00           N  
ATOM    414  H41   C    13      27.068  56.809  39.412  1.00  0.00           H  
ATOM    415  H42   C    13      26.694  55.097  39.778  1.00  0.00           H  
ATOM    416  N3    C    13      25.587  57.704  41.196  1.00  0.00           N  
ATOM    417  C2    C    13      24.777  58.081  42.263  1.00  0.00           C  
ATOM    418  O2    C    13      24.592  59.299  42.434  1.00  0.00           O  
ATOM    419  C3'   C    13      21.112  56.755  43.740  1.00  0.00           C  
ATOM    420  H3'   C    13      21.368  56.127  42.886  1.00  0.00           H  
ATOM    421  C2'   C    13      21.804  58.063  43.748  1.00  0.00           C  
ATOM    422  H2'   C    13      21.979  58.596  42.814  1.00  0.00           H  
ATOM    423  O2'   C    13      21.368  59.037  44.704  1.00  0.00           O  
ATOM    424 HO2'   C    13      20.415  59.127  44.630  1.00  0.00           H  
ATOM    425  O3'   C    13      19.736  57.013  43.780  1.00  0.00           O  
ATOM    426  P     U    14      18.786  57.000  42.422  1.00  0.00           P  
ATOM    427  OP1   U    14      17.385  57.431  42.856  1.00  0.00           O  
ATOM    428  OP2   U    14      18.943  55.620  41.902  1.00  0.00           O  
ATOM    429  O5'   U    14      19.538  58.145  41.571  1.00  0.00           O  
ATOM    430  C5'   U    14      19.275  59.545  42.040  1.00  0.00           C  
ATOM    431  H5'   U    14      19.556  59.711  43.080  1.00  0.00           H  
ATOM    432 H5''   U    14      18.210  59.768  42.103  1.00  0.00           H  
ATOM    433  C4'   U    14      19.851  60.654  41.182  1.00  0.00           C  
ATOM    434  H4'   U    14      19.505  61.647  41.469  1.00  0.00           H  
ATOM    435  O4'   U    14      21.253  60.653  41.188  1.00  0.00           O  
ATOM    436  C1'   U    14      21.752  61.023  39.924  1.00  0.00           C  
ATOM    437  H1'   U    14      22.414  61.882  40.030  1.00  0.00           H  
ATOM    438  N1    U    14      22.539  59.918  39.365  1.00  0.00           N  
ATOM    439  C6    U    14      22.115  58.622  39.463  1.00  0.00           C  
ATOM    440  H6    U    14      21.228  58.381  40.031  1.00  0.00           H  
ATOM    441  C5    U    14      22.916  57.609  38.921  1.00  0.00           C  
ATOM    442  H5    U    14      22.592  56.596  39.111  1.00  0.00           H  
ATOM    443  C4    U    14      24.085  57.881  38.121  1.00  0.00           C  
ATOM    444  O4    U    14      24.816  57.047  37.577  1.00  0.00           O  
ATOM    445  N3    U    14      24.370  59.205  38.024  1.00  0.00           N  
ATOM    446  H3    U    14      25.052  59.372  37.298  1.00  0.00           H  
ATOM    447  C2    U    14      23.605  60.211  38.473  1.00  0.00           C  
ATOM    448  O2    U    14      23.955  61.324  38.153  1.00  0.00           O  
ATOM    449  C3'   U    14      19.373  60.637  39.744  1.00  0.00           C  
ATOM    450  H3'   U    14      19.381  59.597  39.419  1.00  0.00           H  
ATOM    451  C2'   U    14      20.534  61.397  39.019  1.00  0.00           C  
ATOM    452  H2'   U    14      20.776  60.991  38.037  1.00  0.00           H  
ATOM    453  O2'   U    14      20.259  62.765  39.061  1.00  0.00           O  
ATOM    454 HO2'   U    14      19.412  63.004  39.446  1.00  0.00           H  
ATOM    455  O3'   U    14      18.034  61.138  39.551  1.00  0.00           O  
ATOM    456  P     C    15      17.269  60.787  38.271  1.00  0.00           P  
ATOM    457  OP1   C    15      16.062  61.569  38.299  1.00  0.00           O  
ATOM    458  OP2   C    15      17.188  59.362  38.224  1.00  0.00           O  
ATOM    459  O5'   C    15      18.070  61.329  37.010  1.00  0.00           O  
ATOM    460  C5'   C    15      18.025  62.698  36.625  1.00  0.00           C  
ATOM    461  H5'   C    15      18.366  63.366  37.416  1.00  0.00           H  
ATOM    462 H5''   C    15      16.983  62.963  36.445  1.00  0.00           H  
ATOM    463  C4'   C    15      18.917  62.870  35.348  1.00  0.00           C  
ATOM    464  H4'   C    15      18.848  63.902  35.004  1.00  0.00           H  
ATOM    465  O4'   C    15      20.338  62.513  35.640  1.00  0.00           O  
ATOM    466  C1'   C    15      20.893  62.042  34.395  1.00  0.00           C  
ATOM    467  H1'   C    15      21.673  62.777  34.197  1.00  0.00           H  
ATOM    468  N1    C    15      21.501  60.669  34.512  1.00  0.00           N  
ATOM    469  C6    C    15      20.959  59.687  35.334  1.00  0.00           C  
ATOM    470  H6    C    15      19.990  59.859  35.778  1.00  0.00           H  
ATOM    471  C5    C    15      21.584  58.565  35.609  1.00  0.00           C  
ATOM    472  H5    C    15      21.127  57.886  36.315  1.00  0.00           H  
ATOM    473  C4    C    15      22.764  58.310  34.851  1.00  0.00           C  
ATOM    474  N4    C    15      23.422  57.143  35.016  1.00  0.00           N  
ATOM    475  H41   C    15      24.221  56.851  34.472  1.00  0.00           H  
ATOM    476  H42   C    15      22.982  56.466  35.623  1.00  0.00           H  
ATOM    477  N3    C    15      23.241  59.115  33.914  1.00  0.00           N  
ATOM    478  C2    C    15      22.645  60.279  33.706  1.00  0.00           C  
ATOM    479  O2    C    15      22.956  60.930  32.720  1.00  0.00           O  
ATOM    480  C3'   C    15      18.544  62.063  34.104  1.00  0.00           C  
ATOM    481  H3'   C    15      18.382  61.009  34.328  1.00  0.00           H  
ATOM    482  C2'   C    15      19.818  62.155  33.310  1.00  0.00           C  
ATOM    483  H2'   C    15      19.890  61.321  32.612  1.00  0.00           H  
ATOM    484  O2'   C    15      19.993  63.455  32.701  1.00  0.00           O  
ATOM    485 HO2'   C    15      20.502  63.477  31.888  1.00  0.00           H  
ATOM    486  O3'   C    15      17.352  62.489  33.433  1.00  0.00           O  
ATOM    487  P     U    16      16.517  61.544  32.425  1.00  0.00           P  
ATOM    488  OP1   U    16      15.454  62.343  31.706  1.00  0.00           O  
ATOM    489  OP2   U    16      16.161  60.368  33.239  1.00  0.00           O  
ATOM    490  O5'   U    16      17.535  61.043  31.312  1.00  0.00           O  
ATOM    491  C5'   U    16      17.846  61.853  30.133  1.00  0.00           C  
ATOM    492  H5'   U    16      17.861  62.893  30.459  1.00  0.00           H  
ATOM    493 H5''   U    16      17.042  61.795  29.400  1.00  0.00           H  
ATOM    494  C4'   U    16      19.116  61.421  29.435  1.00  0.00           C  
ATOM    495  H4'   U    16      19.373  62.225  28.745  1.00  0.00           H  
ATOM    496  O4'   U    16      20.236  61.180  30.207  1.00  0.00           O  
ATOM    497  C1'   U    16      21.116  60.257  29.481  1.00  0.00           C  
ATOM    498  H1'   U    16      22.059  60.777  29.313  1.00  0.00           H  
ATOM    499  N1    U    16      21.431  59.042  30.300  1.00  0.00           N  
ATOM    500  C6    U    16      20.547  58.505  31.233  1.00  0.00           C  
ATOM    501  H6    U    16      19.676  59.132  31.356  1.00  0.00           H  
ATOM    502  C5    U    16      20.803  57.361  31.923  1.00  0.00           C  
ATOM    503  H5    U    16      20.146  56.969  32.686  1.00  0.00           H  
ATOM    504  C4    U    16      22.054  56.665  31.697  1.00  0.00           C  
ATOM    505  O4    U    16      22.348  55.538  32.101  1.00  0.00           O  
ATOM    506  N3    U    16      22.891  57.249  30.780  1.00  0.00           N  
ATOM    507  H3    U    16      23.757  56.733  30.705  1.00  0.00           H  
ATOM    508  C2    U    16      22.688  58.430  30.071  1.00  0.00           C  
ATOM    509  O2    U    16      23.469  58.809  29.224  1.00  0.00           O  
ATOM    510  C3'   U    16      19.000  60.200  28.437  1.00  0.00           C  
ATOM    511  H3'   U    16      18.637  59.363  29.033  1.00  0.00           H  
ATOM    512  C2'   U    16      20.464  59.879  28.130  1.00  0.00           C  
ATOM    513  H2'   U    16      20.584  58.828  27.866  1.00  0.00           H  
ATOM    514  O2'   U    16      20.915  60.679  27.052  1.00  0.00           O  
ATOM    515 HO2'   U    16      21.687  60.277  26.648  1.00  0.00           H  
ATOM    516  O3'   U    16      18.094  60.622  27.406  1.00  0.00           O  
ATOM    517  P     A    17      17.215  59.666  26.562  1.00  0.00           P  
ATOM    518  OP1   A    17      16.360  60.455  25.637  1.00  0.00           O  
ATOM    519  OP2   A    17      16.583  58.731  27.534  1.00  0.00           O  
ATOM    520  O5'   A    17      18.281  58.777  25.796  1.00  0.00           O  
ATOM    521  C5'   A    17      19.187  59.345  24.798  1.00  0.00           C  
ATOM    522  H5'   A    17      19.508  60.367  24.998  1.00  0.00           H  
ATOM    523 H5''   A    17      18.606  59.523  23.894  1.00  0.00           H  
ATOM    524  C4'   A    17      20.453  58.437  24.511  1.00  0.00           C  
ATOM    525  H4'   A    17      20.983  59.055  23.786  1.00  0.00           H  
ATOM    526  O4'   A    17      21.331  58.394  25.617  1.00  0.00           O  
ATOM    527  C1'   A    17      21.990  57.108  25.624  1.00  0.00           C  
ATOM    528  H1'   A    17      23.073  57.214  25.692  1.00  0.00           H  
ATOM    529  N9    A    17      21.475  56.242  26.755  1.00  0.00           N  
ATOM    530  C8    A    17      20.375  56.402  27.560  1.00  0.00           C  
ATOM    531  H8    A    17      19.570  57.059  27.264  1.00  0.00           H  
ATOM    532  N7    A    17      20.390  55.648  28.587  1.00  0.00           N  
ATOM    533  C5    A    17      21.511  54.801  28.417  1.00  0.00           C  
ATOM    534  C6    A    17      22.120  53.653  28.982  1.00  0.00           C  
ATOM    535  N6    A    17      21.659  52.942  29.967  1.00  0.00           N  
ATOM    536  H61   A    17      22.104  52.086  30.267  1.00  0.00           H  
ATOM    537  H62   A    17      20.900  53.271  30.546  1.00  0.00           H  
ATOM    538  N1    A    17      23.282  53.119  28.513  1.00  0.00           N  
ATOM    539  C2    A    17      23.844  53.706  27.445  1.00  0.00           C  
ATOM    540  H2    A    17      24.794  53.330  27.097  1.00  0.00           H  
ATOM    541  N3    A    17      23.423  54.736  26.758  1.00  0.00           N  
ATOM    542  C4    A    17      22.258  55.248  27.300  1.00  0.00           C  
ATOM    543  C3'   A    17      20.371  57.054  23.894  1.00  0.00           C  
ATOM    544  H3'   A    17      19.598  56.509  24.437  1.00  0.00           H  
ATOM    545  C2'   A    17      21.736  56.456  24.195  1.00  0.00           C  
ATOM    546  H2'   A    17      21.780  55.369  24.261  1.00  0.00           H  
ATOM    547  O2'   A    17      22.734  56.909  23.211  1.00  0.00           O  
ATOM    548 HO2'   A    17      22.119  57.144  22.512  1.00  0.00           H  
ATOM    549  O3'   A    17      19.953  57.040  22.552  1.00  0.00           O  
ATOM    550  P     G    18      18.951  55.881  22.042  1.00  0.00           P  
ATOM    551  OP1   G    18      18.805  56.009  20.560  1.00  0.00           O  
ATOM    552  OP2   G    18      17.702  55.823  22.885  1.00  0.00           O  
ATOM    553  O5'   G    18      19.877  54.566  22.485  1.00  0.00           O  
ATOM    554  C5'   G    18      21.016  54.320  21.666  1.00  0.00           C  
ATOM    555  H5'   G    18      21.639  55.214  21.666  1.00  0.00           H  
ATOM    556 H5''   G    18      20.775  54.242  20.606  1.00  0.00           H  
ATOM    557  C4'   G    18      21.881  53.084  21.894  1.00  0.00           C  
ATOM    558  H4'   G    18      22.665  53.104  21.137  1.00  0.00           H  
ATOM    559  O4'   G    18      22.560  53.215  23.141  1.00  0.00           O  
ATOM    560  C1'   G    18      22.649  51.925  23.634  1.00  0.00           C  
ATOM    561  H1'   G    18      23.713  51.709  23.730  1.00  0.00           H  
ATOM    562  N9    G    18      22.034  51.802  24.955  1.00  0.00           N  
ATOM    563  C8    G    18      21.021  52.502  25.424  1.00  0.00           C  
ATOM    564  H8    G    18      20.647  53.409  24.973  1.00  0.00           H  
ATOM    565  N7    G    18      20.550  52.113  26.624  1.00  0.00           N  
ATOM    566  C5    G    18      21.338  50.939  26.897  1.00  0.00           C  
ATOM    567  C6    G    18      21.348  50.022  28.061  1.00  0.00           C  
ATOM    568  O6    G    18      20.813  50.136  29.148  1.00  0.00           O  
ATOM    569  N1    G    18      22.205  48.982  27.832  1.00  0.00           N  
ATOM    570  H1    G    18      22.104  48.168  28.422  1.00  0.00           H  
ATOM    571  C2    G    18      22.890  48.806  26.675  1.00  0.00           C  
ATOM    572  N2    G    18      23.454  47.619  26.586  1.00  0.00           N  
ATOM    573  H21   G    18      23.238  46.887  27.248  1.00  0.00           H  
ATOM    574  H22   G    18      24.012  47.444  25.763  1.00  0.00           H  
ATOM    575  N3    G    18      23.094  49.726  25.661  1.00  0.00           N  
ATOM    576  C4    G    18      22.182  50.693  25.811  1.00  0.00           C  
ATOM    577  C3'   G    18      21.103  51.828  21.794  1.00  0.00           C  
ATOM    578  H3'   G    18      20.163  52.056  22.296  1.00  0.00           H  
ATOM    579  C2'   G    18      22.054  50.935  22.668  1.00  0.00           C  
ATOM    580  H2'   G    18      21.509  50.053  23.003  1.00  0.00           H  
ATOM    581  O2'   G    18      23.149  50.349  22.000  1.00  0.00           O  
ATOM    582 HO2'   G    18      22.958  50.407  21.061  1.00  0.00           H  
ATOM    583  O3'   G    18      20.966  51.315  20.469  1.00  0.00           O  
ATOM    584  P     U    19      19.799  50.305  19.999  1.00  0.00           P  
ATOM    585  OP1   U    19      19.947  50.212  18.505  1.00  0.00           O  
ATOM    586  OP2   U    19      18.477  50.788  20.492  1.00  0.00           O  
ATOM    587  O5'   U    19      20.128  48.907  20.682  1.00  0.00           O  
ATOM    588  C5'   U    19      20.988  47.913  20.078  1.00  0.00           C  
ATOM    589  H5'   U    19      21.953  48.418  20.035  1.00  0.00           H  
ATOM    590 H5''   U    19      20.613  47.752  19.067  1.00  0.00           H  
ATOM    591  C4'   U    19      21.006  46.639  20.860  1.00  0.00           C  
ATOM    592  H4'   U    19      21.635  45.965  20.278  1.00  0.00           H  
ATOM    593  O4'   U    19      21.691  46.682  22.116  1.00  0.00           O  
ATOM    594  C1'   U    19      21.058  45.732  22.995  1.00  0.00           C  
ATOM    595  H1'   U    19      21.817  45.048  23.374  1.00  0.00           H  
ATOM    596  N1    U    19      20.360  46.328  24.161  1.00  0.00           N  
ATOM    597  C6    U    19      19.636  47.507  24.006  1.00  0.00           C  
ATOM    598  H6    U    19      19.602  48.099  23.104  1.00  0.00           H  
ATOM    599  C5    U    19      19.111  48.128  25.132  1.00  0.00           C  
ATOM    600  H5    U    19      18.694  49.122  25.058  1.00  0.00           H  
ATOM    601  C4    U    19      19.098  47.400  26.394  1.00  0.00           C  
ATOM    602  O4    U    19      18.620  47.786  27.462  1.00  0.00           O  
ATOM    603  N3    U    19      19.836  46.276  26.459  1.00  0.00           N  
ATOM    604  H3    U    19      19.925  45.835  27.363  1.00  0.00           H  
ATOM    605  C2    U    19      20.347  45.600  25.341  1.00  0.00           C  
ATOM    606  O2    U    19      20.902  44.522  25.520  1.00  0.00           O  
ATOM    607  C3'   U    19      19.655  45.983  21.081  1.00  0.00           C  
ATOM    608  H3'   U    19      18.971  46.704  21.529  1.00  0.00           H  
ATOM    609  C2'   U    19      20.028  44.987  22.178  1.00  0.00           C  
ATOM    610  H2'   U    19      19.158  44.771  22.798  1.00  0.00           H  
ATOM    611  O2'   U    19      20.671  43.782  21.728  1.00  0.00           O  
ATOM    612 HO2'   U    19      20.375  43.723  20.817  1.00  0.00           H  
ATOM    613  O3'   U    19      19.149  45.250  19.944  1.00  0.00           O  
ATOM    614  P     G    20      17.648  44.942  19.723  1.00  0.00           P  
ATOM    615  OP1   G    20      17.179  44.462  21.067  1.00  0.00           O  
ATOM    616  OP2   G    20      17.579  44.019  18.629  1.00  0.00           O  
ATOM    617  O5'   G    20      16.991  46.405  19.335  1.00  0.00           O  
ATOM    618  C5'   G    20      17.409  47.275  18.267  1.00  0.00           C  
ATOM    619  H5'   G    20      18.112  46.768  17.606  1.00  0.00           H  
ATOM    620 H5''   G    20      17.774  48.198  18.717  1.00  0.00           H  
ATOM    621  C4'   G    20      16.235  47.763  17.430  1.00  0.00           C  
ATOM    622  H4'   G    20      16.616  48.456  16.680  1.00  0.00           H  
ATOM    623  O4'   G    20      15.643  46.699  16.760  1.00  0.00           O  
ATOM    624  C1'   G    20      14.259  46.826  16.631  1.00  0.00           C  
ATOM    625  H1'   G    20      13.994  47.039  15.595  1.00  0.00           H  
ATOM    626  N9    G    20      13.583  45.661  17.164  1.00  0.00           N  
ATOM    627  C8    G    20      14.051  44.708  17.988  1.00  0.00           C  
ATOM    628  H8    G    20      15.017  44.740  18.469  1.00  0.00           H  
ATOM    629  N7    G    20      13.270  43.698  18.219  1.00  0.00           N  
ATOM    630  C5    G    20      12.195  43.997  17.430  1.00  0.00           C  
ATOM    631  C6    G    20      10.941  43.339  17.260  1.00  0.00           C  
ATOM    632  O6    G    20      10.486  42.369  17.878  1.00  0.00           O  
ATOM    633  N1    G    20      10.129  43.963  16.292  1.00  0.00           N  
ATOM    634  H1    G    20       9.210  43.544  16.291  1.00  0.00           H  
ATOM    635  C2    G    20      10.429  45.114  15.692  1.00  0.00           C  
ATOM    636  N2    G    20       9.493  45.753  15.042  1.00  0.00           N  
ATOM    637  H21   G    20       8.596  45.403  14.737  1.00  0.00           H  
ATOM    638  H22   G    20       9.715  46.701  14.775  1.00  0.00           H  
ATOM    639  N3    G    20      11.555  45.830  15.887  1.00  0.00           N  
ATOM    640  C4    G    20      12.386  45.179  16.731  1.00  0.00           C  
ATOM    641  C3'   G    20      15.152  48.416  18.377  1.00  0.00           C  
ATOM    642  H3'   G    20      15.092  47.821  19.289  1.00  0.00           H  
ATOM    643  C2'   G    20      14.003  48.149  17.328  1.00  0.00           C  
ATOM    644  H2'   G    20      13.128  48.061  17.972  1.00  0.00           H  
ATOM    645  O2'   G    20      14.043  49.278  16.444  1.00  0.00           O  
ATOM    646 HO2'   G    20      14.385  49.978  17.005  1.00  0.00           H  
ATOM    647  O3'   G    20      15.236  49.785  18.645  1.00  0.00           O  
ATOM    648  P     A    21      14.362  50.543  19.738  1.00  0.00           P  
ATOM    649  OP1   A    21      14.901  51.910  19.761  1.00  0.00           O  
ATOM    650  OP2   A    21      14.387  49.777  20.975  1.00  0.00           O  
ATOM    651  O5'   A    21      12.848  50.485  19.142  1.00  0.00           O  
ATOM    652  C5'   A    21      12.348  51.331  18.116  1.00  0.00           C  
ATOM    653  H5'   A    21      12.955  51.311  17.210  1.00  0.00           H  
ATOM    654 H5''   A    21      12.505  52.273  18.641  1.00  0.00           H  
ATOM    655  C4'   A    21      10.838  51.095  17.674  1.00  0.00           C  
ATOM    656  H4'   A    21      10.558  51.794  16.886  1.00  0.00           H  
ATOM    657  O4'   A    21      10.928  49.738  17.196  1.00  0.00           O  
ATOM    658  C1'   A    21       9.643  49.125  17.492  1.00  0.00           C  
ATOM    659  H1'   A    21       9.173  48.743  16.585  1.00  0.00           H  
ATOM    660  N9    A    21       9.825  47.995  18.415  1.00  0.00           N  
ATOM    661  C8    A    21      10.926  47.622  19.221  1.00  0.00           C  
ATOM    662  H8    A    21      11.753  48.290  19.415  1.00  0.00           H  
ATOM    663  N7    A    21      10.788  46.462  19.845  1.00  0.00           N  
ATOM    664  C5    A    21       9.539  46.068  19.443  1.00  0.00           C  
ATOM    665  C6    A    21       8.681  44.955  19.874  1.00  0.00           C  
ATOM    666  N6    A    21       9.093  44.011  20.648  1.00  0.00           N  
ATOM    667  H61   A    21       8.422  43.260  20.720  1.00  0.00           H  
ATOM    668  H62   A    21      10.044  43.944  20.983  1.00  0.00           H  
ATOM    669  N1    A    21       7.479  44.805  19.297  1.00  0.00           N  
ATOM    670  C2    A    21       7.046  45.759  18.457  1.00  0.00           C  
ATOM    671  H2    A    21       6.012  45.706  18.149  1.00  0.00           H  
ATOM    672  N3    A    21       7.697  46.841  18.070  1.00  0.00           N  
ATOM    673  C4    A    21       8.916  46.916  18.571  1.00  0.00           C  
ATOM    674  C3'   A    21       9.831  51.225  18.751  1.00  0.00           C  
ATOM    675  H3'   A    21      10.111  50.739  19.686  1.00  0.00           H  
ATOM    676  C2'   A    21       8.788  50.263  18.098  1.00  0.00           C  
ATOM    677  H2'   A    21       8.103  49.946  18.884  1.00  0.00           H  
ATOM    678  O2'   A    21       8.016  50.864  17.080  1.00  0.00           O  
ATOM    679 HO2'   A    21       7.404  50.210  16.734  1.00  0.00           H  
ATOM    680  O3'   A    21       9.477  52.527  18.990  1.00  0.00           O  
ATOM    681  P     U    22       8.942  52.773  20.437  1.00  0.00           P  
ATOM    682  OP1   U    22       8.547  54.197  20.500  1.00  0.00           O  
ATOM    683  OP2   U    22       9.787  52.246  21.505  1.00  0.00           O  
ATOM    684  O5'   U    22       7.568  52.013  20.589  1.00  0.00           O  
ATOM    685  C5'   U    22       6.260  52.411  20.135  1.00  0.00           C  
ATOM    686  H5'   U    22       6.302  52.528  19.052  1.00  0.00           H  
ATOM    687 H5''   U    22       5.993  53.347  20.624  1.00  0.00           H  
ATOM    688  C4'   U    22       5.083  51.462  20.293  1.00  0.00           C  
ATOM    689  H4'   U    22       4.106  51.788  19.936  1.00  0.00           H  
ATOM    690  O4'   U    22       5.359  50.095  19.857  1.00  0.00           O  
ATOM    691  C1'   U    22       4.793  49.199  20.844  1.00  0.00           C  
ATOM    692  H1'   U    22       4.066  48.578  20.320  1.00  0.00           H  
ATOM    693  N1    U    22       5.734  48.299  21.499  1.00  0.00           N  
ATOM    694  C6    U    22       7.086  48.682  21.503  1.00  0.00           C  
ATOM    695  H6    U    22       7.447  49.607  21.079  1.00  0.00           H  
ATOM    696  C5    U    22       8.030  47.800  22.047  1.00  0.00           C  
ATOM    697  H5    U    22       9.063  48.111  22.098  1.00  0.00           H  
ATOM    698  C4    U    22       7.626  46.535  22.595  1.00  0.00           C  
ATOM    699  O4    U    22       8.382  45.698  23.055  1.00  0.00           O  
ATOM    700  N3    U    22       6.286  46.238  22.459  1.00  0.00           N  
ATOM    701  H3    U    22       6.047  45.397  22.964  1.00  0.00           H  
ATOM    702  C2    U    22       5.292  47.064  22.011  1.00  0.00           C  
ATOM    703  O2    U    22       4.054  46.652  22.108  1.00  0.00           O  
ATOM    704  C3'   U    22       4.808  51.305  21.817  1.00  0.00           C  
ATOM    705  H3'   U    22       5.759  51.016  22.262  1.00  0.00           H  
ATOM    706  C2'   U    22       3.988  50.035  21.822  1.00  0.00           C  
ATOM    707  H2'   U    22       4.016  49.513  22.779  1.00  0.00           H  
ATOM    708  O2'   U    22       2.651  50.203  21.265  1.00  0.00           O  
ATOM    709 HO2'   U    22       2.107  49.586  21.760  1.00  0.00           H  
ATOM    710  O3'   U    22       4.322  52.443  22.435  1.00  0.00           O  
ATOM    711  P     G    23       4.600  52.677  23.977  1.00  0.00           P  
ATOM    712  OP1   G    23       3.926  53.866  24.535  1.00  0.00           O  
ATOM    713  OP2   G    23       6.086  52.560  24.133  1.00  0.00           O  
ATOM    714  O5'   G    23       3.914  51.413  24.600  1.00  0.00           O  
ATOM    715  C5'   G    23       2.441  51.385  24.592  1.00  0.00           C  
ATOM    716  H5'   G    23       2.109  51.289  23.558  1.00  0.00           H  
ATOM    717 H5''   G    23       2.051  52.312  25.013  1.00  0.00           H  
ATOM    718  C4'   G    23       1.949  50.095  25.309  1.00  0.00           C  
ATOM    719  H4'   G    23       0.865  50.171  25.393  1.00  0.00           H  
ATOM    720  O4'   G    23       2.413  49.021  24.536  1.00  0.00           O  
ATOM    721  C1'   G    23       2.758  47.954  25.450  1.00  0.00           C  
ATOM    722  H1'   G    23       2.309  47.028  25.092  1.00  0.00           H  
ATOM    723  N9    G    23       4.209  47.722  25.485  1.00  0.00           N  
ATOM    724  C8    G    23       5.249  48.417  24.878  1.00  0.00           C  
ATOM    725  H8    G    23       5.022  49.337  24.360  1.00  0.00           H  
ATOM    726  N7    G    23       6.368  47.919  25.141  1.00  0.00           N  
ATOM    727  C5    G    23       6.132  46.755  25.916  1.00  0.00           C  
ATOM    728  C6    G    23       6.968  45.740  26.584  1.00  0.00           C  
ATOM    729  O6    G    23       8.217  45.549  26.614  1.00  0.00           O  
ATOM    730  N1    G    23       6.217  44.846  27.398  1.00  0.00           N  
ATOM    731  H1    G    23       6.745  44.163  27.922  1.00  0.00           H  
ATOM    732  C2    G    23       4.883  44.926  27.532  1.00  0.00           C  
ATOM    733  N2    G    23       4.228  44.004  28.200  1.00  0.00           N  
ATOM    734  H21   G    23       4.715  43.264  28.685  1.00  0.00           H  
ATOM    735  H22   G    23       3.246  44.068  27.973  1.00  0.00           H  
ATOM    736  N3    G    23       4.138  45.769  26.884  1.00  0.00           N  
ATOM    737  C4    G    23       4.751  46.601  26.032  1.00  0.00           C  
ATOM    738  C3'   G    23       2.645  49.923  26.636  1.00  0.00           C  
ATOM    739  H3'   G    23       3.701  50.175  26.537  1.00  0.00           H  
ATOM    740  C2'   G    23       2.408  48.377  26.855  1.00  0.00           C  
ATOM    741  H2'   G    23       3.026  48.001  27.670  1.00  0.00           H  
ATOM    742  O2'   G    23       1.091  47.903  27.166  1.00  0.00           O  
ATOM    743 HO2'   G    23       1.029  47.113  27.708  1.00  0.00           H  
ATOM    744  O3'   G    23       2.098  50.776  27.657  1.00  0.00           O  
ATOM    745  P     C    24       2.854  51.210  28.966  1.00  0.00           P  
ATOM    746  OP1   C    24       1.917  52.029  29.772  1.00  0.00           O  
ATOM    747  OP2   C    24       4.095  51.788  28.420  1.00  0.00           O  
ATOM    748  O5'   C    24       3.007  49.756  29.711  1.00  0.00           O  
ATOM    749  C5'   C    24       1.969  49.128  30.419  1.00  0.00           C  
ATOM    750  H5'   C    24       1.238  48.869  29.653  1.00  0.00           H  
ATOM    751 H5''   C    24       1.451  49.788  31.113  1.00  0.00           H  
ATOM    752  C4'   C    24       2.499  47.907  31.108  1.00  0.00           C  
ATOM    753  H4'   C    24       1.651  47.430  31.600  1.00  0.00           H  
ATOM    754  O4'   C    24       3.132  46.995  30.136  1.00  0.00           O  
ATOM    755  C1'   C    24       4.253  46.367  30.741  1.00  0.00           C  
ATOM    756  H1'   C    24       4.119  45.287  30.667  1.00  0.00           H  
ATOM    757  N1    C    24       5.577  46.723  30.172  1.00  0.00           N  
ATOM    758  C6    C    24       5.714  47.856  29.467  1.00  0.00           C  
ATOM    759  H6    C    24       4.890  48.469  29.132  1.00  0.00           H  
ATOM    760  C5    C    24       7.009  48.231  29.168  1.00  0.00           C  
ATOM    761  H5    C    24       7.195  49.143  28.620  1.00  0.00           H  
ATOM    762  C4    C    24       8.115  47.367  29.542  1.00  0.00           C  
ATOM    763  N4    C    24       9.349  47.628  29.216  1.00  0.00           N  
ATOM    764  H41   C    24       9.824  46.738  29.272  1.00  0.00           H  
ATOM    765  H42   C    24       9.577  48.334  28.531  1.00  0.00           H  
ATOM    766  N3    C    24       7.909  46.326  30.295  1.00  0.00           N  
ATOM    767  C2    C    24       6.678  45.941  30.584  1.00  0.00           C  
ATOM    768  O2    C    24       6.531  44.867  31.188  1.00  0.00           O  
ATOM    769  C3'   C    24       3.626  48.054  32.158  1.00  0.00           C  
ATOM    770  H3'   C    24       4.360  48.734  31.725  1.00  0.00           H  
ATOM    771  C2'   C    24       4.277  46.716  32.173  1.00  0.00           C  
ATOM    772  H2'   C    24       5.306  46.800  32.521  1.00  0.00           H  
ATOM    773  O2'   C    24       3.512  45.700  32.839  1.00  0.00           O  
ATOM    774 HO2'   C    24       4.117  45.126  33.315  1.00  0.00           H  
ATOM    775  O3'   C    24       3.206  48.488  33.490  1.00  0.00           O  
ATOM    776  P     U    25       4.201  49.091  34.467  1.00  0.00           P  
ATOM    777  OP1   U    25       3.478  49.304  35.742  1.00  0.00           O  
ATOM    778  OP2   U    25       4.884  50.234  33.772  1.00  0.00           O  
ATOM    779  O5'   U    25       5.291  47.967  34.683  1.00  0.00           O  
ATOM    780  C5'   U    25       5.102  46.871  35.530  1.00  0.00           C  
ATOM    781  H5'   U    25       4.235  46.292  35.213  1.00  0.00           H  
ATOM    782 H5''   U    25       4.712  47.360  36.423  1.00  0.00           H  
ATOM    783  C4'   U    25       6.291  45.959  35.635  1.00  0.00           C  
ATOM    784  H4'   U    25       6.066  44.980  36.059  1.00  0.00           H  
ATOM    785  O4'   U    25       6.925  45.749  34.394  1.00  0.00           O  
ATOM    786  C1'   U    25       8.295  45.483  34.547  1.00  0.00           C  
ATOM    787  H1'   U    25       8.594  44.466  34.295  1.00  0.00           H  
ATOM    788  N1    U    25       9.172  46.444  33.760  1.00  0.00           N  
ATOM    789  C6    U    25       8.699  47.724  33.519  1.00  0.00           C  
ATOM    790  H6    U    25       7.714  48.055  33.812  1.00  0.00           H  
ATOM    791  C5    U    25       9.438  48.585  32.782  1.00  0.00           C  
ATOM    792  H5    U    25       9.137  49.583  32.500  1.00  0.00           H  
ATOM    793  C4    U    25      10.644  48.166  32.051  1.00  0.00           C  
ATOM    794  O4    U    25      11.315  48.926  31.335  1.00  0.00           O  
ATOM    795  N3    U    25      11.062  46.877  32.331  1.00  0.00           N  
ATOM    796  H3    U    25      11.847  46.453  31.858  1.00  0.00           H  
ATOM    797  C2    U    25      10.348  46.011  33.119  1.00  0.00           C  
ATOM    798  O2    U    25      10.821  44.856  33.234  1.00  0.00           O  
ATOM    799  C3'   U    25       7.418  46.552  36.502  1.00  0.00           C  
ATOM    800  H3'   U    25       7.604  47.572  36.168  1.00  0.00           H  
ATOM    801  C2'   U    25       8.619  45.685  36.002  1.00  0.00           C  
ATOM    802  H2'   U    25       9.530  46.270  36.132  1.00  0.00           H  
ATOM    803  O2'   U    25       8.782  44.473  36.688  1.00  0.00           O  
ATOM    804 HO2'   U    25       8.821  44.747  37.608  1.00  0.00           H  
ATOM    805  O3'   U    25       7.159  46.648  37.893  1.00  0.00           O  
ATOM    806  P     C    26       8.192  47.236  38.957  1.00  0.00           P  
ATOM    807  OP1   C    26       7.287  47.761  40.013  1.00  0.00           O  
ATOM    808  OP2   C    26       9.155  48.071  38.300  1.00  0.00           O  
ATOM    809  O5'   C    26       9.010  45.900  39.305  1.00  0.00           O  
ATOM    810  C5'   C    26       8.908  45.310  40.581  1.00  0.00           C  
ATOM    811  H5'   C    26       7.858  45.030  40.672  1.00  0.00           H  
ATOM    812 H5''   C    26       9.177  46.046  41.339  1.00  0.00           H  
ATOM    813  C4'   C    26       9.832  44.110  40.797  1.00  0.00           C  
ATOM    814  H4'   C    26       9.823  43.869  41.860  1.00  0.00           H  
ATOM    815  O4'   C    26       9.402  42.916  40.121  1.00  0.00           O  
ATOM    816  C1'   C    26      10.534  42.111  39.762  1.00  0.00           C  
ATOM    817  H1'   C    26      10.382  41.113  40.174  1.00  0.00           H  
ATOM    818  N1    C    26      10.622  42.058  38.253  1.00  0.00           N  
ATOM    819  C6    C    26      11.392  42.836  37.426  1.00  0.00           C  
ATOM    820  H6    C    26      12.059  43.611  37.773  1.00  0.00           H  
ATOM    821  C5    C    26      11.401  42.616  36.052  1.00  0.00           C  
ATOM    822  H5    C    26      11.869  43.305  35.365  1.00  0.00           H  
ATOM    823  C4    C    26      10.627  41.586  35.552  1.00  0.00           C  
ATOM    824  N4    C    26      10.355  41.447  34.307  1.00  0.00           N  
ATOM    825  H41   C    26       9.686  40.717  34.107  1.00  0.00           H  
ATOM    826  H42   C    26      10.521  42.191  33.644  1.00  0.00           H  
ATOM    827  N3    C    26       9.868  40.867  36.351  1.00  0.00           N  
ATOM    828  C2    C    26       9.914  40.952  37.690  1.00  0.00           C  
ATOM    829  O2    C    26       9.269  40.181  38.369  1.00  0.00           O  
ATOM    830  C3'   C    26      11.266  44.326  40.481  1.00  0.00           C  
ATOM    831  H3'   C    26      11.333  44.782  39.493  1.00  0.00           H  
ATOM    832  C2'   C    26      11.697  42.820  40.383  1.00  0.00           C  
ATOM    833  H2'   C    26      12.599  42.730  39.778  1.00  0.00           H  
ATOM    834  O2'   C    26      11.870  42.341  41.727  1.00  0.00           O  
ATOM    835 HO2'   C    26      12.437  43.050  42.036  1.00  0.00           H  
ATOM    836  O3'   C    26      12.089  45.043  41.373  1.00  0.00           O  
ATOM    837  P     G    27      13.409  45.634  40.869  1.00  0.00           P  
ATOM    838  OP1   G    27      14.243  45.969  42.051  1.00  0.00           O  
ATOM    839  OP2   G    27      13.107  46.700  39.844  1.00  0.00           O  
ATOM    840  O5'   G    27      14.151  44.515  40.119  1.00  0.00           O  
ATOM    841  C5'   G    27      15.392  44.745  39.439  1.00  0.00           C  
ATOM    842  H5'   G    27      16.212  44.765  40.156  1.00  0.00           H  
ATOM    843 H5''   G    27      15.364  45.702  38.918  1.00  0.00           H  
ATOM    844  C4'   G    27      15.551  43.577  38.418  1.00  0.00           C  
ATOM    845  H4'   G    27      15.856  42.663  38.928  1.00  0.00           H  
ATOM    846  O4'   G    27      14.402  43.269  37.605  1.00  0.00           O  
ATOM    847  C1'   G    27      14.795  43.041  36.288  1.00  0.00           C  
ATOM    848  H1'   G    27      14.493  42.036  35.993  1.00  0.00           H  
ATOM    849  N9    G    27      14.467  44.059  35.301  1.00  0.00           N  
ATOM    850  C8    G    27      13.853  45.293  35.476  1.00  0.00           C  
ATOM    851  H8    G    27      13.739  45.639  36.493  1.00  0.00           H  
ATOM    852  N7    G    27      13.713  45.944  34.332  1.00  0.00           N  
ATOM    853  C5    G    27      14.200  45.024  33.384  1.00  0.00           C  
ATOM    854  C6    G    27      14.283  44.958  31.910  1.00  0.00           C  
ATOM    855  O6    G    27      13.853  45.911  31.241  1.00  0.00           O  
ATOM    856  N1    G    27      14.789  43.809  31.334  1.00  0.00           N  
ATOM    857  H1    G    27      14.806  43.606  30.345  1.00  0.00           H  
ATOM    858  C2    G    27      15.210  42.722  32.082  1.00  0.00           C  
ATOM    859  N2    G    27      15.683  41.748  31.364  1.00  0.00           N  
ATOM    860  H21   G    27      15.696  41.879  30.362  1.00  0.00           H  
ATOM    861  H22   G    27      16.002  40.912  31.832  1.00  0.00           H  
ATOM    862  N3    G    27      15.128  42.710  33.432  1.00  0.00           N  
ATOM    863  C4    G    27      14.624  43.882  33.948  1.00  0.00           C  
ATOM    864  C3'   G    27      16.621  43.971  37.448  1.00  0.00           C  
ATOM    865  H3'   G    27      16.461  45.022  37.208  1.00  0.00           H  
ATOM    866  C2'   G    27      16.265  42.975  36.331  1.00  0.00           C  
ATOM    867  H2'   G    27      16.708  43.200  35.361  1.00  0.00           H  
ATOM    868  O2'   G    27      16.585  41.594  36.566  1.00  0.00           O  
ATOM    869 HO2'   G    27      17.406  41.484  37.051  1.00  0.00           H  
ATOM    870  O3'   G    27      17.964  43.729  37.974  1.00  0.00           O  
ATOM    871  P     A    28      19.234  44.474  37.246  1.00  0.00           P  
ATOM    872  OP1   A    28      20.371  44.438  38.205  1.00  0.00           O  
ATOM    873  OP2   A    28      18.700  45.723  36.662  1.00  0.00           O  
ATOM    874  O5'   A    28      19.675  43.422  36.124  1.00  0.00           O  
ATOM    875  C5'   A    28      19.922  42.027  36.400  1.00  0.00           C  
ATOM    876  H5'   A    28      19.134  41.478  36.917  1.00  0.00           H  
ATOM    877 H5''   A    28      20.758  42.016  37.100  1.00  0.00           H  
ATOM    878  C4'   A    28      20.357  41.163  35.239  1.00  0.00           C  
ATOM    879  H4'   A    28      20.773  40.244  35.651  1.00  0.00           H  
ATOM    880  O4'   A    28      19.286  41.039  34.335  1.00  0.00           O  
ATOM    881  C1'   A    28      19.783  41.124  33.014  1.00  0.00           C  
ATOM    882  H1'   A    28      19.346  40.305  32.443  1.00  0.00           H  
ATOM    883  N9    A    28      19.336  42.443  32.428  1.00  0.00           N  
ATOM    884  C8    A    28      18.507  43.368  33.081  1.00  0.00           C  
ATOM    885  H8    A    28      18.308  43.328  34.141  1.00  0.00           H  
ATOM    886  N7    A    28      18.158  44.385  32.342  1.00  0.00           N  
ATOM    887  C5    A    28      18.722  44.159  31.111  1.00  0.00           C  
ATOM    888  C6    A    28      18.702  44.795  29.856  1.00  0.00           C  
ATOM    889  N6    A    28      18.200  45.994  29.613  1.00  0.00           N  
ATOM    890  H61   A    28      18.325  46.546  28.776  1.00  0.00           H  
ATOM    891  H62   A    28      17.813  46.444  30.430  1.00  0.00           H  
ATOM    892  N1    A    28      19.329  44.310  28.763  1.00  0.00           N  
ATOM    893  C2    A    28      20.065  43.246  28.946  1.00  0.00           C  
ATOM    894  H2    A    28      20.650  42.931  28.094  1.00  0.00           H  
ATOM    895  N3    A    28      20.035  42.441  30.020  1.00  0.00           N  
ATOM    896  C4    A    28      19.396  42.959  31.104  1.00  0.00           C  
ATOM    897  C3'   A    28      21.505  41.815  34.497  1.00  0.00           C  
ATOM    898  H3'   A    28      21.418  42.891  34.349  1.00  0.00           H  
ATOM    899  C2'   A    28      21.299  41.144  33.111  1.00  0.00           C  
ATOM    900  H2'   A    28      21.737  41.812  32.370  1.00  0.00           H  
ATOM    901  O2'   A    28      21.779  39.815  33.061  1.00  0.00           O  
ATOM    902 HO2'   A    28      22.408  39.674  32.350  1.00  0.00           H  
ATOM    903  O3'   A    28      22.795  41.479  34.984  1.00  0.00           O  
ATOM    904  P     C    29      23.954  42.541  34.937  1.00  0.00           P  
ATOM    905  OP1   C    29      25.153  41.886  35.544  1.00  0.00           O  
ATOM    906  OP2   C    29      23.520  43.866  35.501  1.00  0.00           O  
ATOM    907  O5'   C    29      24.139  42.686  33.404  1.00  0.00           O  
ATOM    908  C5'   C    29      24.670  41.716  32.483  1.00  0.00           C  
ATOM    909  H5'   C    29      24.238  40.732  32.661  1.00  0.00           H  
ATOM    910 H5''   C    29      25.725  41.629  32.744  1.00  0.00           H  
ATOM    911  C4'   C    29      24.618  42.046  31.051  1.00  0.00           C  
ATOM    912  H4'   C    29      24.974  41.225  30.428  1.00  0.00           H  
ATOM    913  O4'   C    29      23.336  42.466  30.596  1.00  0.00           O  
ATOM    914  C1'   C    29      23.420  43.532  29.692  1.00  0.00           C  
ATOM    915  H1'   C    29      22.981  43.160  28.766  1.00  0.00           H  
ATOM    916  N1    C    29      22.651  44.709  30.187  1.00  0.00           N  
ATOM    917  C6    C    29      22.297  44.913  31.507  1.00  0.00           C  
ATOM    918  H6    C    29      22.492  44.162  32.258  1.00  0.00           H  
ATOM    919  C5    C    29      21.662  46.034  31.879  1.00  0.00           C  
ATOM    920  H5    C    29      21.244  46.216  32.857  1.00  0.00           H  
ATOM    921  C4    C    29      21.504  47.045  30.896  1.00  0.00           C  
ATOM    922  N4    C    29      21.041  48.173  31.256  1.00  0.00           N  
ATOM    923  H41   C    29      20.793  48.873  30.571  1.00  0.00           H  
ATOM    924  H42   C    29      21.046  48.435  32.231  1.00  0.00           H  
ATOM    925  N3    C    29      21.770  46.849  29.637  1.00  0.00           N  
ATOM    926  C2    C    29      22.304  45.681  29.232  1.00  0.00           C  
ATOM    927  O2    C    29      22.445  45.553  28.027  1.00  0.00           O  
ATOM    928  C3'   C    29      25.505  43.295  30.811  1.00  0.00           C  
ATOM    929  H3'   C    29      25.367  44.009  31.622  1.00  0.00           H  
ATOM    930  C2'   C    29      24.902  43.776  29.517  1.00  0.00           C  
ATOM    931  H2'   C    29      25.168  44.816  29.330  1.00  0.00           H  
ATOM    932  O2'   C    29      25.457  42.951  28.475  1.00  0.00           O  
ATOM    933 HO2'   C    29      26.304  42.622  28.783  1.00  0.00           H  
ATOM    934  O3'   C    29      26.957  42.919  30.666  1.00  0.00           O  
ATOM    935  P     U    30      28.065  44.064  31.024  1.00  0.00           P  
ATOM    936  OP1   U    30      29.314  43.386  30.581  1.00  0.00           O  
ATOM    937  OP2   U    30      27.832  44.498  32.410  1.00  0.00           O  
ATOM    938  O5'   U    30      27.718  45.196  29.981  1.00  0.00           O  
ATOM    939  C5'   U    30      28.077  45.078  28.606  1.00  0.00           C  
ATOM    940  H5'   U    30      27.486  44.311  28.106  1.00  0.00           H  
ATOM    941 H5''   U    30      29.131  44.806  28.553  1.00  0.00           H  
ATOM    942  C4'   U    30      27.941  46.395  27.768  1.00  0.00           C  
ATOM    943  H4'   U    30      28.329  46.341  26.751  1.00  0.00           H  
ATOM    944  O4'   U    30      26.589  46.896  27.630  1.00  0.00           O  
ATOM    945  C1'   U    30      26.590  48.282  27.717  1.00  0.00           C  
ATOM    946  H1'   U    30      26.193  48.721  26.802  1.00  0.00           H  
ATOM    947  N1    U    30      25.752  48.835  28.853  1.00  0.00           N  
ATOM    948  C6    U    30      25.263  48.175  29.909  1.00  0.00           C  
ATOM    949  H6    U    30      25.553  47.149  30.079  1.00  0.00           H  
ATOM    950  C5    U    30      24.378  48.796  30.813  1.00  0.00           C  
ATOM    951  H5    U    30      24.024  48.240  31.668  1.00  0.00           H  
ATOM    952  C4    U    30      23.971  50.134  30.644  1.00  0.00           C  
ATOM    953  O4    U    30      23.116  50.715  31.312  1.00  0.00           O  
ATOM    954  N3    U    30      24.666  50.777  29.702  1.00  0.00           N  
ATOM    955  H3    U    30      24.337  51.713  29.512  1.00  0.00           H  
ATOM    956  C2    U    30      25.552  50.244  28.720  1.00  0.00           C  
ATOM    957  O2    U    30      25.989  50.979  27.857  1.00  0.00           O  
ATOM    958  C3'   U    30      28.693  47.464  28.564  1.00  0.00           C  
ATOM    959  H3'   U    30      28.502  47.436  29.637  1.00  0.00           H  
ATOM    960  C2'   U    30      28.079  48.682  27.950  1.00  0.00           C  
ATOM    961  H2'   U    30      28.074  49.541  28.621  1.00  0.00           H  
ATOM    962  O2'   U    30      28.730  48.958  26.707  1.00  0.00           O  
ATOM    963 HO2'   U    30      29.584  49.307  26.970  1.00  0.00           H  
ATOM    964  O3'   U    30      30.105  47.479  28.470  1.00  0.00           O  
ATOM    965  P     A    31      31.074  48.444  29.460  1.00  0.00           P  
ATOM    966  OP1   A    31      32.498  48.034  29.392  1.00  0.00           O  
ATOM    967  OP2   A    31      30.502  48.465  30.797  1.00  0.00           O  
ATOM    968  O5'   A    31      31.040  49.969  28.879  1.00  0.00           O  
ATOM    969  C5'   A    31      31.732  50.306  27.677  1.00  0.00           C  
ATOM    970  H5'   A    31      31.612  49.469  26.989  1.00  0.00           H  
ATOM    971 H5''   A    31      32.796  50.244  27.904  1.00  0.00           H  
ATOM    972  C4'   A    31      31.362  51.696  27.136  1.00  0.00           C  
ATOM    973  H4'   A    31      31.606  51.931  26.100  1.00  0.00           H  
ATOM    974  O4'   A    31      29.941  51.751  27.103  1.00  0.00           O  
ATOM    975  C1'   A    31      29.358  53.002  27.385  1.00  0.00           C  
ATOM    976  H1'   A    31      28.855  53.215  26.442  1.00  0.00           H  
ATOM    977  N9    A    31      28.303  53.067  28.499  1.00  0.00           N  
ATOM    978  C8    A    31      28.298  52.257  29.636  1.00  0.00           C  
ATOM    979  H8    A    31      29.056  51.490  29.702  1.00  0.00           H  
ATOM    980  N7    A    31      27.373  52.545  30.524  1.00  0.00           N  
ATOM    981  C5    A    31      26.722  53.617  30.001  1.00  0.00           C  
ATOM    982  C6    A    31      25.586  54.428  30.364  1.00  0.00           C  
ATOM    983  N6    A    31      24.841  54.176  31.487  1.00  0.00           N  
ATOM    984  H61   A    31      23.955  54.658  31.520  1.00  0.00           H  
ATOM    985  H62   A    31      25.137  53.434  32.105  1.00  0.00           H  
ATOM    986  N1    A    31      25.196  55.447  29.598  1.00  0.00           N  
ATOM    987  C2    A    31      25.836  55.694  28.467  1.00  0.00           C  
ATOM    988  H2    A    31      25.473  56.597  28.000  1.00  0.00           H  
ATOM    989  N3    A    31      26.896  55.077  28.006  1.00  0.00           N  
ATOM    990  C4    A    31      27.290  54.006  28.768  1.00  0.00           C  
ATOM    991  C3'   A    31      31.730  52.826  28.006  1.00  0.00           C  
ATOM    992  H3'   A    31      31.635  52.490  29.039  1.00  0.00           H  
ATOM    993  C2'   A    31      30.621  53.897  27.643  1.00  0.00           C  
ATOM    994  H2'   A    31      30.539  54.593  28.478  1.00  0.00           H  
ATOM    995  O2'   A    31      30.958  54.529  26.417  1.00  0.00           O  
ATOM    996 HO2'   A    31      31.862  54.300  26.187  1.00  0.00           H  
ATOM    997  O3'   A    31      33.053  53.279  27.866  1.00  0.00           O  
ATOM    998  P     G    32      33.750  54.040  28.995  1.00  0.00           P  
ATOM    999  OP1   G    32      35.135  54.310  28.544  1.00  0.00           O  
ATOM   1000  OP2   G    32      33.648  53.171  30.181  1.00  0.00           O  
ATOM   1001  O5'   G    32      32.983  55.352  29.216  1.00  0.00           O  
ATOM   1002  C5'   G    32      33.074  56.408  28.262  1.00  0.00           C  
ATOM   1003  H5'   G    32      32.982  56.095  27.222  1.00  0.00           H  
ATOM   1004 H5''   G    32      34.007  56.971  28.303  1.00  0.00           H  
ATOM   1005  C4'   G    32      31.943  57.461  28.321  1.00  0.00           C  
ATOM   1006  H4'   G    32      32.047  58.018  27.390  1.00  0.00           H  
ATOM   1007  O4'   G    32      30.629  56.941  28.377  1.00  0.00           O  
ATOM   1008  C1'   G    32      29.772  57.775  29.095  1.00  0.00           C  
ATOM   1009  H1'   G    32      29.085  58.257  28.400  1.00  0.00           H  
ATOM   1010  N9    G    32      28.827  57.106  30.107  1.00  0.00           N  
ATOM   1011  C8    G    32      29.202  56.041  30.878  1.00  0.00           C  
ATOM   1012  H8    G    32      29.997  55.350  30.642  1.00  0.00           H  
ATOM   1013  N7    G    32      28.271  55.795  31.774  1.00  0.00           N  
ATOM   1014  C5    G    32      27.360  56.912  31.698  1.00  0.00           C  
ATOM   1015  C6    G    32      26.241  57.240  32.533  1.00  0.00           C  
ATOM   1016  O6    G    32      25.692  56.617  33.436  1.00  0.00           O  
ATOM   1017  N1    G    32      25.693  58.442  32.240  1.00  0.00           N  
ATOM   1018  H1    G    32      24.889  58.719  32.785  1.00  0.00           H  
ATOM   1019  C2    G    32      26.149  59.230  31.218  1.00  0.00           C  
ATOM   1020  N2    G    32      25.895  60.483  31.193  1.00  0.00           N  
ATOM   1021  H21   G    32      25.303  60.962  31.857  1.00  0.00           H  
ATOM   1022  H22   G    32      26.203  60.963  30.360  1.00  0.00           H  
ATOM   1023  N3    G    32      27.151  58.905  30.419  1.00  0.00           N  
ATOM   1024  C4    G    32      27.753  57.772  30.700  1.00  0.00           C  
ATOM   1025  C3'   G    32      32.116  58.349  29.585  1.00  0.00           C  
ATOM   1026  H3'   G    32      32.323  57.695  30.432  1.00  0.00           H  
ATOM   1027  C2'   G    32      30.726  58.918  29.674  1.00  0.00           C  
ATOM   1028  H2'   G    32      30.399  59.144  30.689  1.00  0.00           H  
ATOM   1029  O2'   G    32      30.655  60.008  28.765  1.00  0.00           O  
ATOM   1030 HO2'   G    32      29.805  60.446  28.847  1.00  0.00           H  
ATOM   1031  O3'   G    32      33.159  59.342  29.557  1.00  0.00           O  
ATOM   1032  P     A    33      33.694  60.138  30.870  1.00  0.00           P  
ATOM   1033  OP1   A    33      34.696  61.059  30.486  1.00  0.00           O  
ATOM   1034  OP2   A    33      33.946  59.134  31.895  1.00  0.00           O  
ATOM   1035  O5'   A    33      32.454  61.029  31.277  1.00  0.00           O  
ATOM   1036  C5'   A    33      32.048  62.198  30.610  1.00  0.00           C  
ATOM   1037  H5'   A    33      31.831  61.812  29.614  1.00  0.00           H  
ATOM   1038 H5''   A    33      32.812  62.947  30.403  1.00  0.00           H  
ATOM   1039  C4'   A    33      30.762  62.778  31.282  1.00  0.00           C  
ATOM   1040  H4'   A    33      30.350  63.719  30.918  1.00  0.00           H  
ATOM   1041  O4'   A    33      29.691  61.847  31.262  1.00  0.00           O  
ATOM   1042  C1'   A    33      28.890  62.065  32.408  1.00  0.00           C  
ATOM   1043  H1'   A    33      27.836  62.255  32.208  1.00  0.00           H  
ATOM   1044  N9    A    33      28.834  60.913  33.302  1.00  0.00           N  
ATOM   1045  C8    A    33      29.706  59.896  33.396  1.00  0.00           C  
ATOM   1046  H8    A    33      30.658  59.881  32.887  1.00  0.00           H  
ATOM   1047  N7    A    33      29.318  58.850  34.083  1.00  0.00           N  
ATOM   1048  C5    A    33      28.069  59.247  34.575  1.00  0.00           C  
ATOM   1049  C6    A    33      27.015  58.698  35.365  1.00  0.00           C  
ATOM   1050  N6    A    33      26.959  57.468  35.801  1.00  0.00           N  
ATOM   1051  H61   A    33      26.096  57.207  36.256  1.00  0.00           H  
ATOM   1052  H62   A    33      27.724  56.833  35.624  1.00  0.00           H  
ATOM   1053  N1    A    33      25.967  59.339  35.694  1.00  0.00           N  
ATOM   1054  C2    A    33      25.823  60.588  35.240  1.00  0.00           C  
ATOM   1055  H2    A    33      24.978  61.111  35.664  1.00  0.00           H  
ATOM   1056  N3    A    33      26.700  61.294  34.467  1.00  0.00           N  
ATOM   1057  C4    A    33      27.806  60.498  34.169  1.00  0.00           C  
ATOM   1058  C3'   A    33      31.053  63.108  32.750  1.00  0.00           C  
ATOM   1059  H3'   A    33      31.518  62.235  33.208  1.00  0.00           H  
ATOM   1060  C2'   A    33      29.543  63.188  33.178  1.00  0.00           C  
ATOM   1061  H2'   A    33      29.448  63.036  34.254  1.00  0.00           H  
ATOM   1062  O2'   A    33      28.948  64.434  32.789  1.00  0.00           O  
ATOM   1063 HO2'   A    33      28.193  64.757  33.286  1.00  0.00           H  
ATOM   1064  O3'   A    33      31.896  64.267  32.961  1.00  0.00           O  
ATOM   1065  P     G    34      32.754  64.363  34.270  1.00  0.00           P  
ATOM   1066  OP1   G    34      33.478  65.667  34.235  1.00  0.00           O  
ATOM   1067  OP2   G    34      33.597  63.143  34.387  1.00  0.00           O  
ATOM   1068  O5'   G    34      31.652  64.392  35.402  1.00  0.00           O  
ATOM   1069  C5'   G    34      30.885  65.657  35.573  1.00  0.00           C  
ATOM   1070  H5'   G    34      30.533  66.064  34.625  1.00  0.00           H  
ATOM   1071 H5''   G    34      31.569  66.378  36.021  1.00  0.00           H  
ATOM   1072  C4'   G    34      29.695  65.558  36.605  1.00  0.00           C  
ATOM   1073  H4'   G    34      29.253  66.550  36.694  1.00  0.00           H  
ATOM   1074  O4'   G    34      28.628  64.714  36.188  1.00  0.00           O  
ATOM   1075  C1'   G    34      27.951  64.188  37.302  1.00  0.00           C  
ATOM   1076  H1'   G    34      26.901  64.458  37.183  1.00  0.00           H  
ATOM   1077  N9    G    34      28.108  62.723  37.359  1.00  0.00           N  
ATOM   1078  C8    G    34      29.086  61.931  36.794  1.00  0.00           C  
ATOM   1079  H8    G    34      29.823  62.323  36.108  1.00  0.00           H  
ATOM   1080  N7    G    34      29.094  60.696  37.219  1.00  0.00           N  
ATOM   1081  C5    G    34      28.031  60.685  38.086  1.00  0.00           C  
ATOM   1082  C6    G    34      27.539  59.534  38.870  1.00  0.00           C  
ATOM   1083  O6    G    34      27.835  58.318  38.824  1.00  0.00           O  
ATOM   1084  N1    G    34      26.706  59.966  39.899  1.00  0.00           N  
ATOM   1085  H1    G    34      26.411  59.342  40.636  1.00  0.00           H  
ATOM   1086  C2    G    34      26.288  61.248  39.997  1.00  0.00           C  
ATOM   1087  N2    G    34      25.541  61.448  41.119  1.00  0.00           N  
ATOM   1088  H21   G    34      25.215  60.634  41.619  1.00  0.00           H  
ATOM   1089  H22   G    34      25.098  62.348  41.237  1.00  0.00           H  
ATOM   1090  N3    G    34      26.655  62.298  39.284  1.00  0.00           N  
ATOM   1091  C4    G    34      27.553  61.914  38.308  1.00  0.00           C  
ATOM   1092  C3'   G    34      30.070  65.173  38.040  1.00  0.00           C  
ATOM   1093  H3'   G    34      30.658  64.256  38.054  1.00  0.00           H  
ATOM   1094  C2'   G    34      28.702  64.725  38.553  1.00  0.00           C  
ATOM   1095  H2'   G    34      28.784  64.007  39.368  1.00  0.00           H  
ATOM   1096  O2'   G    34      27.997  65.865  39.078  1.00  0.00           O  
ATOM   1097 HO2'   G    34      28.650  66.380  39.556  1.00  0.00           H  
ATOM   1098  O3'   G    34      30.746  66.109  38.772  1.00  0.00           O  
ATOM   1099  P     C    35      31.748  65.751  39.952  1.00  0.00           P  
ATOM   1100  OP1   C    35      32.355  67.044  40.357  1.00  0.00           O  
ATOM   1101  OP2   C    35      32.641  64.683  39.470  1.00  0.00           O  
ATOM   1102  O5'   C    35      30.913  65.234  41.213  1.00  0.00           O  
ATOM   1103  C5'   C    35      30.083  66.082  42.011  1.00  0.00           C  
ATOM   1104  H5'   C    35      29.502  66.826  41.466  1.00  0.00           H  
ATOM   1105 H5''   C    35      30.754  66.648  42.658  1.00  0.00           H  
ATOM   1106  C4'   C    35      29.072  65.298  42.899  1.00  0.00           C  
ATOM   1107  H4'   C    35      28.428  65.972  43.464  1.00  0.00           H  
ATOM   1108  O4'   C    35      28.221  64.460  42.097  1.00  0.00           O  
ATOM   1109  C1'   C    35      28.033  63.253  42.891  1.00  0.00           C  
ATOM   1110  H1'   C    35      26.959  63.067  42.857  1.00  0.00           H  
ATOM   1111  N1    C    35      28.724  62.045  42.260  1.00  0.00           N  
ATOM   1112  C6    C    35      29.704  62.159  41.342  1.00  0.00           C  
ATOM   1113  H6    C    35      29.976  63.142  40.988  1.00  0.00           H  
ATOM   1114  C5    C    35      30.252  61.122  40.758  1.00  0.00           C  
ATOM   1115  H5    C    35      30.887  61.259  39.896  1.00  0.00           H  
ATOM   1116  C4    C    35      29.899  59.815  41.292  1.00  0.00           C  
ATOM   1117  N4    C    35      30.626  58.800  40.949  1.00  0.00           N  
ATOM   1118  H41   C    35      30.194  57.902  41.112  1.00  0.00           H  
ATOM   1119  H42   C    35      31.304  58.911  40.208  1.00  0.00           H  
ATOM   1120  N3    C    35      28.918  59.669  42.186  1.00  0.00           N  
ATOM   1121  C2    C    35      28.247  60.743  42.595  1.00  0.00           C  
ATOM   1122  O2    C    35      27.452  60.582  43.484  1.00  0.00           O  
ATOM   1123  C3'   C    35      29.733  64.382  43.898  1.00  0.00           C  
ATOM   1124  H3'   C    35      30.484  63.801  43.362  1.00  0.00           H  
ATOM   1125  C2'   C    35      28.602  63.498  44.308  1.00  0.00           C  
ATOM   1126  H2'   C    35      28.941  62.573  44.773  1.00  0.00           H  
ATOM   1127  O2'   C    35      27.589  64.055  45.130  1.00  0.00           O  
ATOM   1128 HO2'   C    35      26.952  63.347  45.251  1.00  0.00           H  
ATOM   1129  O3'   C    35      30.344  65.077  44.979  1.00  0.00           O  
ATOM   1130  P     C    36      31.417  64.346  45.907  1.00  0.00           P  
ATOM   1131  OP1   C    36      31.757  65.299  47.009  1.00  0.00           O  
ATOM   1132  OP2   C    36      32.523  63.859  45.096  1.00  0.00           O  
ATOM   1133  O5'   C    36      30.751  63.068  46.637  1.00  0.00           O  
ATOM   1134  C5'   C    36      29.744  63.312  47.637  1.00  0.00           C  
ATOM   1135  H5'   C    36      29.034  64.059  47.282  1.00  0.00           H  
ATOM   1136 H5''   C    36      30.221  63.606  48.571  1.00  0.00           H  
ATOM   1137  C4'   C    36      28.979  62.029  47.917  1.00  0.00           C  
ATOM   1138  H4'   C    36      28.109  62.182  48.555  1.00  0.00           H  
ATOM   1139  O4'   C    36      28.696  61.330  46.699  1.00  0.00           O  
ATOM   1140  C1'   C    36      28.811  59.873  46.937  1.00  0.00           C  
ATOM   1141  H1'   C    36      27.880  59.341  46.742  1.00  0.00           H  
ATOM   1142  N1    C    36      29.849  59.254  46.044  1.00  0.00           N  
ATOM   1143  C6    C    36      30.603  60.101  45.249  1.00  0.00           C  
ATOM   1144  H6    C    36      30.524  61.173  45.346  1.00  0.00           H  
ATOM   1145  C5    C    36      31.469  59.539  44.346  1.00  0.00           C  
ATOM   1146  H5    C    36      32.057  60.176  43.702  1.00  0.00           H  
ATOM   1147  C4    C    36      31.587  58.077  44.414  1.00  0.00           C  
ATOM   1148  N4    C    36      32.438  57.410  43.671  1.00  0.00           N  
ATOM   1149  H41   C    36      32.429  56.401  43.723  1.00  0.00           H  
ATOM   1150  H42   C    36      32.970  57.921  42.981  1.00  0.00           H  
ATOM   1151  N3    C    36      30.907  57.313  45.230  1.00  0.00           N  
ATOM   1152  C2    C    36      30.004  57.847  46.038  1.00  0.00           C  
ATOM   1153  O2    C    36      29.319  57.116  46.739  1.00  0.00           O  
ATOM   1154  C3'   C    36      29.832  60.970  48.697  1.00  0.00           C  
ATOM   1155  H3'   C    36      30.785  61.001  48.169  1.00  0.00           H  
ATOM   1156  C2'   C    36      29.145  59.647  48.438  1.00  0.00           C  
ATOM   1157  H2'   C    36      29.860  58.884  48.747  1.00  0.00           H  
ATOM   1158  O2'   C    36      27.844  59.501  49.114  1.00  0.00           O  
ATOM   1159 HO2'   C    36      27.172  59.913  48.565  1.00  0.00           H  
ATOM   1160  O3'   C    36      29.971  61.324  50.009  1.00  0.00           O  
ATOM   1161  P     C    37      31.366  61.259  50.711  1.00  0.00           P  
ATOM   1162  OP1   C    37      31.294  61.893  52.015  1.00  0.00           O  
ATOM   1163  OP2   C    37      32.459  61.754  49.762  1.00  0.00           O  
ATOM   1164  O5'   C    37      31.611  59.687  51.062  1.00  0.00           O  
ATOM   1165  C5'   C    37      30.720  58.965  51.816  1.00  0.00           C  
ATOM   1166  H5'   C    37      29.699  59.294  51.622  1.00  0.00           H  
ATOM   1167 H5''   C    37      30.880  59.123  52.883  1.00  0.00           H  
ATOM   1168  C4'   C    37      30.768  57.443  51.672  1.00  0.00           C  
ATOM   1169  H4'   C    37      30.007  57.057  52.350  1.00  0.00           H  
ATOM   1170  O4'   C    37      30.509  57.007  50.305  1.00  0.00           O  
ATOM   1171  C1'   C    37      31.069  55.746  50.157  1.00  0.00           C  
ATOM   1172  H1'   C    37      30.279  55.046  49.886  1.00  0.00           H  
ATOM   1173  N1    C    37      31.991  55.805  48.992  1.00  0.00           N  
ATOM   1174  C6    C    37      32.484  56.982  48.534  1.00  0.00           C  
ATOM   1175  H6    C    37      32.216  57.956  48.916  1.00  0.00           H  
ATOM   1176  C5    C    37      33.389  57.067  47.496  1.00  0.00           C  
ATOM   1177  H5    C    37      33.699  58.045  47.158  1.00  0.00           H  
ATOM   1178  C4    C    37      33.690  55.855  46.865  1.00  0.00           C  
ATOM   1179  N4    C    37      34.426  55.877  45.767  1.00  0.00           N  
ATOM   1180  H41   C    37      34.608  55.014  45.276  1.00  0.00           H  
ATOM   1181  H42   C    37      34.562  56.798  45.375  1.00  0.00           H  
ATOM   1182  N3    C    37      33.314  54.668  47.328  1.00  0.00           N  
ATOM   1183  C2    C    37      32.429  54.614  48.415  1.00  0.00           C  
ATOM   1184  O2    C    37      32.035  53.499  48.847  1.00  0.00           O  
ATOM   1185  C3'   C    37      32.062  56.709  52.059  1.00  0.00           C  
ATOM   1186  H3'   C    37      32.937  57.216  51.651  1.00  0.00           H  
ATOM   1187  C2'   C    37      31.855  55.372  51.413  1.00  0.00           C  
ATOM   1188  H2'   C    37      32.762  54.795  51.234  1.00  0.00           H  
ATOM   1189  O2'   C    37      30.985  54.547  52.101  1.00  0.00           O  
ATOM   1190 HO2'   C    37      30.645  55.070  52.831  1.00  0.00           H  
ATOM   1191  O3'   C    37      32.246  56.535  53.490  1.00  0.00           O  
ATOM   1192  P     U    38      33.724  56.318  54.081  1.00  0.00           P  
ATOM   1193  OP1   U    38      33.600  55.949  55.527  1.00  0.00           O  
ATOM   1194  OP2   U    38      34.543  57.504  53.660  1.00  0.00           O  
ATOM   1195  O5'   U    38      34.319  55.083  53.248  1.00  0.00           O  
ATOM   1196  C5'   U    38      33.901  53.798  53.579  1.00  0.00           C  
ATOM   1197  H5'   U    38      32.818  53.858  53.472  1.00  0.00           H  
ATOM   1198 H5''   U    38      34.117  53.603  54.629  1.00  0.00           H  
ATOM   1199  C4'   U    38      34.404  52.665  52.665  1.00  0.00           C  
ATOM   1200  H4'   U    38      33.874  51.796  53.055  1.00  0.00           H  
ATOM   1201  O4'   U    38      34.141  52.853  51.271  1.00  0.00           O  
ATOM   1202  C1'   U    38      35.233  52.327  50.524  1.00  0.00           C  
ATOM   1203  H1'   U    38      34.874  51.573  49.824  1.00  0.00           H  
ATOM   1204  N1    U    38      35.774  53.390  49.697  1.00  0.00           N  
ATOM   1205  C6    U    38      35.570  54.720  49.973  1.00  0.00           C  
ATOM   1206  H6    U    38      34.986  55.061  50.815  1.00  0.00           H  
ATOM   1207  C5    U    38      35.967  55.694  49.079  1.00  0.00           C  
ATOM   1208  H5    U    38      35.622  56.704  49.240  1.00  0.00           H  
ATOM   1209  C4    U    38      36.761  55.414  47.970  1.00  0.00           C  
ATOM   1210  O4    U    38      37.269  56.199  47.169  1.00  0.00           O  
ATOM   1211  N3    U    38      36.990  54.063  47.745  1.00  0.00           N  
ATOM   1212  H3    U    38      37.466  53.796  46.895  1.00  0.00           H  
ATOM   1213  C2    U    38      36.597  53.053  48.574  1.00  0.00           C  
ATOM   1214  O2    U    38      36.857  51.886  48.252  1.00  0.00           O  
ATOM   1215  C3'   U    38      35.921  52.398  52.796  1.00  0.00           C  
ATOM   1216  H3'   U    38      36.428  53.360  52.875  1.00  0.00           H  
ATOM   1217  C2'   U    38      36.246  51.672  51.478  1.00  0.00           C  
ATOM   1218  H2'   U    38      37.305  51.747  51.228  1.00  0.00           H  
ATOM   1219  O2'   U    38      35.870  50.317  51.579  1.00  0.00           O  
ATOM   1220 HO2'   U    38      36.354  49.943  50.839  1.00  0.00           H  
ATOM   1221  O3'   U    38      36.219  51.568  53.930  1.00  0.00           O  
ATOM   1222  P     G    39      37.627  51.441  54.559  1.00  0.00           P  
ATOM   1223  OP1   G    39      37.455  50.514  55.666  1.00  0.00           O  
ATOM   1224  OP2   G    39      38.130  52.799  54.726  1.00  0.00           O  
ATOM   1225  O5'   G    39      38.594  50.770  53.514  1.00  0.00           O  
ATOM   1226  C5'   G    39      38.740  49.322  53.434  1.00  0.00           C  
ATOM   1227  H5'   G    39      37.775  48.831  53.304  1.00  0.00           H  
ATOM   1228 H5''   G    39      39.176  48.980  54.373  1.00  0.00           H  
ATOM   1229  C4'   G    39      39.671  48.918  52.251  1.00  0.00           C  
ATOM   1230  H4'   G    39      39.409  47.861  52.197  1.00  0.00           H  
ATOM   1231  O4'   G    39      39.262  49.496  50.969  1.00  0.00           O  
ATOM   1232  C1'   G    39      40.338  50.144  50.448  1.00  0.00           C  
ATOM   1233  H1'   G    39      41.018  49.575  49.815  1.00  0.00           H  
ATOM   1234  N9    G    39      40.187  51.417  49.623  1.00  0.00           N  
ATOM   1235  C8    G    39      39.851  52.689  50.071  1.00  0.00           C  
ATOM   1236  H8    G    39      39.525  52.843  51.089  1.00  0.00           H  
ATOM   1237  N7    G    39      40.061  53.643  49.205  1.00  0.00           N  
ATOM   1238  C5    G    39      40.664  52.968  48.131  1.00  0.00           C  
ATOM   1239  C6    G    39      41.219  53.451  46.845  1.00  0.00           C  
ATOM   1240  O6    G    39      41.312  54.617  46.367  1.00  0.00           O  
ATOM   1241  N1    G    39      41.710  52.442  46.139  1.00  0.00           N  
ATOM   1242  H1    G    39      42.103  52.712  45.248  1.00  0.00           H  
ATOM   1243  C2    G    39      41.511  51.084  46.452  1.00  0.00           C  
ATOM   1244  N2    G    39      41.860  50.225  45.592  1.00  0.00           N  
ATOM   1245  H21   G    39      41.996  50.457  44.618  1.00  0.00           H  
ATOM   1246  H22   G    39      41.755  49.242  45.798  1.00  0.00           H  
ATOM   1247  N3    G    39      41.129  50.575  47.620  1.00  0.00           N  
ATOM   1248  C4    G    39      40.698  51.580  48.393  1.00  0.00           C  
ATOM   1249  C3'   G    39      41.149  49.182  52.483  1.00  0.00           C  
ATOM   1250  H3'   G    39      41.315  49.303  53.553  1.00  0.00           H  
ATOM   1251  C2'   G    39      41.244  50.470  51.653  1.00  0.00           C  
ATOM   1252  H2'   G    39      40.771  51.253  52.247  1.00  0.00           H  
ATOM   1253  O2'   G    39      42.672  50.793  51.434  1.00  0.00           O  
ATOM   1254 HO2'   G    39      43.252  50.035  51.330  1.00  0.00           H  
ATOM   1255  O3'   G    39      41.897  48.117  51.931  1.00  0.00           O  
ATOM   1256  P     C    40      42.343  46.820  52.681  1.00  0.00           P  
ATOM   1257  OP1   C    40      42.486  47.099  54.127  1.00  0.00           O  
ATOM   1258  OP2   C    40      43.591  46.395  51.987  1.00  0.00           O  
ATOM   1259  O5'   C    40      41.284  45.628  52.507  1.00  0.00           O  
ATOM   1260  C5'   C    40      40.938  45.077  51.270  1.00  0.00           C  
ATOM   1261  H5'   C    40      41.852  44.608  50.907  1.00  0.00           H  
ATOM   1262 H5''   C    40      40.565  45.880  50.634  1.00  0.00           H  
ATOM   1263  C4'   C    40      39.890  44.024  51.581  1.00  0.00           C  
ATOM   1264  H4'   C    40      39.438  43.732  50.633  1.00  0.00           H  
ATOM   1265  O4'   C    40      40.364  42.881  52.228  1.00  0.00           O  
ATOM   1266  C1'   C    40      39.348  42.344  53.173  1.00  0.00           C  
ATOM   1267  H1'   C    40      39.081  41.331  52.872  1.00  0.00           H  
ATOM   1268  N1    C    40      39.898  42.360  54.520  1.00  0.00           N  
ATOM   1269  C6    C    40      40.474  43.512  55.103  1.00  0.00           C  
ATOM   1270  H6    C    40      40.597  44.462  54.604  1.00  0.00           H  
ATOM   1271  C5    C    40      40.931  43.446  56.404  1.00  0.00           C  
ATOM   1272  H5    C    40      41.253  44.407  56.778  1.00  0.00           H  
ATOM   1273  C4    C    40      40.836  42.232  57.102  1.00  0.00           C  
ATOM   1274  N4    C    40      41.152  42.111  58.332  1.00  0.00           N  
ATOM   1275  H41   C    40      41.212  41.216  58.796  1.00  0.00           H  
ATOM   1276  H42   C    40      41.375  42.923  58.889  1.00  0.00           H  
ATOM   1277  N3    C    40      40.369  41.124  56.483  1.00  0.00           N  
ATOM   1278  C2    C    40      40.054  41.150  55.160  1.00  0.00           C  
ATOM   1279  O2    C    40      39.761  40.079  54.595  1.00  0.00           O  
ATOM   1280  C3'   C    40      38.646  44.608  52.453  1.00  0.00           C  
ATOM   1281  H3'   C    40      38.954  45.300  53.236  1.00  0.00           H  
ATOM   1282  C2'   C    40      38.091  43.202  52.928  1.00  0.00           C  
ATOM   1283  H2'   C    40      37.574  43.227  53.887  1.00  0.00           H  
ATOM   1284  O2'   C    40      37.396  42.448  51.896  1.00  0.00           O  
ATOM   1285 HO2'   C    40      36.556  42.885  51.741  1.00  0.00           H  
ATOM   1286  O3'   C    40      37.901  45.422  51.608  1.00  0.00           O  
ATOM   1287  P     A    41      36.532  46.137  52.051  1.00  0.00           P  
ATOM   1288  OP1   A    41      35.955  47.027  51.038  1.00  0.00           O  
ATOM   1289  OP2   A    41      36.629  46.675  53.377  1.00  0.00           O  
ATOM   1290  O5'   A    41      35.578  44.861  52.133  1.00  0.00           O  
ATOM   1291  C5'   A    41      34.743  44.523  51.043  1.00  0.00           C  
ATOM   1292  H5'   A    41      35.146  44.140  50.105  1.00  0.00           H  
ATOM   1293 H5''   A    41      34.176  45.407  50.754  1.00  0.00           H  
ATOM   1294  C4'   A    41      33.762  43.517  51.483  1.00  0.00           C  
ATOM   1295  H4'   A    41      33.171  43.194  50.626  1.00  0.00           H  
ATOM   1296  O4'   A    41      34.613  42.469  51.982  1.00  0.00           O  
ATOM   1297  C1'   A    41      33.753  41.743  52.884  1.00  0.00           C  
ATOM   1298  H1'   A    41      33.192  41.003  52.311  1.00  0.00           H  
ATOM   1299  N9    A    41      34.608  40.931  53.800  1.00  0.00           N  
ATOM   1300  C8    A    41      34.991  39.620  53.642  1.00  0.00           C  
ATOM   1301  H8    A    41      34.490  39.036  52.885  1.00  0.00           H  
ATOM   1302  N7    A    41      35.905  39.213  54.504  1.00  0.00           N  
ATOM   1303  C5    A    41      36.167  40.377  55.287  1.00  0.00           C  
ATOM   1304  C6    A    41      36.940  40.641  56.465  1.00  0.00           C  
ATOM   1305  N6    A    41      37.563  39.697  57.205  1.00  0.00           N  
ATOM   1306  H61   A    41      38.030  40.017  58.042  1.00  0.00           H  
ATOM   1307  H62   A    41      37.442  38.725  56.961  1.00  0.00           H  
ATOM   1308  N1    A    41      36.996  41.860  57.000  1.00  0.00           N  
ATOM   1309  C2    A    41      36.436  42.836  56.281  1.00  0.00           C  
ATOM   1310  H2    A    41      36.593  43.815  56.710  1.00  0.00           H  
ATOM   1311  N3    A    41      35.565  42.757  55.257  1.00  0.00           N  
ATOM   1312  C4    A    41      35.433  41.427  54.817  1.00  0.00           C  
ATOM   1313  C3'   A    41      32.850  43.915  52.634  1.00  0.00           C  
ATOM   1314  H3'   A    41      33.371  44.603  53.300  1.00  0.00           H  
ATOM   1315  C2'   A    41      32.765  42.739  53.552  1.00  0.00           C  
ATOM   1316  H2'   A    41      33.069  42.991  54.568  1.00  0.00           H  
ATOM   1317  O2'   A    41      31.520  42.101  53.657  1.00  0.00           O  
ATOM   1318 HO2'   A    41      30.863  42.716  53.992  1.00  0.00           H  
ATOM   1319  O3'   A    41      31.671  44.414  52.184  1.00  0.00           O  
ATOM   1320  P     A    42      31.472  45.991  51.804  1.00  0.00           P  
ATOM   1321  OP1   A    42      32.533  46.826  52.361  1.00  0.00           O  
ATOM   1322  OP2   A    42      30.048  46.358  51.961  1.00  0.00           O  
ATOM   1323  O5'   A    42      31.750  45.941  50.248  1.00  0.00           O  
ATOM   1324  C5'   A    42      31.304  44.961  49.273  1.00  0.00           C  
ATOM   1325  H5'   A    42      30.220  44.941  49.163  1.00  0.00           H  
ATOM   1326 H5''   A    42      31.551  43.973  49.660  1.00  0.00           H  
ATOM   1327  C4'   A    42      31.915  44.860  47.875  1.00  0.00           C  
ATOM   1328  H4'   A    42      31.668  45.743  47.285  1.00  0.00           H  
ATOM   1329  O4'   A    42      33.304  44.689  47.816  1.00  0.00           O  
ATOM   1330  C1'   A    42      33.621  43.501  47.081  1.00  0.00           C  
ATOM   1331  H1'   A    42      34.350  43.646  46.284  1.00  0.00           H  
ATOM   1332  N9    A    42      34.309  42.520  47.831  1.00  0.00           N  
ATOM   1333  C8    A    42      35.674  42.440  47.878  1.00  0.00           C  
ATOM   1334  H8    A    42      36.346  43.132  47.392  1.00  0.00           H  
ATOM   1335  N7    A    42      36.049  41.440  48.602  1.00  0.00           N  
ATOM   1336  C5    A    42      34.913  40.829  49.149  1.00  0.00           C  
ATOM   1337  C6    A    42      34.584  39.789  50.021  1.00  0.00           C  
ATOM   1338  N6    A    42      35.413  39.012  50.625  1.00  0.00           N  
ATOM   1339  H61   A    42      35.046  38.274  51.208  1.00  0.00           H  
ATOM   1340  H62   A    42      36.372  39.317  50.537  1.00  0.00           H  
ATOM   1341  N1    A    42      33.309  39.421  50.212  1.00  0.00           N  
ATOM   1342  C2    A    42      32.331  40.090  49.630  1.00  0.00           C  
ATOM   1343  H2    A    42      31.306  39.814  49.827  1.00  0.00           H  
ATOM   1344  N3    A    42      32.539  41.069  48.733  1.00  0.00           N  
ATOM   1345  C4    A    42      33.823  41.420  48.549  1.00  0.00           C  
ATOM   1346  C3'   A    42      31.311  43.614  47.210  1.00  0.00           C  
ATOM   1347  H3'   A    42      31.080  42.846  47.949  1.00  0.00           H  
ATOM   1348  C2'   A    42      32.344  43.019  46.362  1.00  0.00           C  
ATOM   1349  H2'   A    42      32.270  41.932  46.342  1.00  0.00           H  
ATOM   1350  O2'   A    42      32.448  43.392  44.993  1.00  0.00           O  
ATOM   1351 HO2'   A    42      32.121  42.703  44.410  1.00  0.00           H  
ATOM   1352  O3'   A    42      30.155  43.992  46.403  1.00  0.00           O  
ATOM   1353  P     U    43      28.933  43.000  46.101  1.00  0.00           P  
ATOM   1354  OP1   U    43      27.771  43.697  45.559  1.00  0.00           O  
ATOM   1355  OP2   U    43      28.683  42.232  47.305  1.00  0.00           O  
ATOM   1356  O5'   U    43      29.592  41.976  44.972  1.00  0.00           O  
ATOM   1357  C5'   U    43      29.615  42.329  43.566  1.00  0.00           C  
ATOM   1358  H5'   U    43      29.917  43.362  43.392  1.00  0.00           H  
ATOM   1359 H5''   U    43      28.595  42.245  43.193  1.00  0.00           H  
ATOM   1360  C4'   U    43      30.543  41.357  42.744  1.00  0.00           C  
ATOM   1361  H4'   U    43      30.824  41.851  41.814  1.00  0.00           H  
ATOM   1362  O4'   U    43      31.845  41.253  43.374  1.00  0.00           O  
ATOM   1363  C1'   U    43      32.434  40.094  42.810  1.00  0.00           C  
ATOM   1364  H1'   U    43      33.135  40.487  42.074  1.00  0.00           H  
ATOM   1365  N1    U    43      33.065  39.288  43.884  1.00  0.00           N  
ATOM   1366  C6    U    43      32.528  39.216  45.150  1.00  0.00           C  
ATOM   1367  H6    U    43      31.513  39.585  45.177  1.00  0.00           H  
ATOM   1368  C5    U    43      33.264  38.717  46.195  1.00  0.00           C  
ATOM   1369  H5    U    43      32.706  38.563  47.107  1.00  0.00           H  
ATOM   1370  C4    U    43      34.570  38.102  46.003  1.00  0.00           C  
ATOM   1371  O4    U    43      35.386  37.633  46.841  1.00  0.00           O  
ATOM   1372  N3    U    43      34.964  38.100  44.656  1.00  0.00           N  
ATOM   1373  H3    U    43      35.912  37.807  44.469  1.00  0.00           H  
ATOM   1374  C2    U    43      34.277  38.749  43.651  1.00  0.00           C  
ATOM   1375  O2    U    43      34.810  38.859  42.515  1.00  0.00           O  
ATOM   1376  C3'   U    43      30.104  39.920  42.549  1.00  0.00           C  
ATOM   1377  H3'   U    43      29.796  39.490  43.502  1.00  0.00           H  
ATOM   1378  C2'   U    43      31.396  39.275  42.050  1.00  0.00           C  
ATOM   1379  H2'   U    43      31.445  38.233  42.365  1.00  0.00           H  
ATOM   1380  O2'   U    43      31.570  39.421  40.633  1.00  0.00           O  
ATOM   1381 HO2'   U    43      31.411  38.634  40.107  1.00  0.00           H  
ATOM   1382  O3'   U    43      29.096  39.775  41.570  1.00  0.00           O  
ATOM   1383  P     G    44      28.197  38.535  41.495  1.00  0.00           P  
ATOM   1384  OP1   G    44      28.879  37.331  41.756  1.00  0.00           O  
ATOM   1385  OP2   G    44      27.504  38.620  40.207  1.00  0.00           O  
ATOM   1386  O5'   G    44      27.159  38.746  42.655  1.00  0.00           O  
ATOM   1387  C5'   G    44      26.327  39.931  42.842  1.00  0.00           C  
ATOM   1388  H5'   G    44      26.772  40.698  42.207  1.00  0.00           H  
ATOM   1389 H5''   G    44      26.483  40.149  43.898  1.00  0.00           H  
ATOM   1390  C4'   G    44      24.891  39.707  42.534  1.00  0.00           C  
ATOM   1391  H4'   G    44      24.458  40.685  42.329  1.00  0.00           H  
ATOM   1392  O4'   G    44      24.659  38.910  41.468  1.00  0.00           O  
ATOM   1393  C1'   G    44      23.531  38.059  41.580  1.00  0.00           C  
ATOM   1394  H1'   G    44      22.752  38.010  40.819  1.00  0.00           H  
ATOM   1395  N9    G    44      23.853  36.582  41.837  1.00  0.00           N  
ATOM   1396  C8    G    44      25.097  35.961  41.917  1.00  0.00           C  
ATOM   1397  H8    G    44      25.956  36.597  42.073  1.00  0.00           H  
ATOM   1398  N7    G    44      25.083  34.652  41.919  1.00  0.00           N  
ATOM   1399  C5    G    44      23.739  34.349  41.673  1.00  0.00           C  
ATOM   1400  C6    G    44      23.045  33.147  41.519  1.00  0.00           C  
ATOM   1401  O6    G    44      23.510  31.999  41.657  1.00  0.00           O  
ATOM   1402  N1    G    44      21.688  33.232  41.268  1.00  0.00           N  
ATOM   1403  H1    G    44      21.265  32.352  41.009  1.00  0.00           H  
ATOM   1404  C2    G    44      21.057  34.443  41.083  1.00  0.00           C  
ATOM   1405  N2    G    44      19.753  34.450  41.027  1.00  0.00           N  
ATOM   1406  H21   G    44      19.256  33.572  40.997  1.00  0.00           H  
ATOM   1407  H22   G    44      19.295  35.336  41.190  1.00  0.00           H  
ATOM   1408  N3    G    44      21.641  35.600  41.357  1.00  0.00           N  
ATOM   1409  C4    G    44      22.985  35.491  41.669  1.00  0.00           C  
ATOM   1410  C3'   G    44      24.049  39.036  43.637  1.00  0.00           C  
ATOM   1411  H3'   G    44      24.586  38.169  44.021  1.00  0.00           H  
ATOM   1412  C2'   G    44      22.817  38.486  42.916  1.00  0.00           C  
ATOM   1413  H2'   G    44      22.351  37.723  43.540  1.00  0.00           H  
ATOM   1414  O2'   G    44      21.883  39.514  42.658  1.00  0.00           O  
ATOM   1415 HO2'   G    44      22.332  40.233  42.207  1.00  0.00           H  
ATOM   1416  O3'   G    44      23.819  39.862  44.789  1.00  0.00           O  
ATOM   1417  P     G    45      23.658  39.293  46.250  1.00  0.00           P  
ATOM   1418  OP1   G    45      23.670  40.482  47.112  1.00  0.00           O  
ATOM   1419  OP2   G    45      24.617  38.250  46.549  1.00  0.00           O  
ATOM   1420  O5'   G    45      22.145  38.656  46.205  1.00  0.00           O  
ATOM   1421  C5'   G    45      20.983  39.467  45.943  1.00  0.00           C  
ATOM   1422  H5'   G    45      21.101  40.053  45.031  1.00  0.00           H  
ATOM   1423 H5''   G    45      20.759  40.218  46.700  1.00  0.00           H  
ATOM   1424  C4'   G    45      19.779  38.515  45.702  1.00  0.00           C  
ATOM   1425  H4'   G    45      18.937  39.151  45.430  1.00  0.00           H  
ATOM   1426  O4'   G    45      20.099  37.667  44.668  1.00  0.00           O  
ATOM   1427  C1'   G    45      19.292  36.530  44.741  1.00  0.00           C  
ATOM   1428  H1'   G    45      18.660  36.410  43.861  1.00  0.00           H  
ATOM   1429  N9    G    45      20.209  35.344  44.763  1.00  0.00           N  
ATOM   1430  C8    G    45      21.575  35.356  44.913  1.00  0.00           C  
ATOM   1431  H8    G    45      22.126  36.252  45.159  1.00  0.00           H  
ATOM   1432  N7    G    45      22.095  34.119  44.938  1.00  0.00           N  
ATOM   1433  C5    G    45      20.995  33.288  44.600  1.00  0.00           C  
ATOM   1434  C6    G    45      20.809  31.915  44.298  1.00  0.00           C  
ATOM   1435  O6    G    45      21.653  31.028  44.095  1.00  0.00           O  
ATOM   1436  N1    G    45      19.475  31.461  44.155  1.00  0.00           N  
ATOM   1437  H1    G    45      19.269  30.497  43.936  1.00  0.00           H  
ATOM   1438  C2    G    45      18.457  32.242  44.515  1.00  0.00           C  
ATOM   1439  N2    G    45      17.270  31.624  44.579  1.00  0.00           N  
ATOM   1440  H21   G    45      17.174  30.620  44.518  1.00  0.00           H  
ATOM   1441  H22   G    45      16.529  32.179  44.983  1.00  0.00           H  
ATOM   1442  N3    G    45      18.535  33.552  44.784  1.00  0.00           N  
ATOM   1443  C4    G    45      19.831  34.052  44.794  1.00  0.00           C  
ATOM   1444  C3'   G    45      19.180  37.722  46.863  1.00  0.00           C  
ATOM   1445  H3'   G    45      20.018  37.259  47.384  1.00  0.00           H  
ATOM   1446  C2'   G    45      18.460  36.651  46.019  1.00  0.00           C  
ATOM   1447  H2'   G    45      18.401  35.684  46.519  1.00  0.00           H  
ATOM   1448  O2'   G    45      17.213  37.168  45.519  1.00  0.00           O  
ATOM   1449 HO2'   G    45      16.862  37.909  46.018  1.00  0.00           H  
ATOM   1450  O3'   G    45      18.385  38.486  47.809  1.00  0.00           O  
ATOM   1451  P     C    46      18.150  37.908  49.272  1.00  0.00           P  
ATOM   1452  OP1   C    46      17.132  38.667  49.982  1.00  0.00           O  
ATOM   1453  OP2   C    46      19.466  37.763  49.936  1.00  0.00           O  
ATOM   1454  O5'   C    46      17.603  36.375  48.974  1.00  0.00           O  
ATOM   1455  C5'   C    46      16.231  36.224  48.571  1.00  0.00           C  
ATOM   1456  H5'   C    46      15.998  36.685  47.611  1.00  0.00           H  
ATOM   1457 H5''   C    46      15.609  36.637  49.366  1.00  0.00           H  
ATOM   1458  C4'   C    46      15.773  34.780  48.573  1.00  0.00           C  
ATOM   1459  H4'   C    46      14.705  34.596  48.452  1.00  0.00           H  
ATOM   1460  O4'   C    46      16.388  34.108  47.494  1.00  0.00           O  
ATOM   1461  C1'   C    46      16.608  32.684  47.842  1.00  0.00           C  
ATOM   1462  H1'   C    46      16.242  32.036  47.046  1.00  0.00           H  
ATOM   1463  N1    C    46      18.093  32.388  47.896  1.00  0.00           N  
ATOM   1464  C6    C    46      18.944  33.448  48.223  1.00  0.00           C  
ATOM   1465  H6    C    46      18.527  34.420  48.438  1.00  0.00           H  
ATOM   1466  C5    C    46      20.247  33.180  48.300  1.00  0.00           C  
ATOM   1467  H5    C    46      20.976  33.939  48.544  1.00  0.00           H  
ATOM   1468  C4    C    46      20.715  31.900  47.914  1.00  0.00           C  
ATOM   1469  N4    C    46      22.008  31.632  48.047  1.00  0.00           N  
ATOM   1470  H41   C    46      22.373  30.876  47.486  1.00  0.00           H  
ATOM   1471  H42   C    46      22.624  32.401  48.270  1.00  0.00           H  
ATOM   1472  N3    C    46      19.968  30.949  47.442  1.00  0.00           N  
ATOM   1473  C2    C    46      18.666  31.154  47.463  1.00  0.00           C  
ATOM   1474  O2    C    46      17.933  30.194  47.164  1.00  0.00           O  
ATOM   1475  C3'   C    46      16.126  33.983  49.791  1.00  0.00           C  
ATOM   1476  H3'   C    46      17.176  34.097  50.062  1.00  0.00           H  
ATOM   1477  C2'   C    46      15.944  32.627  49.198  1.00  0.00           C  
ATOM   1478  H2'   C    46      16.418  31.895  49.854  1.00  0.00           H  
ATOM   1479  O2'   C    46      14.550  32.231  48.973  1.00  0.00           O  
ATOM   1480 HO2'   C    46      14.637  31.275  48.977  1.00  0.00           H  
ATOM   1481  O3'   C    46      15.344  34.247  50.968  1.00  0.00           O  
ATOM   1482  P     A    47      15.864  33.858  52.486  1.00  0.00           P  
ATOM   1483  OP1   A    47      14.886  34.399  53.462  1.00  0.00           O  
ATOM   1484  OP2   A    47      17.268  34.232  52.580  1.00  0.00           O  
ATOM   1485  O5'   A    47      15.829  32.335  52.480  1.00  0.00           O  
ATOM   1486  C5'   A    47      14.693  31.487  52.584  1.00  0.00           C  
ATOM   1487  H5'   A    47      13.885  31.820  51.931  1.00  0.00           H  
ATOM   1488 H5''   A    47      14.295  31.582  53.594  1.00  0.00           H  
ATOM   1489  C4'   A    47      15.024  30.034  52.307  1.00  0.00           C  
ATOM   1490  H4'   A    47      14.092  29.472  52.359  1.00  0.00           H  
ATOM   1491  O4'   A    47      15.658  29.703  51.045  1.00  0.00           O  
ATOM   1492  C1'   A    47      16.679  28.691  51.311  1.00  0.00           C  
ATOM   1493  H1'   A    47      16.468  27.894  50.599  1.00  0.00           H  
ATOM   1494  N9    A    47      17.983  29.318  51.149  1.00  0.00           N  
ATOM   1495  C8    A    47      18.554  30.611  51.182  1.00  0.00           C  
ATOM   1496  H8    A    47      17.888  31.421  51.439  1.00  0.00           H  
ATOM   1497  N7    A    47      19.827  30.671  51.004  1.00  0.00           N  
ATOM   1498  C5    A    47      20.175  29.333  50.670  1.00  0.00           C  
ATOM   1499  C6    A    47      21.327  28.591  50.277  1.00  0.00           C  
ATOM   1500  N6    A    47      22.508  29.186  50.021  1.00  0.00           N  
ATOM   1501  H61   A    47      23.267  28.613  49.682  1.00  0.00           H  
ATOM   1502  H62   A    47      22.539  30.185  50.165  1.00  0.00           H  
ATOM   1503  N1    A    47      21.302  27.277  50.113  1.00  0.00           N  
ATOM   1504  C2    A    47      20.185  26.608  50.325  1.00  0.00           C  
ATOM   1505  H2    A    47      20.257  25.531  50.352  1.00  0.00           H  
ATOM   1506  N3    A    47      19.045  27.170  50.771  1.00  0.00           N  
ATOM   1507  C4    A    47      19.070  28.579  50.873  1.00  0.00           C  
ATOM   1508  C3'   A    47      15.839  29.345  53.429  1.00  0.00           C  
ATOM   1509  H3'   A    47      16.674  29.983  53.722  1.00  0.00           H  
ATOM   1510  C2'   A    47      16.382  28.094  52.677  1.00  0.00           C  
ATOM   1511  H2'   A    47      17.374  27.783  53.004  1.00  0.00           H  
ATOM   1512  O2'   A    47      15.425  27.020  52.743  1.00  0.00           O  
ATOM   1513 HO2'   A    47      14.990  27.252  53.567  1.00  0.00           H  
ATOM   1514  O3'   A    47      15.021  28.970  54.528  1.00  0.00           O  
ATOM   1515  P     C    48      15.666  28.830  56.017  1.00  0.00           P  
ATOM   1516  OP1   C    48      14.690  28.133  56.840  1.00  0.00           O  
ATOM   1517  OP2   C    48      16.206  30.140  56.511  1.00  0.00           O  
ATOM   1518  O5'   C    48      16.889  27.719  55.856  1.00  0.00           O  
ATOM   1519  C5'   C    48      16.584  26.306  55.799  1.00  0.00           C  
ATOM   1520  H5'   C    48      15.812  26.155  55.045  1.00  0.00           H  
ATOM   1521 H5''   C    48      16.221  26.063  56.797  1.00  0.00           H  
ATOM   1522  C4'   C    48      17.827  25.376  55.585  1.00  0.00           C  
ATOM   1523  H4'   C    48      17.426  24.363  55.545  1.00  0.00           H  
ATOM   1524  O4'   C    48      18.486  25.730  54.427  1.00  0.00           O  
ATOM   1525  C1'   C    48      19.828  25.278  54.540  1.00  0.00           C  
ATOM   1526  H1'   C    48      19.982  24.489  53.803  1.00  0.00           H  
ATOM   1527  N1    C    48      20.777  26.406  54.249  1.00  0.00           N  
ATOM   1528  C6    C    48      20.353  27.754  54.355  1.00  0.00           C  
ATOM   1529  H6    C    48      19.323  27.963  54.601  1.00  0.00           H  
ATOM   1530  C5    C    48      21.277  28.737  54.039  1.00  0.00           C  
ATOM   1531  H5    C    48      21.028  29.784  54.130  1.00  0.00           H  
ATOM   1532  C4    C    48      22.590  28.301  53.648  1.00  0.00           C  
ATOM   1533  N4    C    48      23.519  29.195  53.265  1.00  0.00           N  
ATOM   1534  H41   C    48      24.426  28.858  52.976  1.00  0.00           H  
ATOM   1535  H42   C    48      23.213  30.156  53.215  1.00  0.00           H  
ATOM   1536  N3    C    48      22.962  27.016  53.606  1.00  0.00           N  
ATOM   1537  C2    C    48      22.076  26.050  53.897  1.00  0.00           C  
ATOM   1538  O2    C    48      22.606  24.996  54.046  1.00  0.00           O  
ATOM   1539  C3'   C    48      18.822  25.480  56.735  1.00  0.00           C  
ATOM   1540  H3'   C    48      19.054  26.532  56.898  1.00  0.00           H  
ATOM   1541  C2'   C    48      19.996  24.817  55.975  1.00  0.00           C  
ATOM   1542  H2'   C    48      20.916  25.193  56.422  1.00  0.00           H  
ATOM   1543  O2'   C    48      20.040  23.369  55.825  1.00  0.00           O  
ATOM   1544 HO2'   C    48      20.916  23.162  55.491  1.00  0.00           H  
ATOM   1545  O3'   C    48      18.527  24.709  57.889  1.00  0.00           O  
ATOM   1546  P     A    49      19.204  24.993  59.268  1.00  0.00           P  
ATOM   1547  OP1   A    49      18.508  24.017  60.234  1.00  0.00           O  
ATOM   1548  OP2   A    49      19.132  26.458  59.508  1.00  0.00           O  
ATOM   1549  O5'   A    49      20.712  24.610  59.155  1.00  0.00           O  
ATOM   1550  C5'   A    49      21.101  23.258  59.018  1.00  0.00           C  
ATOM   1551  H5'   A    49      20.480  22.914  58.190  1.00  0.00           H  
ATOM   1552 H5''   A    49      20.917  22.736  59.956  1.00  0.00           H  
ATOM   1553  C4'   A    49      22.559  23.117  58.602  1.00  0.00           C  
ATOM   1554  H4'   A    49      22.765  22.048  58.568  1.00  0.00           H  
ATOM   1555  O4'   A    49      22.898  23.660  57.316  1.00  0.00           O  
ATOM   1556  C1'   A    49      24.317  23.994  57.402  1.00  0.00           C  
ATOM   1557  H1'   A    49      24.872  23.482  56.617  1.00  0.00           H  
ATOM   1558  N9    A    49      24.547  25.461  57.236  1.00  0.00           N  
ATOM   1559  C8    A    49      23.683  26.454  57.518  1.00  0.00           C  
ATOM   1560  H8    A    49      22.685  26.340  57.914  1.00  0.00           H  
ATOM   1561  N7    A    49      24.063  27.587  57.041  1.00  0.00           N  
ATOM   1562  C5    A    49      25.406  27.381  56.618  1.00  0.00           C  
ATOM   1563  C6    A    49      26.443  28.077  56.011  1.00  0.00           C  
ATOM   1564  N6    A    49      26.319  29.254  55.444  1.00  0.00           N  
ATOM   1565  H61   A    49      27.129  29.598  54.949  1.00  0.00           H  
ATOM   1566  H62   A    49      25.522  29.855  55.594  1.00  0.00           H  
ATOM   1567  N1    A    49      27.678  27.543  55.804  1.00  0.00           N  
ATOM   1568  C2    A    49      27.851  26.221  56.163  1.00  0.00           C  
ATOM   1569  H2    A    49      28.827  25.787  56.009  1.00  0.00           H  
ATOM   1570  N3    A    49      26.954  25.383  56.644  1.00  0.00           N  
ATOM   1571  C4    A    49      25.747  26.026  56.752  1.00  0.00           C  
ATOM   1572  C3'   A    49      23.605  23.619  59.616  1.00  0.00           C  
ATOM   1573  H3'   A    49      23.218  24.585  59.941  1.00  0.00           H  
ATOM   1574  C2'   A    49      24.842  23.536  58.777  1.00  0.00           C  
ATOM   1575  H2'   A    49      25.591  24.223  59.171  1.00  0.00           H  
ATOM   1576  O2'   A    49      25.451  22.245  58.495  1.00  0.00           O  
ATOM   1577 HO2'   A    49      25.934  21.966  59.277  1.00  0.00           H  
ATOM   1578  O3'   A    49      23.585  22.615  60.592  1.00  0.00           O  
ATOM   1579  P     G    50      24.378  22.751  62.007  1.00  0.00           P  
ATOM   1580  OP1   G    50      24.091  21.551  62.854  1.00  0.00           O  
ATOM   1581  OP2   G    50      24.145  24.113  62.554  1.00  0.00           O  
ATOM   1582  O5'   G    50      25.944  22.761  61.596  1.00  0.00           O  
ATOM   1583  C5'   G    50      26.633  21.569  61.323  1.00  0.00           C  
ATOM   1584  H5'   G    50      26.163  20.907  60.596  1.00  0.00           H  
ATOM   1585 H5''   G    50      26.542  20.953  62.218  1.00  0.00           H  
ATOM   1586  C4'   G    50      28.100  21.850  60.942  1.00  0.00           C  
ATOM   1587  H4'   G    50      28.587  20.879  60.853  1.00  0.00           H  
ATOM   1588  O4'   G    50      28.253  22.537  59.672  1.00  0.00           O  
ATOM   1589  C1'   G    50      29.357  23.449  59.804  1.00  0.00           C  
ATOM   1590  H1'   G    50      30.167  23.356  59.080  1.00  0.00           H  
ATOM   1591  N9    G    50      28.975  24.882  59.764  1.00  0.00           N  
ATOM   1592  C8    G    50      27.778  25.470  60.027  1.00  0.00           C  
ATOM   1593  H8    G    50      26.940  24.943  60.459  1.00  0.00           H  
ATOM   1594  N7    G    50      27.676  26.756  59.811  1.00  0.00           N  
ATOM   1595  C5    G    50      28.966  27.076  59.422  1.00  0.00           C  
ATOM   1596  C6    G    50      29.572  28.368  59.216  1.00  0.00           C  
ATOM   1597  O6    G    50      29.016  29.537  59.216  1.00  0.00           O  
ATOM   1598  N1    G    50      30.940  28.330  59.056  1.00  0.00           N  
ATOM   1599  H1    G    50      31.435  29.163  58.771  1.00  0.00           H  
ATOM   1600  C2    G    50      31.652  27.192  58.996  1.00  0.00           C  
ATOM   1601  N2    G    50      32.925  27.333  58.747  1.00  0.00           N  
ATOM   1602  H21   G    50      33.325  28.156  59.175  1.00  0.00           H  
ATOM   1603  H22   G    50      33.406  26.446  58.704  1.00  0.00           H  
ATOM   1604  N3    G    50      31.132  25.992  59.149  1.00  0.00           N  
ATOM   1605  C4    G    50      29.794  25.994  59.402  1.00  0.00           C  
ATOM   1606  C3'   G    50      28.856  22.613  62.001  1.00  0.00           C  
ATOM   1607  H3'   G    50      28.215  23.442  62.303  1.00  0.00           H  
ATOM   1608  C2'   G    50      30.060  23.165  61.166  1.00  0.00           C  
ATOM   1609  H2'   G    50      30.543  24.054  61.572  1.00  0.00           H  
ATOM   1610  O2'   G    50      31.035  22.193  60.945  1.00  0.00           O  
ATOM   1611 HO2'   G    50      30.781  21.407  61.434  1.00  0.00           H  
ATOM   1612  O3'   G    50      29.361  21.905  63.123  1.00  0.00           O  
ATOM   1613  P     A    51      29.336  22.539  64.574  1.00  0.00           P  
ATOM   1614  OP1   A    51      29.571  21.363  65.459  1.00  0.00           O  
ATOM   1615  OP2   A    51      28.046  23.311  64.647  1.00  0.00           O  
ATOM   1616  O5'   A    51      30.565  23.468  64.500  1.00  0.00           O  
ATOM   1617  C5'   A    51      31.888  22.948  64.238  1.00  0.00           C  
ATOM   1618  H5'   A    51      31.787  22.248  63.408  1.00  0.00           H  
ATOM   1619 H5''   A    51      32.211  22.350  65.090  1.00  0.00           H  
ATOM   1620  C4'   A    51      32.795  24.203  64.005  1.00  0.00           C  
ATOM   1621  H4'   A    51      33.794  23.878  63.714  1.00  0.00           H  
ATOM   1622  O4'   A    51      32.264  25.045  62.930  1.00  0.00           O  
ATOM   1623  C1'   A    51      32.573  26.391  63.135  1.00  0.00           C  
ATOM   1624  H1'   A    51      33.195  26.839  62.360  1.00  0.00           H  
ATOM   1625  N9    A    51      31.235  27.140  63.181  1.00  0.00           N  
ATOM   1626  C8    A    51      30.105  26.714  63.782  1.00  0.00           C  
ATOM   1627  H8    A    51      30.094  25.732  64.233  1.00  0.00           H  
ATOM   1628  N7    A    51      29.083  27.519  63.596  1.00  0.00           N  
ATOM   1629  C5    A    51      29.679  28.615  62.958  1.00  0.00           C  
ATOM   1630  C6    A    51      29.264  29.885  62.501  1.00  0.00           C  
ATOM   1631  N6    A    51      28.035  30.325  62.623  1.00  0.00           N  
ATOM   1632  H61   A    51      27.812  31.227  62.227  1.00  0.00           H  
ATOM   1633  H62   A    51      27.347  29.616  62.834  1.00  0.00           H  
ATOM   1634  N1    A    51      30.115  30.838  62.017  1.00  0.00           N  
ATOM   1635  C2    A    51      31.300  30.445  61.833  1.00  0.00           C  
ATOM   1636  H2    A    51      31.940  31.150  61.324  1.00  0.00           H  
ATOM   1637  N3    A    51      31.879  29.304  62.141  1.00  0.00           N  
ATOM   1638  C4    A    51      31.037  28.449  62.777  1.00  0.00           C  
ATOM   1639  C3'   A    51      32.874  25.155  65.168  1.00  0.00           C  
ATOM   1640  H3'   A    51      31.904  25.326  65.635  1.00  0.00           H  
ATOM   1641  C2'   A    51      33.252  26.428  64.445  1.00  0.00           C  
ATOM   1642  H2'   A    51      32.899  27.311  64.978  1.00  0.00           H  
ATOM   1643  O2'   A    51      34.580  26.500  64.206  1.00  0.00           O  
ATOM   1644 HO2'   A    51      35.074  26.256  64.992  1.00  0.00           H  
ATOM   1645  O3'   A    51      33.738  24.743  66.227  1.00  0.00           O  
ATOM   1646  P     C    52      33.706  25.474  67.637  1.00  0.00           P  
ATOM   1647  OP1   C    52      33.972  24.512  68.693  1.00  0.00           O  
ATOM   1648  OP2   C    52      32.477  26.321  67.720  1.00  0.00           O  
ATOM   1649  O5'   C    52      34.956  26.421  67.453  1.00  0.00           O  
ATOM   1650  C5'   C    52      36.230  25.892  67.876  1.00  0.00           C  
ATOM   1651  H5'   C    52      36.366  24.888  67.474  1.00  0.00           H  
ATOM   1652 H5''   C    52      36.250  25.823  68.964  1.00  0.00           H  
ATOM   1653  C4'   C    52      37.359  26.809  67.473  1.00  0.00           C  
ATOM   1654  H4'   C    52      38.352  26.483  67.784  1.00  0.00           H  
ATOM   1655  O4'   C    52      37.322  27.132  66.152  1.00  0.00           O  
ATOM   1656  C1'   C    52      37.906  28.391  65.865  1.00  0.00           C  
ATOM   1657  H1'   C    52      38.873  28.312  65.369  1.00  0.00           H  
ATOM   1658  N1    C    52      36.923  29.060  64.904  1.00  0.00           N  
ATOM   1659  C6    C    52      35.599  29.318  65.210  1.00  0.00           C  
ATOM   1660  H6    C    52      35.217  28.949  66.150  1.00  0.00           H  
ATOM   1661  C5    C    52      34.733  30.025  64.403  1.00  0.00           C  
ATOM   1662  H5    C    52      33.731  30.195  64.766  1.00  0.00           H  
ATOM   1663  C4    C    52      35.322  30.669  63.275  1.00  0.00           C  
ATOM   1664  N4    C    52      34.631  31.579  62.621  1.00  0.00           N  
ATOM   1665  H41   C    52      35.154  31.939  61.836  1.00  0.00           H  
ATOM   1666  H42   C    52      33.738  31.885  62.981  1.00  0.00           H  
ATOM   1667  N3    C    52      36.602  30.572  63.007  1.00  0.00           N  
ATOM   1668  C2    C    52      37.421  29.824  63.784  1.00  0.00           C  
ATOM   1669  O2    C    52      38.616  29.794  63.466  1.00  0.00           O  
ATOM   1670  C3'   C    52      37.091  28.234  68.078  1.00  0.00           C  
ATOM   1671  H3'   C    52      36.042  28.482  67.919  1.00  0.00           H  
ATOM   1672  C2'   C    52      38.082  29.132  67.174  1.00  0.00           C  
ATOM   1673  H2'   C    52      37.743  30.166  67.104  1.00  0.00           H  
ATOM   1674  O2'   C    52      39.385  29.114  67.596  1.00  0.00           O  
ATOM   1675 HO2'   C    52      39.320  29.350  68.524  1.00  0.00           H  
ATOM   1676  O3'   C    52      37.357  28.249  69.477  1.00  0.00           O  
ATOM   1677  P     A    53      37.119  29.535  70.376  1.00  0.00           P  
ATOM   1678  OP1   A    53      36.985  29.313  71.842  1.00  0.00           O  
ATOM   1679  OP2   A    53      36.090  30.414  69.706  1.00  0.00           O  
ATOM   1680  O5'   A    53      38.481  30.202  70.100  1.00  0.00           O  
ATOM   1681  C5'   A    53      39.549  29.924  71.010  1.00  0.00           C  
ATOM   1682  H5'   A    53      39.729  28.850  71.032  1.00  0.00           H  
ATOM   1683 H5''   A    53      39.280  30.259  72.012  1.00  0.00           H  
ATOM   1684  C4'   A    53      40.897  30.659  70.706  1.00  0.00           C  
ATOM   1685  H4'   A    53      41.629  30.268  71.412  1.00  0.00           H  
ATOM   1686  O4'   A    53      41.404  30.441  69.354  1.00  0.00           O  
ATOM   1687  C1'   A    53      41.554  31.631  68.588  1.00  0.00           C  
ATOM   1688  H1'   A    53      42.469  31.654  67.996  1.00  0.00           H  
ATOM   1689  N9    A    53      40.395  31.992  67.637  1.00  0.00           N  
ATOM   1690  C8    A    53      39.162  32.581  67.930  1.00  0.00           C  
ATOM   1691  H8    A    53      38.738  32.599  68.923  1.00  0.00           H  
ATOM   1692  N7    A    53      38.525  33.052  66.912  1.00  0.00           N  
ATOM   1693  C5    A    53      39.370  32.664  65.815  1.00  0.00           C  
ATOM   1694  C6    A    53      39.305  32.843  64.404  1.00  0.00           C  
ATOM   1695  N6    A    53      38.411  33.464  63.696  1.00  0.00           N  
ATOM   1696  H61   A    53      38.701  33.716  62.762  1.00  0.00           H  
ATOM   1697  H62   A    53      37.592  33.905  64.090  1.00  0.00           H  
ATOM   1698  N1    A    53      40.339  32.459  63.563  1.00  0.00           N  
ATOM   1699  C2    A    53      41.338  31.857  64.145  1.00  0.00           C  
ATOM   1700  H2    A    53      42.221  31.677  63.549  1.00  0.00           H  
ATOM   1701  N3    A    53      41.556  31.590  65.470  1.00  0.00           N  
ATOM   1702  C4    A    53      40.517  32.052  66.268  1.00  0.00           C  
ATOM   1703  C3'   A    53      40.864  32.163  70.907  1.00  0.00           C  
ATOM   1704  H3'   A    53      39.840  32.517  70.791  1.00  0.00           H  
ATOM   1705  C2'   A    53      41.811  32.646  69.789  1.00  0.00           C  
ATOM   1706  H2'   A    53      41.640  33.703  69.584  1.00  0.00           H  
ATOM   1707  O2'   A    53      43.166  32.568  70.153  1.00  0.00           O  
ATOM   1708 HO2'   A    53      43.083  32.671  71.104  1.00  0.00           H  
ATOM   1709  O3'   A    53      41.406  32.540  72.203  1.00  0.00           O  
ATOM   1710  P     C    54      40.542  32.790  73.463  1.00  0.00           P  
ATOM   1711  OP1   C    54      41.092  31.904  74.475  1.00  0.00           O  
ATOM   1712  OP2   C    54      39.100  32.759  73.115  1.00  0.00           O  
ATOM   1713  O5'   C    54      40.766  34.223  74.047  1.00  0.00           O  
ATOM   1714  C5'   C    54      40.380  35.366  73.293  1.00  0.00           C  
ATOM   1715  H5'   C    54      39.292  35.401  73.348  1.00  0.00           H  
ATOM   1716 H5''   C    54      40.722  35.287  72.261  1.00  0.00           H  
ATOM   1717  C4'   C    54      40.790  36.609  73.998  1.00  0.00           C  
ATOM   1718  H4'   C    54      40.404  37.461  73.440  1.00  0.00           H  
ATOM   1719  O4'   C    54      40.416  36.675  75.359  1.00  0.00           O  
ATOM   1720  C1'   C    54      41.527  37.047  76.165  1.00  0.00           C  
ATOM   1721  H1'   C    54      41.513  38.123  76.335  1.00  0.00           H  
ATOM   1722  N1    C    54      41.524  36.440  77.511  1.00  0.00           N  
ATOM   1723  C6    C    54      41.029  35.213  77.811  1.00  0.00           C  
ATOM   1724  H6    C    54      40.792  34.534  77.006  1.00  0.00           H  
ATOM   1725  C5    C    54      40.817  34.800  79.079  1.00  0.00           C  
ATOM   1726  H5    C    54      40.357  33.836  79.240  1.00  0.00           H  
ATOM   1727  C4    C    54      41.306  35.641  80.075  1.00  0.00           C  
ATOM   1728  N4    C    54      41.114  35.426  81.369  1.00  0.00           N  
ATOM   1729  H41   C    54      41.356  36.236  81.922  1.00  0.00           H  
ATOM   1730  H42   C    54      40.483  34.747  81.771  1.00  0.00           H  
ATOM   1731  N3    C    54      41.891  36.752  79.877  1.00  0.00           N  
ATOM   1732  C2    C    54      42.032  37.206  78.600  1.00  0.00           C  
ATOM   1733  O2    C    54      42.605  38.279  78.516  1.00  0.00           O  
ATOM   1734  C3'   C    54      42.295  36.678  73.906  1.00  0.00           C  
ATOM   1735  H3'   C    54      42.709  35.909  73.254  1.00  0.00           H  
ATOM   1736  C2'   C    54      42.651  36.537  75.446  1.00  0.00           C  
ATOM   1737  H2'   C    54      42.778  35.471  75.636  1.00  0.00           H  
ATOM   1738  O2'   C    54      43.799  37.295  75.772  1.00  0.00           O  
ATOM   1739 HO2'   C    54      43.934  38.046  75.189  1.00  0.00           H  
ATOM   1740  O3'   C    54      42.702  37.971  73.471  1.00  0.00           O  
ATOM   1741  P     U    55      43.800  38.207  72.283  1.00  0.00           P  
ATOM   1742  OP1   U    55      44.706  37.066  72.307  1.00  0.00           O  
ATOM   1743  OP2   U    55      44.458  39.564  72.397  1.00  0.00           O  
ATOM   1744  O5'   U    55      42.925  38.047  70.977  1.00  0.00           O  
ATOM   1745  C5'   U    55      42.010  39.043  70.698  1.00  0.00           C  
ATOM   1746  H5'   U    55      42.535  39.963  70.442  1.00  0.00           H  
ATOM   1747 H5''   U    55      41.505  39.317  71.624  1.00  0.00           H  
ATOM   1748  C4'   U    55      40.981  38.743  69.640  1.00  0.00           C  
ATOM   1749  H4'   U    55      40.350  39.604  69.424  1.00  0.00           H  
ATOM   1750  O4'   U    55      41.587  38.197  68.482  1.00  0.00           O  
ATOM   1751  C1'   U    55      40.814  37.007  68.038  1.00  0.00           C  
ATOM   1752  H1'   U    55      39.858  37.181  67.543  1.00  0.00           H  
ATOM   1753  N1    U    55      41.586  36.115  67.145  1.00  0.00           N  
ATOM   1754  C6    U    55      41.023  35.813  65.857  1.00  0.00           C  
ATOM   1755  H6    U    55      40.048  36.200  65.601  1.00  0.00           H  
ATOM   1756  C5    U    55      41.834  35.273  64.912  1.00  0.00           C  
ATOM   1757  H5    U    55      41.479  35.092  63.908  1.00  0.00           H  
ATOM   1758  C4    U    55      43.130  34.843  65.180  1.00  0.00           C  
ATOM   1759  O4    U    55      43.925  34.428  64.328  1.00  0.00           O  
ATOM   1760  N3    U    55      43.510  34.850  66.485  1.00  0.00           N  
ATOM   1761  H3    U    55      44.367  34.363  66.706  1.00  0.00           H  
ATOM   1762  C2    U    55      42.815  35.551  67.473  1.00  0.00           C  
ATOM   1763  O2    U    55      43.290  35.599  68.644  1.00  0.00           O  
ATOM   1764  C3'   U    55      40.070  37.558  70.194  1.00  0.00           C  
ATOM   1765  H3'   U    55      40.415  37.314  71.199  1.00  0.00           H  
ATOM   1766  C2'   U    55      40.417  36.345  69.366  1.00  0.00           C  
ATOM   1767  H2'   U    55      41.224  35.786  69.841  1.00  0.00           H  
ATOM   1768  O2'   U    55      39.384  35.374  69.229  1.00  0.00           O  
ATOM   1769 HO2'   U    55      38.958  35.302  70.086  1.00  0.00           H  
ATOM   1770  O3'   U    55      38.664  37.694  70.246  1.00  0.00           O  
ATOM   1771  P     G    56      37.900  38.726  71.138  1.00  0.00           P  
ATOM   1772  OP1   G    56      38.691  39.089  72.381  1.00  0.00           O  
ATOM   1773  OP2   G    56      36.507  38.203  71.273  1.00  0.00           O  
ATOM   1774  O5'   G    56      37.766  40.143  70.360  1.00  0.00           O  
ATOM   1775  C5'   G    56      37.305  40.080  68.967  1.00  0.00           C  
ATOM   1776  H5'   G    56      36.230  39.912  69.016  1.00  0.00           H  
ATOM   1777 H5''   G    56      37.738  39.160  68.575  1.00  0.00           H  
ATOM   1778  C4'   G    56      37.618  41.320  68.158  1.00  0.00           C  
ATOM   1779  H4'   G    56      37.259  42.178  68.725  1.00  0.00           H  
ATOM   1780  O4'   G    56      38.990  41.321  67.965  1.00  0.00           O  
ATOM   1781  C1'   G    56      39.382  41.886  66.739  1.00  0.00           C  
ATOM   1782  H1'   G    56      39.875  42.849  66.874  1.00  0.00           H  
ATOM   1783  N9    G    56      40.170  40.894  65.971  1.00  0.00           N  
ATOM   1784  C8    G    56      39.750  40.106  64.986  1.00  0.00           C  
ATOM   1785  H8    G    56      38.742  40.190  64.607  1.00  0.00           H  
ATOM   1786  N7    G    56      40.583  39.140  64.724  1.00  0.00           N  
ATOM   1787  C5    G    56      41.755  39.492  65.397  1.00  0.00           C  
ATOM   1788  C6    G    56      43.128  38.885  65.459  1.00  0.00           C  
ATOM   1789  O6    G    56      43.603  38.079  64.659  1.00  0.00           O  
ATOM   1790  N1    G    56      43.961  39.529  66.351  1.00  0.00           N  
ATOM   1791  H1    G    56      44.953  39.343  66.355  1.00  0.00           H  
ATOM   1792  C2    G    56      43.611  40.726  67.043  1.00  0.00           C  
ATOM   1793  N2    G    56      44.580  41.427  67.615  1.00  0.00           N  
ATOM   1794  H21   G    56      45.489  41.042  67.829  1.00  0.00           H  
ATOM   1795  H22   G    56      44.376  42.349  67.973  1.00  0.00           H  
ATOM   1796  N3    G    56      42.369  41.302  67.043  1.00  0.00           N  
ATOM   1797  C4    G    56      41.478  40.631  66.184  1.00  0.00           C  
ATOM   1798  C3'   G    56      37.055  41.441  66.775  1.00  0.00           C  
ATOM   1799  H3'   G    56      37.212  40.421  66.424  1.00  0.00           H  
ATOM   1800  C2'   G    56      38.031  42.339  66.033  1.00  0.00           C  
ATOM   1801  H2'   G    56      37.962  42.291  64.946  1.00  0.00           H  
ATOM   1802  O2'   G    56      37.977  43.704  66.476  1.00  0.00           O  
ATOM   1803 HO2'   G    56      37.072  43.965  66.291  1.00  0.00           H  
ATOM   1804  O3'   G    56      35.722  41.748  66.698  1.00  0.00           O  
ATOM   1805  P     A    57      34.900  41.144  65.492  1.00  0.00           P  
ATOM   1806  OP1   A    57      33.550  41.834  65.591  1.00  0.00           O  
ATOM   1807  OP2   A    57      34.951  39.666  65.509  1.00  0.00           O  
ATOM   1808  O5'   A    57      35.593  41.782  64.081  1.00  0.00           O  
ATOM   1809  C5'   A    57      35.239  42.992  63.487  1.00  0.00           C  
ATOM   1810  H5'   A    57      35.206  43.802  64.216  1.00  0.00           H  
ATOM   1811 H5''   A    57      34.308  42.889  62.930  1.00  0.00           H  
ATOM   1812  C4'   A    57      36.234  43.374  62.376  1.00  0.00           C  
ATOM   1813  H4'   A    57      36.012  44.418  62.157  1.00  0.00           H  
ATOM   1814  O4'   A    57      37.628  43.285  62.733  1.00  0.00           O  
ATOM   1815  C1'   A    57      38.425  42.824  61.660  1.00  0.00           C  
ATOM   1816  H1'   A    57      38.494  43.711  61.030  1.00  0.00           H  
ATOM   1817  N9    A    57      39.756  42.205  61.926  1.00  0.00           N  
ATOM   1818  C8    A    57      40.409  41.163  61.261  1.00  0.00           C  
ATOM   1819  H8    A    57      39.887  40.508  60.579  1.00  0.00           H  
ATOM   1820  N7    A    57      41.623  40.927  61.667  1.00  0.00           N  
ATOM   1821  C5    A    57      41.849  41.905  62.650  1.00  0.00           C  
ATOM   1822  C6    A    57      42.968  42.322  63.422  1.00  0.00           C  
ATOM   1823  N6    A    57      44.104  41.672  63.330  1.00  0.00           N  
ATOM   1824  H61   A    57      44.930  42.174  63.625  1.00  0.00           H  
ATOM   1825  H62   A    57      44.208  40.898  62.688  1.00  0.00           H  
ATOM   1826  N1    A    57      42.905  43.257  64.316  1.00  0.00           N  
ATOM   1827  C2    A    57      41.746  43.877  64.492  1.00  0.00           C  
ATOM   1828  H2    A    57      41.612  44.710  65.166  1.00  0.00           H  
ATOM   1829  N3    A    57      40.630  43.664  63.744  1.00  0.00           N  
ATOM   1830  C4    A    57      40.729  42.604  62.831  1.00  0.00           C  
ATOM   1831  C3'   A    57      36.071  42.411  61.129  1.00  0.00           C  
ATOM   1832  H3'   A    57      35.366  41.596  61.289  1.00  0.00           H  
ATOM   1833  C2'   A    57      37.504  41.776  61.019  1.00  0.00           C  
ATOM   1834  H2'   A    57      37.526  40.852  61.596  1.00  0.00           H  
ATOM   1835  O2'   A    57      37.938  41.660  59.698  1.00  0.00           O  
ATOM   1836 HO2'   A    57      37.290  42.097  59.140  1.00  0.00           H  
ATOM   1837  O3'   A    57      35.834  43.170  59.982  1.00  0.00           O  
ATOM   1838  P     U    58      34.448  43.766  59.696  1.00  0.00           P  
ATOM   1839  OP1   U    58      34.522  44.716  58.562  1.00  0.00           O  
ATOM   1840  OP2   U    58      33.907  44.396  60.949  1.00  0.00           O  
ATOM   1841  O5'   U    58      33.360  42.660  59.228  1.00  0.00           O  
ATOM   1842  C5'   U    58      33.422  42.103  57.900  1.00  0.00           C  
ATOM   1843  H5'   U    58      34.291  41.509  57.618  1.00  0.00           H  
ATOM   1844 H5''   U    58      33.370  42.988  57.266  1.00  0.00           H  
ATOM   1845  C4'   U    58      32.245  41.182  57.567  1.00  0.00           C  
ATOM   1846  H4'   U    58      32.370  40.780  56.561  1.00  0.00           H  
ATOM   1847  O4'   U    58      32.347  40.218  58.573  1.00  0.00           O  
ATOM   1848  C1'   U    58      31.087  40.154  59.145  1.00  0.00           C  
ATOM   1849  H1'   U    58      30.405  39.471  58.639  1.00  0.00           H  
ATOM   1850  N1    U    58      31.263  39.656  60.580  1.00  0.00           N  
ATOM   1851  C6    U    58      32.209  40.182  61.391  1.00  0.00           C  
ATOM   1852  H6    U    58      32.812  40.995  61.013  1.00  0.00           H  
ATOM   1853  C5    U    58      32.309  39.804  62.657  1.00  0.00           C  
ATOM   1854  H5    U    58      33.087  40.198  63.294  1.00  0.00           H  
ATOM   1855  C4    U    58      31.412  38.924  63.297  1.00  0.00           C  
ATOM   1856  O4    U    58      31.395  38.599  64.486  1.00  0.00           O  
ATOM   1857  N3    U    58      30.519  38.327  62.404  1.00  0.00           N  
ATOM   1858  H3    U    58      29.683  37.862  62.730  1.00  0.00           H  
ATOM   1859  C2    U    58      30.411  38.654  61.097  1.00  0.00           C  
ATOM   1860  O2    U    58      29.555  38.051  60.422  1.00  0.00           O  
ATOM   1861  C3'   U    58      30.965  41.974  57.667  1.00  0.00           C  
ATOM   1862  H3'   U    58      30.982  43.063  57.720  1.00  0.00           H  
ATOM   1863  C2'   U    58      30.483  41.534  59.026  1.00  0.00           C  
ATOM   1864  H2'   U    58      30.894  42.139  59.835  1.00  0.00           H  
ATOM   1865  O2'   U    58      29.087  41.360  59.171  1.00  0.00           O  
ATOM   1866 HO2'   U    58      28.618  41.694  58.403  1.00  0.00           H  
ATOM   1867  O3'   U    58      30.053  41.633  56.604  1.00  0.00           O  
ATOM   1868  P     C    59      28.982  42.705  56.026  1.00  0.00           P  
ATOM   1869  OP1   C    59      29.674  43.544  55.044  1.00  0.00           O  
ATOM   1870  OP2   C    59      28.407  43.374  57.168  1.00  0.00           O  
ATOM   1871  O5'   C    59      27.905  41.811  55.283  1.00  0.00           O  
ATOM   1872  C5'   C    59      27.178  40.882  56.021  1.00  0.00           C  
ATOM   1873  H5'   C    59      26.547  41.395  56.746  1.00  0.00           H  
ATOM   1874 H5''   C    59      27.767  40.117  56.528  1.00  0.00           H  
ATOM   1875  C4'   C    59      26.067  40.221  55.014  1.00  0.00           C  
ATOM   1876  H4'   C    59      25.493  39.492  55.587  1.00  0.00           H  
ATOM   1877  O4'   C    59      25.140  41.261  54.606  1.00  0.00           O  
ATOM   1878  C1'   C    59      25.080  41.203  53.168  1.00  0.00           C  
ATOM   1879  H1'   C    59      24.022  41.254  52.912  1.00  0.00           H  
ATOM   1880  N1    C    59      25.815  42.283  52.416  1.00  0.00           N  
ATOM   1881  C6    C    59      26.454  43.290  53.140  1.00  0.00           C  
ATOM   1882  H6    C    59      26.398  43.341  54.217  1.00  0.00           H  
ATOM   1883  C5    C    59      27.142  44.216  52.494  1.00  0.00           C  
ATOM   1884  H5    C    59      27.715  44.958  53.031  1.00  0.00           H  
ATOM   1885  C4    C    59      27.311  44.053  51.091  1.00  0.00           C  
ATOM   1886  N4    C    59      28.017  44.954  50.501  1.00  0.00           N  
ATOM   1887  H41   C    59      27.924  44.996  49.496  1.00  0.00           H  
ATOM   1888  H42   C    59      28.646  45.563  51.004  1.00  0.00           H  
ATOM   1889  N3    C    59      26.614  43.229  50.354  1.00  0.00           N  
ATOM   1890  C2    C    59      25.836  42.347  51.038  1.00  0.00           C  
ATOM   1891  O2    C    59      25.157  41.676  50.321  1.00  0.00           O  
ATOM   1892  C3'   C    59      26.739  39.606  53.776  1.00  0.00           C  
ATOM   1893  H3'   C    59      27.663  40.100  53.475  1.00  0.00           H  
ATOM   1894  C2'   C    59      25.649  39.828  52.758  1.00  0.00           C  
ATOM   1895  H2'   C    59      26.125  39.797  51.778  1.00  0.00           H  
ATOM   1896  O2'   C    59      24.607  38.876  52.873  1.00  0.00           O  
ATOM   1897 HO2'   C    59      25.027  38.017  52.965  1.00  0.00           H  
ATOM   1898  O3'   C    59      26.891  38.174  53.923  1.00  0.00           O  
ATOM   1899  P     A    60      27.987  37.417  53.049  1.00  0.00           P  
ATOM   1900  OP1   A    60      28.407  38.077  51.801  1.00  0.00           O  
ATOM   1901  OP2   A    60      27.646  36.021  52.912  1.00  0.00           O  
ATOM   1902  O5'   A    60      29.258  37.406  53.953  1.00  0.00           O  
ATOM   1903  C5'   A    60      30.085  38.533  54.048  1.00  0.00           C  
ATOM   1904  H5'   A    60      29.473  39.367  54.394  1.00  0.00           H  
ATOM   1905 H5''   A    60      30.488  38.806  53.073  1.00  0.00           H  
ATOM   1906  C4'   A    60      31.243  38.417  55.054  1.00  0.00           C  
ATOM   1907  H4'   A    60      31.908  39.253  54.837  1.00  0.00           H  
ATOM   1908  O4'   A    60      30.785  38.386  56.382  1.00  0.00           O  
ATOM   1909  C1'   A    60      31.672  37.553  57.191  1.00  0.00           C  
ATOM   1910  H1'   A    60      32.087  37.961  58.113  1.00  0.00           H  
ATOM   1911  N9    A    60      30.872  36.417  57.588  1.00  0.00           N  
ATOM   1912  C8    A    60      29.585  36.257  57.198  1.00  0.00           C  
ATOM   1913  H8    A    60      29.087  36.824  56.425  1.00  0.00           H  
ATOM   1914  N7    A    60      29.019  35.192  57.727  1.00  0.00           N  
ATOM   1915  C5    A    60      30.083  34.683  58.604  1.00  0.00           C  
ATOM   1916  C6    A    60      30.236  33.602  59.514  1.00  0.00           C  
ATOM   1917  N6    A    60      29.264  32.799  59.793  1.00  0.00           N  
ATOM   1918  H61   A    60      29.432  32.026  60.420  1.00  0.00           H  
ATOM   1919  H62   A    60      28.484  32.785  59.152  1.00  0.00           H  
ATOM   1920  N1    A    60      31.387  33.373  60.074  1.00  0.00           N  
ATOM   1921  C2    A    60      32.392  34.213  59.851  1.00  0.00           C  
ATOM   1922  H2    A    60      33.310  33.926  60.342  1.00  0.00           H  
ATOM   1923  N3    A    60      32.470  35.347  59.120  1.00  0.00           N  
ATOM   1924  C4    A    60      31.211  35.461  58.490  1.00  0.00           C  
ATOM   1925  C3'   A    60      32.136  37.193  54.854  1.00  0.00           C  
ATOM   1926  H3'   A    60      31.608  36.278  54.583  1.00  0.00           H  
ATOM   1927  C2'   A    60      32.833  37.190  56.205  1.00  0.00           C  
ATOM   1928  H2'   A    60      33.301  36.231  56.427  1.00  0.00           H  
ATOM   1929  O2'   A    60      33.799  38.208  56.307  1.00  0.00           O  
ATOM   1930 HO2'   A    60      34.526  38.121  55.686  1.00  0.00           H  
ATOM   1931  O3'   A    60      33.054  37.488  53.753  1.00  0.00           O  
ATOM   1932  P     C    61      33.408  36.235  52.784  1.00  0.00           P  
ATOM   1933  OP1   C    61      34.373  36.659  51.771  1.00  0.00           O  
ATOM   1934  OP2   C    61      32.059  35.662  52.379  1.00  0.00           O  
ATOM   1935  O5'   C    61      34.139  35.121  53.697  1.00  0.00           O  
ATOM   1936  C5'   C    61      35.560  35.105  54.056  1.00  0.00           C  
ATOM   1937  H5'   C    61      35.843  35.989  54.626  1.00  0.00           H  
ATOM   1938 H5''   C    61      36.224  35.118  53.191  1.00  0.00           H  
ATOM   1939  C4'   C    61      35.956  34.007  55.013  1.00  0.00           C  
ATOM   1940  H4'   C    61      37.006  34.132  55.275  1.00  0.00           H  
ATOM   1941  O4'   C    61      35.298  34.052  56.294  1.00  0.00           O  
ATOM   1942  C1'   C    61      34.956  32.696  56.722  1.00  0.00           C  
ATOM   1943  H1'   C    61      35.394  32.463  57.693  1.00  0.00           H  
ATOM   1944  N1    C    61      33.546  32.408  56.764  1.00  0.00           N  
ATOM   1945  C6    C    61      32.572  33.222  56.182  1.00  0.00           C  
ATOM   1946  H6    C    61      32.868  34.127  55.671  1.00  0.00           H  
ATOM   1947  C5    C    61      31.272  32.767  56.226  1.00  0.00           C  
ATOM   1948  H5    C    61      30.503  33.331  55.718  1.00  0.00           H  
ATOM   1949  C4    C    61      30.960  31.603  56.937  1.00  0.00           C  
ATOM   1950  N4    C    61      29.728  31.137  56.991  1.00  0.00           N  
ATOM   1951  H41   C    61      29.503  30.306  57.519  1.00  0.00           H  
ATOM   1952  H42   C    61      29.078  31.836  56.660  1.00  0.00           H  
ATOM   1953  N3    C    61      31.871  30.773  57.388  1.00  0.00           N  
ATOM   1954  C2    C    61      33.122  31.135  57.271  1.00  0.00           C  
ATOM   1955  O2    C    61      33.924  30.366  57.794  1.00  0.00           O  
ATOM   1956  C3'   C    61      35.732  32.590  54.413  1.00  0.00           C  
ATOM   1957  H3'   C    61      34.766  32.510  53.915  1.00  0.00           H  
ATOM   1958  C2'   C    61      35.665  31.767  55.760  1.00  0.00           C  
ATOM   1959  H2'   C    61      35.124  30.831  55.623  1.00  0.00           H  
ATOM   1960  O2'   C    61      37.044  31.676  56.073  1.00  0.00           O  
ATOM   1961 HO2'   C    61      37.462  32.111  55.327  1.00  0.00           H  
ATOM   1962  O3'   C    61      36.847  32.238  53.614  1.00  0.00           O  
ATOM   1963  P     U    62      36.825  31.146  52.398  1.00  0.00           P  
ATOM   1964  OP1   U    62      38.196  30.840  52.039  1.00  0.00           O  
ATOM   1965  OP2   U    62      35.915  31.775  51.460  1.00  0.00           O  
ATOM   1966  O5'   U    62      36.051  29.962  53.063  1.00  0.00           O  
ATOM   1967  C5'   U    62      36.655  28.909  53.855  1.00  0.00           C  
ATOM   1968  H5'   U    62      37.121  29.494  54.648  1.00  0.00           H  
ATOM   1969 H5''   U    62      37.504  28.397  53.402  1.00  0.00           H  
ATOM   1970  C4'   U    62      35.690  27.862  54.358  1.00  0.00           C  
ATOM   1971  H4'   U    62      36.308  27.099  54.831  1.00  0.00           H  
ATOM   1972  O4'   U    62      34.737  28.399  55.341  1.00  0.00           O  
ATOM   1973  C1'   U    62      33.522  27.671  55.186  1.00  0.00           C  
ATOM   1974  H1'   U    62      33.321  27.158  56.126  1.00  0.00           H  
ATOM   1975  N1    U    62      32.357  28.565  54.848  1.00  0.00           N  
ATOM   1976  C6    U    62      32.520  29.752  54.185  1.00  0.00           C  
ATOM   1977  H6    U    62      33.520  30.103  53.978  1.00  0.00           H  
ATOM   1978  C5    U    62      31.385  30.466  53.753  1.00  0.00           C  
ATOM   1979  H5    U    62      31.459  31.396  53.209  1.00  0.00           H  
ATOM   1980  C4    U    62      30.034  30.106  54.072  1.00  0.00           C  
ATOM   1981  O4    U    62      29.002  30.715  53.782  1.00  0.00           O  
ATOM   1982  N3    U    62      30.012  28.933  54.830  1.00  0.00           N  
ATOM   1983  H3    U    62      29.106  28.512  54.980  1.00  0.00           H  
ATOM   1984  C2    U    62      31.079  28.187  55.231  1.00  0.00           C  
ATOM   1985  O2    U    62      30.821  27.127  55.787  1.00  0.00           O  
ATOM   1986  C3'   U    62      34.810  27.369  53.209  1.00  0.00           C  
ATOM   1987  H3'   U    62      34.372  28.235  52.713  1.00  0.00           H  
ATOM   1988  C2'   U    62      33.750  26.687  54.114  1.00  0.00           C  
ATOM   1989  H2'   U    62      32.866  26.352  53.571  1.00  0.00           H  
ATOM   1990  O2'   U    62      34.185  25.471  54.798  1.00  0.00           O  
ATOM   1991 HO2'   U    62      34.935  25.084  54.340  1.00  0.00           H  
ATOM   1992  O3'   U    62      35.357  26.468  52.261  1.00  0.00           O  
ATOM   1993  P     G    63      34.588  26.269  50.843  1.00  0.00           P  
ATOM   1994  OP1   G    63      35.529  25.767  49.834  1.00  0.00           O  
ATOM   1995  OP2   G    63      33.842  27.452  50.534  1.00  0.00           O  
ATOM   1996  O5'   G    63      33.371  25.194  51.100  1.00  0.00           O  
ATOM   1997  C5'   G    63      33.653  23.843  51.459  1.00  0.00           C  
ATOM   1998  H5'   G    63      34.418  23.828  52.235  1.00  0.00           H  
ATOM   1999 H5''   G    63      34.161  23.226  50.718  1.00  0.00           H  
ATOM   2000  C4'   G    63      32.326  23.197  51.967  1.00  0.00           C  
ATOM   2001  H4'   G    63      32.619  22.180  52.225  1.00  0.00           H  
ATOM   2002  O4'   G    63      31.631  23.909  52.954  1.00  0.00           O  
ATOM   2003  C1'   G    63      30.244  23.746  52.869  1.00  0.00           C  
ATOM   2004  H1'   G    63      29.925  23.393  53.850  1.00  0.00           H  
ATOM   2005  N9    G    63      29.514  24.969  52.660  1.00  0.00           N  
ATOM   2006  C8    G    63      29.982  26.170  52.152  1.00  0.00           C  
ATOM   2007  H8    G    63      30.997  26.303  51.808  1.00  0.00           H  
ATOM   2008  N7    G    63      29.064  27.081  52.173  1.00  0.00           N  
ATOM   2009  C5    G    63      27.935  26.437  52.617  1.00  0.00           C  
ATOM   2010  C6    G    63      26.534  26.866  52.649  1.00  0.00           C  
ATOM   2011  O6    G    63      26.048  27.937  52.257  1.00  0.00           O  
ATOM   2012  N1    G    63      25.671  25.867  53.103  1.00  0.00           N  
ATOM   2013  H1    G    63      24.701  26.074  53.294  1.00  0.00           H  
ATOM   2014  C2    G    63      26.139  24.684  53.608  1.00  0.00           C  
ATOM   2015  N2    G    63      25.186  23.951  53.899  1.00  0.00           N  
ATOM   2016  H21   G    63      24.276  24.318  54.139  1.00  0.00           H  
ATOM   2017  H22   G    63      25.454  22.986  54.031  1.00  0.00           H  
ATOM   2018  N3    G    63      27.340  24.248  53.451  1.00  0.00           N  
ATOM   2019  C4    G    63      28.164  25.111  52.924  1.00  0.00           C  
ATOM   2020  C3'   G    63      31.218  23.118  50.840  1.00  0.00           C  
ATOM   2021  H3'   G    63      31.079  24.063  50.316  1.00  0.00           H  
ATOM   2022  C2'   G    63      30.012  22.765  51.722  1.00  0.00           C  
ATOM   2023  H2'   G    63      29.090  22.986  51.184  1.00  0.00           H  
ATOM   2024  O2'   G    63      29.938  21.459  52.219  1.00  0.00           O  
ATOM   2025 HO2'   G    63      30.714  20.959  51.954  1.00  0.00           H  
ATOM   2026  O3'   G    63      31.426  22.168  49.877  1.00  0.00           O  
ATOM   2027  P     U    64      30.498  22.012  48.623  1.00  0.00           P  
ATOM   2028  OP1   U    64      30.845  20.726  47.863  1.00  0.00           O  
ATOM   2029  OP2   U    64      30.503  23.255  47.775  1.00  0.00           O  
ATOM   2030  O5'   U    64      29.030  21.861  49.113  1.00  0.00           O  
ATOM   2031  C5'   U    64      28.501  20.609  49.548  1.00  0.00           C  
ATOM   2032  H5'   U    64      29.114  20.093  50.287  1.00  0.00           H  
ATOM   2033 H5''   U    64      28.351  19.926  48.712  1.00  0.00           H  
ATOM   2034  C4'   U    64      27.075  20.790  50.121  1.00  0.00           C  
ATOM   2035  H4'   U    64      26.766  19.891  50.653  1.00  0.00           H  
ATOM   2036  O4'   U    64      26.777  21.902  51.003  1.00  0.00           O  
ATOM   2037  C1'   U    64      25.484  22.410  50.720  1.00  0.00           C  
ATOM   2038  H1'   U    64      24.908  22.153  51.609  1.00  0.00           H  
ATOM   2039  N1    U    64      25.438  23.846  50.379  1.00  0.00           N  
ATOM   2040  C6    U    64      26.517  24.530  49.918  1.00  0.00           C  
ATOM   2041  H6    U    64      27.448  24.023  49.708  1.00  0.00           H  
ATOM   2042  C5    U    64      26.404  25.852  49.499  1.00  0.00           C  
ATOM   2043  H5    U    64      27.194  26.440  49.056  1.00  0.00           H  
ATOM   2044  C4    U    64      25.112  26.541  49.555  1.00  0.00           C  
ATOM   2045  O4    U    64      24.852  27.667  49.161  1.00  0.00           O  
ATOM   2046  N3    U    64      24.134  25.849  50.150  1.00  0.00           N  
ATOM   2047  H3    U    64      23.268  26.367  50.185  1.00  0.00           H  
ATOM   2048  C2    U    64      24.263  24.507  50.568  1.00  0.00           C  
ATOM   2049  O2    U    64      23.213  23.927  50.879  1.00  0.00           O  
ATOM   2050  C3'   U    64      26.141  21.066  48.943  1.00  0.00           C  
ATOM   2051  H3'   U    64      26.621  21.868  48.382  1.00  0.00           H  
ATOM   2052  C2'   U    64      24.880  21.553  49.666  1.00  0.00           C  
ATOM   2053  H2'   U    64      24.228  22.159  49.037  1.00  0.00           H  
ATOM   2054  O2'   U    64      24.162  20.427  50.292  1.00  0.00           O  
ATOM   2055 HO2'   U    64      23.658  19.973  49.612  1.00  0.00           H  
ATOM   2056  O3'   U    64      25.946  19.953  48.062  1.00  0.00           O  
ATOM   2057  P     G    65      25.496  20.125  46.507  1.00  0.00           P  
ATOM   2058  OP1   G    65      25.628  18.767  45.857  1.00  0.00           O  
ATOM   2059  OP2   G    65      26.383  21.216  46.052  1.00  0.00           O  
ATOM   2060  O5'   G    65      24.009  20.744  46.436  1.00  0.00           O  
ATOM   2061  C5'   G    65      22.865  19.946  46.827  1.00  0.00           C  
ATOM   2062  H5'   G    65      23.059  19.533  47.817  1.00  0.00           H  
ATOM   2063 H5''   G    65      22.800  19.207  46.028  1.00  0.00           H  
ATOM   2064  C4'   G    65      21.567  20.750  46.982  1.00  0.00           C  
ATOM   2065  H4'   G    65      20.827  20.066  47.397  1.00  0.00           H  
ATOM   2066  O4'   G    65      21.749  21.783  47.962  1.00  0.00           O  
ATOM   2067  C1'   G    65      20.838  22.845  47.693  1.00  0.00           C  
ATOM   2068  H1'   G    65      20.241  23.164  48.548  1.00  0.00           H  
ATOM   2069  N9    G    65      21.583  24.061  47.371  1.00  0.00           N  
ATOM   2070  C8    G    65      22.928  24.221  47.355  1.00  0.00           C  
ATOM   2071  H8    G    65      23.628  23.426  47.568  1.00  0.00           H  
ATOM   2072  N7    G    65      23.325  25.469  47.214  1.00  0.00           N  
ATOM   2073  C5    G    65      22.123  26.228  47.132  1.00  0.00           C  
ATOM   2074  C6    G    65      21.812  27.593  47.091  1.00  0.00           C  
ATOM   2075  O6    G    65      22.574  28.554  47.053  1.00  0.00           O  
ATOM   2076  N1    G    65      20.475  27.879  47.076  1.00  0.00           N  
ATOM   2077  H1    G    65      20.126  28.822  46.981  1.00  0.00           H  
ATOM   2078  C2    G    65      19.503  26.957  47.163  1.00  0.00           C  
ATOM   2079  N2    G    65      18.239  27.427  47.324  1.00  0.00           N  
ATOM   2080  H21   G    65      18.114  28.427  47.258  1.00  0.00           H  
ATOM   2081  H22   G    65      17.460  26.786  47.290  1.00  0.00           H  
ATOM   2082  N3    G    65      19.739  25.688  47.253  1.00  0.00           N  
ATOM   2083  C4    G    65      21.047  25.346  47.207  1.00  0.00           C  
ATOM   2084  C3'   G    65      20.829  21.365  45.798  1.00  0.00           C  
ATOM   2085  H3'   G    65      21.622  21.806  45.194  1.00  0.00           H  
ATOM   2086  C2'   G    65      19.981  22.443  46.511  1.00  0.00           C  
ATOM   2087  H2'   G    65      19.844  23.262  45.805  1.00  0.00           H  
ATOM   2088  O2'   G    65      18.814  21.805  46.943  1.00  0.00           O  
ATOM   2089 HO2'   G    65      18.700  21.075  46.329  1.00  0.00           H  
ATOM   2090  O3'   G    65      19.966  20.382  45.088  1.00  0.00           O  
ATOM   2091  P     U    66      19.778  20.533  43.545  1.00  0.00           P  
ATOM   2092  OP1   U    66      18.680  19.613  43.263  1.00  0.00           O  
ATOM   2093  OP2   U    66      21.054  20.293  42.912  1.00  0.00           O  
ATOM   2094  O5'   U    66      19.363  22.056  43.383  1.00  0.00           O  
ATOM   2095  C5'   U    66      17.970  22.403  43.576  1.00  0.00           C  
ATOM   2096  H5'   U    66      17.605  22.144  44.570  1.00  0.00           H  
ATOM   2097 H5''   U    66      17.422  21.899  42.780  1.00  0.00           H  
ATOM   2098  C4'   U    66      17.651  23.920  43.466  1.00  0.00           C  
ATOM   2099  H4'   U    66      16.630  24.042  43.827  1.00  0.00           H  
ATOM   2100  O4'   U    66      18.496  24.595  44.275  1.00  0.00           O  
ATOM   2101  C1'   U    66      18.534  25.962  43.838  1.00  0.00           C  
ATOM   2102  H1'   U    66      18.013  26.648  44.506  1.00  0.00           H  
ATOM   2103  N1    U    66      19.951  26.458  43.754  1.00  0.00           N  
ATOM   2104  C6    U    66      21.029  25.656  43.721  1.00  0.00           C  
ATOM   2105  H6    U    66      20.867  24.591  43.641  1.00  0.00           H  
ATOM   2106  C5    U    66      22.302  26.147  43.798  1.00  0.00           C  
ATOM   2107  H5    U    66      23.134  25.472  43.935  1.00  0.00           H  
ATOM   2108  C4    U    66      22.577  27.543  43.707  1.00  0.00           C  
ATOM   2109  O4    U    66      23.646  28.085  43.447  1.00  0.00           O  
ATOM   2110  N3    U    66      21.438  28.306  43.531  1.00  0.00           N  
ATOM   2111  H3    U    66      21.497  29.312  43.460  1.00  0.00           H  
ATOM   2112  C2    U    66      20.116  27.858  43.632  1.00  0.00           C  
ATOM   2113  O2    U    66      19.197  28.650  43.626  1.00  0.00           O  
ATOM   2114  C3'   U    66      17.921  24.492  42.035  1.00  0.00           C  
ATOM   2115  H3'   U    66      18.940  24.233  41.747  1.00  0.00           H  
ATOM   2116  C2'   U    66      17.917  26.004  42.443  1.00  0.00           C  
ATOM   2117  H2'   U    66      18.404  26.697  41.757  1.00  0.00           H  
ATOM   2118  O2'   U    66      16.531  26.335  42.687  1.00  0.00           O  
ATOM   2119 HO2'   U    66      16.332  27.070  42.102  1.00  0.00           H  
ATOM   2120  O3'   U    66      17.070  23.994  41.048  1.00  0.00           O  
ATOM   2121  P     C    67      17.207  24.467  39.455  1.00  0.00           P  
ATOM   2122  OP1   C    67      16.184  23.766  38.666  1.00  0.00           O  
ATOM   2123  OP2   C    67      18.659  24.236  39.076  1.00  0.00           O  
ATOM   2124  O5'   C    67      16.978  26.006  39.361  1.00  0.00           O  
ATOM   2125  C5'   C    67      15.718  26.441  39.601  1.00  0.00           C  
ATOM   2126  H5'   C    67      15.269  26.216  40.568  1.00  0.00           H  
ATOM   2127 H5''   C    67      15.005  26.067  38.866  1.00  0.00           H  
ATOM   2128  C4'   C    67      15.731  27.925  39.506  1.00  0.00           C  
ATOM   2129  H4'   C    67      14.697  28.264  39.563  1.00  0.00           H  
ATOM   2130  O4'   C    67      16.412  28.438  40.629  1.00  0.00           O  
ATOM   2131  C1'   C    67      16.956  29.678  40.369  1.00  0.00           C  
ATOM   2132  H1'   C    67      16.544  30.409  41.064  1.00  0.00           H  
ATOM   2133  N1    C    67      18.403  29.607  40.413  1.00  0.00           N  
ATOM   2134  C6    C    67      19.137  28.467  40.183  1.00  0.00           C  
ATOM   2135  H6    C    67      18.657  27.520  39.982  1.00  0.00           H  
ATOM   2136  C5    C    67      20.499  28.404  40.381  1.00  0.00           C  
ATOM   2137  H5    C    67      21.013  27.462  40.255  1.00  0.00           H  
ATOM   2138  C4    C    67      21.099  29.646  40.662  1.00  0.00           C  
ATOM   2139  N4    C    67      22.451  29.671  40.648  1.00  0.00           N  
ATOM   2140  H41   C    67      22.939  30.518  40.904  1.00  0.00           H  
ATOM   2141  H42   C    67      22.933  28.787  40.569  1.00  0.00           H  
ATOM   2142  N3    C    67      20.445  30.731  40.846  1.00  0.00           N  
ATOM   2143  C2    C    67      19.057  30.790  40.811  1.00  0.00           C  
ATOM   2144  O2    C    67      18.514  31.870  41.064  1.00  0.00           O  
ATOM   2145  C3'   C    67      16.260  28.561  38.242  1.00  0.00           C  
ATOM   2146  H3'   C    67      17.204  28.107  37.939  1.00  0.00           H  
ATOM   2147  C2'   C    67      16.585  29.970  38.884  1.00  0.00           C  
ATOM   2148  H2'   C    67      17.367  30.407  38.263  1.00  0.00           H  
ATOM   2149  O2'   C    67      15.420  30.714  38.724  1.00  0.00           O  
ATOM   2150 HO2'   C    67      15.092  30.581  37.832  1.00  0.00           H  
ATOM   2151  O3'   C    67      15.411  28.558  37.096  1.00  0.00           O  
ATOM   2152  P     C    68      15.873  28.437  35.569  1.00  0.00           P  
ATOM   2153  OP1   C    68      14.614  28.196  34.711  1.00  0.00           O  
ATOM   2154  OP2   C    68      16.968  27.460  35.495  1.00  0.00           O  
ATOM   2155  O5'   C    68      16.499  29.879  35.317  1.00  0.00           O  
ATOM   2156  C5'   C    68      15.752  31.082  35.068  1.00  0.00           C  
ATOM   2157  H5'   C    68      15.217  31.303  35.991  1.00  0.00           H  
ATOM   2158 H5''   C    68      15.141  30.853  34.195  1.00  0.00           H  
ATOM   2159  C4'   C    68      16.711  32.261  34.763  1.00  0.00           C  
ATOM   2160  H4'   C    68      16.098  33.119  34.490  1.00  0.00           H  
ATOM   2161  O4'   C    68      17.450  32.557  35.894  1.00  0.00           O  
ATOM   2162  C1'   C    68      18.761  33.131  35.434  1.00  0.00           C  
ATOM   2163  H1'   C    68      18.801  34.168  35.766  1.00  0.00           H  
ATOM   2164  N1    C    68      20.024  32.538  35.987  1.00  0.00           N  
ATOM   2165  C6    C    68      20.110  31.239  36.456  1.00  0.00           C  
ATOM   2166  H6    C    68      19.262  30.578  36.353  1.00  0.00           H  
ATOM   2167  C5    C    68      21.159  30.846  37.202  1.00  0.00           C  
ATOM   2168  H5    C    68      21.113  29.899  37.719  1.00  0.00           H  
ATOM   2169  C4    C    68      22.222  31.791  37.416  1.00  0.00           C  
ATOM   2170  N4    C    68      23.273  31.302  37.997  1.00  0.00           N  
ATOM   2171  H41   C    68      23.913  32.059  38.187  1.00  0.00           H  
ATOM   2172  H42   C    68      23.313  30.413  38.475  1.00  0.00           H  
ATOM   2173  N3    C    68      22.230  33.008  36.952  1.00  0.00           N  
ATOM   2174  C2    C    68      21.143  33.406  36.183  1.00  0.00           C  
ATOM   2175  O2    C    68      21.083  34.573  35.907  1.00  0.00           O  
ATOM   2176  C3'   C    68      17.735  31.933  33.684  1.00  0.00           C  
ATOM   2177  H3'   C    68      18.095  30.910  33.791  1.00  0.00           H  
ATOM   2178  C2'   C    68      18.806  32.970  33.951  1.00  0.00           C  
ATOM   2179  H2'   C    68      19.700  32.511  33.528  1.00  0.00           H  
ATOM   2180  O2'   C    68      18.507  34.205  33.279  1.00  0.00           O  
ATOM   2181 HO2'   C    68      18.473  33.951  32.354  1.00  0.00           H  
ATOM   2182  O3'   C    68      17.237  31.956  32.336  1.00  0.00           O  
ATOM   2183  P     G    69      18.166  31.621  31.160  1.00  0.00           P  
ATOM   2184  OP1   G    69      17.447  31.025  30.009  1.00  0.00           O  
ATOM   2185  OP2   G    69      19.353  30.897  31.654  1.00  0.00           O  
ATOM   2186  O5'   G    69      18.503  33.182  30.786  1.00  0.00           O  
ATOM   2187  C5'   G    69      17.707  33.954  29.955  1.00  0.00           C  
ATOM   2188  H5'   G    69      16.681  34.009  30.318  1.00  0.00           H  
ATOM   2189 H5''   G    69      17.641  33.436  28.998  1.00  0.00           H  
ATOM   2190  C4'   G    69      18.185  35.364  29.676  1.00  0.00           C  
ATOM   2191  H4'   G    69      17.628  35.622  28.775  1.00  0.00           H  
ATOM   2192  O4'   G    69      17.903  36.165  30.819  1.00  0.00           O  
ATOM   2193  C1'   G    69      19.087  36.839  31.098  1.00  0.00           C  
ATOM   2194  H1'   G    69      19.060  37.809  30.603  1.00  0.00           H  
ATOM   2195  N9    G    69      19.094  37.119  32.567  1.00  0.00           N  
ATOM   2196  C8    G    69      20.111  36.989  33.433  1.00  0.00           C  
ATOM   2197  H8    G    69      20.940  36.332  33.216  1.00  0.00           H  
ATOM   2198  N7    G    69      19.914  37.464  34.600  1.00  0.00           N  
ATOM   2199  C5    G    69      18.674  38.058  34.505  1.00  0.00           C  
ATOM   2200  C6    G    69      17.793  38.614  35.563  1.00  0.00           C  
ATOM   2201  O6    G    69      18.013  38.661  36.801  1.00  0.00           O  
ATOM   2202  N1    G    69      16.565  39.114  35.143  1.00  0.00           N  
ATOM   2203  H1    G    69      16.047  39.685  35.795  1.00  0.00           H  
ATOM   2204  C2    G    69      16.296  39.121  33.836  1.00  0.00           C  
ATOM   2205  N2    G    69      15.142  39.566  33.514  1.00  0.00           N  
ATOM   2206  H21   G    69      14.639  40.019  34.264  1.00  0.00           H  
ATOM   2207  H22   G    69      14.838  39.479  32.555  1.00  0.00           H  
ATOM   2208  N3    G    69      17.016  38.526  32.847  1.00  0.00           N  
ATOM   2209  C4    G    69      18.200  37.957  33.226  1.00  0.00           C  
ATOM   2210  C3'   G    69      19.680  35.451  29.332  1.00  0.00           C  
ATOM   2211  H3'   G    69      20.112  34.502  29.015  1.00  0.00           H  
ATOM   2212  C2'   G    69      20.275  36.064  30.646  1.00  0.00           C  
ATOM   2213  H2'   G    69      20.394  35.247  31.358  1.00  0.00           H  
ATOM   2214  O2'   G    69      21.423  36.829  30.439  1.00  0.00           O  
ATOM   2215 HO2'   G    69      21.142  37.419  29.736  1.00  0.00           H  
ATOM   2216  O3'   G    69      19.872  36.522  28.423  1.00  0.00           O  
ATOM   2217  P     C    70      20.053  36.173  26.889  1.00  0.00           P  
ATOM   2218  OP1   C    70      19.596  34.809  26.648  1.00  0.00           O  
ATOM   2219  OP2   C    70      21.488  36.341  26.665  1.00  0.00           O  
ATOM   2220  O5'   C    70      19.180  37.225  26.103  1.00  0.00           O  
ATOM   2221  C5'   C    70      19.423  38.599  26.179  1.00  0.00           C  
ATOM   2222  H5'   C    70      19.181  39.159  25.276  1.00  0.00           H  
ATOM   2223 H5''   C    70      20.496  38.684  26.352  1.00  0.00           H  
ATOM   2224  C4'   C    70      18.702  39.273  27.331  1.00  0.00           C  
ATOM   2225  H4'   C    70      18.994  39.057  28.358  1.00  0.00           H  
ATOM   2226  O4'   C    70      18.760  40.721  27.121  1.00  0.00           O  
ATOM   2227  C1'   C    70      17.709  41.307  27.738  1.00  0.00           C  
ATOM   2228  H1'   C    70      17.917  41.577  28.773  1.00  0.00           H  
ATOM   2229  N1    C    70      17.120  42.537  27.026  1.00  0.00           N  
ATOM   2230  C6    C    70      17.465  42.881  25.764  1.00  0.00           C  
ATOM   2231  H6    C    70      18.133  42.268  25.176  1.00  0.00           H  
ATOM   2232  C5    C    70      16.998  44.050  25.263  1.00  0.00           C  
ATOM   2233  H5    C    70      17.363  44.393  24.306  1.00  0.00           H  
ATOM   2234  C4    C    70      16.245  44.840  26.063  1.00  0.00           C  
ATOM   2235  N4    C    70      15.743  45.869  25.506  1.00  0.00           N  
ATOM   2236  H41   C    70      15.230  46.584  26.002  1.00  0.00           H  
ATOM   2237  H42   C    70      16.043  46.100  24.569  1.00  0.00           H  
ATOM   2238  N3    C    70      15.877  44.524  27.280  1.00  0.00           N  
ATOM   2239  C2    C    70      16.263  43.313  27.812  1.00  0.00           C  
ATOM   2240  O2    C    70      15.934  42.994  28.927  1.00  0.00           O  
ATOM   2241  C3'   C    70      17.182  38.953  27.243  1.00  0.00           C  
ATOM   2242  H3'   C    70      16.885  38.899  26.196  1.00  0.00           H  
ATOM   2243  C2'   C    70      16.627  40.190  27.798  1.00  0.00           C  
ATOM   2244  H2'   C    70      15.792  40.476  27.159  1.00  0.00           H  
ATOM   2245  O2'   C    70      16.294  39.991  29.129  1.00  0.00           O  
ATOM   2246 HO2'   C    70      16.022  39.074  29.216  1.00  0.00           H  
ATOM   2247  O3'   C    70      16.808  37.736  27.876  1.00  0.00           O  
ATOM   2248  P     G    71      15.416  37.063  27.379  1.00  0.00           P  
ATOM   2249  OP1   G    71      15.440  35.585  27.471  1.00  0.00           O  
ATOM   2250  OP2   G    71      14.932  37.644  26.122  1.00  0.00           O  
ATOM   2251  O5'   G    71      14.466  37.588  28.560  1.00  0.00           O  
ATOM   2252  C5'   G    71      14.455  37.095  29.855  1.00  0.00           C  
ATOM   2253  H5'   G    71      15.410  37.317  30.332  1.00  0.00           H  
ATOM   2254 H5''   G    71      14.395  36.007  29.839  1.00  0.00           H  
ATOM   2255  C4'   G    71      13.347  37.696  30.651  1.00  0.00           C  
ATOM   2256  H4'   G    71      13.389  37.066  31.540  1.00  0.00           H  
ATOM   2257  O4'   G    71      13.609  39.062  30.937  1.00  0.00           O  
ATOM   2258  C1'   G    71      12.406  39.698  31.222  1.00  0.00           C  
ATOM   2259  H1'   G    71      12.344  40.035  32.257  1.00  0.00           H  
ATOM   2260  N9    G    71      12.313  40.909  30.397  1.00  0.00           N  
ATOM   2261  C8    G    71      13.203  41.469  29.525  1.00  0.00           C  
ATOM   2262  H8    G    71      14.084  40.992  29.122  1.00  0.00           H  
ATOM   2263  N7    G    71      12.820  42.646  29.039  1.00  0.00           N  
ATOM   2264  C5    G    71      11.676  42.963  29.772  1.00  0.00           C  
ATOM   2265  C6    G    71      10.657  44.015  29.715  1.00  0.00           C  
ATOM   2266  O6    G    71      10.717  45.061  29.066  1.00  0.00           O  
ATOM   2267  N1    G    71       9.516  43.786  30.468  1.00  0.00           N  
ATOM   2268  H1    G    71       8.774  44.467  30.395  1.00  0.00           H  
ATOM   2269  C2    G    71       9.396  42.635  31.204  1.00  0.00           C  
ATOM   2270  N2    G    71       8.169  42.486  31.688  1.00  0.00           N  
ATOM   2271  H21   G    71       7.532  43.261  31.566  1.00  0.00           H  
ATOM   2272  H22   G    71       7.945  41.658  32.221  1.00  0.00           H  
ATOM   2273  N3    G    71      10.136  41.571  31.253  1.00  0.00           N  
ATOM   2274  C4    G    71      11.308  41.828  30.533  1.00  0.00           C  
ATOM   2275  C3'   G    71      11.989  37.565  29.958  1.00  0.00           C  
ATOM   2276  H3'   G    71      12.126  37.937  28.943  1.00  0.00           H  
ATOM   2277  C2'   G    71      11.307  38.631  30.885  1.00  0.00           C  
ATOM   2278  H2'   G    71      10.492  39.179  30.412  1.00  0.00           H  
ATOM   2279  O2'   G    71      10.871  37.977  32.034  1.00  0.00           O  
ATOM   2280 HO2'   G    71      10.146  37.367  31.881  1.00  0.00           H  
ATOM   2281  O3'   G    71      11.410  36.282  30.038  1.00  0.00           O  
ATOM   2282  P     C    72      10.132  35.878  29.217  1.00  0.00           P  
ATOM   2283  OP1   C    72       9.804  34.495  29.543  1.00  0.00           O  
ATOM   2284  OP2   C    72      10.335  36.237  27.830  1.00  0.00           O  
ATOM   2285  O5'   C    72       8.974  36.735  29.758  1.00  0.00           O  
ATOM   2286  C5'   C    72       8.135  36.345  30.840  1.00  0.00           C  
ATOM   2287  H5'   C    72       8.684  36.327  31.782  1.00  0.00           H  
ATOM   2288 H5''   C    72       7.739  35.330  30.793  1.00  0.00           H  
ATOM   2289  C4'   C    72       6.940  37.231  30.812  1.00  0.00           C  
ATOM   2290  H4'   C    72       6.248  36.973  31.614  1.00  0.00           H  
ATOM   2291  O4'   C    72       7.327  38.548  31.072  1.00  0.00           O  
ATOM   2292  C1'   C    72       6.525  39.430  30.294  1.00  0.00           C  
ATOM   2293  H1'   C    72       5.956  40.069  30.969  1.00  0.00           H  
ATOM   2294  N1    C    72       7.419  40.320  29.399  1.00  0.00           N  
ATOM   2295  C6    C    72       8.559  39.840  28.701  1.00  0.00           C  
ATOM   2296  H6    C    72       8.970  38.850  28.827  1.00  0.00           H  
ATOM   2297  C5    C    72       9.259  40.641  27.856  1.00  0.00           C  
ATOM   2298  H5    C    72      10.230  40.281  27.552  1.00  0.00           H  
ATOM   2299  C4    C    72       8.688  41.909  27.650  1.00  0.00           C  
ATOM   2300  N4    C    72       9.330  42.718  26.888  1.00  0.00           N  
ATOM   2301  H41   C    72       8.966  43.625  26.630  1.00  0.00           H  
ATOM   2302  H42   C    72      10.207  42.453  26.464  1.00  0.00           H  
ATOM   2303  N3    C    72       7.591  42.347  28.185  1.00  0.00           N  
ATOM   2304  C2    C    72       6.872  41.542  29.023  1.00  0.00           C  
ATOM   2305  O2    C    72       5.855  42.008  29.534  1.00  0.00           O  
ATOM   2306  C3'   C    72       6.186  37.284  29.488  1.00  0.00           C  
ATOM   2307  H3'   C    72       6.909  37.273  28.673  1.00  0.00           H  
ATOM   2308  C2'   C    72       5.462  38.650  29.591  1.00  0.00           C  
ATOM   2309  H2'   C    72       5.280  39.054  28.595  1.00  0.00           H  
ATOM   2310  O2'   C    72       4.232  38.523  30.394  1.00  0.00           O  
ATOM   2311 HO2'   C    72       3.845  37.665  30.206  1.00  0.00           H  
ATOM   2312  O3'   C    72       5.268  36.172  29.319  1.00  0.00           O  
ATOM   2313  P     A    73       5.038  35.501  27.953  1.00  0.00           P  
ATOM   2314  OP1   A    73       4.300  34.276  28.134  1.00  0.00           O  
ATOM   2315  OP2   A    73       6.290  35.454  27.158  1.00  0.00           O  
ATOM   2316  O5'   A    73       4.105  36.570  27.197  1.00  0.00           O  
ATOM   2317  C5'   A    73       2.746  36.804  27.648  1.00  0.00           C  
ATOM   2318  H5'   A    73       2.785  36.907  28.733  1.00  0.00           H  
ATOM   2319 H5''   A    73       2.047  35.982  27.492  1.00  0.00           H  
ATOM   2320  C4'   A    73       2.221  38.072  26.975  1.00  0.00           C  
ATOM   2321  H4'   A    73       1.159  38.146  27.209  1.00  0.00           H  
ATOM   2322  O4'   A    73       2.963  39.108  27.498  1.00  0.00           O  
ATOM   2323  C1'   A    73       2.902  40.172  26.535  1.00  0.00           C  
ATOM   2324  H1'   A    73       2.504  40.991  27.134  1.00  0.00           H  
ATOM   2325  N9    A    73       4.246  40.623  26.065  1.00  0.00           N  
ATOM   2326  C8    A    73       5.455  39.919  26.118  1.00  0.00           C  
ATOM   2327  H8    A    73       5.456  38.884  26.427  1.00  0.00           H  
ATOM   2328  N7    A    73       6.456  40.551  25.591  1.00  0.00           N  
ATOM   2329  C5    A    73       5.829  41.760  25.167  1.00  0.00           C  
ATOM   2330  C6    A    73       6.199  42.931  24.531  1.00  0.00           C  
ATOM   2331  N6    A    73       7.431  43.341  24.235  1.00  0.00           N  
ATOM   2332  H61   A    73       7.607  44.292  23.941  1.00  0.00           H  
ATOM   2333  H62   A    73       8.237  42.755  24.398  1.00  0.00           H  
ATOM   2334  N1    A    73       5.400  43.908  24.179  1.00  0.00           N  
ATOM   2335  C2    A    73       4.108  43.705  24.322  1.00  0.00           C  
ATOM   2336  H2    A    73       3.432  44.482  23.999  1.00  0.00           H  
ATOM   2337  N3    A    73       3.531  42.612  24.866  1.00  0.00           N  
ATOM   2338  C4    A    73       4.486  41.700  25.336  1.00  0.00           C  
ATOM   2339  C3'   A    73       2.257  38.307  25.442  1.00  0.00           C  
ATOM   2340  H3'   A    73       3.266  38.076  25.100  1.00  0.00           H  
ATOM   2341  C2'   A    73       1.964  39.800  25.366  1.00  0.00           C  
ATOM   2342  H2'   A    73       2.235  40.289  24.431  1.00  0.00           H  
ATOM   2343  O2'   A    73       0.655  40.176  25.824  1.00  0.00           O  
ATOM   2344 HO2'   A    73       0.516  41.013  25.375  1.00  0.00           H  
ATOM   2345  O3'   A    73       1.368  37.542  24.694  1.00  0.00           O  
ATOM   2346  P     U    74       1.625  37.232  23.131  1.00  0.00           P  
ATOM   2347  OP1   U    74       0.508  36.328  22.601  1.00  0.00           O  
ATOM   2348  OP2   U    74       3.026  36.796  22.964  1.00  0.00           O  
ATOM   2349  O5'   U    74       1.517  38.633  22.373  1.00  0.00           O  
ATOM   2350  C5'   U    74       0.281  39.264  22.304  1.00  0.00           C  
ATOM   2351  H5'   U    74      -0.175  39.271  23.294  1.00  0.00           H  
ATOM   2352 H5''   U    74      -0.387  38.711  21.644  1.00  0.00           H  
ATOM   2353  C4'   U    74       0.441  40.749  21.786  1.00  0.00           C  
ATOM   2354  H4'   U    74      -0.510  41.275  21.860  1.00  0.00           H  
ATOM   2355  O4'   U    74       1.337  41.503  22.523  1.00  0.00           O  
ATOM   2356  C1'   U    74       1.861  42.469  21.646  1.00  0.00           C  
ATOM   2357  H1'   U    74       1.727  43.482  22.025  1.00  0.00           H  
ATOM   2358  N1    U    74       3.348  42.218  21.496  1.00  0.00           N  
ATOM   2359  C6    U    74       3.984  41.081  21.947  1.00  0.00           C  
ATOM   2360  H6    U    74       3.455  40.249  22.387  1.00  0.00           H  
ATOM   2361  C5    U    74       5.307  40.850  21.781  1.00  0.00           C  
ATOM   2362  H5    U    74       5.850  39.964  22.076  1.00  0.00           H  
ATOM   2363  C4    U    74       6.169  41.801  21.144  1.00  0.00           C  
ATOM   2364  O4    U    74       7.396  41.719  20.964  1.00  0.00           O  
ATOM   2365  N3    U    74       5.488  42.942  20.733  1.00  0.00           N  
ATOM   2366  H3    U    74       5.959  43.696  20.253  1.00  0.00           H  
ATOM   2367  C2    U    74       4.153  43.192  20.904  1.00  0.00           C  
ATOM   2368  O2    U    74       3.622  44.157  20.327  1.00  0.00           O  
ATOM   2369  C3'   U    74       0.892  40.704  20.374  1.00  0.00           C  
ATOM   2370  H3'   U    74       1.825  40.183  20.157  1.00  0.00           H  
ATOM   2371  C2'   U    74       1.161  42.250  20.286  1.00  0.00           C  
ATOM   2372  H2'   U    74       1.879  42.463  19.494  1.00  0.00           H  
ATOM   2373  O2'   U    74       0.043  43.089  20.258  1.00  0.00           O  
ATOM   2374 HO2'   U    74      -0.480  42.907  19.474  1.00  0.00           H  
ATOM   2375  O3'   U    74      -0.152  40.554  19.442  1.00  0.00           O  
ATOM   2376  P     U    75       0.142  40.184  17.942  1.00  0.00           P  
ATOM   2377  OP1   U    75      -1.035  40.473  17.143  1.00  0.00           O  
ATOM   2378  OP2   U    75       0.673  38.852  18.022  1.00  0.00           O  
ATOM   2379  O5'   U    75       1.348  41.160  17.496  1.00  0.00           O  
ATOM   2380  C5'   U    75       1.062  42.436  16.914  1.00  0.00           C  
ATOM   2381  H5'   U    75       0.703  43.066  17.728  1.00  0.00           H  
ATOM   2382 H5''   U    75       0.262  42.389  16.176  1.00  0.00           H  
ATOM   2383  C4'   U    75       2.311  42.979  16.258  1.00  0.00           C  
ATOM   2384  H4'   U    75       2.202  43.973  15.825  1.00  0.00           H  
ATOM   2385  O4'   U    75       3.365  43.058  17.169  1.00  0.00           O  
ATOM   2386  C1'   U    75       4.593  43.053  16.460  1.00  0.00           C  
ATOM   2387  H1'   U    75       5.036  44.047  16.523  1.00  0.00           H  
ATOM   2388  N1    U    75       5.576  42.102  17.249  1.00  0.00           N  
ATOM   2389  C6    U    75       5.148  40.987  17.844  1.00  0.00           C  
ATOM   2390  H6    U    75       4.088  40.833  17.980  1.00  0.00           H  
ATOM   2391  C5    U    75       6.097  40.082  18.294  1.00  0.00           C  
ATOM   2392  H5    U    75       5.661  39.255  18.834  1.00  0.00           H  
ATOM   2393  C4    U    75       7.507  40.316  18.206  1.00  0.00           C  
ATOM   2394  O4    U    75       8.510  39.581  18.499  1.00  0.00           O  
ATOM   2395  N3    U    75       7.855  41.499  17.755  1.00  0.00           N  
ATOM   2396  H3    U    75       8.849  41.675  17.774  1.00  0.00           H  
ATOM   2397  C2    U    75       6.962  42.386  17.157  1.00  0.00           C  
ATOM   2398  O2    U    75       7.392  43.361  16.476  1.00  0.00           O  
ATOM   2399  C3'   U    75       2.892  42.059  15.186  1.00  0.00           C  
ATOM   2400  H3'   U    75       2.866  41.021  15.517  1.00  0.00           H  
ATOM   2401  C2'   U    75       4.399  42.569  15.029  1.00  0.00           C  
ATOM   2402  H2'   U    75       5.139  41.879  14.622  1.00  0.00           H  
ATOM   2403  O2'   U    75       4.506  43.726  14.223  1.00  0.00           O  
ATOM   2404 HO2'   U    75       3.697  43.757  13.707  1.00  0.00           H  
ATOM   2405  O3'   U    75       2.238  42.155  13.927  1.00  0.00           O  
ATOM   2406  P    U3    76       2.512  41.036  12.765  1.00  0.00           P  
ATOM   2407  OP1  U3    76       1.364  40.933  11.845  1.00  0.00           O  
ATOM   2408  OP2  U3    76       2.953  39.783  13.422  1.00  0.00           O  
ATOM   2409  O5'  U3    76       3.690  41.768  12.111  1.00  0.00           O  
ATOM   2410  C5'  U3    76       3.540  42.665  10.985  1.00  0.00           C  
ATOM   2411  H5'  U3    76       3.087  43.585  11.357  1.00  0.00           H  
ATOM   2412 H5''  U3    76       3.010  42.209  10.149  1.00  0.00           H  
ATOM   2413  C4'  U3    76       4.924  43.052  10.556  1.00  0.00           C  
ATOM   2414  H4'  U3    76       4.922  43.930   9.909  1.00  0.00           H  
ATOM   2415  O4'  U3    76       5.687  43.349  11.698  1.00  0.00           O  
ATOM   2416  C1'  U3    76       7.067  43.075  11.366  1.00  0.00           C  
ATOM   2417  H1'  U3    76       7.545  44.015  11.089  1.00  0.00           H  
ATOM   2418  N1   U3    76       7.688  42.485  12.540  1.00  0.00           N  
ATOM   2419  C6   U3    76       7.160  41.374  13.143  1.00  0.00           C  
ATOM   2420  H6   U3    76       6.127  41.104  12.984  1.00  0.00           H  
ATOM   2421  C5   U3    76       7.875  40.805  14.135  1.00  0.00           C  
ATOM   2422  H5   U3    76       7.463  39.963  14.671  1.00  0.00           H  
ATOM   2423  C4   U3    76       9.185  41.307  14.598  1.00  0.00           C  
ATOM   2424  O4   U3    76       9.775  40.860  15.580  1.00  0.00           O  
ATOM   2425  N3   U3    76       9.705  42.271  13.807  1.00  0.00           N  
ATOM   2426  H3   U3    76      10.667  42.523  13.982  1.00  0.00           H  
ATOM   2427  C2   U3    76       9.029  42.904  12.809  1.00  0.00           C  
ATOM   2428  O2   U3    76       9.511  43.864  12.289  1.00  0.00           O  
ATOM   2429  C3'  U3    76       5.646  41.893   9.857  1.00  0.00           C  
ATOM   2430  H3'  U3    76       5.440  40.911  10.283  1.00  0.00           H  
ATOM   2431  C2'  U3    76       7.110  42.115  10.118  1.00  0.00           C  
ATOM   2432  H2'  U3    76       7.607  41.159  10.280  1.00  0.00           H  
ATOM   2433  O2'  U3    76       7.822  42.860   9.044  1.00  0.00           O  
ATOM   2434 HO2'  U3    76       8.461  42.236   8.693  1.00  0.00           H  
ATOM   2435  O3'  U3    76       5.227  41.867   8.479  1.00  0.00           O  
ATOM   2436 HO3'  U3    76       5.773  41.273   7.959  1.00  0.00           H  
TER    2437       U3    76 
END   
