# Supplementary material for: Modelling the structures of frameshift-stimulatory pseudoknots from representative bat coronaviruses
Source: PLoS Comput Biol. 2023 May 19;19(5):e1011124. doi: 10.1371/journal.pcbi.1011124 (PMC10234561; doi:10.1371/journal.pcbi.1011124)
Supplement: S3 Data — PDB files for the top 3 representative clusters from each conformer (threaded/unthreaded) of each pseudoknot described in the main text, along with PDB files for the representative clusters shown in S8–S18 Figs. (ZIP) [file pcbi.1011124.s003.zip › SI_Model_PDB_files/Replicates with same initial structure/GLGC2_threaded_noMg_replicate1_cluster1.pdb]

ATOM      1 HO5'  G5     1      32.520  32.962  68.558  1.00  0.00           H  
ATOM      2  O5'  G5     1      32.815  32.251  67.984  1.00  0.00           O  
ATOM      3  C5'  G5     1      32.061  31.052  68.217  1.00  0.00           C  
ATOM      4  H5'  G5     1      32.319  30.760  69.235  1.00  0.00           H  
ATOM      5 H5''  G5     1      32.335  30.247  67.535  1.00  0.00           H  
ATOM      6  C4'  G5     1      30.581  31.226  68.131  1.00  0.00           C  
ATOM      7  H4'  G5     1      30.033  30.345  68.464  1.00  0.00           H  
ATOM      8  O4'  G5     1      30.137  32.477  68.645  1.00  0.00           O  
ATOM      9  C1'  G5     1      28.789  32.663  68.193  1.00  0.00           C  
ATOM     10  H1'  G5     1      28.126  32.341  68.996  1.00  0.00           H  
ATOM     11  N9   G5     1      28.630  34.173  68.010  1.00  0.00           N  
ATOM     12  C8   G5     1      29.472  35.208  68.334  1.00  0.00           C  
ATOM     13  H8   G5     1      30.440  35.084  68.796  1.00  0.00           H  
ATOM     14  N7   G5     1      28.931  36.416  68.238  1.00  0.00           N  
ATOM     15  C5   G5     1      27.724  36.145  67.630  1.00  0.00           C  
ATOM     16  C6   G5     1      26.653  37.039  67.238  1.00  0.00           C  
ATOM     17  O6   G5     1      26.779  38.301  67.253  1.00  0.00           O  
ATOM     18  N1   G5     1      25.534  36.362  66.768  1.00  0.00           N  
ATOM     19  H1   G5     1      24.799  36.917  66.355  1.00  0.00           H  
ATOM     20  C2   G5     1      25.399  35.089  66.645  1.00  0.00           C  
ATOM     21  N2   G5     1      24.351  34.736  65.921  1.00  0.00           N  
ATOM     22  H21  G5     1      23.608  35.386  65.709  1.00  0.00           H  
ATOM     23  H22  G5     1      24.370  33.759  65.666  1.00  0.00           H  
ATOM     24  N3   G5     1      26.355  34.142  66.939  1.00  0.00           N  
ATOM     25  C4   G5     1      27.471  34.759  67.571  1.00  0.00           C  
ATOM     26  C3'  G5     1      30.185  31.376  66.678  1.00  0.00           C  
ATOM     27  H3'  G5     1      30.842  32.121  66.230  1.00  0.00           H  
ATOM     28  C2'  G5     1      28.751  31.869  66.862  1.00  0.00           C  
ATOM     29  H2'  G5     1      28.588  32.534  66.013  1.00  0.00           H  
ATOM     30  O2'  G5     1      27.695  30.952  66.993  1.00  0.00           O  
ATOM     31 HO2'  G5     1      28.051  30.118  66.677  1.00  0.00           H  
ATOM     32  O3'  G5     1      30.056  30.146  65.910  1.00  0.00           O  
ATOM     33  P     U     2      30.498  30.119  64.354  1.00  0.00           P  
ATOM     34  OP1   U     2      30.263  28.784  63.714  1.00  0.00           O  
ATOM     35  OP2   U     2      31.846  30.693  64.214  1.00  0.00           O  
ATOM     36  O5'   U     2      29.561  31.101  63.609  1.00  0.00           O  
ATOM     37  C5'   U     2      28.251  30.817  63.254  1.00  0.00           C  
ATOM     38  H5'   U     2      27.827  30.238  64.074  1.00  0.00           H  
ATOM     39 H5''   U     2      28.205  30.153  62.391  1.00  0.00           H  
ATOM     40  C4'   U     2      27.518  32.084  62.952  1.00  0.00           C  
ATOM     41  H4'   U     2      26.517  31.734  62.699  1.00  0.00           H  
ATOM     42  O4'   U     2      27.522  32.956  64.045  1.00  0.00           O  
ATOM     43  C1'   U     2      27.520  34.327  63.603  1.00  0.00           C  
ATOM     44  H1'   U     2      26.695  34.934  63.976  1.00  0.00           H  
ATOM     45  N1    U     2      28.707  35.040  64.153  1.00  0.00           N  
ATOM     46  C6    U     2      29.934  34.448  64.382  1.00  0.00           C  
ATOM     47  H6    U     2      30.100  33.425  64.078  1.00  0.00           H  
ATOM     48  C5    U     2      30.923  35.162  65.056  1.00  0.00           C  
ATOM     49  H5    U     2      31.806  34.567  65.240  1.00  0.00           H  
ATOM     50  C4    U     2      30.825  36.532  65.412  1.00  0.00           C  
ATOM     51  O4    U     2      31.725  37.142  65.880  1.00  0.00           O  
ATOM     52  N3    U     2      29.594  37.065  65.039  1.00  0.00           N  
ATOM     53  H3    U     2      29.455  38.045  65.240  1.00  0.00           H  
ATOM     54  C2    U     2      28.490  36.378  64.483  1.00  0.00           C  
ATOM     55  O2    U     2      27.527  37.064  64.217  1.00  0.00           O  
ATOM     56  C3'   U     2      27.982  32.856  61.734  1.00  0.00           C  
ATOM     57  H3'   U     2      29.069  32.781  61.720  1.00  0.00           H  
ATOM     58  C2'   U     2      27.566  34.308  62.074  1.00  0.00           C  
ATOM     59  H2'   U     2      28.360  34.967  61.723  1.00  0.00           H  
ATOM     60  O2'   U     2      26.258  34.634  61.663  1.00  0.00           O  
ATOM     61 HO2'   U     2      26.377  35.037  60.800  1.00  0.00           H  
ATOM     62  O3'   U     2      27.361  32.329  60.591  1.00  0.00           O  
ATOM     63  P     C     3      27.968  32.851  59.181  1.00  0.00           P  
ATOM     64  OP1   C     3      27.555  31.926  58.094  1.00  0.00           O  
ATOM     65  OP2   C     3      29.458  32.906  59.456  1.00  0.00           O  
ATOM     66  O5'   C     3      27.446  34.368  58.928  1.00  0.00           O  
ATOM     67  C5'   C     3      26.122  34.540  58.330  1.00  0.00           C  
ATOM     68  H5'   C     3      25.293  33.992  58.779  1.00  0.00           H  
ATOM     69 H5''   C     3      26.197  34.183  57.303  1.00  0.00           H  
ATOM     70  C4'   C     3      25.662  35.960  58.167  1.00  0.00           C  
ATOM     71  H4'   C     3      24.681  35.924  57.693  1.00  0.00           H  
ATOM     72  O4'   C     3      25.595  36.645  59.436  1.00  0.00           O  
ATOM     73  C1'   C     3      25.823  38.052  59.344  1.00  0.00           C  
ATOM     74  H1'   C     3      25.021  38.497  59.934  1.00  0.00           H  
ATOM     75  N1    C     3      27.111  38.544  59.928  1.00  0.00           N  
ATOM     76  C6    C     3      28.015  37.638  60.480  1.00  0.00           C  
ATOM     77  H6    C     3      27.938  36.584  60.257  1.00  0.00           H  
ATOM     78  C5    C     3      29.014  38.081  61.339  1.00  0.00           C  
ATOM     79  H5    C     3      29.589  37.310  61.830  1.00  0.00           H  
ATOM     80  C4    C     3      29.019  39.542  61.566  1.00  0.00           C  
ATOM     81  N4    C     3      29.912  40.087  62.325  1.00  0.00           N  
ATOM     82  H41   C     3      29.772  41.068  62.520  1.00  0.00           H  
ATOM     83  H42   C     3      30.617  39.512  62.763  1.00  0.00           H  
ATOM     84  N3    C     3      28.182  40.317  61.045  1.00  0.00           N  
ATOM     85  C2    C     3      27.211  39.898  60.258  1.00  0.00           C  
ATOM     86  O2    C     3      26.594  40.792  59.659  1.00  0.00           O  
ATOM     87  C3'   C     3      26.520  36.949  57.394  1.00  0.00           C  
ATOM     88  H3'   C     3      27.541  36.841  57.760  1.00  0.00           H  
ATOM     89  C2'   C     3      25.856  38.286  57.759  1.00  0.00           C  
ATOM     90  H2'   C     3      26.561  39.068  57.478  1.00  0.00           H  
ATOM     91  O2'   C     3      24.530  38.559  57.291  1.00  0.00           O  
ATOM     92 HO2'   C     3      24.350  39.493  57.164  1.00  0.00           H  
ATOM     93  O3'   C     3      26.534  36.891  55.992  1.00  0.00           O  
ATOM     94  P     A     4      27.750  37.395  55.166  1.00  0.00           P  
ATOM     95  OP1   A     4      27.516  37.015  53.762  1.00  0.00           O  
ATOM     96  OP2   A     4      28.947  36.992  55.845  1.00  0.00           O  
ATOM     97  O5'   A     4      27.746  38.972  55.321  1.00  0.00           O  
ATOM     98  C5'   A     4      26.739  39.706  54.787  1.00  0.00           C  
ATOM     99  H5'   A     4      25.803  39.374  55.236  1.00  0.00           H  
ATOM    100 H5''   A     4      26.687  39.610  53.703  1.00  0.00           H  
ATOM    101  C4'   A     4      27.075  41.156  55.008  1.00  0.00           C  
ATOM    102  H4'   A     4      26.359  41.826  54.533  1.00  0.00           H  
ATOM    103  O4'   A     4      27.140  41.528  56.362  1.00  0.00           O  
ATOM    104  C1'   A     4      28.348  42.246  56.653  1.00  0.00           C  
ATOM    105  H1'   A     4      28.070  43.159  57.178  1.00  0.00           H  
ATOM    106  N9    A     4      29.277  41.514  57.470  1.00  0.00           N  
ATOM    107  C8    A     4      29.338  40.190  57.764  1.00  0.00           C  
ATOM    108  H8    A     4      28.543  39.478  57.599  1.00  0.00           H  
ATOM    109  N7    A     4      30.439  39.831  58.413  1.00  0.00           N  
ATOM    110  C5    A     4      31.119  41.081  58.482  1.00  0.00           C  
ATOM    111  C6    A     4      32.439  41.419  58.920  1.00  0.00           C  
ATOM    112  N6    A     4      33.219  40.459  59.379  1.00  0.00           N  
ATOM    113  H61   A     4      34.041  40.749  59.890  1.00  0.00           H  
ATOM    114  H62   A     4      32.764  39.567  59.512  1.00  0.00           H  
ATOM    115  N1    A     4      32.936  42.677  58.719  1.00  0.00           N  
ATOM    116  C2    A     4      32.139  43.597  58.152  1.00  0.00           C  
ATOM    117  H2    A     4      32.531  44.601  58.074  1.00  0.00           H  
ATOM    118  N3    A     4      30.853  43.403  57.778  1.00  0.00           N  
ATOM    119  C4    A     4      30.429  42.107  57.959  1.00  0.00           C  
ATOM    120  C3'   A     4      28.436  41.517  54.446  1.00  0.00           C  
ATOM    121  H3'   A     4      29.094  40.680  54.681  1.00  0.00           H  
ATOM    122  C2'   A     4      28.818  42.773  55.247  1.00  0.00           C  
ATOM    123  H2'   A     4      29.903  42.879  55.222  1.00  0.00           H  
ATOM    124  O2'   A     4      28.185  43.943  54.889  1.00  0.00           O  
ATOM    125 HO2'   A     4      27.382  43.595  54.494  1.00  0.00           H  
ATOM    126  O3'   A     4      28.341  41.909  53.059  1.00  0.00           O  
ATOM    127  P     G     5      29.588  41.606  52.195  1.00  0.00           P  
ATOM    128  OP1   G     5      29.298  42.177  50.852  1.00  0.00           O  
ATOM    129  OP2   G     5      29.906  40.220  52.259  1.00  0.00           O  
ATOM    130  O5'   G     5      30.770  42.335  52.863  1.00  0.00           O  
ATOM    131  C5'   G     5      30.909  43.771  52.743  1.00  0.00           C  
ATOM    132  H5'   G     5      30.011  44.227  53.160  1.00  0.00           H  
ATOM    133 H5''   G     5      31.013  44.056  51.696  1.00  0.00           H  
ATOM    134  C4'   G     5      32.127  44.281  53.480  1.00  0.00           C  
ATOM    135  H4'   G     5      32.020  45.363  53.399  1.00  0.00           H  
ATOM    136  O4'   G     5      32.187  44.031  54.899  1.00  0.00           O  
ATOM    137  C1'   G     5      33.547  44.200  55.282  1.00  0.00           C  
ATOM    138  H1'   G     5      33.673  44.960  56.053  1.00  0.00           H  
ATOM    139  N9    G     5      34.076  42.854  55.694  1.00  0.00           N  
ATOM    140  C8    G     5      33.585  41.570  55.522  1.00  0.00           C  
ATOM    141  H8    G     5      32.748  41.364  54.872  1.00  0.00           H  
ATOM    142  N7    G     5      34.154  40.640  56.177  1.00  0.00           N  
ATOM    143  C5    G     5      35.112  41.378  56.798  1.00  0.00           C  
ATOM    144  C6    G     5      36.008  41.020  57.841  1.00  0.00           C  
ATOM    145  O6    G     5      36.250  39.940  58.390  1.00  0.00           O  
ATOM    146  N1    G     5      36.780  42.072  58.413  1.00  0.00           N  
ATOM    147  H1    G     5      37.449  41.918  59.154  1.00  0.00           H  
ATOM    148  C2    G     5      36.812  43.293  57.813  1.00  0.00           C  
ATOM    149  N2    G     5      37.805  44.047  58.209  1.00  0.00           N  
ATOM    150  H21   G     5      38.393  43.688  58.948  1.00  0.00           H  
ATOM    151  H22   G     5      37.709  45.033  58.013  1.00  0.00           H  
ATOM    152  N3    G     5      35.953  43.698  56.894  1.00  0.00           N  
ATOM    153  C4    G     5      35.124  42.712  56.504  1.00  0.00           C  
ATOM    154  C3'   G     5      33.502  43.933  52.867  1.00  0.00           C  
ATOM    155  H3'   G     5      33.666  42.855  52.838  1.00  0.00           H  
ATOM    156  C2'   G     5      34.295  44.572  54.007  1.00  0.00           C  
ATOM    157  H2'   G     5      35.309  44.173  54.038  1.00  0.00           H  
ATOM    158  O2'   G     5      34.516  46.023  53.855  1.00  0.00           O  
ATOM    159 HO2'   G     5      35.223  46.310  54.438  1.00  0.00           H  
ATOM    160  O3'   G     5      33.704  44.471  51.586  1.00  0.00           O  
ATOM    161  P     G     6      34.861  44.081  50.669  1.00  0.00           P  
ATOM    162  OP1   G     6      34.934  44.989  49.533  1.00  0.00           O  
ATOM    163  OP2   G     6      34.699  42.590  50.390  1.00  0.00           O  
ATOM    164  O5'   G     6      36.281  44.247  51.375  1.00  0.00           O  
ATOM    165  C5'   G     6      36.842  45.486  51.581  1.00  0.00           C  
ATOM    166  H5'   G     6      36.055  46.136  51.966  1.00  0.00           H  
ATOM    167 H5''   G     6      37.184  45.834  50.607  1.00  0.00           H  
ATOM    168  C4'   G     6      38.090  45.476  52.478  1.00  0.00           C  
ATOM    169  H4'   G     6      38.435  46.507  52.557  1.00  0.00           H  
ATOM    170  O4'   G     6      37.787  45.052  53.752  1.00  0.00           O  
ATOM    171  C1'   G     6      38.967  44.474  54.401  1.00  0.00           C  
ATOM    172  H1'   G     6      39.303  45.084  55.239  1.00  0.00           H  
ATOM    173  N9    G     6      38.663  43.054  54.870  1.00  0.00           N  
ATOM    174  C8    G     6      37.710  42.177  54.346  1.00  0.00           C  
ATOM    175  H8    G     6      37.085  42.399  53.493  1.00  0.00           H  
ATOM    176  N7    G     6      37.689  40.979  54.902  1.00  0.00           N  
ATOM    177  C5    G     6      38.749  41.041  55.805  1.00  0.00           C  
ATOM    178  C6    G     6      39.253  39.985  56.657  1.00  0.00           C  
ATOM    179  O6    G     6      38.832  38.832  56.751  1.00  0.00           O  
ATOM    180  N1    G     6      40.456  40.320  57.169  1.00  0.00           N  
ATOM    181  H1    G     6      40.749  39.657  57.872  1.00  0.00           H  
ATOM    182  C2    G     6      40.971  41.602  57.171  1.00  0.00           C  
ATOM    183  N2    G     6      42.118  41.820  57.816  1.00  0.00           N  
ATOM    184  H21   G     6      42.542  40.989  58.201  1.00  0.00           H  
ATOM    185  H22   G     6      42.512  42.749  57.780  1.00  0.00           H  
ATOM    186  N3    G     6      40.476  42.600  56.472  1.00  0.00           N  
ATOM    187  C4    G     6      39.288  42.285  55.771  1.00  0.00           C  
ATOM    188  C3'   G     6      39.239  44.632  51.988  1.00  0.00           C  
ATOM    189  H3'   G     6      38.829  43.661  51.710  1.00  0.00           H  
ATOM    190  C2'   G     6      40.000  44.590  53.296  1.00  0.00           C  
ATOM    191  H2'   G     6      40.649  43.714  53.313  1.00  0.00           H  
ATOM    192  O2'   G     6      40.641  45.776  53.619  1.00  0.00           O  
ATOM    193 HO2'   G     6      41.547  45.520  53.806  1.00  0.00           H  
ATOM    194  O3'   G     6      39.966  45.231  50.904  1.00  0.00           O  
ATOM    195  P     G     7      40.916  44.215  50.107  1.00  0.00           P  
ATOM    196  OP1   G     7      41.514  45.067  49.085  1.00  0.00           O  
ATOM    197  OP2   G     7      40.138  43.029  49.706  1.00  0.00           O  
ATOM    198  O5'   G     7      42.011  43.707  51.121  1.00  0.00           O  
ATOM    199  C5'   G     7      43.204  44.523  51.441  1.00  0.00           C  
ATOM    200  H5'   G     7      42.886  45.499  51.807  1.00  0.00           H  
ATOM    201 H5''   G     7      43.739  44.778  50.526  1.00  0.00           H  
ATOM    202  C4'   G     7      44.015  43.909  52.543  1.00  0.00           C  
ATOM    203  H4'   G     7      44.634  44.692  52.982  1.00  0.00           H  
ATOM    204  O4'   G     7      43.157  43.533  53.657  1.00  0.00           O  
ATOM    205  C1'   G     7      43.775  42.353  54.269  1.00  0.00           C  
ATOM    206  H1'   G     7      44.035  42.474  55.320  1.00  0.00           H  
ATOM    207  N9    G     7      42.930  41.190  54.189  1.00  0.00           N  
ATOM    208  C8    G     7      41.735  41.048  53.506  1.00  0.00           C  
ATOM    209  H8    G     7      41.369  41.696  52.723  1.00  0.00           H  
ATOM    210  N7    G     7      41.058  39.916  53.783  1.00  0.00           N  
ATOM    211  C5    G     7      41.861  39.377  54.700  1.00  0.00           C  
ATOM    212  C6    G     7      41.731  38.049  55.228  1.00  0.00           C  
ATOM    213  O6    G     7      40.758  37.356  55.108  1.00  0.00           O  
ATOM    214  N1    G     7      42.729  37.620  56.099  1.00  0.00           N  
ATOM    215  H1    G     7      42.764  36.661  56.414  1.00  0.00           H  
ATOM    216  C2    G     7      43.874  38.382  56.184  1.00  0.00           C  
ATOM    217  N2    G     7      44.897  37.866  56.786  1.00  0.00           N  
ATOM    218  H21   G     7      45.030  36.904  57.064  1.00  0.00           H  
ATOM    219  H22   G     7      45.771  38.365  56.700  1.00  0.00           H  
ATOM    220  N3    G     7      44.125  39.565  55.621  1.00  0.00           N  
ATOM    221  C4    G     7      43.032  40.017  54.870  1.00  0.00           C  
ATOM    222  C3'   G     7      44.855  42.691  52.116  1.00  0.00           C  
ATOM    223  H3'   G     7      44.196  42.025  51.558  1.00  0.00           H  
ATOM    224  C2'   G     7      45.092  42.174  53.558  1.00  0.00           C  
ATOM    225  H2'   G     7      45.337  41.116  53.463  1.00  0.00           H  
ATOM    226  O2'   G     7      46.151  42.717  54.313  1.00  0.00           O  
ATOM    227 HO2'   G     7      46.356  42.074  54.996  1.00  0.00           H  
ATOM    228  O3'   G     7      46.026  42.967  51.404  1.00  0.00           O  
ATOM    229  P     G     8      46.586  41.831  50.445  1.00  0.00           P  
ATOM    230  OP1   G     8      47.794  42.360  49.792  1.00  0.00           O  
ATOM    231  OP2   G     8      45.417  41.338  49.635  1.00  0.00           O  
ATOM    232  O5'   G     8      47.086  40.576  51.348  1.00  0.00           O  
ATOM    233  C5'   G     8      48.249  40.654  52.151  1.00  0.00           C  
ATOM    234  H5'   G     8      48.014  41.389  52.921  1.00  0.00           H  
ATOM    235 H5''   G     8      49.063  41.055  51.547  1.00  0.00           H  
ATOM    236  C4'   G     8      48.456  39.328  52.839  1.00  0.00           C  
ATOM    237  H4'   G     8      49.392  39.269  53.394  1.00  0.00           H  
ATOM    238  O4'   G     8      47.276  39.089  53.662  1.00  0.00           O  
ATOM    239  C1'   G     8      47.021  37.646  53.741  1.00  0.00           C  
ATOM    240  H1'   G     8      47.142  37.319  54.774  1.00  0.00           H  
ATOM    241  N9    G     8      45.649  37.330  53.280  1.00  0.00           N  
ATOM    242  C8    G     8      44.755  38.138  52.625  1.00  0.00           C  
ATOM    243  H8    G     8      45.120  39.084  52.254  1.00  0.00           H  
ATOM    244  N7    G     8      43.581  37.605  52.397  1.00  0.00           N  
ATOM    245  C5    G     8      43.722  36.295  52.912  1.00  0.00           C  
ATOM    246  C6    G     8      42.809  35.217  53.117  1.00  0.00           C  
ATOM    247  O6    G     8      41.660  35.147  52.731  1.00  0.00           O  
ATOM    248  N1    G     8      43.275  34.154  53.778  1.00  0.00           N  
ATOM    249  H1    G     8      42.651  33.440  54.127  1.00  0.00           H  
ATOM    250  C2    G     8      44.529  34.107  54.293  1.00  0.00           C  
ATOM    251  N2    G     8      44.906  33.044  54.873  1.00  0.00           N  
ATOM    252  H21   G     8      44.366  32.195  54.963  1.00  0.00           H  
ATOM    253  H22   G     8      45.902  33.032  55.040  1.00  0.00           H  
ATOM    254  N3    G     8      45.468  34.990  54.090  1.00  0.00           N  
ATOM    255  C4    G     8      45.010  36.093  53.466  1.00  0.00           C  
ATOM    256  C3'   G     8      48.430  38.091  51.937  1.00  0.00           C  
ATOM    257  H3'   G     8      47.579  38.116  51.257  1.00  0.00           H  
ATOM    258  C2'   G     8      48.087  36.967  52.883  1.00  0.00           C  
ATOM    259  H2'   G     8      47.681  36.071  52.415  1.00  0.00           H  
ATOM    260  O2'   G     8      49.236  36.539  53.552  1.00  0.00           O  
ATOM    261 HO2'   G     8      49.015  35.640  53.805  1.00  0.00           H  
ATOM    262  O3'   G     8      49.559  37.853  51.119  1.00  0.00           O  
ATOM    263  P     U     9      49.341  37.406  49.649  1.00  0.00           P  
ATOM    264  OP1   U     9      50.623  37.512  48.908  1.00  0.00           O  
ATOM    265  OP2   U     9      48.174  38.037  48.980  1.00  0.00           O  
ATOM    266  O5'   U     9      48.952  35.901  49.774  1.00  0.00           O  
ATOM    267  C5'   U     9      49.980  34.976  50.392  1.00  0.00           C  
ATOM    268  H5'   U     9      50.589  35.308  51.233  1.00  0.00           H  
ATOM    269 H5''   U     9      50.720  34.810  49.609  1.00  0.00           H  
ATOM    270  C4'   U     9      49.213  33.676  50.780  1.00  0.00           C  
ATOM    271  H4'   U     9      49.968  32.984  51.153  1.00  0.00           H  
ATOM    272  O4'   U     9      48.157  33.827  51.760  1.00  0.00           O  
ATOM    273  C1'   U     9      47.150  32.809  51.490  1.00  0.00           C  
ATOM    274  H1'   U     9      47.096  32.196  52.390  1.00  0.00           H  
ATOM    275  N1    U     9      45.896  33.415  51.106  1.00  0.00           N  
ATOM    276  C6    U     9      45.877  34.652  50.399  1.00  0.00           C  
ATOM    277  H6    U     9      46.761  35.266  50.308  1.00  0.00           H  
ATOM    278  C5    U     9      44.674  35.038  49.859  1.00  0.00           C  
ATOM    279  H5    U     9      44.600  35.990  49.355  1.00  0.00           H  
ATOM    280  C4    U     9      43.444  34.289  49.979  1.00  0.00           C  
ATOM    281  O4    U     9      42.345  34.762  49.613  1.00  0.00           O  
ATOM    282  N3    U     9      43.586  33.049  50.654  1.00  0.00           N  
ATOM    283  H3    U     9      42.855  32.354  50.692  1.00  0.00           H  
ATOM    284  C2    U     9      44.735  32.646  51.257  1.00  0.00           C  
ATOM    285  O2    U     9      44.764  31.498  51.718  1.00  0.00           O  
ATOM    286  C3'   U     9      48.545  33.061  49.535  1.00  0.00           C  
ATOM    287  H3'   U     9      47.858  33.698  48.977  1.00  0.00           H  
ATOM    288  C2'   U     9      47.720  31.984  50.310  1.00  0.00           C  
ATOM    289  H2'   U     9      46.918  31.587  49.687  1.00  0.00           H  
ATOM    290  O2'   U     9      48.553  30.918  50.803  1.00  0.00           O  
ATOM    291 HO2'   U     9      49.359  30.888  50.282  1.00  0.00           H  
ATOM    292  O3'   U     9      49.515  32.442  48.726  1.00  0.00           O  
ATOM    293  P     A    10      49.175  31.965  47.279  1.00  0.00           P  
ATOM    294  OP1   A    10      50.454  31.408  46.732  1.00  0.00           O  
ATOM    295  OP2   A    10      48.501  33.060  46.594  1.00  0.00           O  
ATOM    296  O5'   A    10      48.064  30.787  47.392  1.00  0.00           O  
ATOM    297  C5'   A    10      48.436  29.490  47.774  1.00  0.00           C  
ATOM    298  H5'   A    10      48.980  29.535  48.717  1.00  0.00           H  
ATOM    299 H5''   A    10      49.024  28.986  47.007  1.00  0.00           H  
ATOM    300  C4'   A    10      47.106  28.613  47.841  1.00  0.00           C  
ATOM    301  H4'   A    10      47.377  27.687  48.348  1.00  0.00           H  
ATOM    302  O4'   A    10      46.084  29.308  48.550  1.00  0.00           O  
ATOM    303  C1'   A    10      44.862  28.902  48.071  1.00  0.00           C  
ATOM    304  H1'   A    10      44.386  28.370  48.895  1.00  0.00           H  
ATOM    305  N9    A    10      43.954  30.034  47.691  1.00  0.00           N  
ATOM    306  C8    A    10      44.191  31.386  47.414  1.00  0.00           C  
ATOM    307  H8    A    10      45.186  31.790  47.300  1.00  0.00           H  
ATOM    308  N7    A    10      43.125  32.146  47.431  1.00  0.00           N  
ATOM    309  C5    A    10      42.103  31.202  47.622  1.00  0.00           C  
ATOM    310  C6    A    10      40.717  31.282  47.799  1.00  0.00           C  
ATOM    311  N6    A    10      39.968  32.352  47.711  1.00  0.00           N  
ATOM    312  H61   A    10      38.976  32.218  47.844  1.00  0.00           H  
ATOM    313  H62   A    10      40.395  33.242  47.494  1.00  0.00           H  
ATOM    314  N1    A    10      39.900  30.269  48.008  1.00  0.00           N  
ATOM    315  C2    A    10      40.509  29.082  47.965  1.00  0.00           C  
ATOM    316  H2    A    10      39.857  28.221  47.992  1.00  0.00           H  
ATOM    317  N3    A    10      41.808  28.829  47.958  1.00  0.00           N  
ATOM    318  C4    A    10      42.560  29.937  47.762  1.00  0.00           C  
ATOM    319  C3'   A    10      46.360  28.429  46.552  1.00  0.00           C  
ATOM    320  H3'   A    10      46.327  29.380  46.020  1.00  0.00           H  
ATOM    321  C2'   A    10      44.974  27.928  46.874  1.00  0.00           C  
ATOM    322  H2'   A    10      44.333  28.240  46.049  1.00  0.00           H  
ATOM    323  O2'   A    10      44.951  26.568  47.236  1.00  0.00           O  
ATOM    324 HO2'   A    10      44.435  26.069  46.598  1.00  0.00           H  
ATOM    325  O3'   A    10      47.071  27.491  45.667  1.00  0.00           O  
ATOM    326  P     C    11      46.849  27.481  44.073  1.00  0.00           P  
ATOM    327  OP1   C    11      48.150  26.940  43.524  1.00  0.00           O  
ATOM    328  OP2   C    11      46.544  28.879  43.697  1.00  0.00           O  
ATOM    329  O5'   C    11      45.594  26.530  43.675  1.00  0.00           O  
ATOM    330  C5'   C    11      45.487  25.273  44.176  1.00  0.00           C  
ATOM    331  H5'   C    11      46.046  25.112  45.098  1.00  0.00           H  
ATOM    332 H5''   C    11      46.025  24.629  43.481  1.00  0.00           H  
ATOM    333  C4'   C    11      44.047  24.828  44.348  1.00  0.00           C  
ATOM    334  H4'   C    11      44.060  23.790  44.680  1.00  0.00           H  
ATOM    335  O4'   C    11      43.368  25.500  45.378  1.00  0.00           O  
ATOM    336  C1'   C    11      41.996  25.631  44.925  1.00  0.00           C  
ATOM    337  H1'   C    11      41.261  25.173  45.587  1.00  0.00           H  
ATOM    338  N1    C    11      41.664  27.112  44.874  1.00  0.00           N  
ATOM    339  C6    C    11      42.556  28.038  44.277  1.00  0.00           C  
ATOM    340  H6    C    11      43.525  27.725  43.917  1.00  0.00           H  
ATOM    341  C5    C    11      42.240  29.399  44.252  1.00  0.00           C  
ATOM    342  H5    C    11      42.935  30.168  43.948  1.00  0.00           H  
ATOM    343  C4    C    11      40.879  29.675  44.543  1.00  0.00           C  
ATOM    344  N4    C    11      40.485  30.872  44.353  1.00  0.00           N  
ATOM    345  H41   C    11      39.510  31.082  44.508  1.00  0.00           H  
ATOM    346  H42   C    11      41.113  31.567  43.974  1.00  0.00           H  
ATOM    347  N3    C    11      39.966  28.871  45.007  1.00  0.00           N  
ATOM    348  C2    C    11      40.375  27.542  45.245  1.00  0.00           C  
ATOM    349  O2    C    11      39.557  26.753  45.707  1.00  0.00           O  
ATOM    350  C3'   C    11      43.289  24.883  43.033  1.00  0.00           C  
ATOM    351  H3'   C    11      43.554  25.774  42.464  1.00  0.00           H  
ATOM    352  C2'   C    11      41.806  25.005  43.589  1.00  0.00           C  
ATOM    353  H2'   C    11      41.249  25.716  42.979  1.00  0.00           H  
ATOM    354  O2'   C    11      41.231  23.734  43.911  1.00  0.00           O  
ATOM    355 HO2'   C    11      41.905  23.234  44.378  1.00  0.00           H  
ATOM    356  O3'   C    11      43.347  23.687  42.204  1.00  0.00           O  
ATOM    357  P     U    12      42.833  23.667  40.743  1.00  0.00           P  
ATOM    358  OP1   U    12      42.967  22.247  40.331  1.00  0.00           O  
ATOM    359  OP2   U    12      43.488  24.704  39.907  1.00  0.00           O  
ATOM    360  O5'   U    12      41.300  24.088  40.628  1.00  0.00           O  
ATOM    361  C5'   U    12      40.299  23.132  40.962  1.00  0.00           C  
ATOM    362  H5'   U    12      40.688  22.569  41.810  1.00  0.00           H  
ATOM    363 H5''   U    12      40.271  22.375  40.179  1.00  0.00           H  
ATOM    364  C4'   U    12      38.949  23.662  41.323  1.00  0.00           C  
ATOM    365  H4'   U    12      38.403  22.769  41.627  1.00  0.00           H  
ATOM    366  O4'   U    12      38.803  24.621  42.425  1.00  0.00           O  
ATOM    367  C1'   U    12      37.741  25.515  42.259  1.00  0.00           C  
ATOM    368  H1'   U    12      37.096  25.426  43.133  1.00  0.00           H  
ATOM    369  N1    U    12      38.134  26.900  41.982  1.00  0.00           N  
ATOM    370  C6    U    12      39.397  27.252  41.546  1.00  0.00           C  
ATOM    371  H6    U    12      40.162  26.508  41.382  1.00  0.00           H  
ATOM    372  C5    U    12      39.713  28.575  41.401  1.00  0.00           C  
ATOM    373  H5    U    12      40.711  28.823  41.071  1.00  0.00           H  
ATOM    374  C4    U    12      38.697  29.642  41.652  1.00  0.00           C  
ATOM    375  O4    U    12      38.848  30.824  41.449  1.00  0.00           O  
ATOM    376  N3    U    12      37.440  29.172  42.051  1.00  0.00           N  
ATOM    377  H3    U    12      36.738  29.896  42.113  1.00  0.00           H  
ATOM    378  C2    U    12      37.093  27.909  42.161  1.00  0.00           C  
ATOM    379  O2    U    12      35.938  27.669  42.402  1.00  0.00           O  
ATOM    380  C3'   U    12      38.292  24.405  40.171  1.00  0.00           C  
ATOM    381  H3'   U    12      38.973  25.199  39.866  1.00  0.00           H  
ATOM    382  C2'   U    12      37.082  25.075  40.979  1.00  0.00           C  
ATOM    383  H2'   U    12      36.682  25.866  40.344  1.00  0.00           H  
ATOM    384  O2'   U    12      35.986  24.242  41.374  1.00  0.00           O  
ATOM    385 HO2'   U    12      35.288  24.849  41.632  1.00  0.00           H  
ATOM    386  O3'   U    12      37.782  23.583  39.149  1.00  0.00           O  
ATOM    387  P     A    13      37.397  24.193  37.767  1.00  0.00           P  
ATOM    388  OP1   A    13      37.004  23.060  36.933  1.00  0.00           O  
ATOM    389  OP2   A    13      38.454  25.049  37.287  1.00  0.00           O  
ATOM    390  O5'   A    13      36.138  25.107  38.048  1.00  0.00           O  
ATOM    391  C5'   A    13      34.829  24.646  38.404  1.00  0.00           C  
ATOM    392  H5'   A    13      34.807  23.981  39.268  1.00  0.00           H  
ATOM    393 H5''   A    13      34.529  23.955  37.616  1.00  0.00           H  
ATOM    394  C4'   A    13      33.845  25.722  38.645  1.00  0.00           C  
ATOM    395  H4'   A    13      32.827  25.438  38.913  1.00  0.00           H  
ATOM    396  O4'   A    13      34.246  26.763  39.528  1.00  0.00           O  
ATOM    397  C1'   A    13      33.796  28.079  39.049  1.00  0.00           C  
ATOM    398  H1'   A    13      33.213  28.554  39.838  1.00  0.00           H  
ATOM    399  N9    A    13      34.901  29.003  38.805  1.00  0.00           N  
ATOM    400  C8    A    13      36.249  28.655  38.601  1.00  0.00           C  
ATOM    401  H8    A    13      36.604  27.661  38.373  1.00  0.00           H  
ATOM    402  N7    A    13      37.084  29.661  38.908  1.00  0.00           N  
ATOM    403  C5    A    13      36.198  30.723  39.087  1.00  0.00           C  
ATOM    404  C6    A    13      36.360  32.086  39.389  1.00  0.00           C  
ATOM    405  N6    A    13      37.484  32.666  39.612  1.00  0.00           N  
ATOM    406  H61   A    13      37.486  33.582  40.038  1.00  0.00           H  
ATOM    407  H62   A    13      38.302  32.075  39.656  1.00  0.00           H  
ATOM    408  N1    A    13      35.359  32.919  39.448  1.00  0.00           N  
ATOM    409  C2    A    13      34.162  32.338  39.169  1.00  0.00           C  
ATOM    410  H2    A    13      33.304  32.993  39.206  1.00  0.00           H  
ATOM    411  N3    A    13      33.806  31.063  39.027  1.00  0.00           N  
ATOM    412  C4    A    13      34.909  30.332  38.951  1.00  0.00           C  
ATOM    413  C3'   A    13      33.616  26.501  37.398  1.00  0.00           C  
ATOM    414  H3'   A    13      34.584  26.847  37.036  1.00  0.00           H  
ATOM    415  C2'   A    13      33.024  27.894  37.811  1.00  0.00           C  
ATOM    416  H2'   A    13      33.240  28.573  36.986  1.00  0.00           H  
ATOM    417  O2'   A    13      31.593  27.749  38.010  1.00  0.00           O  
ATOM    418 HO2'   A    13      31.208  27.125  37.390  1.00  0.00           H  
ATOM    419  O3'   A    13      32.919  25.856  36.296  1.00  0.00           O  
ATOM    420  P     G    14      33.401  26.104  34.790  1.00  0.00           P  
ATOM    421  OP1   G    14      32.684  25.196  33.966  1.00  0.00           O  
ATOM    422  OP2   G    14      34.888  26.000  34.760  1.00  0.00           O  
ATOM    423  O5'   G    14      32.997  27.640  34.353  1.00  0.00           O  
ATOM    424  C5'   G    14      31.627  27.996  34.394  1.00  0.00           C  
ATOM    425  H5'   G    14      31.217  27.766  35.378  1.00  0.00           H  
ATOM    426 H5''   G    14      31.091  27.433  33.630  1.00  0.00           H  
ATOM    427  C4'   G    14      31.340  29.469  34.099  1.00  0.00           C  
ATOM    428  H4'   G    14      30.268  29.664  34.077  1.00  0.00           H  
ATOM    429  O4'   G    14      31.952  30.201  35.145  1.00  0.00           O  
ATOM    430  C1'   G    14      32.142  31.533  34.753  1.00  0.00           C  
ATOM    431  H1'   G    14      31.383  32.224  35.119  1.00  0.00           H  
ATOM    432  N9    G    14      33.517  31.874  35.306  1.00  0.00           N  
ATOM    433  C8    G    14      34.623  31.021  35.276  1.00  0.00           C  
ATOM    434  H8    G    14      34.629  30.016  34.881  1.00  0.00           H  
ATOM    435  N7    G    14      35.742  31.546  35.628  1.00  0.00           N  
ATOM    436  C5    G    14      35.287  32.851  36.007  1.00  0.00           C  
ATOM    437  C6    G    14      36.081  34.023  36.355  1.00  0.00           C  
ATOM    438  O6    G    14      37.300  34.144  36.389  1.00  0.00           O  
ATOM    439  N1    G    14      35.270  35.194  36.537  1.00  0.00           N  
ATOM    440  H1    G    14      35.790  36.040  36.722  1.00  0.00           H  
ATOM    441  C2    G    14      34.000  35.239  36.355  1.00  0.00           C  
ATOM    442  N2    G    14      33.503  36.426  36.392  1.00  0.00           N  
ATOM    443  H21   G    14      34.121  37.191  36.622  1.00  0.00           H  
ATOM    444  H22   G    14      32.494  36.468  36.424  1.00  0.00           H  
ATOM    445  N3    G    14      33.195  34.185  36.036  1.00  0.00           N  
ATOM    446  C4    G    14      33.932  33.031  35.861  1.00  0.00           C  
ATOM    447  C3'   G    14      31.939  30.076  32.819  1.00  0.00           C  
ATOM    448  H3'   G    14      32.882  29.533  32.756  1.00  0.00           H  
ATOM    449  C2'   G    14      32.262  31.583  33.180  1.00  0.00           C  
ATOM    450  H2'   G    14      33.228  31.902  32.788  1.00  0.00           H  
ATOM    451  O2'   G    14      31.220  32.502  32.800  1.00  0.00           O  
ATOM    452 HO2'   G    14      31.277  32.552  31.843  1.00  0.00           H  
ATOM    453  O3'   G    14      31.069  29.918  31.705  1.00  0.00           O  
ATOM    454  P     U    15      31.577  30.418  30.247  1.00  0.00           P  
ATOM    455  OP1   U    15      30.770  29.723  29.232  1.00  0.00           O  
ATOM    456  OP2   U    15      33.045  30.351  30.187  1.00  0.00           O  
ATOM    457  O5'   U    15      31.295  31.954  30.102  1.00  0.00           O  
ATOM    458  C5'   U    15      30.065  32.521  29.806  1.00  0.00           C  
ATOM    459  H5'   U    15      29.365  32.452  30.638  1.00  0.00           H  
ATOM    460 H5''   U    15      29.420  31.995  29.102  1.00  0.00           H  
ATOM    461  C4'   U    15      30.272  33.992  29.373  1.00  0.00           C  
ATOM    462  H4'   U    15      29.234  34.289  29.220  1.00  0.00           H  
ATOM    463  O4'   U    15      30.830  34.811  30.362  1.00  0.00           O  
ATOM    464  C1'   U    15      31.590  35.868  29.633  1.00  0.00           C  
ATOM    465  H1'   U    15      31.078  36.793  29.898  1.00  0.00           H  
ATOM    466  N1    U    15      32.988  35.906  30.000  1.00  0.00           N  
ATOM    467  C6    U    15      33.575  34.725  30.476  1.00  0.00           C  
ATOM    468  H6    U    15      33.081  33.768  30.554  1.00  0.00           H  
ATOM    469  C5    U    15      34.899  34.788  30.819  1.00  0.00           C  
ATOM    470  H5    U    15      35.378  33.835  30.987  1.00  0.00           H  
ATOM    471  C4    U    15      35.673  35.956  30.619  1.00  0.00           C  
ATOM    472  O4    U    15      36.869  36.041  30.678  1.00  0.00           O  
ATOM    473  N3    U    15      35.007  37.083  30.406  1.00  0.00           N  
ATOM    474  H3    U    15      35.439  37.995  30.366  1.00  0.00           H  
ATOM    475  C2    U    15      33.697  37.097  29.957  1.00  0.00           C  
ATOM    476  O2    U    15      33.220  38.134  29.525  1.00  0.00           O  
ATOM    477  C3'   U    15      31.013  34.242  28.055  1.00  0.00           C  
ATOM    478  H3'   U    15      31.875  33.581  28.149  1.00  0.00           H  
ATOM    479  C2'   U    15      31.432  35.710  28.123  1.00  0.00           C  
ATOM    480  H2'   U    15      32.364  35.794  27.564  1.00  0.00           H  
ATOM    481  O2'   U    15      30.430  36.591  27.573  1.00  0.00           O  
ATOM    482 HO2'   U    15      30.775  36.828  26.709  1.00  0.00           H  
ATOM    483  O3'   U    15      30.206  33.901  26.977  1.00  0.00           O  
ATOM    484  P     G    16      30.941  33.694  25.574  1.00  0.00           P  
ATOM    485  OP1   G    16      29.940  33.023  24.666  1.00  0.00           O  
ATOM    486  OP2   G    16      32.250  33.091  25.825  1.00  0.00           O  
ATOM    487  O5'   G    16      31.229  35.032  24.958  1.00  0.00           O  
ATOM    488  C5'   G    16      30.248  35.915  24.559  1.00  0.00           C  
ATOM    489  H5'   G    16      29.445  36.071  25.278  1.00  0.00           H  
ATOM    490 H5''   G    16      29.749  35.515  23.676  1.00  0.00           H  
ATOM    491  C4'   G    16      30.888  37.262  24.235  1.00  0.00           C  
ATOM    492  H4'   G    16      30.125  37.921  23.820  1.00  0.00           H  
ATOM    493  O4'   G    16      31.486  37.829  25.393  1.00  0.00           O  
ATOM    494  C1'   G    16      32.494  38.778  25.071  1.00  0.00           C  
ATOM    495  H1'   G    16      32.147  39.728  25.478  1.00  0.00           H  
ATOM    496  N9    G    16      33.765  38.296  25.651  1.00  0.00           N  
ATOM    497  C8    G    16      34.224  37.052  26.062  1.00  0.00           C  
ATOM    498  H8    G    16      33.767  36.169  25.638  1.00  0.00           H  
ATOM    499  N7    G    16      35.228  37.063  26.803  1.00  0.00           N  
ATOM    500  C5    G    16      35.468  38.420  27.014  1.00  0.00           C  
ATOM    501  C6    G    16      36.279  39.127  27.959  1.00  0.00           C  
ATOM    502  O6    G    16      37.084  38.700  28.817  1.00  0.00           O  
ATOM    503  N1    G    16      36.306  40.478  27.810  1.00  0.00           N  
ATOM    504  H1    G    16      36.953  41.002  28.382  1.00  0.00           H  
ATOM    505  C2    G    16      35.396  41.153  26.986  1.00  0.00           C  
ATOM    506  N2    G    16      35.325  42.499  27.106  1.00  0.00           N  
ATOM    507  H21   G    16      35.726  42.807  27.981  1.00  0.00           H  
ATOM    508  H22   G    16      34.514  42.919  26.675  1.00  0.00           H  
ATOM    509  N3    G    16      34.475  40.563  26.219  1.00  0.00           N  
ATOM    510  C4    G    16      34.566  39.177  26.306  1.00  0.00           C  
ATOM    511  C3'   G    16      31.986  37.372  23.184  1.00  0.00           C  
ATOM    512  H3'   G    16      32.699  36.578  23.405  1.00  0.00           H  
ATOM    513  C2'   G    16      32.565  38.764  23.557  1.00  0.00           C  
ATOM    514  H2'   G    16      33.624  38.727  23.301  1.00  0.00           H  
ATOM    515  O2'   G    16      31.967  39.966  23.085  1.00  0.00           O  
ATOM    516 HO2'   G    16      32.501  40.403  22.418  1.00  0.00           H  
ATOM    517  O3'   G    16      31.538  37.226  21.827  1.00  0.00           O  
ATOM    518  P     G    17      32.533  36.899  20.711  1.00  0.00           P  
ATOM    519  OP1   G    17      31.877  36.782  19.426  1.00  0.00           O  
ATOM    520  OP2   G    17      33.404  35.833  21.208  1.00  0.00           O  
ATOM    521  O5'   G    17      33.296  38.285  20.649  1.00  0.00           O  
ATOM    522  C5'   G    17      32.958  39.336  19.802  1.00  0.00           C  
ATOM    523  H5'   G    17      31.985  39.745  20.074  1.00  0.00           H  
ATOM    524 H5''   G    17      32.911  39.082  18.743  1.00  0.00           H  
ATOM    525  C4'   G    17      34.014  40.414  19.980  1.00  0.00           C  
ATOM    526  H4'   G    17      33.625  41.173  19.301  1.00  0.00           H  
ATOM    527  O4'   G    17      34.158  41.012  21.260  1.00  0.00           O  
ATOM    528  C1'   G    17      35.479  41.265  21.520  1.00  0.00           C  
ATOM    529  H1'   G    17      35.746  42.320  21.572  1.00  0.00           H  
ATOM    530  N9    G    17      36.064  40.553  22.723  1.00  0.00           N  
ATOM    531  C8    G    17      36.211  39.208  23.013  1.00  0.00           C  
ATOM    532  H8    G    17      35.708  38.438  22.446  1.00  0.00           H  
ATOM    533  N7    G    17      37.039  38.960  23.988  1.00  0.00           N  
ATOM    534  C5    G    17      37.402  40.293  24.406  1.00  0.00           C  
ATOM    535  C6    G    17      38.298  40.752  25.408  1.00  0.00           C  
ATOM    536  O6    G    17      38.962  40.082  26.268  1.00  0.00           O  
ATOM    537  N1    G    17      38.476  42.128  25.437  1.00  0.00           N  
ATOM    538  H1    G    17      39.061  42.495  26.174  1.00  0.00           H  
ATOM    539  C2    G    17      37.775  42.992  24.672  1.00  0.00           C  
ATOM    540  N2    G    17      38.132  44.264  24.838  1.00  0.00           N  
ATOM    541  H21   G    17      39.002  44.444  25.318  1.00  0.00           H  
ATOM    542  H22   G    17      37.724  44.895  24.164  1.00  0.00           H  
ATOM    543  N3    G    17      36.897  42.581  23.750  1.00  0.00           N  
ATOM    544  C4    G    17      36.790  41.212  23.661  1.00  0.00           C  
ATOM    545  C3'   G    17      35.331  39.787  19.577  1.00  0.00           C  
ATOM    546  H3'   G    17      35.451  38.783  19.984  1.00  0.00           H  
ATOM    547  C2'   G    17      36.241  40.771  20.312  1.00  0.00           C  
ATOM    548  H2'   G    17      37.134  40.215  20.597  1.00  0.00           H  
ATOM    549  O2'   G    17      36.633  41.812  19.425  1.00  0.00           O  
ATOM    550 HO2'   G    17      36.632  41.527  18.508  1.00  0.00           H  
ATOM    551  O3'   G    17      35.542  39.753  18.188  1.00  0.00           O  
ATOM    552  P     A    18      36.359  38.525  17.488  1.00  0.00           P  
ATOM    553  OP1   A    18      35.616  37.916  16.431  1.00  0.00           O  
ATOM    554  OP2   A    18      36.907  37.642  18.553  1.00  0.00           O  
ATOM    555  O5'   A    18      37.594  39.315  16.965  1.00  0.00           O  
ATOM    556  C5'   A    18      37.509  40.140  15.845  1.00  0.00           C  
ATOM    557  H5'   A    18      36.569  40.691  15.877  1.00  0.00           H  
ATOM    558 H5''   A    18      37.352  39.576  14.925  1.00  0.00           H  
ATOM    559  C4'   A    18      38.635  41.128  15.818  1.00  0.00           C  
ATOM    560  H4'   A    18      38.415  41.677  14.902  1.00  0.00           H  
ATOM    561  O4'   A    18      38.554  41.801  17.026  1.00  0.00           O  
ATOM    562  C1'   A    18      39.803  41.801  17.652  1.00  0.00           C  
ATOM    563  H1'   A    18      40.159  42.823  17.782  1.00  0.00           H  
ATOM    564  N9    A    18      39.744  41.076  18.962  1.00  0.00           N  
ATOM    565  C8    A    18      39.760  39.764  19.172  1.00  0.00           C  
ATOM    566  H8    A    18      39.673  39.040  18.375  1.00  0.00           H  
ATOM    567  N7    A    18      40.027  39.351  20.354  1.00  0.00           N  
ATOM    568  C5    A    18      40.086  40.563  21.028  1.00  0.00           C  
ATOM    569  C6    A    18      40.360  41.016  22.317  1.00  0.00           C  
ATOM    570  N6    A    18      40.626  40.198  23.308  1.00  0.00           N  
ATOM    571  H61   A    18      40.987  40.519  24.195  1.00  0.00           H  
ATOM    572  H62   A    18      40.434  39.212  23.209  1.00  0.00           H  
ATOM    573  N1    A    18      40.529  42.294  22.717  1.00  0.00           N  
ATOM    574  C2    A    18      40.307  43.190  21.805  1.00  0.00           C  
ATOM    575  H2    A    18      40.275  44.223  22.121  1.00  0.00           H  
ATOM    576  N3    A    18      39.995  42.964  20.541  1.00  0.00           N  
ATOM    577  C4    A    18      39.948  41.622  20.177  1.00  0.00           C  
ATOM    578  C3'   A    18      39.942  40.334  15.697  1.00  0.00           C  
ATOM    579  H3'   A    18      39.731  39.324  16.050  1.00  0.00           H  
ATOM    580  C2'   A    18      40.805  41.090  16.755  1.00  0.00           C  
ATOM    581  H2'   A    18      41.462  40.362  17.230  1.00  0.00           H  
ATOM    582  O2'   A    18      41.522  42.185  16.181  1.00  0.00           O  
ATOM    583 HO2'   A    18      41.112  42.442  15.352  1.00  0.00           H  
ATOM    584  O3'   A    18      40.429  40.312  14.374  1.00  0.00           O  
ATOM    585  P     G    19      41.670  39.367  13.953  1.00  0.00           P  
ATOM    586  OP1   G    19      42.477  39.059  15.170  1.00  0.00           O  
ATOM    587  OP2   G    19      42.449  39.859  12.833  1.00  0.00           O  
ATOM    588  O5'   G    19      41.061  37.999  13.442  1.00  0.00           O  
ATOM    589  C5'   G    19      40.129  37.838  12.377  1.00  0.00           C  
ATOM    590  H5'   G    19      40.476  38.394  11.506  1.00  0.00           H  
ATOM    591 H5''   G    19      39.211  38.377  12.611  1.00  0.00           H  
ATOM    592  C4'   G    19      39.769  36.422  12.014  1.00  0.00           C  
ATOM    593  H4'   G    19      38.836  36.346  11.455  1.00  0.00           H  
ATOM    594  O4'   G    19      40.920  35.911  11.338  1.00  0.00           O  
ATOM    595  C1'   G    19      40.921  34.468  11.458  1.00  0.00           C  
ATOM    596  H1'   G    19      40.949  33.855  10.557  1.00  0.00           H  
ATOM    597  N9    G    19      42.227  34.135  12.135  1.00  0.00           N  
ATOM    598  C8    G    19      42.962  34.829  13.089  1.00  0.00           C  
ATOM    599  H8    G    19      42.738  35.869  13.274  1.00  0.00           H  
ATOM    600  N7    G    19      43.839  34.044  13.751  1.00  0.00           N  
ATOM    601  C5    G    19      43.797  32.837  13.052  1.00  0.00           C  
ATOM    602  C6    G    19      44.598  31.633  13.108  1.00  0.00           C  
ATOM    603  O6    G    19      45.414  31.357  13.952  1.00  0.00           O  
ATOM    604  N1    G    19      44.332  30.700  12.128  1.00  0.00           N  
ATOM    605  H1    G    19      44.837  29.826  12.163  1.00  0.00           H  
ATOM    606  C2    G    19      43.463  30.904  11.114  1.00  0.00           C  
ATOM    607  N2    G    19      43.237  29.926  10.303  1.00  0.00           N  
ATOM    608  H21   G    19      43.731  29.052  10.414  1.00  0.00           H  
ATOM    609  H22   G    19      42.655  30.038   9.486  1.00  0.00           H  
ATOM    610  N3    G    19      42.663  31.973  10.991  1.00  0.00           N  
ATOM    611  C4    G    19      42.907  32.931  11.977  1.00  0.00           C  
ATOM    612  C3'   G    19      39.463  35.474  13.149  1.00  0.00           C  
ATOM    613  H3'   G    19      40.173  35.609  13.965  1.00  0.00           H  
ATOM    614  C2'   G    19      39.779  34.138  12.463  1.00  0.00           C  
ATOM    615  H2'   G    19      40.082  33.326  13.123  1.00  0.00           H  
ATOM    616  O2'   G    19      38.704  33.585  11.636  1.00  0.00           O  
ATOM    617 HO2'   G    19      37.909  33.717  12.159  1.00  0.00           H  
ATOM    618  O3'   G    19      38.121  35.629  13.551  1.00  0.00           O  
ATOM    619  P     U    20      37.430  34.652  14.695  1.00  0.00           P  
ATOM    620  OP1   U    20      36.094  35.166  14.871  1.00  0.00           O  
ATOM    621  OP2   U    20      38.397  34.487  15.808  1.00  0.00           O  
ATOM    622  O5'   U    20      37.346  33.209  13.962  1.00  0.00           O  
ATOM    623  C5'   U    20      36.068  32.836  13.375  1.00  0.00           C  
ATOM    624  H5'   U    20      36.076  33.260  12.370  1.00  0.00           H  
ATOM    625 H5''   U    20      35.185  33.162  13.925  1.00  0.00           H  
ATOM    626  C4'   U    20      35.835  31.348  13.093  1.00  0.00           C  
ATOM    627  H4'   U    20      34.938  31.319  12.475  1.00  0.00           H  
ATOM    628  O4'   U    20      36.843  30.832  12.233  1.00  0.00           O  
ATOM    629  C1'   U    20      37.146  29.497  12.575  1.00  0.00           C  
ATOM    630  H1'   U    20      36.862  28.820  11.769  1.00  0.00           H  
ATOM    631  N1    U    20      38.612  29.410  12.952  1.00  0.00           N  
ATOM    632  C6    U    20      39.406  30.464  13.382  1.00  0.00           C  
ATOM    633  H6    U    20      39.035  31.477  13.426  1.00  0.00           H  
ATOM    634  C5    U    20      40.717  30.380  13.397  1.00  0.00           C  
ATOM    635  H5    U    20      41.244  31.314  13.525  1.00  0.00           H  
ATOM    636  C4    U    20      41.382  29.108  13.418  1.00  0.00           C  
ATOM    637  O4    U    20      42.593  28.908  13.559  1.00  0.00           O  
ATOM    638  N3    U    20      40.530  28.011  13.371  1.00  0.00           N  
ATOM    639  H3    U    20      40.892  27.068  13.364  1.00  0.00           H  
ATOM    640  C2    U    20      39.150  28.075  13.141  1.00  0.00           C  
ATOM    641  O2    U    20      38.568  26.982  13.076  1.00  0.00           O  
ATOM    642  C3'   U    20      35.790  30.509  14.364  1.00  0.00           C  
ATOM    643  H3'   U    20      36.682  30.719  14.954  1.00  0.00           H  
ATOM    644  C2'   U    20      36.068  29.113  13.687  1.00  0.00           C  
ATOM    645  H2'   U    20      36.571  28.461  14.402  1.00  0.00           H  
ATOM    646  O2'   U    20      35.025  28.533  12.966  1.00  0.00           O  
ATOM    647 HO2'   U    20      34.823  27.688  13.375  1.00  0.00           H  
ATOM    648  O3'   U    20      34.498  30.479  15.034  1.00  0.00           O  
ATOM    649  P     A    21      34.578  30.397  16.613  1.00  0.00           P  
ATOM    650  OP1   A    21      33.267  29.823  16.975  1.00  0.00           O  
ATOM    651  OP2   A    21      35.035  31.722  17.152  1.00  0.00           O  
ATOM    652  O5'   A    21      35.669  29.316  17.070  1.00  0.00           O  
ATOM    653  C5'   A    21      35.264  27.989  16.984  1.00  0.00           C  
ATOM    654  H5'   A    21      34.832  27.796  16.002  1.00  0.00           H  
ATOM    655 H5''   A    21      34.432  27.682  17.616  1.00  0.00           H  
ATOM    656  C4'   A    21      36.368  26.964  17.265  1.00  0.00           C  
ATOM    657  H4'   A    21      35.984  25.948  17.181  1.00  0.00           H  
ATOM    658  O4'   A    21      37.484  27.034  16.327  1.00  0.00           O  
ATOM    659  C1'   A    21      38.701  27.006  16.942  1.00  0.00           C  
ATOM    660  H1'   A    21      39.224  26.138  16.539  1.00  0.00           H  
ATOM    661  N9    A    21      39.451  28.291  16.903  1.00  0.00           N  
ATOM    662  C8    A    21      39.001  29.542  16.952  1.00  0.00           C  
ATOM    663  H8    A    21      37.970  29.803  17.139  1.00  0.00           H  
ATOM    664  N7    A    21      39.936  30.483  16.802  1.00  0.00           N  
ATOM    665  C5    A    21      41.127  29.751  16.703  1.00  0.00           C  
ATOM    666  C6    A    21      42.515  29.987  16.595  1.00  0.00           C  
ATOM    667  N6    A    21      43.223  31.139  16.634  1.00  0.00           N  
ATOM    668  H61   A    21      44.218  31.025  16.770  1.00  0.00           H  
ATOM    669  H62   A    21      42.748  32.025  16.729  1.00  0.00           H  
ATOM    670  N1    A    21      43.376  29.019  16.557  1.00  0.00           N  
ATOM    671  C2    A    21      42.936  27.808  16.622  1.00  0.00           C  
ATOM    672  H2    A    21      43.642  26.998  16.515  1.00  0.00           H  
ATOM    673  N3    A    21      41.732  27.381  16.650  1.00  0.00           N  
ATOM    674  C4    A    21      40.776  28.409  16.736  1.00  0.00           C  
ATOM    675  C3'   A    21      37.009  27.165  18.651  1.00  0.00           C  
ATOM    676  H3'   A    21      37.042  28.248  18.773  1.00  0.00           H  
ATOM    677  C2'   A    21      38.422  26.564  18.354  1.00  0.00           C  
ATOM    678  H2'   A    21      39.263  26.938  18.938  1.00  0.00           H  
ATOM    679  O2'   A    21      38.338  25.141  18.392  1.00  0.00           O  
ATOM    680 HO2'   A    21      37.615  24.967  18.999  1.00  0.00           H  
ATOM    681  O3'   A    21      36.392  26.574  19.763  1.00  0.00           O  
ATOM    682  P     G    22      36.791  27.077  21.237  1.00  0.00           P  
ATOM    683  OP1   G    22      36.132  26.211  22.214  1.00  0.00           O  
ATOM    684  OP2   G    22      36.406  28.461  21.313  1.00  0.00           O  
ATOM    685  O5'   G    22      38.370  26.939  21.276  1.00  0.00           O  
ATOM    686  C5'   G    22      39.019  25.696  21.562  1.00  0.00           C  
ATOM    687  H5'   G    22      38.690  24.944  20.846  1.00  0.00           H  
ATOM    688 H5''   G    22      38.571  25.392  22.508  1.00  0.00           H  
ATOM    689  C4'   G    22      40.528  25.634  21.683  1.00  0.00           C  
ATOM    690  H4'   G    22      40.835  24.593  21.777  1.00  0.00           H  
ATOM    691  O4'   G    22      41.026  26.303  20.534  1.00  0.00           O  
ATOM    692  C1'   G    22      42.269  26.813  20.917  1.00  0.00           C  
ATOM    693  H1'   G    22      43.011  26.151  20.471  1.00  0.00           H  
ATOM    694  N9    G    22      42.430  28.266  20.549  1.00  0.00           N  
ATOM    695  C8    G    22      41.355  29.052  20.236  1.00  0.00           C  
ATOM    696  H8    G    22      40.326  28.731  20.162  1.00  0.00           H  
ATOM    697  N7    G    22      41.666  30.318  19.919  1.00  0.00           N  
ATOM    698  C5    G    22      43.089  30.259  19.976  1.00  0.00           C  
ATOM    699  C6    G    22      44.125  31.295  19.937  1.00  0.00           C  
ATOM    700  O6    G    22      44.076  32.452  19.679  1.00  0.00           O  
ATOM    701  N1    G    22      45.355  30.861  20.272  1.00  0.00           N  
ATOM    702  H1    G    22      46.086  31.510  20.016  1.00  0.00           H  
ATOM    703  C2    G    22      45.675  29.606  20.613  1.00  0.00           C  
ATOM    704  N2    G    22      46.941  29.354  20.864  1.00  0.00           N  
ATOM    705  H21   G    22      47.570  30.135  20.740  1.00  0.00           H  
ATOM    706  H22   G    22      47.209  28.385  20.963  1.00  0.00           H  
ATOM    707  N3    G    22      44.797  28.629  20.774  1.00  0.00           N  
ATOM    708  C4    G    22      43.565  29.057  20.390  1.00  0.00           C  
ATOM    709  C3'   G    22      40.947  26.468  22.894  1.00  0.00           C  
ATOM    710  H3'   G    22      40.340  27.362  23.038  1.00  0.00           H  
ATOM    711  C2'   G    22      42.340  26.794  22.436  1.00  0.00           C  
ATOM    712  H2'   G    22      42.707  27.754  22.797  1.00  0.00           H  
ATOM    713  O2'   G    22      43.224  25.762  22.758  1.00  0.00           O  
ATOM    714 HO2'   G    22      43.387  25.770  23.704  1.00  0.00           H  
ATOM    715  O3'   G    22      40.953  25.726  24.084  1.00  0.00           O  
ATOM    716  P     C    23      41.247  26.389  25.584  1.00  0.00           P  
ATOM    717  OP1   C    23      41.059  25.465  26.690  1.00  0.00           O  
ATOM    718  OP2   C    23      40.694  27.769  25.651  1.00  0.00           O  
ATOM    719  O5'   C    23      42.800  26.457  25.481  1.00  0.00           O  
ATOM    720  C5'   C    23      43.633  25.392  25.816  1.00  0.00           C  
ATOM    721  H5'   C    23      43.363  24.527  25.210  1.00  0.00           H  
ATOM    722 H5''   C    23      43.613  25.057  26.853  1.00  0.00           H  
ATOM    723  C4'   C    23      45.094  25.844  25.521  1.00  0.00           C  
ATOM    724  H4'   C    23      45.720  24.952  25.550  1.00  0.00           H  
ATOM    725  O4'   C    23      45.354  26.503  24.293  1.00  0.00           O  
ATOM    726  C1'   C    23      46.297  27.534  24.453  1.00  0.00           C  
ATOM    727  H1'   C    23      47.051  27.495  23.667  1.00  0.00           H  
ATOM    728  N1    C    23      45.768  28.911  24.296  1.00  0.00           N  
ATOM    729  C6    C    23      44.380  29.133  24.198  1.00  0.00           C  
ATOM    730  H6    C    23      43.721  28.294  24.368  1.00  0.00           H  
ATOM    731  C5    C    23      43.949  30.334  23.771  1.00  0.00           C  
ATOM    732  H5    C    23      42.881  30.467  23.688  1.00  0.00           H  
ATOM    733  C4    C    23      44.870  31.337  23.478  1.00  0.00           C  
ATOM    734  N4    C    23      44.297  32.466  23.064  1.00  0.00           N  
ATOM    735  H41   C    23      44.903  33.204  22.736  1.00  0.00           H  
ATOM    736  H42   C    23      43.296  32.602  23.057  1.00  0.00           H  
ATOM    737  N3    C    23      46.155  31.204  23.583  1.00  0.00           N  
ATOM    738  C2    C    23      46.608  30.009  24.058  1.00  0.00           C  
ATOM    739  O2    C    23      47.822  29.912  24.284  1.00  0.00           O  
ATOM    740  C3'   C    23      45.535  26.754  26.596  1.00  0.00           C  
ATOM    741  H3'   C    23      44.661  27.399  26.683  1.00  0.00           H  
ATOM    742  C2'   C    23      46.789  27.318  25.858  1.00  0.00           C  
ATOM    743  H2'   C    23      47.146  28.276  26.237  1.00  0.00           H  
ATOM    744  O2'   C    23      47.879  26.505  25.629  1.00  0.00           O  
ATOM    745 HO2'   C    23      47.916  25.786  26.264  1.00  0.00           H  
ATOM    746  O3'   C    23      45.931  26.119  27.823  1.00  0.00           O  
ATOM    747  P     C    24      45.981  26.924  29.167  1.00  0.00           P  
ATOM    748  OP1   C    24      46.502  25.977  30.172  1.00  0.00           O  
ATOM    749  OP2   C    24      44.728  27.564  29.306  1.00  0.00           O  
ATOM    750  O5'   C    24      47.119  28.013  28.963  1.00  0.00           O  
ATOM    751  C5'   C    24      48.497  27.793  29.061  1.00  0.00           C  
ATOM    752  H5'   C    24      48.913  27.177  28.264  1.00  0.00           H  
ATOM    753 H5''   C    24      48.614  27.269  30.010  1.00  0.00           H  
ATOM    754  C4'   C    24      49.325  29.081  29.175  1.00  0.00           C  
ATOM    755  H4'   C    24      50.319  28.750  29.474  1.00  0.00           H  
ATOM    756  O4'   C    24      49.293  29.775  27.898  1.00  0.00           O  
ATOM    757  C1'   C    24      49.061  31.193  28.130  1.00  0.00           C  
ATOM    758  H1'   C    24      49.843  31.825  27.709  1.00  0.00           H  
ATOM    759  N1    C    24      47.834  31.845  27.578  1.00  0.00           N  
ATOM    760  C6    C    24      46.685  31.113  27.412  1.00  0.00           C  
ATOM    761  H6    C    24      46.745  30.073  27.700  1.00  0.00           H  
ATOM    762  C5    C    24      45.557  31.697  26.892  1.00  0.00           C  
ATOM    763  H5    C    24      44.660  31.095  26.878  1.00  0.00           H  
ATOM    764  C4    C    24      45.651  33.120  26.747  1.00  0.00           C  
ATOM    765  N4    C    24      44.593  33.735  26.312  1.00  0.00           N  
ATOM    766  H41   C    24      44.691  34.720  26.513  1.00  0.00           H  
ATOM    767  H42   C    24      43.795  33.120  26.235  1.00  0.00           H  
ATOM    768  N3    C    24      46.686  33.862  27.042  1.00  0.00           N  
ATOM    769  C2    C    24      47.801  33.268  27.490  1.00  0.00           C  
ATOM    770  O2    C    24      48.778  33.987  27.721  1.00  0.00           O  
ATOM    771  C3'   C    24      48.839  30.007  30.244  1.00  0.00           C  
ATOM    772  H3'   C    24      47.752  30.020  30.323  1.00  0.00           H  
ATOM    773  C2'   C    24      49.299  31.332  29.667  1.00  0.00           C  
ATOM    774  H2'   C    24      48.710  32.135  30.109  1.00  0.00           H  
ATOM    775  O2'   C    24      50.661  31.686  29.901  1.00  0.00           O  
ATOM    776 HO2'   C    24      51.036  31.059  30.524  1.00  0.00           H  
ATOM    777  O3'   C    24      49.447  29.818  31.525  1.00  0.00           O  
ATOM    778  P     C    25      48.900  30.530  32.843  1.00  0.00           P  
ATOM    779  OP1   C    25      49.763  30.010  33.936  1.00  0.00           O  
ATOM    780  OP2   C    25      47.429  30.328  32.861  1.00  0.00           O  
ATOM    781  O5'   C    25      49.254  32.124  32.688  1.00  0.00           O  
ATOM    782  C5'   C    25      50.556  32.623  33.002  1.00  0.00           C  
ATOM    783  H5'   C    25      51.358  32.298  32.340  1.00  0.00           H  
ATOM    784 H5''   C    25      50.701  32.422  34.064  1.00  0.00           H  
ATOM    785  C4'   C    25      50.591  34.186  32.953  1.00  0.00           C  
ATOM    786  H4'   C    25      51.575  34.638  33.084  1.00  0.00           H  
ATOM    787  O4'   C    25      49.994  34.617  31.676  1.00  0.00           O  
ATOM    788  C1'   C    25      49.480  35.944  31.908  1.00  0.00           C  
ATOM    789  H1'   C    25      50.122  36.681  31.426  1.00  0.00           H  
ATOM    790  N1    C    25      48.110  35.946  31.307  1.00  0.00           N  
ATOM    791  C6    C    25      47.460  34.817  30.878  1.00  0.00           C  
ATOM    792  H6    C    25      47.887  33.827  30.948  1.00  0.00           H  
ATOM    793  C5    C    25      46.262  34.933  30.258  1.00  0.00           C  
ATOM    794  H5    C    25      45.873  34.024  29.823  1.00  0.00           H  
ATOM    795  C4    C    25      45.658  36.253  30.241  1.00  0.00           C  
ATOM    796  N4    C    25      44.452  36.382  29.670  1.00  0.00           N  
ATOM    797  H41   C    25      44.200  37.355  29.573  1.00  0.00           H  
ATOM    798  H42   C    25      43.961  35.560  29.350  1.00  0.00           H  
ATOM    799  N3    C    25      46.251  37.267  30.742  1.00  0.00           N  
ATOM    800  C2    C    25      47.452  37.200  31.223  1.00  0.00           C  
ATOM    801  O2    C    25      48.015  38.269  31.552  1.00  0.00           O  
ATOM    802  C3'   C    25      49.561  34.863  33.962  1.00  0.00           C  
ATOM    803  H3'   C    25      48.587  34.388  33.839  1.00  0.00           H  
ATOM    804  C2'   C    25      49.304  36.173  33.417  1.00  0.00           C  
ATOM    805  H2'   C    25      48.268  36.437  33.627  1.00  0.00           H  
ATOM    806  O2'   C    25      50.228  37.119  33.848  1.00  0.00           O  
ATOM    807 HO2'   C    25      50.586  36.801  34.680  1.00  0.00           H  
ATOM    808  O3'   C    25      50.109  34.956  35.281  1.00  0.00           O  
ATOM    809  P     G    26      49.214  35.071  36.543  1.00  0.00           P  
ATOM    810  OP1   G    26      50.047  35.234  37.755  1.00  0.00           O  
ATOM    811  OP2   G    26      48.347  33.871  36.508  1.00  0.00           O  
ATOM    812  O5'   G    26      48.180  36.287  36.371  1.00  0.00           O  
ATOM    813  C5'   G    26      48.511  37.646  36.679  1.00  0.00           C  
ATOM    814  H5'   G    26      49.534  37.903  36.406  1.00  0.00           H  
ATOM    815 H5''   G    26      48.531  37.708  37.767  1.00  0.00           H  
ATOM    816  C4'   G    26      47.489  38.641  36.065  1.00  0.00           C  
ATOM    817  H4'   G    26      47.961  39.606  36.250  1.00  0.00           H  
ATOM    818  O4'   G    26      47.353  38.480  34.712  1.00  0.00           O  
ATOM    819  C1'   G    26      46.061  39.011  34.340  1.00  0.00           C  
ATOM    820  H1'   G    26      46.219  39.870  33.688  1.00  0.00           H  
ATOM    821  N9    G    26      45.166  37.951  33.796  1.00  0.00           N  
ATOM    822  C8    G    26      45.329  36.568  33.964  1.00  0.00           C  
ATOM    823  H8    G    26      46.178  36.166  34.498  1.00  0.00           H  
ATOM    824  N7    G    26      44.438  35.774  33.378  1.00  0.00           N  
ATOM    825  C5    G    26      43.553  36.784  32.875  1.00  0.00           C  
ATOM    826  C6    G    26      42.337  36.559  32.130  1.00  0.00           C  
ATOM    827  O6    G    26      41.873  35.509  31.736  1.00  0.00           O  
ATOM    828  N1    G    26      41.776  37.772  31.732  1.00  0.00           N  
ATOM    829  H1    G    26      40.797  37.695  31.495  1.00  0.00           H  
ATOM    830  C2    G    26      42.268  38.988  31.951  1.00  0.00           C  
ATOM    831  N2    G    26      41.557  39.979  31.548  1.00  0.00           N  
ATOM    832  H21   G    26      40.945  39.785  30.769  1.00  0.00           H  
ATOM    833  H22   G    26      41.875  40.894  31.831  1.00  0.00           H  
ATOM    834  N3    G    26      43.415  39.265  32.675  1.00  0.00           N  
ATOM    835  C4    G    26      44.011  38.075  33.043  1.00  0.00           C  
ATOM    836  C3'   G    26      46.114  38.704  36.699  1.00  0.00           C  
ATOM    837  H3'   G    26      45.624  37.742  36.851  1.00  0.00           H  
ATOM    838  C2'   G    26      45.458  39.533  35.627  1.00  0.00           C  
ATOM    839  H2'   G    26      44.373  39.425  35.633  1.00  0.00           H  
ATOM    840  O2'   G    26      45.768  40.866  35.648  1.00  0.00           O  
ATOM    841 HO2'   G    26      44.955  41.253  35.981  1.00  0.00           H  
ATOM    842  O3'   G    26      46.309  39.434  37.879  1.00  0.00           O  
ATOM    843  P     U    27      45.166  39.462  38.936  1.00  0.00           P  
ATOM    844  OP1   U    27      45.646  39.962  40.196  1.00  0.00           O  
ATOM    845  OP2   U    27      44.709  38.107  38.946  1.00  0.00           O  
ATOM    846  O5'   U    27      43.968  40.351  38.255  1.00  0.00           O  
ATOM    847  C5'   U    27      44.185  41.832  38.072  1.00  0.00           C  
ATOM    848  H5'   U    27      45.209  41.925  37.710  1.00  0.00           H  
ATOM    849 H5''   U    27      43.940  42.340  39.004  1.00  0.00           H  
ATOM    850  C4'   U    27      43.210  42.196  36.941  1.00  0.00           C  
ATOM    851  H4'   U    27      43.562  43.115  36.472  1.00  0.00           H  
ATOM    852  O4'   U    27      43.062  41.221  35.929  1.00  0.00           O  
ATOM    853  C1'   U    27      41.748  41.324  35.289  1.00  0.00           C  
ATOM    854  H1'   U    27      41.849  41.639  34.250  1.00  0.00           H  
ATOM    855  N1    U    27      40.875  40.104  35.335  1.00  0.00           N  
ATOM    856  C6    U    27      41.318  38.891  35.669  1.00  0.00           C  
ATOM    857  H6    U    27      42.302  38.912  36.114  1.00  0.00           H  
ATOM    858  C5    U    27      40.801  37.718  35.191  1.00  0.00           C  
ATOM    859  H5    U    27      41.340  36.784  35.249  1.00  0.00           H  
ATOM    860  C4    U    27      39.642  37.718  34.443  1.00  0.00           C  
ATOM    861  O4    U    27      39.124  36.742  33.919  1.00  0.00           O  
ATOM    862  N3    U    27      39.067  38.970  34.272  1.00  0.00           N  
ATOM    863  H3    U    27      38.288  39.010  33.630  1.00  0.00           H  
ATOM    864  C2    U    27      39.663  40.151  34.617  1.00  0.00           C  
ATOM    865  O2    U    27      39.094  41.194  34.352  1.00  0.00           O  
ATOM    866  C3'   U    27      41.791  42.339  37.389  1.00  0.00           C  
ATOM    867  H3'   U    27      41.465  41.430  37.896  1.00  0.00           H  
ATOM    868  C2'   U    27      41.019  42.420  36.083  1.00  0.00           C  
ATOM    869  H2'   U    27      39.956  42.252  36.254  1.00  0.00           H  
ATOM    870  O2'   U    27      41.195  43.660  35.365  1.00  0.00           O  
ATOM    871 HO2'   U    27      40.824  44.442  35.781  1.00  0.00           H  
ATOM    872  O3'   U    27      41.539  43.551  38.105  1.00  0.00           O  
ATOM    873  P     C    28      40.862  43.516  39.480  1.00  0.00           P  
ATOM    874  OP1   C    28      40.667  44.887  39.980  1.00  0.00           O  
ATOM    875  OP2   C    28      41.593  42.525  40.272  1.00  0.00           O  
ATOM    876  O5'   C    28      39.468  42.931  39.062  1.00  0.00           O  
ATOM    877  C5'   C    28      38.505  43.843  38.550  1.00  0.00           C  
ATOM    878  H5'   C    28      39.027  44.591  37.953  1.00  0.00           H  
ATOM    879 H5''   C    28      38.109  44.507  39.319  1.00  0.00           H  
ATOM    880  C4'   C    28      37.264  43.096  38.047  1.00  0.00           C  
ATOM    881  H4'   C    28      36.528  43.806  37.670  1.00  0.00           H  
ATOM    882  O4'   C    28      37.436  42.113  36.976  1.00  0.00           O  
ATOM    883  C1'   C    28      36.478  41.044  37.075  1.00  0.00           C  
ATOM    884  H1'   C    28      35.863  40.908  36.186  1.00  0.00           H  
ATOM    885  N1    C    28      37.195  39.722  37.211  1.00  0.00           N  
ATOM    886  C6    C    28      38.300  39.577  37.973  1.00  0.00           C  
ATOM    887  H6    C    28      38.764  40.470  38.365  1.00  0.00           H  
ATOM    888  C5    C    28      38.902  38.366  38.167  1.00  0.00           C  
ATOM    889  H5    C    28      39.675  38.288  38.917  1.00  0.00           H  
ATOM    890  C4    C    28      38.326  37.249  37.468  1.00  0.00           C  
ATOM    891  N4    C    28      38.792  36.054  37.615  1.00  0.00           N  
ATOM    892  H41   C    28      38.289  35.313  37.149  1.00  0.00           H  
ATOM    893  H42   C    28      39.468  35.894  38.348  1.00  0.00           H  
ATOM    894  N3    C    28      37.141  37.430  36.791  1.00  0.00           N  
ATOM    895  C2    C    28      36.575  38.621  36.693  1.00  0.00           C  
ATOM    896  O2    C    28      35.415  38.651  36.200  1.00  0.00           O  
ATOM    897  C3'   C    28      36.673  42.292  39.178  1.00  0.00           C  
ATOM    898  H3'   C    28      37.424  41.607  39.571  1.00  0.00           H  
ATOM    899  C2'   C    28      35.735  41.388  38.354  1.00  0.00           C  
ATOM    900  H2'   C    28      35.498  40.520  38.969  1.00  0.00           H  
ATOM    901  O2'   C    28      34.567  42.105  38.001  1.00  0.00           O  
ATOM    902 HO2'   C    28      34.015  41.635  37.372  1.00  0.00           H  
ATOM    903  O3'   C    28      36.044  43.108  40.132  1.00  0.00           O  
ATOM    904  P     U    29      35.766  42.571  41.671  1.00  0.00           P  
ATOM    905  OP1   U    29      35.116  43.565  42.471  1.00  0.00           O  
ATOM    906  OP2   U    29      36.903  41.837  42.107  1.00  0.00           O  
ATOM    907  O5'   U    29      34.581  41.495  41.543  1.00  0.00           O  
ATOM    908  C5'   U    29      33.263  41.865  41.330  1.00  0.00           C  
ATOM    909  H5'   U    29      33.221  42.720  40.655  1.00  0.00           H  
ATOM    910 H5''   U    29      32.889  42.235  42.284  1.00  0.00           H  
ATOM    911  C4'   U    29      32.459  40.624  40.737  1.00  0.00           C  
ATOM    912  H4'   U    29      31.494  41.038  40.444  1.00  0.00           H  
ATOM    913  O4'   U    29      33.126  39.941  39.683  1.00  0.00           O  
ATOM    914  C1'   U    29      32.952  38.436  39.853  1.00  0.00           C  
ATOM    915  H1'   U    29      32.425  38.052  38.980  1.00  0.00           H  
ATOM    916  N1    U    29      34.219  37.703  40.153  1.00  0.00           N  
ATOM    917  C6    U    29      35.402  38.370  40.593  1.00  0.00           C  
ATOM    918  H6    U    29      35.286  39.393  40.919  1.00  0.00           H  
ATOM    919  C5    U    29      36.496  37.647  40.774  1.00  0.00           C  
ATOM    920  H5    U    29      37.374  38.119  41.187  1.00  0.00           H  
ATOM    921  C4    U    29      36.619  36.261  40.416  1.00  0.00           C  
ATOM    922  O4    U    29      37.644  35.559  40.491  1.00  0.00           O  
ATOM    923  N3    U    29      35.351  35.652  40.194  1.00  0.00           N  
ATOM    924  H3    U    29      35.248  34.662  40.019  1.00  0.00           H  
ATOM    925  C2    U    29      34.263  36.363  39.900  1.00  0.00           C  
ATOM    926  O2    U    29      33.255  35.790  39.411  1.00  0.00           O  
ATOM    927  C3'   U    29      32.348  39.512  41.746  1.00  0.00           C  
ATOM    928  H3'   U    29      33.294  39.306  42.246  1.00  0.00           H  
ATOM    929  C2'   U    29      31.978  38.211  40.986  1.00  0.00           C  
ATOM    930  H2'   U    29      32.107  37.274  41.527  1.00  0.00           H  
ATOM    931  O2'   U    29      30.607  38.400  40.523  1.00  0.00           O  
ATOM    932 HO2'   U    29      30.212  39.033  41.127  1.00  0.00           H  
ATOM    933  O3'   U    29      31.407  39.675  42.816  1.00  0.00           O  
ATOM    934  P     A    30      31.583  38.974  44.173  1.00  0.00           P  
ATOM    935  OP1   A    30      30.629  39.472  45.200  1.00  0.00           O  
ATOM    936  OP2   A    30      33.025  38.985  44.535  1.00  0.00           O  
ATOM    937  O5'   A    30      31.272  37.433  43.937  1.00  0.00           O  
ATOM    938  C5'   A    30      29.933  36.965  43.707  1.00  0.00           C  
ATOM    939  H5'   A    30      29.504  37.569  42.907  1.00  0.00           H  
ATOM    940 H5''   A    30      29.364  37.130  44.622  1.00  0.00           H  
ATOM    941  C4'   A    30      29.866  35.441  43.466  1.00  0.00           C  
ATOM    942  H4'   A    30      28.831  35.196  43.225  1.00  0.00           H  
ATOM    943  O4'   A    30      30.630  35.036  42.360  1.00  0.00           O  
ATOM    944  C1'   A    30      31.284  33.852  42.603  1.00  0.00           C  
ATOM    945  H1'   A    30      31.142  33.138  41.792  1.00  0.00           H  
ATOM    946  N9    A    30      32.710  33.926  42.963  1.00  0.00           N  
ATOM    947  C8    A    30      33.416  34.983  43.409  1.00  0.00           C  
ATOM    948  H8    A    30      33.036  35.930  43.763  1.00  0.00           H  
ATOM    949  N7    A    30      34.721  34.751  43.401  1.00  0.00           N  
ATOM    950  C5    A    30      34.829  33.402  43.008  1.00  0.00           C  
ATOM    951  C6    A    30      35.873  32.383  42.791  1.00  0.00           C  
ATOM    952  N6    A    30      37.126  32.596  42.900  1.00  0.00           N  
ATOM    953  H61   A    30      37.685  31.864  42.486  1.00  0.00           H  
ATOM    954  H62   A    30      37.426  33.559  42.845  1.00  0.00           H  
ATOM    955  N1    A    30      35.498  31.196  42.423  1.00  0.00           N  
ATOM    956  C2    A    30      34.188  30.873  42.313  1.00  0.00           C  
ATOM    957  H2    A    30      34.065  29.923  41.816  1.00  0.00           H  
ATOM    958  N3    A    30      33.155  31.687  42.442  1.00  0.00           N  
ATOM    959  C4    A    30      33.554  32.910  42.796  1.00  0.00           C  
ATOM    960  C3'   A    30      30.330  34.602  44.674  1.00  0.00           C  
ATOM    961  H3'   A    30      31.290  34.935  45.069  1.00  0.00           H  
ATOM    962  C2'   A    30      30.583  33.336  43.810  1.00  0.00           C  
ATOM    963  H2'   A    30      31.262  32.640  44.304  1.00  0.00           H  
ATOM    964  O2'   A    30      29.338  32.651  43.330  1.00  0.00           O  
ATOM    965 HO2'   A    30      29.689  31.877  42.884  1.00  0.00           H  
ATOM    966  O3'   A    30      29.304  34.588  45.680  1.00  0.00           O  
ATOM    967  P     G    31      29.579  33.959  47.117  1.00  0.00           P  
ATOM    968  OP1   G    31      28.310  33.916  47.842  1.00  0.00           O  
ATOM    969  OP2   G    31      30.631  34.733  47.786  1.00  0.00           O  
ATOM    970  O5'   G    31      30.142  32.434  46.822  1.00  0.00           O  
ATOM    971  C5'   G    31      29.265  31.408  46.477  1.00  0.00           C  
ATOM    972  H5'   G    31      28.746  31.585  45.535  1.00  0.00           H  
ATOM    973 H5''   G    31      28.439  31.364  47.187  1.00  0.00           H  
ATOM    974  C4'   G    31      29.992  30.075  46.438  1.00  0.00           C  
ATOM    975  H4'   G    31      29.240  29.291  46.342  1.00  0.00           H  
ATOM    976  O4'   G    31      30.927  30.002  45.395  1.00  0.00           O  
ATOM    977  C1'   G    31      32.114  29.322  45.791  1.00  0.00           C  
ATOM    978  H1'   G    31      32.428  28.538  45.102  1.00  0.00           H  
ATOM    979  N9    G    31      33.322  30.212  45.924  1.00  0.00           N  
ATOM    980  C8    G    31      33.460  31.576  46.003  1.00  0.00           C  
ATOM    981  H8    G    31      32.615  32.243  46.095  1.00  0.00           H  
ATOM    982  N7    G    31      34.672  32.003  45.913  1.00  0.00           N  
ATOM    983  C5    G    31      35.426  30.851  45.820  1.00  0.00           C  
ATOM    984  C6    G    31      36.801  30.656  45.584  1.00  0.00           C  
ATOM    985  O6    G    31      37.813  31.415  45.494  1.00  0.00           O  
ATOM    986  N1    G    31      37.165  29.334  45.629  1.00  0.00           N  
ATOM    987  H1    G    31      38.152  29.120  45.595  1.00  0.00           H  
ATOM    988  C2    G    31      36.316  28.317  45.764  1.00  0.00           C  
ATOM    989  N2    G    31      36.801  27.093  45.627  1.00  0.00           N  
ATOM    990  H21   G    31      37.788  26.884  45.650  1.00  0.00           H  
ATOM    991  H22   G    31      36.155  26.331  45.473  1.00  0.00           H  
ATOM    992  N3    G    31      34.984  28.439  45.763  1.00  0.00           N  
ATOM    993  C4    G    31      34.612  29.733  45.851  1.00  0.00           C  
ATOM    994  C3'   G    31      30.808  29.644  47.661  1.00  0.00           C  
ATOM    995  H3'   G    31      31.409  30.434  48.113  1.00  0.00           H  
ATOM    996  C2'   G    31      31.756  28.575  47.020  1.00  0.00           C  
ATOM    997  H2'   G    31      32.617  28.339  47.645  1.00  0.00           H  
ATOM    998  O2'   G    31      31.002  27.405  46.663  1.00  0.00           O  
ATOM    999 HO2'   G    31      30.210  27.355  47.204  1.00  0.00           H  
ATOM   1000  O3'   G    31      29.949  29.062  48.630  1.00  0.00           O  
ATOM   1001  P     U    32      30.068  29.474  50.142  1.00  0.00           P  
ATOM   1002  OP1   U    32      29.058  28.819  50.965  1.00  0.00           O  
ATOM   1003  OP2   U    32      30.253  30.897  50.251  1.00  0.00           O  
ATOM   1004  O5'   U    32      31.494  28.790  50.414  1.00  0.00           O  
ATOM   1005  C5'   U    32      31.565  27.329  50.287  1.00  0.00           C  
ATOM   1006  H5'   U    32      30.944  27.021  49.446  1.00  0.00           H  
ATOM   1007 H5''   U    32      31.111  26.901  51.181  1.00  0.00           H  
ATOM   1008  C4'   U    32      32.959  26.673  50.155  1.00  0.00           C  
ATOM   1009  H4'   U    32      32.832  25.609  49.953  1.00  0.00           H  
ATOM   1010  O4'   U    32      33.864  27.140  49.179  1.00  0.00           O  
ATOM   1011  C1'   U    32      35.180  27.210  49.626  1.00  0.00           C  
ATOM   1012  H1'   U    32      35.849  26.628  48.991  1.00  0.00           H  
ATOM   1013  N1    U    32      35.640  28.600  49.657  1.00  0.00           N  
ATOM   1014  C6    U    32      34.746  29.640  49.750  1.00  0.00           C  
ATOM   1015  H6    U    32      33.696  29.467  49.938  1.00  0.00           H  
ATOM   1016  C5    U    32      35.192  30.918  49.578  1.00  0.00           C  
ATOM   1017  H5    U    32      34.464  31.716  49.594  1.00  0.00           H  
ATOM   1018  C4    U    32      36.619  31.215  49.331  1.00  0.00           C  
ATOM   1019  O4    U    32      37.042  32.395  49.184  1.00  0.00           O  
ATOM   1020  N3    U    32      37.446  30.116  49.360  1.00  0.00           N  
ATOM   1021  H3    U    32      38.423  30.358  49.284  1.00  0.00           H  
ATOM   1022  C2    U    32      36.976  28.824  49.456  1.00  0.00           C  
ATOM   1023  O2    U    32      37.786  27.939  49.367  1.00  0.00           O  
ATOM   1024  C3'   U    32      33.738  26.794  51.462  1.00  0.00           C  
ATOM   1025  H3'   U    32      33.721  27.833  51.791  1.00  0.00           H  
ATOM   1026  C2'   U    32      35.166  26.568  51.042  1.00  0.00           C  
ATOM   1027  H2'   U    32      35.744  27.054  51.828  1.00  0.00           H  
ATOM   1028  O2'   U    32      35.447  25.143  50.909  1.00  0.00           O  
ATOM   1029 HO2'   U    32      34.829  24.679  51.479  1.00  0.00           H  
ATOM   1030  O3'   U    32      33.285  25.863  52.464  1.00  0.00           O  
ATOM   1031  P     A    33      33.455  26.345  53.923  1.00  0.00           P  
ATOM   1032  OP1   A    33      33.073  25.201  54.793  1.00  0.00           O  
ATOM   1033  OP2   A    33      32.864  27.662  54.167  1.00  0.00           O  
ATOM   1034  O5'   A    33      35.032  26.592  54.090  1.00  0.00           O  
ATOM   1035  C5'   A    33      35.884  25.496  54.349  1.00  0.00           C  
ATOM   1036  H5'   A    33      35.759  24.797  53.522  1.00  0.00           H  
ATOM   1037 H5''   A    33      35.727  25.127  55.362  1.00  0.00           H  
ATOM   1038  C4'   A    33      37.337  25.980  54.349  1.00  0.00           C  
ATOM   1039  H4'   A    33      37.905  25.073  54.556  1.00  0.00           H  
ATOM   1040  O4'   A    33      37.810  26.540  53.143  1.00  0.00           O  
ATOM   1041  C1'   A    33      38.984  27.274  53.450  1.00  0.00           C  
ATOM   1042  H1'   A    33      39.967  26.959  53.098  1.00  0.00           H  
ATOM   1043  N9    A    33      38.872  28.701  53.033  1.00  0.00           N  
ATOM   1044  C8    A    33      37.688  29.482  53.053  1.00  0.00           C  
ATOM   1045  H8    A    33      36.814  29.206  53.624  1.00  0.00           H  
ATOM   1046  N7    A    33      37.878  30.733  52.479  1.00  0.00           N  
ATOM   1047  C5    A    33      39.139  30.671  51.924  1.00  0.00           C  
ATOM   1048  C6    A    33      39.906  31.572  51.110  1.00  0.00           C  
ATOM   1049  N6    A    33      39.472  32.753  50.763  1.00  0.00           N  
ATOM   1050  H61   A    33      40.085  33.410  50.302  1.00  0.00           H  
ATOM   1051  H62   A    33      38.487  32.958  50.853  1.00  0.00           H  
ATOM   1052  N1    A    33      41.210  31.335  50.926  1.00  0.00           N  
ATOM   1053  C2    A    33      41.623  30.085  51.271  1.00  0.00           C  
ATOM   1054  H2    A    33      42.609  29.785  50.947  1.00  0.00           H  
ATOM   1055  N3    A    33      41.044  29.116  51.953  1.00  0.00           N  
ATOM   1056  C4    A    33      39.772  29.517  52.327  1.00  0.00           C  
ATOM   1057  C3'   A    33      37.670  27.023  55.450  1.00  0.00           C  
ATOM   1058  H3'   A    33      36.966  27.854  55.403  1.00  0.00           H  
ATOM   1059  C2'   A    33      39.044  27.401  55.007  1.00  0.00           C  
ATOM   1060  H2'   A    33      39.359  28.383  55.361  1.00  0.00           H  
ATOM   1061  O2'   A    33      39.950  26.499  55.539  1.00  0.00           O  
ATOM   1062 HO2'   A    33      40.501  26.890  56.221  1.00  0.00           H  
ATOM   1063  O3'   A    33      37.608  26.352  56.707  1.00  0.00           O  
ATOM   1064  P     C    34      37.465  27.238  58.048  1.00  0.00           P  
ATOM   1065  OP1   C    34      37.127  26.448  59.319  1.00  0.00           O  
ATOM   1066  OP2   C    34      36.594  28.319  57.685  1.00  0.00           O  
ATOM   1067  O5'   C    34      38.971  27.686  58.118  1.00  0.00           O  
ATOM   1068  C5'   C    34      39.969  27.076  58.951  1.00  0.00           C  
ATOM   1069  H5'   C    34      39.893  26.032  58.646  1.00  0.00           H  
ATOM   1070 H5''   C    34      39.724  27.260  59.996  1.00  0.00           H  
ATOM   1071  C4'   C    34      41.450  27.518  58.689  1.00  0.00           C  
ATOM   1072  H4'   C    34      42.141  26.685  58.823  1.00  0.00           H  
ATOM   1073  O4'   C    34      41.586  27.829  57.282  1.00  0.00           O  
ATOM   1074  C1'   C    34      42.403  29.018  57.161  1.00  0.00           C  
ATOM   1075  H1'   C    34      43.259  28.803  56.520  1.00  0.00           H  
ATOM   1076  N1    C    34      41.757  30.242  56.533  1.00  0.00           N  
ATOM   1077  C6    C    34      40.433  30.591  56.752  1.00  0.00           C  
ATOM   1078  H6    C    34      39.961  30.110  57.595  1.00  0.00           H  
ATOM   1079  C5    C    34      39.824  31.375  55.836  1.00  0.00           C  
ATOM   1080  H5    C    34      38.766  31.565  55.946  1.00  0.00           H  
ATOM   1081  C4    C    34      40.555  32.005  54.795  1.00  0.00           C  
ATOM   1082  N4    C    34      40.026  33.025  54.220  1.00  0.00           N  
ATOM   1083  H41   C    34      40.559  33.660  53.643  1.00  0.00           H  
ATOM   1084  H42   C    34      39.099  33.337  54.473  1.00  0.00           H  
ATOM   1085  N3    C    34      41.882  31.835  54.674  1.00  0.00           N  
ATOM   1086  C2    C    34      42.435  30.806  55.419  1.00  0.00           C  
ATOM   1087  O2    C    34      43.604  30.689  55.304  1.00  0.00           O  
ATOM   1088  C3'   C    34      41.765  28.811  59.467  1.00  0.00           C  
ATOM   1089  H3'   C    34      40.863  29.417  59.558  1.00  0.00           H  
ATOM   1090  C2'   C    34      42.849  29.371  58.568  1.00  0.00           C  
ATOM   1091  H2'   C    34      43.014  30.446  58.646  1.00  0.00           H  
ATOM   1092  O2'   C    34      44.049  28.642  58.769  1.00  0.00           O  
ATOM   1093 HO2'   C    34      44.689  29.171  58.286  1.00  0.00           H  
ATOM   1094  O3'   C    34      42.286  28.425  60.740  1.00  0.00           O  
ATOM   1095  P     C    35      42.408  29.486  61.863  1.00  0.00           P  
ATOM   1096  OP1   C    35      42.838  28.768  63.097  1.00  0.00           O  
ATOM   1097  OP2   C    35      41.057  30.173  61.922  1.00  0.00           O  
ATOM   1098  O5'   C    35      43.473  30.664  61.592  1.00  0.00           O  
ATOM   1099  C5'   C    35      44.888  30.443  61.641  1.00  0.00           C  
ATOM   1100  H5'   C    35      45.223  29.559  61.097  1.00  0.00           H  
ATOM   1101 H5''   C    35      45.344  30.247  62.611  1.00  0.00           H  
ATOM   1102  C4'   C    35      45.557  31.631  60.944  1.00  0.00           C  
ATOM   1103  H4'   C    35      46.643  31.550  60.910  1.00  0.00           H  
ATOM   1104  O4'   C    35      45.141  31.756  59.613  1.00  0.00           O  
ATOM   1105  C1'   C    35      45.268  33.108  59.213  1.00  0.00           C  
ATOM   1106  H1'   C    35      46.112  33.201  58.530  1.00  0.00           H  
ATOM   1107  N1    C    35      43.952  33.682  58.744  1.00  0.00           N  
ATOM   1108  C6    C    35      42.745  33.146  59.172  1.00  0.00           C  
ATOM   1109  H6    C    35      42.705  32.489  60.028  1.00  0.00           H  
ATOM   1110  C5    C    35      41.643  33.533  58.554  1.00  0.00           C  
ATOM   1111  H5    C    35      40.711  33.200  58.987  1.00  0.00           H  
ATOM   1112  C4    C    35      41.732  34.393  57.485  1.00  0.00           C  
ATOM   1113  N4    C    35      40.733  34.838  56.838  1.00  0.00           N  
ATOM   1114  H41   C    35      40.858  35.585  56.170  1.00  0.00           H  
ATOM   1115  H42   C    35      39.803  34.526  57.081  1.00  0.00           H  
ATOM   1116  N3    C    35      42.846  34.915  56.963  1.00  0.00           N  
ATOM   1117  C2    C    35      43.973  34.598  57.697  1.00  0.00           C  
ATOM   1118  O2    C    35      45.006  35.149  57.407  1.00  0.00           O  
ATOM   1119  C3'   C    35      45.233  32.996  61.641  1.00  0.00           C  
ATOM   1120  H3'   C    35      44.150  33.053  61.750  1.00  0.00           H  
ATOM   1121  C2'   C    35      45.670  33.915  60.501  1.00  0.00           C  
ATOM   1122  H2'   C    35      45.283  34.933  60.535  1.00  0.00           H  
ATOM   1123  O2'   C    35      47.094  33.982  60.514  1.00  0.00           O  
ATOM   1124 HO2'   C    35      47.386  33.668  61.374  1.00  0.00           H  
ATOM   1125  O3'   C    35      45.974  33.217  62.830  1.00  0.00           O  
ATOM   1126  P     C    36      45.379  34.030  63.965  1.00  0.00           P  
ATOM   1127  OP1   C    36      46.474  34.037  64.950  1.00  0.00           O  
ATOM   1128  OP2   C    36      44.105  33.425  64.461  1.00  0.00           O  
ATOM   1129  O5'   C    36      45.114  35.510  63.400  1.00  0.00           O  
ATOM   1130  C5'   C    36      46.127  36.411  63.647  1.00  0.00           C  
ATOM   1131  H5'   C    36      47.119  35.974  63.536  1.00  0.00           H  
ATOM   1132 H5''   C    36      45.980  36.744  64.675  1.00  0.00           H  
ATOM   1133  C4'   C    36      46.053  37.630  62.807  1.00  0.00           C  
ATOM   1134  H4'   C    36      46.930  38.254  62.979  1.00  0.00           H  
ATOM   1135  O4'   C    36      45.959  37.397  61.420  1.00  0.00           O  
ATOM   1136  C1'   C    36      45.197  38.448  60.854  1.00  0.00           C  
ATOM   1137  H1'   C    36      45.765  38.867  60.024  1.00  0.00           H  
ATOM   1138  N1    C    36      43.909  37.935  60.329  1.00  0.00           N  
ATOM   1139  C6    C    36      43.291  36.880  60.822  1.00  0.00           C  
ATOM   1140  H6    C    36      43.805  36.303  61.576  1.00  0.00           H  
ATOM   1141  C5    C    36      42.019  36.586  60.456  1.00  0.00           C  
ATOM   1142  H5    C    36      41.414  35.768  60.820  1.00  0.00           H  
ATOM   1143  C4    C    36      41.350  37.477  59.523  1.00  0.00           C  
ATOM   1144  N4    C    36      40.197  37.195  58.975  1.00  0.00           N  
ATOM   1145  H41   C    36      39.873  37.758  58.202  1.00  0.00           H  
ATOM   1146  H42   C    36      39.860  36.258  59.145  1.00  0.00           H  
ATOM   1147  N3    C    36      41.954  38.572  59.085  1.00  0.00           N  
ATOM   1148  C2    C    36      43.252  38.815  59.460  1.00  0.00           C  
ATOM   1149  O2    C    36      43.777  39.799  59.096  1.00  0.00           O  
ATOM   1150  C3'   C    36      44.834  38.568  63.179  1.00  0.00           C  
ATOM   1151  H3'   C    36      43.948  37.933  63.197  1.00  0.00           H  
ATOM   1152  C2'   C    36      44.866  39.472  61.976  1.00  0.00           C  
ATOM   1153  H2'   C    36      43.898  39.946  61.813  1.00  0.00           H  
ATOM   1154  O2'   C    36      45.808  40.511  62.019  1.00  0.00           O  
ATOM   1155 HO2'   C    36      46.103  40.608  62.927  1.00  0.00           H  
ATOM   1156  O3'   C    36      45.143  39.220  64.374  1.00  0.00           O  
ATOM   1157  P     C    37      44.018  39.776  65.331  1.00  0.00           P  
ATOM   1158  OP1   C    37      44.659  40.232  66.569  1.00  0.00           O  
ATOM   1159  OP2   C    37      42.914  38.914  65.533  1.00  0.00           O  
ATOM   1160  O5'   C    37      43.411  40.985  64.476  1.00  0.00           O  
ATOM   1161  C5'   C    37      44.131  42.184  64.343  1.00  0.00           C  
ATOM   1162  H5'   C    37      45.115  41.922  63.954  1.00  0.00           H  
ATOM   1163 H5''   C    37      44.195  42.721  65.289  1.00  0.00           H  
ATOM   1164  C4'   C    37      43.494  43.144  63.347  1.00  0.00           C  
ATOM   1165  H4'   C    37      44.199  43.969  63.244  1.00  0.00           H  
ATOM   1166  O4'   C    37      43.217  42.533  62.056  1.00  0.00           O  
ATOM   1167  C1'   C    37      42.018  43.129  61.549  1.00  0.00           C  
ATOM   1168  H1'   C    37      42.245  43.463  60.537  1.00  0.00           H  
ATOM   1169  N1    C    37      40.893  42.178  61.491  1.00  0.00           N  
ATOM   1170  C6    C    37      41.024  40.862  62.022  1.00  0.00           C  
ATOM   1171  H6    C    37      41.868  40.629  62.655  1.00  0.00           H  
ATOM   1172  C5    C    37      40.154  39.945  61.614  1.00  0.00           C  
ATOM   1173  H5    C    37      40.339  39.015  62.131  1.00  0.00           H  
ATOM   1174  C4    C    37      39.107  40.327  60.660  1.00  0.00           C  
ATOM   1175  N4    C    37      38.155  39.521  60.394  1.00  0.00           N  
ATOM   1176  H41   C    37      37.490  39.829  59.700  1.00  0.00           H  
ATOM   1177  H42   C    37      38.188  38.627  60.863  1.00  0.00           H  
ATOM   1178  N3    C    37      38.913  41.562  60.207  1.00  0.00           N  
ATOM   1179  C2    C    37      39.824  42.493  60.664  1.00  0.00           C  
ATOM   1180  O2    C    37      39.650  43.668  60.256  1.00  0.00           O  
ATOM   1181  C3'   C    37      42.211  43.682  63.866  1.00  0.00           C  
ATOM   1182  H3'   C    37      41.718  42.809  64.293  1.00  0.00           H  
ATOM   1183  C2'   C    37      41.756  44.178  62.528  1.00  0.00           C  
ATOM   1184  H2'   C    37      40.678  44.305  62.624  1.00  0.00           H  
ATOM   1185  O2'   C    37      42.369  45.388  62.095  1.00  0.00           O  
ATOM   1186 HO2'   C    37      42.533  45.832  62.931  1.00  0.00           H  
ATOM   1187  O3'   C    37      42.328  44.574  64.950  1.00  0.00           O  
ATOM   1188  P     U    38      41.137  44.842  66.001  1.00  0.00           P  
ATOM   1189  OP1   U    38      41.528  45.778  66.995  1.00  0.00           O  
ATOM   1190  OP2   U    38      40.663  43.497  66.391  1.00  0.00           O  
ATOM   1191  O5'   U    38      39.987  45.493  65.076  1.00  0.00           O  
ATOM   1192  C5'   U    38      40.102  46.828  64.563  1.00  0.00           C  
ATOM   1193  H5'   U    38      40.963  46.715  63.905  1.00  0.00           H  
ATOM   1194 H5''   U    38      40.093  47.599  65.333  1.00  0.00           H  
ATOM   1195  C4'   U    38      38.830  47.010  63.587  1.00  0.00           C  
ATOM   1196  H4'   U    38      38.983  47.982  63.117  1.00  0.00           H  
ATOM   1197  O4'   U    38      38.796  46.126  62.454  1.00  0.00           O  
ATOM   1198  C1'   U    38      37.457  46.031  62.052  1.00  0.00           C  
ATOM   1199  H1'   U    38      37.399  46.378  61.021  1.00  0.00           H  
ATOM   1200  N1    U    38      36.806  44.704  62.007  1.00  0.00           N  
ATOM   1201  C6    U    38      37.370  43.699  62.591  1.00  0.00           C  
ATOM   1202  H6    U    38      38.256  43.982  63.141  1.00  0.00           H  
ATOM   1203  C5    U    38      36.950  42.400  62.371  1.00  0.00           C  
ATOM   1204  H5    U    38      37.511  41.592  62.815  1.00  0.00           H  
ATOM   1205  C4    U    38      35.750  42.138  61.656  1.00  0.00           C  
ATOM   1206  O4    U    38      35.202  41.019  61.483  1.00  0.00           O  
ATOM   1207  N3    U    38      35.280  43.190  60.943  1.00  0.00           N  
ATOM   1208  H3    U    38      34.503  43.049  60.313  1.00  0.00           H  
ATOM   1209  C2    U    38      35.711  44.501  61.127  1.00  0.00           C  
ATOM   1210  O2    U    38      35.166  45.409  60.577  1.00  0.00           O  
ATOM   1211  C3'   U    38      37.476  46.999  64.312  1.00  0.00           C  
ATOM   1212  H3'   U    38      37.521  46.046  64.839  1.00  0.00           H  
ATOM   1213  C2'   U    38      36.621  46.925  62.978  1.00  0.00           C  
ATOM   1214  H2'   U    38      35.711  46.412  63.290  1.00  0.00           H  
ATOM   1215  O2'   U    38      36.464  48.189  62.349  1.00  0.00           O  
ATOM   1216 HO2'   U    38      35.678  48.621  62.690  1.00  0.00           H  
ATOM   1217  O3'   U    38      37.325  48.036  65.291  1.00  0.00           O  
ATOM   1218  P     A    39      36.047  47.934  66.255  1.00  0.00           P  
ATOM   1219  OP1   A    39      36.198  49.051  67.207  1.00  0.00           O  
ATOM   1220  OP2   A    39      35.934  46.568  66.817  1.00  0.00           O  
ATOM   1221  O5'   A    39      34.747  48.257  65.441  1.00  0.00           O  
ATOM   1222  C5'   A    39      34.408  49.526  64.988  1.00  0.00           C  
ATOM   1223  H5'   A    39      35.149  50.030  64.367  1.00  0.00           H  
ATOM   1224 H5''   A    39      34.119  50.233  65.766  1.00  0.00           H  
ATOM   1225  C4'   A    39      33.185  49.340  64.034  1.00  0.00           C  
ATOM   1226  H4'   A    39      33.016  50.314  63.576  1.00  0.00           H  
ATOM   1227  O4'   A    39      33.423  48.355  63.086  1.00  0.00           O  
ATOM   1228  C1'   A    39      32.188  47.679  62.803  1.00  0.00           C  
ATOM   1229  H1'   A    39      31.843  47.811  61.777  1.00  0.00           H  
ATOM   1230  N9    A    39      32.403  46.242  63.096  1.00  0.00           N  
ATOM   1231  C8    A    39      33.237  45.624  63.990  1.00  0.00           C  
ATOM   1232  H8    A    39      33.751  46.151  64.781  1.00  0.00           H  
ATOM   1233  N7    A    39      33.367  44.344  63.962  1.00  0.00           N  
ATOM   1234  C5    A    39      32.504  44.059  62.947  1.00  0.00           C  
ATOM   1235  C6    A    39      31.986  42.881  62.345  1.00  0.00           C  
ATOM   1236  N6    A    39      32.379  41.675  62.713  1.00  0.00           N  
ATOM   1237  H61   A    39      31.901  40.870  62.334  1.00  0.00           H  
ATOM   1238  H62   A    39      32.701  41.612  63.668  1.00  0.00           H  
ATOM   1239  N1    A    39      31.094  42.914  61.362  1.00  0.00           N  
ATOM   1240  C2    A    39      30.660  44.110  60.997  1.00  0.00           C  
ATOM   1241  H2    A    39      29.948  44.066  60.186  1.00  0.00           H  
ATOM   1242  N3    A    39      30.998  45.340  61.417  1.00  0.00           N  
ATOM   1243  C4    A    39      31.939  45.222  62.371  1.00  0.00           C  
ATOM   1244  C3'   A    39      31.887  48.876  64.814  1.00  0.00           C  
ATOM   1245  H3'   A    39      32.136  48.101  65.539  1.00  0.00           H  
ATOM   1246  C2'   A    39      31.050  48.372  63.649  1.00  0.00           C  
ATOM   1247  H2'   A    39      30.187  47.812  64.009  1.00  0.00           H  
ATOM   1248  O2'   A    39      30.566  49.381  62.762  1.00  0.00           O  
ATOM   1249 HO2'   A    39      29.619  49.402  62.601  1.00  0.00           H  
ATOM   1250  O3'   A    39      31.220  49.951  65.503  1.00  0.00           O  
ATOM   1251  P     G    40      30.026  49.688  66.558  1.00  0.00           P  
ATOM   1252  OP1   G    40      29.952  50.891  67.428  1.00  0.00           O  
ATOM   1253  OP2   G    40      30.173  48.302  67.186  1.00  0.00           O  
ATOM   1254  O5'   G    40      28.849  49.569  65.602  1.00  0.00           O  
ATOM   1255  C5'   G    40      28.273  50.589  64.833  1.00  0.00           C  
ATOM   1256  H5'   G    40      29.047  50.993  64.180  1.00  0.00           H  
ATOM   1257 H5''   G    40      27.906  51.361  65.509  1.00  0.00           H  
ATOM   1258  C4'   G    40      27.186  50.115  63.818  1.00  0.00           C  
ATOM   1259  H4'   G    40      26.875  51.008  63.275  1.00  0.00           H  
ATOM   1260  O4'   G    40      27.825  49.122  63.002  1.00  0.00           O  
ATOM   1261  C1'   G    40      26.931  48.056  62.704  1.00  0.00           C  
ATOM   1262  H1'   G    40      26.764  47.961  61.631  1.00  0.00           H  
ATOM   1263  N9    G    40      27.375  46.781  63.361  1.00  0.00           N  
ATOM   1264  C8    G    40      27.844  46.644  64.664  1.00  0.00           C  
ATOM   1265  H8    G    40      27.907  47.411  65.421  1.00  0.00           H  
ATOM   1266  N7    G    40      28.326  45.448  64.901  1.00  0.00           N  
ATOM   1267  C5    G    40      28.104  44.737  63.724  1.00  0.00           C  
ATOM   1268  C6    G    40      28.331  43.326  63.345  1.00  0.00           C  
ATOM   1269  O6    G    40      28.834  42.462  64.025  1.00  0.00           O  
ATOM   1270  N1    G    40      27.991  43.021  62.064  1.00  0.00           N  
ATOM   1271  H1    G    40      27.929  42.042  61.821  1.00  0.00           H  
ATOM   1272  C2    G    40      27.370  43.933  61.253  1.00  0.00           C  
ATOM   1273  N2    G    40      26.861  43.500  60.134  1.00  0.00           N  
ATOM   1274  H21   G    40      26.853  42.512  59.924  1.00  0.00           H  
ATOM   1275  H22   G    40      26.333  44.136  59.555  1.00  0.00           H  
ATOM   1276  N3    G    40      27.110  45.215  61.539  1.00  0.00           N  
ATOM   1277  C4    G    40      27.535  45.558  62.761  1.00  0.00           C  
ATOM   1278  C3'   G    40      26.025  49.391  64.486  1.00  0.00           C  
ATOM   1279  H3'   G    40      26.451  48.785  65.286  1.00  0.00           H  
ATOM   1280  C2'   G    40      25.591  48.471  63.320  1.00  0.00           C  
ATOM   1281  H2'   G    40      25.108  47.624  63.805  1.00  0.00           H  
ATOM   1282  O2'   G    40      24.758  49.160  62.304  1.00  0.00           O  
ATOM   1283 HO2'   G    40      24.405  48.445  61.769  1.00  0.00           H  
ATOM   1284  O3'   G    40      25.090  50.307  64.984  1.00  0.00           O  
ATOM   1285  P     G    41      23.916  49.979  65.883  1.00  0.00           P  
ATOM   1286  OP1   G    41      23.035  51.166  65.994  1.00  0.00           O  
ATOM   1287  OP2   G    41      24.498  49.550  67.099  1.00  0.00           O  
ATOM   1288  O5'   G    41      23.177  48.644  65.327  1.00  0.00           O  
ATOM   1289  C5'   G    41      22.158  48.815  64.351  1.00  0.00           C  
ATOM   1290  H5'   G    41      22.528  49.498  63.586  1.00  0.00           H  
ATOM   1291 H5''   G    41      21.359  49.317  64.895  1.00  0.00           H  
ATOM   1292  C4'   G    41      21.622  47.520  63.744  1.00  0.00           C  
ATOM   1293  H4'   G    41      21.001  47.820  62.899  1.00  0.00           H  
ATOM   1294  O4'   G    41      22.717  46.715  63.267  1.00  0.00           O  
ATOM   1295  C1'   G    41      22.445  45.317  63.506  1.00  0.00           C  
ATOM   1296  H1'   G    41      22.371  44.782  62.559  1.00  0.00           H  
ATOM   1297  N9    G    41      23.593  44.653  64.163  1.00  0.00           N  
ATOM   1298  C8    G    41      24.229  45.070  65.262  1.00  0.00           C  
ATOM   1299  H8    G    41      24.006  46.035  65.691  1.00  0.00           H  
ATOM   1300  N7    G    41      25.183  44.287  65.681  1.00  0.00           N  
ATOM   1301  C5    G    41      25.127  43.232  64.730  1.00  0.00           C  
ATOM   1302  C6    G    41      25.747  41.940  64.798  1.00  0.00           C  
ATOM   1303  O6    G    41      26.630  41.452  65.549  1.00  0.00           O  
ATOM   1304  N1    G    41      25.303  41.041  63.819  1.00  0.00           N  
ATOM   1305  H1    G    41      25.721  40.125  63.893  1.00  0.00           H  
ATOM   1306  C2    G    41      24.344  41.391  62.881  1.00  0.00           C  
ATOM   1307  N2    G    41      24.011  40.492  62.050  1.00  0.00           N  
ATOM   1308  H21   G    41      24.234  39.514  62.163  1.00  0.00           H  
ATOM   1309  H22   G    41      23.246  40.755  61.444  1.00  0.00           H  
ATOM   1310  N3    G    41      23.709  42.564  62.832  1.00  0.00           N  
ATOM   1311  C4    G    41      24.091  43.411  63.822  1.00  0.00           C  
ATOM   1312  C3'   G    41      20.900  46.729  64.745  1.00  0.00           C  
ATOM   1313  H3'   G    41      21.433  46.795  65.694  1.00  0.00           H  
ATOM   1314  C2'   G    41      21.068  45.281  64.242  1.00  0.00           C  
ATOM   1315  H2'   G    41      21.133  44.509  65.009  1.00  0.00           H  
ATOM   1316  O2'   G    41      20.050  45.114  63.306  1.00  0.00           O  
ATOM   1317 HO2'   G    41      19.260  45.644  63.435  1.00  0.00           H  
ATOM   1318  O3'   G    41      19.613  47.352  64.802  1.00  0.00           O  
ATOM   1319  P     U    42      18.616  46.996  66.004  1.00  0.00           P  
ATOM   1320  OP1   U    42      17.600  48.026  66.036  1.00  0.00           O  
ATOM   1321  OP2   U    42      19.425  46.813  67.251  1.00  0.00           O  
ATOM   1322  O5'   U    42      17.897  45.606  65.615  1.00  0.00           O  
ATOM   1323  C5'   U    42      16.992  45.528  64.548  1.00  0.00           C  
ATOM   1324  H5'   U    42      17.454  46.031  63.699  1.00  0.00           H  
ATOM   1325 H5''   U    42      16.072  46.029  64.849  1.00  0.00           H  
ATOM   1326  C4'   U    42      16.654  44.141  64.162  1.00  0.00           C  
ATOM   1327  H4'   U    42      16.370  44.147  63.110  1.00  0.00           H  
ATOM   1328  O4'   U    42      17.840  43.281  64.207  1.00  0.00           O  
ATOM   1329  C1'   U    42      17.508  41.949  64.646  1.00  0.00           C  
ATOM   1330  H1'   U    42      17.670  41.207  63.864  1.00  0.00           H  
ATOM   1331  N1    U    42      18.244  41.480  65.916  1.00  0.00           N  
ATOM   1332  C6    U    42      18.949  42.332  66.768  1.00  0.00           C  
ATOM   1333  H6    U    42      18.817  43.389  66.592  1.00  0.00           H  
ATOM   1334  C5    U    42      19.749  41.842  67.740  1.00  0.00           C  
ATOM   1335  H5    U    42      20.291  42.536  68.365  1.00  0.00           H  
ATOM   1336  C4    U    42      19.900  40.413  67.918  1.00  0.00           C  
ATOM   1337  O4    U    42      20.753  39.830  68.591  1.00  0.00           O  
ATOM   1338  N3    U    42      19.032  39.600  67.203  1.00  0.00           N  
ATOM   1339  H3    U    42      19.125  38.599  67.301  1.00  0.00           H  
ATOM   1340  C2    U    42      18.313  40.048  66.151  1.00  0.00           C  
ATOM   1341  O2    U    42      17.753  39.238  65.417  1.00  0.00           O  
ATOM   1342  C3'   U    42      15.653  43.418  65.078  1.00  0.00           C  
ATOM   1343  H3'   U    42      16.054  43.703  66.050  1.00  0.00           H  
ATOM   1344  C2'   U    42      15.981  41.971  64.819  1.00  0.00           C  
ATOM   1345  H2'   U    42      15.760  41.411  65.727  1.00  0.00           H  
ATOM   1346  O2'   U    42      15.168  41.601  63.724  1.00  0.00           O  
ATOM   1347 HO2'   U    42      14.373  42.137  63.684  1.00  0.00           H  
ATOM   1348  O3'   U    42      14.283  43.765  64.853  1.00  0.00           O  
ATOM   1349  P     U    43      13.350  44.101  66.102  1.00  0.00           P  
ATOM   1350  OP1   U    43      12.018  44.644  65.598  1.00  0.00           O  
ATOM   1351  OP2   U    43      14.137  44.789  67.141  1.00  0.00           O  
ATOM   1352  O5'   U    43      12.968  42.680  66.844  1.00  0.00           O  
ATOM   1353  C5'   U    43      12.223  41.692  66.152  1.00  0.00           C  
ATOM   1354  H5'   U    43      12.553  41.593  65.118  1.00  0.00           H  
ATOM   1355 H5''   U    43      11.164  41.946  66.207  1.00  0.00           H  
ATOM   1356  C4'   U    43      12.487  40.459  66.847  1.00  0.00           C  
ATOM   1357  H4'   U    43      11.853  39.723  66.351  1.00  0.00           H  
ATOM   1358  O4'   U    43      13.849  40.079  66.582  1.00  0.00           O  
ATOM   1359  C1'   U    43      14.220  39.038  67.502  1.00  0.00           C  
ATOM   1360  H1'   U    43      14.415  38.116  66.954  1.00  0.00           H  
ATOM   1361  N1    U    43      15.394  39.380  68.375  1.00  0.00           N  
ATOM   1362  C6    U    43      15.723  40.724  68.498  1.00  0.00           C  
ATOM   1363  H6    U    43      15.217  41.593  68.104  1.00  0.00           H  
ATOM   1364  C5    U    43      16.816  41.047  69.288  1.00  0.00           C  
ATOM   1365  H5    U    43      17.169  42.055  69.447  1.00  0.00           H  
ATOM   1366  C4    U    43      17.541  40.082  70.059  1.00  0.00           C  
ATOM   1367  O4    U    43      18.571  40.244  70.730  1.00  0.00           O  
ATOM   1368  N3    U    43      17.073  38.821  69.891  1.00  0.00           N  
ATOM   1369  H3    U    43      17.575  38.105  70.397  1.00  0.00           H  
ATOM   1370  C2    U    43      16.053  38.363  69.111  1.00  0.00           C  
ATOM   1371  O2    U    43      15.667  37.197  69.205  1.00  0.00           O  
ATOM   1372  C3'   U    43      12.259  40.252  68.307  1.00  0.00           C  
ATOM   1373  H3'   U    43      12.631  41.079  68.912  1.00  0.00           H  
ATOM   1374  C2'   U    43      13.052  38.957  68.554  1.00  0.00           C  
ATOM   1375  H2'   U    43      13.297  38.771  69.600  1.00  0.00           H  
ATOM   1376  O2'   U    43      12.232  37.868  68.119  1.00  0.00           O  
ATOM   1377 HO2'   U    43      11.339  38.196  68.251  1.00  0.00           H  
ATOM   1378  O3'   U    43      10.895  40.007  68.687  1.00  0.00           O  
ATOM   1379  P     C    44      10.382  40.274  70.132  1.00  0.00           P  
ATOM   1380  OP1   C    44       8.925  40.049  70.048  1.00  0.00           O  
ATOM   1381  OP2   C    44      10.942  41.577  70.632  1.00  0.00           O  
ATOM   1382  O5'   C    44      11.059  39.125  70.910  1.00  0.00           O  
ATOM   1383  C5'   C    44      10.657  37.724  70.908  1.00  0.00           C  
ATOM   1384  H5'   C    44      10.417  37.301  69.933  1.00  0.00           H  
ATOM   1385 H5''   C    44       9.692  37.703  71.415  1.00  0.00           H  
ATOM   1386  C4'   C    44      11.600  36.822  71.713  1.00  0.00           C  
ATOM   1387  H4'   C    44      11.279  35.790  71.572  1.00  0.00           H  
ATOM   1388  O4'   C    44      12.975  37.081  71.422  1.00  0.00           O  
ATOM   1389  C1'   C    44      13.857  36.451  72.402  1.00  0.00           C  
ATOM   1390  H1'   C    44      14.173  35.460  72.077  1.00  0.00           H  
ATOM   1391  N1    C    44      14.994  37.268  72.743  1.00  0.00           N  
ATOM   1392  C6    C    44      14.965  38.616  72.599  1.00  0.00           C  
ATOM   1393  H6    C    44      14.067  39.103  72.248  1.00  0.00           H  
ATOM   1394  C5    C    44      16.018  39.356  72.970  1.00  0.00           C  
ATOM   1395  H5    C    44      15.855  40.421  72.896  1.00  0.00           H  
ATOM   1396  C4    C    44      17.198  38.673  73.545  1.00  0.00           C  
ATOM   1397  N4    C    44      18.367  39.316  73.773  1.00  0.00           N  
ATOM   1398  H41   C    44      19.185  38.739  73.907  1.00  0.00           H  
ATOM   1399  H42   C    44      18.463  40.193  73.281  1.00  0.00           H  
ATOM   1400  N3    C    44      17.221  37.372  73.673  1.00  0.00           N  
ATOM   1401  C2    C    44      16.116  36.627  73.313  1.00  0.00           C  
ATOM   1402  O2    C    44      16.228  35.379  73.519  1.00  0.00           O  
ATOM   1403  C3'   C    44      11.673  37.141  73.232  1.00  0.00           C  
ATOM   1404  H3'   C    44      11.786  38.206  73.431  1.00  0.00           H  
ATOM   1405  C2'   C    44      12.888  36.193  73.550  1.00  0.00           C  
ATOM   1406  H2'   C    44      13.248  36.497  74.532  1.00  0.00           H  
ATOM   1407  O2'   C    44      12.720  34.755  73.448  1.00  0.00           O  
ATOM   1408 HO2'   C    44      12.407  34.421  74.292  1.00  0.00           H  
ATOM   1409  O3'   C    44      10.540  36.531  73.864  1.00  0.00           O  
ATOM   1410  P     U    45      10.270  36.696  75.401  1.00  0.00           P  
ATOM   1411  OP1   U    45       8.866  36.209  75.582  1.00  0.00           O  
ATOM   1412  OP2   U    45      10.656  38.063  75.859  1.00  0.00           O  
ATOM   1413  O5'   U    45      11.314  35.703  76.101  1.00  0.00           O  
ATOM   1414  C5'   U    45      11.110  34.317  76.069  1.00  0.00           C  
ATOM   1415  H5'   U    45      11.016  33.963  75.042  1.00  0.00           H  
ATOM   1416 H5''   U    45      10.217  34.069  76.642  1.00  0.00           H  
ATOM   1417  C4'   U    45      12.266  33.560  76.783  1.00  0.00           C  
ATOM   1418  H4'   U    45      11.994  32.506  76.714  1.00  0.00           H  
ATOM   1419  O4'   U    45      13.494  33.839  76.112  1.00  0.00           O  
ATOM   1420  C1'   U    45      14.581  33.645  76.988  1.00  0.00           C  
ATOM   1421  H1'   U    45      15.203  32.817  76.650  1.00  0.00           H  
ATOM   1422  N1    U    45      15.405  34.923  76.990  1.00  0.00           N  
ATOM   1423  C6    U    45      14.861  36.124  76.641  1.00  0.00           C  
ATOM   1424  H6    U    45      13.830  36.283  76.361  1.00  0.00           H  
ATOM   1425  C5    U    45      15.626  37.275  76.693  1.00  0.00           C  
ATOM   1426  H5    U    45      15.162  38.176  76.321  1.00  0.00           H  
ATOM   1427  C4    U    45      16.997  37.270  77.124  1.00  0.00           C  
ATOM   1428  O4    U    45      17.770  38.158  77.163  1.00  0.00           O  
ATOM   1429  N3    U    45      17.438  36.070  77.710  1.00  0.00           N  
ATOM   1430  H3    U    45      18.331  36.063  78.182  1.00  0.00           H  
ATOM   1431  C2    U    45      16.691  34.879  77.606  1.00  0.00           C  
ATOM   1432  O2    U    45      17.166  33.882  78.094  1.00  0.00           O  
ATOM   1433  C3'   U    45      12.563  33.786  78.294  1.00  0.00           C  
ATOM   1434  H3'   U    45      12.599  34.864  78.450  1.00  0.00           H  
ATOM   1435  C2'   U    45      13.952  33.215  78.389  1.00  0.00           C  
ATOM   1436  H2'   U    45      14.504  33.700  79.194  1.00  0.00           H  
ATOM   1437  O2'   U    45      13.960  31.745  78.432  1.00  0.00           O  
ATOM   1438 HO2'   U    45      13.532  31.224  79.116  1.00  0.00           H  
ATOM   1439  O3'   U    45      11.661  33.175  79.160  1.00  0.00           O  
ATOM   1440  P     G    46      11.638  33.488  80.689  1.00  0.00           P  
ATOM   1441  OP1   G    46      10.706  32.568  81.366  1.00  0.00           O  
ATOM   1442  OP2   G    46      11.429  34.949  80.869  1.00  0.00           O  
ATOM   1443  O5'   G    46      13.121  33.156  81.130  1.00  0.00           O  
ATOM   1444  C5'   G    46      13.480  31.825  81.445  1.00  0.00           C  
ATOM   1445  H5'   G    46      13.385  31.120  80.619  1.00  0.00           H  
ATOM   1446 H5''   G    46      12.906  31.475  82.302  1.00  0.00           H  
ATOM   1447  C4'   G    46      14.943  31.692  81.848  1.00  0.00           C  
ATOM   1448  H4'   G    46      15.095  30.638  82.080  1.00  0.00           H  
ATOM   1449  O4'   G    46      15.970  32.248  80.999  1.00  0.00           O  
ATOM   1450  C1'   G    46      17.034  32.846  81.740  1.00  0.00           C  
ATOM   1451  H1'   G    46      18.009  32.509  81.387  1.00  0.00           H  
ATOM   1452  N9    G    46      17.074  34.292  81.562  1.00  0.00           N  
ATOM   1453  C8    G    46      16.108  35.100  81.181  1.00  0.00           C  
ATOM   1454  H8    G    46      15.121  34.707  80.984  1.00  0.00           H  
ATOM   1455  N7    G    46      16.450  36.338  81.065  1.00  0.00           N  
ATOM   1456  C5    G    46      17.746  36.356  81.555  1.00  0.00           C  
ATOM   1457  C6    G    46      18.643  37.442  81.758  1.00  0.00           C  
ATOM   1458  O6    G    46      18.647  38.597  81.382  1.00  0.00           O  
ATOM   1459  N1    G    46      19.794  37.092  82.498  1.00  0.00           N  
ATOM   1460  H1    G    46      20.477  37.766  82.814  1.00  0.00           H  
ATOM   1461  C2    G    46      20.116  35.772  82.637  1.00  0.00           C  
ATOM   1462  N2    G    46      21.280  35.409  83.096  1.00  0.00           N  
ATOM   1463  H21   G    46      21.980  36.096  83.339  1.00  0.00           H  
ATOM   1464  H22   G    46      21.427  34.417  83.220  1.00  0.00           H  
ATOM   1465  N3    G    46      19.338  34.727  82.443  1.00  0.00           N  
ATOM   1466  C4    G    46      18.126  35.053  81.918  1.00  0.00           C  
ATOM   1467  C3'   G    46      15.193  32.570  83.059  1.00  0.00           C  
ATOM   1468  H3'   G    46      14.955  33.628  82.949  1.00  0.00           H  
ATOM   1469  C2'   G    46      16.677  32.566  83.217  1.00  0.00           C  
ATOM   1470  H2'   G    46      17.067  33.315  83.907  1.00  0.00           H  
ATOM   1471  O2'   G    46      17.129  31.335  83.731  1.00  0.00           O  
ATOM   1472 HO2'   G    46      16.462  31.011  84.340  1.00  0.00           H  
ATOM   1473  O3'   G    46      14.494  32.126  84.229  1.00  0.00           O  
ATOM   1474  P     G    47      14.088  33.121  85.461  1.00  0.00           P  
ATOM   1475  OP1   G    47      13.234  32.401  86.401  1.00  0.00           O  
ATOM   1476  OP2   G    47      13.608  34.402  84.853  1.00  0.00           O  
ATOM   1477  O5'   G    47      15.551  33.454  86.099  1.00  0.00           O  
ATOM   1478  C5'   G    47      16.246  32.479  86.834  1.00  0.00           C  
ATOM   1479  H5'   G    47      16.600  31.672  86.192  1.00  0.00           H  
ATOM   1480 H5''   G    47      15.748  32.046  87.701  1.00  0.00           H  
ATOM   1481  C4'   G    47      17.468  33.272  87.306  1.00  0.00           C  
ATOM   1482  H4'   G    47      18.121  32.569  87.823  1.00  0.00           H  
ATOM   1483  O4'   G    47      18.196  33.794  86.217  1.00  0.00           O  
ATOM   1484  C1'   G    47      18.901  34.954  86.765  1.00  0.00           C  
ATOM   1485  H1'   G    47      19.964  34.738  86.659  1.00  0.00           H  
ATOM   1486  N9    G    47      18.414  36.235  86.057  1.00  0.00           N  
ATOM   1487  C8    G    47      17.146  36.503  85.485  1.00  0.00           C  
ATOM   1488  H8    G    47      16.449  35.691  85.341  1.00  0.00           H  
ATOM   1489  N7    G    47      17.112  37.598  84.773  1.00  0.00           N  
ATOM   1490  C5    G    47      18.332  38.242  85.088  1.00  0.00           C  
ATOM   1491  C6    G    47      18.890  39.480  84.646  1.00  0.00           C  
ATOM   1492  O6    G    47      18.421  40.395  83.964  1.00  0.00           O  
ATOM   1493  N1    G    47      20.091  39.802  85.224  1.00  0.00           N  
ATOM   1494  H1    G    47      20.450  40.719  84.999  1.00  0.00           H  
ATOM   1495  C2    G    47      20.752  39.009  86.010  1.00  0.00           C  
ATOM   1496  N2    G    47      21.863  39.472  86.552  1.00  0.00           N  
ATOM   1497  H21   G    47      22.364  40.287  86.228  1.00  0.00           H  
ATOM   1498  H22   G    47      22.351  38.760  87.076  1.00  0.00           H  
ATOM   1499  N3    G    47      20.336  37.778  86.410  1.00  0.00           N  
ATOM   1500  C4    G    47      19.093  37.423  85.888  1.00  0.00           C  
ATOM   1501  C3'   G    47      17.148  34.485  88.170  1.00  0.00           C  
ATOM   1502  H3'   G    47      16.420  35.079  87.617  1.00  0.00           H  
ATOM   1503  C2'   G    47      18.553  35.070  88.254  1.00  0.00           C  
ATOM   1504  H2'   G    47      18.448  36.100  88.596  1.00  0.00           H  
ATOM   1505  O2'   G    47      19.546  34.323  88.942  1.00  0.00           O  
ATOM   1506 HO2'   G    47      20.384  34.732  88.712  1.00  0.00           H  
ATOM   1507  O3'   G    47      16.641  34.123  89.403  1.00  0.00           O  
ATOM   1508  P     U    48      15.742  35.090  90.150  1.00  0.00           P  
ATOM   1509  OP1   U    48      15.429  34.386  91.357  1.00  0.00           O  
ATOM   1510  OP2   U    48      14.680  35.486  89.233  1.00  0.00           O  
ATOM   1511  O5'   U    48      16.637  36.229  90.641  1.00  0.00           O  
ATOM   1512  C5'   U    48      17.755  35.973  91.504  1.00  0.00           C  
ATOM   1513  H5'   U    48      18.532  35.302  91.137  1.00  0.00           H  
ATOM   1514 H5''   U    48      17.479  35.566  92.477  1.00  0.00           H  
ATOM   1515  C4'   U    48      18.505  37.316  91.512  1.00  0.00           C  
ATOM   1516  H4'   U    48      19.435  37.295  92.080  1.00  0.00           H  
ATOM   1517  O4'   U    48      18.769  37.798  90.219  1.00  0.00           O  
ATOM   1518  C1'   U    48      18.606  39.255  90.319  1.00  0.00           C  
ATOM   1519  H1'   U    48      19.601  39.698  90.273  1.00  0.00           H  
ATOM   1520  N1    U    48      17.733  39.773  89.231  1.00  0.00           N  
ATOM   1521  C6    U    48      16.862  38.960  88.575  1.00  0.00           C  
ATOM   1522  H6    U    48      16.582  37.995  88.971  1.00  0.00           H  
ATOM   1523  C5    U    48      16.252  39.438  87.437  1.00  0.00           C  
ATOM   1524  H5    U    48      15.628  38.814  86.814  1.00  0.00           H  
ATOM   1525  C4    U    48      16.455  40.812  86.967  1.00  0.00           C  
ATOM   1526  O4    U    48      15.890  41.377  86.018  1.00  0.00           O  
ATOM   1527  N3    U    48      17.228  41.588  87.809  1.00  0.00           N  
ATOM   1528  H3    U    48      17.362  42.541  87.503  1.00  0.00           H  
ATOM   1529  C2    U    48      18.001  41.078  88.841  1.00  0.00           C  
ATOM   1530  O2    U    48      18.885  41.817  89.335  1.00  0.00           O  
ATOM   1531  C3'   U    48      17.615  38.266  92.233  1.00  0.00           C  
ATOM   1532  H3'   U    48      16.600  38.161  91.850  1.00  0.00           H  
ATOM   1533  C2'   U    48      17.999  39.604  91.623  1.00  0.00           C  
ATOM   1534  H2'   U    48      17.168  40.295  91.484  1.00  0.00           H  
ATOM   1535  O2'   U    48      18.888  40.205  92.506  1.00  0.00           O  
ATOM   1536 HO2'   U    48      19.098  39.587  93.210  1.00  0.00           H  
ATOM   1537  O3'   U    48      17.642  38.097  93.600  1.00  0.00           O  
ATOM   1538  P     G    49      16.492  38.575  94.531  1.00  0.00           P  
ATOM   1539  OP1   G    49      17.149  38.541  95.878  1.00  0.00           O  
ATOM   1540  OP2   G    49      15.306  37.775  94.311  1.00  0.00           O  
ATOM   1541  O5'   G    49      16.186  39.995  94.210  1.00  0.00           O  
ATOM   1542  C5'   G    49      16.815  41.067  94.874  1.00  0.00           C  
ATOM   1543  H5'   G    49      17.894  40.966  94.757  1.00  0.00           H  
ATOM   1544 H5''   G    49      16.691  41.236  95.944  1.00  0.00           H  
ATOM   1545  C4'   G    49      16.462  42.429  94.158  1.00  0.00           C  
ATOM   1546  H4'   G    49      17.009  43.263  94.597  1.00  0.00           H  
ATOM   1547  O4'   G    49      16.817  42.377  92.794  1.00  0.00           O  
ATOM   1548  C1'   G    49      15.838  43.005  91.984  1.00  0.00           C  
ATOM   1549  H1'   G    49      16.203  43.781  91.310  1.00  0.00           H  
ATOM   1550  N9    G    49      15.175  42.017  91.092  1.00  0.00           N  
ATOM   1551  C8    G    49      14.707  40.773  91.377  1.00  0.00           C  
ATOM   1552  H8    G    49      14.804  40.176  92.271  1.00  0.00           H  
ATOM   1553  N7    G    49      14.001  40.279  90.375  1.00  0.00           N  
ATOM   1554  C5    G    49      13.944  41.248  89.427  1.00  0.00           C  
ATOM   1555  C6    G    49      13.282  41.314  88.152  1.00  0.00           C  
ATOM   1556  O6    G    49      12.593  40.504  87.624  1.00  0.00           O  
ATOM   1557  N1    G    49      13.366  42.567  87.485  1.00  0.00           N  
ATOM   1558  H1    G    49      12.890  42.742  86.611  1.00  0.00           H  
ATOM   1559  C2    G    49      13.989  43.629  88.045  1.00  0.00           C  
ATOM   1560  N2    G    49      13.980  44.776  87.412  1.00  0.00           N  
ATOM   1561  H21   G    49      13.617  44.770  86.469  1.00  0.00           H  
ATOM   1562  H22   G    49      14.459  45.566  87.820  1.00  0.00           H  
ATOM   1563  N3    G    49      14.708  43.570  89.211  1.00  0.00           N  
ATOM   1564  C4    G    49      14.592  42.351  89.853  1.00  0.00           C  
ATOM   1565  C3'   G    49      14.908  42.686  94.133  1.00  0.00           C  
ATOM   1566  H3'   G    49      14.415  41.768  93.815  1.00  0.00           H  
ATOM   1567  C2'   G    49      14.824  43.579  92.916  1.00  0.00           C  
ATOM   1568  H2'   G    49      13.813  43.465  92.524  1.00  0.00           H  
ATOM   1569  O2'   G    49      15.007  44.912  93.240  1.00  0.00           O  
ATOM   1570 HO2'   G    49      14.929  45.138  94.169  1.00  0.00           H  
ATOM   1571  O3'   G    49      14.315  43.293  95.280  1.00  0.00           O  
ATOM   1572  P     U    50      13.590  42.425  96.369  1.00  0.00           P  
ATOM   1573  OP1   U    50      14.028  43.046  97.663  1.00  0.00           O  
ATOM   1574  OP2   U    50      13.705  40.887  96.197  1.00  0.00           O  
ATOM   1575  O5'   U    50      12.050  42.770  96.319  1.00  0.00           O  
ATOM   1576  C5'   U    50      11.249  42.473  95.229  1.00  0.00           C  
ATOM   1577  H5'   U    50      11.139  41.399  95.073  1.00  0.00           H  
ATOM   1578 H5''   U    50      11.850  42.841  94.397  1.00  0.00           H  
ATOM   1579  C4'   U    50       9.846  43.140  95.356  1.00  0.00           C  
ATOM   1580  H4'   U    50       9.367  42.945  94.397  1.00  0.00           H  
ATOM   1581  O4'   U    50       8.938  42.404  96.252  1.00  0.00           O  
ATOM   1582  C1'   U    50       8.608  43.327  97.270  1.00  0.00           C  
ATOM   1583  H1'   U    50       7.676  43.740  96.885  1.00  0.00           H  
ATOM   1584  N1    U    50       8.587  42.759  98.714  1.00  0.00           N  
ATOM   1585  C6    U    50       9.697  42.090  99.234  1.00  0.00           C  
ATOM   1586  H6    U    50      10.534  41.876  98.585  1.00  0.00           H  
ATOM   1587  C5    U    50       9.757  41.553 100.483  1.00  0.00           C  
ATOM   1588  H5    U    50      10.588  40.974 100.858  1.00  0.00           H  
ATOM   1589  C4    U    50       8.610  41.743 101.330  1.00  0.00           C  
ATOM   1590  O4    U    50       8.456  41.348 102.472  1.00  0.00           O  
ATOM   1591  N3    U    50       7.545  42.339 100.767  1.00  0.00           N  
ATOM   1592  H3    U    50       6.709  42.375 101.332  1.00  0.00           H  
ATOM   1593  C2    U    50       7.437  42.881  99.497  1.00  0.00           C  
ATOM   1594  O2    U    50       6.411  43.482  99.140  1.00  0.00           O  
ATOM   1595  C3'   U    50       9.920  44.643  95.695  1.00  0.00           C  
ATOM   1596  H3'   U    50      10.931  45.014  95.529  1.00  0.00           H  
ATOM   1597  C2'   U    50       9.604  44.498  97.144  1.00  0.00           C  
ATOM   1598  H2'   U    50      10.496  44.165  97.674  1.00  0.00           H  
ATOM   1599  O2'   U    50       9.107  45.706  97.685  1.00  0.00           O  
ATOM   1600 HO2'   U    50       9.336  46.495  97.188  1.00  0.00           H  
ATOM   1601  O3'   U    50       8.993  45.211  94.813  1.00  0.00           O  
ATOM   1602  P     A    51       8.980  46.841  94.515  1.00  0.00           P  
ATOM   1603  OP1   A    51       9.318  47.658  95.736  1.00  0.00           O  
ATOM   1604  OP2   A    51       7.665  47.140  93.903  1.00  0.00           O  
ATOM   1605  O5'   A    51      10.068  46.998  93.338  1.00  0.00           O  
ATOM   1606  C5'   A    51      11.348  47.547  93.702  1.00  0.00           C  
ATOM   1607  H5'   A    51      11.727  46.973  94.548  1.00  0.00           H  
ATOM   1608 H5''   A    51      11.177  48.561  94.064  1.00  0.00           H  
ATOM   1609  C4'   A    51      12.263  47.481  92.495  1.00  0.00           C  
ATOM   1610  H4'   A    51      13.190  47.973  92.793  1.00  0.00           H  
ATOM   1611  O4'   A    51      12.515  46.137  92.147  1.00  0.00           O  
ATOM   1612  C1'   A    51      12.135  45.782  90.838  1.00  0.00           C  
ATOM   1613  H1'   A    51      12.912  45.122  90.453  1.00  0.00           H  
ATOM   1614  N9    A    51      10.856  44.932  91.074  1.00  0.00           N  
ATOM   1615  C8    A    51       9.603  45.325  90.726  1.00  0.00           C  
ATOM   1616  H8    A    51       9.410  46.330  90.380  1.00  0.00           H  
ATOM   1617  N7    A    51       8.667  44.420  90.934  1.00  0.00           N  
ATOM   1618  C5    A    51       9.354  43.331  91.409  1.00  0.00           C  
ATOM   1619  C6    A    51       9.086  41.964  91.605  1.00  0.00           C  
ATOM   1620  N6    A    51       7.892  41.532  91.474  1.00  0.00           N  
ATOM   1621  H61   A    51       7.796  40.542  91.651  1.00  0.00           H  
ATOM   1622  H62   A    51       7.121  42.036  91.061  1.00  0.00           H  
ATOM   1623  N1    A    51       9.997  41.093  91.951  1.00  0.00           N  
ATOM   1624  C2    A    51      11.264  41.476  91.851  1.00  0.00           C  
ATOM   1625  H2    A    51      11.961  40.667  92.011  1.00  0.00           H  
ATOM   1626  N3    A    51      11.745  42.694  91.631  1.00  0.00           N  
ATOM   1627  C4    A    51      10.742  43.607  91.463  1.00  0.00           C  
ATOM   1628  C3'   A    51      11.695  48.132  91.248  1.00  0.00           C  
ATOM   1629  H3'   A    51      10.607  48.202  91.253  1.00  0.00           H  
ATOM   1630  C2'   A    51      12.095  47.121  90.095  1.00  0.00           C  
ATOM   1631  H2'   A    51      11.356  47.003  89.302  1.00  0.00           H  
ATOM   1632  O2'   A    51      13.402  47.194  89.638  1.00  0.00           O  
ATOM   1633 HO2'   A    51      13.415  46.890  88.728  1.00  0.00           H  
ATOM   1634  O3'   A    51      12.299  49.364  90.962  1.00  0.00           O  
ATOM   1635  P     G    52      11.469  50.386  90.077  1.00  0.00           P  
ATOM   1636  OP1   G    52      12.344  51.589  89.918  1.00  0.00           O  
ATOM   1637  OP2   G    52      10.080  50.564  90.405  1.00  0.00           O  
ATOM   1638  O5'   G    52      11.317  49.636  88.669  1.00  0.00           O  
ATOM   1639  C5'   G    52      12.445  49.650  87.763  1.00  0.00           C  
ATOM   1640  H5'   G    52      13.286  49.300  88.361  1.00  0.00           H  
ATOM   1641 H5''   G    52      12.636  50.711  87.601  1.00  0.00           H  
ATOM   1642  C4'   G    52      12.281  48.876  86.485  1.00  0.00           C  
ATOM   1643  H4'   G    52      13.234  48.859  85.958  1.00  0.00           H  
ATOM   1644  O4'   G    52      12.085  47.531  86.908  1.00  0.00           O  
ATOM   1645  C1'   G    52      11.054  46.979  86.128  1.00  0.00           C  
ATOM   1646  H1'   G    52      11.321  45.986  85.766  1.00  0.00           H  
ATOM   1647  N9    G    52       9.885  46.723  87.000  1.00  0.00           N  
ATOM   1648  C8    G    52       9.160  47.624  87.757  1.00  0.00           C  
ATOM   1649  H8    G    52       9.401  48.673  87.850  1.00  0.00           H  
ATOM   1650  N7    G    52       8.063  47.115  88.303  1.00  0.00           N  
ATOM   1651  C5    G    52       8.209  45.747  87.977  1.00  0.00           C  
ATOM   1652  C6    G    52       7.300  44.658  88.286  1.00  0.00           C  
ATOM   1653  O6    G    52       6.231  44.607  88.860  1.00  0.00           O  
ATOM   1654  N1    G    52       7.864  43.419  87.985  1.00  0.00           N  
ATOM   1655  H1    G    52       7.221  42.640  87.990  1.00  0.00           H  
ATOM   1656  C2    G    52       9.161  43.223  87.480  1.00  0.00           C  
ATOM   1657  N2    G    52       9.639  42.030  87.336  1.00  0.00           N  
ATOM   1658  H21   G    52       9.140  41.170  87.512  1.00  0.00           H  
ATOM   1659  H22   G    52      10.614  42.029  87.074  1.00  0.00           H  
ATOM   1660  N3    G    52       9.926  44.284  87.089  1.00  0.00           N  
ATOM   1661  C4    G    52       9.376  45.491  87.330  1.00  0.00           C  
ATOM   1662  C3'   G    52      11.248  49.278  85.372  1.00  0.00           C  
ATOM   1663  H3'   G    52      10.410  49.783  85.852  1.00  0.00           H  
ATOM   1664  C2'   G    52      10.843  47.911  84.948  1.00  0.00           C  
ATOM   1665  H2'   G    52       9.793  47.968  84.659  1.00  0.00           H  
ATOM   1666  O2'   G    52      11.641  47.336  83.966  1.00  0.00           O  
ATOM   1667 HO2'   G    52      11.422  47.607  83.072  1.00  0.00           H  
ATOM   1668  O3'   G    52      11.711  50.079  84.349  1.00  0.00           O  
ATOM   1669  P     A    53      12.056  51.583  84.609  1.00  0.00           P  
ATOM   1670  OP1   A    53      10.975  52.099  85.469  1.00  0.00           O  
ATOM   1671  OP2   A    53      12.217  52.264  83.290  1.00  0.00           O  
ATOM   1672  O5'   A    53      13.436  51.704  85.360  1.00  0.00           O  
ATOM   1673  C5'   A    53      14.683  51.520  84.754  1.00  0.00           C  
ATOM   1674  H5'   A    53      14.808  52.161  83.882  1.00  0.00           H  
ATOM   1675 H5''   A    53      14.714  50.465  84.482  1.00  0.00           H  
ATOM   1676  C4'   A    53      15.767  51.873  85.814  1.00  0.00           C  
ATOM   1677  H4'   A    53      15.798  52.943  86.020  1.00  0.00           H  
ATOM   1678  O4'   A    53      15.597  51.054  87.069  1.00  0.00           O  
ATOM   1679  C1'   A    53      16.849  50.700  87.692  1.00  0.00           C  
ATOM   1680  H1'   A    53      17.067  51.277  88.591  1.00  0.00           H  
ATOM   1681  N9    A    53      16.877  49.232  87.974  1.00  0.00           N  
ATOM   1682  C8    A    53      15.961  48.280  87.497  1.00  0.00           C  
ATOM   1683  H8    A    53      15.166  48.489  86.796  1.00  0.00           H  
ATOM   1684  N7    A    53      16.086  47.115  88.049  1.00  0.00           N  
ATOM   1685  C5    A    53      17.171  47.279  88.901  1.00  0.00           C  
ATOM   1686  C6    A    53      17.950  46.381  89.593  1.00  0.00           C  
ATOM   1687  N6    A    53      17.728  45.097  89.733  1.00  0.00           N  
ATOM   1688  H61   A    53      18.292  44.498  90.317  1.00  0.00           H  
ATOM   1689  H62   A    53      16.946  44.724  89.213  1.00  0.00           H  
ATOM   1690  N1    A    53      18.957  46.768  90.316  1.00  0.00           N  
ATOM   1691  C2    A    53      19.292  48.082  90.295  1.00  0.00           C  
ATOM   1692  H2    A    53      20.012  48.430  91.022  1.00  0.00           H  
ATOM   1693  N3    A    53      18.672  49.008  89.575  1.00  0.00           N  
ATOM   1694  C4    A    53      17.700  48.518  88.793  1.00  0.00           C  
ATOM   1695  C3'   A    53      17.171  51.371  85.339  1.00  0.00           C  
ATOM   1696  H3'   A    53      17.065  50.452  84.761  1.00  0.00           H  
ATOM   1697  C2'   A    53      17.899  51.148  86.693  1.00  0.00           C  
ATOM   1698  H2'   A    53      18.591  50.310  86.781  1.00  0.00           H  
ATOM   1699  O2'   A    53      18.475  52.403  87.168  1.00  0.00           O  
ATOM   1700 HO2'   A    53      18.162  53.134  86.630  1.00  0.00           H  
ATOM   1701  O3'   A    53      17.785  52.324  84.521  1.00  0.00           O  
ATOM   1702  P     A    54      18.832  51.959  83.339  1.00  0.00           P  
ATOM   1703  OP1   A    54      19.505  53.213  83.035  1.00  0.00           O  
ATOM   1704  OP2   A    54      18.072  51.327  82.266  1.00  0.00           O  
ATOM   1705  O5'   A    54      19.825  50.939  84.080  1.00  0.00           O  
ATOM   1706  C5'   A    54      20.876  51.363  84.920  1.00  0.00           C  
ATOM   1707  H5'   A    54      20.553  52.196  85.544  1.00  0.00           H  
ATOM   1708 H5''   A    54      21.604  51.879  84.293  1.00  0.00           H  
ATOM   1709  C4'   A    54      21.595  50.328  85.701  1.00  0.00           C  
ATOM   1710  H4'   A    54      22.319  50.827  86.345  1.00  0.00           H  
ATOM   1711  O4'   A    54      20.779  49.637  86.710  1.00  0.00           O  
ATOM   1712  C1'   A    54      21.048  48.260  86.665  1.00  0.00           C  
ATOM   1713  H1'   A    54      21.249  47.863  87.660  1.00  0.00           H  
ATOM   1714  N9    A    54      19.988  47.490  85.992  1.00  0.00           N  
ATOM   1715  C8    A    54      19.042  47.945  85.044  1.00  0.00           C  
ATOM   1716  H8    A    54      19.105  48.879  84.505  1.00  0.00           H  
ATOM   1717  N7    A    54      18.048  47.113  84.810  1.00  0.00           N  
ATOM   1718  C5    A    54      18.369  46.012  85.634  1.00  0.00           C  
ATOM   1719  C6    A    54      17.801  44.682  85.761  1.00  0.00           C  
ATOM   1720  N6    A    54      16.643  44.296  85.221  1.00  0.00           N  
ATOM   1721  H61   A    54      16.341  43.339  85.335  1.00  0.00           H  
ATOM   1722  H62   A    54      16.081  45.047  84.847  1.00  0.00           H  
ATOM   1723  N1    A    54      18.361  43.800  86.579  1.00  0.00           N  
ATOM   1724  C2    A    54      19.538  44.139  87.112  1.00  0.00           C  
ATOM   1725  H2    A    54      20.102  43.393  87.653  1.00  0.00           H  
ATOM   1726  N3    A    54      20.169  45.276  87.082  1.00  0.00           N  
ATOM   1727  C4    A    54      19.478  46.266  86.398  1.00  0.00           C  
ATOM   1728  C3'   A    54      22.350  49.235  84.903  1.00  0.00           C  
ATOM   1729  H3'   A    54      21.777  48.851  84.059  1.00  0.00           H  
ATOM   1730  C2'   A    54      22.372  48.047  85.827  1.00  0.00           C  
ATOM   1731  H2'   A    54      22.203  47.146  85.237  1.00  0.00           H  
ATOM   1732  O2'   A    54      23.444  47.962  86.691  1.00  0.00           O  
ATOM   1733 HO2'   A    54      24.176  47.878  86.076  1.00  0.00           H  
ATOM   1734  O3'   A    54      23.644  49.652  84.536  1.00  0.00           O  
ATOM   1735  P     C    55      24.410  48.921  83.380  1.00  0.00           P  
ATOM   1736  OP1   C    55      25.590  49.791  83.143  1.00  0.00           O  
ATOM   1737  OP2   C    55      23.410  48.752  82.296  1.00  0.00           O  
ATOM   1738  O5'   C    55      24.836  47.537  83.967  1.00  0.00           O  
ATOM   1739  C5'   C    55      26.040  47.463  84.776  1.00  0.00           C  
ATOM   1740  H5'   C    55      25.918  48.070  85.673  1.00  0.00           H  
ATOM   1741 H5''   C    55      26.895  47.837  84.213  1.00  0.00           H  
ATOM   1742  C4'   C    55      26.122  45.976  85.218  1.00  0.00           C  
ATOM   1743  H4'   C    55      26.840  45.919  86.036  1.00  0.00           H  
ATOM   1744  O4'   C    55      24.781  45.642  85.637  1.00  0.00           O  
ATOM   1745  C1'   C    55      24.506  44.252  85.574  1.00  0.00           C  
ATOM   1746  H1'   C    55      24.384  43.867  86.586  1.00  0.00           H  
ATOM   1747  N1    C    55      23.346  43.871  84.731  1.00  0.00           N  
ATOM   1748  C6    C    55      22.850  44.636  83.744  1.00  0.00           C  
ATOM   1749  H6    C    55      23.446  45.485  83.445  1.00  0.00           H  
ATOM   1750  C5    C    55      21.596  44.437  83.414  1.00  0.00           C  
ATOM   1751  H5    C    55      21.125  45.198  82.810  1.00  0.00           H  
ATOM   1752  C4    C    55      20.937  43.258  83.853  1.00  0.00           C  
ATOM   1753  N4    C    55      19.673  43.028  83.541  1.00  0.00           N  
ATOM   1754  H41   C    55      19.206  42.264  84.009  1.00  0.00           H  
ATOM   1755  H42   C    55      19.096  43.618  82.958  1.00  0.00           H  
ATOM   1756  N3    C    55      21.521  42.308  84.533  1.00  0.00           N  
ATOM   1757  C2    C    55      22.725  42.633  85.014  1.00  0.00           C  
ATOM   1758  O2    C    55      23.253  41.823  85.771  1.00  0.00           O  
ATOM   1759  C3'   C    55      26.354  44.884  84.168  1.00  0.00           C  
ATOM   1760  H3'   C    55      25.742  45.040  83.280  1.00  0.00           H  
ATOM   1761  C2'   C    55      25.712  43.642  84.884  1.00  0.00           C  
ATOM   1762  H2'   C    55      25.393  42.895  84.158  1.00  0.00           H  
ATOM   1763  O2'   C    55      26.552  42.996  85.779  1.00  0.00           O  
ATOM   1764 HO2'   C    55      26.791  42.165  85.361  1.00  0.00           H  
ATOM   1765  O3'   C    55      27.714  44.643  83.709  1.00  0.00           O  
ATOM   1766  P     C    56      27.951  43.677  82.473  1.00  0.00           P  
ATOM   1767  OP1   C    56      29.407  43.583  82.177  1.00  0.00           O  
ATOM   1768  OP2   C    56      27.059  44.064  81.383  1.00  0.00           O  
ATOM   1769  O5'   C    56      27.489  42.128  82.861  1.00  0.00           O  
ATOM   1770  C5'   C    56      28.331  41.358  83.724  1.00  0.00           C  
ATOM   1771  H5'   C    56      28.498  41.957  84.620  1.00  0.00           H  
ATOM   1772 H5''   C    56      29.303  41.150  83.277  1.00  0.00           H  
ATOM   1773  C4'   C    56      27.609  40.095  84.267  1.00  0.00           C  
ATOM   1774  H4'   C    56      28.090  39.684  85.155  1.00  0.00           H  
ATOM   1775  O4'   C    56      26.259  40.330  84.656  1.00  0.00           O  
ATOM   1776  C1'   C    56      25.522  39.115  84.489  1.00  0.00           C  
ATOM   1777  H1'   C    56      25.219  38.609  85.405  1.00  0.00           H  
ATOM   1778  N1    C    56      24.354  39.435  83.551  1.00  0.00           N  
ATOM   1779  C6    C    56      24.238  40.644  82.934  1.00  0.00           C  
ATOM   1780  H6    C    56      25.041  41.366  82.905  1.00  0.00           H  
ATOM   1781  C5    C    56      23.153  40.914  82.257  1.00  0.00           C  
ATOM   1782  H5    C    56      23.030  41.852  81.736  1.00  0.00           H  
ATOM   1783  C4    C    56      22.050  40.000  82.219  1.00  0.00           C  
ATOM   1784  N4    C    56      20.956  40.235  81.547  1.00  0.00           N  
ATOM   1785  H41   C    56      20.165  39.613  81.630  1.00  0.00           H  
ATOM   1786  H42   C    56      20.931  41.160  81.142  1.00  0.00           H  
ATOM   1787  N3    C    56      22.106  38.836  82.869  1.00  0.00           N  
ATOM   1788  C2    C    56      23.307  38.488  83.416  1.00  0.00           C  
ATOM   1789  O2    C    56      23.326  37.411  84.036  1.00  0.00           O  
ATOM   1790  C3'   C    56      27.480  38.994  83.162  1.00  0.00           C  
ATOM   1791  H3'   C    56      27.129  39.427  82.225  1.00  0.00           H  
ATOM   1792  C2'   C    56      26.369  38.073  83.732  1.00  0.00           C  
ATOM   1793  H2'   C    56      25.840  37.516  82.958  1.00  0.00           H  
ATOM   1794  O2'   C    56      26.841  37.104  84.763  1.00  0.00           O  
ATOM   1795 HO2'   C    56      27.780  37.045  84.577  1.00  0.00           H  
ATOM   1796  O3'   C    56      28.725  38.251  82.978  1.00  0.00           O  
ATOM   1797  P     A    57      29.039  37.711  81.506  1.00  0.00           P  
ATOM   1798  OP1   A    57      30.446  37.176  81.523  1.00  0.00           O  
ATOM   1799  OP2   A    57      28.589  38.669  80.516  1.00  0.00           O  
ATOM   1800  O5'   A    57      28.016  36.504  81.354  1.00  0.00           O  
ATOM   1801  C5'   A    57      28.062  35.277  82.093  1.00  0.00           C  
ATOM   1802  H5'   A    57      28.046  35.368  83.179  1.00  0.00           H  
ATOM   1803 H5''   A    57      28.914  34.644  81.846  1.00  0.00           H  
ATOM   1804  C4'   A    57      26.782  34.572  81.699  1.00  0.00           C  
ATOM   1805  H4'   A    57      26.792  33.641  82.266  1.00  0.00           H  
ATOM   1806  O4'   A    57      25.593  35.328  81.956  1.00  0.00           O  
ATOM   1807  C1'   A    57      24.607  34.932  81.053  1.00  0.00           C  
ATOM   1808  H1'   A    57      23.886  34.335  81.611  1.00  0.00           H  
ATOM   1809  N9    A    57      23.840  36.057  80.424  1.00  0.00           N  
ATOM   1810  C8    A    57      24.167  37.397  80.432  1.00  0.00           C  
ATOM   1811  H8    A    57      25.078  37.841  80.806  1.00  0.00           H  
ATOM   1812  N7    A    57      23.312  38.129  79.715  1.00  0.00           N  
ATOM   1813  C5    A    57      22.255  37.180  79.431  1.00  0.00           C  
ATOM   1814  C6    A    57      21.005  37.241  78.791  1.00  0.00           C  
ATOM   1815  N6    A    57      20.501  38.235  78.089  1.00  0.00           N  
ATOM   1816  H61   A    57      19.607  38.242  77.618  1.00  0.00           H  
ATOM   1817  H62   A    57      21.057  39.077  78.049  1.00  0.00           H  
ATOM   1818  N1    A    57      20.134  36.268  78.780  1.00  0.00           N  
ATOM   1819  C2    A    57      20.627  35.105  79.206  1.00  0.00           C  
ATOM   1820  H2    A    57      19.997  34.241  79.052  1.00  0.00           H  
ATOM   1821  N3    A    57      21.792  34.881  79.807  1.00  0.00           N  
ATOM   1822  C4    A    57      22.612  35.955  79.897  1.00  0.00           C  
ATOM   1823  C3'   A    57      26.726  34.212  80.247  1.00  0.00           C  
ATOM   1824  H3'   A    57      27.032  35.039  79.606  1.00  0.00           H  
ATOM   1825  C2'   A    57      25.252  33.973  80.012  1.00  0.00           C  
ATOM   1826  H2'   A    57      24.912  34.181  78.997  1.00  0.00           H  
ATOM   1827  O2'   A    57      24.767  32.773  80.300  1.00  0.00           O  
ATOM   1828 HO2'   A    57      24.275  32.494  79.524  1.00  0.00           H  
ATOM   1829  O3'   A    57      27.589  33.153  79.938  1.00  0.00           O  
ATOM   1830  P     G    58      28.024  32.817  78.424  1.00  0.00           P  
ATOM   1831  OP1   G    58      28.718  31.503  78.377  1.00  0.00           O  
ATOM   1832  OP2   G    58      28.712  34.012  77.883  1.00  0.00           O  
ATOM   1833  O5'   G    58      26.571  32.657  77.686  1.00  0.00           O  
ATOM   1834  C5'   G    58      25.972  31.416  77.788  1.00  0.00           C  
ATOM   1835  H5'   G    58      25.929  31.184  78.852  1.00  0.00           H  
ATOM   1836 H5''   G    58      26.613  30.630  77.388  1.00  0.00           H  
ATOM   1837  C4'   G    58      24.551  31.332  77.166  1.00  0.00           C  
ATOM   1838  H4'   G    58      24.207  30.321  77.387  1.00  0.00           H  
ATOM   1839  O4'   G    58      23.694  32.354  77.756  1.00  0.00           O  
ATOM   1840  C1'   G    58      22.634  32.569  76.837  1.00  0.00           C  
ATOM   1841  H1'   G    58      21.724  32.150  77.267  1.00  0.00           H  
ATOM   1842  N9    G    58      22.453  34.030  76.601  1.00  0.00           N  
ATOM   1843  C8    G    58      23.365  35.060  76.557  1.00  0.00           C  
ATOM   1844  H8    G    58      24.371  34.970  76.937  1.00  0.00           H  
ATOM   1845  N7    G    58      22.953  36.168  76.015  1.00  0.00           N  
ATOM   1846  C5    G    58      21.638  35.815  75.744  1.00  0.00           C  
ATOM   1847  C6    G    58      20.595  36.651  75.222  1.00  0.00           C  
ATOM   1848  O6    G    58      20.561  37.880  75.138  1.00  0.00           O  
ATOM   1849  N1    G    58      19.429  35.983  74.865  1.00  0.00           N  
ATOM   1850  H1    G    58      18.600  36.511  74.632  1.00  0.00           H  
ATOM   1851  C2    G    58      19.348  34.622  75.063  1.00  0.00           C  
ATOM   1852  N2    G    58      18.302  34.078  74.603  1.00  0.00           N  
ATOM   1853  H21   G    58      17.557  34.607  74.173  1.00  0.00           H  
ATOM   1854  H22   G    58      18.253  33.086  74.790  1.00  0.00           H  
ATOM   1855  N3    G    58      20.243  33.830  75.615  1.00  0.00           N  
ATOM   1856  C4    G    58      21.356  34.508  75.932  1.00  0.00           C  
ATOM   1857  C3'   G    58      24.512  31.692  75.692  1.00  0.00           C  
ATOM   1858  H3'   G    58      24.926  32.700  75.684  1.00  0.00           H  
ATOM   1859  C2'   G    58      22.979  31.814  75.515  1.00  0.00           C  
ATOM   1860  H2'   G    58      22.877  32.424  74.618  1.00  0.00           H  
ATOM   1861  O2'   G    58      22.186  30.653  75.426  1.00  0.00           O  
ATOM   1862 HO2'   G    58      21.475  30.898  74.829  1.00  0.00           H  
ATOM   1863  O3'   G    58      25.111  30.764  74.778  1.00  0.00           O  
ATOM   1864  P     A    59      25.415  31.036  73.283  1.00  0.00           P  
ATOM   1865  OP1   A    59      26.214  29.922  72.748  1.00  0.00           O  
ATOM   1866  OP2   A    59      26.031  32.423  73.155  1.00  0.00           O  
ATOM   1867  O5'   A    59      24.005  31.088  72.565  1.00  0.00           O  
ATOM   1868  C5'   A    59      23.284  29.967  72.152  1.00  0.00           C  
ATOM   1869  H5'   A    59      23.192  29.289  73.000  1.00  0.00           H  
ATOM   1870 H5''   A    59      23.848  29.432  71.388  1.00  0.00           H  
ATOM   1871  C4'   A    59      21.812  30.229  71.834  1.00  0.00           C  
ATOM   1872  H4'   A    59      21.298  29.268  71.871  1.00  0.00           H  
ATOM   1873  O4'   A    59      21.173  31.111  72.707  1.00  0.00           O  
ATOM   1874  C1'   A    59      20.150  31.853  72.002  1.00  0.00           C  
ATOM   1875  H1'   A    59      19.190  31.651  72.476  1.00  0.00           H  
ATOM   1876  N9    A    59      20.529  33.250  72.068  1.00  0.00           N  
ATOM   1877  C8    A    59      21.736  33.787  72.529  1.00  0.00           C  
ATOM   1878  H8    A    59      22.558  33.205  72.920  1.00  0.00           H  
ATOM   1879  N7    A    59      21.729  35.093  72.448  1.00  0.00           N  
ATOM   1880  C5    A    59      20.439  35.382  71.908  1.00  0.00           C  
ATOM   1881  C6    A    59      19.762  36.571  71.471  1.00  0.00           C  
ATOM   1882  N6    A    59      20.257  37.789  71.468  1.00  0.00           N  
ATOM   1883  H61   A    59      19.889  38.634  71.056  1.00  0.00           H  
ATOM   1884  H62   A    59      21.111  37.954  71.982  1.00  0.00           H  
ATOM   1885  N1    A    59      18.564  36.526  70.882  1.00  0.00           N  
ATOM   1886  C2    A    59      17.904  35.375  70.921  1.00  0.00           C  
ATOM   1887  H2    A    59      16.883  35.442  70.573  1.00  0.00           H  
ATOM   1888  N3    A    59      18.421  34.190  71.257  1.00  0.00           N  
ATOM   1889  C4    A    59      19.732  34.277  71.725  1.00  0.00           C  
ATOM   1890  C3'   A    59      21.656  30.778  70.416  1.00  0.00           C  
ATOM   1891  H3'   A    59      22.364  31.591  70.255  1.00  0.00           H  
ATOM   1892  C2'   A    59      20.271  31.411  70.456  1.00  0.00           C  
ATOM   1893  H2'   A    59      20.241  32.267  69.782  1.00  0.00           H  
ATOM   1894  O2'   A    59      19.306  30.501  70.231  1.00  0.00           O  
ATOM   1895 HO2'   A    59      18.495  30.883  69.887  1.00  0.00           H  
ATOM   1896  O3'   A    59      21.827  29.716  69.495  1.00  0.00           O  
ATOM   1897  P     U    60      22.285  30.003  68.003  1.00  0.00           P  
ATOM   1898  OP1   U    60      22.172  28.763  67.270  1.00  0.00           O  
ATOM   1899  OP2   U    60      23.600  30.641  68.038  1.00  0.00           O  
ATOM   1900  O5'   U    60      21.298  31.150  67.392  1.00  0.00           O  
ATOM   1901  C5'   U    60      20.054  30.902  66.765  1.00  0.00           C  
ATOM   1902  H5'   U    60      19.652  30.148  67.442  1.00  0.00           H  
ATOM   1903 H5''   U    60      20.211  30.353  65.837  1.00  0.00           H  
ATOM   1904  C4'   U    60      19.199  32.181  66.463  1.00  0.00           C  
ATOM   1905  H4'   U    60      18.231  31.869  66.072  1.00  0.00           H  
ATOM   1906  O4'   U    60      18.921  32.869  67.698  1.00  0.00           O  
ATOM   1907  C1'   U    60      18.981  34.273  67.381  1.00  0.00           C  
ATOM   1908  H1'   U    60      18.026  34.713  67.667  1.00  0.00           H  
ATOM   1909  N1    U    60      20.058  34.951  68.011  1.00  0.00           N  
ATOM   1910  C6    U    60      21.298  34.359  68.251  1.00  0.00           C  
ATOM   1911  H6    U    60      21.474  33.293  68.261  1.00  0.00           H  
ATOM   1912  C5    U    60      22.360  35.112  68.663  1.00  0.00           C  
ATOM   1913  H5    U    60      23.266  34.706  69.088  1.00  0.00           H  
ATOM   1914  C4    U    60      22.245  36.491  68.787  1.00  0.00           C  
ATOM   1915  O4    U    60      23.146  37.187  69.206  1.00  0.00           O  
ATOM   1916  N3    U    60      21.029  36.996  68.558  1.00  0.00           N  
ATOM   1917  H3    U    60      20.920  37.944  68.889  1.00  0.00           H  
ATOM   1918  C2    U    60      19.936  36.305  68.119  1.00  0.00           C  
ATOM   1919  O2    U    60      18.898  36.886  67.862  1.00  0.00           O  
ATOM   1920  C3'   U    60      19.923  33.085  65.523  1.00  0.00           C  
ATOM   1921  H3'   U    60      20.939  33.103  65.918  1.00  0.00           H  
ATOM   1922  C2'   U    60      19.120  34.315  65.801  1.00  0.00           C  
ATOM   1923  H2'   U    60      19.724  35.161  65.473  1.00  0.00           H  
ATOM   1924  O2'   U    60      17.829  34.290  65.190  1.00  0.00           O  
ATOM   1925 HO2'   U    60      17.477  35.182  65.156  1.00  0.00           H  
ATOM   1926  O3'   U    60      19.944  32.730  64.154  1.00  0.00           O  
ATOM   1927  P     A    61      21.097  33.228  63.165  1.00  0.00           P  
ATOM   1928  OP1   A    61      21.105  32.542  61.840  1.00  0.00           O  
ATOM   1929  OP2   A    61      22.402  33.285  63.858  1.00  0.00           O  
ATOM   1930  O5'   A    61      20.649  34.781  62.861  1.00  0.00           O  
ATOM   1931  C5'   A    61      19.379  34.924  62.254  1.00  0.00           C  
ATOM   1932  H5'   A    61      18.601  34.433  62.838  1.00  0.00           H  
ATOM   1933 H5''   A    61      19.339  34.503  61.250  1.00  0.00           H  
ATOM   1934  C4'   A    61      19.031  36.452  62.151  1.00  0.00           C  
ATOM   1935  H4'   A    61      17.955  36.557  62.010  1.00  0.00           H  
ATOM   1936  O4'   A    61      19.328  37.133  63.337  1.00  0.00           O  
ATOM   1937  C1'   A    61      20.235  38.153  63.104  1.00  0.00           C  
ATOM   1938  H1'   A    61      19.631  39.060  63.148  1.00  0.00           H  
ATOM   1939  N9    A    61      21.260  38.104  64.126  1.00  0.00           N  
ATOM   1940  C8    A    61      21.770  36.997  64.746  1.00  0.00           C  
ATOM   1941  H8    A    61      21.610  36.021  64.313  1.00  0.00           H  
ATOM   1942  N7    A    61      22.494  37.239  65.809  1.00  0.00           N  
ATOM   1943  C5    A    61      22.494  38.687  65.828  1.00  0.00           C  
ATOM   1944  C6    A    61      23.199  39.625  66.571  1.00  0.00           C  
ATOM   1945  N6    A    61      24.096  39.338  67.510  1.00  0.00           N  
ATOM   1946  H61   A    61      24.633  40.136  67.818  1.00  0.00           H  
ATOM   1947  H62   A    61      23.975  38.564  68.148  1.00  0.00           H  
ATOM   1948  N1    A    61      23.044  40.908  66.433  1.00  0.00           N  
ATOM   1949  C2    A    61      22.127  41.333  65.515  1.00  0.00           C  
ATOM   1950  H2    A    61      21.937  42.396  65.503  1.00  0.00           H  
ATOM   1951  N3    A    61      21.522  40.533  64.613  1.00  0.00           N  
ATOM   1952  C4    A    61      21.727  39.187  64.873  1.00  0.00           C  
ATOM   1953  C3'   A    61      19.793  37.210  60.982  1.00  0.00           C  
ATOM   1954  H3'   A    61      20.295  36.601  60.230  1.00  0.00           H  
ATOM   1955  C2'   A    61      20.846  38.001  61.722  1.00  0.00           C  
ATOM   1956  H2'   A    61      21.718  37.364  61.869  1.00  0.00           H  
ATOM   1957  O2'   A    61      21.194  39.277  61.221  1.00  0.00           O  
ATOM   1958 HO2'   A    61      21.459  39.148  60.307  1.00  0.00           H  
ATOM   1959  O3'   A    61      18.948  38.079  60.271  1.00  0.00           O  
ATOM   1960  P     U    62      17.933  37.569  59.099  1.00  0.00           P  
ATOM   1961  OP1   U    62      16.674  38.366  59.154  1.00  0.00           O  
ATOM   1962  OP2   U    62      17.893  36.090  59.186  1.00  0.00           O  
ATOM   1963  O5'   U    62      18.630  37.964  57.755  1.00  0.00           O  
ATOM   1964  C5'   U    62      18.642  39.267  57.310  1.00  0.00           C  
ATOM   1965  H5'   U    62      19.029  39.883  58.122  1.00  0.00           H  
ATOM   1966 H5''   U    62      17.580  39.508  57.270  1.00  0.00           H  
ATOM   1967  C4'   U    62      19.525  39.493  56.017  1.00  0.00           C  
ATOM   1968  H4'   U    62      19.435  40.509  55.632  1.00  0.00           H  
ATOM   1969  O4'   U    62      20.889  39.157  56.368  1.00  0.00           O  
ATOM   1970  C1'   U    62      21.465  38.810  55.140  1.00  0.00           C  
ATOM   1971  H1'   U    62      22.141  39.592  54.796  1.00  0.00           H  
ATOM   1972  N1    U    62      22.216  37.566  55.229  1.00  0.00           N  
ATOM   1973  C6    U    62      21.726  36.481  55.949  1.00  0.00           C  
ATOM   1974  H6    U    62      20.854  36.478  56.586  1.00  0.00           H  
ATOM   1975  C5    U    62      22.539  35.437  56.021  1.00  0.00           C  
ATOM   1976  H5    U    62      22.201  34.612  56.631  1.00  0.00           H  
ATOM   1977  C4    U    62      23.852  35.344  55.402  1.00  0.00           C  
ATOM   1978  O4    U    62      24.669  34.468  55.459  1.00  0.00           O  
ATOM   1979  N3    U    62      24.070  36.358  54.526  1.00  0.00           N  
ATOM   1980  H3    U    62      24.948  36.348  54.027  1.00  0.00           H  
ATOM   1981  C2    U    62      23.353  37.492  54.468  1.00  0.00           C  
ATOM   1982  O2    U    62      23.661  38.348  53.651  1.00  0.00           O  
ATOM   1983  C3'   U    62      19.187  38.610  54.852  1.00  0.00           C  
ATOM   1984  H3'   U    62      19.095  37.603  55.258  1.00  0.00           H  
ATOM   1985  C2'   U    62      20.431  38.685  53.963  1.00  0.00           C  
ATOM   1986  H2'   U    62      20.672  37.887  53.260  1.00  0.00           H  
ATOM   1987  O2'   U    62      20.375  39.993  53.376  1.00  0.00           O  
ATOM   1988 HO2'   U    62      19.738  39.962  52.659  1.00  0.00           H  
ATOM   1989  O3'   U    62      17.944  38.973  54.243  1.00  0.00           O  
ATOM   1990  P     U    63      17.304  37.843  53.310  1.00  0.00           P  
ATOM   1991  OP1   U    63      15.879  38.161  53.050  1.00  0.00           O  
ATOM   1992  OP2   U    63      17.628  36.501  53.937  1.00  0.00           O  
ATOM   1993  O5'   U    63      18.042  37.943  51.932  1.00  0.00           O  
ATOM   1994  C5'   U    63      17.848  39.051  51.055  1.00  0.00           C  
ATOM   1995  H5'   U    63      18.017  39.959  51.634  1.00  0.00           H  
ATOM   1996 H5''   U    63      16.817  39.149  50.715  1.00  0.00           H  
ATOM   1997  C4'   U    63      18.728  38.957  49.788  1.00  0.00           C  
ATOM   1998  H4'   U    63      18.489  39.833  49.184  1.00  0.00           H  
ATOM   1999  O4'   U    63      20.088  38.945  50.123  1.00  0.00           O  
ATOM   2000  C1'   U    63      20.790  38.334  49.059  1.00  0.00           C  
ATOM   2001  H1'   U    63      21.477  38.989  48.523  1.00  0.00           H  
ATOM   2002  N1    U    63      21.685  37.277  49.664  1.00  0.00           N  
ATOM   2003  C6    U    63      21.276  36.526  50.684  1.00  0.00           C  
ATOM   2004  H6    U    63      20.331  36.793  51.133  1.00  0.00           H  
ATOM   2005  C5    U    63      22.055  35.611  51.223  1.00  0.00           C  
ATOM   2006  H5    U    63      21.664  35.081  52.079  1.00  0.00           H  
ATOM   2007  C4    U    63      23.437  35.458  50.802  1.00  0.00           C  
ATOM   2008  O4    U    63      24.267  34.807  51.343  1.00  0.00           O  
ATOM   2009  N3    U    63      23.836  36.205  49.726  1.00  0.00           N  
ATOM   2010  H3    U    63      24.840  36.241  49.622  1.00  0.00           H  
ATOM   2011  C2    U    63      22.929  37.058  49.067  1.00  0.00           C  
ATOM   2012  O2    U    63      23.376  37.511  48.019  1.00  0.00           O  
ATOM   2013  C3'   U    63      18.542  37.734  48.933  1.00  0.00           C  
ATOM   2014  H3'   U    63      18.610  36.868  49.591  1.00  0.00           H  
ATOM   2015  C2'   U    63      19.794  37.841  48.084  1.00  0.00           C  
ATOM   2016  H2'   U    63      20.081  36.849  47.735  1.00  0.00           H  
ATOM   2017  O2'   U    63      19.845  38.822  47.055  1.00  0.00           O  
ATOM   2018 HO2'   U    63      20.056  38.375  46.231  1.00  0.00           H  
ATOM   2019  O3'   U    63      17.334  37.736  48.172  1.00  0.00           O  
ATOM   2020  P     G    64      16.809  36.324  47.491  1.00  0.00           P  
ATOM   2021  OP1   G    64      15.598  36.606  46.782  1.00  0.00           O  
ATOM   2022  OP2   G    64      16.701  35.307  48.553  1.00  0.00           O  
ATOM   2023  O5'   G    64      17.911  35.867  46.474  1.00  0.00           O  
ATOM   2024  C5'   G    64      17.990  36.376  45.166  1.00  0.00           C  
ATOM   2025  H5'   G    64      18.012  37.465  45.183  1.00  0.00           H  
ATOM   2026 H5''   G    64      17.176  36.060  44.513  1.00  0.00           H  
ATOM   2027  C4'   G    64      19.222  35.801  44.497  1.00  0.00           C  
ATOM   2028  H4'   G    64      19.354  36.270  43.522  1.00  0.00           H  
ATOM   2029  O4'   G    64      20.437  35.936  45.228  1.00  0.00           O  
ATOM   2030  C1'   G    64      21.279  34.848  45.006  1.00  0.00           C  
ATOM   2031  H1'   G    64      21.963  35.201  44.235  1.00  0.00           H  
ATOM   2032  N9    G    64      22.040  34.445  46.224  1.00  0.00           N  
ATOM   2033  C8    G    64      21.522  34.181  47.462  1.00  0.00           C  
ATOM   2034  H8    G    64      20.488  34.387  47.696  1.00  0.00           H  
ATOM   2035  N7    G    64      22.398  33.741  48.347  1.00  0.00           N  
ATOM   2036  C5    G    64      23.590  33.730  47.571  1.00  0.00           C  
ATOM   2037  C6    G    64      24.907  33.373  48.014  1.00  0.00           C  
ATOM   2038  O6    G    64      25.306  33.071  49.114  1.00  0.00           O  
ATOM   2039  N1    G    64      25.784  33.500  46.975  1.00  0.00           N  
ATOM   2040  H1    G    64      26.741  33.424  47.287  1.00  0.00           H  
ATOM   2041  C2    G    64      25.503  33.963  45.685  1.00  0.00           C  
ATOM   2042  N2    G    64      26.506  34.090  44.796  1.00  0.00           N  
ATOM   2043  H21   G    64      27.428  34.060  45.208  1.00  0.00           H  
ATOM   2044  H22   G    64      26.215  34.632  43.995  1.00  0.00           H  
ATOM   2045  N3    G    64      24.313  34.300  45.208  1.00  0.00           N  
ATOM   2046  C4    G    64      23.408  34.198  46.284  1.00  0.00           C  
ATOM   2047  C3'   G    64      19.030  34.320  44.241  1.00  0.00           C  
ATOM   2048  H3'   G    64      18.487  33.869  45.071  1.00  0.00           H  
ATOM   2049  C2'   G    64      20.461  33.749  44.385  1.00  0.00           C  
ATOM   2050  H2'   G    64      20.484  32.892  45.058  1.00  0.00           H  
ATOM   2051  O2'   G    64      21.104  33.405  43.135  1.00  0.00           O  
ATOM   2052 HO2'   G    64      20.385  33.094  42.580  1.00  0.00           H  
ATOM   2053  O3'   G    64      18.590  33.845  42.947  1.00  0.00           O  
ATOM   2054  P     U    65      17.132  33.848  42.430  1.00  0.00           P  
ATOM   2055  OP1   U    65      16.154  33.568  43.586  1.00  0.00           O  
ATOM   2056  OP2   U    65      16.997  33.039  41.239  1.00  0.00           O  
ATOM   2057  O5'   U    65      16.811  35.353  41.974  1.00  0.00           O  
ATOM   2058  C5'   U    65      17.219  35.873  40.749  1.00  0.00           C  
ATOM   2059  H5'   U    65      16.819  35.319  39.899  1.00  0.00           H  
ATOM   2060 H5''   U    65      18.308  35.836  40.770  1.00  0.00           H  
ATOM   2061  C4'   U    65      16.729  37.306  40.585  1.00  0.00           C  
ATOM   2062  H4'   U    65      17.174  37.759  39.699  1.00  0.00           H  
ATOM   2063  O4'   U    65      15.281  37.497  40.470  1.00  0.00           O  
ATOM   2064  C1'   U    65      14.951  38.708  41.273  1.00  0.00           C  
ATOM   2065  H1'   U    65      15.153  39.677  40.816  1.00  0.00           H  
ATOM   2066  N1    U    65      13.544  38.746  41.656  1.00  0.00           N  
ATOM   2067  C6    U    65      12.929  37.753  42.443  1.00  0.00           C  
ATOM   2068  H6    U    65      13.528  36.940  42.827  1.00  0.00           H  
ATOM   2069  C5    U    65      11.572  37.730  42.673  1.00  0.00           C  
ATOM   2070  H5    U    65      11.164  36.902  43.233  1.00  0.00           H  
ATOM   2071  C4    U    65      10.710  38.732  41.970  1.00  0.00           C  
ATOM   2072  O4    U    65       9.493  38.686  41.890  1.00  0.00           O  
ATOM   2073  N3    U    65      11.370  39.612  41.186  1.00  0.00           N  
ATOM   2074  H3    U    65      10.782  40.211  40.623  1.00  0.00           H  
ATOM   2075  C2    U    65      12.767  39.745  41.034  1.00  0.00           C  
ATOM   2076  O2    U    65      13.253  40.605  40.305  1.00  0.00           O  
ATOM   2077  C3'   U    65      17.257  38.241  41.697  1.00  0.00           C  
ATOM   2078  H3'   U    65      17.948  37.774  42.399  1.00  0.00           H  
ATOM   2079  C2'   U    65      15.943  38.565  42.525  1.00  0.00           C  
ATOM   2080  H2'   U    65      15.647  37.689  43.101  1.00  0.00           H  
ATOM   2081  O2'   U    65      15.975  39.761  43.240  1.00  0.00           O  
ATOM   2082 HO2'   U    65      15.418  39.450  43.957  1.00  0.00           H  
ATOM   2083  O3'   U    65      17.791  39.495  41.167  1.00  0.00           O  
ATOM   2084  P     A    66      19.287  39.533  40.662  1.00  0.00           P  
ATOM   2085  OP1   A    66      19.452  40.818  39.986  1.00  0.00           O  
ATOM   2086  OP2   A    66      19.594  38.260  39.985  1.00  0.00           O  
ATOM   2087  O5'   A    66      20.161  39.533  42.019  1.00  0.00           O  
ATOM   2088  C5'   A    66      19.805  40.417  43.038  1.00  0.00           C  
ATOM   2089  H5'   A    66      18.771  40.237  43.333  1.00  0.00           H  
ATOM   2090 H5''   A    66      19.884  41.388  42.548  1.00  0.00           H  
ATOM   2091  C4'   A    66      20.723  40.175  44.248  1.00  0.00           C  
ATOM   2092  H4'   A    66      20.391  40.634  45.180  1.00  0.00           H  
ATOM   2093  O4'   A    66      20.878  38.763  44.454  1.00  0.00           O  
ATOM   2094  C1'   A    66      22.273  38.488  44.725  1.00  0.00           C  
ATOM   2095  H1'   A    66      22.457  37.864  45.600  1.00  0.00           H  
ATOM   2096  N9    A    66      22.866  37.714  43.590  1.00  0.00           N  
ATOM   2097  C8    A    66      22.230  37.284  42.500  1.00  0.00           C  
ATOM   2098  H8    A    66      21.193  37.523  42.317  1.00  0.00           H  
ATOM   2099  N7    A    66      22.990  36.554  41.723  1.00  0.00           N  
ATOM   2100  C5    A    66      24.248  36.634  42.284  1.00  0.00           C  
ATOM   2101  C6    A    66      25.504  36.013  42.092  1.00  0.00           C  
ATOM   2102  N6    A    66      25.780  35.220  41.085  1.00  0.00           N  
ATOM   2103  H61   A    66      26.702  34.862  40.877  1.00  0.00           H  
ATOM   2104  H62   A    66      24.949  34.945  40.581  1.00  0.00           H  
ATOM   2105  N1    A    66      26.535  36.275  42.914  1.00  0.00           N  
ATOM   2106  C2    A    66      26.347  37.122  43.945  1.00  0.00           C  
ATOM   2107  H2    A    66      27.209  37.211  44.590  1.00  0.00           H  
ATOM   2108  N3    A    66      25.186  37.634  44.370  1.00  0.00           N  
ATOM   2109  C4    A    66      24.158  37.381  43.465  1.00  0.00           C  
ATOM   2110  C3'   A    66      22.130  40.655  43.794  1.00  0.00           C  
ATOM   2111  H3'   A    66      22.397  40.516  42.746  1.00  0.00           H  
ATOM   2112  C2'   A    66      22.980  39.821  44.707  1.00  0.00           C  
ATOM   2113  H2'   A    66      23.987  39.712  44.304  1.00  0.00           H  
ATOM   2114  O2'   A    66      23.015  40.279  46.043  1.00  0.00           O  
ATOM   2115 HO2'   A    66      23.024  41.238  46.020  1.00  0.00           H  
ATOM   2116  O3'   A    66      22.363  42.032  44.149  1.00  0.00           O  
ATOM   2117  P     U    67      22.879  43.034  43.116  1.00  0.00           P  
ATOM   2118  OP1   U    67      23.465  44.109  43.872  1.00  0.00           O  
ATOM   2119  OP2   U    67      21.841  43.383  42.070  1.00  0.00           O  
ATOM   2120  O5'   U    67      24.108  42.441  42.372  1.00  0.00           O  
ATOM   2121  C5'   U    67      25.431  42.266  42.852  1.00  0.00           C  
ATOM   2122  H5'   U    67      25.393  41.744  43.809  1.00  0.00           H  
ATOM   2123 H5''   U    67      25.795  43.269  43.071  1.00  0.00           H  
ATOM   2124  C4'   U    67      26.446  41.510  42.011  1.00  0.00           C  
ATOM   2125  H4'   U    67      27.453  41.727  42.369  1.00  0.00           H  
ATOM   2126  O4'   U    67      26.199  40.140  42.084  1.00  0.00           O  
ATOM   2127  C1'   U    67      26.566  39.511  40.857  1.00  0.00           C  
ATOM   2128  H1'   U    67      27.264  38.698  41.055  1.00  0.00           H  
ATOM   2129  N1    U    67      25.462  38.971  40.007  1.00  0.00           N  
ATOM   2130  C6    U    67      24.165  39.403  40.211  1.00  0.00           C  
ATOM   2131  H6    U    67      24.001  40.201  40.920  1.00  0.00           H  
ATOM   2132  C5    U    67      23.152  38.875  39.543  1.00  0.00           C  
ATOM   2133  H5    U    67      22.183  39.305  39.750  1.00  0.00           H  
ATOM   2134  C4    U    67      23.280  37.832  38.539  1.00  0.00           C  
ATOM   2135  O4    U    67      22.344  37.425  37.868  1.00  0.00           O  
ATOM   2136  N3    U    67      24.590  37.405  38.344  1.00  0.00           N  
ATOM   2137  H3    U    67      24.749  36.876  37.498  1.00  0.00           H  
ATOM   2138  C2    U    67      25.708  37.994  39.019  1.00  0.00           C  
ATOM   2139  O2    U    67      26.883  37.549  38.829  1.00  0.00           O  
ATOM   2140  C3'   U    67      26.492  41.875  40.506  1.00  0.00           C  
ATOM   2141  H3'   U    67      25.505  42.013  40.064  1.00  0.00           H  
ATOM   2142  C2'   U    67      27.242  40.571  40.019  1.00  0.00           C  
ATOM   2143  H2'   U    67      27.180  40.408  38.943  1.00  0.00           H  
ATOM   2144  O2'   U    67      28.638  40.730  40.314  1.00  0.00           O  
ATOM   2145 HO2'   U    67      29.013  40.542  39.450  1.00  0.00           H  
ATOM   2146  O3'   U    67      27.189  43.014  40.256  1.00  0.00           O  
ATOM   2147  P     U    68      27.537  43.536  38.726  1.00  0.00           P  
ATOM   2148  OP1   U    68      27.968  45.019  38.873  1.00  0.00           O  
ATOM   2149  OP2   U    68      26.347  43.159  37.952  1.00  0.00           O  
ATOM   2150  O5'   U    68      28.721  42.762  38.033  1.00  0.00           O  
ATOM   2151  C5'   U    68      29.963  43.096  38.463  1.00  0.00           C  
ATOM   2152  H5'   U    68      30.051  43.022  39.547  1.00  0.00           H  
ATOM   2153 H5''   U    68      30.201  44.134  38.229  1.00  0.00           H  
ATOM   2154  C4'   U    68      30.955  42.137  37.761  1.00  0.00           C  
ATOM   2155  H4'   U    68      31.924  42.377  38.200  1.00  0.00           H  
ATOM   2156  O4'   U    68      30.660  40.747  37.999  1.00  0.00           O  
ATOM   2157  C1'   U    68      30.908  40.052  36.766  1.00  0.00           C  
ATOM   2158  H1'   U    68      31.673  39.308  36.985  1.00  0.00           H  
ATOM   2159  N1    U    68      29.651  39.364  36.280  1.00  0.00           N  
ATOM   2160  C6    U    68      28.485  40.058  36.041  1.00  0.00           C  
ATOM   2161  H6    U    68      28.392  41.133  36.007  1.00  0.00           H  
ATOM   2162  C5    U    68      27.414  39.343  35.554  1.00  0.00           C  
ATOM   2163  H5    U    68      26.466  39.825  35.370  1.00  0.00           H  
ATOM   2164  C4    U    68      27.472  37.939  35.228  1.00  0.00           C  
ATOM   2165  O4    U    68      26.622  37.294  34.561  1.00  0.00           O  
ATOM   2166  N3    U    68      28.645  37.368  35.536  1.00  0.00           N  
ATOM   2167  H3    U    68      28.822  36.424  35.226  1.00  0.00           H  
ATOM   2168  C2    U    68      29.719  37.975  36.167  1.00  0.00           C  
ATOM   2169  O2    U    68      30.706  37.313  36.466  1.00  0.00           O  
ATOM   2170  C3'   U    68      31.115  42.425  36.278  1.00  0.00           C  
ATOM   2171  H3'   U    68      30.111  42.538  35.870  1.00  0.00           H  
ATOM   2172  C2'   U    68      31.591  41.038  35.823  1.00  0.00           C  
ATOM   2173  H2'   U    68      31.304  40.818  34.795  1.00  0.00           H  
ATOM   2174  O2'   U    68      32.963  40.710  36.016  1.00  0.00           O  
ATOM   2175 HO2'   U    68      33.389  40.960  35.192  1.00  0.00           H  
ATOM   2176  O3'   U    68      31.999  43.522  35.920  1.00  0.00           O  
ATOM   2177  P     A    69      32.198  44.054  34.460  1.00  0.00           P  
ATOM   2178  OP1   A    69      32.652  45.491  34.515  1.00  0.00           O  
ATOM   2179  OP2   A    69      30.937  43.773  33.765  1.00  0.00           O  
ATOM   2180  O5'   A    69      33.291  43.096  33.843  1.00  0.00           O  
ATOM   2181  C5'   A    69      34.622  43.088  34.362  1.00  0.00           C  
ATOM   2182  H5'   A    69      34.715  43.015  35.445  1.00  0.00           H  
ATOM   2183 H5''   A    69      35.108  43.999  34.010  1.00  0.00           H  
ATOM   2184  C4'   A    69      35.466  41.932  33.710  1.00  0.00           C  
ATOM   2185  H4'   A    69      36.502  42.036  34.032  1.00  0.00           H  
ATOM   2186  O4'   A    69      34.994  40.678  34.057  1.00  0.00           O  
ATOM   2187  C1'   A    69      34.848  39.946  32.826  1.00  0.00           C  
ATOM   2188  H1'   A    69      35.350  38.980  32.876  1.00  0.00           H  
ATOM   2189  N9    A    69      33.373  39.778  32.453  1.00  0.00           N  
ATOM   2190  C8    A    69      32.510  40.681  31.930  1.00  0.00           C  
ATOM   2191  H8    A    69      32.702  41.683  31.575  1.00  0.00           H  
ATOM   2192  N7    A    69      31.292  40.215  31.920  1.00  0.00           N  
ATOM   2193  C5    A    69      31.369  38.987  32.444  1.00  0.00           C  
ATOM   2194  C6    A    69      30.456  37.948  32.638  1.00  0.00           C  
ATOM   2195  N6    A    69      29.164  37.946  32.350  1.00  0.00           N  
ATOM   2196  H61   A    69      28.678  37.160  32.759  1.00  0.00           H  
ATOM   2197  H62   A    69      28.696  38.709  31.883  1.00  0.00           H  
ATOM   2198  N1    A    69      30.830  36.715  33.087  1.00  0.00           N  
ATOM   2199  C2    A    69      32.093  36.579  33.455  1.00  0.00           C  
ATOM   2200  H2    A    69      32.382  35.686  33.990  1.00  0.00           H  
ATOM   2201  N3    A    69      33.037  37.497  33.341  1.00  0.00           N  
ATOM   2202  C4    A    69      32.650  38.702  32.777  1.00  0.00           C  
ATOM   2203  C3'   A    69      35.504  42.037  32.162  1.00  0.00           C  
ATOM   2204  H3'   A    69      34.597  42.483  31.754  1.00  0.00           H  
ATOM   2205  C2'   A    69      35.571  40.652  31.730  1.00  0.00           C  
ATOM   2206  H2'   A    69      35.120  40.521  30.746  1.00  0.00           H  
ATOM   2207  O2'   A    69      36.929  40.143  31.639  1.00  0.00           O  
ATOM   2208 HO2'   A    69      37.495  40.707  31.107  1.00  0.00           H  
ATOM   2209  O3'   A    69      36.699  42.744  31.759  1.00  0.00           O  
ATOM   2210  P     A    70      37.095  43.037  30.324  1.00  0.00           P  
ATOM   2211  OP1   A    70      35.976  43.594  29.538  1.00  0.00           O  
ATOM   2212  OP2   A    70      37.798  41.878  29.819  1.00  0.00           O  
ATOM   2213  O5'   A    70      38.212  44.178  30.486  1.00  0.00           O  
ATOM   2214  C5'   A    70      37.825  45.552  30.617  1.00  0.00           C  
ATOM   2215  H5'   A    70      37.036  45.572  31.369  1.00  0.00           H  
ATOM   2216 H5''   A    70      37.303  45.976  29.760  1.00  0.00           H  
ATOM   2217  C4'   A    70      38.963  46.464  31.185  1.00  0.00           C  
ATOM   2218  H4'   A    70      38.438  47.403  31.358  1.00  0.00           H  
ATOM   2219  O4'   A    70      39.419  45.931  32.397  1.00  0.00           O  
ATOM   2220  C1'   A    70      40.776  46.332  32.506  1.00  0.00           C  
ATOM   2221  H1'   A    70      40.932  46.856  33.449  1.00  0.00           H  
ATOM   2222  N9    A    70      41.631  45.083  32.487  1.00  0.00           N  
ATOM   2223  C8    A    70      41.237  43.822  32.148  1.00  0.00           C  
ATOM   2224  H8    A    70      40.218  43.601  31.868  1.00  0.00           H  
ATOM   2225  N7    A    70      42.142  42.894  32.299  1.00  0.00           N  
ATOM   2226  C5    A    70      43.208  43.650  32.833  1.00  0.00           C  
ATOM   2227  C6    A    70      44.548  43.392  33.251  1.00  0.00           C  
ATOM   2228  N6    A    70      45.124  42.235  33.282  1.00  0.00           N  
ATOM   2229  H61   A    70      45.982  42.117  33.801  1.00  0.00           H  
ATOM   2230  H62   A    70      44.606  41.483  32.850  1.00  0.00           H  
ATOM   2231  N1    A    70      45.385  44.374  33.526  1.00  0.00           N  
ATOM   2232  C2    A    70      44.919  45.596  33.469  1.00  0.00           C  
ATOM   2233  H2    A    70      45.666  46.327  33.741  1.00  0.00           H  
ATOM   2234  N3    A    70      43.737  46.060  33.136  1.00  0.00           N  
ATOM   2235  C4    A    70      42.948  45.026  32.794  1.00  0.00           C  
ATOM   2236  C3'   A    70      40.175  46.630  30.315  1.00  0.00           C  
ATOM   2237  H3'   A    70      40.593  45.657  30.057  1.00  0.00           H  
ATOM   2238  C2'   A    70      41.140  47.278  31.311  1.00  0.00           C  
ATOM   2239  H2'   A    70      42.097  47.185  30.798  1.00  0.00           H  
ATOM   2240  O2'   A    70      40.900  48.583  31.615  1.00  0.00           O  
ATOM   2241 HO2'   A    70      40.952  49.049  30.777  1.00  0.00           H  
ATOM   2242  O3'   A    70      39.892  47.390  29.107  1.00  0.00           O  
ATOM   2243  P     G    71      39.842  46.712  27.653  1.00  0.00           P  
ATOM   2244  OP1   G    71      39.584  47.656  26.602  1.00  0.00           O  
ATOM   2245  OP2   G    71      39.104  45.447  27.720  1.00  0.00           O  
ATOM   2246  O5'   G    71      41.367  46.212  27.428  1.00  0.00           O  
ATOM   2247  C5'   G    71      42.359  47.227  27.479  1.00  0.00           C  
ATOM   2248  H5'   G    71      42.052  47.983  28.202  1.00  0.00           H  
ATOM   2249 H5''   G    71      42.543  47.638  26.487  1.00  0.00           H  
ATOM   2250  C4'   G    71      43.735  46.710  27.910  1.00  0.00           C  
ATOM   2251  H4'   G    71      44.371  47.552  28.183  1.00  0.00           H  
ATOM   2252  O4'   G    71      43.585  45.974  29.084  1.00  0.00           O  
ATOM   2253  C1'   G    71      44.673  45.074  29.358  1.00  0.00           C  
ATOM   2254  H1'   G    71      45.155  45.208  30.326  1.00  0.00           H  
ATOM   2255  N9    G    71      44.122  43.690  29.345  1.00  0.00           N  
ATOM   2256  C8    G    71      42.932  43.272  28.807  1.00  0.00           C  
ATOM   2257  H8    G    71      42.087  43.919  28.621  1.00  0.00           H  
ATOM   2258  N7    G    71      42.792  41.956  28.799  1.00  0.00           N  
ATOM   2259  C5    G    71      43.975  41.503  29.281  1.00  0.00           C  
ATOM   2260  C6    G    71      44.401  40.132  29.422  1.00  0.00           C  
ATOM   2261  O6    G    71      43.871  39.126  29.123  1.00  0.00           O  
ATOM   2262  N1    G    71      45.669  40.093  30.100  1.00  0.00           N  
ATOM   2263  H1    G    71      46.107  39.194  30.236  1.00  0.00           H  
ATOM   2264  C2    G    71      46.316  41.241  30.438  1.00  0.00           C  
ATOM   2265  N2    G    71      47.232  40.946  31.287  1.00  0.00           N  
ATOM   2266  H21   G    71      47.584  39.999  31.274  1.00  0.00           H  
ATOM   2267  H22   G    71      47.798  41.710  31.628  1.00  0.00           H  
ATOM   2268  N3    G    71      46.045  42.488  30.248  1.00  0.00           N  
ATOM   2269  C4    G    71      44.820  42.544  29.632  1.00  0.00           C  
ATOM   2270  C3'   G    71      44.544  45.831  27.054  1.00  0.00           C  
ATOM   2271  H3'   G    71      43.883  44.992  26.839  1.00  0.00           H  
ATOM   2272  C2'   G    71      45.583  45.346  28.122  1.00  0.00           C  
ATOM   2273  H2'   G    71      46.161  44.467  27.835  1.00  0.00           H  
ATOM   2274  O2'   G    71      46.554  46.330  28.353  1.00  0.00           O  
ATOM   2275 HO2'   G    71      46.965  46.629  27.539  1.00  0.00           H  
ATOM   2276  O3'   G    71      45.043  46.530  25.867  1.00  0.00           O  
ATOM   2277  P     G    72      45.559  45.680  24.631  1.00  0.00           P  
ATOM   2278  OP1   G    72      46.159  46.637  23.729  1.00  0.00           O  
ATOM   2279  OP2   G    72      44.341  44.969  24.103  1.00  0.00           O  
ATOM   2280  O5'   G    72      46.611  44.607  25.141  1.00  0.00           O  
ATOM   2281  C5'   G    72      47.995  45.006  25.340  1.00  0.00           C  
ATOM   2282  H5'   G    72      47.891  45.802  26.077  1.00  0.00           H  
ATOM   2283 H5''   G    72      48.422  45.267  24.372  1.00  0.00           H  
ATOM   2284  C4'   G    72      48.988  43.981  25.919  1.00  0.00           C  
ATOM   2285  H4'   G    72      49.877  44.480  26.303  1.00  0.00           H  
ATOM   2286  O4'   G    72      48.330  43.387  27.028  1.00  0.00           O  
ATOM   2287  C1'   G    72      48.685  41.977  27.305  1.00  0.00           C  
ATOM   2288  H1'   G    72      49.204  41.891  28.260  1.00  0.00           H  
ATOM   2289  N9    G    72      47.473  41.160  27.220  1.00  0.00           N  
ATOM   2290  C8    G    72      46.337  41.517  26.632  1.00  0.00           C  
ATOM   2291  H8    G    72      45.999  42.510  26.377  1.00  0.00           H  
ATOM   2292  N7    G    72      45.638  40.403  26.311  1.00  0.00           N  
ATOM   2293  C5    G    72      46.314  39.284  26.794  1.00  0.00           C  
ATOM   2294  C6    G    72      46.051  37.911  26.794  1.00  0.00           C  
ATOM   2295  O6    G    72      45.092  37.264  26.306  1.00  0.00           O  
ATOM   2296  N1    G    72      47.043  37.139  27.339  1.00  0.00           N  
ATOM   2297  H1    G    72      46.845  36.155  27.226  1.00  0.00           H  
ATOM   2298  C2    G    72      48.082  37.679  27.897  1.00  0.00           C  
ATOM   2299  N2    G    72      49.035  36.880  28.353  1.00  0.00           N  
ATOM   2300  H21   G    72      48.944  35.874  28.326  1.00  0.00           H  
ATOM   2301  H22   G    72      49.815  37.360  28.779  1.00  0.00           H  
ATOM   2302  N3    G    72      48.420  38.968  27.892  1.00  0.00           N  
ATOM   2303  C4    G    72      47.495  39.751  27.283  1.00  0.00           C  
ATOM   2304  C3'   G    72      49.433  42.756  25.145  1.00  0.00           C  
ATOM   2305  H3'   G    72      48.547  42.411  24.612  1.00  0.00           H  
ATOM   2306  C2'   G    72      49.696  41.652  26.224  1.00  0.00           C  
ATOM   2307  H2'   G    72      49.458  40.662  25.834  1.00  0.00           H  
ATOM   2308  O2'   G    72      50.982  41.730  26.783  1.00  0.00           O  
ATOM   2309 HO2'   G    72      51.221  40.855  27.098  1.00  0.00           H  
ATOM   2310  O3'   G    72      50.437  42.871  24.173  1.00  0.00           O  
ATOM   2311  P     G    73      50.722  41.825  23.053  1.00  0.00           P  
ATOM   2312  OP1   G    73      51.810  42.396  22.254  1.00  0.00           O  
ATOM   2313  OP2   G    73      49.437  41.637  22.403  1.00  0.00           O  
ATOM   2314  O5'   G    73      51.174  40.468  23.605  1.00  0.00           O  
ATOM   2315  C5'   G    73      52.447  40.296  24.267  1.00  0.00           C  
ATOM   2316  H5'   G    73      52.538  41.062  25.038  1.00  0.00           H  
ATOM   2317 H5''   G    73      53.255  40.507  23.566  1.00  0.00           H  
ATOM   2318  C4'   G    73      52.523  38.845  24.732  1.00  0.00           C  
ATOM   2319  H4'   G    73      53.447  38.675  25.285  1.00  0.00           H  
ATOM   2320  O4'   G    73      51.435  38.511  25.559  1.00  0.00           O  
ATOM   2321  C1'   G    73      51.078  37.213  25.283  1.00  0.00           C  
ATOM   2322  H1'   G    73      51.037  36.749  26.268  1.00  0.00           H  
ATOM   2323  N9    G    73      49.733  37.080  24.726  1.00  0.00           N  
ATOM   2324  C8    G    73      48.760  37.977  24.419  1.00  0.00           C  
ATOM   2325  H8    G    73      48.981  39.030  24.329  1.00  0.00           H  
ATOM   2326  N7    G    73      47.593  37.540  23.991  1.00  0.00           N  
ATOM   2327  C5    G    73      47.796  36.166  24.139  1.00  0.00           C  
ATOM   2328  C6    G    73      46.892  35.081  23.896  1.00  0.00           C  
ATOM   2329  O6    G    73      45.688  35.122  23.600  1.00  0.00           O  
ATOM   2330  N1    G    73      47.497  33.832  23.960  1.00  0.00           N  
ATOM   2331  H1    G    73      46.993  32.961  23.877  1.00  0.00           H  
ATOM   2332  C2    G    73      48.783  33.668  24.342  1.00  0.00           C  
ATOM   2333  N2    G    73      49.155  32.423  24.447  1.00  0.00           N  
ATOM   2334  H21   G    73      48.406  31.748  24.387  1.00  0.00           H  
ATOM   2335  H22   G    73      50.090  32.177  24.736  1.00  0.00           H  
ATOM   2336  N3    G    73      49.647  34.658  24.633  1.00  0.00           N  
ATOM   2337  C4    G    73      49.102  35.878  24.465  1.00  0.00           C  
ATOM   2338  C3'   G    73      52.394  37.902  23.528  1.00  0.00           C  
ATOM   2339  H3'   G    73      51.483  38.224  23.024  1.00  0.00           H  
ATOM   2340  C2'   G    73      52.063  36.594  24.286  1.00  0.00           C  
ATOM   2341  H2'   G    73      51.763  35.758  23.654  1.00  0.00           H  
ATOM   2342  O2'   G    73      53.121  36.027  25.104  1.00  0.00           O  
ATOM   2343 HO2'   G    73      52.797  35.188  25.437  1.00  0.00           H  
ATOM   2344  O3'   G    73      53.597  37.822  22.713  1.00  0.00           O  
ATOM   2345  P     C    74      53.459  37.542  21.144  1.00  0.00           P  
ATOM   2346  OP1   C    74      54.886  37.654  20.794  1.00  0.00           O  
ATOM   2347  OP2   C    74      52.468  38.492  20.553  1.00  0.00           O  
ATOM   2348  O5'   C    74      53.024  36.089  21.045  1.00  0.00           O  
ATOM   2349  C5'   C    74      53.780  35.072  21.689  1.00  0.00           C  
ATOM   2350  H5'   C    74      53.954  35.170  22.760  1.00  0.00           H  
ATOM   2351 H5''   C    74      54.775  35.092  21.244  1.00  0.00           H  
ATOM   2352  C4'   C    74      53.182  33.710  21.506  1.00  0.00           C  
ATOM   2353  H4'   C    74      53.817  32.992  22.027  1.00  0.00           H  
ATOM   2354  O4'   C    74      51.997  33.727  22.181  1.00  0.00           O  
ATOM   2355  C1'   C    74      51.092  32.756  21.667  1.00  0.00           C  
ATOM   2356  H1'   C    74      50.867  31.990  22.410  1.00  0.00           H  
ATOM   2357  N1    C    74      49.780  33.327  21.262  1.00  0.00           N  
ATOM   2358  C6    C    74      49.610  34.700  21.231  1.00  0.00           C  
ATOM   2359  H6    C    74      50.402  35.431  21.289  1.00  0.00           H  
ATOM   2360  C5    C    74      48.334  35.170  21.026  1.00  0.00           C  
ATOM   2361  H5    C    74      48.174  36.232  20.915  1.00  0.00           H  
ATOM   2362  C4    C    74      47.327  34.188  20.932  1.00  0.00           C  
ATOM   2363  N4    C    74      46.070  34.637  20.713  1.00  0.00           N  
ATOM   2364  H41   C    74      45.298  33.986  20.691  1.00  0.00           H  
ATOM   2365  H42   C    74      45.997  35.643  20.748  1.00  0.00           H  
ATOM   2366  N3    C    74      47.446  32.869  20.998  1.00  0.00           N  
ATOM   2367  C2    C    74      48.698  32.419  21.226  1.00  0.00           C  
ATOM   2368  O2    C    74      48.927  31.232  21.484  1.00  0.00           O  
ATOM   2369  C3'   C    74      52.893  33.237  20.119  1.00  0.00           C  
ATOM   2370  H3'   C    74      52.391  34.063  19.615  1.00  0.00           H  
ATOM   2371  C2'   C    74      51.863  32.110  20.500  1.00  0.00           C  
ATOM   2372  H2'   C    74      51.138  31.863  19.725  1.00  0.00           H  
ATOM   2373  O2'   C    74      52.411  30.842  20.821  1.00  0.00           O  
ATOM   2374 HO2'   C    74      53.157  30.660  20.245  1.00  0.00           H  
ATOM   2375  O3'   C    74      53.984  32.746  19.305  1.00  0.00           O  
ATOM   2376  P     U    75      53.937  32.942  17.763  1.00  0.00           P  
ATOM   2377  OP1   U    75      55.131  32.245  17.238  1.00  0.00           O  
ATOM   2378  OP2   U    75      53.903  34.395  17.459  1.00  0.00           O  
ATOM   2379  O5'   U    75      52.544  32.177  17.315  1.00  0.00           O  
ATOM   2380  C5'   U    75      52.344  30.749  17.313  1.00  0.00           C  
ATOM   2381  H5'   U    75      52.489  30.383  18.329  1.00  0.00           H  
ATOM   2382 H5''   U    75      52.970  30.336  16.522  1.00  0.00           H  
ATOM   2383  C4'   U    75      50.849  30.493  16.978  1.00  0.00           C  
ATOM   2384  H4'   U    75      50.669  29.424  17.094  1.00  0.00           H  
ATOM   2385  O4'   U    75      49.983  31.158  17.862  1.00  0.00           O  
ATOM   2386  C1'   U    75      48.674  31.125  17.261  1.00  0.00           C  
ATOM   2387  H1'   U    75      48.020  30.376  17.708  1.00  0.00           H  
ATOM   2388  N1    U    75      47.997  32.454  17.372  1.00  0.00           N  
ATOM   2389  C6    U    75      48.658  33.638  17.554  1.00  0.00           C  
ATOM   2390  H6    U    75      49.717  33.630  17.766  1.00  0.00           H  
ATOM   2391  C5    U    75      47.988  34.820  17.586  1.00  0.00           C  
ATOM   2392  H5    U    75      48.467  35.779  17.720  1.00  0.00           H  
ATOM   2393  C4    U    75      46.602  34.779  17.240  1.00  0.00           C  
ATOM   2394  O4    U    75      45.867  35.735  17.447  1.00  0.00           O  
ATOM   2395  N3    U    75      46.015  33.581  16.946  1.00  0.00           N  
ATOM   2396  H3    U    75      45.008  33.620  16.887  1.00  0.00           H  
ATOM   2397  C2    U    75      46.654  32.423  17.164  1.00  0.00           C  
ATOM   2398  O2    U    75      45.972  31.399  17.105  1.00  0.00           O  
ATOM   2399  C3'   U    75      50.453  30.939  15.594  1.00  0.00           C  
ATOM   2400  H3'   U    75      50.940  31.911  15.509  1.00  0.00           H  
ATOM   2401  C2'   U    75      48.931  30.956  15.763  1.00  0.00           C  
ATOM   2402  H2'   U    75      48.607  31.819  15.182  1.00  0.00           H  
ATOM   2403  O2'   U    75      48.296  29.804  15.291  1.00  0.00           O  
ATOM   2404 HO2'   U    75      48.726  29.605  14.456  1.00  0.00           H  
ATOM   2405  O3'   U    75      50.938  30.088  14.567  1.00  0.00           O  
ATOM   2406  P     U    76      51.360  30.605  13.056  1.00  0.00           P  
ATOM   2407  OP1   U    76      51.925  29.510  12.265  1.00  0.00           O  
ATOM   2408  OP2   U    76      52.049  31.900  13.137  1.00  0.00           O  
ATOM   2409  O5'   U    76      49.998  31.051  12.395  1.00  0.00           O  
ATOM   2410  C5'   U    76      49.181  30.039  11.815  1.00  0.00           C  
ATOM   2411  H5'   U    76      48.689  29.403  12.550  1.00  0.00           H  
ATOM   2412 H5''   U    76      49.796  29.370  11.214  1.00  0.00           H  
ATOM   2413  C4'   U    76      48.054  30.537  10.875  1.00  0.00           C  
ATOM   2414  H4'   U    76      47.473  29.647  10.633  1.00  0.00           H  
ATOM   2415  O4'   U    76      47.255  31.453  11.601  1.00  0.00           O  
ATOM   2416  C1'   U    76      47.279  32.805  11.037  1.00  0.00           C  
ATOM   2417  H1'   U    76      46.507  32.838  10.268  1.00  0.00           H  
ATOM   2418  N1    U    76      47.169  33.919  12.035  1.00  0.00           N  
ATOM   2419  C6    U    76      48.080  34.059  13.051  1.00  0.00           C  
ATOM   2420  H6    U    76      48.802  33.293  13.294  1.00  0.00           H  
ATOM   2421  C5    U    76      47.990  35.219  13.797  1.00  0.00           C  
ATOM   2422  H5    U    76      48.652  35.496  14.604  1.00  0.00           H  
ATOM   2423  C4    U    76      47.071  36.248  13.555  1.00  0.00           C  
ATOM   2424  O4    U    76      46.884  37.289  14.128  1.00  0.00           O  
ATOM   2425  N3    U    76      46.144  35.945  12.567  1.00  0.00           N  
ATOM   2426  H3    U    76      45.430  36.613  12.310  1.00  0.00           H  
ATOM   2427  C2    U    76      46.161  34.895  11.805  1.00  0.00           C  
ATOM   2428  O2    U    76      45.423  34.827  10.847  1.00  0.00           O  
ATOM   2429  C3'   U    76      48.516  31.325   9.716  1.00  0.00           C  
ATOM   2430  H3'   U    76      49.490  30.971   9.377  1.00  0.00           H  
ATOM   2431  C2'   U    76      48.602  32.781  10.250  1.00  0.00           C  
ATOM   2432  H2'   U    76      49.468  32.763  10.911  1.00  0.00           H  
ATOM   2433  O2'   U    76      48.608  33.707   9.234  1.00  0.00           O  
ATOM   2434 HO2'   U    76      49.376  33.758   8.660  1.00  0.00           H  
ATOM   2435  O3'   U    76      47.576  31.170   8.659  1.00  0.00           O  
ATOM   2436  P    U3    77      47.896  30.294   7.420  1.00  0.00           P  
ATOM   2437  OP1  U3    77      48.541  29.089   7.918  1.00  0.00           O  
ATOM   2438  OP2  U3    77      48.665  31.167   6.484  1.00  0.00           O  
ATOM   2439  O5'  U3    77      46.613  29.899   6.594  1.00  0.00           O  
ATOM   2440  C5'  U3    77      45.753  28.931   7.075  1.00  0.00           C  
ATOM   2441  H5'  U3    77      45.776  28.775   8.153  1.00  0.00           H  
ATOM   2442 H5''  U3    77      46.062  27.980   6.640  1.00  0.00           H  
ATOM   2443  C4'  U3    77      44.280  29.183   6.740  1.00  0.00           C  
ATOM   2444  H4'  U3    77      43.686  28.315   7.025  1.00  0.00           H  
ATOM   2445  O4'  U3    77      43.757  30.164   7.694  1.00  0.00           O  
ATOM   2446  C1'  U3    77      42.919  31.032   6.917  1.00  0.00           C  
ATOM   2447  H1'  U3    77      41.932  30.587   7.042  1.00  0.00           H  
ATOM   2448  N1   U3    77      42.949  32.312   7.604  1.00  0.00           N  
ATOM   2449  C6   U3    77      44.123  32.981   7.886  1.00  0.00           C  
ATOM   2450  H6   U3    77      45.046  32.441   7.737  1.00  0.00           H  
ATOM   2451  C5   U3    77      44.052  34.322   8.169  1.00  0.00           C  
ATOM   2452  H5   U3    77      45.030  34.772   8.261  1.00  0.00           H  
ATOM   2453  C4   U3    77      42.792  35.038   8.349  1.00  0.00           C  
ATOM   2454  O4   U3    77      42.742  36.237   8.683  1.00  0.00           O  
ATOM   2455  N3   U3    77      41.693  34.297   8.090  1.00  0.00           N  
ATOM   2456  H3   U3    77      40.818  34.798   8.153  1.00  0.00           H  
ATOM   2457  C2   U3    77      41.709  32.932   7.697  1.00  0.00           C  
ATOM   2458  O2   U3    77      40.636  32.362   7.479  1.00  0.00           O  
ATOM   2459  C3'  U3    77      44.011  29.597   5.281  1.00  0.00           C  
ATOM   2460  H3'  U3    77      44.961  29.735   4.765  1.00  0.00           H  
ATOM   2461  C2'  U3    77      43.426  30.980   5.515  1.00  0.00           C  
ATOM   2462  H2'  U3    77      44.121  31.785   5.277  1.00  0.00           H  
ATOM   2463  O2'  U3    77      42.326  31.262   4.663  1.00  0.00           O  
ATOM   2464 HO2'  U3    77      42.133  32.202   4.703  1.00  0.00           H  
ATOM   2465  O3'  U3    77      43.046  28.740   4.671  1.00  0.00           O  
ATOM   2466 HO3'  U3    77      42.458  29.320   4.181  1.00  0.00           H  
TER    2467       U3    77 
END   
