# Supplementary material for: Modelling the structures of frameshift-stimulatory pseudoknots from representative bat coronaviruses
Source: PLoS Comput Biol. 2023 May 19;19(5):e1011124. doi: 10.1371/journal.pcbi.1011124 (PMC10234561; doi:10.1371/journal.pcbi.1011124)
Supplement: S3 Data — PDB files for the top 3 representative clusters from each conformer (threaded/unthreaded) of each pseudoknot described in the main text, along with PDB files for the representative clusters shown in S8–S18 Figs. (ZIP) [file pcbi.1011124.s003.zip › SI_Model_PDB_files/Replicates with same initial structure/GLGC2_threaded_noMg_replicate2_cluster1.pdb]

ATOM      1 HO5'  G5     1      45.877  36.926  63.345  1.00  0.00           H  
ATOM      2  O5'  G5     1      45.782  36.743  62.408  1.00  0.00           O  
ATOM      3  C5'  G5     1      47.021  36.064  62.139  1.00  0.00           C  
ATOM      4  H5'  G5     1      47.899  36.587  62.520  1.00  0.00           H  
ATOM      5 H5''  G5     1      47.111  36.045  61.053  1.00  0.00           H  
ATOM      6  C4'  G5     1      46.886  34.595  62.770  1.00  0.00           C  
ATOM      7  H4'  G5     1      47.782  34.013  62.554  1.00  0.00           H  
ATOM      8  O4'  G5     1      46.711  34.601  64.197  1.00  0.00           O  
ATOM      9  C1'  G5     1      45.945  33.524  64.603  1.00  0.00           C  
ATOM     10  H1'  G5     1      46.544  32.865  65.231  1.00  0.00           H  
ATOM     11  N9   G5     1      44.725  33.807  65.323  1.00  0.00           N  
ATOM     12  C8   G5     1      44.212  35.022  65.728  1.00  0.00           C  
ATOM     13  H8   G5     1      44.587  35.984  65.412  1.00  0.00           H  
ATOM     14  N7   G5     1      43.122  34.897  66.438  1.00  0.00           N  
ATOM     15  C5   G5     1      42.950  33.546  66.539  1.00  0.00           C  
ATOM     16  C6   G5     1      41.851  32.786  67.174  1.00  0.00           C  
ATOM     17  O6   G5     1      40.921  33.144  67.849  1.00  0.00           O  
ATOM     18  N1   G5     1      42.000  31.422  66.957  1.00  0.00           N  
ATOM     19  H1   G5     1      41.240  30.836  67.269  1.00  0.00           H  
ATOM     20  C2   G5     1      43.023  30.824  66.367  1.00  0.00           C  
ATOM     21  N2   G5     1      43.009  29.541  66.204  1.00  0.00           N  
ATOM     22  H21  G5     1      42.246  28.911  66.408  1.00  0.00           H  
ATOM     23  H22  G5     1      43.813  29.354  65.622  1.00  0.00           H  
ATOM     24  N3   G5     1      44.049  31.516  65.926  1.00  0.00           N  
ATOM     25  C4   G5     1      43.982  32.897  65.992  1.00  0.00           C  
ATOM     26  C3'  G5     1      45.640  33.911  62.179  1.00  0.00           C  
ATOM     27  H3'  G5     1      44.854  34.666  62.212  1.00  0.00           H  
ATOM     28  C2'  G5     1      45.507  32.849  63.307  1.00  0.00           C  
ATOM     29  H2'  G5     1      44.457  32.560  63.345  1.00  0.00           H  
ATOM     30  O2'  G5     1      46.315  31.633  63.214  1.00  0.00           O  
ATOM     31 HO2'  G5     1      45.898  31.200  62.466  1.00  0.00           H  
ATOM     32  O3'  G5     1      45.844  33.441  60.832  1.00  0.00           O  
ATOM     33  P     U     2      44.636  33.276  59.793  1.00  0.00           P  
ATOM     34  OP1   U     2      45.162  32.677  58.574  1.00  0.00           O  
ATOM     35  OP2   U     2      43.985  34.578  59.776  1.00  0.00           O  
ATOM     36  O5'   U     2      43.691  32.281  60.635  1.00  0.00           O  
ATOM     37  C5'   U     2      43.880  30.894  60.474  1.00  0.00           C  
ATOM     38  H5'   U     2      44.838  30.575  60.884  1.00  0.00           H  
ATOM     39 H5''   U     2      43.755  30.640  59.421  1.00  0.00           H  
ATOM     40  C4'   U     2      42.804  30.174  61.287  1.00  0.00           C  
ATOM     41  H4'   U     2      42.989  29.106  61.401  1.00  0.00           H  
ATOM     42  O4'   U     2      42.687  30.588  62.609  1.00  0.00           O  
ATOM     43  C1'   U     2      41.332  30.586  63.067  1.00  0.00           C  
ATOM     44  H1'   U     2      41.300  29.791  63.813  1.00  0.00           H  
ATOM     45  N1    U     2      40.853  31.876  63.547  1.00  0.00           N  
ATOM     46  C6    U     2      41.487  33.097  63.174  1.00  0.00           C  
ATOM     47  H6    U     2      42.325  33.093  62.493  1.00  0.00           H  
ATOM     48  C5    U     2      41.086  34.316  63.616  1.00  0.00           C  
ATOM     49  H5    U     2      41.520  35.251  63.294  1.00  0.00           H  
ATOM     50  C4    U     2      39.974  34.402  64.573  1.00  0.00           C  
ATOM     51  O4    U     2      39.478  35.455  64.998  1.00  0.00           O  
ATOM     52  N3    U     2      39.363  33.152  64.830  1.00  0.00           N  
ATOM     53  H3    U     2      38.489  33.231  65.330  1.00  0.00           H  
ATOM     54  C2    U     2      39.780  31.939  64.429  1.00  0.00           C  
ATOM     55  O2    U     2      39.158  30.958  64.693  1.00  0.00           O  
ATOM     56  C3'   U     2      41.390  30.406  60.698  1.00  0.00           C  
ATOM     57  H3'   U     2      41.386  31.451  60.391  1.00  0.00           H  
ATOM     58  C2'   U     2      40.511  30.176  61.904  1.00  0.00           C  
ATOM     59  H2'   U     2      39.676  30.868  61.799  1.00  0.00           H  
ATOM     60  O2'   U     2      40.219  28.839  62.170  1.00  0.00           O  
ATOM     61 HO2'   U     2      39.395  28.653  61.713  1.00  0.00           H  
ATOM     62  O3'   U     2      41.212  29.480  59.595  1.00  0.00           O  
ATOM     63  P     C     3      40.066  29.781  58.571  1.00  0.00           P  
ATOM     64  OP1   C     3      40.467  29.083  57.272  1.00  0.00           O  
ATOM     65  OP2   C     3      39.754  31.211  58.456  1.00  0.00           O  
ATOM     66  O5'   C     3      38.709  29.033  59.080  1.00  0.00           O  
ATOM     67  C5'   C     3      38.615  27.662  59.175  1.00  0.00           C  
ATOM     68  H5'   C     3      39.423  27.221  59.760  1.00  0.00           H  
ATOM     69 H5''   C     3      38.507  27.161  58.213  1.00  0.00           H  
ATOM     70  C4'   C     3      37.310  27.344  59.926  1.00  0.00           C  
ATOM     71  H4'   C     3      37.131  26.270  59.895  1.00  0.00           H  
ATOM     72  O4'   C     3      37.564  27.695  61.264  1.00  0.00           O  
ATOM     73  C1'   C     3      36.304  28.180  61.821  1.00  0.00           C  
ATOM     74  H1'   C     3      35.930  27.562  62.638  1.00  0.00           H  
ATOM     75  N1    C     3      36.290  29.597  62.356  1.00  0.00           N  
ATOM     76  C6    C     3      37.096  30.526  61.806  1.00  0.00           C  
ATOM     77  H6    C     3      37.751  30.318  60.973  1.00  0.00           H  
ATOM     78  C5    C     3      37.079  31.812  62.154  1.00  0.00           C  
ATOM     79  H5    C     3      37.615  32.582  61.617  1.00  0.00           H  
ATOM     80  C4    C     3      36.158  32.102  63.307  1.00  0.00           C  
ATOM     81  N4    C     3      36.235  33.352  63.772  1.00  0.00           N  
ATOM     82  H41   C     3      35.623  33.671  64.509  1.00  0.00           H  
ATOM     83  H42   C     3      36.938  33.961  63.379  1.00  0.00           H  
ATOM     84  N3    C     3      35.248  31.253  63.706  1.00  0.00           N  
ATOM     85  C2    C     3      35.274  29.987  63.229  1.00  0.00           C  
ATOM     86  O2    C     3      34.461  29.169  63.668  1.00  0.00           O  
ATOM     87  C3'   C     3      36.078  28.128  59.479  1.00  0.00           C  
ATOM     88  H3'   C     3      36.505  29.127  59.388  1.00  0.00           H  
ATOM     89  C2'   C     3      35.231  27.969  60.770  1.00  0.00           C  
ATOM     90  H2'   C     3      34.381  28.651  60.779  1.00  0.00           H  
ATOM     91  O2'   C     3      34.789  26.617  60.947  1.00  0.00           O  
ATOM     92 HO2'   C     3      34.466  26.267  60.114  1.00  0.00           H  
ATOM     93  O3'   C     3      35.339  27.742  58.337  1.00  0.00           O  
ATOM     94  P     A     4      34.413  28.777  57.555  1.00  0.00           P  
ATOM     95  OP1   A     4      33.586  28.117  56.504  1.00  0.00           O  
ATOM     96  OP2   A     4      35.344  29.800  57.083  1.00  0.00           O  
ATOM     97  O5'   A     4      33.392  29.459  58.595  1.00  0.00           O  
ATOM     98  C5'   A     4      32.165  28.765  59.128  1.00  0.00           C  
ATOM     99  H5'   A     4      32.499  27.877  59.665  1.00  0.00           H  
ATOM    100 H5''   A     4      31.649  28.495  58.207  1.00  0.00           H  
ATOM    101  C4'   A     4      31.431  29.744  60.021  1.00  0.00           C  
ATOM    102  H4'   A     4      30.556  29.195  60.370  1.00  0.00           H  
ATOM    103  O4'   A     4      32.143  30.110  61.199  1.00  0.00           O  
ATOM    104  C1'   A     4      31.726  31.442  61.598  1.00  0.00           C  
ATOM    105  H1'   A     4      31.379  31.282  62.618  1.00  0.00           H  
ATOM    106  N9    A     4      32.944  32.220  61.498  1.00  0.00           N  
ATOM    107  C8    A     4      34.045  32.067  60.665  1.00  0.00           C  
ATOM    108  H8    A     4      34.217  31.136  60.146  1.00  0.00           H  
ATOM    109  N7    A     4      34.671  33.210  60.365  1.00  0.00           N  
ATOM    110  C5    A     4      34.063  34.125  61.278  1.00  0.00           C  
ATOM    111  C6    A     4      34.264  35.479  61.609  1.00  0.00           C  
ATOM    112  N6    A     4      35.126  36.357  61.099  1.00  0.00           N  
ATOM    113  H61   A     4      35.215  37.285  61.486  1.00  0.00           H  
ATOM    114  H62   A     4      35.801  36.018  60.428  1.00  0.00           H  
ATOM    115  N1    A     4      33.561  36.037  62.586  1.00  0.00           N  
ATOM    116  C2    A     4      32.560  35.291  63.140  1.00  0.00           C  
ATOM    117  H2    A     4      31.953  35.769  63.895  1.00  0.00           H  
ATOM    118  N3    A     4      32.235  34.085  62.778  1.00  0.00           N  
ATOM    119  C4    A     4      33.000  33.500  61.865  1.00  0.00           C  
ATOM    120  C3'   A     4      30.990  31.085  59.463  1.00  0.00           C  
ATOM    121  H3'   A     4      31.865  31.471  58.939  1.00  0.00           H  
ATOM    122  C2'   A     4      30.612  31.976  60.648  1.00  0.00           C  
ATOM    123  H2'   A     4      30.740  33.036  60.428  1.00  0.00           H  
ATOM    124  O2'   A     4      29.328  31.667  61.247  1.00  0.00           O  
ATOM    125 HO2'   A     4      28.903  32.526  61.294  1.00  0.00           H  
ATOM    126  O3'   A     4      29.838  30.979  58.632  1.00  0.00           O  
ATOM    127  P     G     5      29.768  31.767  57.258  1.00  0.00           P  
ATOM    128  OP1   G     5      28.608  31.382  56.420  1.00  0.00           O  
ATOM    129  OP2   G     5      31.143  31.832  56.655  1.00  0.00           O  
ATOM    130  O5'   G     5      29.273  33.151  57.951  1.00  0.00           O  
ATOM    131  C5'   G     5      27.918  33.342  58.352  1.00  0.00           C  
ATOM    132  H5'   G     5      27.638  32.521  59.012  1.00  0.00           H  
ATOM    133 H5''   G     5      27.239  33.256  57.503  1.00  0.00           H  
ATOM    134  C4'   G     5      27.613  34.570  59.240  1.00  0.00           C  
ATOM    135  H4'   G     5      26.562  34.442  59.500  1.00  0.00           H  
ATOM    136  O4'   G     5      28.499  34.760  60.372  1.00  0.00           O  
ATOM    137  C1'   G     5      28.611  36.136  60.677  1.00  0.00           C  
ATOM    138  H1'   G     5      28.299  36.251  61.715  1.00  0.00           H  
ATOM    139  N9    G     5      30.067  36.614  60.509  1.00  0.00           N  
ATOM    140  C8    G     5      31.107  36.062  59.712  1.00  0.00           C  
ATOM    141  H8    G     5      30.965  35.028  59.434  1.00  0.00           H  
ATOM    142  N7    G     5      32.089  36.851  59.498  1.00  0.00           N  
ATOM    143  C5    G     5      31.763  38.062  60.107  1.00  0.00           C  
ATOM    144  C6    G     5      32.461  39.299  60.188  1.00  0.00           C  
ATOM    145  O6    G     5      33.532  39.656  59.693  1.00  0.00           O  
ATOM    146  N1    G     5      31.774  40.267  60.906  1.00  0.00           N  
ATOM    147  H1    G     5      32.176  41.194  60.927  1.00  0.00           H  
ATOM    148  C2    G     5      30.611  39.999  61.564  1.00  0.00           C  
ATOM    149  N2    G     5      30.156  40.871  62.435  1.00  0.00           N  
ATOM    150  H21   G     5      30.456  41.801  62.181  1.00  0.00           H  
ATOM    151  H22   G     5      29.248  40.594  62.781  1.00  0.00           H  
ATOM    152  N3    G     5      29.952  38.869  61.599  1.00  0.00           N  
ATOM    153  C4    G     5      30.537  37.898  60.794  1.00  0.00           C  
ATOM    154  C3'   G     5      27.800  35.798  58.493  1.00  0.00           C  
ATOM    155  H3'   G     5      28.796  35.799  58.052  1.00  0.00           H  
ATOM    156  C2'   G     5      27.724  36.799  59.683  1.00  0.00           C  
ATOM    157  H2'   G     5      27.980  37.826  59.422  1.00  0.00           H  
ATOM    158  O2'   G     5      26.423  36.901  60.237  1.00  0.00           O  
ATOM    159 HO2'   G     5      26.454  37.755  60.675  1.00  0.00           H  
ATOM    160  O3'   G     5      26.814  35.965  57.504  1.00  0.00           O  
ATOM    161  P     G     6      26.909  36.954  56.316  1.00  0.00           P  
ATOM    162  OP1   G     6      25.738  36.671  55.518  1.00  0.00           O  
ATOM    163  OP2   G     6      28.188  36.722  55.641  1.00  0.00           O  
ATOM    164  O5'   G     6      26.869  38.492  56.824  1.00  0.00           O  
ATOM    165  C5'   G     6      25.665  38.943  57.468  1.00  0.00           C  
ATOM    166  H5'   G     6      25.411  38.197  58.221  1.00  0.00           H  
ATOM    167 H5''   G     6      24.830  38.892  56.770  1.00  0.00           H  
ATOM    168  C4'   G     6      25.874  40.289  58.101  1.00  0.00           C  
ATOM    169  H4'   G     6      24.959  40.622  58.592  1.00  0.00           H  
ATOM    170  O4'   G     6      26.898  40.209  59.108  1.00  0.00           O  
ATOM    171  C1'   G     6      27.595  41.490  59.054  1.00  0.00           C  
ATOM    172  H1'   G     6      27.612  41.980  60.028  1.00  0.00           H  
ATOM    173  N9    G     6      28.992  41.226  58.707  1.00  0.00           N  
ATOM    174  C8    G     6      29.415  40.053  58.227  1.00  0.00           C  
ATOM    175  H8    G     6      28.861  39.130  58.151  1.00  0.00           H  
ATOM    176  N7    G     6      30.533  40.203  57.671  1.00  0.00           N  
ATOM    177  C5    G     6      31.003  41.465  58.076  1.00  0.00           C  
ATOM    178  C6    G     6      32.209  42.122  57.811  1.00  0.00           C  
ATOM    179  O6    G     6      33.220  41.845  57.140  1.00  0.00           O  
ATOM    180  N1    G     6      32.173  43.427  58.342  1.00  0.00           N  
ATOM    181  H1    G     6      33.033  43.947  58.442  1.00  0.00           H  
ATOM    182  C2    G     6      31.153  44.022  58.924  1.00  0.00           C  
ATOM    183  N2    G     6      31.292  45.272  59.208  1.00  0.00           N  
ATOM    184  H21   G     6      32.093  45.818  58.925  1.00  0.00           H  
ATOM    185  H22   G     6      30.428  45.731  59.460  1.00  0.00           H  
ATOM    186  N3    G     6      30.004  43.423  59.228  1.00  0.00           N  
ATOM    187  C4    G     6      29.997  42.156  58.674  1.00  0.00           C  
ATOM    188  C3'   G     6      26.268  41.455  57.198  1.00  0.00           C  
ATOM    189  H3'   G     6      26.998  40.996  56.531  1.00  0.00           H  
ATOM    190  C2'   G     6      26.984  42.402  58.042  1.00  0.00           C  
ATOM    191  H2'   G     6      27.699  43.029  57.507  1.00  0.00           H  
ATOM    192  O2'   G     6      25.948  43.166  58.636  1.00  0.00           O  
ATOM    193 HO2'   G     6      25.342  43.365  57.919  1.00  0.00           H  
ATOM    194  O3'   G     6      25.201  41.996  56.502  1.00  0.00           O  
ATOM    195  P     G     7      25.220  42.379  55.018  1.00  0.00           P  
ATOM    196  OP1   G     7      23.876  42.876  54.732  1.00  0.00           O  
ATOM    197  OP2   G     7      25.832  41.319  54.175  1.00  0.00           O  
ATOM    198  O5'   G     7      26.202  43.582  55.107  1.00  0.00           O  
ATOM    199  C5'   G     7      25.724  44.858  55.492  1.00  0.00           C  
ATOM    200  H5'   G     7      25.221  44.816  56.459  1.00  0.00           H  
ATOM    201 H5''   G     7      25.013  45.160  54.723  1.00  0.00           H  
ATOM    202  C4'   G     7      26.854  45.891  55.644  1.00  0.00           C  
ATOM    203  H4'   G     7      26.338  46.807  55.932  1.00  0.00           H  
ATOM    204  O4'   G     7      27.912  45.536  56.547  1.00  0.00           O  
ATOM    205  C1'   G     7      29.142  45.995  55.995  1.00  0.00           C  
ATOM    206  H1'   G     7      29.712  46.590  56.709  1.00  0.00           H  
ATOM    207  N9    G     7      30.020  44.890  55.567  1.00  0.00           N  
ATOM    208  C8    G     7      29.748  43.579  55.264  1.00  0.00           C  
ATOM    209  H8    G     7      28.733  43.215  55.317  1.00  0.00           H  
ATOM    210  N7    G     7      30.829  42.896  54.902  1.00  0.00           N  
ATOM    211  C5    G     7      31.914  43.740  55.062  1.00  0.00           C  
ATOM    212  C6    G     7      33.338  43.665  54.742  1.00  0.00           C  
ATOM    213  O6    G     7      33.880  42.650  54.316  1.00  0.00           O  
ATOM    214  N1    G     7      34.072  44.796  54.943  1.00  0.00           N  
ATOM    215  H1    G     7      34.995  44.840  54.536  1.00  0.00           H  
ATOM    216  C2    G     7      33.480  45.965  55.307  1.00  0.00           C  
ATOM    217  N2    G     7      34.260  47.008  55.495  1.00  0.00           N  
ATOM    218  H21   G     7      35.173  46.925  55.071  1.00  0.00           H  
ATOM    219  H22   G     7      33.897  47.888  55.831  1.00  0.00           H  
ATOM    220  N3    G     7      32.174  46.110  55.589  1.00  0.00           N  
ATOM    221  C4    G     7      31.426  44.999  55.461  1.00  0.00           C  
ATOM    222  C3'   G     7      27.501  46.211  54.300  1.00  0.00           C  
ATOM    223  H3'   G     7      27.670  45.262  53.791  1.00  0.00           H  
ATOM    224  C2'   G     7      28.782  46.845  54.802  1.00  0.00           C  
ATOM    225  H2'   G     7      29.575  46.698  54.068  1.00  0.00           H  
ATOM    226  O2'   G     7      28.722  48.233  55.250  1.00  0.00           O  
ATOM    227 HO2'   G     7      27.992  48.641  54.780  1.00  0.00           H  
ATOM    228  O3'   G     7      26.644  46.934  53.484  1.00  0.00           O  
ATOM    229  P     G     8      26.834  47.101  51.928  1.00  0.00           P  
ATOM    230  OP1   G     8      25.747  48.011  51.440  1.00  0.00           O  
ATOM    231  OP2   G     8      27.063  45.743  51.313  1.00  0.00           O  
ATOM    232  O5'   G     8      28.191  47.848  51.759  1.00  0.00           O  
ATOM    233  C5'   G     8      28.375  49.315  51.900  1.00  0.00           C  
ATOM    234  H5'   G     8      27.851  49.601  52.812  1.00  0.00           H  
ATOM    235 H5''   G     8      27.898  49.828  51.065  1.00  0.00           H  
ATOM    236  C4'   G     8      29.879  49.730  52.031  1.00  0.00           C  
ATOM    237  H4'   G     8      29.878  50.774  52.345  1.00  0.00           H  
ATOM    238  O4'   G     8      30.633  49.039  53.005  1.00  0.00           O  
ATOM    239  C1'   G     8      31.913  48.762  52.442  1.00  0.00           C  
ATOM    240  H1'   G     8      32.645  49.123  53.165  1.00  0.00           H  
ATOM    241  N9    G     8      32.215  47.344  52.114  1.00  0.00           N  
ATOM    242  C8    G     8      31.432  46.301  51.772  1.00  0.00           C  
ATOM    243  H8    G     8      30.382  46.478  51.597  1.00  0.00           H  
ATOM    244  N7    G     8      32.010  45.165  51.584  1.00  0.00           N  
ATOM    245  C5    G     8      33.322  45.492  51.731  1.00  0.00           C  
ATOM    246  C6    G     8      34.547  44.772  51.565  1.00  0.00           C  
ATOM    247  O6    G     8      34.692  43.579  51.451  1.00  0.00           O  
ATOM    248  N1    G     8      35.704  45.564  51.622  1.00  0.00           N  
ATOM    249  H1    G     8      36.579  45.064  51.564  1.00  0.00           H  
ATOM    250  C2    G     8      35.687  46.938  51.676  1.00  0.00           C  
ATOM    251  N2    G     8      36.835  47.582  51.605  1.00  0.00           N  
ATOM    252  H21   G     8      37.611  46.956  51.444  1.00  0.00           H  
ATOM    253  H22   G     8      36.866  48.586  51.497  1.00  0.00           H  
ATOM    254  N3    G     8      34.606  47.619  51.945  1.00  0.00           N  
ATOM    255  C4    G     8      33.482  46.838  51.947  1.00  0.00           C  
ATOM    256  C3'   G     8      30.592  49.503  50.732  1.00  0.00           C  
ATOM    257  H3'   G     8      30.456  48.455  50.464  1.00  0.00           H  
ATOM    258  C2'   G     8      32.058  49.517  51.134  1.00  0.00           C  
ATOM    259  H2'   G     8      32.595  48.910  50.404  1.00  0.00           H  
ATOM    260  O2'   G     8      32.591  50.750  51.305  1.00  0.00           O  
ATOM    261 HO2'   G     8      33.543  50.685  51.201  1.00  0.00           H  
ATOM    262  O3'   G     8      30.251  50.338  49.616  1.00  0.00           O  
ATOM    263  P     U     9      30.256  49.940  48.087  1.00  0.00           P  
ATOM    264  OP1   U     9      29.630  51.003  47.327  1.00  0.00           O  
ATOM    265  OP2   U     9      29.573  48.650  47.949  1.00  0.00           O  
ATOM    266  O5'   U     9      31.820  49.799  47.619  1.00  0.00           O  
ATOM    267  C5'   U     9      32.683  50.897  47.711  1.00  0.00           C  
ATOM    268  H5'   U     9      32.610  51.434  48.657  1.00  0.00           H  
ATOM    269 H5''   U     9      32.545  51.734  47.027  1.00  0.00           H  
ATOM    270  C4'   U     9      34.163  50.501  47.543  1.00  0.00           C  
ATOM    271  H4'   U     9      34.876  51.325  47.525  1.00  0.00           H  
ATOM    272  O4'   U     9      34.592  49.539  48.525  1.00  0.00           O  
ATOM    273  C1'   U     9      35.612  48.759  47.929  1.00  0.00           C  
ATOM    274  H1'   U     9      36.539  48.973  48.461  1.00  0.00           H  
ATOM    275  N1    U     9      35.310  47.314  48.166  1.00  0.00           N  
ATOM    276  C6    U     9      33.954  46.874  48.099  1.00  0.00           C  
ATOM    277  H6    U     9      33.152  47.590  47.988  1.00  0.00           H  
ATOM    278  C5    U     9      33.680  45.538  48.108  1.00  0.00           C  
ATOM    279  H5    U     9      32.698  45.129  47.922  1.00  0.00           H  
ATOM    280  C4    U     9      34.761  44.601  48.223  1.00  0.00           C  
ATOM    281  O4    U     9      34.631  43.394  48.169  1.00  0.00           O  
ATOM    282  N3    U     9      36.023  45.057  48.418  1.00  0.00           N  
ATOM    283  H3    U     9      36.698  44.307  48.439  1.00  0.00           H  
ATOM    284  C2    U     9      36.369  46.389  48.339  1.00  0.00           C  
ATOM    285  O2    U     9      37.561  46.764  48.385  1.00  0.00           O  
ATOM    286  C3'   U     9      34.386  49.802  46.153  1.00  0.00           C  
ATOM    287  H3'   U     9      33.592  49.059  46.075  1.00  0.00           H  
ATOM    288  C2'   U     9      35.718  49.110  46.400  1.00  0.00           C  
ATOM    289  H2'   U     9      35.704  48.202  45.797  1.00  0.00           H  
ATOM    290  O2'   U     9      36.886  49.869  46.124  1.00  0.00           O  
ATOM    291 HO2'   U     9      37.525  49.340  45.640  1.00  0.00           H  
ATOM    292  O3'   U     9      34.373  50.656  44.993  1.00  0.00           O  
ATOM    293  P     A    10      33.997  50.042  43.534  1.00  0.00           P  
ATOM    294  OP1   A    10      33.920  51.108  42.529  1.00  0.00           O  
ATOM    295  OP2   A    10      32.777  49.180  43.711  1.00  0.00           O  
ATOM    296  O5'   A    10      35.247  49.051  43.306  1.00  0.00           O  
ATOM    297  C5'   A    10      36.468  49.554  42.815  1.00  0.00           C  
ATOM    298  H5'   A    10      36.693  50.409  43.452  1.00  0.00           H  
ATOM    299 H5''   A    10      36.170  49.980  41.856  1.00  0.00           H  
ATOM    300  C4'   A    10      37.592  48.601  42.723  1.00  0.00           C  
ATOM    301  H4'   A    10      38.484  49.117  42.367  1.00  0.00           H  
ATOM    302  O4'   A    10      37.932  47.929  43.984  1.00  0.00           O  
ATOM    303  C1'   A    10      38.274  46.611  43.659  1.00  0.00           C  
ATOM    304  H1'   A    10      39.253  46.297  44.022  1.00  0.00           H  
ATOM    305  N9    A    10      37.311  45.627  44.190  1.00  0.00           N  
ATOM    306  C8    A    10      35.936  45.821  44.458  1.00  0.00           C  
ATOM    307  H8    A    10      35.492  46.806  44.440  1.00  0.00           H  
ATOM    308  N7    A    10      35.343  44.848  44.987  1.00  0.00           N  
ATOM    309  C5    A    10      36.355  43.821  44.844  1.00  0.00           C  
ATOM    310  C6    A    10      36.386  42.454  45.124  1.00  0.00           C  
ATOM    311  N6    A    10      35.405  41.798  45.619  1.00  0.00           N  
ATOM    312  H61   A    10      35.521  40.795  45.633  1.00  0.00           H  
ATOM    313  H62   A    10      34.810  42.403  46.167  1.00  0.00           H  
ATOM    314  N1    A    10      37.561  41.767  44.951  1.00  0.00           N  
ATOM    315  C2    A    10      38.551  42.433  44.471  1.00  0.00           C  
ATOM    316  H2    A    10      39.361  41.774  44.196  1.00  0.00           H  
ATOM    317  N3    A    10      38.662  43.674  44.244  1.00  0.00           N  
ATOM    318  C4    A    10      37.558  44.324  44.463  1.00  0.00           C  
ATOM    319  C3'   A    10      37.219  47.483  41.750  1.00  0.00           C  
ATOM    320  H3'   A    10      36.229  47.138  42.049  1.00  0.00           H  
ATOM    321  C2'   A    10      38.229  46.405  42.122  1.00  0.00           C  
ATOM    322  H2'   A    10      37.857  45.400  41.925  1.00  0.00           H  
ATOM    323  O2'   A    10      39.572  46.444  41.545  1.00  0.00           O  
ATOM    324 HO2'   A    10      39.719  45.588  41.136  1.00  0.00           H  
ATOM    325  O3'   A    10      37.343  47.876  40.356  1.00  0.00           O  
ATOM    326  P     C    11      36.683  46.928  39.229  1.00  0.00           P  
ATOM    327  OP1   C    11      36.834  47.717  37.984  1.00  0.00           O  
ATOM    328  OP2   C    11      35.317  46.431  39.648  1.00  0.00           O  
ATOM    329  O5'   C    11      37.430  45.619  39.053  1.00  0.00           O  
ATOM    330  C5'   C    11      38.740  45.471  38.387  1.00  0.00           C  
ATOM    331  H5'   C    11      39.411  46.232  38.785  1.00  0.00           H  
ATOM    332 H5''   C    11      38.649  45.519  37.302  1.00  0.00           H  
ATOM    333  C4'   C    11      39.310  44.094  38.730  1.00  0.00           C  
ATOM    334  H4'   C    11      40.351  44.131  38.409  1.00  0.00           H  
ATOM    335  O4'   C    11      39.321  43.831  40.153  1.00  0.00           O  
ATOM    336  C1'   C    11      39.005  42.458  40.287  1.00  0.00           C  
ATOM    337  H1'   C    11      39.759  42.006  40.932  1.00  0.00           H  
ATOM    338  N1    C    11      37.670  42.200  40.956  1.00  0.00           N  
ATOM    339  C6    C    11      36.675  43.070  41.085  1.00  0.00           C  
ATOM    340  H6    C    11      36.787  44.078  40.714  1.00  0.00           H  
ATOM    341  C5    C    11      35.504  42.703  41.642  1.00  0.00           C  
ATOM    342  H5    C    11      34.674  43.387  41.733  1.00  0.00           H  
ATOM    343  C4    C    11      35.345  41.387  42.080  1.00  0.00           C  
ATOM    344  N4    C    11      34.300  40.863  42.677  1.00  0.00           N  
ATOM    345  H41   C    11      34.390  39.898  42.962  1.00  0.00           H  
ATOM    346  H42   C    11      33.583  41.414  43.126  1.00  0.00           H  
ATOM    347  N3    C    11      36.374  40.508  42.002  1.00  0.00           N  
ATOM    348  C2    C    11      37.543  40.913  41.503  1.00  0.00           C  
ATOM    349  O2    C    11      38.427  40.064  41.526  1.00  0.00           O  
ATOM    350  C3'   C    11      38.488  42.933  38.106  1.00  0.00           C  
ATOM    351  H3'   C    11      37.464  43.148  38.412  1.00  0.00           H  
ATOM    352  C2'   C    11      39.031  41.768  38.877  1.00  0.00           C  
ATOM    353  H2'   C    11      38.309  40.965  38.731  1.00  0.00           H  
ATOM    354  O2'   C    11      40.359  41.461  38.505  1.00  0.00           O  
ATOM    355 HO2'   C    11      40.722  40.929  39.217  1.00  0.00           H  
ATOM    356  O3'   C    11      38.702  42.836  36.724  1.00  0.00           O  
ATOM    357  P     U    12      37.645  42.175  35.773  1.00  0.00           P  
ATOM    358  OP1   U    12      38.107  42.521  34.410  1.00  0.00           O  
ATOM    359  OP2   U    12      36.275  42.658  36.109  1.00  0.00           O  
ATOM    360  O5'   U    12      37.733  40.605  35.937  1.00  0.00           O  
ATOM    361  C5'   U    12      38.832  39.800  35.566  1.00  0.00           C  
ATOM    362  H5'   U    12      39.682  40.387  35.913  1.00  0.00           H  
ATOM    363 H5''   U    12      38.751  39.744  34.480  1.00  0.00           H  
ATOM    364  C4'   U    12      38.765  38.350  36.193  1.00  0.00           C  
ATOM    365  H4'   U    12      39.620  37.806  35.793  1.00  0.00           H  
ATOM    366  O4'   U    12      38.754  38.455  37.622  1.00  0.00           O  
ATOM    367  C1'   U    12      37.857  37.446  38.124  1.00  0.00           C  
ATOM    368  H1'   U    12      38.417  36.799  38.799  1.00  0.00           H  
ATOM    369  N1    U    12      36.648  37.986  38.822  1.00  0.00           N  
ATOM    370  C6    U    12      36.156  39.246  38.503  1.00  0.00           C  
ATOM    371  H6    U    12      36.780  39.898  37.910  1.00  0.00           H  
ATOM    372  C5    U    12      34.965  39.646  38.989  1.00  0.00           C  
ATOM    373  H5    U    12      34.620  40.632  38.715  1.00  0.00           H  
ATOM    374  C4    U    12      34.208  38.841  39.898  1.00  0.00           C  
ATOM    375  O4    U    12      33.106  39.062  40.413  1.00  0.00           O  
ATOM    376  N3    U    12      34.802  37.613  40.186  1.00  0.00           N  
ATOM    377  H3    U    12      34.318  36.952  40.777  1.00  0.00           H  
ATOM    378  C2    U    12      35.848  37.134  39.603  1.00  0.00           C  
ATOM    379  O2    U    12      36.070  35.958  39.739  1.00  0.00           O  
ATOM    380  C3'   U    12      37.424  37.703  35.767  1.00  0.00           C  
ATOM    381  H3'   U    12      36.582  38.389  35.865  1.00  0.00           H  
ATOM    382  C2'   U    12      37.459  36.601  36.904  1.00  0.00           C  
ATOM    383  H2'   U    12      36.495  36.102  36.995  1.00  0.00           H  
ATOM    384  O2'   U    12      38.504  35.677  36.659  1.00  0.00           O  
ATOM    385 HO2'   U    12      38.404  34.799  37.034  1.00  0.00           H  
ATOM    386  O3'   U    12      37.549  37.183  34.436  1.00  0.00           O  
ATOM    387  P     A    13      36.267  36.702  33.617  1.00  0.00           P  
ATOM    388  OP1   A    13      36.756  35.867  32.514  1.00  0.00           O  
ATOM    389  OP2   A    13      35.280  37.767  33.316  1.00  0.00           O  
ATOM    390  O5'   A    13      35.546  35.664  34.461  1.00  0.00           O  
ATOM    391  C5'   A    13      36.038  34.328  34.661  1.00  0.00           C  
ATOM    392  H5'   A    13      37.016  34.425  35.131  1.00  0.00           H  
ATOM    393 H5''   A    13      36.152  33.690  33.784  1.00  0.00           H  
ATOM    394  C4'   A    13      35.126  33.565  35.575  1.00  0.00           C  
ATOM    395  H4'   A    13      35.630  32.616  35.755  1.00  0.00           H  
ATOM    396  O4'   A    13      34.929  34.130  36.850  1.00  0.00           O  
ATOM    397  C1'   A    13      33.629  33.717  37.334  1.00  0.00           C  
ATOM    398  H1'   A    13      33.659  33.115  38.243  1.00  0.00           H  
ATOM    399  N9    A    13      32.804  34.930  37.618  1.00  0.00           N  
ATOM    400  C8    A    13      33.016  36.289  37.252  1.00  0.00           C  
ATOM    401  H8    A    13      33.721  36.513  36.465  1.00  0.00           H  
ATOM    402  N7    A    13      32.088  37.147  37.615  1.00  0.00           N  
ATOM    403  C5    A    13      31.242  36.339  38.375  1.00  0.00           C  
ATOM    404  C6    A    13      30.183  36.541  39.304  1.00  0.00           C  
ATOM    405  N6    A    13      29.660  37.681  39.570  1.00  0.00           N  
ATOM    406  H61   A    13      28.887  37.788  40.211  1.00  0.00           H  
ATOM    407  H62   A    13      30.041  38.495  39.110  1.00  0.00           H  
ATOM    408  N1    A    13      29.479  35.518  39.862  1.00  0.00           N  
ATOM    409  C2    A    13      29.947  34.323  39.651  1.00  0.00           C  
ATOM    410  H2    A    13      29.369  33.513  40.073  1.00  0.00           H  
ATOM    411  N3    A    13      31.026  33.938  38.975  1.00  0.00           N  
ATOM    412  C4    A    13      31.679  35.001  38.342  1.00  0.00           C  
ATOM    413  C3'   A    13      33.763  33.393  34.983  1.00  0.00           C  
ATOM    414  H3'   A    13      33.328  34.336  34.653  1.00  0.00           H  
ATOM    415  C2'   A    13      33.067  32.880  36.263  1.00  0.00           C  
ATOM    416  H2'   A    13      32.018  33.157  36.159  1.00  0.00           H  
ATOM    417  O2'   A    13      33.150  31.456  36.587  1.00  0.00           O  
ATOM    418 HO2'   A    13      32.508  31.198  37.252  1.00  0.00           H  
ATOM    419  O3'   A    13      33.741  32.476  34.037  1.00  0.00           O  
ATOM    420  P     G    14      32.453  32.066  33.234  1.00  0.00           P  
ATOM    421  OP1   G    14      32.808  30.983  32.270  1.00  0.00           O  
ATOM    422  OP2   G    14      31.906  33.318  32.644  1.00  0.00           O  
ATOM    423  O5'   G    14      31.356  31.446  34.176  1.00  0.00           O  
ATOM    424  C5'   G    14      31.289  30.128  34.669  1.00  0.00           C  
ATOM    425  H5'   G    14      32.247  29.769  35.043  1.00  0.00           H  
ATOM    426 H5''   G    14      31.208  29.495  33.785  1.00  0.00           H  
ATOM    427  C4'   G    14      30.113  29.882  35.614  1.00  0.00           C  
ATOM    428  H4'   G    14      30.250  28.876  36.010  1.00  0.00           H  
ATOM    429  O4'   G    14      30.186  30.800  36.671  1.00  0.00           O  
ATOM    430  C1'   G    14      28.882  31.048  37.206  1.00  0.00           C  
ATOM    431  H1'   G    14      28.678  30.750  38.235  1.00  0.00           H  
ATOM    432  N9    G    14      28.656  32.425  37.022  1.00  0.00           N  
ATOM    433  C8    G    14      29.258  33.342  36.108  1.00  0.00           C  
ATOM    434  H8    G    14      30.009  33.043  35.391  1.00  0.00           H  
ATOM    435  N7    G    14      28.686  34.506  36.179  1.00  0.00           N  
ATOM    436  C5    G    14      27.675  34.455  37.161  1.00  0.00           C  
ATOM    437  C6    G    14      26.867  35.509  37.704  1.00  0.00           C  
ATOM    438  O6    G    14      26.934  36.695  37.519  1.00  0.00           O  
ATOM    439  N1    G    14      25.975  35.029  38.649  1.00  0.00           N  
ATOM    440  H1    G    14      25.392  35.721  39.098  1.00  0.00           H  
ATOM    441  C2    G    14      26.032  33.774  39.124  1.00  0.00           C  
ATOM    442  N2    G    14      25.258  33.590  40.162  1.00  0.00           N  
ATOM    443  H21   G    14      24.420  34.123  40.345  1.00  0.00           H  
ATOM    444  H22   G    14      25.433  32.669  40.539  1.00  0.00           H  
ATOM    445  N3    G    14      26.895  32.803  38.770  1.00  0.00           N  
ATOM    446  C4    G    14      27.632  33.119  37.664  1.00  0.00           C  
ATOM    447  C3'   G    14      28.754  29.990  34.930  1.00  0.00           C  
ATOM    448  H3'   G    14      28.791  30.879  34.301  1.00  0.00           H  
ATOM    449  C2'   G    14      27.936  30.319  36.203  1.00  0.00           C  
ATOM    450  H2'   G    14      27.049  30.893  35.933  1.00  0.00           H  
ATOM    451  O2'   G    14      27.557  29.133  36.825  1.00  0.00           O  
ATOM    452 HO2'   G    14      27.578  28.468  36.132  1.00  0.00           H  
ATOM    453  O3'   G    14      28.164  28.810  34.348  1.00  0.00           O  
ATOM    454  P     U    15      28.013  28.639  32.761  1.00  0.00           P  
ATOM    455  OP1   U    15      27.936  27.190  32.456  1.00  0.00           O  
ATOM    456  OP2   U    15      29.109  29.407  32.123  1.00  0.00           O  
ATOM    457  O5'   U    15      26.599  29.212  32.362  1.00  0.00           O  
ATOM    458  C5'   U    15      25.448  28.617  32.849  1.00  0.00           C  
ATOM    459  H5'   U    15      25.486  28.581  33.938  1.00  0.00           H  
ATOM    460 H5''   U    15      25.400  27.621  32.409  1.00  0.00           H  
ATOM    461  C4'   U    15      24.167  29.374  32.533  1.00  0.00           C  
ATOM    462  H4'   U    15      23.318  28.756  32.824  1.00  0.00           H  
ATOM    463  O4'   U    15      24.123  30.690  33.173  1.00  0.00           O  
ATOM    464  C1'   U    15      23.963  31.790  32.208  1.00  0.00           C  
ATOM    465  H1'   U    15      22.902  32.042  32.201  1.00  0.00           H  
ATOM    466  N1    U    15      24.831  32.963  32.581  1.00  0.00           N  
ATOM    467  C6    U    15      26.125  32.756  32.943  1.00  0.00           C  
ATOM    468  H6    U    15      26.536  31.760  32.872  1.00  0.00           H  
ATOM    469  C5    U    15      26.892  33.782  33.420  1.00  0.00           C  
ATOM    470  H5    U    15      27.897  33.576  33.756  1.00  0.00           H  
ATOM    471  C4    U    15      26.342  35.130  33.524  1.00  0.00           C  
ATOM    472  O4    U    15      26.840  36.077  34.110  1.00  0.00           O  
ATOM    473  N3    U    15      25.132  35.259  32.963  1.00  0.00           N  
ATOM    474  H3    U    15      24.898  36.242  32.990  1.00  0.00           H  
ATOM    475  C2    U    15      24.279  34.256  32.626  1.00  0.00           C  
ATOM    476  O2    U    15      23.124  34.452  32.291  1.00  0.00           O  
ATOM    477  C3'   U    15      23.881  29.734  31.005  1.00  0.00           C  
ATOM    478  H3'   U    15      24.587  29.122  30.444  1.00  0.00           H  
ATOM    479  C2'   U    15      24.326  31.178  30.863  1.00  0.00           C  
ATOM    480  H2'   U    15      25.407  31.272  30.752  1.00  0.00           H  
ATOM    481  O2'   U    15      23.610  31.925  29.865  1.00  0.00           O  
ATOM    482 HO2'   U    15      22.680  31.724  29.988  1.00  0.00           H  
ATOM    483  O3'   U    15      22.539  29.636  30.639  1.00  0.00           O  
ATOM    484  P     G    16      21.771  28.255  30.615  1.00  0.00           P  
ATOM    485  OP1   G    16      22.741  27.153  30.464  1.00  0.00           O  
ATOM    486  OP2   G    16      20.690  28.362  29.634  1.00  0.00           O  
ATOM    487  O5'   G    16      21.070  28.097  31.988  1.00  0.00           O  
ATOM    488  C5'   G    16      20.925  26.812  32.606  1.00  0.00           C  
ATOM    489  H5'   G    16      21.837  26.219  32.682  1.00  0.00           H  
ATOM    490 H5''   G    16      20.226  26.152  32.092  1.00  0.00           H  
ATOM    491  C4'   G    16      20.426  26.940  34.035  1.00  0.00           C  
ATOM    492  H4'   G    16      20.295  25.967  34.509  1.00  0.00           H  
ATOM    493  O4'   G    16      21.204  27.864  34.919  1.00  0.00           O  
ATOM    494  C1'   G    16      20.200  28.587  35.659  1.00  0.00           C  
ATOM    495  H1'   G    16      20.465  28.582  36.717  1.00  0.00           H  
ATOM    496  N9    G    16      20.297  30.067  35.357  1.00  0.00           N  
ATOM    497  C8    G    16      21.087  30.662  34.436  1.00  0.00           C  
ATOM    498  H8    G    16      21.686  30.058  33.771  1.00  0.00           H  
ATOM    499  N7    G    16      20.963  31.942  34.302  1.00  0.00           N  
ATOM    500  C5    G    16      19.883  32.245  35.134  1.00  0.00           C  
ATOM    501  C6    G    16      19.230  33.497  35.460  1.00  0.00           C  
ATOM    502  O6    G    16      19.564  34.654  35.192  1.00  0.00           O  
ATOM    503  N1    G    16      18.097  33.311  36.213  1.00  0.00           N  
ATOM    504  H1    G    16      17.655  34.165  36.521  1.00  0.00           H  
ATOM    505  C2    G    16      17.714  32.111  36.758  1.00  0.00           C  
ATOM    506  N2    G    16      16.722  32.118  37.584  1.00  0.00           N  
ATOM    507  H21   G    16      16.275  33.016  37.706  1.00  0.00           H  
ATOM    508  H22   G    16      16.370  31.237  37.930  1.00  0.00           H  
ATOM    509  N3    G    16      18.406  30.984  36.629  1.00  0.00           N  
ATOM    510  C4    G    16      19.474  31.109  35.738  1.00  0.00           C  
ATOM    511  C3'   G    16      18.942  27.437  33.982  1.00  0.00           C  
ATOM    512  H3'   G    16      18.940  28.185  33.189  1.00  0.00           H  
ATOM    513  C2'   G    16      18.766  28.020  35.443  1.00  0.00           C  
ATOM    514  H2'   G    16      17.944  28.729  35.544  1.00  0.00           H  
ATOM    515  O2'   G    16      18.677  26.939  36.304  1.00  0.00           O  
ATOM    516 HO2'   G    16      18.025  27.151  36.977  1.00  0.00           H  
ATOM    517  O3'   G    16      18.028  26.379  33.799  1.00  0.00           O  
ATOM    518  P     G    17      16.699  26.505  32.932  1.00  0.00           P  
ATOM    519  OP1   G    17      15.983  25.166  32.923  1.00  0.00           O  
ATOM    520  OP2   G    17      16.947  27.252  31.696  1.00  0.00           O  
ATOM    521  O5'   G    17      15.863  27.485  33.810  1.00  0.00           O  
ATOM    522  C5'   G    17      15.032  27.023  34.794  1.00  0.00           C  
ATOM    523  H5'   G    17      15.541  26.614  35.667  1.00  0.00           H  
ATOM    524 H5''   G    17      14.344  26.288  34.379  1.00  0.00           H  
ATOM    525  C4'   G    17      14.275  28.173  35.557  1.00  0.00           C  
ATOM    526  H4'   G    17      13.683  27.807  36.395  1.00  0.00           H  
ATOM    527  O4'   G    17      15.149  29.200  36.008  1.00  0.00           O  
ATOM    528  C1'   G    17      14.577  30.457  35.733  1.00  0.00           C  
ATOM    529  H1'   G    17      14.571  31.120  36.598  1.00  0.00           H  
ATOM    530  N9    G    17      15.261  31.186  34.642  1.00  0.00           N  
ATOM    531  C8    G    17      16.427  30.840  33.907  1.00  0.00           C  
ATOM    532  H8    G    17      16.822  29.839  33.999  1.00  0.00           H  
ATOM    533  N7    G    17      17.065  31.789  33.270  1.00  0.00           N  
ATOM    534  C5    G    17      16.195  32.886  33.494  1.00  0.00           C  
ATOM    535  C6    G    17      16.335  34.285  33.103  1.00  0.00           C  
ATOM    536  O6    G    17      17.167  34.903  32.487  1.00  0.00           O  
ATOM    537  N1    G    17      15.241  34.988  33.496  1.00  0.00           N  
ATOM    538  H1    G    17      15.094  35.933  33.169  1.00  0.00           H  
ATOM    539  C2    G    17      14.280  34.535  34.343  1.00  0.00           C  
ATOM    540  N2    G    17      13.465  35.420  34.893  1.00  0.00           N  
ATOM    541  H21   G    17      13.612  36.412  34.772  1.00  0.00           H  
ATOM    542  H22   G    17      12.884  35.082  35.647  1.00  0.00           H  
ATOM    543  N3    G    17      14.197  33.354  34.923  1.00  0.00           N  
ATOM    544  C4    G    17      15.152  32.543  34.371  1.00  0.00           C  
ATOM    545  C3'   G    17      13.204  28.867  34.600  1.00  0.00           C  
ATOM    546  H3'   G    17      13.708  29.166  33.680  1.00  0.00           H  
ATOM    547  C2'   G    17      13.081  30.171  35.288  1.00  0.00           C  
ATOM    548  H2'   G    17      12.838  30.967  34.585  1.00  0.00           H  
ATOM    549  O2'   G    17      12.163  30.191  36.394  1.00  0.00           O  
ATOM    550 HO2'   G    17      12.117  29.274  36.676  1.00  0.00           H  
ATOM    551  O3'   G    17      12.013  28.176  34.424  1.00  0.00           O  
ATOM    552  P     A    18      11.142  28.302  33.185  1.00  0.00           P  
ATOM    553  OP1   A    18       9.851  27.605  33.368  1.00  0.00           O  
ATOM    554  OP2   A    18      11.947  27.975  31.959  1.00  0.00           O  
ATOM    555  O5'   A    18      10.861  29.876  32.915  1.00  0.00           O  
ATOM    556  C5'   A    18       9.909  30.614  33.685  1.00  0.00           C  
ATOM    557  H5'   A    18      10.098  30.461  34.748  1.00  0.00           H  
ATOM    558 H5''   A    18       8.878  30.295  33.534  1.00  0.00           H  
ATOM    559  C4'   A    18       9.924  32.107  33.431  1.00  0.00           C  
ATOM    560  H4'   A    18       9.227  32.513  34.163  1.00  0.00           H  
ATOM    561  O4'   A    18      11.207  32.537  33.725  1.00  0.00           O  
ATOM    562  C1'   A    18      11.681  33.482  32.763  1.00  0.00           C  
ATOM    563  H1'   A    18      12.080  34.395  33.202  1.00  0.00           H  
ATOM    564  N9    A    18      12.701  32.895  31.871  1.00  0.00           N  
ATOM    565  C8    A    18      13.341  31.651  31.942  1.00  0.00           C  
ATOM    566  H8    A    18      12.878  30.896  32.561  1.00  0.00           H  
ATOM    567  N7    A    18      14.411  31.512  31.287  1.00  0.00           N  
ATOM    568  C5    A    18      14.593  32.829  30.803  1.00  0.00           C  
ATOM    569  C6    A    18      15.573  33.430  29.933  1.00  0.00           C  
ATOM    570  N6    A    18      16.565  32.756  29.396  1.00  0.00           N  
ATOM    571  H61   A    18      17.105  33.168  28.649  1.00  0.00           H  
ATOM    572  H62   A    18      16.721  31.804  29.695  1.00  0.00           H  
ATOM    573  N1    A    18      15.529  34.684  29.596  1.00  0.00           N  
ATOM    574  C2    A    18      14.491  35.409  30.044  1.00  0.00           C  
ATOM    575  H2    A    18      14.558  36.477  29.901  1.00  0.00           H  
ATOM    576  N3    A    18      13.483  34.977  30.767  1.00  0.00           N  
ATOM    577  C4    A    18      13.587  33.612  31.069  1.00  0.00           C  
ATOM    578  C3'   A    18       9.623  32.592  32.037  1.00  0.00           C  
ATOM    579  H3'   A    18       9.965  31.873  31.292  1.00  0.00           H  
ATOM    580  C2'   A    18      10.406  33.868  31.880  1.00  0.00           C  
ATOM    581  H2'   A    18      10.697  34.008  30.839  1.00  0.00           H  
ATOM    582  O2'   A    18       9.678  35.076  32.292  1.00  0.00           O  
ATOM    583 HO2'   A    18       8.764  34.782  32.297  1.00  0.00           H  
ATOM    584  O3'   A    18       8.258  32.861  31.828  1.00  0.00           O  
ATOM    585  P     G    19       7.511  31.851  30.840  1.00  0.00           P  
ATOM    586  OP1   G    19       6.036  32.068  30.967  1.00  0.00           O  
ATOM    587  OP2   G    19       8.099  30.528  31.000  1.00  0.00           O  
ATOM    588  O5'   G    19       7.948  32.374  29.411  1.00  0.00           O  
ATOM    589  C5'   G    19       7.574  33.647  28.933  1.00  0.00           C  
ATOM    590  H5'   G    19       7.464  34.342  29.765  1.00  0.00           H  
ATOM    591 H5''   G    19       6.618  33.495  28.432  1.00  0.00           H  
ATOM    592  C4'   G    19       8.553  34.291  27.981  1.00  0.00           C  
ATOM    593  H4'   G    19       8.137  35.226  27.605  1.00  0.00           H  
ATOM    594  O4'   G    19       9.897  34.599  28.410  1.00  0.00           O  
ATOM    595  C1'   G    19      10.813  34.397  27.296  1.00  0.00           C  
ATOM    596  H1'   G    19      11.357  35.302  27.024  1.00  0.00           H  
ATOM    597  N9    G    19      11.900  33.385  27.535  1.00  0.00           N  
ATOM    598  C8    G    19      11.946  32.214  28.287  1.00  0.00           C  
ATOM    599  H8    G    19      11.258  32.021  29.097  1.00  0.00           H  
ATOM    600  N7    G    19      13.051  31.626  28.114  1.00  0.00           N  
ATOM    601  C5    G    19      13.742  32.385  27.176  1.00  0.00           C  
ATOM    602  C6    G    19      15.080  32.189  26.674  1.00  0.00           C  
ATOM    603  O6    G    19      15.841  31.250  26.624  1.00  0.00           O  
ATOM    604  N1    G    19      15.560  33.285  26.068  1.00  0.00           N  
ATOM    605  H1    G    19      16.523  33.205  25.775  1.00  0.00           H  
ATOM    606  C2    G    19      14.879  34.430  25.905  1.00  0.00           C  
ATOM    607  N2    G    19      15.488  35.441  25.302  1.00  0.00           N  
ATOM    608  H21   G    19      16.466  35.430  25.050  1.00  0.00           H  
ATOM    609  H22   G    19      15.005  36.327  25.346  1.00  0.00           H  
ATOM    610  N3    G    19      13.589  34.615  26.286  1.00  0.00           N  
ATOM    611  C4    G    19      13.074  33.529  26.945  1.00  0.00           C  
ATOM    612  C3'   G    19       8.770  33.386  26.837  1.00  0.00           C  
ATOM    613  H3'   G    19       9.033  32.371  27.134  1.00  0.00           H  
ATOM    614  C2'   G    19       9.980  34.037  26.101  1.00  0.00           C  
ATOM    615  H2'   G    19      10.420  33.231  25.515  1.00  0.00           H  
ATOM    616  O2'   G    19       9.542  35.153  25.449  1.00  0.00           O  
ATOM    617 HO2'   G    19      10.366  35.571  25.188  1.00  0.00           H  
ATOM    618  O3'   G    19       7.550  33.228  26.009  1.00  0.00           O  
ATOM    619  P     U    20       7.413  32.020  24.981  1.00  0.00           P  
ATOM    620  OP1   U    20       6.129  32.330  24.266  1.00  0.00           O  
ATOM    621  OP2   U    20       7.517  30.803  25.765  1.00  0.00           O  
ATOM    622  O5'   U    20       8.655  31.994  23.948  1.00  0.00           O  
ATOM    623  C5'   U    20       8.539  31.200  22.771  1.00  0.00           C  
ATOM    624  H5'   U    20       7.548  31.111  22.324  1.00  0.00           H  
ATOM    625 H5''   U    20       8.678  30.135  22.957  1.00  0.00           H  
ATOM    626  C4'   U    20       9.492  31.670  21.653  1.00  0.00           C  
ATOM    627  H4'   U    20       9.578  30.888  20.899  1.00  0.00           H  
ATOM    628  O4'   U    20       8.978  32.788  21.039  1.00  0.00           O  
ATOM    629  C1'   U    20      10.072  33.553  20.601  1.00  0.00           C  
ATOM    630  H1'   U    20       9.986  33.604  19.516  1.00  0.00           H  
ATOM    631  N1    U    20      10.024  34.942  21.171  1.00  0.00           N  
ATOM    632  C6    U    20       9.159  35.316  22.240  1.00  0.00           C  
ATOM    633  H6    U    20       8.623  34.564  22.800  1.00  0.00           H  
ATOM    634  C5    U    20       9.260  36.573  22.753  1.00  0.00           C  
ATOM    635  H5    U    20       8.596  36.729  23.591  1.00  0.00           H  
ATOM    636  C4    U    20      10.061  37.628  22.117  1.00  0.00           C  
ATOM    637  O4    U    20      10.201  38.790  22.475  1.00  0.00           O  
ATOM    638  N3    U    20      10.699  37.273  20.908  1.00  0.00           N  
ATOM    639  H3    U    20      11.309  37.949  20.472  1.00  0.00           H  
ATOM    640  C2    U    20      10.784  35.949  20.442  1.00  0.00           C  
ATOM    641  O2    U    20      11.700  35.725  19.631  1.00  0.00           O  
ATOM    642  C3'   U    20      10.936  31.986  22.142  1.00  0.00           C  
ATOM    643  H3'   U    20      10.833  32.618  23.024  1.00  0.00           H  
ATOM    644  C2'   U    20      11.408  32.962  21.055  1.00  0.00           C  
ATOM    645  H2'   U    20      12.099  33.700  21.462  1.00  0.00           H  
ATOM    646  O2'   U    20      11.970  32.355  19.944  1.00  0.00           O  
ATOM    647 HO2'   U    20      11.744  31.428  19.845  1.00  0.00           H  
ATOM    648  O3'   U    20      11.809  30.862  22.403  1.00  0.00           O  
ATOM    649  P     A    21      13.008  31.045  23.390  1.00  0.00           P  
ATOM    650  OP1   A    21      13.766  29.750  23.376  1.00  0.00           O  
ATOM    651  OP2   A    21      12.397  31.515  24.630  1.00  0.00           O  
ATOM    652  O5'   A    21      13.951  32.194  22.741  1.00  0.00           O  
ATOM    653  C5'   A    21      14.860  32.006  21.636  1.00  0.00           C  
ATOM    654  H5'   A    21      14.357  31.642  20.740  1.00  0.00           H  
ATOM    655 H5''   A    21      15.683  31.298  21.736  1.00  0.00           H  
ATOM    656  C4'   A    21      15.508  33.329  21.171  1.00  0.00           C  
ATOM    657  H4'   A    21      16.124  33.157  20.288  1.00  0.00           H  
ATOM    658  O4'   A    21      14.524  34.303  20.868  1.00  0.00           O  
ATOM    659  C1'   A    21      15.046  35.597  20.961  1.00  0.00           C  
ATOM    660  H1'   A    21      15.020  36.116  20.003  1.00  0.00           H  
ATOM    661  N9    A    21      14.421  36.450  21.934  1.00  0.00           N  
ATOM    662  C8    A    21      13.671  35.916  22.975  1.00  0.00           C  
ATOM    663  H8    A    21      13.600  34.911  23.365  1.00  0.00           H  
ATOM    664  N7    A    21      13.160  36.901  23.701  1.00  0.00           N  
ATOM    665  C5    A    21      13.434  38.093  23.013  1.00  0.00           C  
ATOM    666  C6    A    21      13.237  39.521  23.065  1.00  0.00           C  
ATOM    667  N6    A    21      12.593  40.062  24.045  1.00  0.00           N  
ATOM    668  H61   A    21      12.320  41.032  23.982  1.00  0.00           H  
ATOM    669  H62   A    21      12.114  39.487  24.723  1.00  0.00           H  
ATOM    670  N1    A    21      13.700  40.365  22.154  1.00  0.00           N  
ATOM    671  C2    A    21      14.357  39.803  21.137  1.00  0.00           C  
ATOM    672  H2    A    21      14.544  40.534  20.364  1.00  0.00           H  
ATOM    673  N3    A    21      14.684  38.548  20.922  1.00  0.00           N  
ATOM    674  C4    A    21      14.189  37.793  21.915  1.00  0.00           C  
ATOM    675  C3'   A    21      16.391  33.975  22.126  1.00  0.00           C  
ATOM    676  H3'   A    21      15.779  33.913  23.025  1.00  0.00           H  
ATOM    677  C2'   A    21      16.528  35.340  21.335  1.00  0.00           C  
ATOM    678  H2'   A    21      16.933  36.149  21.944  1.00  0.00           H  
ATOM    679  O2'   A    21      17.208  35.227  20.056  1.00  0.00           O  
ATOM    680 HO2'   A    21      18.012  35.750  20.097  1.00  0.00           H  
ATOM    681  O3'   A    21      17.662  33.359  22.262  1.00  0.00           O  
ATOM    682  P     G    22      18.669  33.777  23.447  1.00  0.00           P  
ATOM    683  OP1   G    22      19.776  32.847  23.412  1.00  0.00           O  
ATOM    684  OP2   G    22      17.862  33.963  24.703  1.00  0.00           O  
ATOM    685  O5'   G    22      19.102  35.195  23.027  1.00  0.00           O  
ATOM    686  C5'   G    22      20.024  35.339  21.947  1.00  0.00           C  
ATOM    687  H5'   G    22      19.581  34.835  21.088  1.00  0.00           H  
ATOM    688 H5''   G    22      20.983  34.878  22.182  1.00  0.00           H  
ATOM    689  C4'   G    22      20.147  36.779  21.522  1.00  0.00           C  
ATOM    690  H4'   G    22      20.875  36.909  20.721  1.00  0.00           H  
ATOM    691  O4'   G    22      18.950  37.540  20.998  1.00  0.00           O  
ATOM    692  C1'   G    22      19.088  38.903  21.352  1.00  0.00           C  
ATOM    693  H1'   G    22      19.132  39.599  20.514  1.00  0.00           H  
ATOM    694  N9    G    22      18.004  39.256  22.318  1.00  0.00           N  
ATOM    695  C8    G    22      17.281  38.492  23.184  1.00  0.00           C  
ATOM    696  H8    G    22      17.402  37.425  23.291  1.00  0.00           H  
ATOM    697  N7    G    22      16.484  39.104  24.075  1.00  0.00           N  
ATOM    698  C5    G    22      16.765  40.448  23.763  1.00  0.00           C  
ATOM    699  C6    G    22      16.351  41.656  24.399  1.00  0.00           C  
ATOM    700  O6    G    22      15.601  41.882  25.373  1.00  0.00           O  
ATOM    701  N1    G    22      16.867  42.781  23.839  1.00  0.00           N  
ATOM    702  H1    G    22      16.610  43.679  24.223  1.00  0.00           H  
ATOM    703  C2    G    22      17.706  42.782  22.836  1.00  0.00           C  
ATOM    704  N2    G    22      18.122  43.957  22.517  1.00  0.00           N  
ATOM    705  H21   G    22      17.706  44.787  22.915  1.00  0.00           H  
ATOM    706  H22   G    22      18.495  44.077  21.586  1.00  0.00           H  
ATOM    707  N3    G    22      18.187  41.711  22.270  1.00  0.00           N  
ATOM    708  C4    G    22      17.596  40.549  22.652  1.00  0.00           C  
ATOM    709  C3'   G    22      20.658  37.670  22.687  1.00  0.00           C  
ATOM    710  H3'   G    22      19.986  37.645  23.544  1.00  0.00           H  
ATOM    711  C2'   G    22      20.415  39.074  22.044  1.00  0.00           C  
ATOM    712  H2'   G    22      20.387  39.742  22.905  1.00  0.00           H  
ATOM    713  O2'   G    22      21.487  39.401  21.131  1.00  0.00           O  
ATOM    714 HO2'   G    22      22.265  38.961  21.482  1.00  0.00           H  
ATOM    715  O3'   G    22      22.022  37.563  23.014  1.00  0.00           O  
ATOM    716  P     C    23      22.531  37.460  24.494  1.00  0.00           P  
ATOM    717  OP1   C    23      23.913  36.878  24.448  1.00  0.00           O  
ATOM    718  OP2   C    23      21.513  36.831  25.425  1.00  0.00           O  
ATOM    719  O5'   C    23      22.779  38.995  24.789  1.00  0.00           O  
ATOM    720  C5'   C    23      23.825  39.735  24.240  1.00  0.00           C  
ATOM    721  H5'   C    23      23.945  39.414  23.205  1.00  0.00           H  
ATOM    722 H5''   C    23      24.758  39.474  24.740  1.00  0.00           H  
ATOM    723  C4'   C    23      23.501  41.201  24.382  1.00  0.00           C  
ATOM    724  H4'   C    23      24.166  41.855  23.817  1.00  0.00           H  
ATOM    725  O4'   C    23      22.203  41.515  23.957  1.00  0.00           O  
ATOM    726  C1'   C    23      21.701  42.584  24.739  1.00  0.00           C  
ATOM    727  H1'   C    23      21.384  43.402  24.093  1.00  0.00           H  
ATOM    728  N1    C    23      20.453  42.177  25.418  1.00  0.00           N  
ATOM    729  C6    C    23      20.221  40.892  25.757  1.00  0.00           C  
ATOM    730  H6    C    23      20.748  40.071  25.294  1.00  0.00           H  
ATOM    731  C5    C    23      19.215  40.680  26.643  1.00  0.00           C  
ATOM    732  H5    C    23      19.016  39.649  26.896  1.00  0.00           H  
ATOM    733  C4    C    23      18.462  41.754  27.188  1.00  0.00           C  
ATOM    734  N4    C    23      17.661  41.579  28.290  1.00  0.00           N  
ATOM    735  H41   C    23      17.390  42.404  28.806  1.00  0.00           H  
ATOM    736  H42   C    23      17.586  40.709  28.796  1.00  0.00           H  
ATOM    737  N3    C    23      18.602  42.965  26.697  1.00  0.00           N  
ATOM    738  C2    C    23      19.611  43.206  25.824  1.00  0.00           C  
ATOM    739  O2    C    23      19.938  44.385  25.509  1.00  0.00           O  
ATOM    740  C3'   C    23      23.603  41.704  25.841  1.00  0.00           C  
ATOM    741  H3'   C    23      23.067  41.012  26.491  1.00  0.00           H  
ATOM    742  C2'   C    23      22.773  43.005  25.684  1.00  0.00           C  
ATOM    743  H2'   C    23      22.341  43.338  26.627  1.00  0.00           H  
ATOM    744  O2'   C    23      23.596  44.071  25.165  1.00  0.00           O  
ATOM    745 HO2'   C    23      24.434  43.741  24.832  1.00  0.00           H  
ATOM    746  O3'   C    23      24.953  41.874  26.199  1.00  0.00           O  
ATOM    747  P     C    24      25.494  42.018  27.632  1.00  0.00           P  
ATOM    748  OP1   C    24      26.931  41.974  27.575  1.00  0.00           O  
ATOM    749  OP2   C    24      24.800  41.046  28.441  1.00  0.00           O  
ATOM    750  O5'   C    24      25.130  43.498  28.192  1.00  0.00           O  
ATOM    751  C5'   C    24      25.529  44.753  27.563  1.00  0.00           C  
ATOM    752  H5'   C    24      25.480  44.569  26.490  1.00  0.00           H  
ATOM    753 H5''   C    24      26.532  45.019  27.899  1.00  0.00           H  
ATOM    754  C4'   C    24      24.671  45.982  27.901  1.00  0.00           C  
ATOM    755  H4'   C    24      25.126  46.784  27.321  1.00  0.00           H  
ATOM    756  O4'   C    24      23.310  45.827  27.548  1.00  0.00           O  
ATOM    757  C1'   C    24      22.500  46.399  28.549  1.00  0.00           C  
ATOM    758  H1'   C    24      21.816  47.088  28.052  1.00  0.00           H  
ATOM    759  N1    C    24      21.646  45.436  29.341  1.00  0.00           N  
ATOM    760  C6    C    24      21.924  44.108  29.323  1.00  0.00           C  
ATOM    761  H6    C    24      22.908  43.688  29.175  1.00  0.00           H  
ATOM    762  C5    C    24      21.016  43.157  29.754  1.00  0.00           C  
ATOM    763  H5    C    24      21.188  42.112  29.968  1.00  0.00           H  
ATOM    764  C4    C    24      19.836  43.767  30.247  1.00  0.00           C  
ATOM    765  N4    C    24      18.868  43.028  30.839  1.00  0.00           N  
ATOM    766  H41   C    24      18.132  43.504  31.341  1.00  0.00           H  
ATOM    767  H42   C    24      19.088  42.070  31.068  1.00  0.00           H  
ATOM    768  N3    C    24      19.586  44.996  30.400  1.00  0.00           N  
ATOM    769  C2    C    24      20.480  45.841  29.947  1.00  0.00           C  
ATOM    770  O2    C    24      20.294  47.032  30.137  1.00  0.00           O  
ATOM    771  C3'   C    24      24.739  46.441  29.347  1.00  0.00           C  
ATOM    772  H3'   C    24      24.652  45.488  29.870  1.00  0.00           H  
ATOM    773  C2'   C    24      23.462  47.218  29.449  1.00  0.00           C  
ATOM    774  H2'   C    24      23.122  47.251  30.484  1.00  0.00           H  
ATOM    775  O2'   C    24      23.356  48.429  28.877  1.00  0.00           O  
ATOM    776 HO2'   C    24      24.092  49.009  29.087  1.00  0.00           H  
ATOM    777  O3'   C    24      25.948  47.118  29.705  1.00  0.00           O  
ATOM    778  P     C    25      26.571  47.069  31.218  1.00  0.00           P  
ATOM    779  OP1   C    25      27.741  48.053  31.392  1.00  0.00           O  
ATOM    780  OP2   C    25      26.777  45.673  31.497  1.00  0.00           O  
ATOM    781  O5'   C    25      25.414  47.606  32.044  1.00  0.00           O  
ATOM    782  C5'   C    25      25.312  48.998  32.235  1.00  0.00           C  
ATOM    783  H5'   C    25      25.149  49.433  31.249  1.00  0.00           H  
ATOM    784 H5''   C    25      26.159  49.361  32.816  1.00  0.00           H  
ATOM    785  C4'   C    25      24.061  49.312  33.036  1.00  0.00           C  
ATOM    786  H4'   C    25      24.001  50.397  33.117  1.00  0.00           H  
ATOM    787  O4'   C    25      22.804  48.892  32.502  1.00  0.00           O  
ATOM    788  C1'   C    25      21.817  48.553  33.518  1.00  0.00           C  
ATOM    789  H1'   C    25      20.905  49.141  33.416  1.00  0.00           H  
ATOM    790  N1    C    25      21.571  47.058  33.514  1.00  0.00           N  
ATOM    791  C6    C    25      22.350  46.140  32.924  1.00  0.00           C  
ATOM    792  H6    C    25      23.276  46.398  32.432  1.00  0.00           H  
ATOM    793  C5    C    25      22.051  44.817  32.793  1.00  0.00           C  
ATOM    794  H5    C    25      22.736  44.189  32.242  1.00  0.00           H  
ATOM    795  C4    C    25      20.859  44.497  33.521  1.00  0.00           C  
ATOM    796  N4    C    25      20.445  43.264  33.586  1.00  0.00           N  
ATOM    797  H41   C    25      19.596  43.065  34.096  1.00  0.00           H  
ATOM    798  H42   C    25      21.141  42.672  33.155  1.00  0.00           H  
ATOM    799  N3    C    25      19.992  45.357  34.041  1.00  0.00           N  
ATOM    800  C2    C    25      20.340  46.650  34.059  1.00  0.00           C  
ATOM    801  O2    C    25      19.676  47.419  34.716  1.00  0.00           O  
ATOM    802  C3'   C    25      24.091  48.743  34.432  1.00  0.00           C  
ATOM    803  H3'   C    25      24.452  47.726  34.277  1.00  0.00           H  
ATOM    804  C2'   C    25      22.596  48.802  34.798  1.00  0.00           C  
ATOM    805  H2'   C    25      22.282  48.101  35.572  1.00  0.00           H  
ATOM    806  O2'   C    25      22.184  50.127  35.193  1.00  0.00           O  
ATOM    807 HO2'   C    25      22.976  50.667  35.145  1.00  0.00           H  
ATOM    808  O3'   C    25      24.799  49.493  35.427  1.00  0.00           O  
ATOM    809  P     G    26      25.596  48.851  36.608  1.00  0.00           P  
ATOM    810  OP1   G    26      26.034  49.984  37.449  1.00  0.00           O  
ATOM    811  OP2   G    26      26.657  48.006  36.008  1.00  0.00           O  
ATOM    812  O5'   G    26      24.575  47.998  37.365  1.00  0.00           O  
ATOM    813  C5'   G    26      23.600  48.690  38.174  1.00  0.00           C  
ATOM    814  H5'   G    26      22.967  49.464  37.741  1.00  0.00           H  
ATOM    815 H5''   G    26      24.135  49.083  39.039  1.00  0.00           H  
ATOM    816  C4'   G    26      22.525  47.683  38.709  1.00  0.00           C  
ATOM    817  H4'   G    26      21.989  48.273  39.451  1.00  0.00           H  
ATOM    818  O4'   G    26      21.731  47.164  37.757  1.00  0.00           O  
ATOM    819  C1'   G    26      21.566  45.794  37.953  1.00  0.00           C  
ATOM    820  H1'   G    26      20.518  45.521  37.829  1.00  0.00           H  
ATOM    821  N9    G    26      22.276  44.951  36.976  1.00  0.00           N  
ATOM    822  C8    G    26      23.397  45.241  36.219  1.00  0.00           C  
ATOM    823  H8    G    26      23.864  46.212  36.144  1.00  0.00           H  
ATOM    824  N7    G    26      23.779  44.248  35.482  1.00  0.00           N  
ATOM    825  C5    G    26      22.985  43.199  35.763  1.00  0.00           C  
ATOM    826  C6    G    26      22.932  41.913  35.206  1.00  0.00           C  
ATOM    827  O6    G    26      23.643  41.338  34.424  1.00  0.00           O  
ATOM    828  N1    G    26      21.908  41.128  35.728  1.00  0.00           N  
ATOM    829  H1    G    26      21.880  40.142  35.511  1.00  0.00           H  
ATOM    830  C2    G    26      20.978  41.588  36.577  1.00  0.00           C  
ATOM    831  N2    G    26      19.933  40.776  36.837  1.00  0.00           N  
ATOM    832  H21   G    26      19.817  39.922  36.311  1.00  0.00           H  
ATOM    833  H22   G    26      19.327  41.079  37.586  1.00  0.00           H  
ATOM    834  N3    G    26      20.984  42.805  37.061  1.00  0.00           N  
ATOM    835  C4    G    26      22.018  43.623  36.653  1.00  0.00           C  
ATOM    836  C3'   G    26      23.107  46.567  39.614  1.00  0.00           C  
ATOM    837  H3'   G    26      24.060  46.187  39.246  1.00  0.00           H  
ATOM    838  C2'   G    26      22.019  45.512  39.409  1.00  0.00           C  
ATOM    839  H2'   G    26      22.357  44.481  39.507  1.00  0.00           H  
ATOM    840  O2'   G    26      20.863  45.655  40.261  1.00  0.00           O  
ATOM    841 HO2'   G    26      21.129  45.447  41.159  1.00  0.00           H  
ATOM    842  O3'   G    26      23.258  46.931  40.980  1.00  0.00           O  
ATOM    843  P     U    27      23.721  45.960  42.151  1.00  0.00           P  
ATOM    844  OP1   U    27      23.698  46.796  43.361  1.00  0.00           O  
ATOM    845  OP2   U    27      25.028  45.334  41.693  1.00  0.00           O  
ATOM    846  O5'   U    27      22.754  44.760  42.407  1.00  0.00           O  
ATOM    847  C5'   U    27      21.781  44.801  43.412  1.00  0.00           C  
ATOM    848  H5'   U    27      21.193  45.719  43.411  1.00  0.00           H  
ATOM    849 H5''   U    27      22.311  44.752  44.363  1.00  0.00           H  
ATOM    850  C4'   U    27      20.782  43.608  43.360  1.00  0.00           C  
ATOM    851  H4'   U    27      19.934  43.904  43.978  1.00  0.00           H  
ATOM    852  O4'   U    27      20.204  43.215  42.065  1.00  0.00           O  
ATOM    853  C1'   U    27      20.020  41.816  42.168  1.00  0.00           C  
ATOM    854  H1'   U    27      18.953  41.618  42.068  1.00  0.00           H  
ATOM    855  N1    U    27      20.777  40.981  41.194  1.00  0.00           N  
ATOM    856  C6    U    27      21.992  41.364  40.641  1.00  0.00           C  
ATOM    857  H6    U    27      22.406  42.300  40.985  1.00  0.00           H  
ATOM    858  C5    U    27      22.584  40.659  39.678  1.00  0.00           C  
ATOM    859  H5    U    27      23.539  40.987  39.294  1.00  0.00           H  
ATOM    860  C4    U    27      22.020  39.413  39.223  1.00  0.00           C  
ATOM    861  O4    U    27      22.583  38.652  38.428  1.00  0.00           O  
ATOM    862  N3    U    27      20.848  39.097  39.819  1.00  0.00           N  
ATOM    863  H3    U    27      20.353  38.386  39.301  1.00  0.00           H  
ATOM    864  C2    U    27      20.166  39.763  40.763  1.00  0.00           C  
ATOM    865  O2    U    27      19.150  39.297  41.268  1.00  0.00           O  
ATOM    866  C3'   U    27      21.337  42.432  43.921  1.00  0.00           C  
ATOM    867  H3'   U    27      22.273  42.178  43.423  1.00  0.00           H  
ATOM    868  C2'   U    27      20.341  41.357  43.518  1.00  0.00           C  
ATOM    869  H2'   U    27      20.803  40.369  43.519  1.00  0.00           H  
ATOM    870  O2'   U    27      19.194  41.382  44.314  1.00  0.00           O  
ATOM    871 HO2'   U    27      19.450  41.892  45.085  1.00  0.00           H  
ATOM    872  O3'   U    27      21.521  42.410  45.292  1.00  0.00           O  
ATOM    873  P     C    28      22.713  41.596  45.943  1.00  0.00           P  
ATOM    874  OP1   C    28      22.625  41.725  47.406  1.00  0.00           O  
ATOM    875  OP2   C    28      23.919  42.234  45.250  1.00  0.00           O  
ATOM    876  O5'   C    28      22.653  40.128  45.454  1.00  0.00           O  
ATOM    877  C5'   C    28      21.551  39.277  45.814  1.00  0.00           C  
ATOM    878  H5'   C    28      20.630  39.807  45.572  1.00  0.00           H  
ATOM    879 H5''   C    28      21.499  38.887  46.831  1.00  0.00           H  
ATOM    880  C4'   C    28      21.507  37.996  44.991  1.00  0.00           C  
ATOM    881  H4'   C    28      20.513  37.586  45.165  1.00  0.00           H  
ATOM    882  O4'   C    28      21.618  38.261  43.588  1.00  0.00           O  
ATOM    883  C1'   C    28      22.240  37.196  42.878  1.00  0.00           C  
ATOM    884  H1'   C    28      21.531  36.729  42.194  1.00  0.00           H  
ATOM    885  N1    C    28      23.427  37.602  42.087  1.00  0.00           N  
ATOM    886  C6    C    28      24.061  38.801  42.298  1.00  0.00           C  
ATOM    887  H6    C    28      23.666  39.524  42.996  1.00  0.00           H  
ATOM    888  C5    C    28      25.114  39.129  41.494  1.00  0.00           C  
ATOM    889  H5    C    28      25.661  40.044  41.665  1.00  0.00           H  
ATOM    890  C4    C    28      25.523  38.199  40.497  1.00  0.00           C  
ATOM    891  N4    C    28      26.504  38.520  39.713  1.00  0.00           N  
ATOM    892  H41   C    28      26.688  37.797  39.032  1.00  0.00           H  
ATOM    893  H42   C    28      26.946  39.429  39.713  1.00  0.00           H  
ATOM    894  N3    C    28      24.953  37.061  40.272  1.00  0.00           N  
ATOM    895  C2    C    28      23.913  36.795  41.048  1.00  0.00           C  
ATOM    896  O2    C    28      23.294  35.775  40.830  1.00  0.00           O  
ATOM    897  C3'   C    28      22.555  37.017  45.315  1.00  0.00           C  
ATOM    898  H3'   C    28      23.534  37.445  45.533  1.00  0.00           H  
ATOM    899  C2'   C    28      22.617  36.229  44.016  1.00  0.00           C  
ATOM    900  H2'   C    28      23.562  35.753  43.752  1.00  0.00           H  
ATOM    901  O2'   C    28      21.649  35.180  43.997  1.00  0.00           O  
ATOM    902 HO2'   C    28      22.004  34.635  43.292  1.00  0.00           H  
ATOM    903  O3'   C    28      22.153  36.170  46.345  1.00  0.00           O  
ATOM    904  P     U    29      23.071  35.817  47.594  1.00  0.00           P  
ATOM    905  OP1   U    29      22.128  35.134  48.557  1.00  0.00           O  
ATOM    906  OP2   U    29      23.862  36.945  47.994  1.00  0.00           O  
ATOM    907  O5'   U    29      23.974  34.567  47.203  1.00  0.00           O  
ATOM    908  C5'   U    29      23.495  33.265  46.879  1.00  0.00           C  
ATOM    909  H5'   U    29      22.549  33.264  46.338  1.00  0.00           H  
ATOM    910 H5''   U    29      23.317  32.637  47.751  1.00  0.00           H  
ATOM    911  C4'   U    29      24.452  32.614  45.840  1.00  0.00           C  
ATOM    912  H4'   U    29      24.262  31.546  45.733  1.00  0.00           H  
ATOM    913  O4'   U    29      24.422  33.376  44.588  1.00  0.00           O  
ATOM    914  C1'   U    29      25.661  33.125  43.841  1.00  0.00           C  
ATOM    915  H1'   U    29      25.418  32.528  42.963  1.00  0.00           H  
ATOM    916  N1    U    29      26.350  34.406  43.518  1.00  0.00           N  
ATOM    917  C6    U    29      26.129  35.572  44.214  1.00  0.00           C  
ATOM    918  H6    U    29      25.343  35.748  44.933  1.00  0.00           H  
ATOM    919  C5    U    29      26.777  36.782  43.886  1.00  0.00           C  
ATOM    920  H5    U    29      26.559  37.686  44.434  1.00  0.00           H  
ATOM    921  C4    U    29      27.783  36.808  42.826  1.00  0.00           C  
ATOM    922  O4    U    29      28.368  37.815  42.402  1.00  0.00           O  
ATOM    923  N3    U    29      27.908  35.606  42.246  1.00  0.00           N  
ATOM    924  H3    U    29      28.641  35.547  41.554  1.00  0.00           H  
ATOM    925  C2    U    29      27.273  34.387  42.513  1.00  0.00           C  
ATOM    926  O2    U    29      27.605  33.318  41.953  1.00  0.00           O  
ATOM    927  C3'   U    29      25.979  32.721  46.111  1.00  0.00           C  
ATOM    928  H3'   U    29      26.282  33.720  46.424  1.00  0.00           H  
ATOM    929  C2'   U    29      26.575  32.339  44.720  1.00  0.00           C  
ATOM    930  H2'   U    29      27.601  32.686  44.599  1.00  0.00           H  
ATOM    931  O2'   U    29      26.428  30.943  44.403  1.00  0.00           O  
ATOM    932 HO2'   U    29      26.188  30.527  45.235  1.00  0.00           H  
ATOM    933  O3'   U    29      26.385  31.767  47.143  1.00  0.00           O  
ATOM    934  P     A    30      27.680  31.974  48.051  1.00  0.00           P  
ATOM    935  OP1   A    30      27.569  30.953  49.064  1.00  0.00           O  
ATOM    936  OP2   A    30      27.735  33.395  48.482  1.00  0.00           O  
ATOM    937  O5'   A    30      28.897  31.606  47.122  1.00  0.00           O  
ATOM    938  C5'   A    30      29.215  30.224  46.830  1.00  0.00           C  
ATOM    939  H5'   A    30      28.306  29.775  46.430  1.00  0.00           H  
ATOM    940 H5''   A    30      29.633  29.619  47.634  1.00  0.00           H  
ATOM    941  C4'   A    30      30.153  30.266  45.634  1.00  0.00           C  
ATOM    942  H4'   A    30      30.358  29.272  45.238  1.00  0.00           H  
ATOM    943  O4'   A    30      29.681  31.041  44.549  1.00  0.00           O  
ATOM    944  C1'   A    30      30.856  31.594  43.858  1.00  0.00           C  
ATOM    945  H1'   A    30      30.830  31.287  42.812  1.00  0.00           H  
ATOM    946  N9    A    30      31.062  33.023  43.927  1.00  0.00           N  
ATOM    947  C8    A    30      30.400  33.913  44.752  1.00  0.00           C  
ATOM    948  H8    A    30      29.798  33.606  45.594  1.00  0.00           H  
ATOM    949  N7    A    30      30.436  35.132  44.325  1.00  0.00           N  
ATOM    950  C5    A    30      31.326  35.085  43.242  1.00  0.00           C  
ATOM    951  C6    A    30      31.882  36.016  42.294  1.00  0.00           C  
ATOM    952  N6    A    30      31.641  37.282  42.270  1.00  0.00           N  
ATOM    953  H61   A    30      32.151  37.817  41.580  1.00  0.00           H  
ATOM    954  H62   A    30      31.020  37.619  42.991  1.00  0.00           H  
ATOM    955  N1    A    30      32.788  35.648  41.321  1.00  0.00           N  
ATOM    956  C2    A    30      33.085  34.346  41.344  1.00  0.00           C  
ATOM    957  H2    A    30      33.763  34.047  40.558  1.00  0.00           H  
ATOM    958  N3    A    30      32.665  33.389  42.174  1.00  0.00           N  
ATOM    959  C4    A    30      31.750  33.782  43.041  1.00  0.00           C  
ATOM    960  C3'   A    30      31.560  30.843  45.950  1.00  0.00           C  
ATOM    961  H3'   A    30      31.387  31.786  46.468  1.00  0.00           H  
ATOM    962  C2'   A    30      32.083  30.976  44.528  1.00  0.00           C  
ATOM    963  H2'   A    30      32.958  31.623  44.588  1.00  0.00           H  
ATOM    964  O2'   A    30      32.439  29.781  43.825  1.00  0.00           O  
ATOM    965 HO2'   A    30      32.924  30.035  43.036  1.00  0.00           H  
ATOM    966  O3'   A    30      32.350  30.053  46.844  1.00  0.00           O  
ATOM    967  P     G    31      33.549  30.713  47.755  1.00  0.00           P  
ATOM    968  OP1   G    31      34.032  29.560  48.503  1.00  0.00           O  
ATOM    969  OP2   G    31      33.051  31.914  48.441  1.00  0.00           O  
ATOM    970  O5'   G    31      34.630  31.146  46.636  1.00  0.00           O  
ATOM    971  C5'   G    31      35.442  30.180  45.906  1.00  0.00           C  
ATOM    972  H5'   G    31      34.810  29.459  45.388  1.00  0.00           H  
ATOM    973 H5''   G    31      36.152  29.636  46.530  1.00  0.00           H  
ATOM    974  C4'   G    31      36.311  30.837  44.827  1.00  0.00           C  
ATOM    975  H4'   G    31      36.900  30.103  44.278  1.00  0.00           H  
ATOM    976  O4'   G    31      35.602  31.529  43.825  1.00  0.00           O  
ATOM    977  C1'   G    31      36.305  32.781  43.565  1.00  0.00           C  
ATOM    978  H1'   G    31      36.448  32.814  42.485  1.00  0.00           H  
ATOM    979  N9    G    31      35.536  34.027  43.869  1.00  0.00           N  
ATOM    980  C8    G    31      34.459  34.178  44.710  1.00  0.00           C  
ATOM    981  H8    G    31      33.853  33.364  45.077  1.00  0.00           H  
ATOM    982  N7    G    31      34.098  35.448  44.798  1.00  0.00           N  
ATOM    983  C5    G    31      35.050  36.181  44.106  1.00  0.00           C  
ATOM    984  C6    G    31      35.322  37.588  43.966  1.00  0.00           C  
ATOM    985  O6    G    31      34.666  38.559  44.334  1.00  0.00           O  
ATOM    986  N1    G    31      36.447  37.862  43.211  1.00  0.00           N  
ATOM    987  H1    G    31      36.608  38.811  42.903  1.00  0.00           H  
ATOM    988  C2    G    31      37.309  36.949  42.734  1.00  0.00           C  
ATOM    989  N2    G    31      38.429  37.363  42.141  1.00  0.00           N  
ATOM    990  H21   G    31      38.599  38.336  41.932  1.00  0.00           H  
ATOM    991  H22   G    31      39.076  36.633  41.879  1.00  0.00           H  
ATOM    992  N3    G    31      37.105  35.667  42.818  1.00  0.00           N  
ATOM    993  C4    G    31      35.960  35.329  43.489  1.00  0.00           C  
ATOM    994  C3'   G    31      37.390  31.840  45.451  1.00  0.00           C  
ATOM    995  H3'   G    31      36.781  32.363  46.189  1.00  0.00           H  
ATOM    996  C2'   G    31      37.690  32.701  44.254  1.00  0.00           C  
ATOM    997  H2'   G    31      37.928  33.725  44.542  1.00  0.00           H  
ATOM    998  O2'   G    31      38.515  32.134  43.287  1.00  0.00           O  
ATOM    999 HO2'   G    31      39.088  31.561  43.803  1.00  0.00           H  
ATOM   1000  O3'   G    31      38.506  31.300  46.061  1.00  0.00           O  
ATOM   1001  P     U    32      39.175  31.935  47.497  1.00  0.00           P  
ATOM   1002  OP1   U    32      40.134  30.946  47.974  1.00  0.00           O  
ATOM   1003  OP2   U    32      38.114  32.333  48.410  1.00  0.00           O  
ATOM   1004  O5'   U    32      39.922  33.276  47.054  1.00  0.00           O  
ATOM   1005  C5'   U    32      40.947  33.172  46.061  1.00  0.00           C  
ATOM   1006  H5'   U    32      40.599  32.491  45.284  1.00  0.00           H  
ATOM   1007 H5''   U    32      41.814  32.725  46.547  1.00  0.00           H  
ATOM   1008  C4'   U    32      41.343  34.461  45.386  1.00  0.00           C  
ATOM   1009  H4'   U    32      42.242  34.364  44.777  1.00  0.00           H  
ATOM   1010  O4'   U    32      40.330  34.985  44.554  1.00  0.00           O  
ATOM   1011  C1'   U    32      40.537  36.415  44.575  1.00  0.00           C  
ATOM   1012  H1'   U    32      40.695  36.870  43.597  1.00  0.00           H  
ATOM   1013  N1    U    32      39.313  37.012  45.190  1.00  0.00           N  
ATOM   1014  C6    U    32      38.394  36.363  46.057  1.00  0.00           C  
ATOM   1015  H6    U    32      38.694  35.376  46.377  1.00  0.00           H  
ATOM   1016  C5    U    32      37.406  37.071  46.634  1.00  0.00           C  
ATOM   1017  H5    U    32      36.807  36.594  47.396  1.00  0.00           H  
ATOM   1018  C4    U    32      37.254  38.489  46.389  1.00  0.00           C  
ATOM   1019  O4    U    32      36.409  39.183  46.857  1.00  0.00           O  
ATOM   1020  N3    U    32      38.161  39.035  45.528  1.00  0.00           N  
ATOM   1021  H3    U    32      37.933  39.994  45.306  1.00  0.00           H  
ATOM   1022  C2    U    32      39.185  38.358  44.888  1.00  0.00           C  
ATOM   1023  O2    U    32      40.005  39.007  44.225  1.00  0.00           O  
ATOM   1024  C3'   U    32      41.682  35.620  46.376  1.00  0.00           C  
ATOM   1025  H3'   U    32      40.813  35.737  47.023  1.00  0.00           H  
ATOM   1026  C2'   U    32      41.715  36.816  45.485  1.00  0.00           C  
ATOM   1027  H2'   U    32      41.400  37.661  46.098  1.00  0.00           H  
ATOM   1028  O2'   U    32      42.869  36.858  44.689  1.00  0.00           O  
ATOM   1029 HO2'   U    32      43.613  36.725  45.282  1.00  0.00           H  
ATOM   1030  O3'   U    32      42.792  35.252  47.203  1.00  0.00           O  
ATOM   1031  P     A    33      43.171  36.111  48.522  1.00  0.00           P  
ATOM   1032  OP1   A    33      44.491  35.711  49.060  1.00  0.00           O  
ATOM   1033  OP2   A    33      42.044  36.123  49.475  1.00  0.00           O  
ATOM   1034  O5'   A    33      43.341  37.550  47.961  1.00  0.00           O  
ATOM   1035  C5'   A    33      44.524  37.959  47.316  1.00  0.00           C  
ATOM   1036  H5'   A    33      44.620  37.366  46.406  1.00  0.00           H  
ATOM   1037 H5''   A    33      45.382  37.728  47.948  1.00  0.00           H  
ATOM   1038  C4'   A    33      44.549  39.497  47.033  1.00  0.00           C  
ATOM   1039  H4'   A    33      45.545  39.768  46.683  1.00  0.00           H  
ATOM   1040  O4'   A    33      43.350  39.958  46.279  1.00  0.00           O  
ATOM   1041  C1'   A    33      42.820  41.193  46.770  1.00  0.00           C  
ATOM   1042  H1'   A    33      42.788  41.908  45.947  1.00  0.00           H  
ATOM   1043  N9    A    33      41.528  41.009  47.394  1.00  0.00           N  
ATOM   1044  C8    A    33      40.901  39.800  47.634  1.00  0.00           C  
ATOM   1045  H8    A    33      41.396  38.852  47.485  1.00  0.00           H  
ATOM   1046  N7    A    33      39.683  39.927  48.076  1.00  0.00           N  
ATOM   1047  C5    A    33      39.487  41.303  48.173  1.00  0.00           C  
ATOM   1048  C6    A    33      38.317  42.159  48.325  1.00  0.00           C  
ATOM   1049  N6    A    33      37.073  41.804  48.421  1.00  0.00           N  
ATOM   1050  H61   A    33      36.351  42.507  48.354  1.00  0.00           H  
ATOM   1051  H62   A    33      36.873  40.832  48.231  1.00  0.00           H  
ATOM   1052  N1    A    33      38.322  43.442  48.136  1.00  0.00           N  
ATOM   1053  C2    A    33      39.468  43.989  47.914  1.00  0.00           C  
ATOM   1054  H2    A    33      39.526  45.063  48.013  1.00  0.00           H  
ATOM   1055  N3    A    33      40.730  43.353  47.716  1.00  0.00           N  
ATOM   1056  C4    A    33      40.603  41.997  47.776  1.00  0.00           C  
ATOM   1057  C3'   A    33      44.264  40.334  48.276  1.00  0.00           C  
ATOM   1058  H3'   A    33      43.389  39.997  48.833  1.00  0.00           H  
ATOM   1059  C2'   A    33      43.798  41.661  47.778  1.00  0.00           C  
ATOM   1060  H2'   A    33      43.294  42.300  48.504  1.00  0.00           H  
ATOM   1061  O2'   A    33      44.838  42.393  47.092  1.00  0.00           O  
ATOM   1062 HO2'   A    33      45.673  42.074  47.441  1.00  0.00           H  
ATOM   1063  O3'   A    33      45.403  40.461  49.165  1.00  0.00           O  
ATOM   1064  P     C    34      45.169  40.988  50.689  1.00  0.00           P  
ATOM   1065  OP1   C    34      46.566  41.170  51.120  1.00  0.00           O  
ATOM   1066  OP2   C    34      44.459  39.882  51.279  1.00  0.00           O  
ATOM   1067  O5'   C    34      44.364  42.342  50.791  1.00  0.00           O  
ATOM   1068  C5'   C    34      45.027  43.524  50.440  1.00  0.00           C  
ATOM   1069  H5'   C    34      45.273  43.514  49.378  1.00  0.00           H  
ATOM   1070 H5''   C    34      45.958  43.585  51.003  1.00  0.00           H  
ATOM   1071  C4'   C    34      44.196  44.788  50.724  1.00  0.00           C  
ATOM   1072  H4'   C    34      44.777  45.685  50.508  1.00  0.00           H  
ATOM   1073  O4'   C    34      42.993  44.676  50.002  1.00  0.00           O  
ATOM   1074  C1'   C    34      41.942  45.307  50.713  1.00  0.00           C  
ATOM   1075  H1'   C    34      41.605  46.140  50.095  1.00  0.00           H  
ATOM   1076  N1    C    34      40.711  44.483  50.966  1.00  0.00           N  
ATOM   1077  C6    C    34      40.856  43.133  51.135  1.00  0.00           C  
ATOM   1078  H6    C    34      41.846  42.709  51.051  1.00  0.00           H  
ATOM   1079  C5    C    34      39.721  42.351  51.292  1.00  0.00           C  
ATOM   1080  H5    C    34      39.847  41.283  51.392  1.00  0.00           H  
ATOM   1081  C4    C    34      38.451  43.037  51.369  1.00  0.00           C  
ATOM   1082  N4    C    34      37.293  42.453  51.534  1.00  0.00           N  
ATOM   1083  H41   C    34      36.391  42.884  51.391  1.00  0.00           H  
ATOM   1084  H42   C    34      37.434  41.491  51.809  1.00  0.00           H  
ATOM   1085  N3    C    34      38.390  44.367  51.319  1.00  0.00           N  
ATOM   1086  C2    C    34      39.512  45.110  51.080  1.00  0.00           C  
ATOM   1087  O2    C    34      39.358  46.319  51.155  1.00  0.00           O  
ATOM   1088  C3'   C    34      43.720  44.848  52.179  1.00  0.00           C  
ATOM   1089  H3'   C    34      43.468  43.827  52.467  1.00  0.00           H  
ATOM   1090  C2'   C    34      42.540  45.751  52.085  1.00  0.00           C  
ATOM   1091  H2'   C    34      41.838  45.508  52.882  1.00  0.00           H  
ATOM   1092  O2'   C    34      42.925  47.179  52.037  1.00  0.00           O  
ATOM   1093 HO2'   C    34      42.623  47.668  52.806  1.00  0.00           H  
ATOM   1094  O3'   C    34      44.683  45.293  53.081  1.00  0.00           O  
ATOM   1095  P     C    35      44.402  44.964  54.684  1.00  0.00           P  
ATOM   1096  OP1   C    35      45.572  45.503  55.361  1.00  0.00           O  
ATOM   1097  OP2   C    35      44.082  43.550  54.800  1.00  0.00           O  
ATOM   1098  O5'   C    35      43.130  45.853  54.958  1.00  0.00           O  
ATOM   1099  C5'   C    35      43.142  47.260  55.434  1.00  0.00           C  
ATOM   1100  H5'   C    35      43.782  47.872  54.799  1.00  0.00           H  
ATOM   1101 H5''   C    35      43.543  47.319  56.445  1.00  0.00           H  
ATOM   1102  C4'   C    35      41.717  47.842  55.485  1.00  0.00           C  
ATOM   1103  H4'   C    35      41.801  48.927  55.426  1.00  0.00           H  
ATOM   1104  O4'   C    35      40.854  47.564  54.377  1.00  0.00           O  
ATOM   1105  C1'   C    35      39.536  47.452  54.828  1.00  0.00           C  
ATOM   1106  H1'   C    35      39.004  48.198  54.238  1.00  0.00           H  
ATOM   1107  N1    C    35      38.914  46.142  54.645  1.00  0.00           N  
ATOM   1108  C6    C    35      39.700  45.042  54.887  1.00  0.00           C  
ATOM   1109  H6    C    35      40.765  45.166  55.018  1.00  0.00           H  
ATOM   1110  C5    C    35      39.108  43.824  54.899  1.00  0.00           C  
ATOM   1111  H5    C    35      39.700  42.938  55.080  1.00  0.00           H  
ATOM   1112  C4    C    35      37.629  43.833  54.780  1.00  0.00           C  
ATOM   1113  N4    C    35      36.919  42.751  54.855  1.00  0.00           N  
ATOM   1114  H41   C    35      35.910  42.713  54.819  1.00  0.00           H  
ATOM   1115  H42   C    35      37.456  41.896  54.810  1.00  0.00           H  
ATOM   1116  N3    C    35      36.845  44.944  54.641  1.00  0.00           N  
ATOM   1117  C2    C    35      37.507  46.126  54.573  1.00  0.00           C  
ATOM   1118  O2    C    35      36.892  47.219  54.487  1.00  0.00           O  
ATOM   1119  C3'   C    35      40.949  47.426  56.773  1.00  0.00           C  
ATOM   1120  H3'   C    35      41.027  46.342  56.856  1.00  0.00           H  
ATOM   1121  C2'   C    35      39.554  47.810  56.306  1.00  0.00           C  
ATOM   1122  H2'   C    35      38.770  47.250  56.815  1.00  0.00           H  
ATOM   1123  O2'   C    35      39.263  49.257  56.409  1.00  0.00           O  
ATOM   1124 HO2'   C    35      38.459  49.430  56.905  1.00  0.00           H  
ATOM   1125  O3'   C    35      41.496  48.139  57.910  1.00  0.00           O  
ATOM   1126  P     C    36      41.586  47.517  59.433  1.00  0.00           P  
ATOM   1127  OP1   C    36      42.577  48.364  60.215  1.00  0.00           O  
ATOM   1128  OP2   C    36      41.839  46.088  59.219  1.00  0.00           O  
ATOM   1129  O5'   C    36      40.133  47.760  59.919  1.00  0.00           O  
ATOM   1130  C5'   C    36      39.711  49.101  60.100  1.00  0.00           C  
ATOM   1131  H5'   C    36      39.803  49.758  59.235  1.00  0.00           H  
ATOM   1132 H5''   C    36      40.105  49.552  61.011  1.00  0.00           H  
ATOM   1133  C4'   C    36      38.164  49.205  60.286  1.00  0.00           C  
ATOM   1134  H4'   C    36      37.896  50.260  60.329  1.00  0.00           H  
ATOM   1135  O4'   C    36      37.572  48.638  59.101  1.00  0.00           O  
ATOM   1136  C1'   C    36      36.309  48.072  59.312  1.00  0.00           C  
ATOM   1137  H1'   C    36      35.522  48.650  58.826  1.00  0.00           H  
ATOM   1138  N1    C    36      36.265  46.605  58.933  1.00  0.00           N  
ATOM   1139  C6    C    36      37.452  45.883  58.725  1.00  0.00           C  
ATOM   1140  H6    C    36      38.363  46.409  58.969  1.00  0.00           H  
ATOM   1141  C5    C    36      37.416  44.586  58.330  1.00  0.00           C  
ATOM   1142  H5    C    36      38.342  44.061  58.147  1.00  0.00           H  
ATOM   1143  C4    C    36      36.140  44.020  58.187  1.00  0.00           C  
ATOM   1144  N4    C    36      36.023  42.758  57.938  1.00  0.00           N  
ATOM   1145  H41   C    36      35.104  42.391  57.735  1.00  0.00           H  
ATOM   1146  H42   C    36      36.819  42.165  57.748  1.00  0.00           H  
ATOM   1147  N3    C    36      34.965  44.661  58.322  1.00  0.00           N  
ATOM   1148  C2    C    36      35.045  45.934  58.735  1.00  0.00           C  
ATOM   1149  O2    C    36      33.987  46.462  59.035  1.00  0.00           O  
ATOM   1150  C3'   C    36      37.578  48.386  61.427  1.00  0.00           C  
ATOM   1151  H3'   C    36      37.963  47.367  61.394  1.00  0.00           H  
ATOM   1152  C2'   C    36      36.084  48.271  60.822  1.00  0.00           C  
ATOM   1153  H2'   C    36      35.637  47.347  61.186  1.00  0.00           H  
ATOM   1154  O2'   C    36      35.212  49.357  61.082  1.00  0.00           O  
ATOM   1155 HO2'   C    36      35.566  49.951  61.748  1.00  0.00           H  
ATOM   1156  O3'   C    36      37.685  49.072  62.604  1.00  0.00           O  
ATOM   1157  P     C    37      37.814  48.294  63.941  1.00  0.00           P  
ATOM   1158  OP1   C    37      37.980  49.251  65.001  1.00  0.00           O  
ATOM   1159  OP2   C    37      38.828  47.290  63.716  1.00  0.00           O  
ATOM   1160  O5'   C    37      36.395  47.610  64.025  1.00  0.00           O  
ATOM   1161  C5'   C    37      35.276  48.428  64.244  1.00  0.00           C  
ATOM   1162  H5'   C    37      35.331  49.278  63.565  1.00  0.00           H  
ATOM   1163 H5''   C    37      35.420  48.802  65.258  1.00  0.00           H  
ATOM   1164  C4'   C    37      33.948  47.642  64.128  1.00  0.00           C  
ATOM   1165  H4'   C    37      33.086  48.276  64.332  1.00  0.00           H  
ATOM   1166  O4'   C    37      33.817  47.068  62.877  1.00  0.00           O  
ATOM   1167  C1'   C    37      32.989  45.905  62.920  1.00  0.00           C  
ATOM   1168  H1'   C    37      32.050  46.061  62.388  1.00  0.00           H  
ATOM   1169  N1    C    37      33.721  44.749  62.307  1.00  0.00           N  
ATOM   1170  C6    C    37      35.089  44.735  62.179  1.00  0.00           C  
ATOM   1171  H6    C    37      35.667  45.527  62.633  1.00  0.00           H  
ATOM   1172  C5    C    37      35.771  43.747  61.668  1.00  0.00           C  
ATOM   1173  H5    C    37      36.844  43.862  61.633  1.00  0.00           H  
ATOM   1174  C4    C    37      35.009  42.666  61.131  1.00  0.00           C  
ATOM   1175  N4    C    37      35.461  41.579  60.592  1.00  0.00           N  
ATOM   1176  H41   C    37      34.744  40.897  60.391  1.00  0.00           H  
ATOM   1177  H42   C    37      36.431  41.496  60.324  1.00  0.00           H  
ATOM   1178  N3    C    37      33.740  42.658  61.231  1.00  0.00           N  
ATOM   1179  C2    C    37      33.011  43.672  61.861  1.00  0.00           C  
ATOM   1180  O2    C    37      31.793  43.641  61.990  1.00  0.00           O  
ATOM   1181  C3'   C    37      33.800  46.412  65.016  1.00  0.00           C  
ATOM   1182  H3'   C    37      34.713  45.818  64.973  1.00  0.00           H  
ATOM   1183  C2'   C    37      32.697  45.651  64.379  1.00  0.00           C  
ATOM   1184  H2'   C    37      32.677  44.602  64.671  1.00  0.00           H  
ATOM   1185  O2'   C    37      31.442  46.347  64.578  1.00  0.00           O  
ATOM   1186 HO2'   C    37      31.474  46.944  65.329  1.00  0.00           H  
ATOM   1187  O3'   C    37      33.650  46.787  66.366  1.00  0.00           O  
ATOM   1188  P     U    38      34.182  45.824  67.515  1.00  0.00           P  
ATOM   1189  OP1   U    38      33.946  46.375  68.853  1.00  0.00           O  
ATOM   1190  OP2   U    38      35.637  45.635  67.175  1.00  0.00           O  
ATOM   1191  O5'   U    38      33.381  44.586  67.280  1.00  0.00           O  
ATOM   1192  C5'   U    38      31.960  44.431  67.410  1.00  0.00           C  
ATOM   1193  H5'   U    38      31.433  45.208  66.857  1.00  0.00           H  
ATOM   1194 H5''   U    38      31.626  44.363  68.446  1.00  0.00           H  
ATOM   1195  C4'   U    38      31.622  42.960  66.864  1.00  0.00           C  
ATOM   1196  H4'   U    38      30.534  42.953  66.921  1.00  0.00           H  
ATOM   1197  O4'   U    38      31.917  42.638  65.543  1.00  0.00           O  
ATOM   1198  C1'   U    38      31.758  41.261  65.482  1.00  0.00           C  
ATOM   1199  H1'   U    38      30.885  41.118  64.846  1.00  0.00           H  
ATOM   1200  N1    U    38      32.834  40.588  64.832  1.00  0.00           N  
ATOM   1201  C6    U    38      34.050  41.202  64.525  1.00  0.00           C  
ATOM   1202  H6    U    38      34.224  42.221  64.836  1.00  0.00           H  
ATOM   1203  C5    U    38      35.028  40.663  63.795  1.00  0.00           C  
ATOM   1204  H5    U    38      35.927  41.200  63.532  1.00  0.00           H  
ATOM   1205  C4    U    38      34.781  39.316  63.318  1.00  0.00           C  
ATOM   1206  O4    U    38      35.533  38.769  62.483  1.00  0.00           O  
ATOM   1207  N3    U    38      33.624  38.691  63.650  1.00  0.00           N  
ATOM   1208  H3    U    38      33.422  37.815  63.189  1.00  0.00           H  
ATOM   1209  C2    U    38      32.612  39.274  64.377  1.00  0.00           C  
ATOM   1210  O2    U    38      31.582  38.620  64.575  1.00  0.00           O  
ATOM   1211  C3'   U    38      32.103  41.862  67.766  1.00  0.00           C  
ATOM   1212  H3'   U    38      33.162  41.952  68.005  1.00  0.00           H  
ATOM   1213  C2'   U    38      31.556  40.683  66.889  1.00  0.00           C  
ATOM   1214  H2'   U    38      32.146  39.783  67.061  1.00  0.00           H  
ATOM   1215  O2'   U    38      30.182  40.348  67.036  1.00  0.00           O  
ATOM   1216 HO2'   U    38      30.189  39.828  67.843  1.00  0.00           H  
ATOM   1217  O3'   U    38      31.457  41.916  68.943  1.00  0.00           O  
ATOM   1218  P     A    39      31.727  40.757  70.035  1.00  0.00           P  
ATOM   1219  OP1   A    39      31.572  41.344  71.398  1.00  0.00           O  
ATOM   1220  OP2   A    39      33.051  40.095  69.750  1.00  0.00           O  
ATOM   1221  O5'   A    39      30.656  39.537  69.827  1.00  0.00           O  
ATOM   1222  C5'   A    39      29.278  39.687  70.387  1.00  0.00           C  
ATOM   1223  H5'   A    39      28.876  40.625  70.004  1.00  0.00           H  
ATOM   1224 H5''   A    39      29.240  39.658  71.476  1.00  0.00           H  
ATOM   1225  C4'   A    39      28.303  38.521  69.943  1.00  0.00           C  
ATOM   1226  H4'   A    39      27.353  38.741  70.431  1.00  0.00           H  
ATOM   1227  O4'   A    39      28.188  38.447  68.463  1.00  0.00           O  
ATOM   1228  C1'   A    39      27.812  37.026  68.185  1.00  0.00           C  
ATOM   1229  H1'   A    39      26.809  37.010  67.759  1.00  0.00           H  
ATOM   1230  N9    A    39      28.763  36.338  67.265  1.00  0.00           N  
ATOM   1231  C8    A    39      29.961  36.758  66.796  1.00  0.00           C  
ATOM   1232  H8    A    39      30.411  37.709  67.038  1.00  0.00           H  
ATOM   1233  N7    A    39      30.500  35.908  66.017  1.00  0.00           N  
ATOM   1234  C5    A    39      29.521  34.909  65.931  1.00  0.00           C  
ATOM   1235  C6    A    39      29.357  33.635  65.234  1.00  0.00           C  
ATOM   1236  N6    A    39      30.117  33.054  64.392  1.00  0.00           N  
ATOM   1237  H61   A    39      29.806  32.138  64.101  1.00  0.00           H  
ATOM   1238  H62   A    39      30.810  33.508  63.816  1.00  0.00           H  
ATOM   1239  N1    A    39      28.310  32.877  65.488  1.00  0.00           N  
ATOM   1240  C2    A    39      27.390  33.211  66.387  1.00  0.00           C  
ATOM   1241  H2    A    39      26.636  32.455  66.544  1.00  0.00           H  
ATOM   1242  N3    A    39      27.334  34.361  66.913  1.00  0.00           N  
ATOM   1243  C4    A    39      28.449  35.116  66.743  1.00  0.00           C  
ATOM   1244  C3'   A    39      28.766  37.082  70.286  1.00  0.00           C  
ATOM   1245  H3'   A    39      29.774  37.135  69.874  1.00  0.00           H  
ATOM   1246  C2'   A    39      27.805  36.263  69.511  1.00  0.00           C  
ATOM   1247  H2'   A    39      28.165  35.245  69.362  1.00  0.00           H  
ATOM   1248  O2'   A    39      26.405  36.266  69.924  1.00  0.00           O  
ATOM   1249 HO2'   A    39      26.108  35.357  70.016  1.00  0.00           H  
ATOM   1250  O3'   A    39      28.728  37.015  71.734  1.00  0.00           O  
ATOM   1251  P     G    40      29.847  36.339  72.570  1.00  0.00           P  
ATOM   1252  OP1   G    40      29.407  36.528  73.959  1.00  0.00           O  
ATOM   1253  OP2   G    40      31.138  36.900  72.109  1.00  0.00           O  
ATOM   1254  O5'   G    40      29.790  34.814  72.080  1.00  0.00           O  
ATOM   1255  C5'   G    40      28.691  33.903  72.329  1.00  0.00           C  
ATOM   1256  H5'   G    40      27.687  34.311  72.207  1.00  0.00           H  
ATOM   1257 H5''   G    40      28.668  33.579  73.369  1.00  0.00           H  
ATOM   1258  C4'   G    40      28.837  32.653  71.438  1.00  0.00           C  
ATOM   1259  H4'   G    40      27.939  32.040  71.508  1.00  0.00           H  
ATOM   1260  O4'   G    40      28.947  33.072  70.086  1.00  0.00           O  
ATOM   1261  C1'   G    40      29.807  32.166  69.319  1.00  0.00           C  
ATOM   1262  H1'   G    40      29.307  31.608  68.527  1.00  0.00           H  
ATOM   1263  N9    G    40      30.896  32.917  68.724  1.00  0.00           N  
ATOM   1264  C8    G    40      31.539  34.052  69.170  1.00  0.00           C  
ATOM   1265  H8    G    40      31.184  34.571  70.047  1.00  0.00           H  
ATOM   1266  N7    G    40      32.487  34.462  68.384  1.00  0.00           N  
ATOM   1267  C5    G    40      32.560  33.493  67.348  1.00  0.00           C  
ATOM   1268  C6    G    40      33.434  33.356  66.205  1.00  0.00           C  
ATOM   1269  O6    G    40      34.394  34.022  65.796  1.00  0.00           O  
ATOM   1270  N1    G    40      33.249  32.136  65.571  1.00  0.00           N  
ATOM   1271  H1    G    40      33.856  31.885  64.804  1.00  0.00           H  
ATOM   1272  C2    G    40      32.270  31.236  65.907  1.00  0.00           C  
ATOM   1273  N2    G    40      32.365  30.104  65.300  1.00  0.00           N  
ATOM   1274  H21   G    40      33.086  29.943  64.612  1.00  0.00           H  
ATOM   1275  H22   G    40      31.710  29.406  65.625  1.00  0.00           H  
ATOM   1276  N3    G    40      31.395  31.375  66.881  1.00  0.00           N  
ATOM   1277  C4    G    40      31.576  32.520  67.589  1.00  0.00           C  
ATOM   1278  C3'   G    40      30.020  31.719  71.676  1.00  0.00           C  
ATOM   1279  H3'   G    40      30.806  32.448  71.874  1.00  0.00           H  
ATOM   1280  C2'   G    40      30.205  31.092  70.362  1.00  0.00           C  
ATOM   1281  H2'   G    40      31.265  30.844  70.310  1.00  0.00           H  
ATOM   1282  O2'   G    40      29.377  29.948  70.171  1.00  0.00           O  
ATOM   1283 HO2'   G    40      29.728  29.220  70.690  1.00  0.00           H  
ATOM   1284  O3'   G    40      29.824  30.851  72.790  1.00  0.00           O  
ATOM   1285  P     G    41      31.041  30.256  73.640  1.00  0.00           P  
ATOM   1286  OP1   G    41      30.562  29.270  74.635  1.00  0.00           O  
ATOM   1287  OP2   G    41      31.869  31.399  74.046  1.00  0.00           O  
ATOM   1288  O5'   G    41      31.803  29.374  72.520  1.00  0.00           O  
ATOM   1289  C5'   G    41      31.455  28.049  72.059  1.00  0.00           C  
ATOM   1290  H5'   G    41      30.450  28.044  71.636  1.00  0.00           H  
ATOM   1291 H5''   G    41      31.516  27.386  72.922  1.00  0.00           H  
ATOM   1292  C4'   G    41      32.331  27.399  70.988  1.00  0.00           C  
ATOM   1293  H4'   G    41      31.890  26.429  70.761  1.00  0.00           H  
ATOM   1294  O4'   G    41      32.290  28.269  69.837  1.00  0.00           O  
ATOM   1295  C1'   G    41      33.495  28.105  69.077  1.00  0.00           C  
ATOM   1296  H1'   G    41      33.258  27.766  68.069  1.00  0.00           H  
ATOM   1297  N9    G    41      34.140  29.455  68.814  1.00  0.00           N  
ATOM   1298  C8    G    41      33.964  30.682  69.384  1.00  0.00           C  
ATOM   1299  H8    G    41      33.297  30.856  70.215  1.00  0.00           H  
ATOM   1300  N7    G    41      34.590  31.703  68.855  1.00  0.00           N  
ATOM   1301  C5    G    41      35.430  31.017  67.998  1.00  0.00           C  
ATOM   1302  C6    G    41      36.556  31.489  67.268  1.00  0.00           C  
ATOM   1303  O6    G    41      37.083  32.603  67.188  1.00  0.00           O  
ATOM   1304  N1    G    41      37.086  30.446  66.484  1.00  0.00           N  
ATOM   1305  H1    G    41      37.850  30.846  65.959  1.00  0.00           H  
ATOM   1306  C2    G    41      36.627  29.178  66.406  1.00  0.00           C  
ATOM   1307  N2    G    41      37.274  28.349  65.656  1.00  0.00           N  
ATOM   1308  H21   G    41      38.062  28.701  65.132  1.00  0.00           H  
ATOM   1309  H22   G    41      36.953  27.396  65.564  1.00  0.00           H  
ATOM   1310  N3    G    41      35.687  28.655  67.199  1.00  0.00           N  
ATOM   1311  C4    G    41      35.177  29.655  67.984  1.00  0.00           C  
ATOM   1312  C3'   G    41      33.770  27.268  71.347  1.00  0.00           C  
ATOM   1313  H3'   G    41      33.987  28.166  71.925  1.00  0.00           H  
ATOM   1314  C2'   G    41      34.359  27.190  69.937  1.00  0.00           C  
ATOM   1315  H2'   G    41      35.343  27.649  70.037  1.00  0.00           H  
ATOM   1316  O2'   G    41      34.322  25.906  69.339  1.00  0.00           O  
ATOM   1317 HO2'   G    41      34.616  25.336  70.053  1.00  0.00           H  
ATOM   1318  O3'   G    41      34.090  26.129  72.151  1.00  0.00           O  
ATOM   1319  P     U    42      35.211  26.058  73.284  1.00  0.00           P  
ATOM   1320  OP1   U    42      35.191  24.666  73.844  1.00  0.00           O  
ATOM   1321  OP2   U    42      34.924  27.149  74.243  1.00  0.00           O  
ATOM   1322  O5'   U    42      36.599  26.346  72.513  1.00  0.00           O  
ATOM   1323  C5'   U    42      37.135  25.422  71.585  1.00  0.00           C  
ATOM   1324  H5'   U    42      36.336  24.960  71.005  1.00  0.00           H  
ATOM   1325 H5''   U    42      37.622  24.585  72.085  1.00  0.00           H  
ATOM   1326  C4'   U    42      38.265  26.060  70.682  1.00  0.00           C  
ATOM   1327  H4'   U    42      38.738  25.278  70.088  1.00  0.00           H  
ATOM   1328  O4'   U    42      37.692  27.101  69.853  1.00  0.00           O  
ATOM   1329  C1'   U    42      38.753  27.997  69.489  1.00  0.00           C  
ATOM   1330  H1'   U    42      39.055  27.917  68.444  1.00  0.00           H  
ATOM   1331  N1    U    42      38.449  29.452  69.663  1.00  0.00           N  
ATOM   1332  C6    U    42      37.556  29.848  70.701  1.00  0.00           C  
ATOM   1333  H6    U    42      37.065  29.076  71.276  1.00  0.00           H  
ATOM   1334  C5    U    42      37.362  31.136  70.974  1.00  0.00           C  
ATOM   1335  H5    U    42      36.668  31.395  71.761  1.00  0.00           H  
ATOM   1336  C4    U    42      37.957  32.167  70.188  1.00  0.00           C  
ATOM   1337  O4    U    42      37.613  33.332  70.265  1.00  0.00           O  
ATOM   1338  N3    U    42      39.010  31.745  69.363  1.00  0.00           N  
ATOM   1339  H3    U    42      39.572  32.451  68.908  1.00  0.00           H  
ATOM   1340  C2    U    42      39.242  30.415  69.006  1.00  0.00           C  
ATOM   1341  O2    U    42      40.069  30.046  68.178  1.00  0.00           O  
ATOM   1342  C3'   U    42      39.415  26.701  71.441  1.00  0.00           C  
ATOM   1343  H3'   U    42      38.945  27.340  72.189  1.00  0.00           H  
ATOM   1344  C2'   U    42      40.066  27.559  70.320  1.00  0.00           C  
ATOM   1345  H2'   U    42      40.550  28.433  70.756  1.00  0.00           H  
ATOM   1346  O2'   U    42      40.896  26.700  69.560  1.00  0.00           O  
ATOM   1347 HO2'   U    42      41.693  26.674  70.094  1.00  0.00           H  
ATOM   1348  O3'   U    42      40.264  25.663  71.926  1.00  0.00           O  
ATOM   1349  P     U    43      41.474  25.904  72.862  1.00  0.00           P  
ATOM   1350  OP1   U    43      41.732  24.601  73.498  1.00  0.00           O  
ATOM   1351  OP2   U    43      41.227  27.024  73.835  1.00  0.00           O  
ATOM   1352  O5'   U    43      42.701  26.354  71.893  1.00  0.00           O  
ATOM   1353  C5'   U    43      43.403  25.385  71.154  1.00  0.00           C  
ATOM   1354  H5'   U    43      42.780  24.851  70.436  1.00  0.00           H  
ATOM   1355 H5''   U    43      43.840  24.689  71.870  1.00  0.00           H  
ATOM   1356  C4'   U    43      44.585  25.920  70.416  1.00  0.00           C  
ATOM   1357  H4'   U    43      45.127  25.099  69.946  1.00  0.00           H  
ATOM   1358  O4'   U    43      44.096  26.886  69.432  1.00  0.00           O  
ATOM   1359  C1'   U    43      45.058  27.929  69.334  1.00  0.00           C  
ATOM   1360  H1'   U    43      45.376  27.793  68.300  1.00  0.00           H  
ATOM   1361  N1    U    43      44.585  29.303  69.538  1.00  0.00           N  
ATOM   1362  C6    U    43      43.349  29.581  70.100  1.00  0.00           C  
ATOM   1363  H6    U    43      42.738  28.770  70.467  1.00  0.00           H  
ATOM   1364  C5    U    43      42.921  30.843  70.155  1.00  0.00           C  
ATOM   1365  H5    U    43      41.981  31.023  70.655  1.00  0.00           H  
ATOM   1366  C4    U    43      43.694  31.960  69.624  1.00  0.00           C  
ATOM   1367  O4    U    43      43.423  33.117  69.748  1.00  0.00           O  
ATOM   1368  N3    U    43      44.864  31.602  69.029  1.00  0.00           N  
ATOM   1369  H3    U    43      45.381  32.245  68.446  1.00  0.00           H  
ATOM   1370  C2    U    43      45.366  30.289  68.985  1.00  0.00           C  
ATOM   1371  O2    U    43      46.478  30.079  68.479  1.00  0.00           O  
ATOM   1372  C3'   U    43      45.531  26.708  71.296  1.00  0.00           C  
ATOM   1373  H3'   U    43      45.006  27.364  71.991  1.00  0.00           H  
ATOM   1374  C2'   U    43      46.178  27.679  70.290  1.00  0.00           C  
ATOM   1375  H2'   U    43      46.554  28.544  70.835  1.00  0.00           H  
ATOM   1376  O2'   U    43      47.244  26.949  69.724  1.00  0.00           O  
ATOM   1377 HO2'   U    43      47.449  26.317  70.417  1.00  0.00           H  
ATOM   1378  O3'   U    43      46.423  25.794  71.938  1.00  0.00           O  
ATOM   1379  P     C    44      47.095  25.984  73.323  1.00  0.00           P  
ATOM   1380  OP1   C    44      47.334  24.677  73.933  1.00  0.00           O  
ATOM   1381  OP2   C    44      46.386  27.121  74.015  1.00  0.00           O  
ATOM   1382  O5'   C    44      48.450  26.592  72.763  1.00  0.00           O  
ATOM   1383  C5'   C    44      49.634  25.866  72.745  1.00  0.00           C  
ATOM   1384  H5'   C    44      49.819  25.433  73.728  1.00  0.00           H  
ATOM   1385 H5''   C    44      50.438  26.584  72.583  1.00  0.00           H  
ATOM   1386  C4'   C    44      49.725  24.758  71.682  1.00  0.00           C  
ATOM   1387  H4'   C    44      48.935  24.036  71.888  1.00  0.00           H  
ATOM   1388  O4'   C    44      49.588  25.272  70.348  1.00  0.00           O  
ATOM   1389  C1'   C    44      50.243  24.348  69.509  1.00  0.00           C  
ATOM   1390  H1'   C    44      49.643  23.563  69.049  1.00  0.00           H  
ATOM   1391  N1    C    44      50.867  25.141  68.404  1.00  0.00           N  
ATOM   1392  C6    C    44      51.371  26.383  68.600  1.00  0.00           C  
ATOM   1393  H6    C    44      51.316  26.830  69.581  1.00  0.00           H  
ATOM   1394  C5    C    44      51.976  27.036  67.552  1.00  0.00           C  
ATOM   1395  H5    C    44      52.402  28.022  67.672  1.00  0.00           H  
ATOM   1396  C4    C    44      51.959  26.373  66.274  1.00  0.00           C  
ATOM   1397  N4    C    44      52.598  26.809  65.272  1.00  0.00           N  
ATOM   1398  H41   C    44      52.771  26.264  64.440  1.00  0.00           H  
ATOM   1399  H42   C    44      53.193  27.597  65.486  1.00  0.00           H  
ATOM   1400  N3    C    44      51.367  25.216  66.074  1.00  0.00           N  
ATOM   1401  C2    C    44      50.831  24.565  67.140  1.00  0.00           C  
ATOM   1402  O2    C    44      50.405  23.460  66.940  1.00  0.00           O  
ATOM   1403  C3'   C    44      51.083  24.015  71.711  1.00  0.00           C  
ATOM   1404  H3'   C    44      51.840  24.678  72.130  1.00  0.00           H  
ATOM   1405  C2'   C    44      51.360  23.697  70.248  1.00  0.00           C  
ATOM   1406  H2'   C    44      52.376  24.016  70.015  1.00  0.00           H  
ATOM   1407  O2'   C    44      51.309  22.323  70.042  1.00  0.00           O  
ATOM   1408 HO2'   C    44      51.200  21.868  70.881  1.00  0.00           H  
ATOM   1409  O3'   C    44      50.976  22.937  72.631  1.00  0.00           O  
ATOM   1410  P     U    45      52.256  22.268  73.314  1.00  0.00           P  
ATOM   1411  OP1   U    45      51.628  21.301  74.280  1.00  0.00           O  
ATOM   1412  OP2   U    45      53.127  23.339  73.888  1.00  0.00           O  
ATOM   1413  O5'   U    45      53.150  21.407  72.273  1.00  0.00           O  
ATOM   1414  C5'   U    45      52.972  20.027  72.118  1.00  0.00           C  
ATOM   1415  H5'   U    45      51.937  19.964  71.783  1.00  0.00           H  
ATOM   1416 H5''   U    45      53.022  19.432  73.030  1.00  0.00           H  
ATOM   1417  C4'   U    45      53.660  19.329  70.993  1.00  0.00           C  
ATOM   1418  H4'   U    45      53.434  18.267  71.088  1.00  0.00           H  
ATOM   1419  O4'   U    45      53.191  19.734  69.725  1.00  0.00           O  
ATOM   1420  C1'   U    45      54.267  19.684  68.817  1.00  0.00           C  
ATOM   1421  H1'   U    45      54.006  19.013  67.998  1.00  0.00           H  
ATOM   1422  N1    U    45      54.613  20.988  68.194  1.00  0.00           N  
ATOM   1423  C6    U    45      54.224  22.178  68.811  1.00  0.00           C  
ATOM   1424  H6    U    45      53.767  22.047  69.781  1.00  0.00           H  
ATOM   1425  C5    U    45      54.439  23.326  68.148  1.00  0.00           C  
ATOM   1426  H5    U    45      54.190  24.257  68.636  1.00  0.00           H  
ATOM   1427  C4    U    45      54.886  23.360  66.768  1.00  0.00           C  
ATOM   1428  O4    U    45      55.073  24.440  66.147  1.00  0.00           O  
ATOM   1429  N3    U    45      55.280  22.131  66.254  1.00  0.00           N  
ATOM   1430  H3    U    45      55.839  22.226  65.418  1.00  0.00           H  
ATOM   1431  C2    U    45      55.390  20.955  66.994  1.00  0.00           C  
ATOM   1432  O2    U    45      55.921  19.956  66.414  1.00  0.00           O  
ATOM   1433  C3'   U    45      55.202  19.554  70.955  1.00  0.00           C  
ATOM   1434  H3'   U    45      55.405  20.592  71.217  1.00  0.00           H  
ATOM   1435  C2'   U    45      55.543  19.076  69.476  1.00  0.00           C  
ATOM   1436  H2'   U    45      56.473  19.402  69.010  1.00  0.00           H  
ATOM   1437  O2'   U    45      55.501  17.616  69.404  1.00  0.00           O  
ATOM   1438 HO2'   U    45      55.582  17.251  70.288  1.00  0.00           H  
ATOM   1439  O3'   U    45      55.813  18.736  71.904  1.00  0.00           O  
ATOM   1440  P     G    46      57.299  19.134  72.438  1.00  0.00           P  
ATOM   1441  OP1   G    46      57.748  18.096  73.382  1.00  0.00           O  
ATOM   1442  OP2   G    46      57.343  20.549  72.860  1.00  0.00           O  
ATOM   1443  O5'   G    46      58.324  19.102  71.247  1.00  0.00           O  
ATOM   1444  C5'   G    46      58.739  17.924  70.568  1.00  0.00           C  
ATOM   1445  H5'   G    46      57.861  17.288  70.453  1.00  0.00           H  
ATOM   1446 H5''   G    46      59.480  17.484  71.236  1.00  0.00           H  
ATOM   1447  C4'   G    46      59.438  18.162  69.223  1.00  0.00           C  
ATOM   1448  H4'   G    46      59.925  17.228  68.942  1.00  0.00           H  
ATOM   1449  O4'   G    46      58.664  18.771  68.203  1.00  0.00           O  
ATOM   1450  C1'   G    46      59.520  19.335  67.241  1.00  0.00           C  
ATOM   1451  H1'   G    46      59.601  18.760  66.318  1.00  0.00           H  
ATOM   1452  N9    G    46      59.080  20.694  66.860  1.00  0.00           N  
ATOM   1453  C8    G    46      58.426  21.532  67.741  1.00  0.00           C  
ATOM   1454  H8    G    46      57.804  21.236  68.573  1.00  0.00           H  
ATOM   1455  N7    G    46      58.514  22.799  67.440  1.00  0.00           N  
ATOM   1456  C5    G    46      59.217  22.814  66.247  1.00  0.00           C  
ATOM   1457  C6    G    46      59.767  23.827  65.405  1.00  0.00           C  
ATOM   1458  O6    G    46      59.668  25.060  65.386  1.00  0.00           O  
ATOM   1459  N1    G    46      60.608  23.377  64.390  1.00  0.00           N  
ATOM   1460  H1    G    46      60.650  24.027  63.617  1.00  0.00           H  
ATOM   1461  C2    G    46      60.911  22.084  64.169  1.00  0.00           C  
ATOM   1462  N2    G    46      61.888  21.818  63.283  1.00  0.00           N  
ATOM   1463  H21   G    46      62.123  22.422  62.509  1.00  0.00           H  
ATOM   1464  H22   G    46      62.104  20.837  63.179  1.00  0.00           H  
ATOM   1465  N3    G    46      60.503  21.114  64.960  1.00  0.00           N  
ATOM   1466  C4    G    46      59.645  21.546  65.964  1.00  0.00           C  
ATOM   1467  C3'   G    46      60.691  19.097  69.347  1.00  0.00           C  
ATOM   1468  H3'   G    46      60.459  20.019  69.880  1.00  0.00           H  
ATOM   1469  C2'   G    46      60.907  19.433  67.882  1.00  0.00           C  
ATOM   1470  H2'   G    46      61.433  20.383  67.792  1.00  0.00           H  
ATOM   1471  O2'   G    46      61.593  18.461  67.117  1.00  0.00           O  
ATOM   1472 HO2'   G    46      61.770  17.675  67.639  1.00  0.00           H  
ATOM   1473  O3'   G    46      61.785  18.334  69.886  1.00  0.00           O  
ATOM   1474  P     G    47      63.162  18.870  70.383  1.00  0.00           P  
ATOM   1475  OP1   G    47      63.791  17.799  71.132  1.00  0.00           O  
ATOM   1476  OP2   G    47      62.901  20.150  71.021  1.00  0.00           O  
ATOM   1477  O5'   G    47      63.949  19.182  69.087  1.00  0.00           O  
ATOM   1478  C5'   G    47      64.702  18.179  68.366  1.00  0.00           C  
ATOM   1479  H5'   G    47      64.083  17.320  68.107  1.00  0.00           H  
ATOM   1480 H5''   G    47      65.530  17.796  68.964  1.00  0.00           H  
ATOM   1481  C4'   G    47      65.192  18.836  67.033  1.00  0.00           C  
ATOM   1482  H4'   G    47      65.547  18.047  66.370  1.00  0.00           H  
ATOM   1483  O4'   G    47      64.270  19.529  66.161  1.00  0.00           O  
ATOM   1484  C1'   G    47      64.792  20.663  65.506  1.00  0.00           C  
ATOM   1485  H1'   G    47      64.608  20.644  64.432  1.00  0.00           H  
ATOM   1486  N9    G    47      64.192  22.015  65.901  1.00  0.00           N  
ATOM   1487  C8    G    47      63.497  22.232  67.063  1.00  0.00           C  
ATOM   1488  H8    G    47      63.295  21.399  67.719  1.00  0.00           H  
ATOM   1489  N7    G    47      63.137  23.476  67.228  1.00  0.00           N  
ATOM   1490  C5    G    47      63.644  24.080  66.122  1.00  0.00           C  
ATOM   1491  C6    G    47      63.730  25.464  65.770  1.00  0.00           C  
ATOM   1492  O6    G    47      63.312  26.396  66.491  1.00  0.00           O  
ATOM   1493  N1    G    47      64.330  25.708  64.533  1.00  0.00           N  
ATOM   1494  H1    G    47      64.412  26.674  64.250  1.00  0.00           H  
ATOM   1495  C2    G    47      64.984  24.691  63.820  1.00  0.00           C  
ATOM   1496  N2    G    47      65.545  25.037  62.644  1.00  0.00           N  
ATOM   1497  H21   G    47      65.581  26.009  62.372  1.00  0.00           H  
ATOM   1498  H22   G    47      66.194  24.313  62.371  1.00  0.00           H  
ATOM   1499  N3    G    47      65.103  23.433  64.181  1.00  0.00           N  
ATOM   1500  C4    G    47      64.359  23.212  65.327  1.00  0.00           C  
ATOM   1501  C3'   G    47      66.249  19.971  67.207  1.00  0.00           C  
ATOM   1502  H3'   G    47      65.904  20.753  67.884  1.00  0.00           H  
ATOM   1503  C2'   G    47      66.327  20.643  65.779  1.00  0.00           C  
ATOM   1504  H2'   G    47      66.787  21.619  65.935  1.00  0.00           H  
ATOM   1505  O2'   G    47      66.836  19.858  64.709  1.00  0.00           O  
ATOM   1506 HO2'   G    47      67.489  19.262  65.082  1.00  0.00           H  
ATOM   1507  O3'   G    47      67.478  19.482  67.723  1.00  0.00           O  
ATOM   1508  P     U    48      68.590  20.365  68.402  1.00  0.00           P  
ATOM   1509  OP1   U    48      69.780  19.487  68.498  1.00  0.00           O  
ATOM   1510  OP2   U    48      67.979  20.997  69.578  1.00  0.00           O  
ATOM   1511  O5'   U    48      68.948  21.502  67.392  1.00  0.00           O  
ATOM   1512  C5'   U    48      69.818  21.204  66.222  1.00  0.00           C  
ATOM   1513  H5'   U    48      69.253  20.452  65.670  1.00  0.00           H  
ATOM   1514 H5''   U    48      70.800  20.794  66.457  1.00  0.00           H  
ATOM   1515  C4'   U    48      69.978  22.439  65.316  1.00  0.00           C  
ATOM   1516  H4'   U    48      70.676  22.170  64.523  1.00  0.00           H  
ATOM   1517  O4'   U    48      68.709  22.920  64.783  1.00  0.00           O  
ATOM   1518  C1'   U    48      68.928  24.369  64.673  1.00  0.00           C  
ATOM   1519  H1'   U    48      68.781  24.632  63.626  1.00  0.00           H  
ATOM   1520  N1    U    48      67.841  25.120  65.494  1.00  0.00           N  
ATOM   1521  C6    U    48      67.347  24.553  66.716  1.00  0.00           C  
ATOM   1522  H6    U    48      67.509  23.520  66.988  1.00  0.00           H  
ATOM   1523  C5    U    48      66.646  25.423  67.545  1.00  0.00           C  
ATOM   1524  H5    U    48      66.381  25.183  68.564  1.00  0.00           H  
ATOM   1525  C4    U    48      66.362  26.806  67.219  1.00  0.00           C  
ATOM   1526  O4    U    48      65.775  27.627  67.926  1.00  0.00           O  
ATOM   1527  N3    U    48      66.820  27.224  66.003  1.00  0.00           N  
ATOM   1528  H3    U    48      66.741  28.209  65.794  1.00  0.00           H  
ATOM   1529  C2    U    48      67.640  26.505  65.162  1.00  0.00           C  
ATOM   1530  O2    U    48      68.160  27.057  64.149  1.00  0.00           O  
ATOM   1531  C3'   U    48      70.569  23.652  66.074  1.00  0.00           C  
ATOM   1532  H3'   U    48      69.944  23.812  66.953  1.00  0.00           H  
ATOM   1533  C2'   U    48      70.254  24.766  65.069  1.00  0.00           C  
ATOM   1534  H2'   U    48      70.207  25.746  65.545  1.00  0.00           H  
ATOM   1535  O2'   U    48      71.203  24.818  63.958  1.00  0.00           O  
ATOM   1536 HO2'   U    48      71.231  25.676  63.527  1.00  0.00           H  
ATOM   1537  O3'   U    48      71.945  23.601  66.283  1.00  0.00           O  
ATOM   1538  P     G    49      72.501  23.988  67.701  1.00  0.00           P  
ATOM   1539  OP1   G    49      73.910  23.625  67.706  1.00  0.00           O  
ATOM   1540  OP2   G    49      71.558  23.444  68.722  1.00  0.00           O  
ATOM   1541  O5'   G    49      72.422  25.504  67.802  1.00  0.00           O  
ATOM   1542  C5'   G    49      73.327  26.259  67.105  1.00  0.00           C  
ATOM   1543  H5'   G    49      73.241  25.941  66.066  1.00  0.00           H  
ATOM   1544 H5''   G    49      74.360  26.088  67.408  1.00  0.00           H  
ATOM   1545  C4'   G    49      72.985  27.692  67.146  1.00  0.00           C  
ATOM   1546  H4'   G    49      73.573  28.286  66.447  1.00  0.00           H  
ATOM   1547  O4'   G    49      71.631  27.977  66.879  1.00  0.00           O  
ATOM   1548  C1'   G    49      71.216  29.152  67.567  1.00  0.00           C  
ATOM   1549  H1'   G    49      71.053  30.000  66.901  1.00  0.00           H  
ATOM   1550  N9    G    49      70.082  28.660  68.398  1.00  0.00           N  
ATOM   1551  C8    G    49      69.611  27.373  68.619  1.00  0.00           C  
ATOM   1552  H8    G    49      70.045  26.524  68.113  1.00  0.00           H  
ATOM   1553  N7    G    49      68.633  27.247  69.458  1.00  0.00           N  
ATOM   1554  C5    G    49      68.474  28.537  70.035  1.00  0.00           C  
ATOM   1555  C6    G    49      67.755  28.950  71.231  1.00  0.00           C  
ATOM   1556  O6    G    49      67.147  28.305  72.088  1.00  0.00           O  
ATOM   1557  N1    G    49      67.980  30.292  71.411  1.00  0.00           N  
ATOM   1558  H1    G    49      67.512  30.730  72.191  1.00  0.00           H  
ATOM   1559  C2    G    49      68.937  31.055  70.782  1.00  0.00           C  
ATOM   1560  N2    G    49      69.102  32.204  71.227  1.00  0.00           N  
ATOM   1561  H21   G    49      68.452  32.658  71.853  1.00  0.00           H  
ATOM   1562  H22   G    49      69.907  32.661  70.823  1.00  0.00           H  
ATOM   1563  N3    G    49      69.549  30.666  69.689  1.00  0.00           N  
ATOM   1564  C4    G    49      69.326  29.365  69.318  1.00  0.00           C  
ATOM   1565  C3'   G    49      73.231  28.311  68.508  1.00  0.00           C  
ATOM   1566  H3'   G    49      72.751  27.715  69.284  1.00  0.00           H  
ATOM   1567  C2'   G    49      72.426  29.576  68.410  1.00  0.00           C  
ATOM   1568  H2'   G    49      72.141  29.964  69.388  1.00  0.00           H  
ATOM   1569  O2'   G    49      73.152  30.646  67.756  1.00  0.00           O  
ATOM   1570 HO2'   G    49      73.915  30.253  67.327  1.00  0.00           H  
ATOM   1571  O3'   G    49      74.640  28.453  68.704  1.00  0.00           O  
ATOM   1572  P     U    50      75.234  28.749  70.189  1.00  0.00           P  
ATOM   1573  OP1   U    50      76.707  28.638  70.085  1.00  0.00           O  
ATOM   1574  OP2   U    50      74.504  27.917  71.148  1.00  0.00           O  
ATOM   1575  O5'   U    50      74.989  30.229  70.561  1.00  0.00           O  
ATOM   1576  C5'   U    50      75.376  30.931  71.795  1.00  0.00           C  
ATOM   1577  H5'   U    50      76.427  31.213  71.747  1.00  0.00           H  
ATOM   1578 H5''   U    50      75.044  30.329  72.642  1.00  0.00           H  
ATOM   1579  C4'   U    50      74.607  32.345  71.854  1.00  0.00           C  
ATOM   1580  H4'   U    50      74.858  33.072  72.626  1.00  0.00           H  
ATOM   1581  O4'   U    50      74.973  33.050  70.665  1.00  0.00           O  
ATOM   1582  C1'   U    50      73.944  33.907  70.251  1.00  0.00           C  
ATOM   1583  H1'   U    50      73.800  34.710  70.973  1.00  0.00           H  
ATOM   1584  N1    U    50      74.072  34.452  68.803  1.00  0.00           N  
ATOM   1585  C6    U    50      74.366  33.583  67.802  1.00  0.00           C  
ATOM   1586  H6    U    50      74.695  32.575  68.004  1.00  0.00           H  
ATOM   1587  C5    U    50      74.256  34.035  66.546  1.00  0.00           C  
ATOM   1588  H5    U    50      74.406  33.337  65.735  1.00  0.00           H  
ATOM   1589  C4    U    50      73.850  35.416  66.254  1.00  0.00           C  
ATOM   1590  O4    U    50      73.853  35.754  65.098  1.00  0.00           O  
ATOM   1591  N3    U    50      73.635  36.219  67.302  1.00  0.00           N  
ATOM   1592  H3    U    50      73.189  37.110  67.137  1.00  0.00           H  
ATOM   1593  C2    U    50      73.690  35.811  68.627  1.00  0.00           C  
ATOM   1594  O2    U    50      73.383  36.574  69.537  1.00  0.00           O  
ATOM   1595  C3'   U    50      73.071  32.187  71.729  1.00  0.00           C  
ATOM   1596  H3'   U    50      72.846  31.136  71.550  1.00  0.00           H  
ATOM   1597  C2'   U    50      72.699  33.032  70.464  1.00  0.00           C  
ATOM   1598  H2'   U    50      72.604  32.382  69.594  1.00  0.00           H  
ATOM   1599  O2'   U    50      71.550  33.800  70.631  1.00  0.00           O  
ATOM   1600 HO2'   U    50      71.771  34.527  71.218  1.00  0.00           H  
ATOM   1601  O3'   U    50      72.410  32.618  72.917  1.00  0.00           O  
ATOM   1602  P     A    51      72.644  31.921  74.385  1.00  0.00           P  
ATOM   1603  OP1   A    51      73.402  32.874  75.235  1.00  0.00           O  
ATOM   1604  OP2   A    51      73.082  30.518  74.216  1.00  0.00           O  
ATOM   1605  O5'   A    51      71.212  31.769  75.050  1.00  0.00           O  
ATOM   1606  C5'   A    51      70.146  31.115  74.429  1.00  0.00           C  
ATOM   1607  H5'   A    51      70.395  30.082  74.187  1.00  0.00           H  
ATOM   1608 H5''   A    51      69.939  31.621  73.486  1.00  0.00           H  
ATOM   1609  C4'   A    51      68.827  31.133  75.193  1.00  0.00           C  
ATOM   1610  H4'   A    51      68.118  30.580  74.577  1.00  0.00           H  
ATOM   1611  O4'   A    51      69.009  30.469  76.396  1.00  0.00           O  
ATOM   1612  C1'   A    51      68.950  31.347  77.456  1.00  0.00           C  
ATOM   1613  H1'   A    51      68.032  31.301  78.041  1.00  0.00           H  
ATOM   1614  N9    A    51      69.897  31.050  78.511  1.00  0.00           N  
ATOM   1615  C8    A    51      71.211  30.648  78.448  1.00  0.00           C  
ATOM   1616  H8    A    51      71.704  30.579  77.490  1.00  0.00           H  
ATOM   1617  N7    A    51      71.850  30.394  79.541  1.00  0.00           N  
ATOM   1618  C5    A    51      70.859  30.698  80.491  1.00  0.00           C  
ATOM   1619  C6    A    51      70.830  30.910  81.901  1.00  0.00           C  
ATOM   1620  N6    A    51      71.890  30.796  82.639  1.00  0.00           N  
ATOM   1621  H61   A    51      71.806  30.774  83.645  1.00  0.00           H  
ATOM   1622  H62   A    51      72.790  30.566  82.243  1.00  0.00           H  
ATOM   1623  N1    A    51      69.821  31.451  82.519  1.00  0.00           N  
ATOM   1624  C2    A    51      68.796  31.841  81.762  1.00  0.00           C  
ATOM   1625  H2    A    51      67.950  32.205  82.325  1.00  0.00           H  
ATOM   1626  N3    A    51      68.654  31.800  80.463  1.00  0.00           N  
ATOM   1627  C4    A    51      69.728  31.230  79.884  1.00  0.00           C  
ATOM   1628  C3'   A    51      68.310  32.516  75.537  1.00  0.00           C  
ATOM   1629  H3'   A    51      68.778  33.193  74.822  1.00  0.00           H  
ATOM   1630  C2'   A    51      68.975  32.798  76.879  1.00  0.00           C  
ATOM   1631  H2'   A    51      70.012  33.122  76.798  1.00  0.00           H  
ATOM   1632  O2'   A    51      68.173  33.621  77.734  1.00  0.00           O  
ATOM   1633 HO2'   A    51      68.396  34.523  77.493  1.00  0.00           H  
ATOM   1634  O3'   A    51      66.904  32.471  75.510  1.00  0.00           O  
ATOM   1635  P     G    52      66.159  32.742  74.061  1.00  0.00           P  
ATOM   1636  OP1   G    52      64.881  32.011  74.097  1.00  0.00           O  
ATOM   1637  OP2   G    52      66.998  32.378  72.935  1.00  0.00           O  
ATOM   1638  O5'   G    52      65.970  34.299  74.045  1.00  0.00           O  
ATOM   1639  C5'   G    52      64.909  34.966  74.673  1.00  0.00           C  
ATOM   1640  H5'   G    52      64.695  34.681  75.703  1.00  0.00           H  
ATOM   1641 H5''   G    52      63.973  34.646  74.215  1.00  0.00           H  
ATOM   1642  C4'   G    52      64.960  36.481  74.603  1.00  0.00           C  
ATOM   1643  H4'   G    52      64.009  36.908  74.921  1.00  0.00           H  
ATOM   1644  O4'   G    52      66.044  37.167  75.282  1.00  0.00           O  
ATOM   1645  C1'   G    52      66.950  37.754  74.391  1.00  0.00           C  
ATOM   1646  H1'   G    52      67.294  38.680  74.854  1.00  0.00           H  
ATOM   1647  N9    G    52      68.154  36.980  74.055  1.00  0.00           N  
ATOM   1648  C8    G    52      68.574  35.811  74.502  1.00  0.00           C  
ATOM   1649  H8    G    52      67.966  35.209  75.161  1.00  0.00           H  
ATOM   1650  N7    G    52      69.715  35.417  73.913  1.00  0.00           N  
ATOM   1651  C5    G    52      70.104  36.490  73.116  1.00  0.00           C  
ATOM   1652  C6    G    52      71.195  36.704  72.285  1.00  0.00           C  
ATOM   1653  O6    G    52      72.220  36.052  72.209  1.00  0.00           O  
ATOM   1654  N1    G    52      71.054  37.756  71.345  1.00  0.00           N  
ATOM   1655  H1    G    52      71.790  37.870  70.663  1.00  0.00           H  
ATOM   1656  C2    G    52      70.056  38.741  71.498  1.00  0.00           C  
ATOM   1657  N2    G    52      70.031  39.730  70.666  1.00  0.00           N  
ATOM   1658  H21   G    52      70.703  39.829  69.919  1.00  0.00           H  
ATOM   1659  H22   G    52      69.430  40.539  70.600  1.00  0.00           H  
ATOM   1660  N3    G    52      69.095  38.668  72.433  1.00  0.00           N  
ATOM   1661  C4    G    52      69.122  37.491  73.172  1.00  0.00           C  
ATOM   1662  C3'   G    52      65.148  36.897  73.121  1.00  0.00           C  
ATOM   1663  H3'   G    52      65.634  36.053  72.632  1.00  0.00           H  
ATOM   1664  C2'   G    52      66.106  38.079  73.133  1.00  0.00           C  
ATOM   1665  H2'   G    52      66.636  38.140  72.183  1.00  0.00           H  
ATOM   1666  O2'   G    52      65.287  39.241  73.417  1.00  0.00           O  
ATOM   1667 HO2'   G    52      64.389  38.957  73.235  1.00  0.00           H  
ATOM   1668  O3'   G    52      63.924  37.289  72.476  1.00  0.00           O  
ATOM   1669  P     A    53      63.654  36.777  70.970  1.00  0.00           P  
ATOM   1670  OP1   A    53      62.263  37.087  70.616  1.00  0.00           O  
ATOM   1671  OP2   A    53      64.074  35.328  70.942  1.00  0.00           O  
ATOM   1672  O5'   A    53      64.642  37.541  70.076  1.00  0.00           O  
ATOM   1673  C5'   A    53      64.572  38.935  70.009  1.00  0.00           C  
ATOM   1674  H5'   A    53      64.735  39.432  70.966  1.00  0.00           H  
ATOM   1675 H5''   A    53      63.641  39.231  69.524  1.00  0.00           H  
ATOM   1676  C4'   A    53      65.669  39.436  69.016  1.00  0.00           C  
ATOM   1677  H4'   A    53      65.597  40.514  68.876  1.00  0.00           H  
ATOM   1678  O4'   A    53      66.939  39.221  69.609  1.00  0.00           O  
ATOM   1679  C1'   A    53      67.876  38.737  68.651  1.00  0.00           C  
ATOM   1680  H1'   A    53      68.834  39.255  68.608  1.00  0.00           H  
ATOM   1681  N9    A    53      68.240  37.249  68.908  1.00  0.00           N  
ATOM   1682  C8    A    53      67.862  36.365  69.878  1.00  0.00           C  
ATOM   1683  H8    A    53      67.228  36.634  70.710  1.00  0.00           H  
ATOM   1684  N7    A    53      68.205  35.091  69.642  1.00  0.00           N  
ATOM   1685  C5    A    53      68.928  35.240  68.434  1.00  0.00           C  
ATOM   1686  C6    A    53      69.562  34.390  67.540  1.00  0.00           C  
ATOM   1687  N6    A    53      69.677  33.065  67.606  1.00  0.00           N  
ATOM   1688  H61   A    53      70.217  32.621  66.876  1.00  0.00           H  
ATOM   1689  H62   A    53      69.372  32.606  68.452  1.00  0.00           H  
ATOM   1690  N1    A    53      70.301  34.825  66.548  1.00  0.00           N  
ATOM   1691  C2    A    53      70.309  36.108  66.353  1.00  0.00           C  
ATOM   1692  H2    A    53      70.879  36.412  65.488  1.00  0.00           H  
ATOM   1693  N3    A    53      69.684  37.052  66.980  1.00  0.00           N  
ATOM   1694  C4    A    53      69.061  36.548  68.086  1.00  0.00           C  
ATOM   1695  C3'   A    53      65.730  38.655  67.675  1.00  0.00           C  
ATOM   1696  H3'   A    53      65.387  37.621  67.682  1.00  0.00           H  
ATOM   1697  C2'   A    53      67.213  38.918  67.317  1.00  0.00           C  
ATOM   1698  H2'   A    53      67.587  38.260  66.534  1.00  0.00           H  
ATOM   1699  O2'   A    53      67.549  40.219  66.903  1.00  0.00           O  
ATOM   1700 HO2'   A    53      66.899  40.834  67.252  1.00  0.00           H  
ATOM   1701  O3'   A    53      64.915  39.457  66.851  1.00  0.00           O  
ATOM   1702  P     A    54      63.684  38.762  66.171  1.00  0.00           P  
ATOM   1703  OP1   A    54      63.055  39.697  65.290  1.00  0.00           O  
ATOM   1704  OP2   A    54      62.835  38.063  67.163  1.00  0.00           O  
ATOM   1705  O5'   A    54      64.328  37.625  65.257  1.00  0.00           O  
ATOM   1706  C5'   A    54      65.091  38.016  64.064  1.00  0.00           C  
ATOM   1707  H5'   A    54      65.733  38.864  64.307  1.00  0.00           H  
ATOM   1708 H5''   A    54      64.289  38.387  63.427  1.00  0.00           H  
ATOM   1709  C4'   A    54      66.049  37.091  63.383  1.00  0.00           C  
ATOM   1710  H4'   A    54      66.450  37.624  62.521  1.00  0.00           H  
ATOM   1711  O4'   A    54      67.226  36.704  64.171  1.00  0.00           O  
ATOM   1712  C1'   A    54      67.458  35.357  64.101  1.00  0.00           C  
ATOM   1713  H1'   A    54      68.532  35.233  63.966  1.00  0.00           H  
ATOM   1714  N9    A    54      67.048  34.558  65.280  1.00  0.00           N  
ATOM   1715  C8    A    54      66.410  34.978  66.457  1.00  0.00           C  
ATOM   1716  H8    A    54      66.194  36.028  66.589  1.00  0.00           H  
ATOM   1717  N7    A    54      66.127  34.000  67.297  1.00  0.00           N  
ATOM   1718  C5    A    54      66.666  32.866  66.632  1.00  0.00           C  
ATOM   1719  C6    A    54      66.642  31.467  66.830  1.00  0.00           C  
ATOM   1720  N6    A    54      66.059  30.845  67.884  1.00  0.00           N  
ATOM   1721  H61   A    54      66.083  29.837  67.823  1.00  0.00           H  
ATOM   1722  H62   A    54      65.855  31.329  68.747  1.00  0.00           H  
ATOM   1723  N1    A    54      67.134  30.577  65.987  1.00  0.00           N  
ATOM   1724  C2    A    54      67.675  31.086  64.913  1.00  0.00           C  
ATOM   1725  H2    A    54      68.058  30.375  64.197  1.00  0.00           H  
ATOM   1726  N3    A    54      67.776  32.342  64.530  1.00  0.00           N  
ATOM   1727  C4    A    54      67.214  33.204  65.440  1.00  0.00           C  
ATOM   1728  C3'   A    54      65.427  35.757  62.989  1.00  0.00           C  
ATOM   1729  H3'   A    54      64.832  35.305  63.782  1.00  0.00           H  
ATOM   1730  C2'   A    54      66.732  34.957  62.856  1.00  0.00           C  
ATOM   1731  H2'   A    54      66.496  33.908  63.034  1.00  0.00           H  
ATOM   1732  O2'   A    54      67.521  35.041  61.657  1.00  0.00           O  
ATOM   1733 HO2'   A    54      68.119  34.306  61.502  1.00  0.00           H  
ATOM   1734  O3'   A    54      64.606  35.718  61.810  1.00  0.00           O  
ATOM   1735  P     C    55      63.538  34.656  61.596  1.00  0.00           P  
ATOM   1736  OP1   C    55      62.659  35.178  60.538  1.00  0.00           O  
ATOM   1737  OP2   C    55      62.832  34.323  62.812  1.00  0.00           O  
ATOM   1738  O5'   C    55      64.296  33.351  61.110  1.00  0.00           O  
ATOM   1739  C5'   C    55      65.147  33.331  59.961  1.00  0.00           C  
ATOM   1740  H5'   C    55      65.816  34.190  60.008  1.00  0.00           H  
ATOM   1741 H5''   C    55      64.534  33.384  59.062  1.00  0.00           H  
ATOM   1742  C4'   C    55      65.875  32.034  59.967  1.00  0.00           C  
ATOM   1743  H4'   C    55      66.659  32.100  59.212  1.00  0.00           H  
ATOM   1744  O4'   C    55      66.519  31.734  61.219  1.00  0.00           O  
ATOM   1745  C1'   C    55      66.252  30.367  61.510  1.00  0.00           C  
ATOM   1746  H1'   C    55      67.176  29.814  61.676  1.00  0.00           H  
ATOM   1747  N1    C    55      65.344  30.060  62.655  1.00  0.00           N  
ATOM   1748  C6    C    55      64.882  31.144  63.364  1.00  0.00           C  
ATOM   1749  H6    C    55      65.138  32.143  63.044  1.00  0.00           H  
ATOM   1750  C5    C    55      64.133  30.900  64.457  1.00  0.00           C  
ATOM   1751  H5    C    55      63.780  31.822  64.893  1.00  0.00           H  
ATOM   1752  C4    C    55      64.008  29.557  64.906  1.00  0.00           C  
ATOM   1753  N4    C    55      63.428  29.296  66.056  1.00  0.00           N  
ATOM   1754  H41   C    55      63.352  28.318  66.297  1.00  0.00           H  
ATOM   1755  H42   C    55      63.260  29.983  66.777  1.00  0.00           H  
ATOM   1756  N3    C    55      64.464  28.513  64.220  1.00  0.00           N  
ATOM   1757  C2    C    55      65.190  28.775  63.134  1.00  0.00           C  
ATOM   1758  O2    C    55      65.712  27.844  62.532  1.00  0.00           O  
ATOM   1759  C3'   C    55      64.906  30.916  59.541  1.00  0.00           C  
ATOM   1760  H3'   C    55      63.915  31.067  59.967  1.00  0.00           H  
ATOM   1761  C2'   C    55      65.682  29.743  60.241  1.00  0.00           C  
ATOM   1762  H2'   C    55      65.008  28.915  60.462  1.00  0.00           H  
ATOM   1763  O2'   C    55      66.730  29.393  59.364  1.00  0.00           O  
ATOM   1764 HO2'   C    55      66.278  29.586  58.539  1.00  0.00           H  
ATOM   1765  O3'   C    55      64.874  30.848  58.129  1.00  0.00           O  
ATOM   1766  P     C    56      63.507  30.739  57.358  1.00  0.00           P  
ATOM   1767  OP1   C    56      63.814  30.955  55.971  1.00  0.00           O  
ATOM   1768  OP2   C    56      62.389  31.460  57.972  1.00  0.00           O  
ATOM   1769  O5'   C    56      63.275  29.198  57.681  1.00  0.00           O  
ATOM   1770  C5'   C    56      63.917  28.153  56.973  1.00  0.00           C  
ATOM   1771  H5'   C    56      64.996  28.307  56.949  1.00  0.00           H  
ATOM   1772 H5''   C    56      63.563  28.233  55.945  1.00  0.00           H  
ATOM   1773  C4'   C    56      63.635  26.770  57.581  1.00  0.00           C  
ATOM   1774  H4'   C    56      64.041  25.962  56.972  1.00  0.00           H  
ATOM   1775  O4'   C    56      64.045  26.635  58.922  1.00  0.00           O  
ATOM   1776  C1'   C    56      63.364  25.705  59.649  1.00  0.00           C  
ATOM   1777  H1'   C    56      64.050  24.866  59.764  1.00  0.00           H  
ATOM   1778  N1    C    56      62.642  26.263  60.833  1.00  0.00           N  
ATOM   1779  C6    C    56      62.547  27.573  61.077  1.00  0.00           C  
ATOM   1780  H6    C    56      62.883  28.261  60.316  1.00  0.00           H  
ATOM   1781  C5    C    56      61.972  27.976  62.225  1.00  0.00           C  
ATOM   1782  H5    C    56      62.009  29.045  62.374  1.00  0.00           H  
ATOM   1783  C4    C    56      61.689  26.974  63.204  1.00  0.00           C  
ATOM   1784  N4    C    56      61.213  27.331  64.381  1.00  0.00           N  
ATOM   1785  H41   C    56      60.929  26.595  65.011  1.00  0.00           H  
ATOM   1786  H42   C    56      61.375  28.290  64.656  1.00  0.00           H  
ATOM   1787  N3    C    56      61.743  25.601  62.976  1.00  0.00           N  
ATOM   1788  C2    C    56      62.222  25.268  61.760  1.00  0.00           C  
ATOM   1789  O2    C    56      62.271  24.073  61.483  1.00  0.00           O  
ATOM   1790  C3'   C    56      62.178  26.374  57.556  1.00  0.00           C  
ATOM   1791  H3'   C    56      61.660  27.245  57.956  1.00  0.00           H  
ATOM   1792  C2'   C    56      62.337  25.310  58.622  1.00  0.00           C  
ATOM   1793  H2'   C    56      61.378  25.233  59.134  1.00  0.00           H  
ATOM   1794  O2'   C    56      62.723  24.072  58.103  1.00  0.00           O  
ATOM   1795 HO2'   C    56      62.137  23.798  57.393  1.00  0.00           H  
ATOM   1796  O3'   C    56      61.732  25.835  56.248  1.00  0.00           O  
ATOM   1797  P     A    57      60.160  25.689  55.990  1.00  0.00           P  
ATOM   1798  OP1   A    57      59.949  25.440  54.547  1.00  0.00           O  
ATOM   1799  OP2   A    57      59.481  26.810  56.665  1.00  0.00           O  
ATOM   1800  O5'   A    57      59.787  24.352  56.758  1.00  0.00           O  
ATOM   1801  C5'   A    57      59.697  23.095  56.050  1.00  0.00           C  
ATOM   1802  H5'   A    57      60.507  22.867  55.357  1.00  0.00           H  
ATOM   1803 H5''   A    57      58.727  22.988  55.565  1.00  0.00           H  
ATOM   1804  C4'   A    57      59.588  21.948  57.147  1.00  0.00           C  
ATOM   1805  H4'   A    57      60.098  21.057  56.782  1.00  0.00           H  
ATOM   1806  O4'   A    57      60.260  22.256  58.388  1.00  0.00           O  
ATOM   1807  C1'   A    57      59.657  21.629  59.463  1.00  0.00           C  
ATOM   1808  H1'   A    57      60.300  20.894  59.949  1.00  0.00           H  
ATOM   1809  N9    A    57      59.213  22.671  60.372  1.00  0.00           N  
ATOM   1810  C8    A    57      59.212  24.038  60.200  1.00  0.00           C  
ATOM   1811  H8    A    57      59.585  24.522  59.309  1.00  0.00           H  
ATOM   1812  N7    A    57      58.609  24.667  61.121  1.00  0.00           N  
ATOM   1813  C5    A    57      58.205  23.640  61.977  1.00  0.00           C  
ATOM   1814  C6    A    57      57.340  23.597  63.120  1.00  0.00           C  
ATOM   1815  N6    A    57      56.746  24.585  63.720  1.00  0.00           N  
ATOM   1816  H61   A    57      56.256  24.171  64.500  1.00  0.00           H  
ATOM   1817  H62   A    57      56.925  25.578  63.660  1.00  0.00           H  
ATOM   1818  N1    A    57      57.020  22.486  63.744  1.00  0.00           N  
ATOM   1819  C2    A    57      57.427  21.384  63.249  1.00  0.00           C  
ATOM   1820  H2    A    57      57.269  20.552  63.919  1.00  0.00           H  
ATOM   1821  N3    A    57      58.120  21.195  62.086  1.00  0.00           N  
ATOM   1822  C4    A    57      58.536  22.387  61.498  1.00  0.00           C  
ATOM   1823  C3'   A    57      58.185  21.592  57.605  1.00  0.00           C  
ATOM   1824  H3'   A    57      57.678  22.475  57.993  1.00  0.00           H  
ATOM   1825  C2'   A    57      58.547  20.780  58.853  1.00  0.00           C  
ATOM   1826  H2'   A    57      57.689  20.698  59.520  1.00  0.00           H  
ATOM   1827  O2'   A    57      59.159  19.581  58.476  1.00  0.00           O  
ATOM   1828 HO2'   A    57      58.658  19.173  57.766  1.00  0.00           H  
ATOM   1829  O3'   A    57      57.374  20.949  56.587  1.00  0.00           O  
ATOM   1830  P     G    58      55.789  21.227  56.819  1.00  0.00           P  
ATOM   1831  OP1   G    58      55.181  20.585  55.652  1.00  0.00           O  
ATOM   1832  OP2   G    58      55.517  22.619  57.128  1.00  0.00           O  
ATOM   1833  O5'   G    58      55.388  20.334  58.076  1.00  0.00           O  
ATOM   1834  C5'   G    58      55.493  18.932  58.082  1.00  0.00           C  
ATOM   1835  H5'   G    58      56.479  18.604  57.752  1.00  0.00           H  
ATOM   1836 H5''   G    58      54.699  18.475  57.492  1.00  0.00           H  
ATOM   1837  C4'   G    58      55.214  18.472  59.531  1.00  0.00           C  
ATOM   1838  H4'   G    58      55.387  17.407  59.685  1.00  0.00           H  
ATOM   1839  O4'   G    58      55.801  19.319  60.469  1.00  0.00           O  
ATOM   1840  C1'   G    58      55.021  19.784  61.538  1.00  0.00           C  
ATOM   1841  H1'   G    58      55.376  19.540  62.539  1.00  0.00           H  
ATOM   1842  N9    G    58      54.838  21.203  61.507  1.00  0.00           N  
ATOM   1843  C8    G    58      55.294  22.145  60.657  1.00  0.00           C  
ATOM   1844  H8    G    58      56.032  21.887  59.912  1.00  0.00           H  
ATOM   1845  N7    G    58      54.855  23.316  60.895  1.00  0.00           N  
ATOM   1846  C5    G    58      54.071  23.213  61.996  1.00  0.00           C  
ATOM   1847  C6    G    58      53.312  24.125  62.824  1.00  0.00           C  
ATOM   1848  O6    G    58      53.270  25.375  62.865  1.00  0.00           O  
ATOM   1849  N1    G    58      52.553  23.527  63.823  1.00  0.00           N  
ATOM   1850  H1    G    58      52.097  24.152  64.472  1.00  0.00           H  
ATOM   1851  C2    G    58      52.554  22.221  64.018  1.00  0.00           C  
ATOM   1852  N2    G    58      51.903  21.889  65.049  1.00  0.00           N  
ATOM   1853  H21   G    58      51.476  22.582  65.647  1.00  0.00           H  
ATOM   1854  H22   G    58      51.945  20.916  65.318  1.00  0.00           H  
ATOM   1855  N3    G    58      53.239  21.306  63.374  1.00  0.00           N  
ATOM   1856  C4    G    58      54.084  21.883  62.404  1.00  0.00           C  
ATOM   1857  C3'   G    58      53.735  18.777  59.872  1.00  0.00           C  
ATOM   1858  H3'   G    58      53.409  19.692  59.377  1.00  0.00           H  
ATOM   1859  C2'   G    58      53.745  18.976  61.411  1.00  0.00           C  
ATOM   1860  H2'   G    58      52.816  19.472  61.691  1.00  0.00           H  
ATOM   1861  O2'   G    58      53.835  17.692  62.152  1.00  0.00           O  
ATOM   1862 HO2'   G    58      53.740  17.814  63.099  1.00  0.00           H  
ATOM   1863  O3'   G    58      52.956  17.656  59.484  1.00  0.00           O  
ATOM   1864  P     A    59      51.530  17.796  58.789  1.00  0.00           P  
ATOM   1865  OP1   A    59      51.000  16.487  58.343  1.00  0.00           O  
ATOM   1866  OP2   A    59      51.526  18.863  57.706  1.00  0.00           O  
ATOM   1867  O5'   A    59      50.657  18.340  60.040  1.00  0.00           O  
ATOM   1868  C5'   A    59      50.316  17.505  61.111  1.00  0.00           C  
ATOM   1869  H5'   A    59      51.224  17.297  61.677  1.00  0.00           H  
ATOM   1870 H5''   A    59      49.952  16.561  60.706  1.00  0.00           H  
ATOM   1871  C4'   A    59      49.360  18.242  62.042  1.00  0.00           C  
ATOM   1872  H4'   A    59      49.168  17.702  62.970  1.00  0.00           H  
ATOM   1873  O4'   A    59      50.093  19.377  62.473  1.00  0.00           O  
ATOM   1874  C1'   A    59      49.199  20.449  62.767  1.00  0.00           C  
ATOM   1875  H1'   A    59      49.196  20.668  63.835  1.00  0.00           H  
ATOM   1876  N9    A    59      49.508  21.769  62.115  1.00  0.00           N  
ATOM   1877  C8    A    59      50.467  21.984  61.124  1.00  0.00           C  
ATOM   1878  H8    A    59      50.909  21.175  60.560  1.00  0.00           H  
ATOM   1879  N7    A    59      50.792  23.225  60.917  1.00  0.00           N  
ATOM   1880  C5    A    59      50.080  23.928  61.880  1.00  0.00           C  
ATOM   1881  C6    A    59      49.947  25.282  62.210  1.00  0.00           C  
ATOM   1882  N6    A    59      50.509  26.363  61.648  1.00  0.00           N  
ATOM   1883  H61   A    59      50.465  27.119  62.316  1.00  0.00           H  
ATOM   1884  H62   A    59      51.324  26.310  61.053  1.00  0.00           H  
ATOM   1885  N1    A    59      49.241  25.582  63.271  1.00  0.00           N  
ATOM   1886  C2    A    59      48.713  24.609  63.980  1.00  0.00           C  
ATOM   1887  H2    A    59      48.110  24.926  64.818  1.00  0.00           H  
ATOM   1888  N3    A    59      48.728  23.321  63.749  1.00  0.00           N  
ATOM   1889  C4    A    59      49.392  23.007  62.658  1.00  0.00           C  
ATOM   1890  C3'   A    59      47.978  18.718  61.564  1.00  0.00           C  
ATOM   1891  H3'   A    59      47.941  18.984  60.508  1.00  0.00           H  
ATOM   1892  C2'   A    59      47.753  19.989  62.460  1.00  0.00           C  
ATOM   1893  H2'   A    59      47.292  20.798  61.894  1.00  0.00           H  
ATOM   1894  O2'   A    59      47.021  19.723  63.653  1.00  0.00           O  
ATOM   1895 HO2'   A    59      46.374  20.415  63.807  1.00  0.00           H  
ATOM   1896  O3'   A    59      47.048  17.663  61.770  1.00  0.00           O  
ATOM   1897  P     U    60      45.584  17.680  61.139  1.00  0.00           P  
ATOM   1898  OP1   U    60      45.008  16.424  61.626  1.00  0.00           O  
ATOM   1899  OP2   U    60      45.570  18.011  59.682  1.00  0.00           O  
ATOM   1900  O5'   U    60      44.767  18.796  61.801  1.00  0.00           O  
ATOM   1901  C5'   U    60      44.137  18.721  63.050  1.00  0.00           C  
ATOM   1902  H5'   U    60      44.853  18.380  63.798  1.00  0.00           H  
ATOM   1903 H5''   U    60      43.255  18.109  62.863  1.00  0.00           H  
ATOM   1904  C4'   U    60      43.493  20.016  63.458  1.00  0.00           C  
ATOM   1905  H4'   U    60      43.028  20.016  64.443  1.00  0.00           H  
ATOM   1906  O4'   U    60      44.527  20.997  63.400  1.00  0.00           O  
ATOM   1907  C1'   U    60      43.915  22.231  63.259  1.00  0.00           C  
ATOM   1908  H1'   U    60      43.927  22.695  64.245  1.00  0.00           H  
ATOM   1909  N1    U    60      44.782  22.954  62.236  1.00  0.00           N  
ATOM   1910  C6    U    60      45.086  22.394  60.986  1.00  0.00           C  
ATOM   1911  H6    U    60      44.618  21.484  60.641  1.00  0.00           H  
ATOM   1912  C5    U    60      45.872  23.035  60.157  1.00  0.00           C  
ATOM   1913  H5    U    60      46.151  22.666  59.181  1.00  0.00           H  
ATOM   1914  C4    U    60      46.321  24.334  60.407  1.00  0.00           C  
ATOM   1915  O4    U    60      46.939  25.077  59.704  1.00  0.00           O  
ATOM   1916  N3    U    60      45.980  24.817  61.648  1.00  0.00           N  
ATOM   1917  H3    U    60      46.374  25.683  61.986  1.00  0.00           H  
ATOM   1918  C2    U    60      45.328  24.139  62.688  1.00  0.00           C  
ATOM   1919  O2    U    60      45.299  24.577  63.800  1.00  0.00           O  
ATOM   1920  C3'   U    60      42.495  20.676  62.452  1.00  0.00           C  
ATOM   1921  H3'   U    60      42.881  20.635  61.433  1.00  0.00           H  
ATOM   1922  C2'   U    60      42.444  22.121  62.842  1.00  0.00           C  
ATOM   1923  H2'   U    60      42.163  22.724  61.978  1.00  0.00           H  
ATOM   1924  O2'   U    60      41.571  22.387  63.939  1.00  0.00           O  
ATOM   1925 HO2'   U    60      40.699  22.170  63.602  1.00  0.00           H  
ATOM   1926  O3'   U    60      41.213  20.013  62.662  1.00  0.00           O  
ATOM   1927  P     A    61      39.940  20.433  61.782  1.00  0.00           P  
ATOM   1928  OP1   A    61      38.951  19.301  61.811  1.00  0.00           O  
ATOM   1929  OP2   A    61      40.309  20.873  60.437  1.00  0.00           O  
ATOM   1930  O5'   A    61      39.214  21.658  62.473  1.00  0.00           O  
ATOM   1931  C5'   A    61      38.380  21.369  63.555  1.00  0.00           C  
ATOM   1932  H5'   A    61      38.949  20.793  64.285  1.00  0.00           H  
ATOM   1933 H5''   A    61      37.549  20.774  63.178  1.00  0.00           H  
ATOM   1934  C4'   A    61      37.781  22.671  64.178  1.00  0.00           C  
ATOM   1935  H4'   A    61      37.220  22.432  65.082  1.00  0.00           H  
ATOM   1936  O4'   A    61      38.833  23.591  64.575  1.00  0.00           O  
ATOM   1937  C1'   A    61      38.658  24.877  64.008  1.00  0.00           C  
ATOM   1938  H1'   A    61      38.777  25.664  64.752  1.00  0.00           H  
ATOM   1939  N9    A    61      39.615  25.088  62.882  1.00  0.00           N  
ATOM   1940  C8    A    61      39.453  24.657  61.570  1.00  0.00           C  
ATOM   1941  H8    A    61      38.664  23.986  61.265  1.00  0.00           H  
ATOM   1942  N7    A    61      40.363  25.074  60.723  1.00  0.00           N  
ATOM   1943  C5    A    61      41.247  25.733  61.595  1.00  0.00           C  
ATOM   1944  C6    A    61      42.425  26.488  61.401  1.00  0.00           C  
ATOM   1945  N6    A    61      43.056  26.634  60.234  1.00  0.00           N  
ATOM   1946  H61   A    61      43.986  27.026  60.243  1.00  0.00           H  
ATOM   1947  H62   A    61      42.474  26.632  59.408  1.00  0.00           H  
ATOM   1948  N1    A    61      43.113  26.965  62.436  1.00  0.00           N  
ATOM   1949  C2    A    61      42.619  26.807  63.686  1.00  0.00           C  
ATOM   1950  H2    A    61      43.208  27.158  64.520  1.00  0.00           H  
ATOM   1951  N3    A    61      41.480  26.179  64.009  1.00  0.00           N  
ATOM   1952  C4    A    61      40.842  25.711  62.891  1.00  0.00           C  
ATOM   1953  C3'   A    61      36.800  23.471  63.276  1.00  0.00           C  
ATOM   1954  H3'   A    61      36.987  23.229  62.229  1.00  0.00           H  
ATOM   1955  C2'   A    61      37.136  24.941  63.560  1.00  0.00           C  
ATOM   1956  H2'   A    61      37.116  25.465  62.604  1.00  0.00           H  
ATOM   1957  O2'   A    61      36.385  25.572  64.555  1.00  0.00           O  
ATOM   1958 HO2'   A    61      35.564  25.075  64.569  1.00  0.00           H  
ATOM   1959  O3'   A    61      35.388  23.351  63.482  1.00  0.00           O  
ATOM   1960  P     U    62      34.504  22.250  62.748  1.00  0.00           P  
ATOM   1961  OP1   U    62      33.111  22.294  63.281  1.00  0.00           O  
ATOM   1962  OP2   U    62      35.188  20.986  62.781  1.00  0.00           O  
ATOM   1963  O5'   U    62      34.371  22.737  61.313  1.00  0.00           O  
ATOM   1964  C5'   U    62      33.182  23.525  60.930  1.00  0.00           C  
ATOM   1965  H5'   U    62      33.202  24.475  61.464  1.00  0.00           H  
ATOM   1966 H5''   U    62      32.277  23.012  61.256  1.00  0.00           H  
ATOM   1967  C4'   U    62      33.154  23.743  59.486  1.00  0.00           C  
ATOM   1968  H4'   U    62      32.134  24.102  59.350  1.00  0.00           H  
ATOM   1969  O4'   U    62      33.967  24.830  59.198  1.00  0.00           O  
ATOM   1970  C1'   U    62      34.336  24.728  57.890  1.00  0.00           C  
ATOM   1971  H1'   U    62      33.901  25.537  57.303  1.00  0.00           H  
ATOM   1972  N1    U    62      35.829  24.644  57.883  1.00  0.00           N  
ATOM   1973  C6    U    62      36.672  23.969  58.793  1.00  0.00           C  
ATOM   1974  H6    U    62      36.183  23.489  59.628  1.00  0.00           H  
ATOM   1975  C5    U    62      38.041  23.930  58.608  1.00  0.00           C  
ATOM   1976  H5    U    62      38.646  23.329  59.270  1.00  0.00           H  
ATOM   1977  C4    U    62      38.659  24.463  57.434  1.00  0.00           C  
ATOM   1978  O4    U    62      39.798  24.233  57.139  1.00  0.00           O  
ATOM   1979  N3    U    62      37.738  25.029  56.539  1.00  0.00           N  
ATOM   1980  H3    U    62      38.013  25.209  55.584  1.00  0.00           H  
ATOM   1981  C2    U    62      36.402  25.183  56.713  1.00  0.00           C  
ATOM   1982  O2    U    62      35.737  25.816  55.875  1.00  0.00           O  
ATOM   1983  C3'   U    62      33.417  22.630  58.568  1.00  0.00           C  
ATOM   1984  H3'   U    62      34.147  21.956  59.017  1.00  0.00           H  
ATOM   1985  C2'   U    62      33.819  23.424  57.344  1.00  0.00           C  
ATOM   1986  H2'   U    62      34.577  22.945  56.724  1.00  0.00           H  
ATOM   1987  O2'   U    62      32.727  23.736  56.522  1.00  0.00           O  
ATOM   1988 HO2'   U    62      32.275  22.935  56.247  1.00  0.00           H  
ATOM   1989  O3'   U    62      32.179  21.990  58.349  1.00  0.00           O  
ATOM   1990  P     U    63      32.128  20.694  57.380  1.00  0.00           P  
ATOM   1991  OP1   U    63      30.985  19.846  57.826  1.00  0.00           O  
ATOM   1992  OP2   U    63      33.472  20.124  57.419  1.00  0.00           O  
ATOM   1993  O5'   U    63      31.743  21.116  55.912  1.00  0.00           O  
ATOM   1994  C5'   U    63      30.420  21.356  55.562  1.00  0.00           C  
ATOM   1995  H5'   U    63      29.867  22.043  56.203  1.00  0.00           H  
ATOM   1996 H5''   U    63      29.908  20.395  55.610  1.00  0.00           H  
ATOM   1997  C4'   U    63      30.291  21.898  54.104  1.00  0.00           C  
ATOM   1998  H4'   U    63      29.221  22.103  54.100  1.00  0.00           H  
ATOM   1999  O4'   U    63      30.872  23.200  54.108  1.00  0.00           O  
ATOM   2000  C1'   U    63      31.317  23.402  52.808  1.00  0.00           C  
ATOM   2001  H1'   U    63      30.663  24.126  52.321  1.00  0.00           H  
ATOM   2002  N1    U    63      32.763  23.763  52.643  1.00  0.00           N  
ATOM   2003  C6    U    63      33.792  23.154  53.350  1.00  0.00           C  
ATOM   2004  H6    U    63      33.571  22.384  54.074  1.00  0.00           H  
ATOM   2005  C5    U    63      35.083  23.526  53.206  1.00  0.00           C  
ATOM   2006  H5    U    63      35.870  23.132  53.833  1.00  0.00           H  
ATOM   2007  C4    U    63      35.422  24.535  52.235  1.00  0.00           C  
ATOM   2008  O4    U    63      36.606  24.808  52.018  1.00  0.00           O  
ATOM   2009  N3    U    63      34.407  25.164  51.598  1.00  0.00           N  
ATOM   2010  H3    U    63      34.595  25.984  51.039  1.00  0.00           H  
ATOM   2011  C2    U    63      33.111  24.812  51.750  1.00  0.00           C  
ATOM   2012  O2    U    63      32.320  25.349  50.981  1.00  0.00           O  
ATOM   2013  C3'   U    63      30.701  21.065  52.864  1.00  0.00           C  
ATOM   2014  H3'   U    63      31.597  20.599  53.275  1.00  0.00           H  
ATOM   2015  C2'   U    63      31.035  22.188  51.863  1.00  0.00           C  
ATOM   2016  H2'   U    63      31.916  21.918  51.280  1.00  0.00           H  
ATOM   2017  O2'   U    63      29.995  22.563  51.022  1.00  0.00           O  
ATOM   2018 HO2'   U    63      29.673  21.745  50.637  1.00  0.00           H  
ATOM   2019  O3'   U    63      29.690  20.222  52.340  1.00  0.00           O  
ATOM   2020  P     G    64      30.136  18.867  51.626  1.00  0.00           P  
ATOM   2021  OP1   G    64      29.008  17.872  51.755  1.00  0.00           O  
ATOM   2022  OP2   G    64      31.502  18.468  52.062  1.00  0.00           O  
ATOM   2023  O5'   G    64      30.115  19.443  50.075  1.00  0.00           O  
ATOM   2024  C5'   G    64      28.859  19.450  49.275  1.00  0.00           C  
ATOM   2025  H5'   G    64      28.076  20.017  49.778  1.00  0.00           H  
ATOM   2026 H5''   G    64      28.509  18.419  49.219  1.00  0.00           H  
ATOM   2027  C4'   G    64      29.143  20.184  47.916  1.00  0.00           C  
ATOM   2028  H4'   G    64      28.340  20.106  47.184  1.00  0.00           H  
ATOM   2029  O4'   G    64      29.456  21.513  48.186  1.00  0.00           O  
ATOM   2030  C1'   G    64      30.336  22.016  47.228  1.00  0.00           C  
ATOM   2031  H1'   G    64      29.814  22.701  46.560  1.00  0.00           H  
ATOM   2032  N9    G    64      31.517  22.598  47.882  1.00  0.00           N  
ATOM   2033  C8    G    64      32.377  22.054  48.788  1.00  0.00           C  
ATOM   2034  H8    G    64      32.217  21.066  49.194  1.00  0.00           H  
ATOM   2035  N7    G    64      33.396  22.891  49.163  1.00  0.00           N  
ATOM   2036  C5    G    64      33.137  24.036  48.486  1.00  0.00           C  
ATOM   2037  C6    G    64      33.873  25.265  48.421  1.00  0.00           C  
ATOM   2038  O6    G    64      34.960  25.596  48.931  1.00  0.00           O  
ATOM   2039  N1    G    64      33.284  26.211  47.582  1.00  0.00           N  
ATOM   2040  H1    G    64      33.719  27.117  47.489  1.00  0.00           H  
ATOM   2041  C2    G    64      32.147  26.043  46.996  1.00  0.00           C  
ATOM   2042  N2    G    64      31.748  27.026  46.290  1.00  0.00           N  
ATOM   2043  H21   G    64      32.032  27.981  46.454  1.00  0.00           H  
ATOM   2044  H22   G    64      30.874  26.870  45.809  1.00  0.00           H  
ATOM   2045  N3    G    64      31.501  24.872  46.908  1.00  0.00           N  
ATOM   2046  C4    G    64      32.015  23.905  47.723  1.00  0.00           C  
ATOM   2047  C3'   G    64      30.387  19.735  47.115  1.00  0.00           C  
ATOM   2048  H3'   G    64      31.250  19.394  47.687  1.00  0.00           H  
ATOM   2049  C2'   G    64      30.795  20.892  46.257  1.00  0.00           C  
ATOM   2050  H2'   G    64      31.846  20.835  45.974  1.00  0.00           H  
ATOM   2051  O2'   G    64      29.953  21.033  45.093  1.00  0.00           O  
ATOM   2052 HO2'   G    64      29.735  20.133  44.843  1.00  0.00           H  
ATOM   2053  O3'   G    64      29.969  18.676  46.278  1.00  0.00           O  
ATOM   2054  P     U    65      29.846  17.115  46.683  1.00  0.00           P  
ATOM   2055  OP1   U    65      30.451  16.819  47.952  1.00  0.00           O  
ATOM   2056  OP2   U    65      30.319  16.393  45.467  1.00  0.00           O  
ATOM   2057  O5'   U    65      28.299  16.873  46.791  1.00  0.00           O  
ATOM   2058  C5'   U    65      27.502  17.363  45.748  1.00  0.00           C  
ATOM   2059  H5'   U    65      27.782  16.946  44.780  1.00  0.00           H  
ATOM   2060 H5''   U    65      27.628  18.445  45.759  1.00  0.00           H  
ATOM   2061  C4'   U    65      25.988  16.936  45.980  1.00  0.00           C  
ATOM   2062  H4'   U    65      25.577  17.348  45.059  1.00  0.00           H  
ATOM   2063  O4'   U    65      25.862  15.532  46.024  1.00  0.00           O  
ATOM   2064  C1'   U    65      25.317  15.227  47.261  1.00  0.00           C  
ATOM   2065  H1'   U    65      24.239  15.247  47.102  1.00  0.00           H  
ATOM   2066  N1    U    65      25.826  13.920  47.753  1.00  0.00           N  
ATOM   2067  C6    U    65      27.184  13.692  47.887  1.00  0.00           C  
ATOM   2068  H6    U    65      27.814  14.393  47.360  1.00  0.00           H  
ATOM   2069  C5    U    65      27.635  12.425  48.254  1.00  0.00           C  
ATOM   2070  H5    U    65      28.715  12.386  48.244  1.00  0.00           H  
ATOM   2071  C4    U    65      26.719  11.382  48.714  1.00  0.00           C  
ATOM   2072  O4    U    65      27.062  10.240  49.107  1.00  0.00           O  
ATOM   2073  N3    U    65      25.467  11.894  48.840  1.00  0.00           N  
ATOM   2074  H3    U    65      24.864  11.172  49.207  1.00  0.00           H  
ATOM   2075  C2    U    65      24.918  13.054  48.366  1.00  0.00           C  
ATOM   2076  O2    U    65      23.794  13.333  48.677  1.00  0.00           O  
ATOM   2077  C3'   U    65      25.456  17.598  47.259  1.00  0.00           C  
ATOM   2078  H3'   U    65      26.025  18.459  47.611  1.00  0.00           H  
ATOM   2079  C2'   U    65      25.690  16.389  48.185  1.00  0.00           C  
ATOM   2080  H2'   U    65      26.737  16.364  48.488  1.00  0.00           H  
ATOM   2081  O2'   U    65      24.825  16.276  49.348  1.00  0.00           O  
ATOM   2082 HO2'   U    65      25.331  16.801  49.972  1.00  0.00           H  
ATOM   2083  O3'   U    65      24.048  17.905  47.273  1.00  0.00           O  
ATOM   2084  P     A    66      23.416  19.211  46.828  1.00  0.00           P  
ATOM   2085  OP1   A    66      21.983  19.212  47.317  1.00  0.00           O  
ATOM   2086  OP2   A    66      23.675  19.237  45.395  1.00  0.00           O  
ATOM   2087  O5'   A    66      24.121  20.392  47.596  1.00  0.00           O  
ATOM   2088  C5'   A    66      24.000  20.380  48.996  1.00  0.00           C  
ATOM   2089  H5'   A    66      24.556  19.493  49.301  1.00  0.00           H  
ATOM   2090 H5''   A    66      22.998  20.278  49.413  1.00  0.00           H  
ATOM   2091  C4'   A    66      24.794  21.556  49.585  1.00  0.00           C  
ATOM   2092  H4'   A    66      24.861  21.539  50.673  1.00  0.00           H  
ATOM   2093  O4'   A    66      26.146  21.646  49.050  1.00  0.00           O  
ATOM   2094  C1'   A    66      26.572  23.045  49.107  1.00  0.00           C  
ATOM   2095  H1'   A    66      27.439  23.271  49.728  1.00  0.00           H  
ATOM   2096  N9    A    66      26.859  23.443  47.695  1.00  0.00           N  
ATOM   2097  C8    A    66      26.753  22.604  46.590  1.00  0.00           C  
ATOM   2098  H8    A    66      26.116  21.732  46.625  1.00  0.00           H  
ATOM   2099  N7    A    66      27.304  23.132  45.527  1.00  0.00           N  
ATOM   2100  C5    A    66      27.788  24.386  45.951  1.00  0.00           C  
ATOM   2101  C6    A    66      28.507  25.511  45.349  1.00  0.00           C  
ATOM   2102  N6    A    66      28.836  25.597  44.132  1.00  0.00           N  
ATOM   2103  H61   A    66      29.235  26.457  43.784  1.00  0.00           H  
ATOM   2104  H62   A    66      28.398  24.975  43.468  1.00  0.00           H  
ATOM   2105  N1    A    66      28.815  26.609  46.065  1.00  0.00           N  
ATOM   2106  C2    A    66      28.514  26.577  47.386  1.00  0.00           C  
ATOM   2107  H2    A    66      28.866  27.423  47.959  1.00  0.00           H  
ATOM   2108  N3    A    66      27.869  25.626  48.132  1.00  0.00           N  
ATOM   2109  C4    A    66      27.588  24.566  47.306  1.00  0.00           C  
ATOM   2110  C3'   A    66      24.136  22.922  49.305  1.00  0.00           C  
ATOM   2111  H3'   A    66      23.869  23.018  48.252  1.00  0.00           H  
ATOM   2112  C2'   A    66      25.341  23.889  49.562  1.00  0.00           C  
ATOM   2113  H2'   A    66      25.319  24.790  48.949  1.00  0.00           H  
ATOM   2114  O2'   A    66      25.492  24.153  50.961  1.00  0.00           O  
ATOM   2115 HO2'   A    66      24.617  23.959  51.304  1.00  0.00           H  
ATOM   2116  O3'   A    66      23.178  23.163  50.319  1.00  0.00           O  
ATOM   2117  P     U    67      21.658  23.576  50.011  1.00  0.00           P  
ATOM   2118  OP1   U    67      21.091  23.676  51.380  1.00  0.00           O  
ATOM   2119  OP2   U    67      21.166  22.503  49.185  1.00  0.00           O  
ATOM   2120  O5'   U    67      21.627  24.948  49.311  1.00  0.00           O  
ATOM   2121  C5'   U    67      21.543  26.150  50.094  1.00  0.00           C  
ATOM   2122  H5'   U    67      22.144  25.938  50.978  1.00  0.00           H  
ATOM   2123 H5''   U    67      20.530  26.491  50.305  1.00  0.00           H  
ATOM   2124  C4'   U    67      22.358  27.242  49.177  1.00  0.00           C  
ATOM   2125  H4'   U    67      22.303  28.132  49.804  1.00  0.00           H  
ATOM   2126  O4'   U    67      23.758  26.953  48.912  1.00  0.00           O  
ATOM   2127  C1'   U    67      24.165  27.678  47.768  1.00  0.00           C  
ATOM   2128  H1'   U    67      24.964  28.376  48.020  1.00  0.00           H  
ATOM   2129  N1    U    67      24.628  26.929  46.626  1.00  0.00           N  
ATOM   2130  C6    U    67      24.147  25.651  46.243  1.00  0.00           C  
ATOM   2131  H6    U    67      23.509  25.086  46.905  1.00  0.00           H  
ATOM   2132  C5    U    67      24.432  25.115  45.031  1.00  0.00           C  
ATOM   2133  H5    U    67      24.128  24.123  44.732  1.00  0.00           H  
ATOM   2134  C4    U    67      25.106  25.937  44.035  1.00  0.00           C  
ATOM   2135  O4    U    67      25.275  25.709  42.828  1.00  0.00           O  
ATOM   2136  N3    U    67      25.486  27.185  44.469  1.00  0.00           N  
ATOM   2137  H3    U    67      26.286  27.580  43.997  1.00  0.00           H  
ATOM   2138  C2    U    67      25.305  27.670  45.682  1.00  0.00           C  
ATOM   2139  O2    U    67      25.850  28.766  45.960  1.00  0.00           O  
ATOM   2140  C3'   U    67      21.767  27.623  47.753  1.00  0.00           C  
ATOM   2141  H3'   U    67      21.688  26.704  47.171  1.00  0.00           H  
ATOM   2142  C2'   U    67      22.940  28.456  47.206  1.00  0.00           C  
ATOM   2143  H2'   U    67      23.057  28.550  46.126  1.00  0.00           H  
ATOM   2144  O2'   U    67      22.932  29.785  47.632  1.00  0.00           O  
ATOM   2145 HO2'   U    67      22.201  30.206  47.173  1.00  0.00           H  
ATOM   2146  O3'   U    67      20.509  28.368  47.935  1.00  0.00           O  
ATOM   2147  P     U    68      19.411  28.348  46.771  1.00  0.00           P  
ATOM   2148  OP1   U    68      18.284  29.160  47.291  1.00  0.00           O  
ATOM   2149  OP2   U    68      19.159  26.909  46.511  1.00  0.00           O  
ATOM   2150  O5'   U    68      20.270  29.139  45.727  1.00  0.00           O  
ATOM   2151  C5'   U    68      20.246  30.638  45.779  1.00  0.00           C  
ATOM   2152  H5'   U    68      20.763  30.955  46.685  1.00  0.00           H  
ATOM   2153 H5''   U    68      19.241  31.060  45.788  1.00  0.00           H  
ATOM   2154  C4'   U    68      20.991  31.356  44.667  1.00  0.00           C  
ATOM   2155  H4'   U    68      21.080  32.400  44.967  1.00  0.00           H  
ATOM   2156  O4'   U    68      22.312  30.882  44.443  1.00  0.00           O  
ATOM   2157  C1'   U    68      22.656  31.031  43.128  1.00  0.00           C  
ATOM   2158  H1'   U    68      23.543  31.657  43.032  1.00  0.00           H  
ATOM   2159  N1    U    68      22.973  29.706  42.515  1.00  0.00           N  
ATOM   2160  C6    U    68      22.398  28.447  42.874  1.00  0.00           C  
ATOM   2161  H6    U    68      21.721  28.327  43.707  1.00  0.00           H  
ATOM   2162  C5    U    68      22.706  27.267  42.281  1.00  0.00           C  
ATOM   2163  H5    U    68      22.084  26.407  42.480  1.00  0.00           H  
ATOM   2164  C4    U    68      23.630  27.215  41.178  1.00  0.00           C  
ATOM   2165  O4    U    68      23.913  26.225  40.460  1.00  0.00           O  
ATOM   2166  N3    U    68      24.151  28.506  40.863  1.00  0.00           N  
ATOM   2167  H3    U    68      24.916  28.626  40.214  1.00  0.00           H  
ATOM   2168  C2    U    68      23.817  29.735  41.430  1.00  0.00           C  
ATOM   2169  O2    U    68      24.306  30.764  41.043  1.00  0.00           O  
ATOM   2170  C3'   U    68      20.304  31.257  43.306  1.00  0.00           C  
ATOM   2171  H3'   U    68      20.049  30.205  43.178  1.00  0.00           H  
ATOM   2172  C2'   U    68      21.509  31.680  42.385  1.00  0.00           C  
ATOM   2173  H2'   U    68      21.433  31.155  41.433  1.00  0.00           H  
ATOM   2174  O2'   U    68      21.564  33.103  42.147  1.00  0.00           O  
ATOM   2175 HO2'   U    68      20.671  33.434  42.022  1.00  0.00           H  
ATOM   2176  O3'   U    68      19.092  32.107  43.259  1.00  0.00           O  
ATOM   2177  P     A    69      18.252  32.308  41.872  1.00  0.00           P  
ATOM   2178  OP1   A    69      16.825  32.493  42.174  1.00  0.00           O  
ATOM   2179  OP2   A    69      18.591  31.207  40.958  1.00  0.00           O  
ATOM   2180  O5'   A    69      18.844  33.709  41.202  1.00  0.00           O  
ATOM   2181  C5'   A    69      18.216  34.951  41.420  1.00  0.00           C  
ATOM   2182  H5'   A    69      18.396  35.245  42.454  1.00  0.00           H  
ATOM   2183 H5''   A    69      17.145  34.891  41.231  1.00  0.00           H  
ATOM   2184  C4'   A    69      18.854  35.961  40.454  1.00  0.00           C  
ATOM   2185  H4'   A    69      18.505  36.952  40.743  1.00  0.00           H  
ATOM   2186  O4'   A    69      20.286  35.861  40.426  1.00  0.00           O  
ATOM   2187  C1'   A    69      20.777  35.831  39.047  1.00  0.00           C  
ATOM   2188  H1'   A    69      21.567  36.568  38.902  1.00  0.00           H  
ATOM   2189  N9    A    69      21.378  34.526  38.632  1.00  0.00           N  
ATOM   2190  C8    A    69      21.019  33.256  38.920  1.00  0.00           C  
ATOM   2191  H8    A    69      20.272  32.954  39.640  1.00  0.00           H  
ATOM   2192  N7    A    69      21.599  32.344  38.111  1.00  0.00           N  
ATOM   2193  C5    A    69      22.495  33.084  37.386  1.00  0.00           C  
ATOM   2194  C6    A    69      23.460  32.775  36.374  1.00  0.00           C  
ATOM   2195  N6    A    69      23.745  31.580  35.954  1.00  0.00           N  
ATOM   2196  H61   A    69      24.335  31.512  35.137  1.00  0.00           H  
ATOM   2197  H62   A    69      23.351  30.793  36.450  1.00  0.00           H  
ATOM   2198  N1    A    69      24.048  33.800  35.705  1.00  0.00           N  
ATOM   2199  C2    A    69      23.786  35.004  36.083  1.00  0.00           C  
ATOM   2200  H2    A    69      24.252  35.860  35.617  1.00  0.00           H  
ATOM   2201  N3    A    69      22.958  35.424  37.037  1.00  0.00           N  
ATOM   2202  C4    A    69      22.294  34.412  37.651  1.00  0.00           C  
ATOM   2203  C3'   A    69      18.440  35.662  39.088  1.00  0.00           C  
ATOM   2204  H3'   A    69      18.255  34.592  38.990  1.00  0.00           H  
ATOM   2205  C2'   A    69      19.585  36.121  38.134  1.00  0.00           C  
ATOM   2206  H2'   A    69      19.527  35.433  37.290  1.00  0.00           H  
ATOM   2207  O2'   A    69      19.463  37.424  37.650  1.00  0.00           O  
ATOM   2208 HO2'   A    69      18.633  37.685  37.245  1.00  0.00           H  
ATOM   2209  O3'   A    69      17.341  36.481  38.848  1.00  0.00           O  
ATOM   2210  P     A    70      16.393  36.456  37.553  1.00  0.00           P  
ATOM   2211  OP1   A    70      16.084  35.034  37.296  1.00  0.00           O  
ATOM   2212  OP2   A    70      17.142  37.217  36.503  1.00  0.00           O  
ATOM   2213  O5'   A    70      15.166  37.244  38.096  1.00  0.00           O  
ATOM   2214  C5'   A    70      14.216  36.750  39.041  1.00  0.00           C  
ATOM   2215  H5'   A    70      14.757  36.066  39.694  1.00  0.00           H  
ATOM   2216 H5''   A    70      13.369  36.307  38.516  1.00  0.00           H  
ATOM   2217  C4'   A    70      13.719  37.857  39.949  1.00  0.00           C  
ATOM   2218  H4'   A    70      12.878  37.481  40.531  1.00  0.00           H  
ATOM   2219  O4'   A    70      14.761  38.335  40.801  1.00  0.00           O  
ATOM   2220  C1'   A    70      14.664  39.762  40.920  1.00  0.00           C  
ATOM   2221  H1'   A    70      14.705  40.072  41.964  1.00  0.00           H  
ATOM   2222  N9    A    70      15.670  40.441  40.041  1.00  0.00           N  
ATOM   2223  C8    A    70      16.677  39.882  39.303  1.00  0.00           C  
ATOM   2224  H8    A    70      16.750  38.846  39.006  1.00  0.00           H  
ATOM   2225  N7    A    70      17.617  40.752  39.031  1.00  0.00           N  
ATOM   2226  C5    A    70      17.273  41.945  39.637  1.00  0.00           C  
ATOM   2227  C6    A    70      17.918  43.211  39.874  1.00  0.00           C  
ATOM   2228  N6    A    70      19.097  43.660  39.383  1.00  0.00           N  
ATOM   2229  H61   A    70      19.471  44.519  39.760  1.00  0.00           H  
ATOM   2230  H62   A    70      19.705  42.995  38.927  1.00  0.00           H  
ATOM   2231  N1    A    70      17.245  44.158  40.619  1.00  0.00           N  
ATOM   2232  C2    A    70      16.027  43.797  41.041  1.00  0.00           C  
ATOM   2233  H2    A    70      15.576  44.542  41.679  1.00  0.00           H  
ATOM   2234  N3    A    70      15.478  42.650  41.031  1.00  0.00           N  
ATOM   2235  C4    A    70      16.050  41.748  40.226  1.00  0.00           C  
ATOM   2236  C3'   A    70      13.115  38.970  39.219  1.00  0.00           C  
ATOM   2237  H3'   A    70      13.658  39.217  38.307  1.00  0.00           H  
ATOM   2238  C2'   A    70      13.307  40.032  40.333  1.00  0.00           C  
ATOM   2239  H2'   A    70      13.410  41.037  39.925  1.00  0.00           H  
ATOM   2240  O2'   A    70      12.361  39.964  41.364  1.00  0.00           O  
ATOM   2241 HO2'   A    70      11.650  39.370  41.114  1.00  0.00           H  
ATOM   2242  O3'   A    70      11.686  38.928  38.915  1.00  0.00           O  
ATOM   2243  P     G    71      11.023  39.775  37.756  1.00  0.00           P  
ATOM   2244  OP1   G    71       9.552  39.752  37.959  1.00  0.00           O  
ATOM   2245  OP2   G    71      11.520  39.216  36.473  1.00  0.00           O  
ATOM   2246  O5'   G    71      11.469  41.359  37.935  1.00  0.00           O  
ATOM   2247  C5'   G    71      10.742  42.205  38.772  1.00  0.00           C  
ATOM   2248  H5'   G    71      10.652  41.738  39.753  1.00  0.00           H  
ATOM   2249 H5''   G    71       9.722  42.250  38.390  1.00  0.00           H  
ATOM   2250  C4'   G    71      11.360  43.577  38.994  1.00  0.00           C  
ATOM   2251  H4'   G    71      10.795  44.077  39.781  1.00  0.00           H  
ATOM   2252  O4'   G    71      12.716  43.575  39.443  1.00  0.00           O  
ATOM   2253  C1'   G    71      13.503  44.484  38.749  1.00  0.00           C  
ATOM   2254  H1'   G    71      14.160  45.040  39.418  1.00  0.00           H  
ATOM   2255  N9    G    71      14.459  43.760  37.812  1.00  0.00           N  
ATOM   2256  C8    G    71      14.480  42.424  37.493  1.00  0.00           C  
ATOM   2257  H8    G    71      13.726  41.710  37.786  1.00  0.00           H  
ATOM   2258  N7    G    71      15.523  42.050  36.818  1.00  0.00           N  
ATOM   2259  C5    G    71      16.095  43.236  36.434  1.00  0.00           C  
ATOM   2260  C6    G    71      17.222  43.441  35.664  1.00  0.00           C  
ATOM   2261  O6    G    71      17.827  42.666  34.984  1.00  0.00           O  
ATOM   2262  N1    G    71      17.651  44.742  35.725  1.00  0.00           N  
ATOM   2263  H1    G    71      18.393  44.916  35.064  1.00  0.00           H  
ATOM   2264  C2    G    71      17.104  45.700  36.540  1.00  0.00           C  
ATOM   2265  N2    G    71      17.592  46.865  36.438  1.00  0.00           N  
ATOM   2266  H21   G    71      18.300  47.018  35.734  1.00  0.00           H  
ATOM   2267  H22   G    71      17.153  47.625  36.938  1.00  0.00           H  
ATOM   2268  N3    G    71      16.066  45.563  37.347  1.00  0.00           N  
ATOM   2269  C4    G    71      15.523  44.289  37.186  1.00  0.00           C  
ATOM   2270  C3'   G    71      11.418  44.354  37.664  1.00  0.00           C  
ATOM   2271  H3'   G    71      11.776  43.747  36.833  1.00  0.00           H  
ATOM   2272  C2'   G    71      12.562  45.395  38.001  1.00  0.00           C  
ATOM   2273  H2'   G    71      13.061  45.742  37.096  1.00  0.00           H  
ATOM   2274  O2'   G    71      12.223  46.484  38.845  1.00  0.00           O  
ATOM   2275 HO2'   G    71      13.020  47.015  38.901  1.00  0.00           H  
ATOM   2276  O3'   G    71      10.250  45.069  37.331  1.00  0.00           O  
ATOM   2277  P     G    72       9.665  45.498  35.913  1.00  0.00           P  
ATOM   2278  OP1   G    72       8.374  46.154  35.997  1.00  0.00           O  
ATOM   2279  OP2   G    72       9.838  44.384  35.015  1.00  0.00           O  
ATOM   2280  O5'   G    72      10.633  46.659  35.435  1.00  0.00           O  
ATOM   2281  C5'   G    72      10.511  48.008  35.977  1.00  0.00           C  
ATOM   2282  H5'   G    72      10.578  47.982  37.065  1.00  0.00           H  
ATOM   2283 H5''   G    72       9.594  48.490  35.637  1.00  0.00           H  
ATOM   2284  C4'   G    72      11.748  48.841  35.569  1.00  0.00           C  
ATOM   2285  H4'   G    72      11.674  49.876  35.902  1.00  0.00           H  
ATOM   2286  O4'   G    72      13.023  48.367  36.058  1.00  0.00           O  
ATOM   2287  C1'   G    72      14.032  48.316  35.037  1.00  0.00           C  
ATOM   2288  H1'   G    72      15.000  48.663  35.398  1.00  0.00           H  
ATOM   2289  N9    G    72      14.339  46.930  34.450  1.00  0.00           N  
ATOM   2290  C8    G    72      13.605  45.774  34.569  1.00  0.00           C  
ATOM   2291  H8    G    72      12.685  45.681  35.126  1.00  0.00           H  
ATOM   2292  N7    G    72      14.164  44.752  33.987  1.00  0.00           N  
ATOM   2293  C5    G    72      15.360  45.286  33.429  1.00  0.00           C  
ATOM   2294  C6    G    72      16.395  44.660  32.681  1.00  0.00           C  
ATOM   2295  O6    G    72      16.620  43.466  32.549  1.00  0.00           O  
ATOM   2296  N1    G    72      17.336  45.594  32.179  1.00  0.00           N  
ATOM   2297  H1    G    72      18.099  45.308  31.581  1.00  0.00           H  
ATOM   2298  C2    G    72      17.316  46.939  32.508  1.00  0.00           C  
ATOM   2299  N2    G    72      18.124  47.754  31.846  1.00  0.00           N  
ATOM   2300  H21   G    72      18.918  47.352  31.367  1.00  0.00           H  
ATOM   2301  H22   G    72      17.880  48.714  32.043  1.00  0.00           H  
ATOM   2302  N3    G    72      16.335  47.540  33.166  1.00  0.00           N  
ATOM   2303  C4    G    72      15.395  46.663  33.595  1.00  0.00           C  
ATOM   2304  C3'   G    72      11.984  48.915  33.984  1.00  0.00           C  
ATOM   2305  H3'   G    72      11.762  47.939  33.553  1.00  0.00           H  
ATOM   2306  C2'   G    72      13.538  49.240  33.962  1.00  0.00           C  
ATOM   2307  H2'   G    72      13.909  49.078  32.950  1.00  0.00           H  
ATOM   2308  O2'   G    72      13.899  50.520  34.258  1.00  0.00           O  
ATOM   2309 HO2'   G    72      14.730  50.715  33.818  1.00  0.00           H  
ATOM   2310  O3'   G    72      11.226  49.853  33.209  1.00  0.00           O  
ATOM   2311  P     G    73      11.003  49.641  31.663  1.00  0.00           P  
ATOM   2312  OP1   G    73       9.992  50.593  31.190  1.00  0.00           O  
ATOM   2313  OP2   G    73      10.824  48.186  31.470  1.00  0.00           O  
ATOM   2314  O5'   G    73      12.384  49.970  30.955  1.00  0.00           O  
ATOM   2315  C5'   G    73      12.980  51.269  31.152  1.00  0.00           C  
ATOM   2316  H5'   G    73      13.340  51.458  32.164  1.00  0.00           H  
ATOM   2317 H5''   G    73      12.278  52.041  30.839  1.00  0.00           H  
ATOM   2318  C4'   G    73      14.311  51.286  30.328  1.00  0.00           C  
ATOM   2319  H4'   G    73      14.612  52.332  30.393  1.00  0.00           H  
ATOM   2320  O4'   G    73      15.358  50.369  30.817  1.00  0.00           O  
ATOM   2321  C1'   G    73      15.856  49.732  29.668  1.00  0.00           C  
ATOM   2322  H1'   G    73      16.900  49.501  29.881  1.00  0.00           H  
ATOM   2323  N9    G    73      15.399  48.309  29.500  1.00  0.00           N  
ATOM   2324  C8    G    73      14.459  47.621  30.224  1.00  0.00           C  
ATOM   2325  H8    G    73      13.715  48.105  30.839  1.00  0.00           H  
ATOM   2326  N7    G    73      14.524  46.343  30.112  1.00  0.00           N  
ATOM   2327  C5    G    73      15.667  46.191  29.274  1.00  0.00           C  
ATOM   2328  C6    G    73      16.346  44.979  28.892  1.00  0.00           C  
ATOM   2329  O6    G    73      16.080  43.773  29.157  1.00  0.00           O  
ATOM   2330  N1    G    73      17.368  45.200  28.052  1.00  0.00           N  
ATOM   2331  H1    G    73      17.770  44.448  27.510  1.00  0.00           H  
ATOM   2332  C2    G    73      17.816  46.420  27.694  1.00  0.00           C  
ATOM   2333  N2    G    73      18.912  46.510  26.917  1.00  0.00           N  
ATOM   2334  H21   G    73      19.310  45.785  26.337  1.00  0.00           H  
ATOM   2335  H22   G    73      19.246  47.430  26.669  1.00  0.00           H  
ATOM   2336  N3    G    73      17.291  47.589  28.072  1.00  0.00           N  
ATOM   2337  C4    G    73      16.195  47.330  28.880  1.00  0.00           C  
ATOM   2338  C3'   G    73      14.138  51.017  28.853  1.00  0.00           C  
ATOM   2339  H3'   G    73      13.378  50.248  28.717  1.00  0.00           H  
ATOM   2340  C2'   G    73      15.511  50.473  28.489  1.00  0.00           C  
ATOM   2341  H2'   G    73      15.481  49.901  27.561  1.00  0.00           H  
ATOM   2342  O2'   G    73      16.499  51.522  28.329  1.00  0.00           O  
ATOM   2343 HO2'   G    73      16.424  52.105  29.088  1.00  0.00           H  
ATOM   2344  O3'   G    73      13.605  52.107  28.155  1.00  0.00           O  
ATOM   2345  P     C    74      12.994  51.883  26.677  1.00  0.00           P  
ATOM   2346  OP1   C    74      12.727  53.231  26.123  1.00  0.00           O  
ATOM   2347  OP2   C    74      11.810  51.012  26.703  1.00  0.00           O  
ATOM   2348  O5'   C    74      14.002  51.269  25.665  1.00  0.00           O  
ATOM   2349  C5'   C    74      15.067  52.040  25.124  1.00  0.00           C  
ATOM   2350  H5'   C    74      15.612  52.486  25.956  1.00  0.00           H  
ATOM   2351 H5''   C    74      14.698  52.868  24.519  1.00  0.00           H  
ATOM   2352  C4'   C    74      15.938  50.983  24.378  1.00  0.00           C  
ATOM   2353  H4'   C    74      16.728  51.525  23.860  1.00  0.00           H  
ATOM   2354  O4'   C    74      16.676  50.042  25.152  1.00  0.00           O  
ATOM   2355  C1'   C    74      16.766  48.827  24.380  1.00  0.00           C  
ATOM   2356  H1'   C    74      17.810  48.573  24.193  1.00  0.00           H  
ATOM   2357  N1    C    74      15.998  47.655  24.875  1.00  0.00           N  
ATOM   2358  C6    C    74      14.892  47.815  25.706  1.00  0.00           C  
ATOM   2359  H6    C    74      14.570  48.795  26.024  1.00  0.00           H  
ATOM   2360  C5    C    74      14.207  46.700  26.117  1.00  0.00           C  
ATOM   2361  H5    C    74      13.455  46.718  26.892  1.00  0.00           H  
ATOM   2362  C4    C    74      14.726  45.428  25.712  1.00  0.00           C  
ATOM   2363  N4    C    74      14.181  44.335  26.159  1.00  0.00           N  
ATOM   2364  H41   C    74      14.493  43.496  25.692  1.00  0.00           H  
ATOM   2365  H42   C    74      13.426  44.277  26.828  1.00  0.00           H  
ATOM   2366  N3    C    74      15.751  45.252  24.909  1.00  0.00           N  
ATOM   2367  C2    C    74      16.369  46.377  24.466  1.00  0.00           C  
ATOM   2368  O2    C    74      17.243  46.306  23.679  1.00  0.00           O  
ATOM   2369  C3'   C    74      15.160  50.252  23.407  1.00  0.00           C  
ATOM   2370  H3'   C    74      14.334  49.737  23.897  1.00  0.00           H  
ATOM   2371  C2'   C    74      16.191  49.175  23.002  1.00  0.00           C  
ATOM   2372  H2'   C    74      15.913  48.234  22.527  1.00  0.00           H  
ATOM   2373  O2'   C    74      17.284  49.657  22.243  1.00  0.00           O  
ATOM   2374 HO2'   C    74      16.989  50.305  21.599  1.00  0.00           H  
ATOM   2375  O3'   C    74      14.696  50.972  22.234  1.00  0.00           O  
ATOM   2376  P     U    75      13.433  50.529  21.417  1.00  0.00           P  
ATOM   2377  OP1   U    75      13.138  51.542  20.364  1.00  0.00           O  
ATOM   2378  OP2   U    75      12.301  50.209  22.374  1.00  0.00           O  
ATOM   2379  O5'   U    75      13.730  49.098  20.613  1.00  0.00           O  
ATOM   2380  C5'   U    75      14.827  49.057  19.689  1.00  0.00           C  
ATOM   2381  H5'   U    75      15.723  49.532  20.087  1.00  0.00           H  
ATOM   2382 H5''   U    75      14.544  49.636  18.810  1.00  0.00           H  
ATOM   2383  C4'   U    75      15.172  47.636  19.274  1.00  0.00           C  
ATOM   2384  H4'   U    75      15.994  47.817  18.581  1.00  0.00           H  
ATOM   2385  O4'   U    75      15.692  46.917  20.360  1.00  0.00           O  
ATOM   2386  C1'   U    75      15.380  45.539  20.177  1.00  0.00           C  
ATOM   2387  H1'   U    75      16.238  44.868  20.229  1.00  0.00           H  
ATOM   2388  N1    U    75      14.443  44.883  21.113  1.00  0.00           N  
ATOM   2389  C6    U    75      13.447  45.647  21.756  1.00  0.00           C  
ATOM   2390  H6    U    75      13.320  46.704  21.577  1.00  0.00           H  
ATOM   2391  C5    U    75      12.657  44.955  22.644  1.00  0.00           C  
ATOM   2392  H5    U    75      11.762  45.403  23.051  1.00  0.00           H  
ATOM   2393  C4    U    75      12.939  43.553  23.111  1.00  0.00           C  
ATOM   2394  O4    U    75      12.276  42.830  23.868  1.00  0.00           O  
ATOM   2395  N3    U    75      14.020  43.051  22.494  1.00  0.00           N  
ATOM   2396  H3    U    75      14.111  42.066  22.698  1.00  0.00           H  
ATOM   2397  C2    U    75      14.640  43.551  21.359  1.00  0.00           C  
ATOM   2398  O2    U    75      15.410  42.746  20.737  1.00  0.00           O  
ATOM   2399  C3'   U    75      14.091  46.792  18.567  1.00  0.00           C  
ATOM   2400  H3'   U    75      13.181  46.742  19.164  1.00  0.00           H  
ATOM   2401  C2'   U    75      14.809  45.410  18.723  1.00  0.00           C  
ATOM   2402  H2'   U    75      14.207  44.524  18.521  1.00  0.00           H  
ATOM   2403  O2'   U    75      15.905  45.242  17.911  1.00  0.00           O  
ATOM   2404 HO2'   U    75      15.743  44.683  17.148  1.00  0.00           H  
ATOM   2405  O3'   U    75      13.837  47.091  17.154  1.00  0.00           O  
ATOM   2406  P     U    76      12.489  46.669  16.538  1.00  0.00           P  
ATOM   2407  OP1   U    76      12.376  47.081  15.113  1.00  0.00           O  
ATOM   2408  OP2   U    76      11.360  47.103  17.390  1.00  0.00           O  
ATOM   2409  O5'   U    76      12.481  45.096  16.528  1.00  0.00           O  
ATOM   2410  C5'   U    76      13.425  44.415  15.752  1.00  0.00           C  
ATOM   2411  H5'   U    76      14.439  44.810  15.805  1.00  0.00           H  
ATOM   2412 H5''   U    76      13.122  44.558  14.715  1.00  0.00           H  
ATOM   2413  C4'   U    76      13.468  42.937  15.864  1.00  0.00           C  
ATOM   2414  H4'   U    76      14.181  42.452  15.197  1.00  0.00           H  
ATOM   2415  O4'   U    76      13.783  42.560  17.204  1.00  0.00           O  
ATOM   2416  C1'   U    76      12.906  41.525  17.672  1.00  0.00           C  
ATOM   2417  H1'   U    76      13.532  40.669  17.923  1.00  0.00           H  
ATOM   2418  N1    U    76      12.041  41.817  18.895  1.00  0.00           N  
ATOM   2419  C6    U    76      11.690  43.075  19.225  1.00  0.00           C  
ATOM   2420  H6    U    76      12.062  43.892  18.625  1.00  0.00           H  
ATOM   2421  C5    U    76      10.896  43.285  20.324  1.00  0.00           C  
ATOM   2422  H5    U    76      10.560  44.292  20.526  1.00  0.00           H  
ATOM   2423  C4    U    76      10.421  42.209  21.115  1.00  0.00           C  
ATOM   2424  O4    U    76       9.593  42.372  22.004  1.00  0.00           O  
ATOM   2425  N3    U    76      10.778  40.960  20.753  1.00  0.00           N  
ATOM   2426  H3    U    76      10.378  40.193  21.274  1.00  0.00           H  
ATOM   2427  C2    U    76      11.563  40.727  19.594  1.00  0.00           C  
ATOM   2428  O2    U    76      11.838  39.540  19.374  1.00  0.00           O  
ATOM   2429  C3'   U    76      12.046  42.383  15.617  1.00  0.00           C  
ATOM   2430  H3'   U    76      11.230  43.036  15.928  1.00  0.00           H  
ATOM   2431  C2'   U    76      12.000  41.173  16.495  1.00  0.00           C  
ATOM   2432  H2'   U    76      10.945  40.994  16.703  1.00  0.00           H  
ATOM   2433  O2'   U    76      12.568  40.065  15.958  1.00  0.00           O  
ATOM   2434 HO2'   U    76      12.228  39.958  15.066  1.00  0.00           H  
ATOM   2435  O3'   U    76      12.009  42.053  14.200  1.00  0.00           O  
ATOM   2436  P    U3    77      10.620  41.925  13.521  1.00  0.00           P  
ATOM   2437  OP1  U3    77      10.755  41.889  12.046  1.00  0.00           O  
ATOM   2438  OP2  U3    77       9.696  42.975  14.112  1.00  0.00           O  
ATOM   2439  O5'  U3    77      10.067  40.547  13.950  1.00  0.00           O  
ATOM   2440  C5'  U3    77      10.457  39.351  13.235  1.00  0.00           C  
ATOM   2441  H5'  U3    77      11.544  39.337  13.155  1.00  0.00           H  
ATOM   2442 H5''  U3    77       9.983  39.485  12.263  1.00  0.00           H  
ATOM   2443  C4'  U3    77       9.759  38.060  13.782  1.00  0.00           C  
ATOM   2444  H4'  U3    77      10.166  37.189  13.268  1.00  0.00           H  
ATOM   2445  O4'  U3    77      10.112  37.943  15.217  1.00  0.00           O  
ATOM   2446  C1'  U3    77       9.058  37.228  15.783  1.00  0.00           C  
ATOM   2447  H1'  U3    77       9.457  36.214  15.814  1.00  0.00           H  
ATOM   2448  N1   U3    77       8.640  37.700  17.092  1.00  0.00           N  
ATOM   2449  C6   U3    77       8.679  39.005  17.433  1.00  0.00           C  
ATOM   2450  H6   U3    77       9.252  39.712  16.852  1.00  0.00           H  
ATOM   2451  C5   U3    77       8.231  39.501  18.639  1.00  0.00           C  
ATOM   2452  H5   U3    77       8.376  40.535  18.915  1.00  0.00           H  
ATOM   2453  C4   U3    77       7.547  38.626  19.592  1.00  0.00           C  
ATOM   2454  O4   U3    77       7.056  38.860  20.686  1.00  0.00           O  
ATOM   2455  N3   U3    77       7.770  37.279  19.289  1.00  0.00           N  
ATOM   2456  H3   U3    77       7.414  36.555  19.895  1.00  0.00           H  
ATOM   2457  C2   U3    77       8.143  36.783  18.023  1.00  0.00           C  
ATOM   2458  O2   U3    77       8.122  35.543  17.829  1.00  0.00           O  
ATOM   2459  C3'  U3    77       8.217  38.160  13.654  1.00  0.00           C  
ATOM   2460  H3'  U3    77       7.861  39.126  14.012  1.00  0.00           H  
ATOM   2461  C2'  U3    77       7.891  37.265  14.811  1.00  0.00           C  
ATOM   2462  H2'  U3    77       6.966  37.576  15.295  1.00  0.00           H  
ATOM   2463  O2'  U3    77       7.634  35.874  14.490  1.00  0.00           O  
ATOM   2464 HO2'  U3    77       7.024  35.852  13.750  1.00  0.00           H  
ATOM   2465  O3'  U3    77       7.661  37.766  12.389  1.00  0.00           O  
ATOM   2466 HO3'  U3    77       6.799  38.188  12.385  1.00  0.00           H  
TER    2467       U3    77 
END   
