# Supplementary material for: Modelling the structures of frameshift-stimulatory pseudoknots from representative bat coronaviruses
Source: PLoS Comput Biol. 2023 May 19;19(5):e1011124. doi: 10.1371/journal.pcbi.1011124 (PMC10234561; doi:10.1371/journal.pcbi.1011124)
Supplement: S3 Data — PDB files for the top 3 representative clusters from each conformer (threaded/unthreaded) of each pseudoknot described in the main text, along with PDB files for the representative clusters shown in S8–S18 Figs. (ZIP) [file pcbi.1011124.s003.zip › SI_Model_PDB_files/Replicates with same initial structure/Vs-CoV-1_threaded_noMg_replicate1_cluster1.pdb]

ATOM      1 HO5'  A5     1      30.469  41.779  26.331  1.00  0.00           H  
ATOM      2  O5'  A5     1      30.113  41.550  27.193  1.00  0.00           O  
ATOM      3  C5'  A5     1      30.433  42.537  28.140  1.00  0.00           C  
ATOM      4  H5'  A5     1      31.349  42.389  28.713  1.00  0.00           H  
ATOM      5 H5''  A5     1      29.648  42.487  28.895  1.00  0.00           H  
ATOM      6  C4'  A5     1      30.466  43.976  27.678  1.00  0.00           C  
ATOM      7  H4'  A5     1      30.689  44.592  28.549  1.00  0.00           H  
ATOM      8  O4'  A5     1      31.550  44.035  26.765  1.00  0.00           O  
ATOM      9  C1'  A5     1      31.145  44.884  25.710  1.00  0.00           C  
ATOM     10  H1'  A5     1      31.344  45.920  25.984  1.00  0.00           H  
ATOM     11  N9   A5     1      31.866  44.660  24.472  1.00  0.00           N  
ATOM     12  C8   A5     1      31.717  43.630  23.587  1.00  0.00           C  
ATOM     13  H8   A5     1      31.175  42.707  23.732  1.00  0.00           H  
ATOM     14  N7   A5     1      32.469  43.780  22.473  1.00  0.00           N  
ATOM     15  C5   A5     1      33.172  44.959  22.724  1.00  0.00           C  
ATOM     16  C6   A5     1      34.129  45.733  22.036  1.00  0.00           C  
ATOM     17  N6   A5     1      34.641  45.395  20.863  1.00  0.00           N  
ATOM     18  H61  A5     1      35.367  45.959  20.446  1.00  0.00           H  
ATOM     19  H62  A5     1      34.171  44.621  20.415  1.00  0.00           H  
ATOM     20  N1   A5     1      34.636  46.861  22.509  1.00  0.00           N  
ATOM     21  C2   A5     1      34.026  47.339  23.616  1.00  0.00           C  
ATOM     22  H2   A5     1      34.364  48.351  23.787  1.00  0.00           H  
ATOM     23  N3   A5     1      33.074  46.744  24.369  1.00  0.00           N  
ATOM     24  C4   A5     1      32.690  45.523  23.864  1.00  0.00           C  
ATOM     25  C3'  A5     1      29.224  44.375  26.965  1.00  0.00           C  
ATOM     26  H3'  A5     1      28.508  43.553  26.963  1.00  0.00           H  
ATOM     27  C2'  A5     1      29.624  44.727  25.524  1.00  0.00           C  
ATOM     28  H2'  A5     1      29.463  43.870  24.870  1.00  0.00           H  
ATOM     29  O2'  A5     1      29.062  45.900  25.063  1.00  0.00           O  
ATOM     30 HO2'  A5     1      28.199  46.042  25.458  1.00  0.00           H  
ATOM     31  O3'  A5     1      28.652  45.510  27.704  1.00  0.00           O  
ATOM     32  P     A     2      27.093  45.791  27.680  1.00  0.00           P  
ATOM     33  OP1   A     2      26.430  44.712  28.359  1.00  0.00           O  
ATOM     34  OP2   A     2      26.739  46.085  26.274  1.00  0.00           O  
ATOM     35  O5'   A     2      26.949  47.179  28.520  1.00  0.00           O  
ATOM     36  C5'   A     2      27.419  48.379  28.019  1.00  0.00           C  
ATOM     37  H5'   A     2      27.228  48.454  26.949  1.00  0.00           H  
ATOM     38 H5''   A     2      28.504  48.355  28.127  1.00  0.00           H  
ATOM     39  C4'   A     2      26.943  49.632  28.718  1.00  0.00           C  
ATOM     40  H4'   A     2      27.084  50.472  28.037  1.00  0.00           H  
ATOM     41  O4'   A     2      25.577  49.722  29.014  1.00  0.00           O  
ATOM     42  C1'   A     2      25.380  49.838  30.405  1.00  0.00           C  
ATOM     43  H1'   A     2      24.572  50.552  30.567  1.00  0.00           H  
ATOM     44  N9    A     2      25.118  48.590  31.180  1.00  0.00           N  
ATOM     45  C8    A     2      24.865  47.264  30.687  1.00  0.00           C  
ATOM     46  H8    A     2      25.159  46.897  29.715  1.00  0.00           H  
ATOM     47  N7    A     2      24.487  46.486  31.702  1.00  0.00           N  
ATOM     48  C5    A     2      24.422  47.285  32.844  1.00  0.00           C  
ATOM     49  C6    A     2      24.033  47.143  34.234  1.00  0.00           C  
ATOM     50  N6    A     2      23.652  46.095  34.871  1.00  0.00           N  
ATOM     51  H61   A     2      23.503  46.187  35.866  1.00  0.00           H  
ATOM     52  H62   A     2      23.624  45.200  34.403  1.00  0.00           H  
ATOM     53  N1    A     2      24.046  48.127  35.074  1.00  0.00           N  
ATOM     54  C2    A     2      24.451  49.332  34.624  1.00  0.00           C  
ATOM     55  H2    A     2      24.621  50.030  35.430  1.00  0.00           H  
ATOM     56  N3    A     2      24.865  49.600  33.409  1.00  0.00           N  
ATOM     57  C4    A     2      24.803  48.554  32.541  1.00  0.00           C  
ATOM     58  C3'   A     2      27.723  49.791  30.074  1.00  0.00           C  
ATOM     59  H3'   A     2      27.855  48.778  30.454  1.00  0.00           H  
ATOM     60  C2'   A     2      26.707  50.534  30.927  1.00  0.00           C  
ATOM     61  H2'   A     2      26.790  50.413  32.007  1.00  0.00           H  
ATOM     62  O2'   A     2      26.568  51.861  30.656  1.00  0.00           O  
ATOM     63 HO2'   A     2      27.408  52.324  30.604  1.00  0.00           H  
ATOM     64  O3'   A     2      28.920  50.591  30.023  1.00  0.00           O  
ATOM     65  P     C     3      30.258  50.170  30.788  1.00  0.00           P  
ATOM     66  OP1   C     3      31.299  51.168  30.466  1.00  0.00           O  
ATOM     67  OP2   C     3      30.464  48.793  30.322  1.00  0.00           O  
ATOM     68  O5'   C     3      30.119  50.071  32.365  1.00  0.00           O  
ATOM     69  C5'   C     3      30.015  51.211  33.128  1.00  0.00           C  
ATOM     70  H5'   C     3      29.356  51.963  32.693  1.00  0.00           H  
ATOM     71 H5''   C     3      30.967  51.723  33.266  1.00  0.00           H  
ATOM     72  C4'   C     3      29.311  50.918  34.438  1.00  0.00           C  
ATOM     73  H4'   C     3      29.131  51.885  34.908  1.00  0.00           H  
ATOM     74  O4'   C     3      27.966  50.476  34.307  1.00  0.00           O  
ATOM     75  C1'   C     3      27.772  49.518  35.344  1.00  0.00           C  
ATOM     76  H1'   C     3      26.892  49.610  35.980  1.00  0.00           H  
ATOM     77  N1    C     3      27.628  48.088  34.790  1.00  0.00           N  
ATOM     78  C6    C     3      27.766  47.737  33.495  1.00  0.00           C  
ATOM     79  H6    C     3      28.160  48.445  32.781  1.00  0.00           H  
ATOM     80  C5    C     3      27.435  46.528  33.011  1.00  0.00           C  
ATOM     81  H5    C     3      27.491  46.327  31.952  1.00  0.00           H  
ATOM     82  C4    C     3      26.845  45.596  33.955  1.00  0.00           C  
ATOM     83  N4    C     3      26.514  44.419  33.595  1.00  0.00           N  
ATOM     84  H41   C     3      25.896  43.912  34.212  1.00  0.00           H  
ATOM     85  H42   C     3      26.389  44.298  32.600  1.00  0.00           H  
ATOM     86  N3    C     3      26.858  45.807  35.239  1.00  0.00           N  
ATOM     87  C2    C     3      27.264  47.050  35.632  1.00  0.00           C  
ATOM     88  O2    C     3      27.251  47.318  36.851  1.00  0.00           O  
ATOM     89  C3'   C     3      30.225  50.036  35.336  1.00  0.00           C  
ATOM     90  H3'   C     3      30.649  49.182  34.808  1.00  0.00           H  
ATOM     91  C2'   C     3      29.125  49.516  36.279  1.00  0.00           C  
ATOM     92  H2'   C     3      29.340  48.514  36.653  1.00  0.00           H  
ATOM     93  O2'   C     3      28.777  50.456  37.290  1.00  0.00           O  
ATOM     94 HO2'   C     3      28.534  51.345  37.022  1.00  0.00           H  
ATOM     95  O3'   C     3      31.162  50.795  36.033  1.00  0.00           O  
ATOM     96  P     G     4      32.603  50.294  36.170  1.00  0.00           P  
ATOM     97  OP1   G     4      33.314  51.113  37.136  1.00  0.00           O  
ATOM     98  OP2   G     4      33.156  50.241  34.767  1.00  0.00           O  
ATOM     99  O5'   G     4      32.472  48.740  36.678  1.00  0.00           O  
ATOM    100  C5'   G     4      32.322  48.452  38.051  1.00  0.00           C  
ATOM    101  H5'   G     4      31.560  49.116  38.458  1.00  0.00           H  
ATOM    102 H5''   G     4      33.240  48.688  38.588  1.00  0.00           H  
ATOM    103  C4'   G     4      31.805  47.052  38.393  1.00  0.00           C  
ATOM    104  H4'   G     4      31.749  47.093  39.480  1.00  0.00           H  
ATOM    105  O4'   G     4      30.493  46.886  37.882  1.00  0.00           O  
ATOM    106  C1'   G     4      30.400  45.495  37.574  1.00  0.00           C  
ATOM    107  H1'   G     4      29.529  44.983  37.982  1.00  0.00           H  
ATOM    108  N9    G     4      30.348  45.392  36.118  1.00  0.00           N  
ATOM    109  C8    G     4      30.825  46.316  35.169  1.00  0.00           C  
ATOM    110  H8    G     4      31.316  47.194  35.562  1.00  0.00           H  
ATOM    111  N7    G     4      30.776  46.002  33.925  1.00  0.00           N  
ATOM    112  C5    G     4      30.257  44.705  33.972  1.00  0.00           C  
ATOM    113  C6    G     4      29.884  43.817  32.932  1.00  0.00           C  
ATOM    114  O6    G     4      29.935  43.981  31.730  1.00  0.00           O  
ATOM    115  N1    G     4      29.721  42.517  33.385  1.00  0.00           N  
ATOM    116  H1    G     4      29.702  41.709  32.780  1.00  0.00           H  
ATOM    117  C2    G     4      29.542  42.235  34.652  1.00  0.00           C  
ATOM    118  N2    G     4      29.458  40.919  34.943  1.00  0.00           N  
ATOM    119  H21   G     4      29.668  40.295  34.178  1.00  0.00           H  
ATOM    120  H22   G     4      29.680  40.539  35.853  1.00  0.00           H  
ATOM    121  N3    G     4      29.707  43.061  35.682  1.00  0.00           N  
ATOM    122  C4    G     4      30.006  44.329  35.289  1.00  0.00           C  
ATOM    123  C3'   G     4      32.609  45.811  37.992  1.00  0.00           C  
ATOM    124  H3'   G     4      32.922  45.838  36.948  1.00  0.00           H  
ATOM    125  C2'   G     4      31.546  44.724  38.138  1.00  0.00           C  
ATOM    126  H2'   G     4      31.710  43.790  37.602  1.00  0.00           H  
ATOM    127  O2'   G     4      31.263  44.498  39.538  1.00  0.00           O  
ATOM    128 HO2'   G     4      31.922  43.943  39.961  1.00  0.00           H  
ATOM    129  O3'   G     4      33.737  45.514  38.670  1.00  0.00           O  
ATOM    130  P     A     5      35.069  44.925  37.977  1.00  0.00           P  
ATOM    131  OP1   A     5      36.087  44.665  38.955  1.00  0.00           O  
ATOM    132  OP2   A     5      35.372  45.885  36.939  1.00  0.00           O  
ATOM    133  O5'   A     5      34.616  43.605  37.219  1.00  0.00           O  
ATOM    134  C5'   A     5      34.154  42.433  37.941  1.00  0.00           C  
ATOM    135  H5'   A     5      33.424  42.769  38.678  1.00  0.00           H  
ATOM    136 H5''   A     5      35.077  42.216  38.479  1.00  0.00           H  
ATOM    137  C4'   A     5      33.774  41.247  37.158  1.00  0.00           C  
ATOM    138  H4'   A     5      33.487  40.437  37.828  1.00  0.00           H  
ATOM    139  O4'   A     5      32.714  41.455  36.321  1.00  0.00           O  
ATOM    140  C1'   A     5      32.890  40.994  35.039  1.00  0.00           C  
ATOM    141  H1'   A     5      31.960  40.585  34.644  1.00  0.00           H  
ATOM    142  N9    A     5      33.289  42.032  34.008  1.00  0.00           N  
ATOM    143  C8    A     5      33.130  43.372  34.048  1.00  0.00           C  
ATOM    144  H8    A     5      33.042  43.864  35.006  1.00  0.00           H  
ATOM    145  N7    A     5      33.450  44.061  32.965  1.00  0.00           N  
ATOM    146  C5    A     5      33.635  43.003  32.047  1.00  0.00           C  
ATOM    147  C6    A     5      33.764  42.935  30.618  1.00  0.00           C  
ATOM    148  N6    A     5      33.980  43.974  29.832  1.00  0.00           N  
ATOM    149  H61   A     5      34.190  43.853  28.851  1.00  0.00           H  
ATOM    150  H62   A     5      33.912  44.901  30.226  1.00  0.00           H  
ATOM    151  N1    A     5      33.733  41.785  29.985  1.00  0.00           N  
ATOM    152  C2    A     5      33.556  40.729  30.748  1.00  0.00           C  
ATOM    153  H2    A     5      33.445  39.773  30.256  1.00  0.00           H  
ATOM    154  N3    A     5      33.403  40.544  32.047  1.00  0.00           N  
ATOM    155  C4    A     5      33.431  41.754  32.623  1.00  0.00           C  
ATOM    156  C3'   A     5      34.873  40.700  36.230  1.00  0.00           C  
ATOM    157  H3'   A     5      35.449  41.508  35.779  1.00  0.00           H  
ATOM    158  C2'   A     5      34.048  40.009  35.206  1.00  0.00           C  
ATOM    159  H2'   A     5      34.605  39.824  34.287  1.00  0.00           H  
ATOM    160  O2'   A     5      33.452  38.858  35.720  1.00  0.00           O  
ATOM    161 HO2'   A     5      34.160  38.541  36.286  1.00  0.00           H  
ATOM    162  O3'   A     5      35.763  39.819  36.885  1.00  0.00           O  
ATOM    163  P     G     6      37.216  39.712  36.324  1.00  0.00           P  
ATOM    164  OP1   G     6      37.991  38.861  37.183  1.00  0.00           O  
ATOM    165  OP2   G     6      37.754  41.108  36.092  1.00  0.00           O  
ATOM    166  O5'   G     6      37.172  38.989  34.880  1.00  0.00           O  
ATOM    167  C5'   G     6      36.711  37.700  34.844  1.00  0.00           C  
ATOM    168  H5'   G     6      35.783  37.682  35.417  1.00  0.00           H  
ATOM    169 H5''   G     6      37.297  37.069  35.512  1.00  0.00           H  
ATOM    170  C4'   G     6      36.610  37.137  33.462  1.00  0.00           C  
ATOM    171  H4'   G     6      36.224  36.129  33.616  1.00  0.00           H  
ATOM    172  O4'   G     6      35.770  37.907  32.702  1.00  0.00           O  
ATOM    173  C1'   G     6      36.285  38.087  31.355  1.00  0.00           C  
ATOM    174  H1'   G     6      35.618  37.592  30.648  1.00  0.00           H  
ATOM    175  N9    G     6      36.697  39.497  31.033  1.00  0.00           N  
ATOM    176  C8    G     6      36.667  40.519  31.941  1.00  0.00           C  
ATOM    177  H8    G     6      36.604  40.340  33.004  1.00  0.00           H  
ATOM    178  N7    G     6      36.975  41.713  31.441  1.00  0.00           N  
ATOM    179  C5    G     6      37.014  41.367  30.065  1.00  0.00           C  
ATOM    180  C6    G     6      37.347  42.228  28.890  1.00  0.00           C  
ATOM    181  O6    G     6      37.521  43.444  28.869  1.00  0.00           O  
ATOM    182  N1    G     6      37.464  41.563  27.668  1.00  0.00           N  
ATOM    183  H1    G     6      37.729  42.054  26.827  1.00  0.00           H  
ATOM    184  C2    G     6      37.275  40.270  27.622  1.00  0.00           C  
ATOM    185  N2    G     6      37.618  39.730  26.497  1.00  0.00           N  
ATOM    186  H21   G     6      38.007  40.327  25.781  1.00  0.00           H  
ATOM    187  H22   G     6      37.812  38.740  26.452  1.00  0.00           H  
ATOM    188  N3    G     6      37.121  39.453  28.643  1.00  0.00           N  
ATOM    189  C4    G     6      37.037  40.040  29.846  1.00  0.00           C  
ATOM    190  C3'   G     6      37.966  37.083  32.744  1.00  0.00           C  
ATOM    191  H3'   G     6      38.653  37.893  32.988  1.00  0.00           H  
ATOM    192  C2'   G     6      37.513  37.234  31.313  1.00  0.00           C  
ATOM    193  H2'   G     6      38.243  37.628  30.606  1.00  0.00           H  
ATOM    194  O2'   G     6      37.130  35.931  30.741  1.00  0.00           O  
ATOM    195 HO2'   G     6      37.329  35.254  31.392  1.00  0.00           H  
ATOM    196  O3'   G     6      38.573  35.763  32.884  1.00  0.00           O  
ATOM    197  P     U     7      40.127  35.630  32.860  1.00  0.00           P  
ATOM    198  OP1   U     7      40.550  34.215  32.838  1.00  0.00           O  
ATOM    199  OP2   U     7      40.726  36.524  33.906  1.00  0.00           O  
ATOM    200  O5'   U     7      40.613  36.314  31.500  1.00  0.00           O  
ATOM    201  C5'   U     7      40.554  35.547  30.253  1.00  0.00           C  
ATOM    202  H5'   U     7      39.525  35.188  30.236  1.00  0.00           H  
ATOM    203 H5''   U     7      41.107  34.612  30.342  1.00  0.00           H  
ATOM    204  C4'   U     7      40.931  36.286  28.982  1.00  0.00           C  
ATOM    205  H4'   U     7      40.868  35.579  28.155  1.00  0.00           H  
ATOM    206  O4'   U     7      40.113  37.441  28.817  1.00  0.00           O  
ATOM    207  C1'   U     7      40.913  38.423  28.079  1.00  0.00           C  
ATOM    208  H1'   U     7      40.427  38.543  27.111  1.00  0.00           H  
ATOM    209  N1    U     7      40.990  39.745  28.764  1.00  0.00           N  
ATOM    210  C6    U     7      41.065  39.840  30.162  1.00  0.00           C  
ATOM    211  H6    U     7      41.124  38.951  30.772  1.00  0.00           H  
ATOM    212  C5    U     7      40.920  41.048  30.724  1.00  0.00           C  
ATOM    213  H5    U     7      40.725  41.076  31.786  1.00  0.00           H  
ATOM    214  C4    U     7      40.931  42.220  29.832  1.00  0.00           C  
ATOM    215  O4    U     7      40.972  43.386  30.153  1.00  0.00           O  
ATOM    216  N3    U     7      40.971  41.985  28.464  1.00  0.00           N  
ATOM    217  H3    U     7      41.130  42.799  27.889  1.00  0.00           H  
ATOM    218  C2    U     7      40.807  40.807  27.882  1.00  0.00           C  
ATOM    219  O2    U     7      40.676  40.780  26.660  1.00  0.00           O  
ATOM    220  C3'   U     7      42.369  36.775  29.089  1.00  0.00           C  
ATOM    221  H3'   U     7      42.624  37.159  30.077  1.00  0.00           H  
ATOM    222  C2'   U     7      42.321  37.820  27.966  1.00  0.00           C  
ATOM    223  H2'   U     7      43.092  38.590  27.934  1.00  0.00           H  
ATOM    224  O2'   U     7      42.314  37.122  26.726  1.00  0.00           O  
ATOM    225 HO2'   U     7      42.361  37.804  26.051  1.00  0.00           H  
ATOM    226  O3'   U     7      43.289  35.800  28.835  1.00  0.00           O  
ATOM    227  P     C     8      44.831  35.917  29.278  1.00  0.00           P  
ATOM    228  OP1   C     8      45.439  34.596  29.061  1.00  0.00           O  
ATOM    229  OP2   C     8      44.969  36.528  30.640  1.00  0.00           O  
ATOM    230  O5'   C     8      45.540  36.929  28.256  1.00  0.00           O  
ATOM    231  C5'   C     8      45.718  36.707  26.842  1.00  0.00           C  
ATOM    232  H5'   C     8      45.023  36.073  26.291  1.00  0.00           H  
ATOM    233 H5''   C     8      46.674  36.241  26.604  1.00  0.00           H  
ATOM    234  C4'   C     8      45.806  37.944  25.968  1.00  0.00           C  
ATOM    235  H4'   C     8      45.802  37.691  24.908  1.00  0.00           H  
ATOM    236  O4'   C     8      44.780  38.825  26.336  1.00  0.00           O  
ATOM    237  C1'   C     8      45.150  40.154  26.176  1.00  0.00           C  
ATOM    238  H1'   C     8      44.681  40.578  25.288  1.00  0.00           H  
ATOM    239  N1    C     8      44.831  40.886  27.382  1.00  0.00           N  
ATOM    240  C6    C     8      44.968  40.365  28.620  1.00  0.00           C  
ATOM    241  H6    C     8      45.333  39.348  28.628  1.00  0.00           H  
ATOM    242  C5    C     8      44.690  41.065  29.727  1.00  0.00           C  
ATOM    243  H5    C     8      44.802  40.588  30.690  1.00  0.00           H  
ATOM    244  C4    C     8      44.212  42.438  29.655  1.00  0.00           C  
ATOM    245  N4    C     8      43.873  43.118  30.694  1.00  0.00           N  
ATOM    246  H41   C     8      43.553  44.070  30.586  1.00  0.00           H  
ATOM    247  H42   C     8      44.283  42.849  31.577  1.00  0.00           H  
ATOM    248  N3    C     8      44.089  42.940  28.406  1.00  0.00           N  
ATOM    249  C2    C     8      44.397  42.168  27.304  1.00  0.00           C  
ATOM    250  O2    C     8      44.247  42.619  26.164  1.00  0.00           O  
ATOM    251  C3'   C     8      47.098  38.708  26.125  1.00  0.00           C  
ATOM    252  H3'   C     8      47.407  38.514  27.152  1.00  0.00           H  
ATOM    253  C2'   C     8      46.690  40.164  25.878  1.00  0.00           C  
ATOM    254  H2'   C     8      47.241  40.785  26.584  1.00  0.00           H  
ATOM    255  O2'   C     8      46.729  40.588  24.521  1.00  0.00           O  
ATOM    256 HO2'   C     8      47.635  40.871  24.375  1.00  0.00           H  
ATOM    257  O3'   C     8      48.131  38.248  25.252  1.00  0.00           O  
ATOM    258  P     C     9      49.671  38.566  25.613  1.00  0.00           P  
ATOM    259  OP1   C     9      50.451  37.931  24.534  1.00  0.00           O  
ATOM    260  OP2   C     9      49.909  38.252  27.023  1.00  0.00           O  
ATOM    261  O5'   C     9      49.721  40.120  25.411  1.00  0.00           O  
ATOM    262  C5'   C     9      50.006  40.669  24.196  1.00  0.00           C  
ATOM    263  H5'   C     9      49.372  40.283  23.398  1.00  0.00           H  
ATOM    264 H5''   C     9      51.095  40.623  24.200  1.00  0.00           H  
ATOM    265  C4'   C     9      49.600  42.087  23.981  1.00  0.00           C  
ATOM    266  H4'   C     9      49.616  42.323  22.917  1.00  0.00           H  
ATOM    267  O4'   C     9      48.409  42.507  24.564  1.00  0.00           O  
ATOM    268  C1'   C     9      48.471  43.958  24.762  1.00  0.00           C  
ATOM    269  H1'   C     9      48.069  44.449  23.876  1.00  0.00           H  
ATOM    270  N1    C     9      47.807  44.308  26.072  1.00  0.00           N  
ATOM    271  C6    C     9      47.959  43.565  27.245  1.00  0.00           C  
ATOM    272  H6    C     9      48.493  42.640  27.083  1.00  0.00           H  
ATOM    273  C5    C     9      47.407  43.985  28.388  1.00  0.00           C  
ATOM    274  H5    C     9      47.454  43.510  29.357  1.00  0.00           H  
ATOM    275  C4    C     9      46.593  45.155  28.336  1.00  0.00           C  
ATOM    276  N4    C     9      45.996  45.644  29.333  1.00  0.00           N  
ATOM    277  H41   C     9      45.564  46.556  29.378  1.00  0.00           H  
ATOM    278  H42   C     9      46.167  45.290  30.263  1.00  0.00           H  
ATOM    279  N3    C     9      46.443  45.878  27.288  1.00  0.00           N  
ATOM    280  C2    C     9      47.056  45.489  26.161  1.00  0.00           C  
ATOM    281  O2    C     9      46.871  46.178  25.163  1.00  0.00           O  
ATOM    282  C3'   C     9      50.614  42.971  24.755  1.00  0.00           C  
ATOM    283  H3'   C     9      50.562  42.690  25.807  1.00  0.00           H  
ATOM    284  C2'   C     9      49.923  44.357  24.666  1.00  0.00           C  
ATOM    285  H2'   C     9      50.248  44.987  25.494  1.00  0.00           H  
ATOM    286  O2'   C     9      50.233  44.844  23.341  1.00  0.00           O  
ATOM    287 HO2'   C     9      51.164  45.076  23.314  1.00  0.00           H  
ATOM    288  O3'   C     9      51.980  42.908  24.389  1.00  0.00           O  
ATOM    289  P     G    10      53.109  43.782  25.021  1.00  0.00           P  
ATOM    290  OP1   G    10      54.376  43.265  24.610  1.00  0.00           O  
ATOM    291  OP2   G    10      52.822  43.843  26.494  1.00  0.00           O  
ATOM    292  O5'   G    10      53.062  45.271  24.536  1.00  0.00           O  
ATOM    293  C5'   G    10      53.299  45.661  23.142  1.00  0.00           C  
ATOM    294  H5'   G    10      52.595  45.214  22.440  1.00  0.00           H  
ATOM    295 H5''   G    10      54.341  45.427  22.927  1.00  0.00           H  
ATOM    296  C4'   G    10      53.202  47.217  23.023  1.00  0.00           C  
ATOM    297  H4'   G    10      53.753  47.415  22.104  1.00  0.00           H  
ATOM    298  O4'   G    10      51.835  47.647  23.024  1.00  0.00           O  
ATOM    299  C1'   G    10      51.781  48.965  23.706  1.00  0.00           C  
ATOM    300  H1'   G    10      51.241  49.733  23.152  1.00  0.00           H  
ATOM    301  N9    G    10      51.038  48.853  25.016  1.00  0.00           N  
ATOM    302  C8    G    10      50.873  47.698  25.753  1.00  0.00           C  
ATOM    303  H8    G    10      51.446  46.804  25.553  1.00  0.00           H  
ATOM    304  N7    G    10      50.129  47.827  26.831  1.00  0.00           N  
ATOM    305  C5    G    10      49.950  49.238  26.916  1.00  0.00           C  
ATOM    306  C6    G    10      49.417  50.165  27.926  1.00  0.00           C  
ATOM    307  O6    G    10      48.912  49.882  28.987  1.00  0.00           O  
ATOM    308  N1    G    10      49.604  51.493  27.538  1.00  0.00           N  
ATOM    309  H1    G    10      49.321  52.132  28.267  1.00  0.00           H  
ATOM    310  C2    G    10      49.958  51.975  26.329  1.00  0.00           C  
ATOM    311  N2    G    10      49.815  53.218  26.077  1.00  0.00           N  
ATOM    312  H21   G    10      49.482  53.849  26.792  1.00  0.00           H  
ATOM    313  H22   G    10      50.064  53.630  25.189  1.00  0.00           H  
ATOM    314  N3    G    10      50.505  51.162  25.419  1.00  0.00           N  
ATOM    315  C4    G    10      50.489  49.825  25.791  1.00  0.00           C  
ATOM    316  C3'   G    10      53.897  48.037  24.139  1.00  0.00           C  
ATOM    317  H3'   G    10      53.550  47.573  25.063  1.00  0.00           H  
ATOM    318  C2'   G    10      53.182  49.428  24.096  1.00  0.00           C  
ATOM    319  H2'   G    10      53.171  49.839  25.106  1.00  0.00           H  
ATOM    320  O2'   G    10      53.746  50.112  23.032  1.00  0.00           O  
ATOM    321 HO2'   G    10      53.066  50.552  22.517  1.00  0.00           H  
ATOM    322  O3'   G    10      55.297  47.998  23.992  1.00  0.00           O  
ATOM    323  P     G    11      56.322  47.936  25.154  1.00  0.00           P  
ATOM    324  OP1   G    11      57.687  47.849  24.561  1.00  0.00           O  
ATOM    325  OP2   G    11      55.940  46.885  26.052  1.00  0.00           O  
ATOM    326  O5'   G    11      56.002  49.332  25.953  1.00  0.00           O  
ATOM    327  C5'   G    11      56.310  50.528  25.326  1.00  0.00           C  
ATOM    328  H5'   G    11      56.028  50.492  24.274  1.00  0.00           H  
ATOM    329 H5''   G    11      57.396  50.613  25.346  1.00  0.00           H  
ATOM    330  C4'   G    11      55.784  51.761  26.130  1.00  0.00           C  
ATOM    331  H4'   G    11      56.182  52.580  25.531  1.00  0.00           H  
ATOM    332  O4'   G    11      54.347  51.938  26.179  1.00  0.00           O  
ATOM    333  C1'   G    11      53.925  52.461  27.459  1.00  0.00           C  
ATOM    334  H1'   G    11      53.183  53.231  27.245  1.00  0.00           H  
ATOM    335  N9    G    11      53.303  51.408  28.264  1.00  0.00           N  
ATOM    336  C8    G    11      53.183  50.075  28.029  1.00  0.00           C  
ATOM    337  H8    G    11      53.658  49.628  27.168  1.00  0.00           H  
ATOM    338  N7    G    11      52.556  49.377  28.972  1.00  0.00           N  
ATOM    339  C5    G    11      52.097  50.392  29.835  1.00  0.00           C  
ATOM    340  C6    G    11      51.236  50.304  30.976  1.00  0.00           C  
ATOM    341  O6    G    11      50.704  49.340  31.425  1.00  0.00           O  
ATOM    342  N1    G    11      51.021  51.546  31.573  1.00  0.00           N  
ATOM    343  H1    G    11      50.320  51.687  32.286  1.00  0.00           H  
ATOM    344  C2    G    11      51.533  52.709  31.102  1.00  0.00           C  
ATOM    345  N2    G    11      51.170  53.834  31.638  1.00  0.00           N  
ATOM    346  H21   G    11      50.718  53.869  32.541  1.00  0.00           H  
ATOM    347  H22   G    11      51.496  54.685  31.203  1.00  0.00           H  
ATOM    348  N3    G    11      52.163  52.784  29.922  1.00  0.00           N  
ATOM    349  C4    G    11      52.525  51.615  29.361  1.00  0.00           C  
ATOM    350  C3'   G    11      56.269  51.820  27.571  1.00  0.00           C  
ATOM    351  H3'   G    11      56.127  50.849  28.046  1.00  0.00           H  
ATOM    352  C2'   G    11      55.282  52.889  28.065  1.00  0.00           C  
ATOM    353  H2'   G    11      55.301  52.775  29.149  1.00  0.00           H  
ATOM    354  O2'   G    11      55.591  54.180  27.604  1.00  0.00           O  
ATOM    355 HO2'   G    11      55.280  54.762  28.302  1.00  0.00           H  
ATOM    356  O3'   G    11      57.647  52.255  27.705  1.00  0.00           O  
ATOM    357  P     G    12      58.612  51.728  28.807  1.00  0.00           P  
ATOM    358  OP1   G    12      59.916  52.229  28.497  1.00  0.00           O  
ATOM    359  OP2   G    12      58.411  50.232  28.843  1.00  0.00           O  
ATOM    360  O5'   G    12      58.110  52.392  30.238  1.00  0.00           O  
ATOM    361  C5'   G    12      57.875  53.751  30.347  1.00  0.00           C  
ATOM    362  H5'   G    12      57.420  54.200  29.465  1.00  0.00           H  
ATOM    363 H5''   G    12      58.899  54.127  30.331  1.00  0.00           H  
ATOM    364  C4'   G    12      57.084  54.141  31.625  1.00  0.00           C  
ATOM    365  H4'   G    12      57.275  55.182  31.882  1.00  0.00           H  
ATOM    366  O4'   G    12      55.711  53.899  31.521  1.00  0.00           O  
ATOM    367  C1'   G    12      55.170  53.622  32.832  1.00  0.00           C  
ATOM    368  H1'   G    12      54.330  54.266  33.092  1.00  0.00           H  
ATOM    369  N9    G    12      54.531  52.310  32.891  1.00  0.00           N  
ATOM    370  C8    G    12      54.679  51.282  31.942  1.00  0.00           C  
ATOM    371  H8    G    12      55.400  51.406  31.149  1.00  0.00           H  
ATOM    372  N7    G    12      54.137  50.146  32.269  1.00  0.00           N  
ATOM    373  C5    G    12      53.433  50.477  33.474  1.00  0.00           C  
ATOM    374  C6    G    12      52.572  49.733  34.318  1.00  0.00           C  
ATOM    375  O6    G    12      52.310  48.526  34.153  1.00  0.00           O  
ATOM    376  N1    G    12      52.060  50.388  35.399  1.00  0.00           N  
ATOM    377  H1    G    12      51.449  49.874  36.017  1.00  0.00           H  
ATOM    378  C2    G    12      52.517  51.537  35.830  1.00  0.00           C  
ATOM    379  N2    G    12      52.155  51.977  37.010  1.00  0.00           N  
ATOM    380  H21   G    12      51.647  51.383  37.650  1.00  0.00           H  
ATOM    381  H22   G    12      52.599  52.837  37.298  1.00  0.00           H  
ATOM    382  N3    G    12      53.313  52.322  35.070  1.00  0.00           N  
ATOM    383  C4    G    12      53.727  51.723  33.841  1.00  0.00           C  
ATOM    384  C3'   G    12      57.476  53.304  32.894  1.00  0.00           C  
ATOM    385  H3'   G    12      57.403  52.242  32.660  1.00  0.00           H  
ATOM    386  C2'   G    12      56.333  53.628  33.897  1.00  0.00           C  
ATOM    387  H2'   G    12      56.118  52.939  34.714  1.00  0.00           H  
ATOM    388  O2'   G    12      56.361  55.009  34.351  1.00  0.00           O  
ATOM    389 HO2'   G    12      55.622  55.085  34.959  1.00  0.00           H  
ATOM    390  O3'   G    12      58.753  53.698  33.376  1.00  0.00           O  
ATOM    391  P     G    13      59.600  52.814  34.304  1.00  0.00           P  
ATOM    392  OP1   G    13      60.838  53.601  34.631  1.00  0.00           O  
ATOM    393  OP2   G    13      59.857  51.556  33.665  1.00  0.00           O  
ATOM    394  O5'   G    13      58.814  52.559  35.659  1.00  0.00           O  
ATOM    395  C5'   G    13      58.879  53.545  36.620  1.00  0.00           C  
ATOM    396  H5'   G    13      58.574  54.486  36.163  1.00  0.00           H  
ATOM    397 H5''   G    13      59.866  53.688  37.059  1.00  0.00           H  
ATOM    398  C4'   G    13      57.883  53.191  37.746  1.00  0.00           C  
ATOM    399  H4'   G    13      57.798  53.992  38.479  1.00  0.00           H  
ATOM    400  O4'   G    13      56.615  52.938  37.182  1.00  0.00           O  
ATOM    401  C1'   G    13      55.925  52.041  37.963  1.00  0.00           C  
ATOM    402  H1'   G    13      54.984  52.442  38.339  1.00  0.00           H  
ATOM    403  N9    G    13      55.738  50.856  37.101  1.00  0.00           N  
ATOM    404  C8    G    13      56.270  50.645  35.886  1.00  0.00           C  
ATOM    405  H8    G    13      56.927  51.327  35.367  1.00  0.00           H  
ATOM    406  N7    G    13      55.936  49.398  35.498  1.00  0.00           N  
ATOM    407  C5    G    13      55.079  48.862  36.473  1.00  0.00           C  
ATOM    408  C6    G    13      54.451  47.543  36.583  1.00  0.00           C  
ATOM    409  O6    G    13      54.362  46.557  35.852  1.00  0.00           O  
ATOM    410  N1    G    13      53.851  47.485  37.852  1.00  0.00           N  
ATOM    411  H1    G    13      53.297  46.655  38.011  1.00  0.00           H  
ATOM    412  C2    G    13      53.756  48.536  38.795  1.00  0.00           C  
ATOM    413  N2    G    13      53.230  48.194  39.968  1.00  0.00           N  
ATOM    414  H21   G    13      52.755  47.302  39.954  1.00  0.00           H  
ATOM    415  H22   G    13      53.314  48.915  40.670  1.00  0.00           H  
ATOM    416  N3    G    13      54.350  49.711  38.635  1.00  0.00           N  
ATOM    417  C4    G    13      54.983  49.771  37.467  1.00  0.00           C  
ATOM    418  C3'   G    13      58.230  51.878  38.530  1.00  0.00           C  
ATOM    419  H3'   G    13      58.557  51.180  37.759  1.00  0.00           H  
ATOM    420  C2'   G    13      56.808  51.611  39.166  1.00  0.00           C  
ATOM    421  H2'   G    13      56.668  50.564  39.436  1.00  0.00           H  
ATOM    422  O2'   G    13      56.432  52.439  40.282  1.00  0.00           O  
ATOM    423 HO2'   G    13      56.189  51.906  41.042  1.00  0.00           H  
ATOM    424  O3'   G    13      59.240  51.978  39.587  1.00  0.00           O  
ATOM    425  P     U    14      59.971  50.594  40.038  1.00  0.00           P  
ATOM    426  OP1   U    14      60.827  50.867  41.220  1.00  0.00           O  
ATOM    427  OP2   U    14      60.656  49.924  38.866  1.00  0.00           O  
ATOM    428  O5'   U    14      58.867  49.643  40.659  1.00  0.00           O  
ATOM    429  C5'   U    14      58.347  49.665  42.007  1.00  0.00           C  
ATOM    430  H5'   U    14      57.730  50.560  42.074  1.00  0.00           H  
ATOM    431 H5''   U    14      59.256  49.585  42.602  1.00  0.00           H  
ATOM    432  C4'   U    14      57.506  48.317  42.202  1.00  0.00           C  
ATOM    433  H4'   U    14      56.961  48.435  43.138  1.00  0.00           H  
ATOM    434  O4'   U    14      56.622  48.195  41.057  1.00  0.00           O  
ATOM    435  C1'   U    14      56.392  46.834  40.924  1.00  0.00           C  
ATOM    436  H1'   U    14      55.353  46.622  41.177  1.00  0.00           H  
ATOM    437  N1    U    14      56.704  46.432  39.516  1.00  0.00           N  
ATOM    438  C6    U    14      57.573  47.144  38.704  1.00  0.00           C  
ATOM    439  H6    U    14      58.109  48.015  39.050  1.00  0.00           H  
ATOM    440  C5    U    14      57.687  46.891  37.363  1.00  0.00           C  
ATOM    441  H5    U    14      58.042  47.629  36.660  1.00  0.00           H  
ATOM    442  C4    U    14      57.081  45.664  36.880  1.00  0.00           C  
ATOM    443  O4    U    14      57.323  45.258  35.700  1.00  0.00           O  
ATOM    444  N3    U    14      56.282  44.915  37.731  1.00  0.00           N  
ATOM    445  H3    U    14      55.932  43.997  37.496  1.00  0.00           H  
ATOM    446  C2    U    14      56.029  45.306  39.041  1.00  0.00           C  
ATOM    447  O2    U    14      55.330  44.574  39.752  1.00  0.00           O  
ATOM    448  C3'   U    14      58.358  47.029  42.126  1.00  0.00           C  
ATOM    449  H3'   U    14      59.044  47.141  41.286  1.00  0.00           H  
ATOM    450  C2'   U    14      57.321  46.003  41.888  1.00  0.00           C  
ATOM    451  H2'   U    14      57.813  45.170  41.386  1.00  0.00           H  
ATOM    452  O2'   U    14      56.513  45.611  42.992  1.00  0.00           O  
ATOM    453 HO2'   U    14      57.103  45.333  43.696  1.00  0.00           H  
ATOM    454  O3'   U    14      59.034  46.896  43.388  1.00  0.00           O  
ATOM    455  P     U    15      60.227  45.807  43.540  1.00  0.00           P  
ATOM    456  OP1   U    15      61.104  46.266  44.602  1.00  0.00           O  
ATOM    457  OP2   U    15      60.752  45.654  42.156  1.00  0.00           O  
ATOM    458  O5'   U    15      59.423  44.485  43.845  1.00  0.00           O  
ATOM    459  C5'   U    15      58.870  44.221  45.119  1.00  0.00           C  
ATOM    460  H5'   U    15      58.091  44.936  45.386  1.00  0.00           H  
ATOM    461 H5''   U    15      59.729  44.202  45.790  1.00  0.00           H  
ATOM    462  C4'   U    15      58.244  42.883  45.305  1.00  0.00           C  
ATOM    463  H4'   U    15      57.966  42.857  46.358  1.00  0.00           H  
ATOM    464  O4'   U    15      57.039  42.887  44.485  1.00  0.00           O  
ATOM    465  C1'   U    15      56.923  41.566  43.998  1.00  0.00           C  
ATOM    466  H1'   U    15      55.963  41.187  44.349  1.00  0.00           H  
ATOM    467  N1    U    15      57.037  41.631  42.450  1.00  0.00           N  
ATOM    468  C6    U    15      57.951  42.403  41.790  1.00  0.00           C  
ATOM    469  H6    U    15      58.571  43.116  42.313  1.00  0.00           H  
ATOM    470  C5    U    15      58.140  42.193  40.427  1.00  0.00           C  
ATOM    471  H5    U    15      58.926  42.752  39.941  1.00  0.00           H  
ATOM    472  C4    U    15      57.239  41.306  39.711  1.00  0.00           C  
ATOM    473  O4    U    15      57.276  41.208  38.472  1.00  0.00           O  
ATOM    474  N3    U    15      56.350  40.585  40.419  1.00  0.00           N  
ATOM    475  H3    U    15      55.873  39.795  40.008  1.00  0.00           H  
ATOM    476  C2    U    15      56.316  40.574  41.789  1.00  0.00           C  
ATOM    477  O2    U    15      55.604  39.755  42.320  1.00  0.00           O  
ATOM    478  C3'   U    15      59.092  41.749  44.886  1.00  0.00           C  
ATOM    479  H3'   U    15      59.517  41.956  43.904  1.00  0.00           H  
ATOM    480  C2'   U    15      58.010  40.684  44.595  1.00  0.00           C  
ATOM    481  H2'   U    15      58.434  39.949  43.910  1.00  0.00           H  
ATOM    482  O2'   U    15      57.504  40.031  45.792  1.00  0.00           O  
ATOM    483 HO2'   U    15      57.190  39.176  45.490  1.00  0.00           H  
ATOM    484  O3'   U    15      60.141  41.208  45.723  1.00  0.00           O  
ATOM    485  P     C    16      61.282  40.339  44.999  1.00  0.00           P  
ATOM    486  OP1   C    16      62.334  39.983  45.991  1.00  0.00           O  
ATOM    487  OP2   C    16      61.585  41.073  43.736  1.00  0.00           O  
ATOM    488  O5'   C    16      60.601  39.030  44.535  1.00  0.00           O  
ATOM    489  C5'   C    16      60.187  38.039  45.436  1.00  0.00           C  
ATOM    490  H5'   C    16      59.434  38.472  46.094  1.00  0.00           H  
ATOM    491 H5''   C    16      61.017  37.595  45.988  1.00  0.00           H  
ATOM    492  C4'   C    16      59.496  36.843  44.728  1.00  0.00           C  
ATOM    493  H4'   C    16      59.129  36.150  45.485  1.00  0.00           H  
ATOM    494  O4'   C    16      58.458  37.207  43.763  1.00  0.00           O  
ATOM    495  C1'   C    16      58.558  36.298  42.638  1.00  0.00           C  
ATOM    496  H1'   C    16      57.656  35.705  42.488  1.00  0.00           H  
ATOM    497  N1    C    16      58.871  37.002  41.379  1.00  0.00           N  
ATOM    498  C6    C    16      59.303  38.291  41.307  1.00  0.00           C  
ATOM    499  H6    C    16      59.640  38.753  42.223  1.00  0.00           H  
ATOM    500  C5    C    16      59.643  38.783  40.116  1.00  0.00           C  
ATOM    501  H5    C    16      60.105  39.754  40.019  1.00  0.00           H  
ATOM    502  C4    C    16      59.140  38.121  38.957  1.00  0.00           C  
ATOM    503  N4    C    16      59.292  38.671  37.780  1.00  0.00           N  
ATOM    504  H41   C    16      58.855  38.182  37.012  1.00  0.00           H  
ATOM    505  H42   C    16      59.698  39.580  37.611  1.00  0.00           H  
ATOM    506  N3    C    16      58.673  36.900  39.012  1.00  0.00           N  
ATOM    507  C2    C    16      58.568  36.286  40.202  1.00  0.00           C  
ATOM    508  O2    C    16      58.320  35.087  40.206  1.00  0.00           O  
ATOM    509  C3'   C    16      60.597  36.192  43.827  1.00  0.00           C  
ATOM    510  H3'   C    16      61.129  36.930  43.227  1.00  0.00           H  
ATOM    511  C2'   C    16      59.686  35.303  42.948  1.00  0.00           C  
ATOM    512  H2'   C    16      60.224  35.043  42.036  1.00  0.00           H  
ATOM    513  O2'   C    16      59.055  34.324  43.620  1.00  0.00           O  
ATOM    514 HO2'   C    16      58.749  33.629  43.033  1.00  0.00           H  
ATOM    515  O3'   C    16      61.578  35.538  44.592  1.00  0.00           O  
ATOM    516  P     U    17      62.950  35.138  44.012  1.00  0.00           P  
ATOM    517  OP1   U    17      63.596  34.315  45.003  1.00  0.00           O  
ATOM    518  OP2   U    17      63.639  36.361  43.597  1.00  0.00           O  
ATOM    519  O5'   U    17      62.761  34.248  42.776  1.00  0.00           O  
ATOM    520  C5'   U    17      62.202  32.926  42.889  1.00  0.00           C  
ATOM    521  H5'   U    17      61.288  33.085  43.462  1.00  0.00           H  
ATOM    522 H5''   U    17      62.898  32.301  43.449  1.00  0.00           H  
ATOM    523  C4'   U    17      61.910  32.099  41.578  1.00  0.00           C  
ATOM    524  H4'   U    17      61.338  31.173  41.641  1.00  0.00           H  
ATOM    525  O4'   U    17      61.007  32.910  40.793  1.00  0.00           O  
ATOM    526  C1'   U    17      61.212  32.682  39.433  1.00  0.00           C  
ATOM    527  H1'   U    17      60.308  32.210  39.046  1.00  0.00           H  
ATOM    528  N1    U    17      61.535  33.985  38.695  1.00  0.00           N  
ATOM    529  C6    U    17      61.978  35.101  39.358  1.00  0.00           C  
ATOM    530  H6    U    17      62.096  35.193  40.428  1.00  0.00           H  
ATOM    531  C5    U    17      62.149  36.246  38.608  1.00  0.00           C  
ATOM    532  H5    U    17      62.365  37.195  39.075  1.00  0.00           H  
ATOM    533  C4    U    17      61.977  36.304  37.179  1.00  0.00           C  
ATOM    534  O4    U    17      62.073  37.218  36.453  1.00  0.00           O  
ATOM    535  N3    U    17      61.484  35.174  36.575  1.00  0.00           N  
ATOM    536  H3    U    17      61.206  35.237  35.606  1.00  0.00           H  
ATOM    537  C2    U    17      61.257  34.013  37.311  1.00  0.00           C  
ATOM    538  O2    U    17      60.831  33.020  36.688  1.00  0.00           O  
ATOM    539  C3'   U    17      63.105  32.029  40.593  1.00  0.00           C  
ATOM    540  H3'   U    17      63.635  32.978  40.512  1.00  0.00           H  
ATOM    541  C2'   U    17      62.404  31.756  39.253  1.00  0.00           C  
ATOM    542  H2'   U    17      63.042  31.957  38.393  1.00  0.00           H  
ATOM    543  O2'   U    17      61.887  30.454  39.179  1.00  0.00           O  
ATOM    544 HO2'   U    17      62.482  29.796  39.546  1.00  0.00           H  
ATOM    545  O3'   U    17      63.963  30.923  40.872  1.00  0.00           O  
ATOM    546  P     A    18      65.443  30.911  40.434  1.00  0.00           P  
ATOM    547  OP1   A    18      66.083  29.707  41.037  1.00  0.00           O  
ATOM    548  OP2   A    18      66.073  32.225  40.687  1.00  0.00           O  
ATOM    549  O5'   A    18      65.497  30.707  38.882  1.00  0.00           O  
ATOM    550  C5'   A    18      65.479  29.385  38.321  1.00  0.00           C  
ATOM    551  H5'   A    18      64.472  28.983  38.426  1.00  0.00           H  
ATOM    552 H5''   A    18      66.347  28.905  38.772  1.00  0.00           H  
ATOM    553  C4'   A    18      65.695  29.528  36.821  1.00  0.00           C  
ATOM    554  H4'   A    18      65.717  28.506  36.443  1.00  0.00           H  
ATOM    555  O4'   A    18      64.801  30.433  36.199  1.00  0.00           O  
ATOM    556  C1'   A    18      65.362  31.184  35.090  1.00  0.00           C  
ATOM    557  H1'   A    18      64.892  30.889  34.152  1.00  0.00           H  
ATOM    558  N9    A    18      65.132  32.577  35.390  1.00  0.00           N  
ATOM    559  C8    A    18      65.375  33.316  36.535  1.00  0.00           C  
ATOM    560  H8    A    18      65.693  32.836  37.448  1.00  0.00           H  
ATOM    561  N7    A    18      65.129  34.593  36.419  1.00  0.00           N  
ATOM    562  C5    A    18      64.811  34.712  35.019  1.00  0.00           C  
ATOM    563  C6    A    18      64.485  35.778  34.161  1.00  0.00           C  
ATOM    564  N6    A    18      64.337  37.020  34.526  1.00  0.00           N  
ATOM    565  H61   A    18      64.035  37.764  33.913  1.00  0.00           H  
ATOM    566  H62   A    18      64.563  37.215  35.490  1.00  0.00           H  
ATOM    567  N1    A    18      64.301  35.576  32.868  1.00  0.00           N  
ATOM    568  C2    A    18      64.361  34.361  32.360  1.00  0.00           C  
ATOM    569  H2    A    18      64.089  34.242  31.322  1.00  0.00           H  
ATOM    570  N3    A    18      64.479  33.214  33.068  1.00  0.00           N  
ATOM    571  C4    A    18      64.834  33.479  34.389  1.00  0.00           C  
ATOM    572  C3'   A    18      67.060  30.205  36.577  1.00  0.00           C  
ATOM    573  H3'   A    18      67.213  30.998  37.310  1.00  0.00           H  
ATOM    574  C2'   A    18      66.797  30.672  35.120  1.00  0.00           C  
ATOM    575  H2'   A    18      67.568  31.372  34.798  1.00  0.00           H  
ATOM    576  O2'   A    18      66.734  29.525  34.254  1.00  0.00           O  
ATOM    577 HO2'   A    18      67.600  29.370  33.870  1.00  0.00           H  
ATOM    578  O3'   A    18      68.087  29.245  36.734  1.00  0.00           O  
ATOM    579  P     U    19      69.552  29.611  37.073  1.00  0.00           P  
ATOM    580  OP1   U    19      70.369  28.405  37.157  1.00  0.00           O  
ATOM    581  OP2   U    19      69.478  30.598  38.146  1.00  0.00           O  
ATOM    582  O5'   U    19      70.013  30.281  35.744  1.00  0.00           O  
ATOM    583  C5'   U    19      70.739  29.540  34.795  1.00  0.00           C  
ATOM    584  H5'   U    19      70.191  28.649  34.489  1.00  0.00           H  
ATOM    585 H5''   U    19      71.667  29.253  35.289  1.00  0.00           H  
ATOM    586  C4'   U    19      70.954  30.338  33.605  1.00  0.00           C  
ATOM    587  H4'   U    19      71.335  29.666  32.835  1.00  0.00           H  
ATOM    588  O4'   U    19      69.850  31.128  33.101  1.00  0.00           O  
ATOM    589  C1'   U    19      70.249  32.499  32.783  1.00  0.00           C  
ATOM    590  H1'   U    19      70.146  32.739  31.725  1.00  0.00           H  
ATOM    591  N1    U    19      69.562  33.498  33.548  1.00  0.00           N  
ATOM    592  C6    U    19      69.415  33.428  34.882  1.00  0.00           C  
ATOM    593  H6    U    19      69.938  32.630  35.387  1.00  0.00           H  
ATOM    594  C5    U    19      68.704  34.327  35.639  1.00  0.00           C  
ATOM    595  H5    U    19      68.616  34.136  36.699  1.00  0.00           H  
ATOM    596  C4    U    19      68.132  35.513  34.973  1.00  0.00           C  
ATOM    597  O4    U    19      67.610  36.559  35.431  1.00  0.00           O  
ATOM    598  N3    U    19      68.391  35.573  33.654  1.00  0.00           N  
ATOM    599  H3    U    19      68.037  36.411  33.216  1.00  0.00           H  
ATOM    600  C2    U    19      69.076  34.670  32.927  1.00  0.00           C  
ATOM    601  O2    U    19      69.266  34.933  31.729  1.00  0.00           O  
ATOM    602  C3'   U    19      72.045  31.378  33.959  1.00  0.00           C  
ATOM    603  H3'   U    19      72.015  31.660  35.011  1.00  0.00           H  
ATOM    604  C2'   U    19      71.772  32.577  33.008  1.00  0.00           C  
ATOM    605  H2'   U    19      71.988  33.507  33.535  1.00  0.00           H  
ATOM    606  O2'   U    19      72.551  32.583  31.851  1.00  0.00           O  
ATOM    607 HO2'   U    19      73.446  32.636  32.194  1.00  0.00           H  
ATOM    608  O3'   U    19      73.230  30.702  33.640  1.00  0.00           O  
ATOM    609  P     U    20      74.591  31.249  34.107  1.00  0.00           P  
ATOM    610  OP1   U    20      75.613  30.285  33.795  1.00  0.00           O  
ATOM    611  OP2   U    20      74.500  31.729  35.484  1.00  0.00           O  
ATOM    612  O5'   U    20      74.931  32.584  33.236  1.00  0.00           O  
ATOM    613  C5'   U    20      75.756  32.511  32.053  1.00  0.00           C  
ATOM    614  H5'   U    20      75.265  31.877  31.314  1.00  0.00           H  
ATOM    615 H5''   U    20      76.745  32.105  32.267  1.00  0.00           H  
ATOM    616  C4'   U    20      75.961  33.906  31.503  1.00  0.00           C  
ATOM    617  H4'   U    20      76.428  33.873  30.519  1.00  0.00           H  
ATOM    618  O4'   U    20      74.672  34.584  31.336  1.00  0.00           O  
ATOM    619  C1'   U    20      74.756  35.969  31.522  1.00  0.00           C  
ATOM    620  H1'   U    20      74.702  36.544  30.598  1.00  0.00           H  
ATOM    621  N1    U    20      73.611  36.454  32.357  1.00  0.00           N  
ATOM    622  C6    U    20      73.381  36.067  33.651  1.00  0.00           C  
ATOM    623  H6    U    20      74.134  35.421  34.078  1.00  0.00           H  
ATOM    624  C5    U    20      72.288  36.437  34.306  1.00  0.00           C  
ATOM    625  H5    U    20      72.160  35.958  35.266  1.00  0.00           H  
ATOM    626  C4    U    20      71.234  37.198  33.774  1.00  0.00           C  
ATOM    627  O4    U    20      70.287  37.722  34.378  1.00  0.00           O  
ATOM    628  N3    U    20      71.503  37.561  32.460  1.00  0.00           N  
ATOM    629  H3    U    20      70.881  38.273  32.105  1.00  0.00           H  
ATOM    630  C2    U    20      72.669  37.286  31.764  1.00  0.00           C  
ATOM    631  O2    U    20      72.858  37.824  30.679  1.00  0.00           O  
ATOM    632  C3'   U    20      76.711  34.918  32.459  1.00  0.00           C  
ATOM    633  H3'   U    20      76.358  34.608  33.443  1.00  0.00           H  
ATOM    634  C2'   U    20      76.161  36.272  32.156  1.00  0.00           C  
ATOM    635  H2'   U    20      75.976  36.819  33.081  1.00  0.00           H  
ATOM    636  O2'   U    20      76.902  37.027  31.284  1.00  0.00           O  
ATOM    637 HO2'   U    20      77.456  37.692  31.698  1.00  0.00           H  
ATOM    638  O3'   U    20      78.115  34.868  32.237  1.00  0.00           O  
ATOM    639  P     G    21      79.031  33.979  33.229  1.00  0.00           P  
ATOM    640  OP1   G    21      79.044  32.548  32.923  1.00  0.00           O  
ATOM    641  OP2   G    21      78.676  34.343  34.628  1.00  0.00           O  
ATOM    642  O5'   G    21      80.479  34.555  32.956  1.00  0.00           O  
ATOM    643  C5'   G    21      80.902  35.898  33.228  1.00  0.00           C  
ATOM    644  H5'   G    21      81.121  35.976  34.293  1.00  0.00           H  
ATOM    645 H5''   G    21      80.128  36.631  33.000  1.00  0.00           H  
ATOM    646  C4'   G    21      82.163  36.187  32.502  1.00  0.00           C  
ATOM    647  H4'   G    21      81.945  36.258  31.436  1.00  0.00           H  
ATOM    648  O4'   G    21      82.782  37.305  33.039  1.00  0.00           O  
ATOM    649  C1'   G    21      84.073  36.942  33.581  1.00  0.00           C  
ATOM    650  H1'   G    21      84.829  36.979  32.797  1.00  0.00           H  
ATOM    651  N9    G    21      84.536  37.852  34.661  1.00  0.00           N  
ATOM    652  C8    G    21      84.968  37.600  35.935  1.00  0.00           C  
ATOM    653  H8    G    21      84.885  36.615  36.371  1.00  0.00           H  
ATOM    654  N7    G    21      85.366  38.573  36.608  1.00  0.00           N  
ATOM    655  C5    G    21      85.234  39.668  35.764  1.00  0.00           C  
ATOM    656  C6    G    21      85.776  41.079  35.822  1.00  0.00           C  
ATOM    657  O6    G    21      86.314  41.669  36.734  1.00  0.00           O  
ATOM    658  N1    G    21      85.535  41.700  34.562  1.00  0.00           N  
ATOM    659  H1    G    21      85.902  42.622  34.377  1.00  0.00           H  
ATOM    660  C2    G    21      84.874  41.128  33.528  1.00  0.00           C  
ATOM    661  N2    G    21      84.668  41.863  32.499  1.00  0.00           N  
ATOM    662  H21   G    21      84.905  42.840  32.600  1.00  0.00           H  
ATOM    663  H22   G    21      84.180  41.470  31.707  1.00  0.00           H  
ATOM    664  N3    G    21      84.328  39.906  33.411  1.00  0.00           N  
ATOM    665  C4    G    21      84.632  39.212  34.549  1.00  0.00           C  
ATOM    666  C3'   G    21      83.184  35.041  32.702  1.00  0.00           C  
ATOM    667  H3'   G    21      82.804  34.028  32.834  1.00  0.00           H  
ATOM    668  C2'   G    21      84.000  35.486  34.043  1.00  0.00           C  
ATOM    669  H2'   G    21      83.430  35.394  34.967  1.00  0.00           H  
ATOM    670  O2'   G    21      85.262  34.828  34.271  1.00  0.00           O  
ATOM    671 HO2'   G    21      85.742  34.939  33.447  1.00  0.00           H  
ATOM    672  O3'   G    21      83.882  35.040  31.433  1.00  0.00           O  
ATOM    673  P     U    22      85.095  34.121  31.155  1.00  0.00           P  
ATOM    674  OP1   U    22      85.179  34.045  29.652  1.00  0.00           O  
ATOM    675  OP2   U    22      84.861  32.921  31.948  1.00  0.00           O  
ATOM    676  O5'   U    22      86.337  34.881  31.827  1.00  0.00           O  
ATOM    677  C5'   U    22      87.151  35.725  31.101  1.00  0.00           C  
ATOM    678  H5'   U    22      86.574  36.546  30.675  1.00  0.00           H  
ATOM    679 H5''   U    22      87.636  35.260  30.242  1.00  0.00           H  
ATOM    680  C4'   U    22      88.220  36.339  31.991  1.00  0.00           C  
ATOM    681  H4'   U    22      88.835  37.127  31.556  1.00  0.00           H  
ATOM    682  O4'   U    22      87.589  36.806  33.204  1.00  0.00           O  
ATOM    683  C1'   U    22      88.590  37.076  34.210  1.00  0.00           C  
ATOM    684  H1'   U    22      89.011  38.045  33.941  1.00  0.00           H  
ATOM    685  N1    U    22      88.154  36.981  35.649  1.00  0.00           N  
ATOM    686  C6    U    22      87.718  35.836  36.176  1.00  0.00           C  
ATOM    687  H6    U    22      87.590  34.977  35.535  1.00  0.00           H  
ATOM    688  C5    U    22      87.572  35.762  37.559  1.00  0.00           C  
ATOM    689  H5    U    22      87.184  34.903  38.086  1.00  0.00           H  
ATOM    690  C4    U    22      87.808  36.919  38.373  1.00  0.00           C  
ATOM    691  O4    U    22      87.735  36.959  39.588  1.00  0.00           O  
ATOM    692  N3    U    22      88.131  38.137  37.681  1.00  0.00           N  
ATOM    693  H3    U    22      87.994  39.036  38.121  1.00  0.00           H  
ATOM    694  C2    U    22      88.512  38.114  36.374  1.00  0.00           C  
ATOM    695  O2    U    22      88.964  39.145  35.804  1.00  0.00           O  
ATOM    696  C3'   U    22      89.224  35.348  32.663  1.00  0.00           C  
ATOM    697  H3'   U    22      88.635  34.551  33.117  1.00  0.00           H  
ATOM    698  C2'   U    22      89.806  36.216  33.790  1.00  0.00           C  
ATOM    699  H2'   U    22      90.250  35.601  34.573  1.00  0.00           H  
ATOM    700  O2'   U    22      90.760  37.185  33.346  1.00  0.00           O  
ATOM    701 HO2'   U    22      91.550  36.725  33.053  1.00  0.00           H  
ATOM    702  O3'   U    22      90.240  34.750  31.870  1.00  0.00           O  
ATOM    703  P     A    23      91.156  33.608  32.471  1.00  0.00           P  
ATOM    704  OP1   A    23      90.832  33.287  33.874  1.00  0.00           O  
ATOM    705  OP2   A    23      92.535  34.042  32.053  1.00  0.00           O  
ATOM    706  O5'   A    23      90.887  32.268  31.762  1.00  0.00           O  
ATOM    707  C5'   A    23      90.918  32.033  30.388  1.00  0.00           C  
ATOM    708  H5'   A    23      91.792  32.493  29.927  1.00  0.00           H  
ATOM    709 H5''   A    23      90.008  32.476  29.982  1.00  0.00           H  
ATOM    710  C4'   A    23      90.986  30.473  30.133  1.00  0.00           C  
ATOM    711  H4'   A    23      91.007  30.285  29.060  1.00  0.00           H  
ATOM    712  O4'   A    23      92.224  30.032  30.582  1.00  0.00           O  
ATOM    713  C1'   A    23      92.025  28.833  31.340  1.00  0.00           C  
ATOM    714  H1'   A    23      92.679  28.008  31.055  1.00  0.00           H  
ATOM    715  N9    A    23      92.264  29.040  32.772  1.00  0.00           N  
ATOM    716  C8    A    23      92.605  30.186  33.439  1.00  0.00           C  
ATOM    717  H8    A    23      92.679  31.165  32.989  1.00  0.00           H  
ATOM    718  N7    A    23      92.905  29.997  34.712  1.00  0.00           N  
ATOM    719  C5    A    23      92.725  28.609  34.933  1.00  0.00           C  
ATOM    720  C6    A    23      92.852  27.690  35.997  1.00  0.00           C  
ATOM    721  N6    A    23      93.281  28.064  37.199  1.00  0.00           N  
ATOM    722  H61   A    23      93.585  27.371  37.868  1.00  0.00           H  
ATOM    723  H62   A    23      93.333  29.030  37.489  1.00  0.00           H  
ATOM    724  N1    A    23      92.633  26.395  35.858  1.00  0.00           N  
ATOM    725  C2    A    23      92.449  25.983  34.614  1.00  0.00           C  
ATOM    726  H2    A    23      92.276  24.920  34.533  1.00  0.00           H  
ATOM    727  N3    A    23      92.327  26.653  33.486  1.00  0.00           N  
ATOM    728  C4    A    23      92.425  28.001  33.729  1.00  0.00           C  
ATOM    729  C3'   A    23      89.860  29.600  30.715  1.00  0.00           C  
ATOM    730  H3'   A    23      89.548  30.060  31.652  1.00  0.00           H  
ATOM    731  C2'   A    23      90.718  28.269  30.876  1.00  0.00           C  
ATOM    732  H2'   A    23      90.305  27.681  31.697  1.00  0.00           H  
ATOM    733  O2'   A    23      90.838  27.614  29.634  1.00  0.00           O  
ATOM    734 HO2'   A    23      89.995  27.886  29.265  1.00  0.00           H  
ATOM    735  O3'   A    23      88.729  29.326  29.840  1.00  0.00           O  
ATOM    736  P     A    24      87.284  29.312  30.417  1.00  0.00           P  
ATOM    737  OP1   A    24      86.252  28.883  29.429  1.00  0.00           O  
ATOM    738  OP2   A    24      87.147  30.635  31.088  1.00  0.00           O  
ATOM    739  O5'   A    24      87.388  28.212  31.623  1.00  0.00           O  
ATOM    740  C5'   A    24      87.431  26.806  31.357  1.00  0.00           C  
ATOM    741  H5'   A    24      88.213  26.551  30.642  1.00  0.00           H  
ATOM    742 H5''   A    24      86.389  26.657  31.075  1.00  0.00           H  
ATOM    743  C4'   A    24      87.699  26.112  32.715  1.00  0.00           C  
ATOM    744  H4'   A    24      87.643  25.039  32.530  1.00  0.00           H  
ATOM    745  O4'   A    24      88.881  26.336  33.413  1.00  0.00           O  
ATOM    746  C1'   A    24      88.678  26.277  34.825  1.00  0.00           C  
ATOM    747  H1'   A    24      89.305  25.540  35.327  1.00  0.00           H  
ATOM    748  N9    A    24      88.775  27.623  35.411  1.00  0.00           N  
ATOM    749  C8    A    24      88.992  28.844  34.747  1.00  0.00           C  
ATOM    750  H8    A    24      88.633  28.952  33.734  1.00  0.00           H  
ATOM    751  N7    A    24      89.613  29.749  35.416  1.00  0.00           N  
ATOM    752  C5    A    24      89.821  29.128  36.648  1.00  0.00           C  
ATOM    753  C6    A    24      90.373  29.549  37.907  1.00  0.00           C  
ATOM    754  N6    A    24      91.122  30.612  38.027  1.00  0.00           N  
ATOM    755  H61   A    24      91.730  30.626  38.833  1.00  0.00           H  
ATOM    756  H62   A    24      91.503  31.100  37.229  1.00  0.00           H  
ATOM    757  N1    A    24      90.477  28.650  38.882  1.00  0.00           N  
ATOM    758  C2    A    24      90.013  27.438  38.735  1.00  0.00           C  
ATOM    759  H2    A    24      90.233  26.746  39.534  1.00  0.00           H  
ATOM    760  N3    A    24      89.450  26.903  37.695  1.00  0.00           N  
ATOM    761  C4    A    24      89.345  27.842  36.651  1.00  0.00           C  
ATOM    762  C3'   A    24      86.583  26.312  33.755  1.00  0.00           C  
ATOM    763  H3'   A    24      86.491  27.396  33.822  1.00  0.00           H  
ATOM    764  C2'   A    24      87.284  25.737  34.976  1.00  0.00           C  
ATOM    765  H2'   A    24      86.834  25.999  35.934  1.00  0.00           H  
ATOM    766  O2'   A    24      87.368  24.294  34.854  1.00  0.00           O  
ATOM    767 HO2'   A    24      88.281  24.008  34.931  1.00  0.00           H  
ATOM    768  O3'   A    24      85.346  25.756  33.386  1.00  0.00           O  
ATOM    769  P     A    25      83.984  26.388  33.881  1.00  0.00           P  
ATOM    770  OP1   A    25      82.807  25.683  33.337  1.00  0.00           O  
ATOM    771  OP2   A    25      84.029  27.833  33.774  1.00  0.00           O  
ATOM    772  O5'   A    25      84.081  26.063  35.467  1.00  0.00           O  
ATOM    773  C5'   A    25      83.954  24.769  35.975  1.00  0.00           C  
ATOM    774  H5'   A    25      84.708  24.106  35.550  1.00  0.00           H  
ATOM    775 H5''   A    25      83.006  24.295  35.721  1.00  0.00           H  
ATOM    776  C4'   A    25      84.164  24.805  37.492  1.00  0.00           C  
ATOM    777  H4'   A    25      84.111  23.769  37.827  1.00  0.00           H  
ATOM    778  O4'   A    25      85.460  25.372  37.800  1.00  0.00           O  
ATOM    779  C1'   A    25      85.334  26.210  39.005  1.00  0.00           C  
ATOM    780  H1'   A    25      85.915  25.829  39.845  1.00  0.00           H  
ATOM    781  N9    A    25      85.620  27.623  38.591  1.00  0.00           N  
ATOM    782  C8    A    25      85.963  28.274  37.424  1.00  0.00           C  
ATOM    783  H8    A    25      85.802  27.807  36.464  1.00  0.00           H  
ATOM    784  N7    A    25      86.405  29.501  37.465  1.00  0.00           N  
ATOM    785  C5    A    25      86.325  29.715  38.804  1.00  0.00           C  
ATOM    786  C6    A    25      86.811  30.773  39.673  1.00  0.00           C  
ATOM    787  N6    A    25      87.367  31.836  39.283  1.00  0.00           N  
ATOM    788  H61   A    25      87.739  32.396  40.037  1.00  0.00           H  
ATOM    789  H62   A    25      87.685  31.932  38.330  1.00  0.00           H  
ATOM    790  N1    A    25      86.855  30.698  40.982  1.00  0.00           N  
ATOM    791  C2    A    25      86.252  29.696  41.474  1.00  0.00           C  
ATOM    792  H2    A    25      86.398  29.624  42.542  1.00  0.00           H  
ATOM    793  N3    A    25      85.722  28.577  40.861  1.00  0.00           N  
ATOM    794  C4    A    25      85.846  28.657  39.507  1.00  0.00           C  
ATOM    795  C3'   A    25      83.161  25.784  38.183  1.00  0.00           C  
ATOM    796  H3'   A    25      83.075  26.713  37.618  1.00  0.00           H  
ATOM    797  C2'   A    25      83.874  26.237  39.417  1.00  0.00           C  
ATOM    798  H2'   A    25      83.634  27.268  39.674  1.00  0.00           H  
ATOM    799  O2'   A    25      83.672  25.463  40.577  1.00  0.00           O  
ATOM    800 HO2'   A    25      83.435  26.004  41.334  1.00  0.00           H  
ATOM    801  O3'   A    25      81.879  25.184  38.438  1.00  0.00           O  
ATOM    802  P     U    26      80.624  26.127  38.565  1.00  0.00           P  
ATOM    803  OP1   U    26      79.548  25.232  38.581  1.00  0.00           O  
ATOM    804  OP2   U    26      80.707  27.079  37.501  1.00  0.00           O  
ATOM    805  O5'   U    26      80.649  26.935  39.903  1.00  0.00           O  
ATOM    806  C5'   U    26      80.467  26.281  41.108  1.00  0.00           C  
ATOM    807  H5'   U    26      81.002  25.335  41.183  1.00  0.00           H  
ATOM    808 H5''   U    26      79.462  25.980  41.401  1.00  0.00           H  
ATOM    809  C4'   U    26      80.842  27.262  42.256  1.00  0.00           C  
ATOM    810  H4'   U    26      80.605  26.799  43.215  1.00  0.00           H  
ATOM    811  O4'   U    26      82.233  27.668  42.181  1.00  0.00           O  
ATOM    812  C1'   U    26      82.251  28.951  42.885  1.00  0.00           C  
ATOM    813  H1'   U    26      82.832  28.851  43.802  1.00  0.00           H  
ATOM    814  N1    U    26      82.799  30.016  42.012  1.00  0.00           N  
ATOM    815  C6    U    26      82.877  29.916  40.632  1.00  0.00           C  
ATOM    816  H6    U    26      82.580  29.029  40.090  1.00  0.00           H  
ATOM    817  C5    U    26      83.367  30.988  39.863  1.00  0.00           C  
ATOM    818  H5    U    26      83.345  30.841  38.793  1.00  0.00           H  
ATOM    819  C4    U    26      83.778  32.234  40.480  1.00  0.00           C  
ATOM    820  O4    U    26      84.275  33.147  39.925  1.00  0.00           O  
ATOM    821  N3    U    26      83.753  32.132  41.862  1.00  0.00           N  
ATOM    822  H3    U    26      84.148  32.925  42.347  1.00  0.00           H  
ATOM    823  C2    U    26      83.288  31.202  42.675  1.00  0.00           C  
ATOM    824  O2    U    26      83.259  31.402  43.874  1.00  0.00           O  
ATOM    825  C3'   U    26      80.016  28.550  42.209  1.00  0.00           C  
ATOM    826  H3'   U    26      80.099  29.096  41.269  1.00  0.00           H  
ATOM    827  C2'   U    26      80.816  29.331  43.204  1.00  0.00           C  
ATOM    828  H2'   U    26      80.701  30.413  43.278  1.00  0.00           H  
ATOM    829  O2'   U    26      80.701  28.952  44.561  1.00  0.00           O  
ATOM    830 HO2'   U    26      79.854  29.279  44.872  1.00  0.00           H  
ATOM    831  O3'   U    26      78.594  28.378  42.552  1.00  0.00           O  
ATOM    832  P     G    27      77.445  29.199  41.793  1.00  0.00           P  
ATOM    833  OP1   G    27      76.224  28.395  42.104  1.00  0.00           O  
ATOM    834  OP2   G    27      77.805  29.585  40.448  1.00  0.00           O  
ATOM    835  O5'   G    27      77.355  30.587  42.589  1.00  0.00           O  
ATOM    836  C5'   G    27      76.811  30.607  43.877  1.00  0.00           C  
ATOM    837  H5'   G    27      76.826  29.665  44.425  1.00  0.00           H  
ATOM    838 H5''   G    27      75.742  30.801  43.786  1.00  0.00           H  
ATOM    839  C4'   G    27      77.540  31.594  44.797  1.00  0.00           C  
ATOM    840  H4'   G    27      77.292  31.354  45.831  1.00  0.00           H  
ATOM    841  O4'   G    27      78.929  31.747  44.584  1.00  0.00           O  
ATOM    842  C1'   G    27      79.189  33.158  44.650  1.00  0.00           C  
ATOM    843  H1'   G    27      79.896  33.442  45.430  1.00  0.00           H  
ATOM    844  N9    G    27      79.696  33.591  43.321  1.00  0.00           N  
ATOM    845  C8    G    27      79.833  32.824  42.116  1.00  0.00           C  
ATOM    846  H8    G    27      79.350  31.863  42.014  1.00  0.00           H  
ATOM    847  N7    G    27      80.577  33.431  41.193  1.00  0.00           N  
ATOM    848  C5    G    27      81.050  34.621  41.825  1.00  0.00           C  
ATOM    849  C6    G    27      81.949  35.636  41.371  1.00  0.00           C  
ATOM    850  O6    G    27      82.660  35.771  40.304  1.00  0.00           O  
ATOM    851  N1    G    27      81.978  36.731  42.287  1.00  0.00           N  
ATOM    852  H1    G    27      82.499  37.566  42.061  1.00  0.00           H  
ATOM    853  C2    G    27      81.334  36.778  43.483  1.00  0.00           C  
ATOM    854  N2    G    27      81.751  37.607  44.387  1.00  0.00           N  
ATOM    855  H21   G    27      82.627  38.071  44.197  1.00  0.00           H  
ATOM    856  H22   G    27      81.418  37.682  45.338  1.00  0.00           H  
ATOM    857  N3    G    27      80.577  35.780  43.994  1.00  0.00           N  
ATOM    858  C4    G    27      80.452  34.712  43.078  1.00  0.00           C  
ATOM    859  C3'   G    27      76.853  32.917  44.497  1.00  0.00           C  
ATOM    860  H3'   G    27      76.619  32.991  43.435  1.00  0.00           H  
ATOM    861  C2'   G    27      77.910  33.941  45.027  1.00  0.00           C  
ATOM    862  H2'   G    27      77.945  34.908  44.524  1.00  0.00           H  
ATOM    863  O2'   G    27      77.807  34.094  46.459  1.00  0.00           O  
ATOM    864 HO2'   G    27      78.395  34.807  46.719  1.00  0.00           H  
ATOM    865  O3'   G    27      75.630  33.012  45.207  1.00  0.00           O  
ATOM    866  P     C    28      74.468  33.907  44.644  1.00  0.00           P  
ATOM    867  OP1   C    28      73.204  33.710  45.456  1.00  0.00           O  
ATOM    868  OP2   C    28      74.405  33.754  43.232  1.00  0.00           O  
ATOM    869  O5'   C    28      74.973  35.353  44.891  1.00  0.00           O  
ATOM    870  C5'   C    28      74.883  36.023  46.167  1.00  0.00           C  
ATOM    871  H5'   C    28      75.274  35.395  46.967  1.00  0.00           H  
ATOM    872 H5''   C    28      73.910  36.407  46.473  1.00  0.00           H  
ATOM    873  C4'   C    28      75.818  37.330  46.045  1.00  0.00           C  
ATOM    874  H4'   C    28      75.854  37.818  47.019  1.00  0.00           H  
ATOM    875  O4'   C    28      77.202  37.050  45.720  1.00  0.00           O  
ATOM    876  C1'   C    28      77.683  38.023  44.819  1.00  0.00           C  
ATOM    877  H1'   C    28      78.575  38.521  45.199  1.00  0.00           H  
ATOM    878  N1    C    28      77.916  37.551  43.445  1.00  0.00           N  
ATOM    879  C6    C    28      77.302  36.471  42.912  1.00  0.00           C  
ATOM    880  H6    C    28      76.621  35.849  43.474  1.00  0.00           H  
ATOM    881  C5    C    28      77.510  36.133  41.616  1.00  0.00           C  
ATOM    882  H5    C    28      76.909  35.367  41.148  1.00  0.00           H  
ATOM    883  C4    C    28      78.460  36.944  40.864  1.00  0.00           C  
ATOM    884  N4    C    28      78.722  36.721  39.626  1.00  0.00           N  
ATOM    885  H41   C    28      79.386  37.283  39.113  1.00  0.00           H  
ATOM    886  H42   C    28      78.431  35.815  39.286  1.00  0.00           H  
ATOM    887  N3    C    28      79.131  37.956  41.435  1.00  0.00           N  
ATOM    888  C2    C    28      78.809  38.363  42.653  1.00  0.00           C  
ATOM    889  O2    C    28      79.291  39.370  43.107  1.00  0.00           O  
ATOM    890  C3'   C    28      75.315  38.351  45.060  1.00  0.00           C  
ATOM    891  H3'   C    28      74.989  37.917  44.114  1.00  0.00           H  
ATOM    892  C2'   C    28      76.584  39.108  44.810  1.00  0.00           C  
ATOM    893  H2'   C    28      76.591  39.589  43.832  1.00  0.00           H  
ATOM    894  O2'   C    28      76.932  39.954  45.848  1.00  0.00           O  
ATOM    895 HO2'   C    28      76.409  40.746  45.702  1.00  0.00           H  
ATOM    896  O3'   C    28      74.207  39.115  45.579  1.00  0.00           O  
ATOM    897  P     C    29      73.230  40.013  44.797  1.00  0.00           P  
ATOM    898  OP1   C    29      72.278  40.526  45.777  1.00  0.00           O  
ATOM    899  OP2   C    29      72.856  39.307  43.594  1.00  0.00           O  
ATOM    900  O5'   C    29      74.039  41.315  44.382  1.00  0.00           O  
ATOM    901  C5'   C    29      74.457  42.346  45.316  1.00  0.00           C  
ATOM    902  H5'   C    29      74.942  41.857  46.160  1.00  0.00           H  
ATOM    903 H5''   C    29      73.530  42.888  45.504  1.00  0.00           H  
ATOM    904  C4'   C    29      75.439  43.289  44.605  1.00  0.00           C  
ATOM    905  H4'   C    29      75.675  44.098  45.298  1.00  0.00           H  
ATOM    906  O4'   C    29      76.655  42.566  44.127  1.00  0.00           O  
ATOM    907  C1'   C    29      77.092  43.316  42.972  1.00  0.00           C  
ATOM    908  H1'   C    29      78.095  43.703  43.149  1.00  0.00           H  
ATOM    909  N1    C    29      77.001  42.450  41.780  1.00  0.00           N  
ATOM    910  C6    C    29      76.377  41.216  41.808  1.00  0.00           C  
ATOM    911  H6    C    29      75.631  41.025  42.566  1.00  0.00           H  
ATOM    912  C5    C    29      76.609  40.327  40.815  1.00  0.00           C  
ATOM    913  H5    C    29      76.050  39.404  40.858  1.00  0.00           H  
ATOM    914  C4    C    29      77.464  40.653  39.748  1.00  0.00           C  
ATOM    915  N4    C    29      77.825  39.746  38.851  1.00  0.00           N  
ATOM    916  H41   C    29      78.530  39.919  38.149  1.00  0.00           H  
ATOM    917  H42   C    29      77.499  38.802  39.004  1.00  0.00           H  
ATOM    918  N3    C    29      78.046  41.854  39.675  1.00  0.00           N  
ATOM    919  C2    C    29      77.931  42.724  40.755  1.00  0.00           C  
ATOM    920  O2    C    29      78.552  43.761  40.746  1.00  0.00           O  
ATOM    921  C3'   C    29      74.847  43.964  43.355  1.00  0.00           C  
ATOM    922  H3'   C    29      74.373  43.233  42.700  1.00  0.00           H  
ATOM    923  C2'   C    29      76.168  44.522  42.823  1.00  0.00           C  
ATOM    924  H2'   C    29      76.041  44.827  41.784  1.00  0.00           H  
ATOM    925  O2'   C    29      76.729  45.571  43.557  1.00  0.00           O  
ATOM    926 HO2'   C    29      76.129  46.317  43.490  1.00  0.00           H  
ATOM    927  O3'   C    29      73.894  44.970  43.636  1.00  0.00           O  
ATOM    928  P     C    30      72.759  45.388  42.566  1.00  0.00           P  
ATOM    929  OP1   C    30      71.851  46.369  43.141  1.00  0.00           O  
ATOM    930  OP2   C    30      72.093  44.171  42.052  1.00  0.00           O  
ATOM    931  O5'   C    30      73.695  45.993  41.353  1.00  0.00           O  
ATOM    932  C5'   C    30      74.319  47.232  41.516  1.00  0.00           C  
ATOM    933  H5'   C    30      75.159  47.116  42.201  1.00  0.00           H  
ATOM    934 H5''   C    30      73.629  48.004  41.857  1.00  0.00           H  
ATOM    935  C4'   C    30      75.059  47.721  40.303  1.00  0.00           C  
ATOM    936  H4'   C    30      75.375  48.707  40.643  1.00  0.00           H  
ATOM    937  O4'   C    30      76.199  46.902  40.007  1.00  0.00           O  
ATOM    938  C1'   C    30      76.262  46.671  38.629  1.00  0.00           C  
ATOM    939  H1'   C    30      77.215  47.035  38.246  1.00  0.00           H  
ATOM    940  N1    C    30      76.117  45.223  38.260  1.00  0.00           N  
ATOM    941  C6    C    30      75.374  44.365  39.012  1.00  0.00           C  
ATOM    942  H6    C    30      74.916  44.795  39.890  1.00  0.00           H  
ATOM    943  C5    C    30      75.068  43.125  38.539  1.00  0.00           C  
ATOM    944  H5    C    30      74.477  42.382  39.054  1.00  0.00           H  
ATOM    945  C4    C    30      75.596  42.774  37.314  1.00  0.00           C  
ATOM    946  N4    C    30      75.467  41.564  36.783  1.00  0.00           N  
ATOM    947  H41   C    30      75.841  41.359  35.867  1.00  0.00           H  
ATOM    948  H42   C    30      74.734  41.052  37.253  1.00  0.00           H  
ATOM    949  N3    C    30      76.355  43.586  36.561  1.00  0.00           N  
ATOM    950  C2    C    30      76.551  44.836  36.966  1.00  0.00           C  
ATOM    951  O2    C    30      77.159  45.619  36.265  1.00  0.00           O  
ATOM    952  C3'   C    30      74.102  47.633  39.168  1.00  0.00           C  
ATOM    953  H3'   C    30      73.564  46.687  39.235  1.00  0.00           H  
ATOM    954  C2'   C    30      75.184  47.465  38.017  1.00  0.00           C  
ATOM    955  H2'   C    30      74.823  46.850  37.193  1.00  0.00           H  
ATOM    956  O2'   C    30      75.646  48.762  37.551  1.00  0.00           O  
ATOM    957 HO2'   C    30      75.190  49.323  38.183  1.00  0.00           H  
ATOM    958  O3'   C    30      73.319  48.771  39.125  1.00  0.00           O  
ATOM    959  P     G    31      71.933  48.830  38.412  1.00  0.00           P  
ATOM    960  OP1   G    31      71.329  50.137  38.636  1.00  0.00           O  
ATOM    961  OP2   G    31      71.150  47.631  38.864  1.00  0.00           O  
ATOM    962  O5'   G    31      72.244  48.724  36.856  1.00  0.00           O  
ATOM    963  C5'   G    31      72.724  49.801  36.003  1.00  0.00           C  
ATOM    964  H5'   G    31      73.607  50.203  36.500  1.00  0.00           H  
ATOM    965 H5''   G    31      71.999  50.592  35.814  1.00  0.00           H  
ATOM    966  C4'   G    31      73.158  49.109  34.652  1.00  0.00           C  
ATOM    967  H4'   G    31      73.622  49.890  34.050  1.00  0.00           H  
ATOM    968  O4'   G    31      74.016  48.086  34.904  1.00  0.00           O  
ATOM    969  C1'   G    31      73.915  47.028  33.985  1.00  0.00           C  
ATOM    970  H1'   G    31      74.861  46.856  33.471  1.00  0.00           H  
ATOM    971  N9    G    31      73.495  45.771  34.781  1.00  0.00           N  
ATOM    972  C8    G    31      72.898  45.608  35.994  1.00  0.00           C  
ATOM    973  H8    G    31      72.830  46.436  36.684  1.00  0.00           H  
ATOM    974  N7    G    31      72.498  44.408  36.301  1.00  0.00           N  
ATOM    975  C5    G    31      72.773  43.668  35.153  1.00  0.00           C  
ATOM    976  C6    G    31      72.734  42.256  34.861  1.00  0.00           C  
ATOM    977  O6    G    31      72.286  41.423  35.606  1.00  0.00           O  
ATOM    978  N1    G    31      73.377  41.905  33.606  1.00  0.00           N  
ATOM    979  H1    G    31      73.725  40.971  33.439  1.00  0.00           H  
ATOM    980  C2    G    31      73.745  42.816  32.693  1.00  0.00           C  
ATOM    981  N2    G    31      74.327  42.554  31.602  1.00  0.00           N  
ATOM    982  H21   G    31      74.303  41.649  31.155  1.00  0.00           H  
ATOM    983  H22   G    31      74.700  43.351  31.106  1.00  0.00           H  
ATOM    984  N3    G    31      73.946  44.113  33.018  1.00  0.00           N  
ATOM    985  C4    G    31      73.417  44.475  34.220  1.00  0.00           C  
ATOM    986  C3'   G    31      71.978  48.443  33.943  1.00  0.00           C  
ATOM    987  H3'   G    31      71.261  48.038  34.658  1.00  0.00           H  
ATOM    988  C2'   G    31      72.690  47.403  33.077  1.00  0.00           C  
ATOM    989  H2'   G    31      72.050  46.521  33.094  1.00  0.00           H  
ATOM    990  O2'   G    31      73.204  47.919  31.814  1.00  0.00           O  
ATOM    991 HO2'   G    31      72.566  47.616  31.164  1.00  0.00           H  
ATOM    992  O3'   G    31      71.511  49.494  33.124  1.00  0.00           O  
ATOM    993  P     A    32      70.125  49.421  32.433  1.00  0.00           P  
ATOM    994  OP1   A    32      69.822  50.696  31.689  1.00  0.00           O  
ATOM    995  OP2   A    32      69.140  48.987  33.409  1.00  0.00           O  
ATOM    996  O5'   A    32      70.243  48.234  31.366  1.00  0.00           O  
ATOM    997  C5'   A    32      70.876  48.459  30.084  1.00  0.00           C  
ATOM    998  H5'   A    32      71.850  48.943  30.157  1.00  0.00           H  
ATOM    999 H5''   A    32      70.250  49.013  29.384  1.00  0.00           H  
ATOM   1000  C4'   A    32      71.121  47.048  29.349  1.00  0.00           C  
ATOM   1001  H4'   A    32      71.878  47.117  28.567  1.00  0.00           H  
ATOM   1002  O4'   A    32      71.518  46.143  30.321  1.00  0.00           O  
ATOM   1003  C1'   A    32      71.229  44.801  29.958  1.00  0.00           C  
ATOM   1004  H1'   A    32      72.123  44.287  29.605  1.00  0.00           H  
ATOM   1005  N9    A    32      70.735  44.150  31.163  1.00  0.00           N  
ATOM   1006  C8    A    32      70.049  44.643  32.269  1.00  0.00           C  
ATOM   1007  H8    A    32      69.741  45.668  32.415  1.00  0.00           H  
ATOM   1008  N7    A    32      69.705  43.708  33.128  1.00  0.00           N  
ATOM   1009  C5    A    32      70.151  42.528  32.541  1.00  0.00           C  
ATOM   1010  C6    A    32      70.171  41.182  32.850  1.00  0.00           C  
ATOM   1011  N6    A    32      69.476  40.661  33.833  1.00  0.00           N  
ATOM   1012  H61   A    32      69.305  39.678  33.988  1.00  0.00           H  
ATOM   1013  H62   A    32      68.998  41.372  34.368  1.00  0.00           H  
ATOM   1014  N1    A    32      70.762  40.311  32.044  1.00  0.00           N  
ATOM   1015  C2    A    32      71.208  40.698  30.857  1.00  0.00           C  
ATOM   1016  H2    A    32      71.757  39.934  30.327  1.00  0.00           H  
ATOM   1017  N3    A    32      71.249  41.930  30.403  1.00  0.00           N  
ATOM   1018  C4    A    32      70.730  42.767  31.314  1.00  0.00           C  
ATOM   1019  C3'   A    32      69.836  46.397  28.856  1.00  0.00           C  
ATOM   1020  H3'   A    32      69.051  46.717  29.541  1.00  0.00           H  
ATOM   1021  C2'   A    32      70.089  44.854  29.014  1.00  0.00           C  
ATOM   1022  H2'   A    32      69.210  44.368  29.437  1.00  0.00           H  
ATOM   1023  O2'   A    32      70.469  44.219  27.791  1.00  0.00           O  
ATOM   1024 HO2'   A    32      69.691  43.744  27.488  1.00  0.00           H  
ATOM   1025  O3'   A    32      69.440  46.649  27.506  1.00  0.00           O  
ATOM   1026  P     A    33      67.932  46.549  27.039  1.00  0.00           P  
ATOM   1027  OP1   A    33      67.838  46.851  25.610  1.00  0.00           O  
ATOM   1028  OP2   A    33      67.065  47.309  28.013  1.00  0.00           O  
ATOM   1029  O5'   A    33      67.607  45.002  27.166  1.00  0.00           O  
ATOM   1030  C5'   A    33      67.804  44.135  26.053  1.00  0.00           C  
ATOM   1031  H5'   A    33      68.828  44.116  25.681  1.00  0.00           H  
ATOM   1032 H5''   A    33      67.213  44.322  25.157  1.00  0.00           H  
ATOM   1033  C4'   A    33      67.586  42.669  26.390  1.00  0.00           C  
ATOM   1034  H4'   A    33      67.912  41.976  25.614  1.00  0.00           H  
ATOM   1035  O4'   A    33      68.210  42.300  27.590  1.00  0.00           O  
ATOM   1036  C1'   A    33      67.567  41.157  28.110  1.00  0.00           C  
ATOM   1037  H1'   A    33      68.063  40.272  27.711  1.00  0.00           H  
ATOM   1038  N9    A    33      67.453  41.027  29.594  1.00  0.00           N  
ATOM   1039  C8    A    33      67.030  41.956  30.523  1.00  0.00           C  
ATOM   1040  H8    A    33      66.864  42.987  30.250  1.00  0.00           H  
ATOM   1041  N7    A    33      66.740  41.525  31.718  1.00  0.00           N  
ATOM   1042  C5    A    33      67.045  40.124  31.583  1.00  0.00           C  
ATOM   1043  C6    A    33      67.061  38.993  32.436  1.00  0.00           C  
ATOM   1044  N6    A    33      66.718  39.031  33.673  1.00  0.00           N  
ATOM   1045  H61   A    33      66.845  38.193  34.223  1.00  0.00           H  
ATOM   1046  H62   A    33      66.418  39.917  34.052  1.00  0.00           H  
ATOM   1047  N1    A    33      67.571  37.822  32.052  1.00  0.00           N  
ATOM   1048  C2    A    33      67.879  37.738  30.772  1.00  0.00           C  
ATOM   1049  H2    A    33      68.236  36.803  30.367  1.00  0.00           H  
ATOM   1050  N3    A    33      67.886  38.699  29.833  1.00  0.00           N  
ATOM   1051  C4    A    33      67.492  39.913  30.312  1.00  0.00           C  
ATOM   1052  C3'   A    33      66.067  42.446  26.669  1.00  0.00           C  
ATOM   1053  H3'   A    33      65.708  43.231  27.335  1.00  0.00           H  
ATOM   1054  C2'   A    33      66.160  41.097  27.475  1.00  0.00           C  
ATOM   1055  H2'   A    33      65.439  40.955  28.279  1.00  0.00           H  
ATOM   1056  O2'   A    33      66.226  39.957  26.615  1.00  0.00           O  
ATOM   1057 HO2'   A    33      65.430  39.871  26.086  1.00  0.00           H  
ATOM   1058  O3'   A    33      65.456  42.408  25.380  1.00  0.00           O  
ATOM   1059  P     U    34      63.867  42.246  25.212  1.00  0.00           P  
ATOM   1060  OP1   U    34      63.468  42.651  23.832  1.00  0.00           O  
ATOM   1061  OP2   U    34      63.267  42.928  26.315  1.00  0.00           O  
ATOM   1062  O5'   U    34      63.653  40.671  25.398  1.00  0.00           O  
ATOM   1063  C5'   U    34      63.650  39.719  24.356  1.00  0.00           C  
ATOM   1064  H5'   U    34      64.583  39.615  23.803  1.00  0.00           H  
ATOM   1065 H5''   U    34      62.819  39.934  23.685  1.00  0.00           H  
ATOM   1066  C4'   U    34      63.459  38.305  24.945  1.00  0.00           C  
ATOM   1067  H4'   U    34      63.568  37.493  24.226  1.00  0.00           H  
ATOM   1068  O4'   U    34      64.445  38.101  25.943  1.00  0.00           O  
ATOM   1069  C1'   U    34      63.884  37.276  27.009  1.00  0.00           C  
ATOM   1070  H1'   U    34      64.487  36.371  27.073  1.00  0.00           H  
ATOM   1071  N1    U    34      63.867  37.942  28.420  1.00  0.00           N  
ATOM   1072  C6    U    34      63.637  39.307  28.659  1.00  0.00           C  
ATOM   1073  H6    U    34      63.429  40.007  27.863  1.00  0.00           H  
ATOM   1074  C5    U    34      63.518  39.723  29.947  1.00  0.00           C  
ATOM   1075  H5    U    34      63.150  40.694  30.242  1.00  0.00           H  
ATOM   1076  C4    U    34      63.829  38.865  31.095  1.00  0.00           C  
ATOM   1077  O4    U    34      63.709  39.151  32.295  1.00  0.00           O  
ATOM   1078  N3    U    34      64.310  37.656  30.726  1.00  0.00           N  
ATOM   1079  H3    U    34      64.442  37.022  31.500  1.00  0.00           H  
ATOM   1080  C2    U    34      64.155  37.068  29.519  1.00  0.00           C  
ATOM   1081  O2    U    34      64.369  35.845  29.412  1.00  0.00           O  
ATOM   1082  C3'   U    34      62.085  38.210  25.712  1.00  0.00           C  
ATOM   1083  H3'   U    34      61.868  39.026  26.402  1.00  0.00           H  
ATOM   1084  C2'   U    34      62.463  37.075  26.625  1.00  0.00           C  
ATOM   1085  H2'   U    34      61.728  37.042  27.429  1.00  0.00           H  
ATOM   1086  O2'   U    34      62.475  35.746  26.142  1.00  0.00           O  
ATOM   1087 HO2'   U    34      61.693  35.356  26.538  1.00  0.00           H  
ATOM   1088  O3'   U    34      61.000  37.886  24.866  1.00  0.00           O  
ATOM   1089  P     A    35      59.481  37.796  25.360  1.00  0.00           P  
ATOM   1090  OP1   A    35      58.589  37.528  24.218  1.00  0.00           O  
ATOM   1091  OP2   A    35      59.250  39.026  26.179  1.00  0.00           O  
ATOM   1092  O5'   A    35      59.478  36.546  26.411  1.00  0.00           O  
ATOM   1093  C5'   A    35      59.217  35.294  25.900  1.00  0.00           C  
ATOM   1094  H5'   A    35      59.888  35.057  25.075  1.00  0.00           H  
ATOM   1095 H5''   A    35      58.212  35.263  25.479  1.00  0.00           H  
ATOM   1096  C4'   A    35      59.291  34.102  26.855  1.00  0.00           C  
ATOM   1097  H4'   A    35      59.174  33.168  26.305  1.00  0.00           H  
ATOM   1098  O4'   A    35      60.539  34.171  27.580  1.00  0.00           O  
ATOM   1099  C1'   A    35      60.378  33.640  28.916  1.00  0.00           C  
ATOM   1100  H1'   A    35      60.928  32.795  29.332  1.00  0.00           H  
ATOM   1101  N9    A    35      60.499  34.796  29.856  1.00  0.00           N  
ATOM   1102  C8    A    35      60.288  36.147  29.582  1.00  0.00           C  
ATOM   1103  H8    A    35      60.017  36.507  28.600  1.00  0.00           H  
ATOM   1104  N7    A    35      60.480  36.923  30.625  1.00  0.00           N  
ATOM   1105  C5    A    35      60.857  36.042  31.674  1.00  0.00           C  
ATOM   1106  C6    A    35      61.114  36.192  33.066  1.00  0.00           C  
ATOM   1107  N6    A    35      61.207  37.352  33.731  1.00  0.00           N  
ATOM   1108  H61   A    35      61.463  37.359  34.708  1.00  0.00           H  
ATOM   1109  H62   A    35      61.043  38.186  33.186  1.00  0.00           H  
ATOM   1110  N1    A    35      61.240  35.084  33.782  1.00  0.00           N  
ATOM   1111  C2    A    35      61.038  33.917  33.217  1.00  0.00           C  
ATOM   1112  H2    A    35      61.322  33.085  33.844  1.00  0.00           H  
ATOM   1113  N3    A    35      60.967  33.602  31.877  1.00  0.00           N  
ATOM   1114  C4    A    35      60.802  34.700  31.154  1.00  0.00           C  
ATOM   1115  C3'   A    35      58.157  34.093  27.905  1.00  0.00           C  
ATOM   1116  H3'   A    35      58.134  35.144  28.193  1.00  0.00           H  
ATOM   1117  C2'   A    35      58.860  33.232  28.983  1.00  0.00           C  
ATOM   1118  H2'   A    35      58.430  33.457  29.959  1.00  0.00           H  
ATOM   1119  O2'   A    35      58.776  31.839  28.828  1.00  0.00           O  
ATOM   1120 HO2'   A    35      58.846  31.497  27.934  1.00  0.00           H  
ATOM   1121  O3'   A    35      56.896  33.763  27.344  1.00  0.00           O  
ATOM   1122  P     G    36      55.587  34.147  28.133  1.00  0.00           P  
ATOM   1123  OP1   G    36      54.421  33.632  27.356  1.00  0.00           O  
ATOM   1124  OP2   G    36      55.713  35.611  28.436  1.00  0.00           O  
ATOM   1125  O5'   G    36      55.560  33.457  29.570  1.00  0.00           O  
ATOM   1126  C5'   G    36      55.188  32.059  29.792  1.00  0.00           C  
ATOM   1127  H5'   G    36      55.838  31.398  29.219  1.00  0.00           H  
ATOM   1128 H5''   G    36      54.168  31.871  29.455  1.00  0.00           H  
ATOM   1129  C4'   G    36      55.273  31.625  31.260  1.00  0.00           C  
ATOM   1130  H4'   G    36      54.897  30.606  31.345  1.00  0.00           H  
ATOM   1131  O4'   G    36      56.588  31.664  31.808  1.00  0.00           O  
ATOM   1132  C1'   G    36      56.455  32.100  33.174  1.00  0.00           C  
ATOM   1133  H1'   G    36      57.094  31.524  33.844  1.00  0.00           H  
ATOM   1134  N9    G    36      56.985  33.446  33.382  1.00  0.00           N  
ATOM   1135  C8    G    36      57.316  34.437  32.541  1.00  0.00           C  
ATOM   1136  H8    G    36      57.198  34.175  31.500  1.00  0.00           H  
ATOM   1137  N7    G    36      57.719  35.616  32.985  1.00  0.00           N  
ATOM   1138  C5    G    36      57.756  35.239  34.377  1.00  0.00           C  
ATOM   1139  C6    G    36      58.217  35.950  35.463  1.00  0.00           C  
ATOM   1140  O6    G    36      58.609  37.143  35.530  1.00  0.00           O  
ATOM   1141  N1    G    36      58.156  35.281  36.672  1.00  0.00           N  
ATOM   1142  H1    G    36      58.412  35.887  37.438  1.00  0.00           H  
ATOM   1143  C2    G    36      57.581  34.073  36.838  1.00  0.00           C  
ATOM   1144  N2    G    36      57.492  33.560  37.997  1.00  0.00           N  
ATOM   1145  H21   G    36      57.900  34.100  38.748  1.00  0.00           H  
ATOM   1146  H22   G    36      57.252  32.600  38.198  1.00  0.00           H  
ATOM   1147  N3    G    36      57.268  33.286  35.776  1.00  0.00           N  
ATOM   1148  C4    G    36      57.369  33.935  34.605  1.00  0.00           C  
ATOM   1149  C3'   G    36      54.388  32.395  32.292  1.00  0.00           C  
ATOM   1150  H3'   G    36      54.491  33.474  32.174  1.00  0.00           H  
ATOM   1151  C2'   G    36      55.067  32.013  33.623  1.00  0.00           C  
ATOM   1152  H2'   G    36      54.813  32.646  34.473  1.00  0.00           H  
ATOM   1153  O2'   G    36      54.850  30.656  34.015  1.00  0.00           O  
ATOM   1154 HO2'   G    36      54.043  30.393  33.565  1.00  0.00           H  
ATOM   1155  O3'   G    36      53.036  31.967  32.179  1.00  0.00           O  
ATOM   1156  P     A    37      51.958  33.020  32.574  1.00  0.00           P  
ATOM   1157  OP1   A    37      50.688  32.328  32.368  1.00  0.00           O  
ATOM   1158  OP2   A    37      52.145  34.391  31.930  1.00  0.00           O  
ATOM   1159  O5'   A    37      52.147  33.158  34.064  1.00  0.00           O  
ATOM   1160  C5'   A    37      51.780  32.053  34.995  1.00  0.00           C  
ATOM   1161  H5'   A    37      52.405  31.161  34.950  1.00  0.00           H  
ATOM   1162 H5''   A    37      50.724  31.795  34.926  1.00  0.00           H  
ATOM   1163  C4'   A    37      51.950  32.490  36.368  1.00  0.00           C  
ATOM   1164  H4'   A    37      51.536  31.712  37.008  1.00  0.00           H  
ATOM   1165  O4'   A    37      53.333  32.591  36.635  1.00  0.00           O  
ATOM   1166  C1'   A    37      53.475  33.722  37.493  1.00  0.00           C  
ATOM   1167  H1'   A    37      54.071  33.451  38.364  1.00  0.00           H  
ATOM   1168  N9    A    37      54.105  34.953  36.846  1.00  0.00           N  
ATOM   1169  C8    A    37      54.159  35.393  35.548  1.00  0.00           C  
ATOM   1170  H8    A    37      53.863  34.757  34.727  1.00  0.00           H  
ATOM   1171  N7    A    37      54.788  36.496  35.428  1.00  0.00           N  
ATOM   1172  C5    A    37      55.125  36.907  36.735  1.00  0.00           C  
ATOM   1173  C6    A    37      55.660  38.040  37.445  1.00  0.00           C  
ATOM   1174  N6    A    37      56.199  39.114  36.829  1.00  0.00           N  
ATOM   1175  H61   A    37      56.565  39.882  37.373  1.00  0.00           H  
ATOM   1176  H62   A    37      56.061  39.141  35.829  1.00  0.00           H  
ATOM   1177  N1    A    37      55.783  38.080  38.757  1.00  0.00           N  
ATOM   1178  C2    A    37      55.387  37.002  39.401  1.00  0.00           C  
ATOM   1179  H2    A    37      55.519  36.902  40.468  1.00  0.00           H  
ATOM   1180  N3    A    37      54.811  35.944  38.939  1.00  0.00           N  
ATOM   1181  C4    A    37      54.696  35.936  37.568  1.00  0.00           C  
ATOM   1182  C3'   A    37      51.313  33.803  36.728  1.00  0.00           C  
ATOM   1183  H3'   A    37      51.433  34.556  35.948  1.00  0.00           H  
ATOM   1184  C2'   A    37      52.094  34.271  37.918  1.00  0.00           C  
ATOM   1185  H2'   A    37      52.024  35.359  37.925  1.00  0.00           H  
ATOM   1186  O2'   A    37      51.602  33.722  39.157  1.00  0.00           O  
ATOM   1187 HO2'   A    37      50.760  33.280  39.018  1.00  0.00           H  
ATOM   1188  O3'   A    37      49.881  33.868  36.952  1.00  0.00           O  
ATOM   1189  P     A    38      48.917  35.170  36.595  1.00  0.00           P  
ATOM   1190  OP1   A    38      47.515  34.688  36.795  1.00  0.00           O  
ATOM   1191  OP2   A    38      49.300  35.604  35.255  1.00  0.00           O  
ATOM   1192  O5'   A    38      49.408  36.157  37.669  1.00  0.00           O  
ATOM   1193  C5'   A    38      49.069  35.957  39.015  1.00  0.00           C  
ATOM   1194  H5'   A    38      49.397  35.005  39.433  1.00  0.00           H  
ATOM   1195 H5''   A    38      47.980  35.983  39.030  1.00  0.00           H  
ATOM   1196  C4'   A    38      49.570  37.173  39.777  1.00  0.00           C  
ATOM   1197  H4'   A    38      49.285  37.134  40.828  1.00  0.00           H  
ATOM   1198  O4'   A    38      50.953  37.338  39.649  1.00  0.00           O  
ATOM   1199  C1'   A    38      51.386  38.660  39.683  1.00  0.00           C  
ATOM   1200  H1'   A    38      52.010  38.909  40.541  1.00  0.00           H  
ATOM   1201  N9    A    38      52.015  38.947  38.417  1.00  0.00           N  
ATOM   1202  C8    A    38      51.941  38.319  37.174  1.00  0.00           C  
ATOM   1203  H8    A    38      51.399  37.405  36.985  1.00  0.00           H  
ATOM   1204  N7    A    38      52.582  38.954  36.253  1.00  0.00           N  
ATOM   1205  C5    A    38      53.069  40.091  36.895  1.00  0.00           C  
ATOM   1206  C6    A    38      53.854  41.248  36.538  1.00  0.00           C  
ATOM   1207  N6    A    38      54.399  41.433  35.348  1.00  0.00           N  
ATOM   1208  H61   A    38      54.923  42.272  35.147  1.00  0.00           H  
ATOM   1209  H62   A    38      54.389  40.680  34.675  1.00  0.00           H  
ATOM   1210  N1    A    38      54.313  42.119  37.478  1.00  0.00           N  
ATOM   1211  C2    A    38      53.921  41.880  38.759  1.00  0.00           C  
ATOM   1212  H2    A    38      54.266  42.460  39.602  1.00  0.00           H  
ATOM   1213  N3    A    38      53.094  40.960  39.198  1.00  0.00           N  
ATOM   1214  C4    A    38      52.703  40.123  38.214  1.00  0.00           C  
ATOM   1215  C3'   A    38      48.991  38.462  39.322  1.00  0.00           C  
ATOM   1216  H3'   A    38      48.791  38.312  38.261  1.00  0.00           H  
ATOM   1217  C2'   A    38      50.107  39.459  39.646  1.00  0.00           C  
ATOM   1218  H2'   A    38      50.030  40.368  39.048  1.00  0.00           H  
ATOM   1219  O2'   A    38      49.994  39.834  41.029  1.00  0.00           O  
ATOM   1220 HO2'   A    38      49.837  40.781  41.029  1.00  0.00           H  
ATOM   1221  O3'   A    38      47.801  38.565  39.977  1.00  0.00           O  
ATOM   1222  P     C    39      46.830  39.794  39.833  1.00  0.00           P  
ATOM   1223  OP1   C    39      45.608  39.448  40.674  1.00  0.00           O  
ATOM   1224  OP2   C    39      46.606  39.877  38.383  1.00  0.00           O  
ATOM   1225  O5'   C    39      47.489  41.138  40.308  1.00  0.00           O  
ATOM   1226  C5'   C    39      47.472  41.611  41.623  1.00  0.00           C  
ATOM   1227  H5'   C    39      47.871  40.856  42.301  1.00  0.00           H  
ATOM   1228 H5''   C    39      46.422  41.704  41.901  1.00  0.00           H  
ATOM   1229  C4'   C    39      48.253  42.838  41.963  1.00  0.00           C  
ATOM   1230  H4'   C    39      48.103  43.017  43.028  1.00  0.00           H  
ATOM   1231  O4'   C    39      49.608  42.682  41.541  1.00  0.00           O  
ATOM   1232  C1'   C    39      50.074  43.975  41.318  1.00  0.00           C  
ATOM   1233  H1'   C    39      50.845  44.291  42.021  1.00  0.00           H  
ATOM   1234  N1    C    39      50.618  44.030  39.948  1.00  0.00           N  
ATOM   1235  C6    C    39      50.174  43.190  38.935  1.00  0.00           C  
ATOM   1236  H6    C    39      49.333  42.571  39.208  1.00  0.00           H  
ATOM   1237  C5    C    39      50.734  43.222  37.706  1.00  0.00           C  
ATOM   1238  H5    C    39      50.441  42.562  36.903  1.00  0.00           H  
ATOM   1239  C4    C    39      51.695  44.242  37.504  1.00  0.00           C  
ATOM   1240  N4    C    39      51.953  44.434  36.276  1.00  0.00           N  
ATOM   1241  H41   C    39      52.821  44.915  36.093  1.00  0.00           H  
ATOM   1242  H42   C    39      51.513  43.828  35.598  1.00  0.00           H  
ATOM   1243  N3    C    39      52.188  45.053  38.461  1.00  0.00           N  
ATOM   1244  C2    C    39      51.602  45.005  39.695  1.00  0.00           C  
ATOM   1245  O2    C    39      51.899  45.769  40.541  1.00  0.00           O  
ATOM   1246  C3'   C    39      47.687  44.037  41.284  1.00  0.00           C  
ATOM   1247  H3'   C    39      47.644  43.819  40.217  1.00  0.00           H  
ATOM   1248  C2'   C    39      48.886  44.966  41.391  1.00  0.00           C  
ATOM   1249  H2'   C    39      48.960  45.683  40.573  1.00  0.00           H  
ATOM   1250  O2'   C    39      48.906  45.703  42.599  1.00  0.00           O  
ATOM   1251 HO2'   C    39      48.409  46.524  42.580  1.00  0.00           H  
ATOM   1252  O3'   C    39      46.503  44.512  41.870  1.00  0.00           O  
ATOM   1253  P     C    40      45.400  45.387  41.050  1.00  0.00           P  
ATOM   1254  OP1   C    40      44.144  45.580  41.875  1.00  0.00           O  
ATOM   1255  OP2   C    40      45.386  44.776  39.707  1.00  0.00           O  
ATOM   1256  O5'   C    40      46.109  46.751  40.935  1.00  0.00           O  
ATOM   1257  C5'   C    40      46.319  47.579  42.095  1.00  0.00           C  
ATOM   1258  H5'   C    40      46.766  47.024  42.920  1.00  0.00           H  
ATOM   1259 H5''   C    40      45.377  47.926  42.518  1.00  0.00           H  
ATOM   1260  C4'   C    40      47.221  48.749  41.833  1.00  0.00           C  
ATOM   1261  H4'   C    40      47.307  49.358  42.733  1.00  0.00           H  
ATOM   1262  O4'   C    40      48.540  48.301  41.408  1.00  0.00           O  
ATOM   1263  C1'   C    40      49.121  49.268  40.552  1.00  0.00           C  
ATOM   1264  H1'   C    40      50.136  49.481  40.886  1.00  0.00           H  
ATOM   1265  N1    C    40      49.286  48.677  39.245  1.00  0.00           N  
ATOM   1266  C6    C    40      48.544  47.620  38.805  1.00  0.00           C  
ATOM   1267  H6    C    40      47.838  47.240  39.529  1.00  0.00           H  
ATOM   1268  C5    C    40      48.839  47.081  37.627  1.00  0.00           C  
ATOM   1269  H5    C    40      48.322  46.198  37.281  1.00  0.00           H  
ATOM   1270  C4    C    40      49.927  47.579  36.931  1.00  0.00           C  
ATOM   1271  N4    C    40      50.347  47.038  35.853  1.00  0.00           N  
ATOM   1272  H41   C    40      51.250  47.405  35.588  1.00  0.00           H  
ATOM   1273  H42   C    40      49.985  46.144  35.552  1.00  0.00           H  
ATOM   1274  N3    C    40      50.687  48.624  37.289  1.00  0.00           N  
ATOM   1275  C2    C    40      50.350  49.187  38.480  1.00  0.00           C  
ATOM   1276  O2    C    40      50.959  50.186  38.783  1.00  0.00           O  
ATOM   1277  C3'   C    40      46.874  49.742  40.726  1.00  0.00           C  
ATOM   1278  H3'   C    40      46.590  49.156  39.852  1.00  0.00           H  
ATOM   1279  C2'   C    40      48.233  50.430  40.457  1.00  0.00           C  
ATOM   1280  H2'   C    40      48.230  50.939  39.493  1.00  0.00           H  
ATOM   1281  O2'   C    40      48.610  51.389  41.465  1.00  0.00           O  
ATOM   1282 HO2'   C    40      49.464  51.700  41.155  1.00  0.00           H  
ATOM   1283  O3'   C    40      45.889  50.648  41.101  1.00  0.00           O  
ATOM   1284  P     C    41      45.070  51.494  40.064  1.00  0.00           P  
ATOM   1285  OP1   C    41      44.328  52.473  40.877  1.00  0.00           O  
ATOM   1286  OP2   C    41      44.288  50.621  39.151  1.00  0.00           O  
ATOM   1287  O5'   C    41      46.030  52.362  39.161  1.00  0.00           O  
ATOM   1288  C5'   C    41      46.479  53.670  39.431  1.00  0.00           C  
ATOM   1289  H5'   C    41      47.060  53.643  40.353  1.00  0.00           H  
ATOM   1290 H5''   C    41      45.621  54.320  39.606  1.00  0.00           H  
ATOM   1291  C4'   C    41      47.332  54.389  38.417  1.00  0.00           C  
ATOM   1292  H4'   C    41      47.511  55.376  38.845  1.00  0.00           H  
ATOM   1293  O4'   C    41      48.593  53.703  38.151  1.00  0.00           O  
ATOM   1294  C1'   C    41      48.940  53.932  36.750  1.00  0.00           C  
ATOM   1295  H1'   C    41      49.979  54.263  36.756  1.00  0.00           H  
ATOM   1296  N1    C    41      48.813  52.747  35.906  1.00  0.00           N  
ATOM   1297  C6    C    41      48.178  51.619  36.348  1.00  0.00           C  
ATOM   1298  H6    C    41      47.618  51.763  37.260  1.00  0.00           H  
ATOM   1299  C5    C    41      48.223  50.474  35.693  1.00  0.00           C  
ATOM   1300  H5    C    41      47.718  49.589  36.050  1.00  0.00           H  
ATOM   1301  C4    C    41      48.994  50.478  34.509  1.00  0.00           C  
ATOM   1302  N4    C    41      49.014  49.390  33.803  1.00  0.00           N  
ATOM   1303  H41   C    41      49.470  49.344  32.903  1.00  0.00           H  
ATOM   1304  H42   C    41      48.377  48.739  34.238  1.00  0.00           H  
ATOM   1305  N3    C    41      49.619  51.558  34.025  1.00  0.00           N  
ATOM   1306  C2    C    41      49.479  52.739  34.662  1.00  0.00           C  
ATOM   1307  O2    C    41      49.954  53.727  34.108  1.00  0.00           O  
ATOM   1308  C3'   C    41      46.687  54.656  37.028  1.00  0.00           C  
ATOM   1309  H3'   C    41      46.222  53.753  36.631  1.00  0.00           H  
ATOM   1310  C2'   C    41      47.982  55.040  36.273  1.00  0.00           C  
ATOM   1311  H2'   C    41      47.741  54.995  35.210  1.00  0.00           H  
ATOM   1312  O2'   C    41      48.411  56.373  36.541  1.00  0.00           O  
ATOM   1313 HO2'   C    41      47.638  56.940  36.507  1.00  0.00           H  
ATOM   1314  O3'   C    41      45.874  55.829  37.111  1.00  0.00           O  
ATOM   1315  P     U    42      44.745  56.051  36.014  1.00  0.00           P  
ATOM   1316  OP1   U    42      44.294  57.420  36.284  1.00  0.00           O  
ATOM   1317  OP2   U    42      43.831  54.894  36.165  1.00  0.00           O  
ATOM   1318  O5'   U    42      45.510  55.910  34.608  1.00  0.00           O  
ATOM   1319  C5'   U    42      46.204  56.946  34.041  1.00  0.00           C  
ATOM   1320  H5'   U    42      47.006  57.336  34.667  1.00  0.00           H  
ATOM   1321 H5''   U    42      45.531  57.787  33.872  1.00  0.00           H  
ATOM   1322  C4'   U    42      46.901  56.638  32.744  1.00  0.00           C  
ATOM   1323  H4'   U    42      47.335  57.563  32.365  1.00  0.00           H  
ATOM   1324  O4'   U    42      47.866  55.592  32.862  1.00  0.00           O  
ATOM   1325  C1'   U    42      47.925  54.825  31.658  1.00  0.00           C  
ATOM   1326  H1'   U    42      48.897  54.653  31.197  1.00  0.00           H  
ATOM   1327  N1    U    42      47.426  53.434  31.853  1.00  0.00           N  
ATOM   1328  C6    U    42      46.727  52.986  32.980  1.00  0.00           C  
ATOM   1329  H6    U    42      46.435  53.639  33.789  1.00  0.00           H  
ATOM   1330  C5    U    42      46.393  51.697  33.099  1.00  0.00           C  
ATOM   1331  H5    U    42      45.785  51.438  33.953  1.00  0.00           H  
ATOM   1332  C4    U    42      46.752  50.682  32.104  1.00  0.00           C  
ATOM   1333  O4    U    42      46.349  49.593  32.148  1.00  0.00           O  
ATOM   1334  N3    U    42      47.477  51.135  31.012  1.00  0.00           N  
ATOM   1335  H3    U    42      47.712  50.504  30.260  1.00  0.00           H  
ATOM   1336  C2    U    42      47.835  52.451  30.872  1.00  0.00           C  
ATOM   1337  O2    U    42      48.347  52.850  29.775  1.00  0.00           O  
ATOM   1338  C3'   U    42      45.945  56.270  31.612  1.00  0.00           C  
ATOM   1339  H3'   U    42      45.147  55.628  31.987  1.00  0.00           H  
ATOM   1340  C2'   U    42      46.887  55.494  30.734  1.00  0.00           C  
ATOM   1341  H2'   U    42      46.399  54.817  30.032  1.00  0.00           H  
ATOM   1342  O2'   U    42      47.702  56.427  30.014  1.00  0.00           O  
ATOM   1343 HO2'   U    42      47.095  57.150  29.838  1.00  0.00           H  
ATOM   1344  O3'   U    42      45.412  57.433  30.969  1.00  0.00           O  
ATOM   1345  P     G    43      44.108  57.210  30.100  1.00  0.00           P  
ATOM   1346  OP1   G    43      43.622  58.499  29.713  1.00  0.00           O  
ATOM   1347  OP2   G    43      43.241  56.200  30.718  1.00  0.00           O  
ATOM   1348  O5'   G    43      44.768  56.477  28.862  1.00  0.00           O  
ATOM   1349  C5'   G    43      45.449  57.182  27.771  1.00  0.00           C  
ATOM   1350  H5'   G    43      46.382  57.587  28.162  1.00  0.00           H  
ATOM   1351 H5''   G    43      44.902  58.008  27.315  1.00  0.00           H  
ATOM   1352  C4'   G    43      45.851  56.161  26.686  1.00  0.00           C  
ATOM   1353  H4'   G    43      46.410  56.625  25.874  1.00  0.00           H  
ATOM   1354  O4'   G    43      46.591  55.199  27.372  1.00  0.00           O  
ATOM   1355  C1'   G    43      46.464  54.014  26.602  1.00  0.00           C  
ATOM   1356  H1'   G    43      47.409  53.791  26.106  1.00  0.00           H  
ATOM   1357  N9    G    43      46.089  52.829  27.493  1.00  0.00           N  
ATOM   1358  C8    G    43      45.318  52.874  28.646  1.00  0.00           C  
ATOM   1359  H8    G    43      45.019  53.788  29.137  1.00  0.00           H  
ATOM   1360  N7    G    43      45.063  51.686  29.256  1.00  0.00           N  
ATOM   1361  C5    G    43      45.727  50.857  28.377  1.00  0.00           C  
ATOM   1362  C6    G    43      45.713  49.406  28.417  1.00  0.00           C  
ATOM   1363  O6    G    43      45.345  48.582  29.333  1.00  0.00           O  
ATOM   1364  N1    G    43      46.150  48.829  27.224  1.00  0.00           N  
ATOM   1365  H1    G    43      46.133  47.823  27.133  1.00  0.00           H  
ATOM   1366  C2    G    43      46.665  49.535  26.184  1.00  0.00           C  
ATOM   1367  N2    G    43      47.239  48.902  25.235  1.00  0.00           N  
ATOM   1368  H21   G    43      47.087  47.903  25.231  1.00  0.00           H  
ATOM   1369  H22   G    43      47.386  49.348  24.340  1.00  0.00           H  
ATOM   1370  N3    G    43      46.680  50.843  26.133  1.00  0.00           N  
ATOM   1371  C4    G    43      46.243  51.485  27.244  1.00  0.00           C  
ATOM   1372  C3'   G    43      44.705  55.415  25.943  1.00  0.00           C  
ATOM   1373  H3'   G    43      43.961  55.046  26.649  1.00  0.00           H  
ATOM   1374  C2'   G    43      45.497  54.219  25.483  1.00  0.00           C  
ATOM   1375  H2'   G    43      44.881  53.369  25.190  1.00  0.00           H  
ATOM   1376  O2'   G    43      46.404  54.554  24.355  1.00  0.00           O  
ATOM   1377 HO2'   G    43      45.935  55.077  23.701  1.00  0.00           H  
ATOM   1378  O3'   G    43      44.153  56.167  24.881  1.00  0.00           O  
ATOM   1379  P     U    44      42.723  55.693  24.297  1.00  0.00           P  
ATOM   1380  OP1   U    44      42.567  56.639  23.169  1.00  0.00           O  
ATOM   1381  OP2   U    44      41.664  55.802  25.308  1.00  0.00           O  
ATOM   1382  O5'   U    44      42.878  54.233  23.729  1.00  0.00           O  
ATOM   1383  C5'   U    44      43.603  53.929  22.565  1.00  0.00           C  
ATOM   1384  H5'   U    44      44.579  54.401  22.683  1.00  0.00           H  
ATOM   1385 H5''   U    44      43.109  54.394  21.713  1.00  0.00           H  
ATOM   1386  C4'   U    44      43.781  52.450  22.320  1.00  0.00           C  
ATOM   1387  H4'   U    44      44.393  52.314  21.428  1.00  0.00           H  
ATOM   1388  O4'   U    44      44.420  51.888  23.484  1.00  0.00           O  
ATOM   1389  C1'   U    44      44.032  50.522  23.544  1.00  0.00           C  
ATOM   1390  H1'   U    44      44.944  49.948  23.379  1.00  0.00           H  
ATOM   1391  N1    U    44      43.469  50.201  24.939  1.00  0.00           N  
ATOM   1392  C6    U    44      42.920  51.135  25.707  1.00  0.00           C  
ATOM   1393  H6    U    44      42.895  52.160  25.367  1.00  0.00           H  
ATOM   1394  C5    U    44      42.483  50.748  26.884  1.00  0.00           C  
ATOM   1395  H5    U    44      42.160  51.537  27.547  1.00  0.00           H  
ATOM   1396  C4    U    44      42.524  49.403  27.431  1.00  0.00           C  
ATOM   1397  O4    U    44      41.945  49.044  28.454  1.00  0.00           O  
ATOM   1398  N3    U    44      43.152  48.498  26.557  1.00  0.00           N  
ATOM   1399  H3    U    44      43.144  47.546  26.894  1.00  0.00           H  
ATOM   1400  C2    U    44      43.464  48.822  25.310  1.00  0.00           C  
ATOM   1401  O2    U    44      43.606  47.912  24.481  1.00  0.00           O  
ATOM   1402  C3'   U    44      42.452  51.722  22.174  1.00  0.00           C  
ATOM   1403  H3'   U    44      41.731  52.017  22.936  1.00  0.00           H  
ATOM   1404  C2'   U    44      42.925  50.254  22.482  1.00  0.00           C  
ATOM   1405  H2'   U    44      42.154  49.660  22.974  1.00  0.00           H  
ATOM   1406  O2'   U    44      43.506  49.636  21.280  1.00  0.00           O  
ATOM   1407 HO2'   U    44      42.909  48.916  21.065  1.00  0.00           H  
ATOM   1408  O3'   U    44      41.897  51.896  20.830  1.00  0.00           O  
ATOM   1409  P     G    45      40.396  51.409  20.675  1.00  0.00           P  
ATOM   1410  OP1   G    45      39.808  51.966  19.437  1.00  0.00           O  
ATOM   1411  OP2   G    45      39.651  51.691  21.921  1.00  0.00           O  
ATOM   1412  O5'   G    45      40.341  49.777  20.576  1.00  0.00           O  
ATOM   1413  C5'   G    45      40.523  49.160  19.379  1.00  0.00           C  
ATOM   1414  H5'   G    45      41.367  49.690  18.938  1.00  0.00           H  
ATOM   1415 H5''   G    45      39.629  49.342  18.783  1.00  0.00           H  
ATOM   1416  C4'   G    45      40.789  47.660  19.455  1.00  0.00           C  
ATOM   1417  H4'   G    45      41.207  47.287  18.520  1.00  0.00           H  
ATOM   1418  O4'   G    45      41.589  47.390  20.529  1.00  0.00           O  
ATOM   1419  C1'   G    45      41.278  46.146  21.127  1.00  0.00           C  
ATOM   1420  H1'   G    45      41.970  45.350  20.852  1.00  0.00           H  
ATOM   1421  N9    G    45      41.130  46.013  22.620  1.00  0.00           N  
ATOM   1422  C8    G    45      40.868  47.007  23.577  1.00  0.00           C  
ATOM   1423  H8    G    45      40.860  48.069  23.385  1.00  0.00           H  
ATOM   1424  N7    G    45      40.841  46.523  24.821  1.00  0.00           N  
ATOM   1425  C5    G    45      41.101  45.168  24.647  1.00  0.00           C  
ATOM   1426  C6    G    45      41.341  44.053  25.570  1.00  0.00           C  
ATOM   1427  O6    G    45      41.262  44.215  26.824  1.00  0.00           O  
ATOM   1428  N1    G    45      41.367  42.856  24.965  1.00  0.00           N  
ATOM   1429  H1    G    45      41.369  42.067  25.595  1.00  0.00           H  
ATOM   1430  C2    G    45      41.494  42.661  23.613  1.00  0.00           C  
ATOM   1431  N2    G    45      41.443  41.472  23.204  1.00  0.00           N  
ATOM   1432  H21   G    45      41.505  40.687  23.837  1.00  0.00           H  
ATOM   1433  H22   G    45      41.523  41.372  22.202  1.00  0.00           H  
ATOM   1434  N3    G    45      41.338  43.616  22.730  1.00  0.00           N  
ATOM   1435  C4    G    45      41.116  44.837  23.323  1.00  0.00           C  
ATOM   1436  C3'   G    45      39.503  46.980  19.652  1.00  0.00           C  
ATOM   1437  H3'   G    45      38.855  47.606  20.265  1.00  0.00           H  
ATOM   1438  C2'   G    45      39.969  45.741  20.425  1.00  0.00           C  
ATOM   1439  H2'   G    45      39.234  45.436  21.170  1.00  0.00           H  
ATOM   1440  O2'   G    45      40.299  44.536  19.740  1.00  0.00           O  
ATOM   1441 HO2'   G    45      40.338  43.757  20.299  1.00  0.00           H  
ATOM   1442  O3'   G    45      38.819  46.544  18.469  1.00  0.00           O  
ATOM   1443  P     C    46      37.255  46.318  18.533  1.00  0.00           P  
ATOM   1444  OP1   C    46      36.644  46.228  17.205  1.00  0.00           O  
ATOM   1445  OP2   C    46      36.521  47.092  19.548  1.00  0.00           O  
ATOM   1446  O5'   C    46      37.103  44.889  19.080  1.00  0.00           O  
ATOM   1447  C5'   C    46      37.442  43.727  18.356  1.00  0.00           C  
ATOM   1448  H5'   C    46      38.452  43.768  17.948  1.00  0.00           H  
ATOM   1449 H5''   C    46      36.906  43.572  17.419  1.00  0.00           H  
ATOM   1450  C4'   C    46      37.403  42.560  19.197  1.00  0.00           C  
ATOM   1451  H4'   C    46      37.864  41.668  18.774  1.00  0.00           H  
ATOM   1452  O4'   C    46      38.286  42.714  20.329  1.00  0.00           O  
ATOM   1453  C1'   C    46      37.880  41.851  21.399  1.00  0.00           C  
ATOM   1454  H1'   C    46      38.699  41.160  21.597  1.00  0.00           H  
ATOM   1455  N1    C    46      37.722  42.734  22.622  1.00  0.00           N  
ATOM   1456  C6    C    46      37.309  44.061  22.496  1.00  0.00           C  
ATOM   1457  H6    C    46      37.046  44.526  21.558  1.00  0.00           H  
ATOM   1458  C5    C    46      37.483  44.910  23.528  1.00  0.00           C  
ATOM   1459  H5    C    46      37.155  45.937  23.467  1.00  0.00           H  
ATOM   1460  C4    C    46      37.757  44.310  24.788  1.00  0.00           C  
ATOM   1461  N4    C    46      37.821  45.076  25.806  1.00  0.00           N  
ATOM   1462  H41   C    46      37.919  44.675  26.728  1.00  0.00           H  
ATOM   1463  H42   C    46      37.732  46.059  25.592  1.00  0.00           H  
ATOM   1464  N3    C    46      37.995  43.031  25.001  1.00  0.00           N  
ATOM   1465  C2    C    46      37.990  42.236  23.908  1.00  0.00           C  
ATOM   1466  O2    C    46      38.257  41.062  24.149  1.00  0.00           O  
ATOM   1467  C3'   C    46      36.096  42.170  19.797  1.00  0.00           C  
ATOM   1468  H3'   C    46      35.668  43.041  20.292  1.00  0.00           H  
ATOM   1469  C2'   C    46      36.574  41.306  20.938  1.00  0.00           C  
ATOM   1470  H2'   C    46      35.834  41.256  21.736  1.00  0.00           H  
ATOM   1471  O2'   C    46      37.009  40.020  20.670  1.00  0.00           O  
ATOM   1472 HO2'   C    46      37.151  39.666  21.551  1.00  0.00           H  
ATOM   1473  O3'   C    46      35.048  41.519  19.049  1.00  0.00           O  
ATOM   1474  P     U    47      33.510  41.713  19.380  1.00  0.00           P  
ATOM   1475  OP1   U    47      32.905  40.993  18.306  1.00  0.00           O  
ATOM   1476  OP2   U    47      33.233  43.125  19.623  1.00  0.00           O  
ATOM   1477  O5'   U    47      33.288  40.882  20.797  1.00  0.00           O  
ATOM   1478  C5'   U    47      33.488  39.470  20.775  1.00  0.00           C  
ATOM   1479  H5'   U    47      34.504  39.233  20.460  1.00  0.00           H  
ATOM   1480 H5''   U    47      33.042  39.043  19.876  1.00  0.00           H  
ATOM   1481  C4'   U    47      33.223  38.747  22.122  1.00  0.00           C  
ATOM   1482  H4'   U    47      33.525  37.706  22.013  1.00  0.00           H  
ATOM   1483  O4'   U    47      34.081  39.274  23.203  1.00  0.00           O  
ATOM   1484  C1'   U    47      33.285  39.490  24.376  1.00  0.00           C  
ATOM   1485  H1'   U    47      33.228  38.568  24.955  1.00  0.00           H  
ATOM   1486  N1    U    47      33.772  40.620  25.169  1.00  0.00           N  
ATOM   1487  C6    U    47      34.139  41.744  24.498  1.00  0.00           C  
ATOM   1488  H6    U    47      34.387  41.730  23.447  1.00  0.00           H  
ATOM   1489  C5    U    47      34.413  42.867  25.149  1.00  0.00           C  
ATOM   1490  H5    U    47      34.759  43.737  24.610  1.00  0.00           H  
ATOM   1491  C4    U    47      34.435  42.904  26.527  1.00  0.00           C  
ATOM   1492  O4    U    47      34.677  43.921  27.147  1.00  0.00           O  
ATOM   1493  N3    U    47      34.223  41.723  27.162  1.00  0.00           N  
ATOM   1494  H3    U    47      34.157  41.818  28.165  1.00  0.00           H  
ATOM   1495  C2    U    47      33.725  40.552  26.560  1.00  0.00           C  
ATOM   1496  O2    U    47      33.507  39.629  27.342  1.00  0.00           O  
ATOM   1497  C3'   U    47      31.796  38.783  22.666  1.00  0.00           C  
ATOM   1498  H3'   U    47      31.156  39.141  21.859  1.00  0.00           H  
ATOM   1499  C2'   U    47      31.988  39.857  23.748  1.00  0.00           C  
ATOM   1500  H2'   U    47      32.058  40.831  23.265  1.00  0.00           H  
ATOM   1501  O2'   U    47      30.859  40.073  24.614  1.00  0.00           O  
ATOM   1502 HO2'   U    47      30.537  39.218  24.908  1.00  0.00           H  
ATOM   1503  O3'   U    47      31.416  37.537  23.311  1.00  0.00           O  
ATOM   1504  P     A    48      30.511  36.510  22.519  1.00  0.00           P  
ATOM   1505  OP1   A    48      29.240  37.164  22.151  1.00  0.00           O  
ATOM   1506  OP2   A    48      30.471  35.370  23.375  1.00  0.00           O  
ATOM   1507  O5'   A    48      31.253  36.159  21.145  1.00  0.00           O  
ATOM   1508  C5'   A    48      30.998  36.834  19.922  1.00  0.00           C  
ATOM   1509  H5'   A    48      31.107  37.915  20.012  1.00  0.00           H  
ATOM   1510 H5''   A    48      29.953  36.668  19.662  1.00  0.00           H  
ATOM   1511  C4'   A    48      32.004  36.281  18.936  1.00  0.00           C  
ATOM   1512  H4'   A    48      31.766  36.827  18.023  1.00  0.00           H  
ATOM   1513  O4'   A    48      33.311  36.537  19.442  1.00  0.00           O  
ATOM   1514  C1'   A    48      34.131  35.414  18.976  1.00  0.00           C  
ATOM   1515  H1'   A    48      34.967  35.773  18.376  1.00  0.00           H  
ATOM   1516  N9    A    48      34.658  34.546  20.119  1.00  0.00           N  
ATOM   1517  C8    A    48      34.191  34.500  21.380  1.00  0.00           C  
ATOM   1518  H8    A    48      33.340  35.125  21.608  1.00  0.00           H  
ATOM   1519  N7    A    48      34.793  33.652  22.191  1.00  0.00           N  
ATOM   1520  C5    A    48      35.849  33.225  21.436  1.00  0.00           C  
ATOM   1521  C6    A    48      36.774  32.220  21.656  1.00  0.00           C  
ATOM   1522  N6    A    48      37.100  31.823  22.812  1.00  0.00           N  
ATOM   1523  H61   A    48      37.809  31.108  22.888  1.00  0.00           H  
ATOM   1524  H62   A    48      36.646  32.259  23.603  1.00  0.00           H  
ATOM   1525  N1    A    48      37.598  31.830  20.677  1.00  0.00           N  
ATOM   1526  C2    A    48      37.400  32.245  19.421  1.00  0.00           C  
ATOM   1527  H2    A    48      38.112  31.917  18.679  1.00  0.00           H  
ATOM   1528  N3    A    48      36.486  33.185  19.058  1.00  0.00           N  
ATOM   1529  C4    A    48      35.717  33.606  20.123  1.00  0.00           C  
ATOM   1530  C3'   A    48      31.892  34.825  18.624  1.00  0.00           C  
ATOM   1531  H3'   A    48      31.783  34.314  19.581  1.00  0.00           H  
ATOM   1532  C2'   A    48      33.255  34.559  18.032  1.00  0.00           C  
ATOM   1533  H2'   A    48      33.365  33.477  18.098  1.00  0.00           H  
ATOM   1534  O2'   A    48      33.520  35.026  16.692  1.00  0.00           O  
ATOM   1535 HO2'   A    48      34.316  34.539  16.470  1.00  0.00           H  
ATOM   1536  O3'   A    48      30.760  34.459  17.746  1.00  0.00           O  
ATOM   1537  P     G    49      30.409  32.918  17.606  1.00  0.00           P  
ATOM   1538  OP1   G    49      29.266  32.736  16.769  1.00  0.00           O  
ATOM   1539  OP2   G    49      30.272  32.484  19.005  1.00  0.00           O  
ATOM   1540  O5'   G    49      31.579  32.124  16.965  1.00  0.00           O  
ATOM   1541  C5'   G    49      31.932  32.156  15.569  1.00  0.00           C  
ATOM   1542  H5'   G    49      32.617  32.975  15.349  1.00  0.00           H  
ATOM   1543 H5''   G    49      31.043  32.046  14.948  1.00  0.00           H  
ATOM   1544  C4'   G    49      32.761  30.851  15.482  1.00  0.00           C  
ATOM   1545  H4'   G    49      33.116  30.634  14.474  1.00  0.00           H  
ATOM   1546  O4'   G    49      33.959  31.111  16.225  1.00  0.00           O  
ATOM   1547  C1'   G    49      34.318  29.907  16.862  1.00  0.00           C  
ATOM   1548  H1'   G    49      35.329  29.721  16.497  1.00  0.00           H  
ATOM   1549  N9    G    49      34.302  29.943  18.336  1.00  0.00           N  
ATOM   1550  C8    G    49      33.649  30.792  19.167  1.00  0.00           C  
ATOM   1551  H8    G    49      33.052  31.632  18.847  1.00  0.00           H  
ATOM   1552  N7    G    49      33.917  30.688  20.429  1.00  0.00           N  
ATOM   1553  C5    G    49      34.805  29.590  20.422  1.00  0.00           C  
ATOM   1554  C6    G    49      35.422  28.948  21.536  1.00  0.00           C  
ATOM   1555  O6    G    49      35.168  29.046  22.709  1.00  0.00           O  
ATOM   1556  N1    G    49      36.391  28.019  21.172  1.00  0.00           N  
ATOM   1557  H1    G    49      36.893  27.574  21.927  1.00  0.00           H  
ATOM   1558  C2    G    49      36.617  27.635  19.851  1.00  0.00           C  
ATOM   1559  N2    G    49      37.420  26.625  19.644  1.00  0.00           N  
ATOM   1560  H21   G    49      37.790  26.092  20.417  1.00  0.00           H  
ATOM   1561  H22   G    49      37.408  26.230  18.714  1.00  0.00           H  
ATOM   1562  N3    G    49      35.927  28.121  18.806  1.00  0.00           N  
ATOM   1563  C4    G    49      35.051  29.127  19.163  1.00  0.00           C  
ATOM   1564  C3'   G    49      32.159  29.654  16.147  1.00  0.00           C  
ATOM   1565  H3'   G    49      31.696  29.836  17.117  1.00  0.00           H  
ATOM   1566  C2'   G    49      33.437  28.808  16.323  1.00  0.00           C  
ATOM   1567  H2'   G    49      33.248  27.987  17.015  1.00  0.00           H  
ATOM   1568  O2'   G    49      33.910  28.213  15.201  1.00  0.00           O  
ATOM   1569 HO2'   G    49      33.190  27.964  14.616  1.00  0.00           H  
ATOM   1570  O3'   G    49      31.146  29.056  15.339  1.00  0.00           O  
ATOM   1571  P     U    50      30.054  28.081  15.867  1.00  0.00           P  
ATOM   1572  OP1   U    50      29.340  27.478  14.690  1.00  0.00           O  
ATOM   1573  OP2   U    50      29.175  28.732  16.946  1.00  0.00           O  
ATOM   1574  O5'   U    50      30.765  26.908  16.631  1.00  0.00           O  
ATOM   1575  C5'   U    50      31.221  25.771  15.978  1.00  0.00           C  
ATOM   1576  H5'   U    50      31.820  26.014  15.100  1.00  0.00           H  
ATOM   1577 H5''   U    50      30.427  25.058  15.754  1.00  0.00           H  
ATOM   1578  C4'   U    50      32.190  24.912  16.781  1.00  0.00           C  
ATOM   1579  H4'   U    50      32.624  24.161  16.122  1.00  0.00           H  
ATOM   1580  O4'   U    50      33.264  25.650  17.403  1.00  0.00           O  
ATOM   1581  C1'   U    50      33.555  25.000  18.672  1.00  0.00           C  
ATOM   1582  H1'   U    50      34.583  24.639  18.650  1.00  0.00           H  
ATOM   1583  N1    U    50      33.438  25.815  19.863  1.00  0.00           N  
ATOM   1584  C6    U    50      32.535  26.847  19.827  1.00  0.00           C  
ATOM   1585  H6    U    50      32.110  27.145  18.881  1.00  0.00           H  
ATOM   1586  C5    U    50      32.188  27.493  20.977  1.00  0.00           C  
ATOM   1587  H5    U    50      31.415  28.239  20.870  1.00  0.00           H  
ATOM   1588  C4    U    50      32.738  27.122  22.280  1.00  0.00           C  
ATOM   1589  O4    U    50      32.622  27.692  23.349  1.00  0.00           O  
ATOM   1590  N3    U    50      33.757  26.130  22.211  1.00  0.00           N  
ATOM   1591  H3    U    50      34.169  25.742  23.047  1.00  0.00           H  
ATOM   1592  C2    U    50      34.127  25.494  21.063  1.00  0.00           C  
ATOM   1593  O2    U    50      34.984  24.654  21.228  1.00  0.00           O  
ATOM   1594  C3'   U    50      31.421  24.278  17.894  1.00  0.00           C  
ATOM   1595  H3'   U    50      30.973  25.046  18.524  1.00  0.00           H  
ATOM   1596  C2'   U    50      32.647  23.842  18.744  1.00  0.00           C  
ATOM   1597  H2'   U    50      32.370  23.547  19.756  1.00  0.00           H  
ATOM   1598  O2'   U    50      33.303  22.670  18.166  1.00  0.00           O  
ATOM   1599 HO2'   U    50      33.701  22.138  18.859  1.00  0.00           H  
ATOM   1600  O3'   U    50      30.498  23.267  17.643  1.00  0.00           O  
ATOM   1601  P     G    51      29.336  22.965  18.730  1.00  0.00           P  
ATOM   1602  OP1   G    51      28.362  22.040  18.144  1.00  0.00           O  
ATOM   1603  OP2   G    51      28.749  24.240  19.221  1.00  0.00           O  
ATOM   1604  O5'   G    51      30.221  22.285  19.865  1.00  0.00           O  
ATOM   1605  C5'   G    51      30.827  21.010  19.751  1.00  0.00           C  
ATOM   1606  H5'   G    51      31.601  20.911  18.990  1.00  0.00           H  
ATOM   1607 H5''   G    51      30.045  20.280  19.541  1.00  0.00           H  
ATOM   1608  C4'   G    51      31.361  20.697  21.112  1.00  0.00           C  
ATOM   1609  H4'   G    51      31.997  19.812  21.073  1.00  0.00           H  
ATOM   1610  O4'   G    51      32.213  21.795  21.482  1.00  0.00           O  
ATOM   1611  C1'   G    51      32.272  21.763  22.968  1.00  0.00           C  
ATOM   1612  H1'   G    51      33.247  21.608  23.431  1.00  0.00           H  
ATOM   1613  N9    G    51      31.896  23.060  23.573  1.00  0.00           N  
ATOM   1614  C8    G    51      31.047  24.011  23.115  1.00  0.00           C  
ATOM   1615  H8    G    51      30.552  23.988  22.156  1.00  0.00           H  
ATOM   1616  N7    G    51      30.679  24.882  24.027  1.00  0.00           N  
ATOM   1617  C5    G    51      31.430  24.539  25.150  1.00  0.00           C  
ATOM   1618  C6    G    51      31.451  25.099  26.488  1.00  0.00           C  
ATOM   1619  O6    G    51      30.846  26.020  26.993  1.00  0.00           O  
ATOM   1620  N1    G    51      32.329  24.448  27.270  1.00  0.00           N  
ATOM   1621  H1    G    51      32.412  24.702  28.244  1.00  0.00           H  
ATOM   1622  C2    G    51      33.035  23.301  26.955  1.00  0.00           C  
ATOM   1623  N2    G    51      33.607  22.744  27.963  1.00  0.00           N  
ATOM   1624  H21   G    51      33.652  23.169  28.878  1.00  0.00           H  
ATOM   1625  H22   G    51      34.072  21.880  27.724  1.00  0.00           H  
ATOM   1626  N3    G    51      32.923  22.694  25.793  1.00  0.00           N  
ATOM   1627  C4    G    51      32.158  23.370  24.894  1.00  0.00           C  
ATOM   1628  C3'   G    51      30.344  20.517  22.244  1.00  0.00           C  
ATOM   1629  H3'   G    51      29.667  21.368  22.322  1.00  0.00           H  
ATOM   1630  C2'   G    51      31.412  20.542  23.421  1.00  0.00           C  
ATOM   1631  H2'   G    51      30.925  20.562  24.396  1.00  0.00           H  
ATOM   1632  O2'   G    51      32.312  19.437  23.478  1.00  0.00           O  
ATOM   1633 HO2'   G    51      33.039  19.626  24.075  1.00  0.00           H  
ATOM   1634  O3'   G    51      29.477  19.393  22.100  1.00  0.00           O  
ATOM   1635  P     G    52      28.059  19.272  22.841  1.00  0.00           P  
ATOM   1636  OP1   G    52      27.513  17.975  22.412  1.00  0.00           O  
ATOM   1637  OP2   G    52      27.301  20.558  22.759  1.00  0.00           O  
ATOM   1638  O5'   G    52      28.622  19.197  24.394  1.00  0.00           O  
ATOM   1639  C5'   G    52      29.374  18.019  24.756  1.00  0.00           C  
ATOM   1640  H5'   G    52      30.135  17.878  23.988  1.00  0.00           H  
ATOM   1641 H5''   G    52      28.769  17.113  24.784  1.00  0.00           H  
ATOM   1642  C4'   G    52      30.118  18.003  26.084  1.00  0.00           C  
ATOM   1643  H4'   G    52      30.607  17.031  26.144  1.00  0.00           H  
ATOM   1644  O4'   G    52      31.097  19.043  26.283  1.00  0.00           O  
ATOM   1645  C1'   G    52      31.020  19.612  27.604  1.00  0.00           C  
ATOM   1646  H1'   G    52      32.029  19.668  28.010  1.00  0.00           H  
ATOM   1647  N9    G    52      30.262  20.936  27.684  1.00  0.00           N  
ATOM   1648  C8    G    52      29.462  21.502  26.684  1.00  0.00           C  
ATOM   1649  H8    G    52      29.250  21.031  25.736  1.00  0.00           H  
ATOM   1650  N7    G    52      28.946  22.664  27.093  1.00  0.00           N  
ATOM   1651  C5    G    52      29.508  22.910  28.293  1.00  0.00           C  
ATOM   1652  C6    G    52      29.447  24.083  29.173  1.00  0.00           C  
ATOM   1653  O6    G    52      28.838  25.131  28.919  1.00  0.00           O  
ATOM   1654  N1    G    52      30.294  24.025  30.244  1.00  0.00           N  
ATOM   1655  H1    G    52      30.214  24.704  30.987  1.00  0.00           H  
ATOM   1656  C2    G    52      30.873  22.823  30.678  1.00  0.00           C  
ATOM   1657  N2    G    52      31.385  22.768  31.845  1.00  0.00           N  
ATOM   1658  H21   G    52      31.254  23.476  32.554  1.00  0.00           H  
ATOM   1659  H22   G    52      31.881  21.924  32.093  1.00  0.00           H  
ATOM   1660  N3    G    52      30.915  21.790  29.898  1.00  0.00           N  
ATOM   1661  C4    G    52      30.226  21.802  28.759  1.00  0.00           C  
ATOM   1662  C3'   G    52      29.177  18.062  27.302  1.00  0.00           C  
ATOM   1663  H3'   G    52      28.524  18.906  27.078  1.00  0.00           H  
ATOM   1664  C2'   G    52      30.119  18.619  28.388  1.00  0.00           C  
ATOM   1665  H2'   G    52      29.604  19.139  29.196  1.00  0.00           H  
ATOM   1666  O2'   G    52      31.031  17.597  28.739  1.00  0.00           O  
ATOM   1667 HO2'   G    52      30.559  16.833  29.078  1.00  0.00           H  
ATOM   1668  O3'   G    52      28.616  16.796  27.656  1.00  0.00           O  
ATOM   1669  P     A    53      27.191  16.679  28.426  1.00  0.00           P  
ATOM   1670  OP1   A    53      26.738  15.284  28.410  1.00  0.00           O  
ATOM   1671  OP2   A    53      26.456  17.741  27.707  1.00  0.00           O  
ATOM   1672  O5'   A    53      27.445  17.188  29.917  1.00  0.00           O  
ATOM   1673  C5'   A    53      28.172  16.375  30.845  1.00  0.00           C  
ATOM   1674  H5'   A    53      29.060  16.037  30.309  1.00  0.00           H  
ATOM   1675 H5''   A    53      27.547  15.561  31.213  1.00  0.00           H  
ATOM   1676  C4'   A    53      28.708  17.034  32.091  1.00  0.00           C  
ATOM   1677  H4'   A    53      29.349  16.286  32.558  1.00  0.00           H  
ATOM   1678  O4'   A    53      29.543  18.170  31.754  1.00  0.00           O  
ATOM   1679  C1'   A    53      29.406  19.203  32.765  1.00  0.00           C  
ATOM   1680  H1'   A    53      30.439  19.354  33.081  1.00  0.00           H  
ATOM   1681  N9    A    53      28.778  20.416  32.201  1.00  0.00           N  
ATOM   1682  C8    A    53      28.052  20.490  31.028  1.00  0.00           C  
ATOM   1683  H8    A    53      27.993  19.696  30.298  1.00  0.00           H  
ATOM   1684  N7    A    53      27.445  21.633  30.901  1.00  0.00           N  
ATOM   1685  C5    A    53      27.688  22.307  32.099  1.00  0.00           C  
ATOM   1686  C6    A    53      27.342  23.564  32.696  1.00  0.00           C  
ATOM   1687  N6    A    53      26.541  24.396  32.122  1.00  0.00           N  
ATOM   1688  H61   A    53      26.203  25.143  32.711  1.00  0.00           H  
ATOM   1689  H62   A    53      26.117  24.123  31.247  1.00  0.00           H  
ATOM   1690  N1    A    53      27.596  23.810  34.012  1.00  0.00           N  
ATOM   1691  C2    A    53      28.435  22.970  34.566  1.00  0.00           C  
ATOM   1692  H2    A    53      28.710  23.308  35.554  1.00  0.00           H  
ATOM   1693  N3    A    53      28.998  21.873  34.110  1.00  0.00           N  
ATOM   1694  C4    A    53      28.476  21.538  32.913  1.00  0.00           C  
ATOM   1695  C3'   A    53      27.732  17.570  33.213  1.00  0.00           C  
ATOM   1696  H3'   A    53      26.854  18.017  32.746  1.00  0.00           H  
ATOM   1697  C2'   A    53      28.579  18.646  33.924  1.00  0.00           C  
ATOM   1698  H2'   A    53      27.906  19.411  34.311  1.00  0.00           H  
ATOM   1699  O2'   A    53      29.516  18.065  34.846  1.00  0.00           O  
ATOM   1700 HO2'   A    53      29.067  17.485  35.465  1.00  0.00           H  
ATOM   1701  O3'   A    53      27.367  16.775  34.275  1.00  0.00           O  
ATOM   1702  P     C    54      25.883  16.709  34.895  1.00  0.00           P  
ATOM   1703  OP1   C    54      25.815  15.866  36.093  1.00  0.00           O  
ATOM   1704  OP2   C    54      25.048  16.333  33.721  1.00  0.00           O  
ATOM   1705  O5'   C    54      25.528  18.162  35.348  1.00  0.00           O  
ATOM   1706  C5'   C    54      26.138  18.660  36.515  1.00  0.00           C  
ATOM   1707  H5'   C    54      27.219  18.531  36.457  1.00  0.00           H  
ATOM   1708 H5''   C    54      25.591  18.229  37.354  1.00  0.00           H  
ATOM   1709  C4'   C    54      25.981  20.227  36.638  1.00  0.00           C  
ATOM   1710  H4'   C    54      26.675  20.746  37.300  1.00  0.00           H  
ATOM   1711  O4'   C    54      26.186  20.783  35.355  1.00  0.00           O  
ATOM   1712  C1'   C    54      25.333  21.938  35.147  1.00  0.00           C  
ATOM   1713  H1'   C    54      25.853  22.896  35.174  1.00  0.00           H  
ATOM   1714  N1    C    54      24.450  21.819  33.929  1.00  0.00           N  
ATOM   1715  C6    C    54      24.457  20.645  33.215  1.00  0.00           C  
ATOM   1716  H6    C    54      25.048  19.790  33.509  1.00  0.00           H  
ATOM   1717  C5    C    54      23.728  20.576  32.069  1.00  0.00           C  
ATOM   1718  H5    C    54      23.814  19.689  31.458  1.00  0.00           H  
ATOM   1719  C4    C    54      23.129  21.749  31.507  1.00  0.00           C  
ATOM   1720  N4    C    54      22.436  21.732  30.407  1.00  0.00           N  
ATOM   1721  H41   C    54      22.031  22.580  30.037  1.00  0.00           H  
ATOM   1722  H42   C    54      22.390  20.895  29.844  1.00  0.00           H  
ATOM   1723  N3    C    54      23.180  22.896  32.202  1.00  0.00           N  
ATOM   1724  C2    C    54      23.785  22.984  33.421  1.00  0.00           C  
ATOM   1725  O2    C    54      23.664  24.042  34.054  1.00  0.00           O  
ATOM   1726  C3'   C    54      24.581  20.639  37.031  1.00  0.00           C  
ATOM   1727  H3'   C    54      23.852  20.006  36.526  1.00  0.00           H  
ATOM   1728  C2'   C    54      24.524  22.056  36.490  1.00  0.00           C  
ATOM   1729  H2'   C    54      23.468  22.318  36.415  1.00  0.00           H  
ATOM   1730  O2'   C    54      25.078  23.022  37.348  1.00  0.00           O  
ATOM   1731 HO2'   C    54      24.421  23.721  37.381  1.00  0.00           H  
ATOM   1732  O3'   C    54      24.451  20.517  38.394  1.00  0.00           O  
ATOM   1733  P     U    55      22.998  20.306  39.095  1.00  0.00           P  
ATOM   1734  OP1   U    55      23.045  20.521  40.587  1.00  0.00           O  
ATOM   1735  OP2   U    55      22.418  19.083  38.548  1.00  0.00           O  
ATOM   1736  O5'   U    55      21.994  21.378  38.467  1.00  0.00           O  
ATOM   1737  C5'   U    55      21.800  22.768  39.005  1.00  0.00           C  
ATOM   1738  H5'   U    55      22.812  23.171  39.033  1.00  0.00           H  
ATOM   1739 H5''   U    55      21.388  22.571  39.995  1.00  0.00           H  
ATOM   1740  C4'   U    55      20.844  23.624  38.158  1.00  0.00           C  
ATOM   1741  H4'   U    55      21.033  24.671  38.397  1.00  0.00           H  
ATOM   1742  O4'   U    55      21.211  23.472  36.771  1.00  0.00           O  
ATOM   1743  C1'   U    55      20.088  22.994  36.051  1.00  0.00           C  
ATOM   1744  H1'   U    55      19.575  23.862  35.638  1.00  0.00           H  
ATOM   1745  N1    U    55      20.501  22.020  34.980  1.00  0.00           N  
ATOM   1746  C6    U    55      21.209  20.875  35.305  1.00  0.00           C  
ATOM   1747  H6    U    55      21.596  20.923  36.312  1.00  0.00           H  
ATOM   1748  C5    U    55      21.344  19.791  34.527  1.00  0.00           C  
ATOM   1749  H5    U    55      21.878  18.897  34.813  1.00  0.00           H  
ATOM   1750  C4    U    55      20.794  19.838  33.153  1.00  0.00           C  
ATOM   1751  O4    U    55      20.950  18.918  32.371  1.00  0.00           O  
ATOM   1752  N3    U    55      20.060  20.960  32.850  1.00  0.00           N  
ATOM   1753  H3    U    55      19.627  20.965  31.937  1.00  0.00           H  
ATOM   1754  C2    U    55      19.863  22.003  33.694  1.00  0.00           C  
ATOM   1755  O2    U    55      19.112  22.936  33.330  1.00  0.00           O  
ATOM   1756  C3'   U    55      19.340  23.397  38.308  1.00  0.00           C  
ATOM   1757  H3'   U    55      19.153  22.829  39.220  1.00  0.00           H  
ATOM   1758  C2'   U    55      19.118  22.471  37.128  1.00  0.00           C  
ATOM   1759  H2'   U    55      19.449  21.440  37.257  1.00  0.00           H  
ATOM   1760  O2'   U    55      17.715  22.476  36.867  1.00  0.00           O  
ATOM   1761 HO2'   U    55      17.242  22.318  37.687  1.00  0.00           H  
ATOM   1762  O3'   U    55      18.589  24.618  38.111  1.00  0.00           O  
ATOM   1763  P     U    56      18.432  25.781  39.273  1.00  0.00           P  
ATOM   1764  OP1   U    56      19.501  25.561  40.258  1.00  0.00           O  
ATOM   1765  OP2   U    56      17.044  25.798  39.735  1.00  0.00           O  
ATOM   1766  O5'   U    56      18.652  27.189  38.634  1.00  0.00           O  
ATOM   1767  C5'   U    56      19.960  27.675  38.218  1.00  0.00           C  
ATOM   1768  H5'   U    56      20.218  27.328  37.217  1.00  0.00           H  
ATOM   1769 H5''   U    56      20.709  27.366  38.947  1.00  0.00           H  
ATOM   1770  C4'   U    56      20.001  29.199  38.304  1.00  0.00           C  
ATOM   1771  H4'   U    56      20.959  29.584  37.954  1.00  0.00           H  
ATOM   1772  O4'   U    56      19.038  29.657  37.381  1.00  0.00           O  
ATOM   1773  C1'   U    56      18.203  30.557  37.988  1.00  0.00           C  
ATOM   1774  H1'   U    56      18.536  31.594  37.964  1.00  0.00           H  
ATOM   1775  N1    U    56      16.949  30.512  37.229  1.00  0.00           N  
ATOM   1776  C6    U    56      16.433  29.335  36.813  1.00  0.00           C  
ATOM   1777  H6    U    56      16.988  28.409  36.804  1.00  0.00           H  
ATOM   1778  C5    U    56      15.175  29.339  36.311  1.00  0.00           C  
ATOM   1779  H5    U    56      14.695  28.435  35.967  1.00  0.00           H  
ATOM   1780  C4    U    56      14.394  30.529  36.157  1.00  0.00           C  
ATOM   1781  O4    U    56      13.263  30.496  35.618  1.00  0.00           O  
ATOM   1782  N3    U    56      14.993  31.641  36.599  1.00  0.00           N  
ATOM   1783  H3    U    56      14.503  32.519  36.507  1.00  0.00           H  
ATOM   1784  C2    U    56      16.274  31.739  37.052  1.00  0.00           C  
ATOM   1785  O2    U    56      16.847  32.865  37.142  1.00  0.00           O  
ATOM   1786  C3'   U    56      19.637  29.887  39.654  1.00  0.00           C  
ATOM   1787  H3'   U    56      19.927  29.152  40.404  1.00  0.00           H  
ATOM   1788  C2'   U    56      18.152  30.119  39.486  1.00  0.00           C  
ATOM   1789  H2'   U    56      17.678  29.162  39.704  1.00  0.00           H  
ATOM   1790  O2'   U    56      17.781  31.159  40.324  1.00  0.00           O  
ATOM   1791 HO2'   U    56      18.407  31.886  40.280  1.00  0.00           H  
ATOM   1792  O3'   U    56      20.344  31.148  39.787  1.00  0.00           O  
ATOM   1793  P     U    57      21.736  31.458  40.528  1.00  0.00           P  
ATOM   1794  OP1   U    57      21.675  30.879  41.888  1.00  0.00           O  
ATOM   1795  OP2   U    57      21.834  32.876  40.319  1.00  0.00           O  
ATOM   1796  O5'   U    57      22.881  30.700  39.630  1.00  0.00           O  
ATOM   1797  C5'   U    57      23.302  29.348  39.831  1.00  0.00           C  
ATOM   1798  H5'   U    57      22.457  28.661  39.876  1.00  0.00           H  
ATOM   1799 H5''   U    57      23.878  29.154  40.735  1.00  0.00           H  
ATOM   1800  C4'   U    57      24.230  29.050  38.634  1.00  0.00           C  
ATOM   1801  H4'   U    57      24.611  28.034  38.735  1.00  0.00           H  
ATOM   1802  O4'   U    57      23.320  29.039  37.490  1.00  0.00           O  
ATOM   1803  C1'   U    57      23.790  29.879  36.473  1.00  0.00           C  
ATOM   1804  H1'   U    57      24.173  29.209  35.704  1.00  0.00           H  
ATOM   1805  N1    U    57      22.627  30.592  36.024  1.00  0.00           N  
ATOM   1806  C6    U    57      22.025  31.606  36.756  1.00  0.00           C  
ATOM   1807  H6    U    57      22.384  32.167  37.605  1.00  0.00           H  
ATOM   1808  C5    U    57      20.768  32.031  36.400  1.00  0.00           C  
ATOM   1809  H5    U    57      20.329  32.906  36.855  1.00  0.00           H  
ATOM   1810  C4    U    57      20.001  31.463  35.340  1.00  0.00           C  
ATOM   1811  O4    U    57      18.868  31.791  34.946  1.00  0.00           O  
ATOM   1812  N3    U    57      20.639  30.462  34.736  1.00  0.00           N  
ATOM   1813  H3    U    57      20.230  29.966  33.957  1.00  0.00           H  
ATOM   1814  C2    U    57      21.892  29.964  35.022  1.00  0.00           C  
ATOM   1815  O2    U    57      22.356  29.084  34.277  1.00  0.00           O  
ATOM   1816  C3'   U    57      25.345  30.037  38.301  1.00  0.00           C  
ATOM   1817  H3'   U    57      25.483  30.736  39.125  1.00  0.00           H  
ATOM   1818  C2'   U    57      24.856  30.754  37.037  1.00  0.00           C  
ATOM   1819  H2'   U    57      24.545  31.718  37.440  1.00  0.00           H  
ATOM   1820  O2'   U    57      25.702  31.033  35.963  1.00  0.00           O  
ATOM   1821 HO2'   U    57      26.601  31.023  36.301  1.00  0.00           H  
ATOM   1822  O3'   U    57      26.538  29.430  37.917  1.00  0.00           O  
ATOM   1823  P     C    58      27.959  30.164  38.021  1.00  0.00           P  
ATOM   1824  OP1   C    58      28.004  30.596  39.444  1.00  0.00           O  
ATOM   1825  OP2   C    58      28.077  31.111  36.936  1.00  0.00           O  
ATOM   1826  O5'   C    58      28.921  28.936  37.771  1.00  0.00           O  
ATOM   1827  C5'   C    58      29.458  28.167  38.879  1.00  0.00           C  
ATOM   1828  H5'   C    58      28.707  27.840  39.598  1.00  0.00           H  
ATOM   1829 H5''   C    58      30.202  28.781  39.386  1.00  0.00           H  
ATOM   1830  C4'   C    58      30.224  26.965  38.249  1.00  0.00           C  
ATOM   1831  H4'   C    58      30.551  26.374  39.105  1.00  0.00           H  
ATOM   1832  O4'   C    58      29.423  26.159  37.447  1.00  0.00           O  
ATOM   1833  C1'   C    58      30.190  25.660  36.315  1.00  0.00           C  
ATOM   1834  H1'   C    58      30.207  24.572  36.383  1.00  0.00           H  
ATOM   1835  N1    C    58      29.765  26.174  34.928  1.00  0.00           N  
ATOM   1836  C6    C    58      29.059  27.367  34.680  1.00  0.00           C  
ATOM   1837  H6    C    58      28.804  27.941  35.558  1.00  0.00           H  
ATOM   1838  C5    C    58      28.719  27.741  33.436  1.00  0.00           C  
ATOM   1839  H5    C    58      28.157  28.643  33.242  1.00  0.00           H  
ATOM   1840  C4    C    58      29.247  26.989  32.337  1.00  0.00           C  
ATOM   1841  N4    C    58      28.952  27.300  31.118  1.00  0.00           N  
ATOM   1842  H41   C    58      29.066  26.517  30.490  1.00  0.00           H  
ATOM   1843  H42   C    58      28.235  27.991  30.949  1.00  0.00           H  
ATOM   1844  N3    C    58      30.052  25.941  32.536  1.00  0.00           N  
ATOM   1845  C2    C    58      30.281  25.455  33.800  1.00  0.00           C  
ATOM   1846  O2    C    58      30.909  24.380  33.977  1.00  0.00           O  
ATOM   1847  C3'   C    58      31.482  27.354  37.431  1.00  0.00           C  
ATOM   1848  H3'   C    58      31.330  28.181  36.737  1.00  0.00           H  
ATOM   1849  C2'   C    58      31.600  26.023  36.662  1.00  0.00           C  
ATOM   1850  H2'   C    58      32.149  26.147  35.729  1.00  0.00           H  
ATOM   1851  O2'   C    58      32.183  25.000  37.388  1.00  0.00           O  
ATOM   1852 HO2'   C    58      32.653  25.431  38.106  1.00  0.00           H  
ATOM   1853  O3'   C    58      32.682  27.558  38.250  1.00  0.00           O  
ATOM   1854  P     C    59      33.961  28.210  37.691  1.00  0.00           P  
ATOM   1855  OP1   C    59      34.877  28.314  38.854  1.00  0.00           O  
ATOM   1856  OP2   C    59      33.608  29.348  36.831  1.00  0.00           O  
ATOM   1857  O5'   C    59      34.489  27.104  36.667  1.00  0.00           O  
ATOM   1858  C5'   C    59      35.382  27.343  35.561  1.00  0.00           C  
ATOM   1859  H5'   C    59      36.337  27.775  35.862  1.00  0.00           H  
ATOM   1860 H5''   C    59      34.900  27.973  34.813  1.00  0.00           H  
ATOM   1861  C4'   C    59      35.617  25.909  34.836  1.00  0.00           C  
ATOM   1862  H4'   C    59      36.027  25.254  35.604  1.00  0.00           H  
ATOM   1863  O4'   C    59      34.379  25.370  34.395  1.00  0.00           O  
ATOM   1864  C1'   C    59      34.556  24.824  33.057  1.00  0.00           C  
ATOM   1865  H1'   C    59      34.236  23.785  32.973  1.00  0.00           H  
ATOM   1866  N1    C    59      33.772  25.576  31.985  1.00  0.00           N  
ATOM   1867  C6    C    59      33.289  26.802  32.252  1.00  0.00           C  
ATOM   1868  H6    C    59      33.419  27.298  33.203  1.00  0.00           H  
ATOM   1869  C5    C    59      32.589  27.583  31.362  1.00  0.00           C  
ATOM   1870  H5    C    59      32.246  28.571  31.633  1.00  0.00           H  
ATOM   1871  C4    C    59      32.387  26.991  30.096  1.00  0.00           C  
ATOM   1872  N4    C    59      31.518  27.459  29.324  1.00  0.00           N  
ATOM   1873  H41   C    59      31.148  26.841  28.615  1.00  0.00           H  
ATOM   1874  H42   C    59      31.081  28.305  29.660  1.00  0.00           H  
ATOM   1875  N3    C    59      32.878  25.813  29.807  1.00  0.00           N  
ATOM   1876  C2    C    59      33.652  25.064  30.720  1.00  0.00           C  
ATOM   1877  O2    C    59      34.119  23.973  30.386  1.00  0.00           O  
ATOM   1878  C3'   C    59      36.476  26.016  33.589  1.00  0.00           C  
ATOM   1879  H3'   C    59      36.387  26.941  33.019  1.00  0.00           H  
ATOM   1880  C2'   C    59      36.067  24.855  32.765  1.00  0.00           C  
ATOM   1881  H2'   C    59      36.332  25.139  31.747  1.00  0.00           H  
ATOM   1882  O2'   C    59      36.709  23.707  33.161  1.00  0.00           O  
ATOM   1883 HO2'   C    59      37.066  23.260  32.389  1.00  0.00           H  
ATOM   1884  O3'   C    59      37.865  25.879  33.946  1.00  0.00           O  
ATOM   1885  P     A    60      38.995  26.568  33.015  1.00  0.00           P  
ATOM   1886  OP1   A    60      40.314  26.410  33.639  1.00  0.00           O  
ATOM   1887  OP2   A    60      38.518  27.883  32.634  1.00  0.00           O  
ATOM   1888  O5'   A    60      39.116  25.566  31.682  1.00  0.00           O  
ATOM   1889  C5'   A    60      39.567  24.233  31.763  1.00  0.00           C  
ATOM   1890  H5'   A    60      39.283  23.642  32.634  1.00  0.00           H  
ATOM   1891 H5''   A    60      40.656  24.240  31.759  1.00  0.00           H  
ATOM   1892  C4'   A    60      39.167  23.532  30.508  1.00  0.00           C  
ATOM   1893  H4'   A    60      39.486  22.492  30.572  1.00  0.00           H  
ATOM   1894  O4'   A    60      37.751  23.643  30.301  1.00  0.00           O  
ATOM   1895  C1'   A    60      37.490  23.436  28.862  1.00  0.00           C  
ATOM   1896  H1'   A    60      36.908  22.555  28.593  1.00  0.00           H  
ATOM   1897  N9    A    60      36.891  24.701  28.213  1.00  0.00           N  
ATOM   1898  C8    A    60      36.657  25.893  28.798  1.00  0.00           C  
ATOM   1899  H8    A    60      37.053  26.155  29.767  1.00  0.00           H  
ATOM   1900  N7    A    60      35.859  26.662  28.103  1.00  0.00           N  
ATOM   1901  C5    A    60      35.717  25.994  26.873  1.00  0.00           C  
ATOM   1902  C6    A    60      34.839  26.154  25.826  1.00  0.00           C  
ATOM   1903  N6    A    60      33.895  27.023  25.560  1.00  0.00           N  
ATOM   1904  H61   A    60      33.422  27.063  24.669  1.00  0.00           H  
ATOM   1905  H62   A    60      33.649  27.754  26.212  1.00  0.00           H  
ATOM   1906  N1    A    60      34.916  25.235  24.854  1.00  0.00           N  
ATOM   1907  C2    A    60      35.708  24.192  24.985  1.00  0.00           C  
ATOM   1908  H2    A    60      35.534  23.570  24.120  1.00  0.00           H  
ATOM   1909  N3    A    60      36.427  23.790  26.024  1.00  0.00           N  
ATOM   1910  C4    A    60      36.433  24.804  26.968  1.00  0.00           C  
ATOM   1911  C3'   A    60      39.879  23.969  29.229  1.00  0.00           C  
ATOM   1912  H3'   A    60      39.853  25.052  29.109  1.00  0.00           H  
ATOM   1913  C2'   A    60      38.899  23.260  28.245  1.00  0.00           C  
ATOM   1914  H2'   A    60      39.002  23.660  27.236  1.00  0.00           H  
ATOM   1915  O2'   A    60      39.103  21.887  28.155  1.00  0.00           O  
ATOM   1916 HO2'   A    60      39.897  21.639  28.633  1.00  0.00           H  
ATOM   1917  O3'   A    60      41.238  23.486  29.318  1.00  0.00           O  
ATOM   1918  P     C    61      42.484  24.188  28.575  1.00  0.00           P  
ATOM   1919  OP1   C    61      43.714  23.417  28.837  1.00  0.00           O  
ATOM   1920  OP2   C    61      42.474  25.595  28.858  1.00  0.00           O  
ATOM   1921  O5'   C    61      42.194  24.046  26.991  1.00  0.00           O  
ATOM   1922  C5'   C    61      42.547  22.924  26.283  1.00  0.00           C  
ATOM   1923  H5'   C    61      42.230  22.063  26.871  1.00  0.00           H  
ATOM   1924 H5''   C    61      43.621  22.935  26.093  1.00  0.00           H  
ATOM   1925  C4'   C    61      41.899  22.881  24.899  1.00  0.00           C  
ATOM   1926  H4'   C    61      42.013  21.843  24.588  1.00  0.00           H  
ATOM   1927  O4'   C    61      40.476  23.085  24.932  1.00  0.00           O  
ATOM   1928  C1'   C    61      40.065  23.756  23.753  1.00  0.00           C  
ATOM   1929  H1'   C    61      39.370  23.201  23.123  1.00  0.00           H  
ATOM   1930  N1    C    61      39.459  25.110  24.043  1.00  0.00           N  
ATOM   1931  C6    C    61      39.688  25.811  25.183  1.00  0.00           C  
ATOM   1932  H6    C    61      40.352  25.465  25.961  1.00  0.00           H  
ATOM   1933  C5    C    61      39.023  26.936  25.473  1.00  0.00           C  
ATOM   1934  H5    C    61      39.195  27.527  26.361  1.00  0.00           H  
ATOM   1935  C4    C    61      38.127  27.388  24.406  1.00  0.00           C  
ATOM   1936  N4    C    61      37.396  28.415  24.586  1.00  0.00           N  
ATOM   1937  H41   C    61      36.700  28.578  23.873  1.00  0.00           H  
ATOM   1938  H42   C    61      37.637  28.936  25.417  1.00  0.00           H  
ATOM   1939  N3    C    61      37.884  26.716  23.271  1.00  0.00           N  
ATOM   1940  C2    C    61      38.644  25.626  23.024  1.00  0.00           C  
ATOM   1941  O2    C    61      38.529  25.131  21.873  1.00  0.00           O  
ATOM   1942  C3'   C    61      42.433  23.920  23.923  1.00  0.00           C  
ATOM   1943  H3'   C    61      42.296  24.910  24.356  1.00  0.00           H  
ATOM   1944  C2'   C    61      41.396  23.892  22.865  1.00  0.00           C  
ATOM   1945  H2'   C    61      41.394  24.822  22.297  1.00  0.00           H  
ATOM   1946  O2'   C    61      41.275  22.762  22.052  1.00  0.00           O  
ATOM   1947 HO2'   C    61      41.649  22.961  21.191  1.00  0.00           H  
ATOM   1948  O3'   C    61      43.714  23.676  23.402  1.00  0.00           O  
ATOM   1949  P     U    62      44.712  24.858  22.935  1.00  0.00           P  
ATOM   1950  OP1   U    62      45.943  24.158  22.592  1.00  0.00           O  
ATOM   1951  OP2   U    62      44.762  25.894  23.975  1.00  0.00           O  
ATOM   1952  O5'   U    62      44.007  25.466  21.705  1.00  0.00           O  
ATOM   1953  C5'   U    62      43.831  24.835  20.410  1.00  0.00           C  
ATOM   1954  H5'   U    62      43.497  23.807  20.551  1.00  0.00           H  
ATOM   1955 H5''   U    62      44.847  24.741  20.027  1.00  0.00           H  
ATOM   1956  C4'   U    62      42.807  25.458  19.465  1.00  0.00           C  
ATOM   1957  H4'   U    62      42.838  24.802  18.595  1.00  0.00           H  
ATOM   1958  O4'   U    62      41.462  25.564  19.993  1.00  0.00           O  
ATOM   1959  C1'   U    62      40.856  26.823  19.569  1.00  0.00           C  
ATOM   1960  H1'   U    62      39.876  26.677  19.113  1.00  0.00           H  
ATOM   1961  N1    U    62      40.745  27.846  20.663  1.00  0.00           N  
ATOM   1962  C6    U    62      41.333  27.704  21.900  1.00  0.00           C  
ATOM   1963  H6    U    62      42.004  26.882  22.101  1.00  0.00           H  
ATOM   1964  C5    U    62      41.043  28.587  22.885  1.00  0.00           C  
ATOM   1965  H5    U    62      41.444  28.410  23.872  1.00  0.00           H  
ATOM   1966  C4    U    62      40.208  29.781  22.629  1.00  0.00           C  
ATOM   1967  O4    U    62      39.933  30.682  23.400  1.00  0.00           O  
ATOM   1968  N3    U    62      39.621  29.740  21.383  1.00  0.00           N  
ATOM   1969  H3    U    62      39.063  30.565  21.218  1.00  0.00           H  
ATOM   1970  C2    U    62      39.887  28.958  20.351  1.00  0.00           C  
ATOM   1971  O2    U    62      39.401  29.188  19.257  1.00  0.00           O  
ATOM   1972  C3'   U    62      43.164  26.860  18.963  1.00  0.00           C  
ATOM   1973  H3'   U    62      43.287  27.606  19.748  1.00  0.00           H  
ATOM   1974  C2'   U    62      41.810  27.264  18.383  1.00  0.00           C  
ATOM   1975  H2'   U    62      41.795  28.348  18.277  1.00  0.00           H  
ATOM   1976  O2'   U    62      41.465  26.600  17.162  1.00  0.00           O  
ATOM   1977 HO2'   U    62      42.217  26.682  16.570  1.00  0.00           H  
ATOM   1978  O3'   U    62      44.328  26.934  18.152  1.00  0.00           O  
ATOM   1979  P     G    63      45.335  28.048  18.172  1.00  0.00           P  
ATOM   1980  OP1   G    63      46.438  27.663  17.273  1.00  0.00           O  
ATOM   1981  OP2   G    63      45.691  28.295  19.579  1.00  0.00           O  
ATOM   1982  O5'   G    63      44.645  29.377  17.660  1.00  0.00           O  
ATOM   1983  C5'   G    63      44.129  29.404  16.310  1.00  0.00           C  
ATOM   1984  H5'   G    63      43.587  28.470  16.161  1.00  0.00           H  
ATOM   1985 H5''   G    63      45.010  29.574  15.692  1.00  0.00           H  
ATOM   1986  C4'   G    63      43.105  30.414  15.936  1.00  0.00           C  
ATOM   1987  H4'   G    63      42.799  30.142  14.926  1.00  0.00           H  
ATOM   1988  O4'   G    63      41.912  30.336  16.731  1.00  0.00           O  
ATOM   1989  C1'   G    63      41.304  31.585  16.852  1.00  0.00           C  
ATOM   1990  H1'   G    63      40.254  31.707  16.584  1.00  0.00           H  
ATOM   1991  N9    G    63      41.500  32.071  18.209  1.00  0.00           N  
ATOM   1992  C8    G    63      42.172  31.530  19.212  1.00  0.00           C  
ATOM   1993  H8    G    63      42.780  30.646  19.087  1.00  0.00           H  
ATOM   1994  N7    G    63      42.035  32.214  20.362  1.00  0.00           N  
ATOM   1995  C5    G    63      41.162  33.275  20.053  1.00  0.00           C  
ATOM   1996  C6    G    63      40.610  34.345  20.842  1.00  0.00           C  
ATOM   1997  O6    G    63      40.821  34.541  22.013  1.00  0.00           O  
ATOM   1998  N1    G    63      39.712  35.083  20.138  1.00  0.00           N  
ATOM   1999  H1    G    63      39.118  35.691  20.683  1.00  0.00           H  
ATOM   2000  C2    G    63      39.444  34.973  18.865  1.00  0.00           C  
ATOM   2001  N2    G    63      38.513  35.846  18.433  1.00  0.00           N  
ATOM   2002  H21   G    63      38.139  36.557  19.045  1.00  0.00           H  
ATOM   2003  H22   G    63      38.211  35.798  17.471  1.00  0.00           H  
ATOM   2004  N3    G    63      39.942  34.055  18.069  1.00  0.00           N  
ATOM   2005  C4    G    63      40.839  33.206  18.729  1.00  0.00           C  
ATOM   2006  C3'   G    63      43.531  31.834  16.039  1.00  0.00           C  
ATOM   2007  H3'   G    63      44.006  31.918  17.017  1.00  0.00           H  
ATOM   2008  C2'   G    63      42.075  32.483  16.015  1.00  0.00           C  
ATOM   2009  H2'   G    63      42.104  33.482  16.450  1.00  0.00           H  
ATOM   2010  O2'   G    63      41.576  32.531  14.689  1.00  0.00           O  
ATOM   2011 HO2'   G    63      40.703  32.925  14.759  1.00  0.00           H  
ATOM   2012  O3'   G    63      44.369  32.282  15.001  1.00  0.00           O  
ATOM   2013  P     A    64      45.356  33.571  15.097  1.00  0.00           P  
ATOM   2014  OP1   A    64      46.088  33.451  13.843  1.00  0.00           O  
ATOM   2015  OP2   A    64      46.070  33.491  16.394  1.00  0.00           O  
ATOM   2016  O5'   A    64      44.400  34.970  15.100  1.00  0.00           O  
ATOM   2017  C5'   A    64      43.434  35.245  14.077  1.00  0.00           C  
ATOM   2018  H5'   A    64      43.205  34.288  13.608  1.00  0.00           H  
ATOM   2019 H5''   A    64      43.930  35.753  13.250  1.00  0.00           H  
ATOM   2020  C4'   A    64      42.295  36.158  14.502  1.00  0.00           C  
ATOM   2021  H4'   A    64      41.604  36.075  13.663  1.00  0.00           H  
ATOM   2022  O4'   A    64      41.625  35.769  15.711  1.00  0.00           O  
ATOM   2023  C1'   A    64      41.231  36.965  16.354  1.00  0.00           C  
ATOM   2024  H1'   A    64      40.153  37.001  16.513  1.00  0.00           H  
ATOM   2025  N9    A    64      41.918  37.085  17.644  1.00  0.00           N  
ATOM   2026  C8    A    64      43.125  36.462  17.894  1.00  0.00           C  
ATOM   2027  H8    A    64      43.749  36.029  17.126  1.00  0.00           H  
ATOM   2028  N7    A    64      43.363  36.360  19.197  1.00  0.00           N  
ATOM   2029  C5    A    64      42.413  37.136  19.747  1.00  0.00           C  
ATOM   2030  C6    A    64      42.083  37.666  21.084  1.00  0.00           C  
ATOM   2031  N6    A    64      42.782  37.535  22.162  1.00  0.00           N  
ATOM   2032  H61   A    64      42.390  37.936  23.002  1.00  0.00           H  
ATOM   2033  H62   A    64      43.674  37.061  22.182  1.00  0.00           H  
ATOM   2034  N1    A    64      41.062  38.498  21.385  1.00  0.00           N  
ATOM   2035  C2    A    64      40.357  38.806  20.355  1.00  0.00           C  
ATOM   2036  H2    A    64      39.502  39.421  20.593  1.00  0.00           H  
ATOM   2037  N3    A    64      40.484  38.445  19.064  1.00  0.00           N  
ATOM   2038  C4    A    64      41.536  37.654  18.819  1.00  0.00           C  
ATOM   2039  C3'   A    64      42.611  37.674  14.578  1.00  0.00           C  
ATOM   2040  H3'   A    64      43.562  37.894  15.062  1.00  0.00           H  
ATOM   2041  C2'   A    64      41.512  38.206  15.521  1.00  0.00           C  
ATOM   2042  H2'   A    64      41.934  39.037  16.086  1.00  0.00           H  
ATOM   2043  O2'   A    64      40.408  38.520  14.723  1.00  0.00           O  
ATOM   2044 HO2'   A    64      40.944  38.968  14.064  1.00  0.00           H  
ATOM   2045  O3'   A    64      42.569  38.426  13.379  1.00  0.00           O  
ATOM   2046  P     U    65      43.522  39.668  13.064  1.00  0.00           P  
ATOM   2047  OP1   U    65      43.197  40.067  11.687  1.00  0.00           O  
ATOM   2048  OP2   U    65      44.991  39.446  13.398  1.00  0.00           O  
ATOM   2049  O5'   U    65      42.973  40.815  13.971  1.00  0.00           O  
ATOM   2050  C5'   U    65      41.744  41.512  13.601  1.00  0.00           C  
ATOM   2051  H5'   U    65      40.958  40.861  13.218  1.00  0.00           H  
ATOM   2052 H5''   U    65      41.982  42.291  12.878  1.00  0.00           H  
ATOM   2053  C4'   U    65      41.204  42.356  14.784  1.00  0.00           C  
ATOM   2054  H4'   U    65      40.265  42.822  14.484  1.00  0.00           H  
ATOM   2055  O4'   U    65      40.966  41.481  15.901  1.00  0.00           O  
ATOM   2056  C1'   U    65      41.349  42.082  17.157  1.00  0.00           C  
ATOM   2057  H1'   U    65      40.530  42.197  17.867  1.00  0.00           H  
ATOM   2058  N1    U    65      42.465  41.334  17.836  1.00  0.00           N  
ATOM   2059  C6    U    65      43.591  40.931  17.114  1.00  0.00           C  
ATOM   2060  H6    U    65      43.799  41.255  16.105  1.00  0.00           H  
ATOM   2061  C5    U    65      44.550  40.137  17.699  1.00  0.00           C  
ATOM   2062  H5    U    65      45.428  39.853  17.139  1.00  0.00           H  
ATOM   2063  C4    U    65      44.394  39.698  19.078  1.00  0.00           C  
ATOM   2064  O4    U    65      45.116  38.918  19.714  1.00  0.00           O  
ATOM   2065  N3    U    65      43.312  40.259  19.813  1.00  0.00           N  
ATOM   2066  H3    U    65      43.126  40.107  20.794  1.00  0.00           H  
ATOM   2067  C2    U    65      42.468  41.149  19.241  1.00  0.00           C  
ATOM   2068  O2    U    65      41.536  41.508  19.933  1.00  0.00           O  
ATOM   2069  C3'   U    65      42.178  43.429  15.279  1.00  0.00           C  
ATOM   2070  H3'   U    65      43.169  43.012  15.098  1.00  0.00           H  
ATOM   2071  C2'   U    65      41.790  43.513  16.800  1.00  0.00           C  
ATOM   2072  H2'   U    65      42.626  43.843  17.417  1.00  0.00           H  
ATOM   2073  O2'   U    65      40.615  44.320  16.964  1.00  0.00           O  
ATOM   2074 HO2'   U    65      40.521  44.635  17.866  1.00  0.00           H  
ATOM   2075  O3'   U    65      41.979  44.718  14.712  1.00  0.00           O  
ATOM   2076  P     G    66      43.150  45.547  14.046  1.00  0.00           P  
ATOM   2077  OP1   G    66      42.444  46.701  13.385  1.00  0.00           O  
ATOM   2078  OP2   G    66      44.097  44.747  13.237  1.00  0.00           O  
ATOM   2079  O5'   G    66      43.923  46.038  15.405  1.00  0.00           O  
ATOM   2080  C5'   G    66      43.463  47.208  16.090  1.00  0.00           C  
ATOM   2081  H5'   G    66      42.450  47.051  16.463  1.00  0.00           H  
ATOM   2082 H5''   G    66      43.530  48.012  15.357  1.00  0.00           H  
ATOM   2083  C4'   G    66      44.189  47.539  17.378  1.00  0.00           C  
ATOM   2084  H4'   G    66      44.100  48.619  17.491  1.00  0.00           H  
ATOM   2085  O4'   G    66      43.781  46.848  18.585  1.00  0.00           O  
ATOM   2086  C1'   G    66      44.842  46.636  19.487  1.00  0.00           C  
ATOM   2087  H1'   G    66      44.815  47.159  20.444  1.00  0.00           H  
ATOM   2088  N9    G    66      44.831  45.191  19.827  1.00  0.00           N  
ATOM   2089  C8    G    66      44.882  44.180  18.965  1.00  0.00           C  
ATOM   2090  H8    G    66      44.751  44.257  17.895  1.00  0.00           H  
ATOM   2091  N7    G    66      44.916  42.996  19.629  1.00  0.00           N  
ATOM   2092  C5    G    66      44.786  43.252  20.971  1.00  0.00           C  
ATOM   2093  C6    G    66      44.645  42.419  22.160  1.00  0.00           C  
ATOM   2094  O6    G    66      44.680  41.175  22.318  1.00  0.00           O  
ATOM   2095  N1    G    66      44.637  43.158  23.323  1.00  0.00           N  
ATOM   2096  H1    G    66      44.538  42.628  24.178  1.00  0.00           H  
ATOM   2097  C2    G    66      44.547  44.567  23.382  1.00  0.00           C  
ATOM   2098  N2    G    66      44.317  45.142  24.541  1.00  0.00           N  
ATOM   2099  H21   G    66      44.411  44.665  25.427  1.00  0.00           H  
ATOM   2100  H22   G    66      44.319  46.150  24.477  1.00  0.00           H  
ATOM   2101  N3    G    66      44.713  45.370  22.290  1.00  0.00           N  
ATOM   2102  C4    G    66      44.740  44.615  21.124  1.00  0.00           C  
ATOM   2103  C3'   G    66      45.691  47.288  17.289  1.00  0.00           C  
ATOM   2104  H3'   G    66      45.800  46.319  16.803  1.00  0.00           H  
ATOM   2105  C2'   G    66      46.150  47.186  18.801  1.00  0.00           C  
ATOM   2106  H2'   G    66      47.001  46.519  18.937  1.00  0.00           H  
ATOM   2107  O2'   G    66      46.521  48.405  19.330  1.00  0.00           O  
ATOM   2108 HO2'   G    66      47.155  48.690  18.667  1.00  0.00           H  
ATOM   2109  O3'   G    66      46.283  48.261  16.424  1.00  0.00           O  
ATOM   2110  P     U    67      47.783  48.111  15.957  1.00  0.00           P  
ATOM   2111  OP1   U    67      47.734  49.050  14.786  1.00  0.00           O  
ATOM   2112  OP2   U    67      48.036  46.633  15.782  1.00  0.00           O  
ATOM   2113  O5'   U    67      48.594  48.716  17.100  1.00  0.00           O  
ATOM   2114  C5'   U    67      49.014  50.092  17.194  1.00  0.00           C  
ATOM   2115  H5'   U    67      48.147  50.739  17.064  1.00  0.00           H  
ATOM   2116 H5''   U    67      49.622  50.313  16.316  1.00  0.00           H  
ATOM   2117  C4'   U    67      49.740  50.374  18.529  1.00  0.00           C  
ATOM   2118  H4'   U    67      49.952  51.441  18.588  1.00  0.00           H  
ATOM   2119  O4'   U    67      48.945  49.953  19.560  1.00  0.00           O  
ATOM   2120  C1'   U    67      49.734  49.319  20.580  1.00  0.00           C  
ATOM   2121  H1'   U    67      49.546  49.845  21.516  1.00  0.00           H  
ATOM   2122  N1    U    67      49.293  47.917  20.811  1.00  0.00           N  
ATOM   2123  C6    U    67      49.715  46.798  20.113  1.00  0.00           C  
ATOM   2124  H6    U    67      50.487  46.910  19.366  1.00  0.00           H  
ATOM   2125  C5    U    67      49.290  45.544  20.418  1.00  0.00           C  
ATOM   2126  H5    U    67      49.661  44.711  19.840  1.00  0.00           H  
ATOM   2127  C4    U    67      48.217  45.282  21.241  1.00  0.00           C  
ATOM   2128  O4    U    67      47.622  44.220  21.436  1.00  0.00           O  
ATOM   2129  N3    U    67      47.823  46.424  21.913  1.00  0.00           N  
ATOM   2130  H3    U    67      47.092  46.355  22.606  1.00  0.00           H  
ATOM   2131  C2    U    67      48.333  47.748  21.782  1.00  0.00           C  
ATOM   2132  O2    U    67      48.023  48.595  22.586  1.00  0.00           O  
ATOM   2133  C3'   U    67      51.043  49.569  18.632  1.00  0.00           C  
ATOM   2134  H3'   U    67      50.883  48.554  18.269  1.00  0.00           H  
ATOM   2135  C2'   U    67      51.175  49.511  20.176  1.00  0.00           C  
ATOM   2136  H2'   U    67      51.817  48.742  20.604  1.00  0.00           H  
ATOM   2137  O2'   U    67      51.588  50.739  20.674  1.00  0.00           O  
ATOM   2138 HO2'   U    67      52.119  51.228  20.041  1.00  0.00           H  
ATOM   2139  O3'   U    67      52.104  50.183  17.814  1.00  0.00           O  
ATOM   2140  P     C    68      52.783  49.442  16.615  1.00  0.00           P  
ATOM   2141  OP1   C    68      53.826  50.261  15.983  1.00  0.00           O  
ATOM   2142  OP2   C    68      51.763  48.818  15.725  1.00  0.00           O  
ATOM   2143  O5'   C    68      53.449  48.255  17.414  1.00  0.00           O  
ATOM   2144  C5'   C    68      54.574  48.423  18.299  1.00  0.00           C  
ATOM   2145  H5'   C    68      54.300  49.056  19.144  1.00  0.00           H  
ATOM   2146 H5''   C    68      55.425  48.806  17.736  1.00  0.00           H  
ATOM   2147  C4'   C    68      55.087  47.145  18.973  1.00  0.00           C  
ATOM   2148  H4'   C    68      55.968  47.371  19.574  1.00  0.00           H  
ATOM   2149  O4'   C    68      54.198  46.451  19.797  1.00  0.00           O  
ATOM   2150  C1'   C    68      54.798  45.243  19.935  1.00  0.00           C  
ATOM   2151  H1'   C    68      55.353  45.333  20.869  1.00  0.00           H  
ATOM   2152  N1    C    68      53.859  44.118  20.212  1.00  0.00           N  
ATOM   2153  C6    C    68      52.564  44.142  19.688  1.00  0.00           C  
ATOM   2154  H6    C    68      52.329  44.932  18.990  1.00  0.00           H  
ATOM   2155  C5    C    68      51.873  43.022  19.856  1.00  0.00           C  
ATOM   2156  H5    C    68      50.884  42.858  19.456  1.00  0.00           H  
ATOM   2157  C4    C    68      52.286  42.008  20.820  1.00  0.00           C  
ATOM   2158  N4    C    68      51.440  41.124  21.094  1.00  0.00           N  
ATOM   2159  H41   C    68      51.740  40.538  21.860  1.00  0.00           H  
ATOM   2160  H42   C    68      50.501  41.117  20.724  1.00  0.00           H  
ATOM   2161  N3    C    68      53.356  42.098  21.563  1.00  0.00           N  
ATOM   2162  C2    C    68      54.188  43.176  21.233  1.00  0.00           C  
ATOM   2163  O2    C    68      55.251  43.247  21.860  1.00  0.00           O  
ATOM   2164  C3'   C    68      55.541  46.125  17.927  1.00  0.00           C  
ATOM   2165  H3'   C    68      54.721  46.035  17.215  1.00  0.00           H  
ATOM   2166  C2'   C    68      55.689  44.925  18.782  1.00  0.00           C  
ATOM   2167  H2'   C    68      55.368  44.017  18.272  1.00  0.00           H  
ATOM   2168  O2'   C    68      56.956  44.721  19.480  1.00  0.00           O  
ATOM   2169 HO2'   C    68      57.552  44.599  18.737  1.00  0.00           H  
ATOM   2170  O3'   C    68      56.839  46.528  17.394  1.00  0.00           O  
ATOM   2171  P     G    69      57.535  45.699  16.253  1.00  0.00           P  
ATOM   2172  OP1   G    69      58.378  46.632  15.522  1.00  0.00           O  
ATOM   2173  OP2   G    69      56.533  44.948  15.539  1.00  0.00           O  
ATOM   2174  O5'   G    69      58.407  44.553  17.136  1.00  0.00           O  
ATOM   2175  C5'   G    69      59.646  44.889  17.534  1.00  0.00           C  
ATOM   2176  H5'   G    69      59.568  45.265  18.554  1.00  0.00           H  
ATOM   2177 H5''   G    69      60.131  45.709  17.004  1.00  0.00           H  
ATOM   2178  C4'   G    69      60.558  43.607  17.448  1.00  0.00           C  
ATOM   2179  H4'   G    69      61.618  43.786  17.626  1.00  0.00           H  
ATOM   2180  O4'   G    69      60.034  42.605  18.358  1.00  0.00           O  
ATOM   2181  C1'   G    69      59.418  41.556  17.674  1.00  0.00           C  
ATOM   2182  H1'   G    69      60.160  40.758  17.643  1.00  0.00           H  
ATOM   2183  N9    G    69      58.140  41.151  18.309  1.00  0.00           N  
ATOM   2184  C8    G    69      56.797  41.365  17.954  1.00  0.00           C  
ATOM   2185  H8    G    69      56.518  41.773  16.994  1.00  0.00           H  
ATOM   2186  N7    G    69      55.917  40.984  18.853  1.00  0.00           N  
ATOM   2187  C5    G    69      56.762  40.454  19.827  1.00  0.00           C  
ATOM   2188  C6    G    69      56.493  39.852  21.159  1.00  0.00           C  
ATOM   2189  O6    G    69      55.443  39.572  21.744  1.00  0.00           O  
ATOM   2190  N1    G    69      57.601  39.432  21.822  1.00  0.00           N  
ATOM   2191  H1    G    69      57.467  39.121  22.773  1.00  0.00           H  
ATOM   2192  C2    G    69      58.893  39.453  21.342  1.00  0.00           C  
ATOM   2193  N2    G    69      59.816  38.929  22.049  1.00  0.00           N  
ATOM   2194  H21   G    69      59.639  38.503  22.948  1.00  0.00           H  
ATOM   2195  H22   G    69      60.772  38.891  21.727  1.00  0.00           H  
ATOM   2196  N3    G    69      59.166  40.001  20.155  1.00  0.00           N  
ATOM   2197  C4    G    69      58.093  40.506  19.511  1.00  0.00           C  
ATOM   2198  C3'   G    69      60.428  42.904  15.999  1.00  0.00           C  
ATOM   2199  H3'   G    69      60.234  43.656  15.234  1.00  0.00           H  
ATOM   2200  C2'   G    69      59.244  41.961  16.175  1.00  0.00           C  
ATOM   2201  H2'   G    69      58.294  42.458  15.975  1.00  0.00           H  
ATOM   2202  O2'   G    69      59.387  40.940  15.234  1.00  0.00           O  
ATOM   2203 HO2'   G    69      60.306  40.694  15.106  1.00  0.00           H  
ATOM   2204  O3'   G    69      61.587  42.032  15.784  1.00  0.00           O  
ATOM   2205  P     U    70      62.760  42.656  14.972  1.00  0.00           P  
ATOM   2206  OP1   U    70      64.063  42.210  15.489  1.00  0.00           O  
ATOM   2207  OP2   U    70      62.684  44.110  14.888  1.00  0.00           O  
ATOM   2208  O5'   U    70      62.746  42.084  13.499  1.00  0.00           O  
ATOM   2209  C5'   U    70      61.663  42.234  12.590  1.00  0.00           C  
ATOM   2210  H5'   U    70      61.237  43.198  12.312  1.00  0.00           H  
ATOM   2211 H5''   U    70      60.900  41.669  13.126  1.00  0.00           H  
ATOM   2212  C4'   U    70      61.996  41.512  11.294  1.00  0.00           C  
ATOM   2213  H4'   U    70      61.077  41.456  10.709  1.00  0.00           H  
ATOM   2214  O4'   U    70      62.959  42.248  10.436  1.00  0.00           O  
ATOM   2215  C1'   U    70      63.452  41.283   9.517  1.00  0.00           C  
ATOM   2216  H1'   U    70      63.026  41.399   8.520  1.00  0.00           H  
ATOM   2217  N1    U    70      64.897  41.517   9.355  1.00  0.00           N  
ATOM   2218  C6    U    70      65.348  42.166   8.266  1.00  0.00           C  
ATOM   2219  H6    U    70      64.778  42.222   7.351  1.00  0.00           H  
ATOM   2220  C5    U    70      66.656  42.664   8.266  1.00  0.00           C  
ATOM   2221  H5    U    70      67.027  43.142   7.372  1.00  0.00           H  
ATOM   2222  C4    U    70      67.530  42.556   9.346  1.00  0.00           C  
ATOM   2223  O4    U    70      68.629  43.051   9.387  1.00  0.00           O  
ATOM   2224  N3    U    70      67.060  41.866  10.401  1.00  0.00           N  
ATOM   2225  H3    U    70      67.612  41.797  11.244  1.00  0.00           H  
ATOM   2226  C2    U    70      65.772  41.329  10.470  1.00  0.00           C  
ATOM   2227  O2    U    70      65.470  40.658  11.456  1.00  0.00           O  
ATOM   2228  C3'   U    70      62.478  40.011  11.398  1.00  0.00           C  
ATOM   2229  H3'   U    70      63.280  39.867  12.122  1.00  0.00           H  
ATOM   2230  C2'   U    70      62.959  39.841   9.976  1.00  0.00           C  
ATOM   2231  H2'   U    70      63.825  39.179   9.990  1.00  0.00           H  
ATOM   2232  O2'   U    70      62.007  39.391   9.020  1.00  0.00           O  
ATOM   2233 HO2'   U    70      61.231  39.043   9.464  1.00  0.00           H  
ATOM   2234  O3'   U    70      61.325  39.283  11.736  1.00  0.00           O  
ATOM   2235  P     U    71      61.464  37.852  12.474  1.00  0.00           P  
ATOM   2236  OP1   U    71      62.730  37.257  12.073  1.00  0.00           O  
ATOM   2237  OP2   U    71      60.280  37.057  12.126  1.00  0.00           O  
ATOM   2238  O5'   U    71      61.367  38.067  13.990  1.00  0.00           O  
ATOM   2239  C5'   U    71      62.530  38.451  14.728  1.00  0.00           C  
ATOM   2240  H5'   U    71      62.661  39.531  14.799  1.00  0.00           H  
ATOM   2241 H5''   U    71      63.411  37.904  14.392  1.00  0.00           H  
ATOM   2242  C4'   U    71      62.419  37.971  16.211  1.00  0.00           C  
ATOM   2243  H4'   U    71      63.424  38.012  16.632  1.00  0.00           H  
ATOM   2244  O4'   U    71      61.521  38.630  17.033  1.00  0.00           O  
ATOM   2245  C1'   U    71      60.953  37.704  17.988  1.00  0.00           C  
ATOM   2246  H1'   U    71      61.114  38.017  19.019  1.00  0.00           H  
ATOM   2247  N1    U    71      59.466  37.558  17.723  1.00  0.00           N  
ATOM   2248  C6    U    71      58.902  38.068  16.554  1.00  0.00           C  
ATOM   2249  H6    U    71      59.578  38.262  15.734  1.00  0.00           H  
ATOM   2250  C5    U    71      57.563  38.191  16.424  1.00  0.00           C  
ATOM   2251  H5    U    71      57.059  38.608  15.565  1.00  0.00           H  
ATOM   2252  C4    U    71      56.617  37.719  17.432  1.00  0.00           C  
ATOM   2253  O4    U    71      55.431  37.909  17.556  1.00  0.00           O  
ATOM   2254  N3    U    71      57.264  37.181  18.509  1.00  0.00           N  
ATOM   2255  H3    U    71      56.636  36.807  19.206  1.00  0.00           H  
ATOM   2256  C2    U    71      58.588  37.139  18.726  1.00  0.00           C  
ATOM   2257  O2    U    71      59.073  36.673  19.766  1.00  0.00           O  
ATOM   2258  C3'   U    71      61.998  36.499  16.208  1.00  0.00           C  
ATOM   2259  H3'   U    71      61.082  36.472  15.617  1.00  0.00           H  
ATOM   2260  C2'   U    71      61.644  36.350  17.734  1.00  0.00           C  
ATOM   2261  H2'   U    71      60.944  35.521  17.832  1.00  0.00           H  
ATOM   2262  O2'   U    71      62.861  36.304  18.486  1.00  0.00           O  
ATOM   2263 HO2'   U    71      62.598  35.971  19.347  1.00  0.00           H  
ATOM   2264  O3'   U    71      62.949  35.612  15.778  1.00  0.00           O  
ATOM   2265  P     U    72      62.673  34.110  15.431  1.00  0.00           P  
ATOM   2266  OP1   U    72      63.964  33.487  14.968  1.00  0.00           O  
ATOM   2267  OP2   U    72      61.543  34.095  14.513  1.00  0.00           O  
ATOM   2268  O5'   U    72      62.229  33.210  16.663  1.00  0.00           O  
ATOM   2269  C5'   U    72      63.034  33.211  17.816  1.00  0.00           C  
ATOM   2270  H5'   U    72      63.438  34.205  18.006  1.00  0.00           H  
ATOM   2271 H5''   U    72      63.898  32.553  17.723  1.00  0.00           H  
ATOM   2272  C4'   U    72      62.094  32.801  19.062  1.00  0.00           C  
ATOM   2273  H4'   U    72      62.718  32.933  19.947  1.00  0.00           H  
ATOM   2274  O4'   U    72      60.929  33.524  19.251  1.00  0.00           O  
ATOM   2275  C1'   U    72      59.822  32.661  19.093  1.00  0.00           C  
ATOM   2276  H1'   U    72      59.595  32.419  20.132  1.00  0.00           H  
ATOM   2277  N1    U    72      58.617  33.308  18.504  1.00  0.00           N  
ATOM   2278  C6    U    72      58.659  34.114  17.369  1.00  0.00           C  
ATOM   2279  H6    U    72      59.604  34.270  16.869  1.00  0.00           H  
ATOM   2280  C5    U    72      57.480  34.377  16.716  1.00  0.00           C  
ATOM   2281  H5    U    72      57.488  34.793  15.719  1.00  0.00           H  
ATOM   2282  C4    U    72      56.178  34.019  17.358  1.00  0.00           C  
ATOM   2283  O4    U    72      55.044  34.241  16.947  1.00  0.00           O  
ATOM   2284  N3    U    72      56.264  33.545  18.613  1.00  0.00           N  
ATOM   2285  H3    U    72      55.399  33.373  19.106  1.00  0.00           H  
ATOM   2286  C2    U    72      57.423  32.998  19.189  1.00  0.00           C  
ATOM   2287  O2    U    72      57.385  32.402  20.270  1.00  0.00           O  
ATOM   2288  C3'   U    72      61.711  31.276  19.007  1.00  0.00           C  
ATOM   2289  H3'   U    72      62.388  30.738  18.344  1.00  0.00           H  
ATOM   2290  C2'   U    72      60.290  31.374  18.388  1.00  0.00           C  
ATOM   2291  H2'   U    72      60.267  31.604  17.323  1.00  0.00           H  
ATOM   2292  O2'   U    72      59.450  30.254  18.560  1.00  0.00           O  
ATOM   2293 HO2'   U    72      59.165  30.289  19.475  1.00  0.00           H  
ATOM   2294  O3'   U    72      61.706  30.682  20.313  1.00  0.00           O  
ATOM   2295  P     U    73      63.061  30.050  20.863  1.00  0.00           P  
ATOM   2296  OP1   U    73      63.567  29.283  19.742  1.00  0.00           O  
ATOM   2297  OP2   U    73      62.706  29.401  22.105  1.00  0.00           O  
ATOM   2298  O5'   U    73      64.128  31.228  21.139  1.00  0.00           O  
ATOM   2299  C5'   U    73      65.159  31.615  20.182  1.00  0.00           C  
ATOM   2300  H5'   U    73      64.777  31.482  19.169  1.00  0.00           H  
ATOM   2301 H5''   U    73      66.024  30.954  20.236  1.00  0.00           H  
ATOM   2302  C4'   U    73      65.934  32.934  20.373  1.00  0.00           C  
ATOM   2303  H4'   U    73      66.647  32.921  19.549  1.00  0.00           H  
ATOM   2304  O4'   U    73      65.027  34.037  20.381  1.00  0.00           O  
ATOM   2305  C1'   U    73      65.074  34.754  21.614  1.00  0.00           C  
ATOM   2306  H1'   U    73      65.045  35.821  21.397  1.00  0.00           H  
ATOM   2307  N1    U    73      63.862  34.319  22.388  1.00  0.00           N  
ATOM   2308  C6    U    73      63.902  33.391  23.418  1.00  0.00           C  
ATOM   2309  H6    U    73      64.844  32.990  23.762  1.00  0.00           H  
ATOM   2310  C5    U    73      62.792  33.153  24.117  1.00  0.00           C  
ATOM   2311  H5    U    73      62.797  32.472  24.955  1.00  0.00           H  
ATOM   2312  C4    U    73      61.517  33.584  23.668  1.00  0.00           C  
ATOM   2313  O4    U    73      60.484  33.136  24.052  1.00  0.00           O  
ATOM   2314  N3    U    73      61.543  34.564  22.713  1.00  0.00           N  
ATOM   2315  H3    U    73      60.667  34.991  22.445  1.00  0.00           H  
ATOM   2316  C2    U    73      62.688  34.993  22.011  1.00  0.00           C  
ATOM   2317  O2    U    73      62.665  35.830  21.151  1.00  0.00           O  
ATOM   2318  C3'   U    73      66.777  32.959  21.599  1.00  0.00           C  
ATOM   2319  H3'   U    73      66.515  32.177  22.311  1.00  0.00           H  
ATOM   2320  C2'   U    73      66.471  34.362  22.242  1.00  0.00           C  
ATOM   2321  H2'   U    73      66.482  34.327  23.331  1.00  0.00           H  
ATOM   2322  O2'   U    73      67.376  35.366  21.607  1.00  0.00           O  
ATOM   2323 HO2'   U    73      68.296  35.104  21.690  1.00  0.00           H  
ATOM   2324  O3'   U    73      68.092  32.664  21.229  1.00  0.00           O  
ATOM   2325  P     U    74      69.313  32.476  22.303  1.00  0.00           P  
ATOM   2326  OP1   U    74      70.389  31.665  21.657  1.00  0.00           O  
ATOM   2327  OP2   U    74      68.692  32.165  23.582  1.00  0.00           O  
ATOM   2328  O5'   U    74      69.837  33.927  22.442  1.00  0.00           O  
ATOM   2329  C5'   U    74      70.735  34.453  21.466  1.00  0.00           C  
ATOM   2330  H5'   U    74      70.150  34.534  20.550  1.00  0.00           H  
ATOM   2331 H5''   U    74      71.628  33.841  21.334  1.00  0.00           H  
ATOM   2332  C4'   U    74      71.211  35.861  21.840  1.00  0.00           C  
ATOM   2333  H4'   U    74      71.678  36.254  20.938  1.00  0.00           H  
ATOM   2334  O4'   U    74      70.057  36.699  22.266  1.00  0.00           O  
ATOM   2335  C1'   U    74      70.418  37.219  23.563  1.00  0.00           C  
ATOM   2336  H1'   U    74      70.441  38.307  23.514  1.00  0.00           H  
ATOM   2337  N1    U    74      69.503  36.836  24.695  1.00  0.00           N  
ATOM   2338  C6    U    74      69.470  35.500  25.182  1.00  0.00           C  
ATOM   2339  H6    U    74      70.000  34.754  24.608  1.00  0.00           H  
ATOM   2340  C5    U    74      68.694  35.246  26.233  1.00  0.00           C  
ATOM   2341  H5    U    74      68.692  34.254  26.661  1.00  0.00           H  
ATOM   2342  C4    U    74      67.778  36.188  26.874  1.00  0.00           C  
ATOM   2343  O4    U    74      67.077  35.977  27.824  1.00  0.00           O  
ATOM   2344  N3    U    74      67.900  37.504  26.350  1.00  0.00           N  
ATOM   2345  H3    U    74      67.272  38.186  26.754  1.00  0.00           H  
ATOM   2346  C2    U    74      68.592  37.832  25.195  1.00  0.00           C  
ATOM   2347  O2    U    74      68.504  38.929  24.750  1.00  0.00           O  
ATOM   2348  C3'   U    74      72.219  35.730  23.011  1.00  0.00           C  
ATOM   2349  H3'   U    74      71.974  34.809  23.540  1.00  0.00           H  
ATOM   2350  C2'   U    74      71.901  36.928  23.820  1.00  0.00           C  
ATOM   2351  H2'   U    74      72.020  36.570  24.843  1.00  0.00           H  
ATOM   2352  O2'   U    74      72.697  38.062  23.497  1.00  0.00           O  
ATOM   2353 HO2'   U    74      73.174  38.404  24.257  1.00  0.00           H  
ATOM   2354  O3'   U    74      73.496  35.513  22.449  1.00  0.00           O  
ATOM   2355  P     A    75      74.862  35.155  23.267  1.00  0.00           P  
ATOM   2356  OP1   A    75      75.887  34.727  22.304  1.00  0.00           O  
ATOM   2357  OP2   A    75      74.549  34.301  24.411  1.00  0.00           O  
ATOM   2358  O5'   A    75      75.422  36.469  24.021  1.00  0.00           O  
ATOM   2359  C5'   A    75      76.218  37.360  23.247  1.00  0.00           C  
ATOM   2360  H5'   A    75      75.701  37.572  22.311  1.00  0.00           H  
ATOM   2361 H5''   A    75      77.153  36.830  23.064  1.00  0.00           H  
ATOM   2362  C4'   A    75      76.469  38.642  24.109  1.00  0.00           C  
ATOM   2363  H4'   A    75      77.064  39.311  23.487  1.00  0.00           H  
ATOM   2364  O4'   A    75      75.265  39.447  24.325  1.00  0.00           O  
ATOM   2365  C1'   A    75      75.134  39.760  25.691  1.00  0.00           C  
ATOM   2366  H1'   A    75      74.848  40.794  25.883  1.00  0.00           H  
ATOM   2367  N9    A    75      74.167  38.859  26.371  1.00  0.00           N  
ATOM   2368  C8    A    75      74.180  37.529  26.584  1.00  0.00           C  
ATOM   2369  H8    A    75      75.040  36.978  26.232  1.00  0.00           H  
ATOM   2370  N7    A    75      73.162  37.077  27.286  1.00  0.00           N  
ATOM   2371  C5    A    75      72.347  38.171  27.437  1.00  0.00           C  
ATOM   2372  C6    A    75      71.064  38.361  27.980  1.00  0.00           C  
ATOM   2373  N6    A    75      70.272  37.393  28.485  1.00  0.00           N  
ATOM   2374  H61   A    75      69.412  37.693  28.921  1.00  0.00           H  
ATOM   2375  H62   A    75      70.615  36.445  28.427  1.00  0.00           H  
ATOM   2376  N1    A    75      70.503  39.555  27.841  1.00  0.00           N  
ATOM   2377  C2    A    75      71.173  40.557  27.300  1.00  0.00           C  
ATOM   2378  H2    A    75      70.721  41.536  27.352  1.00  0.00           H  
ATOM   2379  N3    A    75      72.382  40.542  26.814  1.00  0.00           N  
ATOM   2380  C4    A    75      72.951  39.268  26.911  1.00  0.00           C  
ATOM   2381  C3'   A    75      77.137  38.467  25.434  1.00  0.00           C  
ATOM   2382  H3'   A    75      76.842  37.477  25.782  1.00  0.00           H  
ATOM   2383  C2'   A    75      76.485  39.576  26.315  1.00  0.00           C  
ATOM   2384  H2'   A    75      76.311  39.273  27.348  1.00  0.00           H  
ATOM   2385  O2'   A    75      77.110  40.801  26.242  1.00  0.00           O  
ATOM   2386 HO2'   A    75      77.858  40.760  26.842  1.00  0.00           H  
ATOM   2387  O3'   A    75      78.544  38.600  25.318  1.00  0.00           O  
ATOM   2388  P     G    76      79.444  38.376  26.601  1.00  0.00           P  
ATOM   2389  OP1   G    76      80.727  37.956  26.010  1.00  0.00           O  
ATOM   2390  OP2   G    76      78.801  37.556  27.653  1.00  0.00           O  
ATOM   2391  O5'   G    76      79.548  39.863  27.091  1.00  0.00           O  
ATOM   2392  C5'   G    76      80.300  40.796  26.355  1.00  0.00           C  
ATOM   2393  H5'   G    76      79.820  40.754  25.378  1.00  0.00           H  
ATOM   2394 H5''   G    76      81.314  40.418  26.225  1.00  0.00           H  
ATOM   2395  C4'   G    76      80.252  42.174  27.160  1.00  0.00           C  
ATOM   2396  H4'   G    76      80.666  42.932  26.495  1.00  0.00           H  
ATOM   2397  O4'   G    76      78.890  42.568  27.468  1.00  0.00           O  
ATOM   2398  C1'   G    76      78.830  43.311  28.687  1.00  0.00           C  
ATOM   2399  H1'   G    76      78.244  44.220  28.553  1.00  0.00           H  
ATOM   2400  N9    G    76      78.339  42.466  29.745  1.00  0.00           N  
ATOM   2401  C8    G    76      77.969  41.160  29.720  1.00  0.00           C  
ATOM   2402  H8    G    76      78.043  40.571  28.817  1.00  0.00           H  
ATOM   2403  N7    G    76      77.599  40.644  30.917  1.00  0.00           N  
ATOM   2404  C5    G    76      77.558  41.813  31.764  1.00  0.00           C  
ATOM   2405  C6    G    76      77.115  41.930  33.144  1.00  0.00           C  
ATOM   2406  O6    G    76      76.735  41.049  33.932  1.00  0.00           O  
ATOM   2407  N1    G    76      77.173  43.217  33.632  1.00  0.00           N  
ATOM   2408  H1    G    76      76.865  43.401  34.576  1.00  0.00           H  
ATOM   2409  C2    G    76      77.531  44.245  32.805  1.00  0.00           C  
ATOM   2410  N2    G    76      77.422  45.379  33.411  1.00  0.00           N  
ATOM   2411  H21   G    76      77.188  45.379  34.394  1.00  0.00           H  
ATOM   2412  H22   G    76      77.653  46.233  32.925  1.00  0.00           H  
ATOM   2413  N3    G    76      77.921  44.153  31.511  1.00  0.00           N  
ATOM   2414  C4    G    76      77.921  42.896  31.039  1.00  0.00           C  
ATOM   2415  C3'   G    76      81.060  42.326  28.476  1.00  0.00           C  
ATOM   2416  H3'   G    76      80.782  41.522  29.157  1.00  0.00           H  
ATOM   2417  C2'   G    76      80.321  43.580  29.097  1.00  0.00           C  
ATOM   2418  H2'   G    76      80.475  43.648  30.174  1.00  0.00           H  
ATOM   2419  O2'   G    76      80.709  44.786  28.398  1.00  0.00           O  
ATOM   2420 HO2'   G    76      81.668  44.813  28.419  1.00  0.00           H  
ATOM   2421  O3'   G    76      82.479  42.567  28.264  1.00  0.00           O  
ATOM   2422  P     G    77      83.491  42.403  29.467  1.00  0.00           P  
ATOM   2423  OP1   G    77      84.878  42.600  28.924  1.00  0.00           O  
ATOM   2424  OP2   G    77      83.122  41.213  30.239  1.00  0.00           O  
ATOM   2425  O5'   G    77      83.209  43.427  30.571  1.00  0.00           O  
ATOM   2426  C5'   G    77      83.455  44.834  30.407  1.00  0.00           C  
ATOM   2427  H5'   G    77      83.041  45.116  29.439  1.00  0.00           H  
ATOM   2428 H5''   G    77      84.531  44.975  30.307  1.00  0.00           H  
ATOM   2429  C4'   G    77      82.817  45.544  31.601  1.00  0.00           C  
ATOM   2430  H4'   G    77      82.966  46.611  31.434  1.00  0.00           H  
ATOM   2431  O4'   G    77      81.468  45.228  31.796  1.00  0.00           O  
ATOM   2432  C1'   G    77      81.212  45.136  33.199  1.00  0.00           C  
ATOM   2433  H1'   G    77      80.326  45.696  33.500  1.00  0.00           H  
ATOM   2434  N9    G    77      80.892  43.814  33.689  1.00  0.00           N  
ATOM   2435  C8    G    77      80.823  42.623  32.953  1.00  0.00           C  
ATOM   2436  H8    G    77      81.219  42.493  31.957  1.00  0.00           H  
ATOM   2437  N7    G    77      80.324  41.621  33.593  1.00  0.00           N  
ATOM   2438  C5    G    77      80.079  42.094  34.862  1.00  0.00           C  
ATOM   2439  C6    G    77      79.585  41.449  36.030  1.00  0.00           C  
ATOM   2440  O6    G    77      79.237  40.308  36.227  1.00  0.00           O  
ATOM   2441  N1    G    77      79.362  42.308  37.067  1.00  0.00           N  
ATOM   2442  H1    G    77      79.017  41.930  37.937  1.00  0.00           H  
ATOM   2443  C2    G    77      79.756  43.597  36.988  1.00  0.00           C  
ATOM   2444  N2    G    77      79.625  44.287  38.089  1.00  0.00           N  
ATOM   2445  H21   G    77      79.251  43.837  38.912  1.00  0.00           H  
ATOM   2446  H22   G    77      79.909  45.247  38.221  1.00  0.00           H  
ATOM   2447  N3    G    77      80.205  44.248  35.961  1.00  0.00           N  
ATOM   2448  C4    G    77      80.348  43.469  34.916  1.00  0.00           C  
ATOM   2449  C3'   G    77      83.479  45.268  32.949  1.00  0.00           C  
ATOM   2450  H3'   G    77      83.714  44.207  33.032  1.00  0.00           H  
ATOM   2451  C2'   G    77      82.414  45.623  33.941  1.00  0.00           C  
ATOM   2452  H2'   G    77      82.650  45.207  34.921  1.00  0.00           H  
ATOM   2453  O2'   G    77      82.346  47.041  34.159  1.00  0.00           O  
ATOM   2454 HO2'   G    77      81.584  47.181  34.726  1.00  0.00           H  
ATOM   2455  O3'   G    77      84.686  46.034  33.118  1.00  0.00           O  
ATOM   2456  P     G    78      86.014  45.428  33.794  1.00  0.00           P  
ATOM   2457  OP1   G    78      87.057  46.421  33.655  1.00  0.00           O  
ATOM   2458  OP2   G    78      86.262  44.125  33.264  1.00  0.00           O  
ATOM   2459  O5'   G    78      85.509  45.269  35.260  1.00  0.00           O  
ATOM   2460  C5'   G    78      85.155  46.302  36.154  1.00  0.00           C  
ATOM   2461  H5'   G    78      84.405  46.975  35.739  1.00  0.00           H  
ATOM   2462 H5''   G    78      86.065  46.890  36.274  1.00  0.00           H  
ATOM   2463  C4'   G    78      84.710  45.789  37.519  1.00  0.00           C  
ATOM   2464  H4'   G    78      84.534  46.665  38.143  1.00  0.00           H  
ATOM   2465  O4'   G    78      83.456  45.111  37.376  1.00  0.00           O  
ATOM   2466  C1'   G    78      83.390  44.188  38.464  1.00  0.00           C  
ATOM   2467  H1'   G    78      82.634  44.546  39.163  1.00  0.00           H  
ATOM   2468  N9    G    78      82.875  42.853  38.052  1.00  0.00           N  
ATOM   2469  C8    G    78      82.949  42.237  36.839  1.00  0.00           C  
ATOM   2470  H8    G    78      83.341  42.756  35.977  1.00  0.00           H  
ATOM   2471  N7    G    78      82.660  40.966  36.885  1.00  0.00           N  
ATOM   2472  C5    G    78      81.964  40.818  38.080  1.00  0.00           C  
ATOM   2473  C6    G    78      81.355  39.707  38.744  1.00  0.00           C  
ATOM   2474  O6    G    78      81.218  38.561  38.357  1.00  0.00           O  
ATOM   2475  N1    G    78      80.987  39.862  40.024  1.00  0.00           N  
ATOM   2476  H1    G    78      80.528  39.101  40.502  1.00  0.00           H  
ATOM   2477  C2    G    78      81.321  40.983  40.691  1.00  0.00           C  
ATOM   2478  N2    G    78      81.085  41.087  41.985  1.00  0.00           N  
ATOM   2479  H21   G    78      80.492  40.396  42.423  1.00  0.00           H  
ATOM   2480  H22   G    78      81.085  42.010  42.393  1.00  0.00           H  
ATOM   2481  N3    G    78      81.925  42.077  40.211  1.00  0.00           N  
ATOM   2482  C4    G    78      82.213  41.955  38.886  1.00  0.00           C  
ATOM   2483  C3'   G    78      85.689  44.860  38.243  1.00  0.00           C  
ATOM   2484  H3'   G    78      86.035  44.192  37.453  1.00  0.00           H  
ATOM   2485  C2'   G    78      84.743  44.099  39.197  1.00  0.00           C  
ATOM   2486  H2'   G    78      84.979  43.063  39.440  1.00  0.00           H  
ATOM   2487  O2'   G    78      84.522  44.647  40.469  1.00  0.00           O  
ATOM   2488 HO2'   G    78      85.272  44.557  41.062  1.00  0.00           H  
ATOM   2489  O3'   G    78      86.729  45.542  38.865  1.00  0.00           O  
ATOM   2490  P     C    79      87.946  44.682  39.504  1.00  0.00           P  
ATOM   2491  OP1   C    79      88.886  45.686  40.011  1.00  0.00           O  
ATOM   2492  OP2   C    79      88.462  43.707  38.551  1.00  0.00           O  
ATOM   2493  O5'   C    79      87.371  43.962  40.761  1.00  0.00           O  
ATOM   2494  C5'   C    79      87.358  44.617  42.057  1.00  0.00           C  
ATOM   2495  H5'   C    79      86.920  45.610  41.960  1.00  0.00           H  
ATOM   2496 H5''   C    79      88.351  44.717  42.495  1.00  0.00           H  
ATOM   2497  C4'   C    79      86.576  43.800  43.092  1.00  0.00           C  
ATOM   2498  H4'   C    79      86.253  44.443  43.911  1.00  0.00           H  
ATOM   2499  O4'   C    79      85.462  43.181  42.471  1.00  0.00           O  
ATOM   2500  C1'   C    79      85.081  41.940  43.003  1.00  0.00           C  
ATOM   2501  H1'   C    79      84.092  42.023  43.453  1.00  0.00           H  
ATOM   2502  N1    C    79      85.148  40.848  42.081  1.00  0.00           N  
ATOM   2503  C6    C    79      85.960  40.850  40.946  1.00  0.00           C  
ATOM   2504  H6    C    79      86.676  41.646  40.803  1.00  0.00           H  
ATOM   2505  C5    C    79      85.720  39.917  40.058  1.00  0.00           C  
ATOM   2506  H5    C    79      86.214  40.000  39.101  1.00  0.00           H  
ATOM   2507  C4    C    79      84.686  38.906  40.304  1.00  0.00           C  
ATOM   2508  N4    C    79      84.354  38.089  39.360  1.00  0.00           N  
ATOM   2509  H41   C    79      83.625  37.414  39.539  1.00  0.00           H  
ATOM   2510  H42   C    79      84.632  38.343  38.423  1.00  0.00           H  
ATOM   2511  N3    C    79      84.049  38.805  41.438  1.00  0.00           N  
ATOM   2512  C2    C    79      84.350  39.729  42.390  1.00  0.00           C  
ATOM   2513  O2    C    79      83.885  39.497  43.502  1.00  0.00           O  
ATOM   2514  C3'   C    79      87.263  42.618  43.676  1.00  0.00           C  
ATOM   2515  H3'   C    79      87.960  42.173  42.966  1.00  0.00           H  
ATOM   2516  C2'   C    79      86.104  41.648  44.036  1.00  0.00           C  
ATOM   2517  H2'   C    79      86.428  40.611  43.949  1.00  0.00           H  
ATOM   2518  O2'   C    79      85.537  41.935  45.289  1.00  0.00           O  
ATOM   2519 HO2'   C    79      85.802  41.256  45.913  1.00  0.00           H  
ATOM   2520  O3'   C    79      87.932  43.003  44.882  1.00  0.00           O  
ATOM   2521  P     A    80      89.109  42.242  45.460  1.00  0.00           P  
ATOM   2522  OP1   A    80      89.756  42.977  46.550  1.00  0.00           O  
ATOM   2523  OP2   A    80      89.935  41.798  44.364  1.00  0.00           O  
ATOM   2524  O5'   A    80      88.390  40.894  46.065  1.00  0.00           O  
ATOM   2525  C5'   A    80      87.952  40.806  47.398  1.00  0.00           C  
ATOM   2526  H5'   A    80      87.264  41.644  47.516  1.00  0.00           H  
ATOM   2527 H5''   A    80      88.833  40.882  48.035  1.00  0.00           H  
ATOM   2528  C4'   A    80      87.327  39.412  47.649  1.00  0.00           C  
ATOM   2529  H4'   A    80      87.182  39.455  48.728  1.00  0.00           H  
ATOM   2530  O4'   A    80      86.020  39.266  47.038  1.00  0.00           O  
ATOM   2531  C1'   A    80      85.917  37.862  46.729  1.00  0.00           C  
ATOM   2532  H1'   A    80      84.946  37.443  46.992  1.00  0.00           H  
ATOM   2533  N9    A    80      86.148  37.549  45.292  1.00  0.00           N  
ATOM   2534  C8    A    80      87.062  38.141  44.416  1.00  0.00           C  
ATOM   2535  H8    A    80      87.733  38.938  44.700  1.00  0.00           H  
ATOM   2536  N7    A    80      86.954  37.675  43.216  1.00  0.00           N  
ATOM   2537  C5    A    80      85.963  36.669  43.376  1.00  0.00           C  
ATOM   2538  C6    A    80      85.335  35.703  42.476  1.00  0.00           C  
ATOM   2539  N6    A    80      85.580  35.477  41.183  1.00  0.00           N  
ATOM   2540  H61   A    80      84.971  34.795  40.752  1.00  0.00           H  
ATOM   2541  H62   A    80      86.220  36.055  40.657  1.00  0.00           H  
ATOM   2542  N1    A    80      84.478  34.816  42.956  1.00  0.00           N  
ATOM   2543  C2    A    80      84.165  34.846  44.261  1.00  0.00           C  
ATOM   2544  H2    A    80      83.407  34.135  44.555  1.00  0.00           H  
ATOM   2545  N3    A    80      84.542  35.743  45.171  1.00  0.00           N  
ATOM   2546  C4    A    80      85.438  36.652  44.617  1.00  0.00           C  
ATOM   2547  C3'   A    80      88.128  38.168  47.371  1.00  0.00           C  
ATOM   2548  H3'   A    80      88.539  38.099  46.364  1.00  0.00           H  
ATOM   2549  C2'   A    80      86.952  37.127  47.557  1.00  0.00           C  
ATOM   2550  H2'   A    80      87.173  36.193  47.040  1.00  0.00           H  
ATOM   2551  O2'   A    80      86.389  36.944  48.868  1.00  0.00           O  
ATOM   2552 HO2'   A    80      85.917  36.109  48.921  1.00  0.00           H  
ATOM   2553  O3'   A    80      89.149  37.945  48.315  1.00  0.00           O  
ATOM   2554  P     U    81      90.291  36.877  48.106  1.00  0.00           P  
ATOM   2555  OP1   U    81      91.151  36.803  49.305  1.00  0.00           O  
ATOM   2556  OP2   U    81      90.977  37.110  46.820  1.00  0.00           O  
ATOM   2557  O5'   U    81      89.680  35.399  47.923  1.00  0.00           O  
ATOM   2558  C5'   U    81      89.124  34.707  49.023  1.00  0.00           C  
ATOM   2559  H5'   U    81      88.525  35.397  49.618  1.00  0.00           H  
ATOM   2560 H5''   U    81      90.004  34.407  49.593  1.00  0.00           H  
ATOM   2561  C4'   U    81      88.379  33.536  48.573  1.00  0.00           C  
ATOM   2562  H4'   U    81      87.936  33.057  49.446  1.00  0.00           H  
ATOM   2563  O4'   U    81      87.460  33.789  47.554  1.00  0.00           O  
ATOM   2564  C1'   U    81      87.404  32.723  46.611  1.00  0.00           C  
ATOM   2565  H1'   U    81      86.444  32.214  46.690  1.00  0.00           H  
ATOM   2566  N1    U    81      87.644  33.222  45.191  1.00  0.00           N  
ATOM   2567  C6    U    81      88.395  34.336  45.007  1.00  0.00           C  
ATOM   2568  H6    U    81      88.797  34.926  45.817  1.00  0.00           H  
ATOM   2569  C5    U    81      88.746  34.622  43.687  1.00  0.00           C  
ATOM   2570  H5    U    81      89.335  35.507  43.495  1.00  0.00           H  
ATOM   2571  C4    U    81      88.340  33.921  42.525  1.00  0.00           C  
ATOM   2572  O4    U    81      88.487  34.239  41.336  1.00  0.00           O  
ATOM   2573  N3    U    81      87.592  32.809  42.872  1.00  0.00           N  
ATOM   2574  H3    U    81      87.197  32.236  42.139  1.00  0.00           H  
ATOM   2575  C2    U    81      87.249  32.427  44.144  1.00  0.00           C  
ATOM   2576  O2    U    81      86.547  31.458  44.440  1.00  0.00           O  
ATOM   2577  C3'   U    81      89.382  32.625  47.907  1.00  0.00           C  
ATOM   2578  H3'   U    81      90.073  33.142  47.242  1.00  0.00           H  
ATOM   2579  C2'   U    81      88.481  31.702  47.105  1.00  0.00           C  
ATOM   2580  H2'   U    81      88.866  31.231  46.200  1.00  0.00           H  
ATOM   2581  O2'   U    81      87.764  30.785  47.982  1.00  0.00           O  
ATOM   2582 HO2'   U    81      88.335  30.764  48.754  1.00  0.00           H  
ATOM   2583  O3'   U    81      90.007  31.846  48.922  1.00  0.00           O  
ATOM   2584  P     U    82      91.460  31.161  48.674  1.00  0.00           P  
ATOM   2585  OP1   U    82      91.943  30.697  49.965  1.00  0.00           O  
ATOM   2586  OP2   U    82      92.270  32.129  48.020  1.00  0.00           O  
ATOM   2587  O5'   U    82      91.179  29.901  47.594  1.00  0.00           O  
ATOM   2588  C5'   U    82      90.893  28.619  48.044  1.00  0.00           C  
ATOM   2589  H5'   U    82      90.049  28.591  48.733  1.00  0.00           H  
ATOM   2590 H5''   U    82      91.662  28.183  48.682  1.00  0.00           H  
ATOM   2591  C4'   U    82      90.603  27.637  46.851  1.00  0.00           C  
ATOM   2592  H4'   U    82      90.331  26.620  47.131  1.00  0.00           H  
ATOM   2593  O4'   U    82      89.602  28.230  45.963  1.00  0.00           O  
ATOM   2594  C1'   U    82      89.932  27.948  44.616  1.00  0.00           C  
ATOM   2595  H1'   U    82      89.157  27.321  44.175  1.00  0.00           H  
ATOM   2596  N1    U    82      90.060  29.118  43.707  1.00  0.00           N  
ATOM   2597  C6    U    82      90.422  30.385  44.091  1.00  0.00           C  
ATOM   2598  H6    U    82      90.546  30.710  45.114  1.00  0.00           H  
ATOM   2599  C5    U    82      90.536  31.398  43.198  1.00  0.00           C  
ATOM   2600  H5    U    82      90.797  32.378  43.570  1.00  0.00           H  
ATOM   2601  C4    U    82      90.210  31.186  41.791  1.00  0.00           C  
ATOM   2602  O4    U    82      90.404  31.953  40.859  1.00  0.00           O  
ATOM   2603  N3    U    82      89.859  29.929  41.499  1.00  0.00           N  
ATOM   2604  H3    U    82      89.696  29.673  40.535  1.00  0.00           H  
ATOM   2605  C2    U    82      89.839  28.877  42.374  1.00  0.00           C  
ATOM   2606  O2    U    82      89.417  27.846  41.917  1.00  0.00           O  
ATOM   2607  C3'   U    82      91.875  27.601  46.057  1.00  0.00           C  
ATOM   2608  H3'   U    82      92.121  28.647  45.869  1.00  0.00           H  
ATOM   2609  C2'   U    82      91.232  27.127  44.711  1.00  0.00           C  
ATOM   2610  H2'   U    82      91.918  27.246  43.873  1.00  0.00           H  
ATOM   2611  O2'   U    82      90.972  25.755  44.660  1.00  0.00           O  
ATOM   2612 HO2'   U    82      90.745  25.525  43.756  1.00  0.00           H  
ATOM   2613  O3'   U    82      93.002  26.805  46.433  1.00  0.00           O  
ATOM   2614  P     U    83      94.499  27.107  45.982  1.00  0.00           P  
ATOM   2615  OP1   U    83      95.364  26.030  46.435  1.00  0.00           O  
ATOM   2616  OP2   U    83      94.790  28.459  46.482  1.00  0.00           O  
ATOM   2617  O5'   U    83      94.501  27.252  44.447  1.00  0.00           O  
ATOM   2618  C5'   U    83      94.438  26.101  43.596  1.00  0.00           C  
ATOM   2619  H5'   U    83      93.577  25.519  43.924  1.00  0.00           H  
ATOM   2620 H5''   U    83      95.259  25.398  43.736  1.00  0.00           H  
ATOM   2621  C4'   U    83      94.366  26.466  42.116  1.00  0.00           C  
ATOM   2622  H4'   U    83      94.216  25.513  41.608  1.00  0.00           H  
ATOM   2623  O4'   U    83      93.273  27.396  41.854  1.00  0.00           O  
ATOM   2624  C1'   U    83      93.680  28.291  40.804  1.00  0.00           C  
ATOM   2625  H1'   U    83      92.970  28.329  39.977  1.00  0.00           H  
ATOM   2626  N1    U    83      93.815  29.701  41.252  1.00  0.00           N  
ATOM   2627  C6    U    83      93.733  30.047  42.538  1.00  0.00           C  
ATOM   2628  H6    U    83      93.741  29.209  43.219  1.00  0.00           H  
ATOM   2629  C5    U    83      93.707  31.388  42.916  1.00  0.00           C  
ATOM   2630  H5    U    83      93.486  31.693  43.928  1.00  0.00           H  
ATOM   2631  C4    U    83      93.651  32.400  41.839  1.00  0.00           C  
ATOM   2632  O4    U    83      93.453  33.562  42.082  1.00  0.00           O  
ATOM   2633  N3    U    83      93.820  31.974  40.526  1.00  0.00           N  
ATOM   2634  H3    U    83      93.712  32.670  39.802  1.00  0.00           H  
ATOM   2635  C2    U    83      93.956  30.655  40.186  1.00  0.00           C  
ATOM   2636  O2    U    83      94.010  30.285  39.032  1.00  0.00           O  
ATOM   2637  C3'   U    83      95.654  27.125  41.634  1.00  0.00           C  
ATOM   2638  H3'   U    83      95.849  27.961  42.306  1.00  0.00           H  
ATOM   2639  C2'   U    83      95.009  27.741  40.398  1.00  0.00           C  
ATOM   2640  H2'   U    83      95.601  28.597  40.073  1.00  0.00           H  
ATOM   2641  O2'   U    83      94.687  26.861  39.331  1.00  0.00           O  
ATOM   2642 HO2'   U    83      95.470  26.426  38.985  1.00  0.00           H  
ATOM   2643  O3'   U    83      96.722  26.278  41.585  1.00  0.00           O  
ATOM   2644  P     G    84      97.974  26.656  40.540  1.00  0.00           P  
ATOM   2645  OP1   G    84      99.208  25.853  40.824  1.00  0.00           O  
ATOM   2646  OP2   G    84      98.105  28.126  40.452  1.00  0.00           O  
ATOM   2647  O5'   G    84      97.362  26.114  39.157  1.00  0.00           O  
ATOM   2648  C5'   G    84      97.276  24.722  38.914  1.00  0.00           C  
ATOM   2649  H5'   G    84      96.515  24.299  39.569  1.00  0.00           H  
ATOM   2650 H5''   G    84      98.209  24.224  39.180  1.00  0.00           H  
ATOM   2651  C4'   G    84      96.949  24.439  37.393  1.00  0.00           C  
ATOM   2652  H4'   G    84      96.747  23.373  37.289  1.00  0.00           H  
ATOM   2653  O4'   G    84      95.797  25.219  37.026  1.00  0.00           O  
ATOM   2654  C1'   G    84      96.024  25.658  35.648  1.00  0.00           C  
ATOM   2655  H1'   G    84      95.134  25.458  35.052  1.00  0.00           H  
ATOM   2656  N9    G    84      96.193  27.154  35.573  1.00  0.00           N  
ATOM   2657  C8    G    84      96.730  28.018  36.493  1.00  0.00           C  
ATOM   2658  H8    G    84      97.093  27.559  37.401  1.00  0.00           H  
ATOM   2659  N7    G    84      96.749  29.283  36.233  1.00  0.00           N  
ATOM   2660  C5    G    84      96.301  29.290  34.856  1.00  0.00           C  
ATOM   2661  C6    G    84      96.090  30.422  33.972  1.00  0.00           C  
ATOM   2662  O6    G    84      96.149  31.644  34.173  1.00  0.00           O  
ATOM   2663  N1    G    84      95.825  29.994  32.722  1.00  0.00           N  
ATOM   2664  H1    G    84      95.675  30.730  32.048  1.00  0.00           H  
ATOM   2665  C2    G    84      95.558  28.685  32.394  1.00  0.00           C  
ATOM   2666  N2    G    84      95.280  28.401  31.131  1.00  0.00           N  
ATOM   2667  H21   G    84      95.413  29.143  30.459  1.00  0.00           H  
ATOM   2668  H22   G    84      95.225  27.411  30.939  1.00  0.00           H  
ATOM   2669  N3    G    84      95.648  27.654  33.192  1.00  0.00           N  
ATOM   2670  C4    G    84      96.026  27.990  34.435  1.00  0.00           C  
ATOM   2671  C3'   G    84      97.986  24.829  36.270  1.00  0.00           C  
ATOM   2672  H3'   G    84      98.539  25.718  36.575  1.00  0.00           H  
ATOM   2673  C2'   G    84      97.195  24.907  35.039  1.00  0.00           C  
ATOM   2674  H2'   G    84      97.575  25.588  34.278  1.00  0.00           H  
ATOM   2675  O2'   G    84      96.839  23.676  34.454  1.00  0.00           O  
ATOM   2676 HO2'   G    84      97.570  23.128  34.748  1.00  0.00           H  
ATOM   2677  O3'   G    84      98.954  23.773  36.173  1.00  0.00           O  
ATOM   2678  P     A    85     100.308  24.028  35.541  1.00  0.00           P  
ATOM   2679  OP1   A    85     101.049  22.701  35.700  1.00  0.00           O  
ATOM   2680  OP2   A    85     100.973  25.228  36.153  1.00  0.00           O  
ATOM   2681  O5'   A    85     100.132  24.395  34.000  1.00  0.00           O  
ATOM   2682  C5'   A    85      99.975  23.407  33.048  1.00  0.00           C  
ATOM   2683  H5'   A    85      99.219  22.686  33.360  1.00  0.00           H  
ATOM   2684 H5''   A    85     100.973  22.998  32.893  1.00  0.00           H  
ATOM   2685  C4'   A    85      99.457  23.995  31.700  1.00  0.00           C  
ATOM   2686  H4'   A    85      98.991  23.186  31.138  1.00  0.00           H  
ATOM   2687  O4'   A    85      98.400  24.988  32.049  1.00  0.00           O  
ATOM   2688  C1'   A    85      98.457  26.079  31.104  1.00  0.00           C  
ATOM   2689  H1'   A    85      97.540  26.054  30.516  1.00  0.00           H  
ATOM   2690  N9    A    85      98.637  27.384  31.889  1.00  0.00           N  
ATOM   2691  C8    A    85      98.967  27.603  33.245  1.00  0.00           C  
ATOM   2692  H8    A    85      98.986  26.751  33.909  1.00  0.00           H  
ATOM   2693  N7    A    85      99.110  28.917  33.554  1.00  0.00           N  
ATOM   2694  C5    A    85      98.888  29.602  32.331  1.00  0.00           C  
ATOM   2695  C6    A    85      98.845  30.981  32.067  1.00  0.00           C  
ATOM   2696  N6    A    85      99.204  31.852  32.997  1.00  0.00           N  
ATOM   2697  H61   A    85      99.566  32.730  32.654  1.00  0.00           H  
ATOM   2698  H62   A    85      99.254  31.568  33.965  1.00  0.00           H  
ATOM   2699  N1    A    85      98.814  31.407  30.777  1.00  0.00           N  
ATOM   2700  C2    A    85      98.576  30.410  29.864  1.00  0.00           C  
ATOM   2701  H2    A    85      98.498  30.740  28.839  1.00  0.00           H  
ATOM   2702  N3    A    85      98.352  29.140  30.010  1.00  0.00           N  
ATOM   2703  C4    A    85      98.602  28.694  31.344  1.00  0.00           C  
ATOM   2704  C3'   A    85     100.562  24.814  30.998  1.00  0.00           C  
ATOM   2705  H3'   A    85     101.134  25.273  31.804  1.00  0.00           H  
ATOM   2706  C2'   A    85      99.679  25.824  30.260  1.00  0.00           C  
ATOM   2707  H2'   A    85     100.216  26.736  29.997  1.00  0.00           H  
ATOM   2708  O2'   A    85      99.181  25.160  29.110  1.00  0.00           O  
ATOM   2709 HO2'   A    85      99.716  24.401  28.868  1.00  0.00           H  
ATOM   2710  O3'   A    85     101.311  24.079  30.071  1.00  0.00           O  
ATOM   2711  P     C    86     102.829  24.554  29.734  1.00  0.00           P  
ATOM   2712  OP1   C    86     103.322  23.708  28.556  1.00  0.00           O  
ATOM   2713  OP2   C    86     103.560  24.481  30.997  1.00  0.00           O  
ATOM   2714  O5'   C    86     102.825  26.036  29.291  1.00  0.00           O  
ATOM   2715  C5'   C    86     102.478  26.268  27.963  1.00  0.00           C  
ATOM   2716  H5'   C    86     101.597  25.761  27.571  1.00  0.00           H  
ATOM   2717 H5''   C    86     103.354  26.027  27.360  1.00  0.00           H  
ATOM   2718  C4'   C    86     102.310  27.830  27.715  1.00  0.00           C  
ATOM   2719  H4'   C    86     101.928  27.944  26.700  1.00  0.00           H  
ATOM   2720  O4'   C    86     101.407  28.332  28.640  1.00  0.00           O  
ATOM   2721  C1'   C    86     101.758  29.652  28.993  1.00  0.00           C  
ATOM   2722  H1'   C    86     101.089  30.401  28.569  1.00  0.00           H  
ATOM   2723  N1    C    86     102.118  29.902  30.471  1.00  0.00           N  
ATOM   2724  C6    C    86     102.098  28.900  31.449  1.00  0.00           C  
ATOM   2725  H6    C    86     101.829  27.910  31.111  1.00  0.00           H  
ATOM   2726  C5    C    86     102.545  29.143  32.709  1.00  0.00           C  
ATOM   2727  H5    C    86     102.461  28.363  33.452  1.00  0.00           H  
ATOM   2728  C4    C    86     102.925  30.490  32.974  1.00  0.00           C  
ATOM   2729  N4    C    86     103.275  30.836  34.166  1.00  0.00           N  
ATOM   2730  H41   C    86     103.236  31.810  34.430  1.00  0.00           H  
ATOM   2731  H42   C    86     103.472  30.173  34.902  1.00  0.00           H  
ATOM   2732  N3    C    86     102.701  31.498  32.174  1.00  0.00           N  
ATOM   2733  C2    C    86     102.358  31.223  30.889  1.00  0.00           C  
ATOM   2734  O2    C    86     102.293  32.154  30.049  1.00  0.00           O  
ATOM   2735  C3'   C    86     103.607  28.603  27.864  1.00  0.00           C  
ATOM   2736  H3'   C    86     104.096  28.287  28.785  1.00  0.00           H  
ATOM   2737  C2'   C    86     102.944  29.979  28.084  1.00  0.00           C  
ATOM   2738  H2'   C    86     103.719  30.646  28.460  1.00  0.00           H  
ATOM   2739  O2'   C    86     102.512  30.512  26.884  1.00  0.00           O  
ATOM   2740 HO2'   C    86     103.208  30.398  26.232  1.00  0.00           H  
ATOM   2741  O3'   C    86     104.514  28.518  26.781  1.00  0.00           O  
ATOM   2742  P    A3    87     106.084  28.473  27.037  1.00  0.00           P  
ATOM   2743  OP1  A3    87     106.646  28.856  25.750  1.00  0.00           O  
ATOM   2744  OP2  A3    87     106.453  27.149  27.565  1.00  0.00           O  
ATOM   2745  O5'  A3    87     106.357  29.588  28.162  1.00  0.00           O  
ATOM   2746  C5'  A3    87     106.295  30.932  27.804  1.00  0.00           C  
ATOM   2747  H5'  A3    87     105.336  31.054  27.300  1.00  0.00           H  
ATOM   2748 H5''  A3    87     107.012  31.147  27.012  1.00  0.00           H  
ATOM   2749  C4'  A3    87     106.368  31.818  29.049  1.00  0.00           C  
ATOM   2750  H4'  A3    87     106.203  32.881  28.873  1.00  0.00           H  
ATOM   2751  O4'  A3    87     105.526  31.383  30.119  1.00  0.00           O  
ATOM   2752  C1'  A3    87     106.160  31.543  31.388  1.00  0.00           C  
ATOM   2753  H1'  A3    87     105.529  32.241  31.938  1.00  0.00           H  
ATOM   2754  N9   A3    87     106.326  30.232  32.098  1.00  0.00           N  
ATOM   2755  C8   A3    87     106.534  28.956  31.525  1.00  0.00           C  
ATOM   2756  H8   A3    87     106.294  28.676  30.510  1.00  0.00           H  
ATOM   2757  N7   A3    87     106.575  27.956  32.368  1.00  0.00           N  
ATOM   2758  C5   A3    87     106.527  28.663  33.601  1.00  0.00           C  
ATOM   2759  C6   A3    87     106.586  28.311  34.948  1.00  0.00           C  
ATOM   2760  N6   A3    87     106.656  27.067  35.375  1.00  0.00           N  
ATOM   2761  H61  A3    87     106.706  26.877  36.365  1.00  0.00           H  
ATOM   2762  H62  A3    87     106.686  26.274  34.751  1.00  0.00           H  
ATOM   2763  N1   A3    87     106.584  29.122  35.944  1.00  0.00           N  
ATOM   2764  C2   A3    87     106.437  30.436  35.641  1.00  0.00           C  
ATOM   2765  H2   A3    87     106.361  31.124  36.470  1.00  0.00           H  
ATOM   2766  N3   A3    87     106.325  31.027  34.439  1.00  0.00           N  
ATOM   2767  C4   A3    87     106.355  30.052  33.435  1.00  0.00           C  
ATOM   2768  C3'  A3    87     107.705  31.779  29.647  1.00  0.00           C  
ATOM   2769  H3'  A3    87     108.215  30.817  29.588  1.00  0.00           H  
ATOM   2770  C2'  A3    87     107.478  32.158  31.137  1.00  0.00           C  
ATOM   2771  H2'  A3    87     108.265  31.757  31.776  1.00  0.00           H  
ATOM   2772  O2'  A3    87     107.314  33.510  31.349  1.00  0.00           O  
ATOM   2773 HO2'  A3    87     108.124  33.880  30.989  1.00  0.00           H  
ATOM   2774  O3'  A3    87     108.656  32.690  29.217  1.00  0.00           O  
ATOM   2775 HO3'  A3    87     109.548  32.447  29.473  1.00  0.00           H  
TER    2776       A3    87 
END   
