# Supplementary material for: Modelling the structures of frameshift-stimulatory pseudoknots from representative bat coronaviruses
Source: PLoS Comput Biol. 2023 May 19;19(5):e1011124. doi: 10.1371/journal.pcbi.1011124 (PMC10234561; doi:10.1371/journal.pcbi.1011124)
Supplement: S3 Data — PDB files for the top 3 representative clusters from each conformer (threaded/unthreaded) of each pseudoknot described in the main text, along with PDB files for the representative clusters shown in S8–S18 Figs. (ZIP) [file pcbi.1011124.s003.zip › SI_Model_PDB_files/Replicates with same initial structure/Vs-CoV-1_threaded_noMg_replicate2_cluster1.pdb]

ATOM      1 HO5'  A5     1      34.535  54.238  51.982  1.00  0.00           H  
ATOM      2  O5'  A5     1      34.158  54.930  52.530  1.00  0.00           O  
ATOM      3  C5'  A5     1      34.277  54.588  53.929  1.00  0.00           C  
ATOM      4  H5'  A5     1      34.918  55.303  54.445  1.00  0.00           H  
ATOM      5 H5''  A5     1      34.563  53.538  54.000  1.00  0.00           H  
ATOM      6  C4'  A5     1      32.963  54.565  54.713  1.00  0.00           C  
ATOM      7  H4'  A5     1      33.159  53.979  55.611  1.00  0.00           H  
ATOM      8  O4'  A5     1      32.368  55.818  55.100  1.00  0.00           O  
ATOM      9  C1'  A5     1      31.058  55.970  54.573  1.00  0.00           C  
ATOM     10  H1'  A5     1      30.339  56.446  55.240  1.00  0.00           H  
ATOM     11  N9   A5     1      31.095  56.862  53.305  1.00  0.00           N  
ATOM     12  C8   A5     1      32.182  57.642  52.883  1.00  0.00           C  
ATOM     13  H8   A5     1      33.141  57.570  53.374  1.00  0.00           H  
ATOM     14  N7   A5     1      31.994  58.400  51.831  1.00  0.00           N  
ATOM     15  C5   A5     1      30.598  58.116  51.558  1.00  0.00           C  
ATOM     16  C6   A5     1      29.697  58.484  50.525  1.00  0.00           C  
ATOM     17  N6   A5     1      29.970  59.438  49.620  1.00  0.00           N  
ATOM     18  H61  A5     1      29.408  59.604  48.798  1.00  0.00           H  
ATOM     19  H62  A5     1      30.908  59.807  49.674  1.00  0.00           H  
ATOM     20  N1   A5     1      28.406  58.092  50.491  1.00  0.00           N  
ATOM     21  C2   A5     1      28.061  57.299  51.449  1.00  0.00           C  
ATOM     22  H2   A5     1      27.017  57.114  51.656  1.00  0.00           H  
ATOM     23  N3   A5     1      28.814  56.823  52.507  1.00  0.00           N  
ATOM     24  C4   A5     1      30.116  57.194  52.426  1.00  0.00           C  
ATOM     25  C3'  A5     1      31.826  53.839  53.988  1.00  0.00           C  
ATOM     26  H3'  A5     1      32.037  54.090  52.949  1.00  0.00           H  
ATOM     27  C2'  A5     1      30.542  54.515  54.388  1.00  0.00           C  
ATOM     28  H2'  A5     1      29.789  54.387  53.610  1.00  0.00           H  
ATOM     29  O2'  A5     1      30.026  53.990  55.581  1.00  0.00           O  
ATOM     30 HO2'  A5     1      30.707  54.154  56.237  1.00  0.00           H  
ATOM     31  O3'  A5     1      31.928  52.457  54.316  1.00  0.00           O  
ATOM     32  P     A     2      31.785  51.323  53.294  1.00  0.00           P  
ATOM     33  OP1   A     2      31.571  50.050  53.950  1.00  0.00           O  
ATOM     34  OP2   A     2      32.820  51.367  52.223  1.00  0.00           O  
ATOM     35  O5'   A     2      30.440  51.849  52.655  1.00  0.00           O  
ATOM     36  C5'   A     2      29.163  51.474  53.173  1.00  0.00           C  
ATOM     37  H5'   A     2      29.029  51.962  54.139  1.00  0.00           H  
ATOM     38 H5''   A     2      29.039  50.401  53.323  1.00  0.00           H  
ATOM     39  C4'   A     2      28.037  51.990  52.294  1.00  0.00           C  
ATOM     40  H4'   A     2      27.056  51.741  52.700  1.00  0.00           H  
ATOM     41  O4'   A     2      28.090  53.393  52.121  1.00  0.00           O  
ATOM     42  C1'   A     2      27.698  53.734  50.805  1.00  0.00           C  
ATOM     43  H1'   A     2      26.947  54.521  50.869  1.00  0.00           H  
ATOM     44  N9    A     2      28.846  54.316  50.045  1.00  0.00           N  
ATOM     45  C8    A     2      30.164  54.547  50.467  1.00  0.00           C  
ATOM     46  H8    A     2      30.554  54.201  51.413  1.00  0.00           H  
ATOM     47  N7    A     2      30.950  55.034  49.513  1.00  0.00           N  
ATOM     48  C5    A     2      30.032  55.540  48.550  1.00  0.00           C  
ATOM     49  C6    A     2      30.050  56.295  47.379  1.00  0.00           C  
ATOM     50  N6    A     2      30.996  57.112  46.938  1.00  0.00           N  
ATOM     51  H61   A     2      30.772  57.732  46.173  1.00  0.00           H  
ATOM     52  H62   A     2      31.692  57.381  47.619  1.00  0.00           H  
ATOM     53  N1    A     2      28.911  56.568  46.665  1.00  0.00           N  
ATOM     54  C2    A     2      27.809  56.065  47.198  1.00  0.00           C  
ATOM     55  H2    A     2      26.890  56.252  46.661  1.00  0.00           H  
ATOM     56  N3    A     2      27.586  55.436  48.330  1.00  0.00           N  
ATOM     57  C4    A     2      28.739  55.067  48.905  1.00  0.00           C  
ATOM     58  C3'   A     2      28.098  51.472  50.857  1.00  0.00           C  
ATOM     59  H3'   A     2      29.063  51.545  50.355  1.00  0.00           H  
ATOM     60  C2'   A     2      27.235  52.480  50.150  1.00  0.00           C  
ATOM     61  H2'   A     2      27.400  52.505  49.073  1.00  0.00           H  
ATOM     62  O2'   A     2      25.875  52.403  50.513  1.00  0.00           O  
ATOM     63 HO2'   A     2      25.421  53.073  49.996  1.00  0.00           H  
ATOM     64  O3'   A     2      27.613  50.216  50.630  1.00  0.00           O  
ATOM     65  P     C     3      27.956  49.295  49.399  1.00  0.00           P  
ATOM     66  OP1   C     3      27.008  48.191  49.486  1.00  0.00           O  
ATOM     67  OP2   C     3      29.398  48.937  49.461  1.00  0.00           O  
ATOM     68  O5'   C     3      27.771  49.992  47.980  1.00  0.00           O  
ATOM     69  C5'   C     3      26.454  50.300  47.587  1.00  0.00           C  
ATOM     70  H5'   C     3      26.053  50.988  48.331  1.00  0.00           H  
ATOM     71 H5''   C     3      25.875  49.376  47.572  1.00  0.00           H  
ATOM     72  C4'   C     3      26.541  50.867  46.183  1.00  0.00           C  
ATOM     73  H4'   C     3      25.563  50.952  45.710  1.00  0.00           H  
ATOM     74  O4'   C     3      27.000  52.234  46.229  1.00  0.00           O  
ATOM     75  C1'   C     3      27.887  52.524  45.172  1.00  0.00           C  
ATOM     76  H1'   C     3      27.499  53.291  44.500  1.00  0.00           H  
ATOM     77  N1    C     3      29.329  52.947  45.531  1.00  0.00           N  
ATOM     78  C6    C     3      29.937  52.519  46.650  1.00  0.00           C  
ATOM     79  H6    C     3      29.380  51.871  47.311  1.00  0.00           H  
ATOM     80  C5    C     3      31.148  53.019  46.973  1.00  0.00           C  
ATOM     81  H5    C     3      31.591  52.658  47.889  1.00  0.00           H  
ATOM     82  C4    C     3      31.790  53.841  46.033  1.00  0.00           C  
ATOM     83  N4    C     3      33.016  54.262  46.216  1.00  0.00           N  
ATOM     84  H41   C     3      33.407  54.786  45.446  1.00  0.00           H  
ATOM     85  H42   C     3      33.508  54.067  47.076  1.00  0.00           H  
ATOM     86  N3    C     3      31.233  54.217  44.921  1.00  0.00           N  
ATOM     87  C2    C     3      29.984  53.829  44.650  1.00  0.00           C  
ATOM     88  O2    C     3      29.473  54.320  43.681  1.00  0.00           O  
ATOM     89  C3'   C     3      27.466  50.147  45.207  1.00  0.00           C  
ATOM     90  H3'   C     3      28.325  49.838  45.803  1.00  0.00           H  
ATOM     91  C2'   C     3      27.988  51.319  44.249  1.00  0.00           C  
ATOM     92  H2'   C     3      28.998  50.990  44.005  1.00  0.00           H  
ATOM     93  O2'   C     3      27.079  51.507  43.233  1.00  0.00           O  
ATOM     94 HO2'   C     3      27.234  50.820  42.580  1.00  0.00           H  
ATOM     95  O3'   C     3      27.091  48.991  44.522  1.00  0.00           O  
ATOM     96  P     G     4      28.093  47.759  44.187  1.00  0.00           P  
ATOM     97  OP1   G     4      27.287  46.653  43.585  1.00  0.00           O  
ATOM     98  OP2   G     4      29.010  47.497  45.309  1.00  0.00           O  
ATOM     99  O5'   G     4      28.927  48.442  43.033  1.00  0.00           O  
ATOM    100  C5'   G     4      28.382  48.658  41.705  1.00  0.00           C  
ATOM    101  H5'   G     4      27.463  49.236  41.796  1.00  0.00           H  
ATOM    102 H5''   G     4      28.273  47.676  41.245  1.00  0.00           H  
ATOM    103  C4'   G     4      29.398  49.447  40.871  1.00  0.00           C  
ATOM    104  H4'   G     4      29.040  49.458  39.842  1.00  0.00           H  
ATOM    105  O4'   G     4      29.402  50.741  41.323  1.00  0.00           O  
ATOM    106  C1'   G     4      30.800  51.223  41.313  1.00  0.00           C  
ATOM    107  H1'   G     4      31.013  52.104  40.708  1.00  0.00           H  
ATOM    108  N9    G     4      31.504  51.452  42.599  1.00  0.00           N  
ATOM    109  C8    G     4      31.569  50.667  43.751  1.00  0.00           C  
ATOM    110  H8    G     4      30.795  49.950  43.985  1.00  0.00           H  
ATOM    111  N7    G     4      32.656  50.783  44.438  1.00  0.00           N  
ATOM    112  C5    G     4      33.375  51.795  43.762  1.00  0.00           C  
ATOM    113  C6    G     4      34.637  52.392  44.004  1.00  0.00           C  
ATOM    114  O6    G     4      35.475  52.143  44.842  1.00  0.00           O  
ATOM    115  N1    G     4      34.922  53.484  43.127  1.00  0.00           N  
ATOM    116  H1    G     4      35.663  54.141  43.323  1.00  0.00           H  
ATOM    117  C2    G     4      34.147  53.747  42.061  1.00  0.00           C  
ATOM    118  N2    G     4      34.549  54.686  41.281  1.00  0.00           N  
ATOM    119  H21   G     4      35.471  55.083  41.393  1.00  0.00           H  
ATOM    120  H22   G     4      34.014  54.836  40.438  1.00  0.00           H  
ATOM    121  N3    G     4      33.042  53.126  41.728  1.00  0.00           N  
ATOM    122  C4    G     4      32.636  52.249  42.676  1.00  0.00           C  
ATOM    123  C3'   G     4      30.824  48.925  40.971  1.00  0.00           C  
ATOM    124  H3'   G     4      31.046  48.829  42.034  1.00  0.00           H  
ATOM    125  C2'   G     4      31.602  50.164  40.588  1.00  0.00           C  
ATOM    126  H2'   G     4      32.630  50.067  40.937  1.00  0.00           H  
ATOM    127  O2'   G     4      31.547  50.480  39.163  1.00  0.00           O  
ATOM    128 HO2'   G     4      32.036  49.740  38.798  1.00  0.00           H  
ATOM    129  O3'   G     4      31.091  47.762  40.143  1.00  0.00           O  
ATOM    130  P     A     5      32.615  47.128  40.090  1.00  0.00           P  
ATOM    131  OP1   A     5      32.442  45.737  39.712  1.00  0.00           O  
ATOM    132  OP2   A     5      33.317  47.422  41.337  1.00  0.00           O  
ATOM    133  O5'   A     5      33.311  47.907  38.946  1.00  0.00           O  
ATOM    134  C5'   A     5      32.991  47.774  37.621  1.00  0.00           C  
ATOM    135  H5'   A     5      31.944  48.035  37.464  1.00  0.00           H  
ATOM    136 H5''   A     5      33.274  46.793  37.241  1.00  0.00           H  
ATOM    137  C4'   A     5      33.692  48.816  36.683  1.00  0.00           C  
ATOM    138  H4'   A     5      33.324  48.755  35.659  1.00  0.00           H  
ATOM    139  O4'   A     5      33.525  50.131  37.220  1.00  0.00           O  
ATOM    140  C1'   A     5      34.713  50.845  37.121  1.00  0.00           C  
ATOM    141  H1'   A     5      34.546  51.760  36.553  1.00  0.00           H  
ATOM    142  N9    A     5      35.127  51.248  38.438  1.00  0.00           N  
ATOM    143  C8    A     5      35.193  50.444  39.578  1.00  0.00           C  
ATOM    144  H8    A     5      34.642  49.546  39.814  1.00  0.00           H  
ATOM    145  N7    A     5      35.967  50.979  40.520  1.00  0.00           N  
ATOM    146  C5    A     5      36.403  52.183  39.984  1.00  0.00           C  
ATOM    147  C6    A     5      37.284  53.214  40.418  1.00  0.00           C  
ATOM    148  N6    A     5      37.739  53.231  41.693  1.00  0.00           N  
ATOM    149  H61   A     5      38.458  53.871  41.996  1.00  0.00           H  
ATOM    150  H62   A     5      37.558  52.404  42.243  1.00  0.00           H  
ATOM    151  N1    A     5      37.589  54.188  39.576  1.00  0.00           N  
ATOM    152  C2    A     5      37.007  54.217  38.359  1.00  0.00           C  
ATOM    153  H2    A     5      37.188  55.090  37.749  1.00  0.00           H  
ATOM    154  N3    A     5      36.111  53.328  37.894  1.00  0.00           N  
ATOM    155  C4    A     5      35.921  52.341  38.707  1.00  0.00           C  
ATOM    156  C3'   A     5      35.233  48.575  36.569  1.00  0.00           C  
ATOM    157  H3'   A     5      35.550  48.147  37.520  1.00  0.00           H  
ATOM    158  C2'   A     5      35.754  50.058  36.350  1.00  0.00           C  
ATOM    159  H2'   A     5      36.674  50.264  36.897  1.00  0.00           H  
ATOM    160  O2'   A     5      35.885  50.434  35.031  1.00  0.00           O  
ATOM    161 HO2'   A     5      35.770  49.654  34.484  1.00  0.00           H  
ATOM    162  O3'   A     5      35.613  47.814  35.410  1.00  0.00           O  
ATOM    163  P     G     6      36.417  46.483  35.529  1.00  0.00           P  
ATOM    164  OP1   G     6      36.772  45.947  34.249  1.00  0.00           O  
ATOM    165  OP2   G     6      35.727  45.637  36.587  1.00  0.00           O  
ATOM    166  O5'   G     6      37.834  46.981  36.147  1.00  0.00           O  
ATOM    167  C5'   G     6      38.745  47.833  35.408  1.00  0.00           C  
ATOM    168  H5'   G     6      38.127  48.539  34.853  1.00  0.00           H  
ATOM    169 H5''   G     6      39.187  47.254  34.597  1.00  0.00           H  
ATOM    170  C4'   G     6      39.653  48.454  36.460  1.00  0.00           C  
ATOM    171  H4'   G     6      40.242  49.144  35.856  1.00  0.00           H  
ATOM    172  O4'   G     6      38.961  49.238  37.440  1.00  0.00           O  
ATOM    173  C1'   G     6      39.658  49.179  38.648  1.00  0.00           C  
ATOM    174  H1'   G     6      40.002  50.164  38.961  1.00  0.00           H  
ATOM    175  N9    G     6      38.771  48.506  39.656  1.00  0.00           N  
ATOM    176  C8    G     6      37.966  47.412  39.513  1.00  0.00           C  
ATOM    177  H8    G     6      37.667  46.957  38.580  1.00  0.00           H  
ATOM    178  N7    G     6      37.344  47.033  40.597  1.00  0.00           N  
ATOM    179  C5    G     6      37.862  47.876  41.573  1.00  0.00           C  
ATOM    180  C6    G     6      37.701  48.058  42.986  1.00  0.00           C  
ATOM    181  O6    G     6      37.114  47.338  43.780  1.00  0.00           O  
ATOM    182  N1    G     6      38.266  49.190  43.514  1.00  0.00           N  
ATOM    183  H1    G     6      37.911  49.495  44.409  1.00  0.00           H  
ATOM    184  C2    G     6      39.149  49.914  42.852  1.00  0.00           C  
ATOM    185  N2    G     6      39.607  51.042  43.390  1.00  0.00           N  
ATOM    186  H21   G     6      39.599  51.264  44.375  1.00  0.00           H  
ATOM    187  H22   G     6      40.211  51.573  42.779  1.00  0.00           H  
ATOM    188  N3    G     6      39.377  49.837  41.544  1.00  0.00           N  
ATOM    189  C4    G     6      38.729  48.811  40.979  1.00  0.00           C  
ATOM    190  C3'   G     6      40.527  47.412  37.202  1.00  0.00           C  
ATOM    191  H3'   G     6      39.930  46.552  37.503  1.00  0.00           H  
ATOM    192  C2'   G     6      40.886  48.310  38.411  1.00  0.00           C  
ATOM    193  H2'   G     6      40.995  47.613  39.242  1.00  0.00           H  
ATOM    194  O2'   G     6      42.020  49.138  38.175  1.00  0.00           O  
ATOM    195 HO2'   G     6      42.744  48.524  38.033  1.00  0.00           H  
ATOM    196  O3'   G     6      41.569  47.017  36.318  1.00  0.00           O  
ATOM    197  P     U     7      42.687  45.909  36.728  1.00  0.00           P  
ATOM    198  OP1   U     7      43.183  45.371  35.452  1.00  0.00           O  
ATOM    199  OP2   U     7      41.895  44.933  37.606  1.00  0.00           O  
ATOM    200  O5'   U     7      43.809  46.666  37.587  1.00  0.00           O  
ATOM    201  C5'   U     7      44.944  47.214  36.940  1.00  0.00           C  
ATOM    202  H5'   U     7      44.690  47.902  36.133  1.00  0.00           H  
ATOM    203 H5''   U     7      45.641  46.431  36.642  1.00  0.00           H  
ATOM    204  C4'   U     7      45.678  48.197  37.923  1.00  0.00           C  
ATOM    205  H4'   U     7      46.233  48.857  37.257  1.00  0.00           H  
ATOM    206  O4'   U     7      44.707  48.966  38.666  1.00  0.00           O  
ATOM    207  C1'   U     7      45.367  49.349  39.831  1.00  0.00           C  
ATOM    208  H1'   U     7      45.591  50.414  39.765  1.00  0.00           H  
ATOM    209  N1    U     7      44.540  49.274  41.072  1.00  0.00           N  
ATOM    210  C6    U     7      43.576  48.233  41.172  1.00  0.00           C  
ATOM    211  H6    U     7      43.627  47.531  40.353  1.00  0.00           H  
ATOM    212  C5    U     7      42.740  48.061  42.186  1.00  0.00           C  
ATOM    213  H5    U     7      42.165  47.147  42.212  1.00  0.00           H  
ATOM    214  C4    U     7      42.710  49.094  43.237  1.00  0.00           C  
ATOM    215  O4    U     7      42.012  49.153  44.267  1.00  0.00           O  
ATOM    216  N3    U     7      43.675  50.107  43.094  1.00  0.00           N  
ATOM    217  H3    U     7      43.856  50.646  43.929  1.00  0.00           H  
ATOM    218  C2    U     7      44.493  50.294  42.017  1.00  0.00           C  
ATOM    219  O2    U     7      45.217  51.350  42.000  1.00  0.00           O  
ATOM    220  C3'   U     7      46.531  47.547  38.997  1.00  0.00           C  
ATOM    221  H3'   U     7      45.992  46.679  39.376  1.00  0.00           H  
ATOM    222  C2'   U     7      46.732  48.632  40.045  1.00  0.00           C  
ATOM    223  H2'   U     7      46.815  48.107  40.996  1.00  0.00           H  
ATOM    224  O2'   U     7      47.845  49.470  39.774  1.00  0.00           O  
ATOM    225 HO2'   U     7      48.642  48.939  39.709  1.00  0.00           H  
ATOM    226  O3'   U     7      47.735  47.115  38.358  1.00  0.00           O  
ATOM    227  P     C     8      48.939  46.434  39.069  1.00  0.00           P  
ATOM    228  OP1   C     8      49.642  45.595  38.090  1.00  0.00           O  
ATOM    229  OP2   C     8      48.500  45.835  40.306  1.00  0.00           O  
ATOM    230  O5'   C     8      49.841  47.736  39.437  1.00  0.00           O  
ATOM    231  C5'   C     8      50.596  48.465  38.472  1.00  0.00           C  
ATOM    232  H5'   C     8      50.045  49.199  37.884  1.00  0.00           H  
ATOM    233 H5''   C     8      51.107  47.781  37.795  1.00  0.00           H  
ATOM    234  C4'   C     8      51.685  49.359  39.249  1.00  0.00           C  
ATOM    235  H4'   C     8      52.313  49.821  38.487  1.00  0.00           H  
ATOM    236  O4'   C     8      51.176  50.407  40.126  1.00  0.00           O  
ATOM    237  C1'   C     8      52.032  50.524  41.216  1.00  0.00           C  
ATOM    238  H1'   C     8      52.912  51.123  40.980  1.00  0.00           H  
ATOM    239  N1    C     8      51.466  50.956  42.547  1.00  0.00           N  
ATOM    240  C6    C     8      50.231  50.421  42.973  1.00  0.00           C  
ATOM    241  H6    C     8      49.570  49.883  42.310  1.00  0.00           H  
ATOM    242  C5    C     8      49.712  50.799  44.111  1.00  0.00           C  
ATOM    243  H5    C     8      48.753  50.407  44.416  1.00  0.00           H  
ATOM    244  C4    C     8      50.530  51.513  45.016  1.00  0.00           C  
ATOM    245  N4    C     8      50.179  51.679  46.192  1.00  0.00           N  
ATOM    246  H41   C     8      50.517  52.557  46.560  1.00  0.00           H  
ATOM    247  H42   C     8      49.252  51.356  46.430  1.00  0.00           H  
ATOM    248  N3    C     8      51.716  51.940  44.694  1.00  0.00           N  
ATOM    249  C2    C     8      52.193  51.779  43.399  1.00  0.00           C  
ATOM    250  O2    C     8      53.263  52.339  43.090  1.00  0.00           O  
ATOM    251  C3'   C     8      52.670  48.483  39.990  1.00  0.00           C  
ATOM    252  H3'   C     8      52.260  47.489  39.814  1.00  0.00           H  
ATOM    253  C2'   C     8      52.448  49.056  41.433  1.00  0.00           C  
ATOM    254  H2'   C     8      51.568  48.540  41.816  1.00  0.00           H  
ATOM    255  O2'   C     8      53.610  49.005  42.240  1.00  0.00           O  
ATOM    256 HO2'   C     8      54.330  48.710  41.678  1.00  0.00           H  
ATOM    257  O3'   C     8      54.038  48.695  39.615  1.00  0.00           O  
ATOM    258  P     C     9      54.814  47.609  38.835  1.00  0.00           P  
ATOM    259  OP1   C     9      56.018  48.202  38.261  1.00  0.00           O  
ATOM    260  OP2   C     9      53.874  46.910  37.917  1.00  0.00           O  
ATOM    261  O5'   C     9      55.266  46.660  40.008  1.00  0.00           O  
ATOM    262  C5'   C     9      56.159  47.081  41.066  1.00  0.00           C  
ATOM    263  H5'   C     9      55.796  48.042  41.431  1.00  0.00           H  
ATOM    264 H5''   C     9      57.119  47.086  40.551  1.00  0.00           H  
ATOM    265  C4'   C     9      56.141  46.192  42.370  1.00  0.00           C  
ATOM    266  H4'   C     9      57.098  46.420  42.841  1.00  0.00           H  
ATOM    267  O4'   C     9      55.086  46.510  43.227  1.00  0.00           O  
ATOM    268  C1'   C     9      54.562  45.294  43.830  1.00  0.00           C  
ATOM    269  H1'   C     9      54.394  45.395  44.902  1.00  0.00           H  
ATOM    270  N1    C     9      53.279  44.842  43.192  1.00  0.00           N  
ATOM    271  C6    C     9      52.714  45.653  42.184  1.00  0.00           C  
ATOM    272  H6    C     9      53.311  46.465  41.795  1.00  0.00           H  
ATOM    273  C5    C     9      51.475  45.341  41.749  1.00  0.00           C  
ATOM    274  H5    C     9      50.955  45.830  40.939  1.00  0.00           H  
ATOM    275  C4    C     9      50.802  44.213  42.358  1.00  0.00           C  
ATOM    276  N4    C     9      49.619  43.907  41.976  1.00  0.00           N  
ATOM    277  H41   C     9      49.267  43.151  42.546  1.00  0.00           H  
ATOM    278  H42   C     9      49.149  44.374  41.214  1.00  0.00           H  
ATOM    279  N3    C     9      51.289  43.544  43.362  1.00  0.00           N  
ATOM    280  C2    C     9      52.518  43.870  43.851  1.00  0.00           C  
ATOM    281  O2    C     9      52.897  43.326  44.890  1.00  0.00           O  
ATOM    282  C3'   C     9      56.031  44.686  42.148  1.00  0.00           C  
ATOM    283  H3'   C     9      55.263  44.629  41.376  1.00  0.00           H  
ATOM    284  C2'   C     9      55.553  44.234  43.587  1.00  0.00           C  
ATOM    285  H2'   C     9      55.058  43.266  43.506  1.00  0.00           H  
ATOM    286  O2'   C     9      56.601  44.404  44.532  1.00  0.00           O  
ATOM    287 HO2'   C     9      56.251  44.035  45.346  1.00  0.00           H  
ATOM    288  O3'   C     9      57.206  44.142  41.593  1.00  0.00           O  
ATOM    289  P     G    10      56.992  42.818  40.627  1.00  0.00           P  
ATOM    290  OP1   G    10      58.362  42.449  40.145  1.00  0.00           O  
ATOM    291  OP2   G    10      55.950  43.034  39.620  1.00  0.00           O  
ATOM    292  O5'   G    10      56.519  41.682  41.645  1.00  0.00           O  
ATOM    293  C5'   G    10      57.323  41.295  42.793  1.00  0.00           C  
ATOM    294  H5'   G    10      57.577  42.183  43.373  1.00  0.00           H  
ATOM    295 H5''   G    10      58.237  40.815  42.442  1.00  0.00           H  
ATOM    296  C4'   G    10      56.526  40.429  43.736  1.00  0.00           C  
ATOM    297  H4'   G    10      57.155  40.350  44.622  1.00  0.00           H  
ATOM    298  O4'   G    10      55.277  41.035  44.197  1.00  0.00           O  
ATOM    299  C1'   G    10      54.380  40.048  44.476  1.00  0.00           C  
ATOM    300  H1'   G    10      54.070  39.995  45.519  1.00  0.00           H  
ATOM    301  N9    G    10      53.151  39.988  43.672  1.00  0.00           N  
ATOM    302  C8    G    10      52.857  40.695  42.573  1.00  0.00           C  
ATOM    303  H8    G    10      53.447  41.485  42.133  1.00  0.00           H  
ATOM    304  N7    G    10      51.776  40.225  41.929  1.00  0.00           N  
ATOM    305  C5    G    10      51.224  39.318  42.794  1.00  0.00           C  
ATOM    306  C6    G    10      49.952  38.565  42.738  1.00  0.00           C  
ATOM    307  O6    G    10      49.010  38.516  41.952  1.00  0.00           O  
ATOM    308  N1    G    10      49.877  37.635  43.854  1.00  0.00           N  
ATOM    309  H1    G    10      48.990  37.166  43.965  1.00  0.00           H  
ATOM    310  C2    G    10      50.850  37.455  44.792  1.00  0.00           C  
ATOM    311  N2    G    10      50.616  36.619  45.759  1.00  0.00           N  
ATOM    312  H21   G    10      49.754  36.105  45.870  1.00  0.00           H  
ATOM    313  H22   G    10      51.445  36.416  46.298  1.00  0.00           H  
ATOM    314  N3    G    10      51.958  38.182  44.849  1.00  0.00           N  
ATOM    315  C4    G    10      52.134  39.091  43.813  1.00  0.00           C  
ATOM    316  C3'   G    10      56.179  39.071  43.159  1.00  0.00           C  
ATOM    317  H3'   G    10      55.614  39.151  42.230  1.00  0.00           H  
ATOM    318  C2'   G    10      55.201  38.742  44.242  1.00  0.00           C  
ATOM    319  H2'   G    10      54.558  37.992  43.782  1.00  0.00           H  
ATOM    320  O2'   G    10      55.677  38.237  45.514  1.00  0.00           O  
ATOM    321 HO2'   G    10      54.905  38.165  46.080  1.00  0.00           H  
ATOM    322  O3'   G    10      57.229  38.190  43.064  1.00  0.00           O  
ATOM    323  P     G    11      57.237  37.107  41.920  1.00  0.00           P  
ATOM    324  OP1   G    11      58.548  36.445  42.125  1.00  0.00           O  
ATOM    325  OP2   G    11      56.889  37.660  40.572  1.00  0.00           O  
ATOM    326  O5'   G    11      56.162  35.965  42.332  1.00  0.00           O  
ATOM    327  C5'   G    11      56.518  35.169  43.349  1.00  0.00           C  
ATOM    328  H5'   G    11      56.581  35.856  44.193  1.00  0.00           H  
ATOM    329 H5''   G    11      57.387  34.530  43.192  1.00  0.00           H  
ATOM    330  C4'   G    11      55.384  34.163  43.798  1.00  0.00           C  
ATOM    331  H4'   G    11      55.828  33.605  44.622  1.00  0.00           H  
ATOM    332  O4'   G    11      54.294  34.940  44.202  1.00  0.00           O  
ATOM    333  C1'   G    11      53.079  34.234  43.919  1.00  0.00           C  
ATOM    334  H1'   G    11      52.446  34.305  44.803  1.00  0.00           H  
ATOM    335  N9    G    11      52.425  35.002  42.843  1.00  0.00           N  
ATOM    336  C8    G    11      52.831  36.046  42.008  1.00  0.00           C  
ATOM    337  H8    G    11      53.832  36.433  42.125  1.00  0.00           H  
ATOM    338  N7    G    11      51.999  36.456  41.033  1.00  0.00           N  
ATOM    339  C5    G    11      50.817  35.776  41.451  1.00  0.00           C  
ATOM    340  C6    G    11      49.470  35.766  40.954  1.00  0.00           C  
ATOM    341  O6    G    11      48.926  36.508  40.175  1.00  0.00           O  
ATOM    342  N1    G    11      48.596  34.850  41.552  1.00  0.00           N  
ATOM    343  H1    G    11      47.694  34.658  41.141  1.00  0.00           H  
ATOM    344  C2    G    11      48.970  34.173  42.586  1.00  0.00           C  
ATOM    345  N2    G    11      48.061  33.314  43.069  1.00  0.00           N  
ATOM    346  H21   G    11      47.209  33.106  42.568  1.00  0.00           H  
ATOM    347  H22   G    11      48.217  32.897  43.975  1.00  0.00           H  
ATOM    348  N3    G    11      50.143  34.146  43.181  1.00  0.00           N  
ATOM    349  C4    G    11      51.063  34.951  42.580  1.00  0.00           C  
ATOM    350  C3'   G    11      54.732  33.147  42.743  1.00  0.00           C  
ATOM    351  H3'   G    11      54.520  33.729  41.845  1.00  0.00           H  
ATOM    352  C2'   G    11      53.410  32.766  43.536  1.00  0.00           C  
ATOM    353  H2'   G    11      52.634  32.337  42.901  1.00  0.00           H  
ATOM    354  O2'   G    11      53.684  32.080  44.747  1.00  0.00           O  
ATOM    355 HO2'   G    11      54.511  31.597  44.805  1.00  0.00           H  
ATOM    356  O3'   G    11      55.537  32.001  42.461  1.00  0.00           O  
ATOM    357  P     G    12      55.207  31.057  41.232  1.00  0.00           P  
ATOM    358  OP1   G    12      56.091  29.915  41.236  1.00  0.00           O  
ATOM    359  OP2   G    12      55.153  31.904  39.977  1.00  0.00           O  
ATOM    360  O5'   G    12      53.749  30.493  41.478  1.00  0.00           O  
ATOM    361  C5'   G    12      53.428  29.469  42.377  1.00  0.00           C  
ATOM    362  H5'   G    12      53.601  29.785  43.405  1.00  0.00           H  
ATOM    363 H5''   G    12      54.008  28.576  42.145  1.00  0.00           H  
ATOM    364  C4'   G    12      51.952  28.979  42.229  1.00  0.00           C  
ATOM    365  H4'   G    12      51.815  28.124  42.890  1.00  0.00           H  
ATOM    366  O4'   G    12      51.049  29.988  42.411  1.00  0.00           O  
ATOM    367  C1'   G    12      49.981  29.870  41.488  1.00  0.00           C  
ATOM    368  H1'   G    12      49.028  30.009  41.999  1.00  0.00           H  
ATOM    369  N9    G    12      50.013  31.009  40.499  1.00  0.00           N  
ATOM    370  C8    G    12      50.927  32.036  40.341  1.00  0.00           C  
ATOM    371  H8    G    12      51.745  32.179  41.031  1.00  0.00           H  
ATOM    372  N7    G    12      50.490  32.967  39.550  1.00  0.00           N  
ATOM    373  C5    G    12      49.225  32.512  39.139  1.00  0.00           C  
ATOM    374  C6    G    12      48.258  33.058  38.235  1.00  0.00           C  
ATOM    375  O6    G    12      48.417  34.160  37.585  1.00  0.00           O  
ATOM    376  N1    G    12      47.137  32.240  38.053  1.00  0.00           N  
ATOM    377  H1    G    12      46.541  32.475  37.273  1.00  0.00           H  
ATOM    378  C2    G    12      46.956  31.078  38.661  1.00  0.00           C  
ATOM    379  N2    G    12      45.748  30.573  38.577  1.00  0.00           N  
ATOM    380  H21   G    12      45.121  30.781  37.814  1.00  0.00           H  
ATOM    381  H22   G    12      45.647  29.649  38.973  1.00  0.00           H  
ATOM    382  N3    G    12      47.805  30.491  39.544  1.00  0.00           N  
ATOM    383  C4    G    12      48.953  31.225  39.664  1.00  0.00           C  
ATOM    384  C3'   G    12      51.639  28.397  40.815  1.00  0.00           C  
ATOM    385  H3'   G    12      51.977  29.041  40.004  1.00  0.00           H  
ATOM    386  C2'   G    12      50.117  28.479  40.907  1.00  0.00           C  
ATOM    387  H2'   G    12      49.607  28.438  39.944  1.00  0.00           H  
ATOM    388  O2'   G    12      49.432  27.559  41.825  1.00  0.00           O  
ATOM    389 HO2'   G    12      49.988  26.790  41.969  1.00  0.00           H  
ATOM    390  O3'   G    12      52.219  27.084  40.565  1.00  0.00           O  
ATOM    391  P     G    13      52.516  26.612  39.080  1.00  0.00           P  
ATOM    392  OP1   G    13      52.983  25.205  39.078  1.00  0.00           O  
ATOM    393  OP2   G    13      53.401  27.676  38.534  1.00  0.00           O  
ATOM    394  O5'   G    13      51.095  26.555  38.342  1.00  0.00           O  
ATOM    395  C5'   G    13      50.141  25.598  38.714  1.00  0.00           C  
ATOM    396  H5'   G    13      49.810  25.711  39.746  1.00  0.00           H  
ATOM    397 H5''   G    13      50.574  24.598  38.695  1.00  0.00           H  
ATOM    398  C4'   G    13      49.005  25.841  37.761  1.00  0.00           C  
ATOM    399  H4'   G    13      48.286  25.061  38.016  1.00  0.00           H  
ATOM    400  O4'   G    13      48.288  27.073  37.991  1.00  0.00           O  
ATOM    401  C1'   G    13      47.757  27.548  36.770  1.00  0.00           C  
ATOM    402  H1'   G    13      46.686  27.747  36.770  1.00  0.00           H  
ATOM    403  N9    G    13      48.401  28.810  36.394  1.00  0.00           N  
ATOM    404  C8    G    13      49.625  29.335  36.690  1.00  0.00           C  
ATOM    405  H8    G    13      50.291  28.784  37.338  1.00  0.00           H  
ATOM    406  N7    G    13      49.897  30.392  36.039  1.00  0.00           N  
ATOM    407  C5    G    13      48.756  30.728  35.351  1.00  0.00           C  
ATOM    408  C6    G    13      48.345  31.933  34.557  1.00  0.00           C  
ATOM    409  O6    G    13      48.852  33.022  34.407  1.00  0.00           O  
ATOM    410  N1    G    13      47.217  31.677  33.783  1.00  0.00           N  
ATOM    411  H1    G    13      46.997  32.364  33.076  1.00  0.00           H  
ATOM    412  C2    G    13      46.433  30.646  33.934  1.00  0.00           C  
ATOM    413  N2    G    13      45.438  30.516  33.147  1.00  0.00           N  
ATOM    414  H21   G    13      45.177  31.222  32.474  1.00  0.00           H  
ATOM    415  H22   G    13      44.926  29.648  33.074  1.00  0.00           H  
ATOM    416  N3    G    13      46.637  29.599  34.813  1.00  0.00           N  
ATOM    417  C4    G    13      47.852  29.680  35.483  1.00  0.00           C  
ATOM    418  C3'   G    13      49.271  25.910  36.232  1.00  0.00           C  
ATOM    419  H3'   G    13      50.101  26.594  36.054  1.00  0.00           H  
ATOM    420  C2'   G    13      47.945  26.445  35.721  1.00  0.00           C  
ATOM    421  H2'   G    13      47.983  26.914  34.738  1.00  0.00           H  
ATOM    422  O2'   G    13      46.865  25.507  35.789  1.00  0.00           O  
ATOM    423 HO2'   G    13      46.006  25.893  35.604  1.00  0.00           H  
ATOM    424  O3'   G    13      49.440  24.599  35.715  1.00  0.00           O  
ATOM    425  P     U    14      50.145  24.317  34.315  1.00  0.00           P  
ATOM    426  OP1   U    14      50.338  22.860  34.354  1.00  0.00           O  
ATOM    427  OP2   U    14      51.322  25.188  34.056  1.00  0.00           O  
ATOM    428  O5'   U    14      49.015  24.714  33.285  1.00  0.00           O  
ATOM    429  C5'   U    14      47.896  23.958  32.993  1.00  0.00           C  
ATOM    430  H5'   U    14      47.233  23.754  33.834  1.00  0.00           H  
ATOM    431 H5''   U    14      48.216  23.015  32.551  1.00  0.00           H  
ATOM    432  C4'   U    14      47.062  24.667  31.975  1.00  0.00           C  
ATOM    433  H4'   U    14      46.200  24.017  31.821  1.00  0.00           H  
ATOM    434  O4'   U    14      46.742  25.923  32.406  1.00  0.00           O  
ATOM    435  C1'   U    14      46.703  26.848  31.332  1.00  0.00           C  
ATOM    436  H1'   U    14      45.718  27.312  31.286  1.00  0.00           H  
ATOM    437  N1    U    14      47.712  27.928  31.401  1.00  0.00           N  
ATOM    438  C6    U    14      48.901  27.850  32.123  1.00  0.00           C  
ATOM    439  H6    U    14      49.121  26.952  32.681  1.00  0.00           H  
ATOM    440  C5    U    14      49.641  28.942  32.323  1.00  0.00           C  
ATOM    441  H5    U    14      50.476  28.836  33.000  1.00  0.00           H  
ATOM    442  C4    U    14      49.420  30.212  31.658  1.00  0.00           C  
ATOM    443  O4    U    14      50.135  31.192  31.860  1.00  0.00           O  
ATOM    444  N3    U    14      48.412  30.146  30.768  1.00  0.00           N  
ATOM    445  H3    U    14      48.091  30.998  30.332  1.00  0.00           H  
ATOM    446  C2    U    14      47.487  29.110  30.646  1.00  0.00           C  
ATOM    447  O2    U    14      46.491  29.382  29.976  1.00  0.00           O  
ATOM    448  C3'   U    14      47.747  24.939  30.632  1.00  0.00           C  
ATOM    449  H3'   U    14      48.786  25.167  30.869  1.00  0.00           H  
ATOM    450  C2'   U    14      46.808  26.052  30.089  1.00  0.00           C  
ATOM    451  H2'   U    14      47.235  26.523  29.203  1.00  0.00           H  
ATOM    452  O2'   U    14      45.489  25.509  29.699  1.00  0.00           O  
ATOM    453 HO2'   U    14      45.690  24.601  29.457  1.00  0.00           H  
ATOM    454  O3'   U    14      47.646  23.810  29.838  1.00  0.00           O  
ATOM    455  P     U    15      48.711  23.606  28.628  1.00  0.00           P  
ATOM    456  OP1   U    15      48.365  22.316  27.907  1.00  0.00           O  
ATOM    457  OP2   U    15      50.093  23.717  29.148  1.00  0.00           O  
ATOM    458  O5'   U    15      48.469  24.772  27.604  1.00  0.00           O  
ATOM    459  C5'   U    15      47.281  24.832  26.774  1.00  0.00           C  
ATOM    460  H5'   U    15      46.359  24.826  27.355  1.00  0.00           H  
ATOM    461 H5''   U    15      47.227  24.062  26.005  1.00  0.00           H  
ATOM    462  C4'   U    15      47.375  26.167  26.111  1.00  0.00           C  
ATOM    463  H4'   U    15      46.546  26.114  25.405  1.00  0.00           H  
ATOM    464  O4'   U    15      47.289  27.386  26.875  1.00  0.00           O  
ATOM    465  C1'   U    15      47.972  28.472  26.126  1.00  0.00           C  
ATOM    466  H1'   U    15      47.183  29.155  25.811  1.00  0.00           H  
ATOM    467  N1    U    15      49.127  29.015  26.903  1.00  0.00           N  
ATOM    468  C6    U    15      49.603  28.432  28.064  1.00  0.00           C  
ATOM    469  H6    U    15      49.317  27.423  28.322  1.00  0.00           H  
ATOM    470  C5    U    15      50.669  29.042  28.764  1.00  0.00           C  
ATOM    471  H5    U    15      51.134  28.583  29.623  1.00  0.00           H  
ATOM    472  C4    U    15      51.028  30.404  28.483  1.00  0.00           C  
ATOM    473  O4    U    15      51.839  31.133  29.100  1.00  0.00           O  
ATOM    474  N3    U    15      50.481  30.893  27.339  1.00  0.00           N  
ATOM    475  H3    U    15      50.741  31.863  27.234  1.00  0.00           H  
ATOM    476  C2    U    15      49.576  30.278  26.557  1.00  0.00           C  
ATOM    477  O2    U    15      49.066  30.857  25.582  1.00  0.00           O  
ATOM    478  C3'   U    15      48.732  26.331  25.328  1.00  0.00           C  
ATOM    479  H3'   U    15      49.447  26.294  26.150  1.00  0.00           H  
ATOM    480  C2'   U    15      48.517  27.769  24.868  1.00  0.00           C  
ATOM    481  H2'   U    15      49.471  28.151  24.504  1.00  0.00           H  
ATOM    482  O2'   U    15      47.591  27.739  23.681  1.00  0.00           O  
ATOM    483 HO2'   U    15      48.052  27.574  22.855  1.00  0.00           H  
ATOM    484  O3'   U    15      48.945  25.307  24.340  1.00  0.00           O  
ATOM    485  P     C    16      50.325  25.101  23.596  1.00  0.00           P  
ATOM    486  OP1   C    16      50.188  24.060  22.598  1.00  0.00           O  
ATOM    487  OP2   C    16      51.340  24.976  24.706  1.00  0.00           O  
ATOM    488  O5'   C    16      50.566  26.454  22.824  1.00  0.00           O  
ATOM    489  C5'   C    16      49.874  26.748  21.637  1.00  0.00           C  
ATOM    490  H5'   C    16      48.810  26.664  21.855  1.00  0.00           H  
ATOM    491 H5''   C    16      50.154  26.147  20.771  1.00  0.00           H  
ATOM    492  C4'   C    16      50.132  28.191  21.164  1.00  0.00           C  
ATOM    493  H4'   C    16      49.358  28.545  20.483  1.00  0.00           H  
ATOM    494  O4'   C    16      50.007  29.062  22.238  1.00  0.00           O  
ATOM    495  C1'   C    16      50.801  30.149  21.994  1.00  0.00           C  
ATOM    496  H1'   C    16      50.113  30.993  21.956  1.00  0.00           H  
ATOM    497  N1    C    16      51.769  30.441  23.088  1.00  0.00           N  
ATOM    498  C6    C    16      52.035  29.431  23.993  1.00  0.00           C  
ATOM    499  H6    C    16      51.687  28.409  23.957  1.00  0.00           H  
ATOM    500  C5    C    16      52.763  29.804  25.072  1.00  0.00           C  
ATOM    501  H5    C    16      52.924  28.974  25.745  1.00  0.00           H  
ATOM    502  C4    C    16      53.212  31.104  25.267  1.00  0.00           C  
ATOM    503  N4    C    16      53.893  31.393  26.296  1.00  0.00           N  
ATOM    504  H41   C    16      54.203  32.336  26.481  1.00  0.00           H  
ATOM    505  H42   C    16      54.092  30.711  27.014  1.00  0.00           H  
ATOM    506  N3    C    16      52.865  32.092  24.483  1.00  0.00           N  
ATOM    507  C2    C    16      52.125  31.755  23.408  1.00  0.00           C  
ATOM    508  O2    C    16      51.884  32.701  22.651  1.00  0.00           O  
ATOM    509  C3'   C    16      51.464  28.413  20.507  1.00  0.00           C  
ATOM    510  H3'   C    16      52.227  28.077  21.209  1.00  0.00           H  
ATOM    511  C2'   C    16      51.436  29.967  20.587  1.00  0.00           C  
ATOM    512  H2'   C    16      52.469  30.295  20.465  1.00  0.00           H  
ATOM    513  O2'   C    16      50.636  30.557  19.496  1.00  0.00           O  
ATOM    514 HO2'   C    16      50.488  31.452  19.810  1.00  0.00           H  
ATOM    515  O3'   C    16      51.620  28.007  19.157  1.00  0.00           O  
ATOM    516  P     U    17      52.909  27.331  18.678  1.00  0.00           P  
ATOM    517  OP1   U    17      52.572  26.837  17.322  1.00  0.00           O  
ATOM    518  OP2   U    17      53.366  26.343  19.663  1.00  0.00           O  
ATOM    519  O5'   U    17      53.957  28.600  18.695  1.00  0.00           O  
ATOM    520  C5'   U    17      54.000  29.615  17.691  1.00  0.00           C  
ATOM    521  H5'   U    17      53.054  29.827  17.193  1.00  0.00           H  
ATOM    522 H5''   U    17      54.644  29.204  16.913  1.00  0.00           H  
ATOM    523  C4'   U    17      54.608  30.940  18.073  1.00  0.00           C  
ATOM    524  H4'   U    17      54.274  31.557  17.239  1.00  0.00           H  
ATOM    525  O4'   U    17      54.094  31.623  19.238  1.00  0.00           O  
ATOM    526  C1'   U    17      55.196  32.389  19.731  1.00  0.00           C  
ATOM    527  H1'   U    17      54.873  33.418  19.893  1.00  0.00           H  
ATOM    528  N1    U    17      55.669  31.836  21.033  1.00  0.00           N  
ATOM    529  C6    U    17      55.427  30.604  21.468  1.00  0.00           C  
ATOM    530  H6    U    17      54.922  29.912  20.811  1.00  0.00           H  
ATOM    531  C5    U    17      55.658  30.197  22.709  1.00  0.00           C  
ATOM    532  H5    U    17      55.457  29.170  22.978  1.00  0.00           H  
ATOM    533  C4    U    17      56.320  31.080  23.669  1.00  0.00           C  
ATOM    534  O4    U    17      56.651  30.782  24.845  1.00  0.00           O  
ATOM    535  N3    U    17      56.560  32.329  23.179  1.00  0.00           N  
ATOM    536  H3    U    17      57.222  32.885  23.702  1.00  0.00           H  
ATOM    537  C2    U    17      56.328  32.696  21.845  1.00  0.00           C  
ATOM    538  O2    U    17      56.633  33.842  21.513  1.00  0.00           O  
ATOM    539  C3'   U    17      56.168  30.849  18.193  1.00  0.00           C  
ATOM    540  H3'   U    17      56.311  30.098  18.971  1.00  0.00           H  
ATOM    541  C2'   U    17      56.368  32.307  18.680  1.00  0.00           C  
ATOM    542  H2'   U    17      57.332  32.559  19.123  1.00  0.00           H  
ATOM    543  O2'   U    17      56.142  33.422  17.777  1.00  0.00           O  
ATOM    544 HO2'   U    17      56.467  33.236  16.893  1.00  0.00           H  
ATOM    545  O3'   U    17      56.898  30.484  17.123  1.00  0.00           O  
ATOM    546  P     A    18      58.370  29.752  17.275  1.00  0.00           P  
ATOM    547  OP1   A    18      58.672  29.262  15.928  1.00  0.00           O  
ATOM    548  OP2   A    18      58.278  28.826  18.406  1.00  0.00           O  
ATOM    549  O5'   A    18      59.257  30.962  17.593  1.00  0.00           O  
ATOM    550  C5'   A    18      59.714  32.003  16.690  1.00  0.00           C  
ATOM    551  H5'   A    18      58.891  32.501  16.177  1.00  0.00           H  
ATOM    552 H5''   A    18      60.434  31.566  15.998  1.00  0.00           H  
ATOM    553  C4'   A    18      60.487  32.880  17.682  1.00  0.00           C  
ATOM    554  H4'   A    18      60.813  33.767  17.139  1.00  0.00           H  
ATOM    555  O4'   A    18      59.722  33.270  18.779  1.00  0.00           O  
ATOM    556  C1'   A    18      60.655  33.426  19.887  1.00  0.00           C  
ATOM    557  H1'   A    18      60.631  34.414  20.346  1.00  0.00           H  
ATOM    558  N9    A    18      60.234  32.438  20.888  1.00  0.00           N  
ATOM    559  C8    A    18      59.185  31.525  20.824  1.00  0.00           C  
ATOM    560  H8    A    18      58.604  31.296  19.942  1.00  0.00           H  
ATOM    561  N7    A    18      58.974  30.798  21.906  1.00  0.00           N  
ATOM    562  C5    A    18      59.984  31.301  22.739  1.00  0.00           C  
ATOM    563  C6    A    18      60.376  31.023  24.108  1.00  0.00           C  
ATOM    564  N6    A    18      59.729  30.202  24.904  1.00  0.00           N  
ATOM    565  H61   A    18      59.979  30.044  25.870  1.00  0.00           H  
ATOM    566  H62   A    18      58.952  29.663  24.549  1.00  0.00           H  
ATOM    567  N1    A    18      61.364  31.716  24.734  1.00  0.00           N  
ATOM    568  C2    A    18      61.947  32.643  23.937  1.00  0.00           C  
ATOM    569  H2    A    18      62.799  33.118  24.401  1.00  0.00           H  
ATOM    570  N3    A    18      61.749  33.011  22.699  1.00  0.00           N  
ATOM    571  C4    A    18      60.753  32.267  22.156  1.00  0.00           C  
ATOM    572  C3'   A    18      61.755  32.183  18.163  1.00  0.00           C  
ATOM    573  H3'   A    18      61.614  31.172  18.545  1.00  0.00           H  
ATOM    574  C2'   A    18      62.046  33.015  19.356  1.00  0.00           C  
ATOM    575  H2'   A    18      62.505  32.306  20.045  1.00  0.00           H  
ATOM    576  O2'   A    18      62.901  34.149  19.142  1.00  0.00           O  
ATOM    577 HO2'   A    18      63.318  34.030  18.286  1.00  0.00           H  
ATOM    578  O3'   A    18      62.793  32.233  17.228  1.00  0.00           O  
ATOM    579  P     U    19      63.908  31.033  17.036  1.00  0.00           P  
ATOM    580  OP1   U    19      64.652  31.195  15.763  1.00  0.00           O  
ATOM    581  OP2   U    19      63.243  29.718  17.290  1.00  0.00           O  
ATOM    582  O5'   U    19      64.764  31.376  18.303  1.00  0.00           O  
ATOM    583  C5'   U    19      65.695  32.417  18.249  1.00  0.00           C  
ATOM    584  H5'   U    19      65.275  33.356  17.887  1.00  0.00           H  
ATOM    585 H5''   U    19      66.467  32.133  17.534  1.00  0.00           H  
ATOM    586  C4'   U    19      66.326  32.677  19.651  1.00  0.00           C  
ATOM    587  H4'   U    19      66.928  33.584  19.610  1.00  0.00           H  
ATOM    588  O4'   U    19      65.309  32.765  20.724  1.00  0.00           O  
ATOM    589  C1'   U    19      65.889  32.277  21.921  1.00  0.00           C  
ATOM    590  H1'   U    19      65.802  32.953  22.771  1.00  0.00           H  
ATOM    591  N1    U    19      65.169  31.040  22.445  1.00  0.00           N  
ATOM    592  C6    U    19      64.420  30.206  21.632  1.00  0.00           C  
ATOM    593  H6    U    19      64.439  30.361  20.563  1.00  0.00           H  
ATOM    594  C5    U    19      63.454  29.398  22.187  1.00  0.00           C  
ATOM    595  H5    U    19      62.807  28.747  21.617  1.00  0.00           H  
ATOM    596  C4    U    19      63.376  29.217  23.577  1.00  0.00           C  
ATOM    597  O4    U    19      62.587  28.452  24.175  1.00  0.00           O  
ATOM    598  N3    U    19      64.189  29.961  24.315  1.00  0.00           N  
ATOM    599  H3    U    19      64.118  29.821  25.312  1.00  0.00           H  
ATOM    600  C2    U    19      65.143  30.774  23.783  1.00  0.00           C  
ATOM    601  O2    U    19      65.915  31.370  24.583  1.00  0.00           O  
ATOM    602  C3'   U    19      67.279  31.613  20.142  1.00  0.00           C  
ATOM    603  H3'   U    19      66.940  30.593  19.962  1.00  0.00           H  
ATOM    604  C2'   U    19      67.306  31.877  21.635  1.00  0.00           C  
ATOM    605  H2'   U    19      67.672  31.027  22.212  1.00  0.00           H  
ATOM    606  O2'   U    19      67.975  33.019  22.002  1.00  0.00           O  
ATOM    607 HO2'   U    19      68.900  32.771  22.068  1.00  0.00           H  
ATOM    608  O3'   U    19      68.608  31.778  19.588  1.00  0.00           O  
ATOM    609  P     U    20      69.642  30.524  19.515  1.00  0.00           P  
ATOM    610  OP1   U    20      70.868  31.035  18.913  1.00  0.00           O  
ATOM    611  OP2   U    20      68.939  29.374  18.930  1.00  0.00           O  
ATOM    612  O5'   U    20      69.993  30.175  21.044  1.00  0.00           O  
ATOM    613  C5'   U    20      70.935  30.946  21.764  1.00  0.00           C  
ATOM    614  H5'   U    20      70.588  31.971  21.634  1.00  0.00           H  
ATOM    615 H5''   U    20      71.921  30.907  21.300  1.00  0.00           H  
ATOM    616  C4'   U    20      71.024  30.477  23.201  1.00  0.00           C  
ATOM    617  H4'   U    20      71.623  31.114  23.851  1.00  0.00           H  
ATOM    618  O4'   U    20      69.769  30.393  23.721  1.00  0.00           O  
ATOM    619  C1'   U    20      69.792  29.407  24.714  1.00  0.00           C  
ATOM    620  H1'   U    20      69.831  29.852  25.709  1.00  0.00           H  
ATOM    621  N1    U    20      68.581  28.641  24.664  1.00  0.00           N  
ATOM    622  C6    U    20      68.311  27.759  23.617  1.00  0.00           C  
ATOM    623  H6    U    20      68.949  27.857  22.751  1.00  0.00           H  
ATOM    624  C5    U    20      67.200  26.943  23.660  1.00  0.00           C  
ATOM    625  H5    U    20      66.947  26.375  22.777  1.00  0.00           H  
ATOM    626  C4    U    20      66.345  26.800  24.879  1.00  0.00           C  
ATOM    627  O4    U    20      65.365  26.090  25.020  1.00  0.00           O  
ATOM    628  N3    U    20      66.783  27.568  25.922  1.00  0.00           N  
ATOM    629  H3    U    20      66.313  27.299  26.775  1.00  0.00           H  
ATOM    630  C2    U    20      67.814  28.474  25.846  1.00  0.00           C  
ATOM    631  O2    U    20      67.973  29.100  26.885  1.00  0.00           O  
ATOM    632  C3'   U    20      71.725  29.106  23.272  1.00  0.00           C  
ATOM    633  H3'   U    20      71.425  28.504  22.414  1.00  0.00           H  
ATOM    634  C2'   U    20      71.090  28.575  24.558  1.00  0.00           C  
ATOM    635  H2'   U    20      70.858  27.513  24.484  1.00  0.00           H  
ATOM    636  O2'   U    20      71.865  28.882  25.670  1.00  0.00           O  
ATOM    637 HO2'   U    20      72.530  28.200  25.783  1.00  0.00           H  
ATOM    638  O3'   U    20      73.159  29.305  23.287  1.00  0.00           O  
ATOM    639  P     G    21      74.097  28.022  23.053  1.00  0.00           P  
ATOM    640  OP1   G    21      75.457  28.474  22.730  1.00  0.00           O  
ATOM    641  OP2   G    21      73.451  27.019  22.234  1.00  0.00           O  
ATOM    642  O5'   G    21      74.311  27.365  24.509  1.00  0.00           O  
ATOM    643  C5'   G    21      75.186  27.855  25.552  1.00  0.00           C  
ATOM    644  H5'   G    21      74.830  28.805  25.950  1.00  0.00           H  
ATOM    645 H5''   G    21      76.179  28.061  25.153  1.00  0.00           H  
ATOM    646  C4'   G    21      75.318  26.845  26.712  1.00  0.00           C  
ATOM    647  H4'   G    21      75.977  27.362  27.410  1.00  0.00           H  
ATOM    648  O4'   G    21      74.100  26.526  27.447  1.00  0.00           O  
ATOM    649  C1'   G    21      73.992  25.084  27.662  1.00  0.00           C  
ATOM    650  H1'   G    21      73.902  24.945  28.739  1.00  0.00           H  
ATOM    651  N9    G    21      72.800  24.483  27.031  1.00  0.00           N  
ATOM    652  C8    G    21      71.821  25.069  26.295  1.00  0.00           C  
ATOM    653  H8    G    21      71.840  26.143  26.184  1.00  0.00           H  
ATOM    654  N7    G    21      70.823  24.308  25.878  1.00  0.00           N  
ATOM    655  C5    G    21      71.218  23.071  26.427  1.00  0.00           C  
ATOM    656  C6    G    21      70.565  21.738  26.456  1.00  0.00           C  
ATOM    657  O6    G    21      69.445  21.396  26.045  1.00  0.00           O  
ATOM    658  N1    G    21      71.280  20.797  27.146  1.00  0.00           N  
ATOM    659  H1    G    21      70.940  19.865  27.332  1.00  0.00           H  
ATOM    660  C2    G    21      72.327  21.086  27.898  1.00  0.00           C  
ATOM    661  N2    G    21      72.829  19.994  28.490  1.00  0.00           N  
ATOM    662  H21   G    21      72.390  19.091  28.382  1.00  0.00           H  
ATOM    663  H22   G    21      73.520  20.132  29.214  1.00  0.00           H  
ATOM    664  N3    G    21      72.927  22.255  28.002  1.00  0.00           N  
ATOM    665  C4    G    21      72.405  23.180  27.164  1.00  0.00           C  
ATOM    666  C3'   G    21      75.822  25.548  26.123  1.00  0.00           C  
ATOM    667  H3'   G    21      75.224  25.179  25.290  1.00  0.00           H  
ATOM    668  C2'   G    21      75.408  24.632  27.267  1.00  0.00           C  
ATOM    669  H2'   G    21      75.397  23.625  26.851  1.00  0.00           H  
ATOM    670  O2'   G    21      76.197  24.831  28.396  1.00  0.00           O  
ATOM    671 HO2'   G    21      77.123  24.853  28.144  1.00  0.00           H  
ATOM    672  O3'   G    21      77.174  25.634  25.900  1.00  0.00           O  
ATOM    673  P     U    22      77.952  24.817  24.850  1.00  0.00           P  
ATOM    674  OP1   U    22      79.395  25.211  24.911  1.00  0.00           O  
ATOM    675  OP2   U    22      77.200  25.038  23.555  1.00  0.00           O  
ATOM    676  O5'   U    22      77.713  23.289  25.262  1.00  0.00           O  
ATOM    677  C5'   U    22      78.274  22.719  26.372  1.00  0.00           C  
ATOM    678  H5'   U    22      77.828  23.183  27.252  1.00  0.00           H  
ATOM    679 H5''   U    22      79.363  22.737  26.332  1.00  0.00           H  
ATOM    680  C4'   U    22      77.820  21.243  26.467  1.00  0.00           C  
ATOM    681  H4'   U    22      78.198  20.924  27.439  1.00  0.00           H  
ATOM    682  O4'   U    22      76.411  21.156  26.419  1.00  0.00           O  
ATOM    683  C1'   U    22      76.008  20.300  25.358  1.00  0.00           C  
ATOM    684  H1'   U    22      75.888  19.310  25.799  1.00  0.00           H  
ATOM    685  N1    U    22      74.713  20.842  24.735  1.00  0.00           N  
ATOM    686  C6    U    22      74.500  22.157  24.362  1.00  0.00           C  
ATOM    687  H6    U    22      75.382  22.772  24.469  1.00  0.00           H  
ATOM    688  C5    U    22      73.345  22.702  23.922  1.00  0.00           C  
ATOM    689  H5    U    22      73.157  23.693  23.537  1.00  0.00           H  
ATOM    690  C4    U    22      72.181  21.806  23.706  1.00  0.00           C  
ATOM    691  O4    U    22      71.054  22.097  23.405  1.00  0.00           O  
ATOM    692  N3    U    22      72.470  20.493  23.903  1.00  0.00           N  
ATOM    693  H3    U    22      71.847  19.864  23.418  1.00  0.00           H  
ATOM    694  C2    U    22      73.715  19.957  24.291  1.00  0.00           C  
ATOM    695  O2    U    22      73.977  18.763  24.288  1.00  0.00           O  
ATOM    696  C3'   U    22      78.372  20.363  25.303  1.00  0.00           C  
ATOM    697  H3'   U    22      79.208  20.812  24.767  1.00  0.00           H  
ATOM    698  C2'   U    22      77.162  20.305  24.372  1.00  0.00           C  
ATOM    699  H2'   U    22      77.204  21.235  23.806  1.00  0.00           H  
ATOM    700  O2'   U    22      77.058  19.260  23.395  1.00  0.00           O  
ATOM    701 HO2'   U    22      77.920  19.307  22.974  1.00  0.00           H  
ATOM    702  O3'   U    22      78.765  19.053  25.705  1.00  0.00           O  
ATOM    703  P     A    23      80.025  18.719  26.649  1.00  0.00           P  
ATOM    704  OP1   A    23      79.711  17.475  27.307  1.00  0.00           O  
ATOM    705  OP2   A    23      80.348  19.926  27.439  1.00  0.00           O  
ATOM    706  O5'   A    23      81.213  18.396  25.608  1.00  0.00           O  
ATOM    707  C5'   A    23      82.229  19.307  25.391  1.00  0.00           C  
ATOM    708  H5'   A    23      82.865  19.329  26.276  1.00  0.00           H  
ATOM    709 H5''   A    23      81.882  20.340  25.411  1.00  0.00           H  
ATOM    710  C4'   A    23      83.096  18.920  24.216  1.00  0.00           C  
ATOM    711  H4'   A    23      83.930  19.620  24.268  1.00  0.00           H  
ATOM    712  O4'   A    23      83.512  17.552  24.201  1.00  0.00           O  
ATOM    713  C1'   A    23      83.667  17.263  22.796  1.00  0.00           C  
ATOM    714  H1'   A    23      84.714  17.087  22.550  1.00  0.00           H  
ATOM    715  N9    A    23      82.802  16.012  22.561  1.00  0.00           N  
ATOM    716  C8    A    23      82.090  15.313  23.511  1.00  0.00           C  
ATOM    717  H8    A    23      82.056  15.665  24.532  1.00  0.00           H  
ATOM    718  N7    A    23      81.522  14.195  23.112  1.00  0.00           N  
ATOM    719  C5    A    23      81.931  14.178  21.748  1.00  0.00           C  
ATOM    720  C6    A    23      81.575  13.335  20.659  1.00  0.00           C  
ATOM    721  N6    A    23      80.867  12.239  20.752  1.00  0.00           N  
ATOM    722  H61   A    23      80.473  11.729  19.974  1.00  0.00           H  
ATOM    723  H62   A    23      80.362  12.103  21.615  1.00  0.00           H  
ATOM    724  N1    A    23      82.143  13.538  19.418  1.00  0.00           N  
ATOM    725  C2    A    23      82.958  14.593  19.322  1.00  0.00           C  
ATOM    726  H2    A    23      83.493  14.693  18.389  1.00  0.00           H  
ATOM    727  N3    A    23      83.290  15.495  20.267  1.00  0.00           N  
ATOM    728  C4    A    23      82.641  15.296  21.420  1.00  0.00           C  
ATOM    729  C3'   A    23      82.284  19.048  22.964  1.00  0.00           C  
ATOM    730  H3'   A    23      81.378  18.453  23.080  1.00  0.00           H  
ATOM    731  C2'   A    23      83.241  18.382  21.902  1.00  0.00           C  
ATOM    732  H2'   A    23      82.725  17.973  21.033  1.00  0.00           H  
ATOM    733  O2'   A    23      84.275  19.280  21.493  1.00  0.00           O  
ATOM    734 HO2'   A    23      83.960  20.186  21.445  1.00  0.00           H  
ATOM    735  O3'   A    23      81.805  20.412  22.721  1.00  0.00           O  
ATOM    736  P     A    24      80.512  20.639  21.814  1.00  0.00           P  
ATOM    737  OP1   A    24      80.298  22.095  21.791  1.00  0.00           O  
ATOM    738  OP2   A    24      79.422  19.693  22.202  1.00  0.00           O  
ATOM    739  O5'   A    24      81.041  20.195  20.408  1.00  0.00           O  
ATOM    740  C5'   A    24      82.049  21.056  19.778  1.00  0.00           C  
ATOM    741  H5'   A    24      82.985  21.151  20.327  1.00  0.00           H  
ATOM    742 H5''   A    24      81.652  22.072  19.789  1.00  0.00           H  
ATOM    743  C4'   A    24      82.288  20.509  18.305  1.00  0.00           C  
ATOM    744  H4'   A    24      83.010  21.165  17.818  1.00  0.00           H  
ATOM    745  O4'   A    24      82.807  19.183  18.337  1.00  0.00           O  
ATOM    746  C1'   A    24      82.189  18.357  17.344  1.00  0.00           C  
ATOM    747  H1'   A    24      82.985  17.922  16.739  1.00  0.00           H  
ATOM    748  N9    A    24      81.289  17.258  17.903  1.00  0.00           N  
ATOM    749  C8    A    24      80.743  17.154  19.199  1.00  0.00           C  
ATOM    750  H8    A    24      81.198  17.755  19.972  1.00  0.00           H  
ATOM    751  N7    A    24      79.835  16.261  19.313  1.00  0.00           N  
ATOM    752  C5    A    24      79.766  15.633  18.050  1.00  0.00           C  
ATOM    753  C6    A    24      79.113  14.575  17.451  1.00  0.00           C  
ATOM    754  N6    A    24      78.186  13.831  18.059  1.00  0.00           N  
ATOM    755  H61   A    24      77.899  12.956  17.643  1.00  0.00           H  
ATOM    756  H62   A    24      77.860  14.042  18.992  1.00  0.00           H  
ATOM    757  N1    A    24      79.465  14.162  16.242  1.00  0.00           N  
ATOM    758  C2    A    24      80.396  14.835  15.528  1.00  0.00           C  
ATOM    759  H2    A    24      80.617  14.417  14.557  1.00  0.00           H  
ATOM    760  N3    A    24      80.987  15.995  15.858  1.00  0.00           N  
ATOM    761  C4    A    24      80.699  16.272  17.187  1.00  0.00           C  
ATOM    762  C3'   A    24      80.967  20.463  17.469  1.00  0.00           C  
ATOM    763  H3'   A    24      80.192  20.137  18.164  1.00  0.00           H  
ATOM    764  C2'   A    24      81.332  19.294  16.454  1.00  0.00           C  
ATOM    765  H2'   A    24      80.416  18.904  16.011  1.00  0.00           H  
ATOM    766  O2'   A    24      82.170  19.753  15.394  1.00  0.00           O  
ATOM    767 HO2'   A    24      82.850  20.350  15.713  1.00  0.00           H  
ATOM    768  O3'   A    24      80.765  21.676  16.879  1.00  0.00           O  
ATOM    769  P     A    25      79.264  22.221  16.669  1.00  0.00           P  
ATOM    770  OP1   A    25      79.379  23.634  16.311  1.00  0.00           O  
ATOM    771  OP2   A    25      78.434  21.887  17.837  1.00  0.00           O  
ATOM    772  O5'   A    25      78.834  21.266  15.409  1.00  0.00           O  
ATOM    773  C5'   A    25      79.493  21.561  14.160  1.00  0.00           C  
ATOM    774  H5'   A    25      80.577  21.469  14.220  1.00  0.00           H  
ATOM    775 H5''   A    25      79.230  22.569  13.836  1.00  0.00           H  
ATOM    776  C4'   A    25      79.153  20.594  13.068  1.00  0.00           C  
ATOM    777  H4'   A    25      79.544  21.071  12.169  1.00  0.00           H  
ATOM    778  O4'   A    25      79.698  19.307  13.325  1.00  0.00           O  
ATOM    779  C1'   A    25      78.823  18.303  12.821  1.00  0.00           C  
ATOM    780  H1'   A    25      79.340  17.674  12.096  1.00  0.00           H  
ATOM    781  N9    A    25      78.172  17.580  13.895  1.00  0.00           N  
ATOM    782  C8    A    25      77.930  18.031  15.191  1.00  0.00           C  
ATOM    783  H8    A    25      78.314  18.955  15.597  1.00  0.00           H  
ATOM    784  N7    A    25      77.477  17.126  15.960  1.00  0.00           N  
ATOM    785  C5    A    25      77.186  16.116  15.082  1.00  0.00           C  
ATOM    786  C6    A    25      76.553  14.813  15.208  1.00  0.00           C  
ATOM    787  N6    A    25      75.877  14.345  16.237  1.00  0.00           N  
ATOM    788  H61   A    25      75.217  13.596  16.086  1.00  0.00           H  
ATOM    789  H62   A    25      76.118  14.444  17.213  1.00  0.00           H  
ATOM    790  N1    A    25      76.399  14.122  14.070  1.00  0.00           N  
ATOM    791  C2    A    25      76.795  14.531  12.871  1.00  0.00           C  
ATOM    792  H2    A    25      76.707  13.844  12.042  1.00  0.00           H  
ATOM    793  N3    A    25      77.443  15.659  12.635  1.00  0.00           N  
ATOM    794  C4    A    25      77.547  16.421  13.802  1.00  0.00           C  
ATOM    795  C3'   A    25      77.636  20.368  12.811  1.00  0.00           C  
ATOM    796  H3'   A    25      77.262  20.206  13.822  1.00  0.00           H  
ATOM    797  C2'   A    25      77.660  19.080  12.116  1.00  0.00           C  
ATOM    798  H2'   A    25      76.741  18.512  12.261  1.00  0.00           H  
ATOM    799  O2'   A    25      77.839  19.062  10.742  1.00  0.00           O  
ATOM    800 HO2'   A    25      77.425  18.307  10.317  1.00  0.00           H  
ATOM    801  O3'   A    25      76.950  21.385  12.194  1.00  0.00           O  
ATOM    802  P     U    26      75.485  21.733  12.669  1.00  0.00           P  
ATOM    803  OP1   U    26      74.825  22.806  11.911  1.00  0.00           O  
ATOM    804  OP2   U    26      75.375  21.843  14.193  1.00  0.00           O  
ATOM    805  O5'   U    26      74.694  20.367  12.366  1.00  0.00           O  
ATOM    806  C5'   U    26      74.493  19.787  11.114  1.00  0.00           C  
ATOM    807  H5'   U    26      75.430  19.637  10.577  1.00  0.00           H  
ATOM    808 H5''   U    26      73.953  20.547  10.548  1.00  0.00           H  
ATOM    809  C4'   U    26      73.681  18.531  11.040  1.00  0.00           C  
ATOM    810  H4'   U    26      73.582  18.216  10.001  1.00  0.00           H  
ATOM    811  O4'   U    26      74.234  17.440  11.689  1.00  0.00           O  
ATOM    812  C1'   U    26      73.168  16.494  12.042  1.00  0.00           C  
ATOM    813  H1'   U    26      73.273  15.525  11.554  1.00  0.00           H  
ATOM    814  N1    U    26      73.115  16.289  13.462  1.00  0.00           N  
ATOM    815  C6    U    26      73.763  17.064  14.396  1.00  0.00           C  
ATOM    816  H6    U    26      74.235  17.982  14.078  1.00  0.00           H  
ATOM    817  C5    U    26      73.703  16.812  15.745  1.00  0.00           C  
ATOM    818  H5    U    26      74.155  17.546  16.396  1.00  0.00           H  
ATOM    819  C4    U    26      72.951  15.740  16.239  1.00  0.00           C  
ATOM    820  O4    U    26      72.754  15.455  17.438  1.00  0.00           O  
ATOM    821  N3    U    26      72.332  14.942  15.281  1.00  0.00           N  
ATOM    822  H3    U    26      71.846  14.146  15.668  1.00  0.00           H  
ATOM    823  C2    U    26      72.401  15.165  13.883  1.00  0.00           C  
ATOM    824  O2    U    26      71.739  14.383  13.183  1.00  0.00           O  
ATOM    825  C3'   U    26      72.317  18.630  11.734  1.00  0.00           C  
ATOM    826  H3'   U    26      72.339  19.040  12.743  1.00  0.00           H  
ATOM    827  C2'   U    26      71.818  17.175  11.547  1.00  0.00           C  
ATOM    828  H2'   U    26      70.969  16.925  12.183  1.00  0.00           H  
ATOM    829  O2'   U    26      71.578  16.746  10.190  1.00  0.00           O  
ATOM    830 HO2'   U    26      70.911  17.327   9.819  1.00  0.00           H  
ATOM    831  O3'   U    26      71.404  19.481  11.024  1.00  0.00           O  
ATOM    832  P     G    27      70.415  20.352  11.960  1.00  0.00           P  
ATOM    833  OP1   G    27      70.090  21.534  11.148  1.00  0.00           O  
ATOM    834  OP2   G    27      70.991  20.586  13.273  1.00  0.00           O  
ATOM    835  O5'   G    27      69.257  19.251  12.225  1.00  0.00           O  
ATOM    836  C5'   G    27      68.393  18.879  11.197  1.00  0.00           C  
ATOM    837  H5'   G    27      68.985  18.572  10.335  1.00  0.00           H  
ATOM    838 H5''   G    27      67.791  19.708  10.823  1.00  0.00           H  
ATOM    839  C4'   G    27      67.514  17.692  11.654  1.00  0.00           C  
ATOM    840  H4'   G    27      66.889  17.485  10.785  1.00  0.00           H  
ATOM    841  O4'   G    27      68.334  16.556  11.938  1.00  0.00           O  
ATOM    842  C1'   G    27      67.763  15.707  12.856  1.00  0.00           C  
ATOM    843  H1'   G    27      67.655  14.683  12.498  1.00  0.00           H  
ATOM    844  N9    G    27      68.378  15.677  14.201  1.00  0.00           N  
ATOM    845  C8    G    27      69.322  16.537  14.670  1.00  0.00           C  
ATOM    846  H8    G    27      69.671  17.377  14.088  1.00  0.00           H  
ATOM    847  N7    G    27      69.751  16.253  15.846  1.00  0.00           N  
ATOM    848  C5    G    27      69.047  15.105  16.271  1.00  0.00           C  
ATOM    849  C6    G    27      69.032  14.412  17.537  1.00  0.00           C  
ATOM    850  O6    G    27      69.727  14.549  18.479  1.00  0.00           O  
ATOM    851  N1    G    27      68.056  13.419  17.584  1.00  0.00           N  
ATOM    852  H1    G    27      68.121  12.844  18.412  1.00  0.00           H  
ATOM    853  C2    G    27      67.270  13.091  16.535  1.00  0.00           C  
ATOM    854  N2    G    27      66.358  12.219  16.687  1.00  0.00           N  
ATOM    855  H21   G    27      66.310  11.667  17.531  1.00  0.00           H  
ATOM    856  H22   G    27      65.846  12.052  15.832  1.00  0.00           H  
ATOM    857  N3    G    27      67.282  13.684  15.352  1.00  0.00           N  
ATOM    858  C4    G    27      68.215  14.716  15.285  1.00  0.00           C  
ATOM    859  C3'   G    27      66.636  17.825  12.855  1.00  0.00           C  
ATOM    860  H3'   G    27      67.333  18.139  13.633  1.00  0.00           H  
ATOM    861  C2'   G    27      66.386  16.358  13.094  1.00  0.00           C  
ATOM    862  H2'   G    27      66.044  16.150  14.108  1.00  0.00           H  
ATOM    863  O2'   G    27      65.396  15.857  12.114  1.00  0.00           O  
ATOM    864 HO2'   G    27      65.818  15.702  11.265  1.00  0.00           H  
ATOM    865  O3'   G    27      65.395  18.507  12.726  1.00  0.00           O  
ATOM    866  P     C    28      64.564  18.847  13.977  1.00  0.00           P  
ATOM    867  OP1   C    28      63.283  19.348  13.441  1.00  0.00           O  
ATOM    868  OP2   C    28      65.348  19.801  14.766  1.00  0.00           O  
ATOM    869  O5'   C    28      64.161  17.497  14.814  1.00  0.00           O  
ATOM    870  C5'   C    28      63.196  16.657  14.372  1.00  0.00           C  
ATOM    871  H5'   C    28      63.431  16.172  13.425  1.00  0.00           H  
ATOM    872 H5''   C    28      62.298  17.227  14.137  1.00  0.00           H  
ATOM    873  C4'   C    28      62.827  15.558  15.395  1.00  0.00           C  
ATOM    874  H4'   C    28      62.083  14.896  14.952  1.00  0.00           H  
ATOM    875  O4'   C    28      63.989  14.861  15.874  1.00  0.00           O  
ATOM    876  C1'   C    28      63.801  14.519  17.200  1.00  0.00           C  
ATOM    877  H1'   C    28      63.925  13.436  17.215  1.00  0.00           H  
ATOM    878  N1    C    28      64.762  15.172  18.113  1.00  0.00           N  
ATOM    879  C6    C    28      65.483  16.288  17.821  1.00  0.00           C  
ATOM    880  H6    C    28      65.237  16.854  16.935  1.00  0.00           H  
ATOM    881  C5    C    28      66.526  16.693  18.580  1.00  0.00           C  
ATOM    882  H5    C    28      67.207  17.444  18.205  1.00  0.00           H  
ATOM    883  C4    C    28      66.898  15.817  19.623  1.00  0.00           C  
ATOM    884  N4    C    28      67.969  16.118  20.391  1.00  0.00           N  
ATOM    885  H41   C    28      68.178  15.466  21.133  1.00  0.00           H  
ATOM    886  H42   C    28      68.216  17.094  20.317  1.00  0.00           H  
ATOM    887  N3    C    28      66.199  14.787  20.006  1.00  0.00           N  
ATOM    888  C2    C    28      65.111  14.524  19.274  1.00  0.00           C  
ATOM    889  O2    C    28      64.442  13.530  19.610  1.00  0.00           O  
ATOM    890  C3'   C    28      62.178  16.172  16.658  1.00  0.00           C  
ATOM    891  H3'   C    28      62.788  17.027  16.950  1.00  0.00           H  
ATOM    892  C2'   C    28      62.428  15.002  17.600  1.00  0.00           C  
ATOM    893  H2'   C    28      62.343  15.423  18.602  1.00  0.00           H  
ATOM    894  O2'   C    28      61.531  13.874  17.403  1.00  0.00           O  
ATOM    895 HO2'   C    28      61.533  13.482  18.279  1.00  0.00           H  
ATOM    896  O3'   C    28      60.844  16.346  16.314  1.00  0.00           O  
ATOM    897  P     C    29      59.938  17.366  17.070  1.00  0.00           P  
ATOM    898  OP1   C    29      58.624  17.384  16.474  1.00  0.00           O  
ATOM    899  OP2   C    29      60.673  18.615  17.245  1.00  0.00           O  
ATOM    900  O5'   C    29      59.843  16.691  18.516  1.00  0.00           O  
ATOM    901  C5'   C    29      59.088  15.561  18.795  1.00  0.00           C  
ATOM    902  H5'   C    29      59.361  14.696  18.190  1.00  0.00           H  
ATOM    903 H5''   C    29      58.026  15.794  18.721  1.00  0.00           H  
ATOM    904  C4'   C    29      59.537  15.117  20.219  1.00  0.00           C  
ATOM    905  H4'   C    29      58.955  14.216  20.415  1.00  0.00           H  
ATOM    906  O4'   C    29      60.908  14.783  20.291  1.00  0.00           O  
ATOM    907  C1'   C    29      61.337  14.750  21.590  1.00  0.00           C  
ATOM    908  H1'   C    29      61.467  13.688  21.799  1.00  0.00           H  
ATOM    909  N1    C    29      62.585  15.436  21.791  1.00  0.00           N  
ATOM    910  C6    C    29      62.873  16.610  21.099  1.00  0.00           C  
ATOM    911  H6    C    29      62.182  17.038  20.388  1.00  0.00           H  
ATOM    912  C5    C    29      63.970  17.299  21.368  1.00  0.00           C  
ATOM    913  H5    C    29      64.074  18.258  20.884  1.00  0.00           H  
ATOM    914  C4    C    29      64.914  16.744  22.314  1.00  0.00           C  
ATOM    915  N4    C    29      66.067  17.248  22.641  1.00  0.00           N  
ATOM    916  H41   C    29      66.643  16.769  23.317  1.00  0.00           H  
ATOM    917  H42   C    29      66.343  18.114  22.199  1.00  0.00           H  
ATOM    918  N3    C    29      64.640  15.664  22.965  1.00  0.00           N  
ATOM    919  C2    C    29      63.473  15.042  22.727  1.00  0.00           C  
ATOM    920  O2    C    29      63.233  14.160  23.523  1.00  0.00           O  
ATOM    921  C3'   C    29      59.365  16.060  21.397  1.00  0.00           C  
ATOM    922  H3'   C    29      59.772  17.033  21.122  1.00  0.00           H  
ATOM    923  C2'   C    29      60.224  15.369  22.483  1.00  0.00           C  
ATOM    924  H2'   C    29      60.587  16.088  23.218  1.00  0.00           H  
ATOM    925  O2'   C    29      59.623  14.221  23.200  1.00  0.00           O  
ATOM    926 HO2'   C    29      59.776  14.298  24.145  1.00  0.00           H  
ATOM    927  O3'   C    29      58.034  16.309  21.734  1.00  0.00           O  
ATOM    928  P     C    30      57.637  17.605  22.621  1.00  0.00           P  
ATOM    929  OP1   C    30      56.177  17.515  22.757  1.00  0.00           O  
ATOM    930  OP2   C    30      58.353  18.831  22.114  1.00  0.00           O  
ATOM    931  O5'   C    30      58.313  17.411  24.106  1.00  0.00           O  
ATOM    932  C5'   C    30      57.761  16.588  25.065  1.00  0.00           C  
ATOM    933  H5'   C    30      57.356  15.722  24.541  1.00  0.00           H  
ATOM    934 H5''   C    30      56.946  17.135  25.538  1.00  0.00           H  
ATOM    935  C4'   C    30      58.674  16.075  26.182  1.00  0.00           C  
ATOM    936  H4'   C    30      58.153  15.211  26.594  1.00  0.00           H  
ATOM    937  O4'   C    30      59.933  15.491  25.850  1.00  0.00           O  
ATOM    938  C1'   C    30      60.924  15.717  26.939  1.00  0.00           C  
ATOM    939  H1'   C    30      61.343  14.736  27.160  1.00  0.00           H  
ATOM    940  N1    C    30      61.999  16.673  26.518  1.00  0.00           N  
ATOM    941  C6    C    30      61.872  17.453  25.461  1.00  0.00           C  
ATOM    942  H6    C    30      60.908  17.472  24.974  1.00  0.00           H  
ATOM    943  C5    C    30      62.815  18.236  24.928  1.00  0.00           C  
ATOM    944  H5    C    30      62.627  18.759  24.002  1.00  0.00           H  
ATOM    945  C4    C    30      64.056  18.374  25.692  1.00  0.00           C  
ATOM    946  N4    C    30      64.946  19.223  25.299  1.00  0.00           N  
ATOM    947  H41   C    30      65.806  19.212  25.830  1.00  0.00           H  
ATOM    948  H42   C    30      65.046  19.384  24.307  1.00  0.00           H  
ATOM    949  N3    C    30      64.178  17.652  26.770  1.00  0.00           N  
ATOM    950  C2    C    30      63.250  16.788  27.215  1.00  0.00           C  
ATOM    951  O2    C    30      63.527  16.160  28.192  1.00  0.00           O  
ATOM    952  C3'   C    30      59.023  17.003  27.342  1.00  0.00           C  
ATOM    953  H3'   C    30      59.541  17.831  26.857  1.00  0.00           H  
ATOM    954  C2'   C    30      60.166  16.302  28.065  1.00  0.00           C  
ATOM    955  H2'   C    30      60.796  17.019  28.591  1.00  0.00           H  
ATOM    956  O2'   C    30      59.567  15.346  28.928  1.00  0.00           O  
ATOM    957 HO2'   C    30      58.714  15.070  28.584  1.00  0.00           H  
ATOM    958  O3'   C    30      57.968  17.393  28.193  1.00  0.00           O  
ATOM    959  P     G    31      57.970  18.832  28.878  1.00  0.00           P  
ATOM    960  OP1   G    31      56.735  19.051  29.600  1.00  0.00           O  
ATOM    961  OP2   G    31      58.189  19.847  27.834  1.00  0.00           O  
ATOM    962  O5'   G    31      59.160  18.911  29.903  1.00  0.00           O  
ATOM    963  C5'   G    31      59.166  18.238  31.126  1.00  0.00           C  
ATOM    964  H5'   G    31      59.102  17.193  30.819  1.00  0.00           H  
ATOM    965 H5''   G    31      58.233  18.488  31.631  1.00  0.00           H  
ATOM    966  C4'   G    31      60.418  18.550  32.000  1.00  0.00           C  
ATOM    967  H4'   G    31      60.160  18.233  33.010  1.00  0.00           H  
ATOM    968  O4'   G    31      61.612  17.956  31.566  1.00  0.00           O  
ATOM    969  C1'   G    31      62.713  18.811  31.876  1.00  0.00           C  
ATOM    970  H1'   G    31      63.573  18.282  32.287  1.00  0.00           H  
ATOM    971  N9    G    31      63.294  19.348  30.637  1.00  0.00           N  
ATOM    972  C8    G    31      62.649  19.370  29.390  1.00  0.00           C  
ATOM    973  H8    G    31      61.649  19.005  29.209  1.00  0.00           H  
ATOM    974  N7    G    31      63.236  20.152  28.550  1.00  0.00           N  
ATOM    975  C5    G    31      64.398  20.576  29.216  1.00  0.00           C  
ATOM    976  C6    G    31      65.446  21.430  28.779  1.00  0.00           C  
ATOM    977  O6    G    31      65.560  21.894  27.690  1.00  0.00           O  
ATOM    978  N1    G    31      66.478  21.500  29.734  1.00  0.00           N  
ATOM    979  H1    G    31      67.172  22.230  29.670  1.00  0.00           H  
ATOM    980  C2    G    31      66.362  20.902  30.950  1.00  0.00           C  
ATOM    981  N2    G    31      67.290  21.178  31.824  1.00  0.00           N  
ATOM    982  H21   G    31      67.978  21.909  31.712  1.00  0.00           H  
ATOM    983  H22   G    31      67.123  20.909  32.783  1.00  0.00           H  
ATOM    984  N3    G    31      65.369  20.136  31.436  1.00  0.00           N  
ATOM    985  C4    G    31      64.450  19.980  30.456  1.00  0.00           C  
ATOM    986  C3'   G    31      60.650  19.987  32.311  1.00  0.00           C  
ATOM    987  H3'   G    31      60.572  20.558  31.386  1.00  0.00           H  
ATOM    988  C2'   G    31      62.103  19.852  32.772  1.00  0.00           C  
ATOM    989  H2'   G    31      62.579  20.832  32.746  1.00  0.00           H  
ATOM    990  O2'   G    31      62.231  19.192  34.061  1.00  0.00           O  
ATOM    991 HO2'   G    31      61.652  19.663  34.664  1.00  0.00           H  
ATOM    992  O3'   G    31      59.882  20.524  33.397  1.00  0.00           O  
ATOM    993  P     A    32      59.468  22.042  33.409  1.00  0.00           P  
ATOM    994  OP1   A    32      58.569  22.294  34.572  1.00  0.00           O  
ATOM    995  OP2   A    32      58.989  22.448  32.067  1.00  0.00           O  
ATOM    996  O5'   A    32      60.812  22.857  33.553  1.00  0.00           O  
ATOM    997  C5'   A    32      61.605  22.704  34.746  1.00  0.00           C  
ATOM    998  H5'   A    32      61.768  21.640  34.917  1.00  0.00           H  
ATOM    999 H5''   A    32      61.091  23.170  35.587  1.00  0.00           H  
ATOM   1000  C4'   A    32      63.007  23.429  34.669  1.00  0.00           C  
ATOM   1001  H4'   A    32      63.552  23.278  35.601  1.00  0.00           H  
ATOM   1002  O4'   A    32      63.708  22.778  33.696  1.00  0.00           O  
ATOM   1003  C1'   A    32      64.432  23.700  32.905  1.00  0.00           C  
ATOM   1004  H1'   A    32      65.493  23.454  32.851  1.00  0.00           H  
ATOM   1005  N9    A    32      63.907  23.787  31.524  1.00  0.00           N  
ATOM   1006  C8    A    32      62.774  23.286  30.942  1.00  0.00           C  
ATOM   1007  H8    A    32      62.005  22.674  31.390  1.00  0.00           H  
ATOM   1008  N7    A    32      62.743  23.494  29.646  1.00  0.00           N  
ATOM   1009  C5    A    32      63.816  24.279  29.369  1.00  0.00           C  
ATOM   1010  C6    A    32      64.341  24.900  28.191  1.00  0.00           C  
ATOM   1011  N6    A    32      63.859  24.798  27.015  1.00  0.00           N  
ATOM   1012  H61   A    32      64.364  25.285  26.288  1.00  0.00           H  
ATOM   1013  H62   A    32      63.124  24.159  26.748  1.00  0.00           H  
ATOM   1014  N1    A    32      65.543  25.512  28.290  1.00  0.00           N  
ATOM   1015  C2    A    32      66.235  25.546  29.411  1.00  0.00           C  
ATOM   1016  H2    A    32      67.237  25.949  29.449  1.00  0.00           H  
ATOM   1017  N3    A    32      65.792  24.999  30.562  1.00  0.00           N  
ATOM   1018  C4    A    32      64.550  24.498  30.489  1.00  0.00           C  
ATOM   1019  C3'   A    32      63.008  24.947  34.402  1.00  0.00           C  
ATOM   1020  H3'   A    32      62.181  25.163  33.726  1.00  0.00           H  
ATOM   1021  C2'   A    32      64.397  25.028  33.690  1.00  0.00           C  
ATOM   1022  H2'   A    32      64.343  25.895  33.031  1.00  0.00           H  
ATOM   1023  O2'   A    32      65.322  25.170  34.677  1.00  0.00           O  
ATOM   1024 HO2'   A    32      65.764  25.982  34.417  1.00  0.00           H  
ATOM   1025  O3'   A    32      62.785  25.684  35.572  1.00  0.00           O  
ATOM   1026  P     A    33      62.180  27.130  35.402  1.00  0.00           P  
ATOM   1027  OP1   A    33      62.027  27.794  36.713  1.00  0.00           O  
ATOM   1028  OP2   A    33      61.046  27.083  34.530  1.00  0.00           O  
ATOM   1029  O5'   A    33      63.398  27.845  34.669  1.00  0.00           O  
ATOM   1030  C5'   A    33      64.520  28.220  35.398  1.00  0.00           C  
ATOM   1031  H5'   A    33      64.952  27.311  35.818  1.00  0.00           H  
ATOM   1032 H5''   A    33      64.211  28.887  36.203  1.00  0.00           H  
ATOM   1033  C4'   A    33      65.446  28.881  34.402  1.00  0.00           C  
ATOM   1034  H4'   A    33      66.465  28.971  34.779  1.00  0.00           H  
ATOM   1035  O4'   A    33      65.509  28.077  33.254  1.00  0.00           O  
ATOM   1036  C1'   A    33      65.645  28.824  32.038  1.00  0.00           C  
ATOM   1037  H1'   A    33      66.543  28.402  31.586  1.00  0.00           H  
ATOM   1038  N9    A    33      64.483  28.462  31.074  1.00  0.00           N  
ATOM   1039  C8    A    33      63.421  27.664  31.258  1.00  0.00           C  
ATOM   1040  H8    A    33      63.156  27.160  32.177  1.00  0.00           H  
ATOM   1041  N7    A    33      62.673  27.366  30.201  1.00  0.00           N  
ATOM   1042  C5    A    33      63.359  28.144  29.233  1.00  0.00           C  
ATOM   1043  C6    A    33      63.253  28.312  27.794  1.00  0.00           C  
ATOM   1044  N6    A    33      62.329  27.812  26.997  1.00  0.00           N  
ATOM   1045  H61   A    33      62.261  28.059  26.020  1.00  0.00           H  
ATOM   1046  H62   A    33      61.657  27.187  27.418  1.00  0.00           H  
ATOM   1047  N1    A    33      64.002  29.150  27.076  1.00  0.00           N  
ATOM   1048  C2    A    33      64.836  29.844  27.807  1.00  0.00           C  
ATOM   1049  H2    A    33      65.461  30.563  27.297  1.00  0.00           H  
ATOM   1050  N3    A    33      65.127  29.759  29.081  1.00  0.00           N  
ATOM   1051  C4    A    33      64.369  28.863  29.794  1.00  0.00           C  
ATOM   1052  C3'   A    33      64.914  30.227  33.813  1.00  0.00           C  
ATOM   1053  H3'   A    33      63.852  30.050  33.637  1.00  0.00           H  
ATOM   1054  C2'   A    33      65.644  30.281  32.508  1.00  0.00           C  
ATOM   1055  H2'   A    33      65.034  30.963  31.916  1.00  0.00           H  
ATOM   1056  O2'   A    33      67.066  30.578  32.534  1.00  0.00           O  
ATOM   1057 HO2'   A    33      67.319  30.747  31.623  1.00  0.00           H  
ATOM   1058  O3'   A    33      64.978  31.300  34.679  1.00  0.00           O  
ATOM   1059  P     U    34      63.909  32.504  34.623  1.00  0.00           P  
ATOM   1060  OP1   U    34      64.263  33.407  35.745  1.00  0.00           O  
ATOM   1061  OP2   U    34      62.605  31.838  34.556  1.00  0.00           O  
ATOM   1062  O5'   U    34      64.109  33.313  33.258  1.00  0.00           O  
ATOM   1063  C5'   U    34      65.250  34.035  32.878  1.00  0.00           C  
ATOM   1064  H5'   U    34      66.136  33.451  33.129  1.00  0.00           H  
ATOM   1065 H5''   U    34      65.315  34.964  33.445  1.00  0.00           H  
ATOM   1066  C4'   U    34      65.376  34.404  31.399  1.00  0.00           C  
ATOM   1067  H4'   U    34      66.269  35.011  31.247  1.00  0.00           H  
ATOM   1068  O4'   U    34      65.437  33.284  30.536  1.00  0.00           O  
ATOM   1069  C1'   U    34      64.692  33.568  29.316  1.00  0.00           C  
ATOM   1070  H1'   U    34      65.257  33.327  28.415  1.00  0.00           H  
ATOM   1071  N1    U    34      63.405  32.836  29.163  1.00  0.00           N  
ATOM   1072  C6    U    34      62.752  32.129  30.205  1.00  0.00           C  
ATOM   1073  H6    U    34      63.083  32.227  31.228  1.00  0.00           H  
ATOM   1074  C5    U    34      61.742  31.321  29.896  1.00  0.00           C  
ATOM   1075  H5    U    34      61.208  30.720  30.617  1.00  0.00           H  
ATOM   1076  C4    U    34      61.188  31.148  28.583  1.00  0.00           C  
ATOM   1077  O4    U    34      60.140  30.546  28.278  1.00  0.00           O  
ATOM   1078  N3    U    34      61.844  31.904  27.598  1.00  0.00           N  
ATOM   1079  H3    U    34      61.453  31.855  26.668  1.00  0.00           H  
ATOM   1080  C2    U    34      62.907  32.747  27.844  1.00  0.00           C  
ATOM   1081  O2    U    34      63.430  33.410  27.035  1.00  0.00           O  
ATOM   1082  C3'   U    34      64.200  35.240  30.868  1.00  0.00           C  
ATOM   1083  H3'   U    34      63.278  34.728  31.142  1.00  0.00           H  
ATOM   1084  C2'   U    34      64.343  35.029  29.405  1.00  0.00           C  
ATOM   1085  H2'   U    34      63.466  35.361  28.848  1.00  0.00           H  
ATOM   1086  O2'   U    34      65.473  35.760  28.980  1.00  0.00           O  
ATOM   1087 HO2'   U    34      65.423  36.577  29.482  1.00  0.00           H  
ATOM   1088  O3'   U    34      64.348  36.614  31.161  1.00  0.00           O  
ATOM   1089  P     A    35      63.054  37.464  31.538  1.00  0.00           P  
ATOM   1090  OP1   A    35      63.508  38.710  32.232  1.00  0.00           O  
ATOM   1091  OP2   A    35      62.017  36.587  32.150  1.00  0.00           O  
ATOM   1092  O5'   A    35      62.410  37.840  30.083  1.00  0.00           O  
ATOM   1093  C5'   A    35      63.095  38.856  29.364  1.00  0.00           C  
ATOM   1094  H5'   A    35      64.147  38.573  29.353  1.00  0.00           H  
ATOM   1095 H5''   A    35      63.099  39.847  29.816  1.00  0.00           H  
ATOM   1096  C4'   A    35      62.660  38.913  27.902  1.00  0.00           C  
ATOM   1097  H4'   A    35      63.266  39.702  27.456  1.00  0.00           H  
ATOM   1098  O4'   A    35      62.883  37.715  27.287  1.00  0.00           O  
ATOM   1099  C1'   A    35      61.911  37.474  26.279  1.00  0.00           C  
ATOM   1100  H1'   A    35      62.260  37.435  25.247  1.00  0.00           H  
ATOM   1101  N9    A    35      61.185  36.275  26.558  1.00  0.00           N  
ATOM   1102  C8    A    35      61.041  35.624  27.787  1.00  0.00           C  
ATOM   1103  H8    A    35      61.557  36.076  28.621  1.00  0.00           H  
ATOM   1104  N7    A    35      60.260  34.569  27.808  1.00  0.00           N  
ATOM   1105  C5    A    35      59.820  34.560  26.405  1.00  0.00           C  
ATOM   1106  C6    A    35      58.924  33.763  25.682  1.00  0.00           C  
ATOM   1107  N6    A    35      58.104  32.849  26.107  1.00  0.00           N  
ATOM   1108  H61   A    35      57.552  32.215  25.547  1.00  0.00           H  
ATOM   1109  H62   A    35      57.960  32.612  27.078  1.00  0.00           H  
ATOM   1110  N1    A    35      58.841  33.839  24.371  1.00  0.00           N  
ATOM   1111  C2    A    35      59.468  34.820  23.760  1.00  0.00           C  
ATOM   1112  H2    A    35      59.277  34.861  22.698  1.00  0.00           H  
ATOM   1113  N3    A    35      60.304  35.766  24.279  1.00  0.00           N  
ATOM   1114  C4    A    35      60.454  35.553  25.656  1.00  0.00           C  
ATOM   1115  C3'   A    35      61.142  39.118  27.844  1.00  0.00           C  
ATOM   1116  H3'   A    35      60.643  38.413  28.510  1.00  0.00           H  
ATOM   1117  C2'   A    35      60.984  38.706  26.367  1.00  0.00           C  
ATOM   1118  H2'   A    35      59.944  38.514  26.103  1.00  0.00           H  
ATOM   1119  O2'   A    35      61.460  39.646  25.445  1.00  0.00           O  
ATOM   1120 HO2'   A    35      61.341  39.462  24.511  1.00  0.00           H  
ATOM   1121  O3'   A    35      60.847  40.500  28.053  1.00  0.00           O  
ATOM   1122  P     G    36      59.364  40.975  28.306  1.00  0.00           P  
ATOM   1123  OP1   G    36      59.447  42.403  28.512  1.00  0.00           O  
ATOM   1124  OP2   G    36      58.764  40.142  29.342  1.00  0.00           O  
ATOM   1125  O5'   G    36      58.508  40.666  27.023  1.00  0.00           O  
ATOM   1126  C5'   G    36      58.582  41.491  25.861  1.00  0.00           C  
ATOM   1127  H5'   G    36      59.644  41.576  25.631  1.00  0.00           H  
ATOM   1128 H5''   G    36      58.375  42.536  26.092  1.00  0.00           H  
ATOM   1129  C4'   G    36      57.785  41.082  24.619  1.00  0.00           C  
ATOM   1130  H4'   G    36      57.862  41.875  23.875  1.00  0.00           H  
ATOM   1131  O4'   G    36      58.025  39.743  24.124  1.00  0.00           O  
ATOM   1132  C1'   G    36      56.887  38.944  23.786  1.00  0.00           C  
ATOM   1133  H1'   G    36      56.898  38.449  22.815  1.00  0.00           H  
ATOM   1134  N9    G    36      56.766  37.857  24.772  1.00  0.00           N  
ATOM   1135  C8    G    36      57.236  37.724  26.012  1.00  0.00           C  
ATOM   1136  H8    G    36      57.837  38.480  26.496  1.00  0.00           H  
ATOM   1137  N7    G    36      56.987  36.575  26.635  1.00  0.00           N  
ATOM   1138  C5    G    36      56.132  35.956  25.750  1.00  0.00           C  
ATOM   1139  C6    G    36      55.328  34.757  25.836  1.00  0.00           C  
ATOM   1140  O6    G    36      55.249  33.912  26.723  1.00  0.00           O  
ATOM   1141  N1    G    36      54.518  34.563  24.720  1.00  0.00           N  
ATOM   1142  H1    G    36      53.854  33.807  24.624  1.00  0.00           H  
ATOM   1143  C2    G    36      54.367  35.429  23.744  1.00  0.00           C  
ATOM   1144  N2    G    36      53.571  35.116  22.757  1.00  0.00           N  
ATOM   1145  H21   G    36      53.199  34.179  22.804  1.00  0.00           H  
ATOM   1146  H22   G    36      53.344  35.764  22.016  1.00  0.00           H  
ATOM   1147  N3    G    36      55.015  36.574  23.604  1.00  0.00           N  
ATOM   1148  C4    G    36      55.941  36.744  24.602  1.00  0.00           C  
ATOM   1149  C3'   G    36      56.311  40.993  24.960  1.00  0.00           C  
ATOM   1150  H3'   G    36      56.319  40.436  25.897  1.00  0.00           H  
ATOM   1151  C2'   G    36      55.808  40.044  23.935  1.00  0.00           C  
ATOM   1152  H2'   G    36      54.855  39.579  24.189  1.00  0.00           H  
ATOM   1153  O2'   G    36      55.733  40.662  22.679  1.00  0.00           O  
ATOM   1154 HO2'   G    36      55.529  39.929  22.094  1.00  0.00           H  
ATOM   1155  O3'   G    36      55.593  42.231  25.030  1.00  0.00           O  
ATOM   1156  P     A    37      54.274  42.217  25.968  1.00  0.00           P  
ATOM   1157  OP1   A    37      53.705  43.589  25.695  1.00  0.00           O  
ATOM   1158  OP2   A    37      54.582  41.878  27.358  1.00  0.00           O  
ATOM   1159  O5'   A    37      53.277  41.119  25.469  1.00  0.00           O  
ATOM   1160  C5'   A    37      52.436  41.420  24.399  1.00  0.00           C  
ATOM   1161  H5'   A    37      53.168  41.795  23.683  1.00  0.00           H  
ATOM   1162 H5''   A    37      51.804  42.252  24.707  1.00  0.00           H  
ATOM   1163  C4'   A    37      51.587  40.242  23.858  1.00  0.00           C  
ATOM   1164  H4'   A    37      51.334  40.399  22.809  1.00  0.00           H  
ATOM   1165  O4'   A    37      52.393  39.066  24.012  1.00  0.00           O  
ATOM   1166  C1'   A    37      51.484  37.982  24.233  1.00  0.00           C  
ATOM   1167  H1'   A    37      51.498  37.194  23.480  1.00  0.00           H  
ATOM   1168  N9    A    37      51.837  37.400  25.542  1.00  0.00           N  
ATOM   1169  C8    A    37      52.647  37.870  26.508  1.00  0.00           C  
ATOM   1170  H8    A    37      53.108  38.845  26.454  1.00  0.00           H  
ATOM   1171  N7    A    37      52.954  36.986  27.451  1.00  0.00           N  
ATOM   1172  C5    A    37      52.179  35.869  27.087  1.00  0.00           C  
ATOM   1173  C6    A    37      51.908  34.580  27.598  1.00  0.00           C  
ATOM   1174  N6    A    37      52.563  33.993  28.582  1.00  0.00           N  
ATOM   1175  H61   A    37      52.234  33.066  28.814  1.00  0.00           H  
ATOM   1176  H62   A    37      53.084  34.591  29.207  1.00  0.00           H  
ATOM   1177  N1    A    37      51.026  33.742  26.997  1.00  0.00           N  
ATOM   1178  C2    A    37      50.413  34.130  25.936  1.00  0.00           C  
ATOM   1179  H2    A    37      49.696  33.430  25.531  1.00  0.00           H  
ATOM   1180  N3    A    37      50.601  35.352  25.356  1.00  0.00           N  
ATOM   1181  C4    A    37      51.524  36.131  25.936  1.00  0.00           C  
ATOM   1182  C3'   A    37      50.337  39.966  24.674  1.00  0.00           C  
ATOM   1183  H3'   A    37      50.739  39.931  25.687  1.00  0.00           H  
ATOM   1184  C2'   A    37      50.055  38.527  24.317  1.00  0.00           C  
ATOM   1185  H2'   A    37      49.452  38.040  25.083  1.00  0.00           H  
ATOM   1186  O2'   A    37      49.349  38.423  23.084  1.00  0.00           O  
ATOM   1187 HO2'   A    37      48.512  38.000  23.286  1.00  0.00           H  
ATOM   1188  O3'   A    37      49.242  40.872  24.570  1.00  0.00           O  
ATOM   1189  P     A    38      48.246  40.902  25.775  1.00  0.00           P  
ATOM   1190  OP1   A    38      47.270  42.062  25.553  1.00  0.00           O  
ATOM   1191  OP2   A    38      49.064  40.902  27.038  1.00  0.00           O  
ATOM   1192  O5'   A    38      47.542  39.482  25.585  1.00  0.00           O  
ATOM   1193  C5'   A    38      46.607  39.303  24.573  1.00  0.00           C  
ATOM   1194  H5'   A    38      47.110  39.531  23.634  1.00  0.00           H  
ATOM   1195 H5''   A    38      45.852  40.075  24.726  1.00  0.00           H  
ATOM   1196  C4'   A    38      45.834  37.920  24.661  1.00  0.00           C  
ATOM   1197  H4'   A    38      45.138  37.838  23.826  1.00  0.00           H  
ATOM   1198  O4'   A    38      46.712  36.841  24.593  1.00  0.00           O  
ATOM   1199  C1'   A    38      46.326  35.893  25.587  1.00  0.00           C  
ATOM   1200  H1'   A    38      46.311  34.848  25.275  1.00  0.00           H  
ATOM   1201  N9    A    38      47.268  35.792  26.727  1.00  0.00           N  
ATOM   1202  C8    A    38      47.876  36.811  27.410  1.00  0.00           C  
ATOM   1203  H8    A    38      47.750  37.839  27.105  1.00  0.00           H  
ATOM   1204  N7    A    38      48.749  36.383  28.396  1.00  0.00           N  
ATOM   1205  C5    A    38      48.454  35.038  28.389  1.00  0.00           C  
ATOM   1206  C6    A    38      48.834  33.887  29.142  1.00  0.00           C  
ATOM   1207  N6    A    38      49.649  33.843  30.178  1.00  0.00           N  
ATOM   1208  H61   A    38      49.895  32.983  30.646  1.00  0.00           H  
ATOM   1209  H62   A    38      50.118  34.712  30.393  1.00  0.00           H  
ATOM   1210  N1    A    38      48.288  32.669  29.034  1.00  0.00           N  
ATOM   1211  C2    A    38      47.329  32.512  28.109  1.00  0.00           C  
ATOM   1212  H2    A    38      46.996  31.494  27.970  1.00  0.00           H  
ATOM   1213  N3    A    38      46.844  33.463  27.298  1.00  0.00           N  
ATOM   1214  C4    A    38      47.507  34.696  27.454  1.00  0.00           C  
ATOM   1215  C3'   A    38      45.062  37.826  26.015  1.00  0.00           C  
ATOM   1216  H3'   A    38      45.700  38.275  26.777  1.00  0.00           H  
ATOM   1217  C2'   A    38      44.895  36.275  26.148  1.00  0.00           C  
ATOM   1218  H2'   A    38      44.720  35.959  27.176  1.00  0.00           H  
ATOM   1219  O2'   A    38      43.867  35.851  25.281  1.00  0.00           O  
ATOM   1220 HO2'   A    38      43.101  36.402  25.461  1.00  0.00           H  
ATOM   1221  O3'   A    38      43.817  38.446  25.898  1.00  0.00           O  
ATOM   1222  P     C    39      43.159  39.121  27.140  1.00  0.00           P  
ATOM   1223  OP1   C    39      41.919  39.777  26.662  1.00  0.00           O  
ATOM   1224  OP2   C    39      44.153  39.937  27.937  1.00  0.00           O  
ATOM   1225  O5'   C    39      42.794  37.932  28.070  1.00  0.00           O  
ATOM   1226  C5'   C    39      41.696  37.117  27.864  1.00  0.00           C  
ATOM   1227  H5'   C    39      41.684  36.860  26.805  1.00  0.00           H  
ATOM   1228 H5''   C    39      40.756  37.624  28.084  1.00  0.00           H  
ATOM   1229  C4'   C    39      41.835  35.822  28.692  1.00  0.00           C  
ATOM   1230  H4'   C    39      41.170  34.969  28.556  1.00  0.00           H  
ATOM   1231  O4'   C    39      43.141  35.303  28.643  1.00  0.00           O  
ATOM   1232  C1'   C    39      43.310  34.532  29.810  1.00  0.00           C  
ATOM   1233  H1'   C    39      43.180  33.472  29.597  1.00  0.00           H  
ATOM   1234  N1    C    39      44.565  34.706  30.443  1.00  0.00           N  
ATOM   1235  C6    C    39      45.332  35.891  30.340  1.00  0.00           C  
ATOM   1236  H6    C    39      44.983  36.583  29.588  1.00  0.00           H  
ATOM   1237  C5    C    39      46.438  36.094  31.067  1.00  0.00           C  
ATOM   1238  H5    C    39      47.099  36.921  30.852  1.00  0.00           H  
ATOM   1239  C4    C    39      46.787  35.083  32.001  1.00  0.00           C  
ATOM   1240  N4    C    39      47.800  35.213  32.811  1.00  0.00           N  
ATOM   1241  H41   C    39      48.125  34.361  33.247  1.00  0.00           H  
ATOM   1242  H42   C    39      48.472  35.927  32.568  1.00  0.00           H  
ATOM   1243  N3    C    39      46.129  33.931  32.076  1.00  0.00           N  
ATOM   1244  C2    C    39      45.076  33.745  31.286  1.00  0.00           C  
ATOM   1245  O2    C    39      44.604  32.634  31.406  1.00  0.00           O  
ATOM   1246  C3'   C    39      41.614  36.169  30.131  1.00  0.00           C  
ATOM   1247  H3'   C    39      42.175  37.074  30.366  1.00  0.00           H  
ATOM   1248  C2'   C    39      42.208  34.927  30.796  1.00  0.00           C  
ATOM   1249  H2'   C    39      42.569  35.095  31.810  1.00  0.00           H  
ATOM   1250  O2'   C    39      41.257  33.916  30.739  1.00  0.00           O  
ATOM   1251 HO2'   C    39      40.803  33.895  31.584  1.00  0.00           H  
ATOM   1252  O3'   C    39      40.284  36.410  30.605  1.00  0.00           O  
ATOM   1253  P     C    40      40.037  36.870  32.149  1.00  0.00           P  
ATOM   1254  OP1   C    40      38.616  37.241  32.174  1.00  0.00           O  
ATOM   1255  OP2   C    40      41.088  37.900  32.476  1.00  0.00           O  
ATOM   1256  O5'   C    40      40.253  35.661  33.132  1.00  0.00           O  
ATOM   1257  C5'   C    40      39.269  34.655  33.310  1.00  0.00           C  
ATOM   1258  H5'   C    40      38.926  34.318  32.332  1.00  0.00           H  
ATOM   1259 H5''   C    40      38.395  35.196  33.672  1.00  0.00           H  
ATOM   1260  C4'   C    40      39.856  33.501  34.218  1.00  0.00           C  
ATOM   1261  H4'   C    40      39.227  32.611  34.196  1.00  0.00           H  
ATOM   1262  O4'   C    40      41.147  33.078  33.687  1.00  0.00           O  
ATOM   1263  C1'   C    40      41.934  32.561  34.766  1.00  0.00           C  
ATOM   1264  H1'   C    40      42.065  31.502  34.547  1.00  0.00           H  
ATOM   1265  N1    C    40      43.226  33.253  34.911  1.00  0.00           N  
ATOM   1266  C6    C    40      43.308  34.590  34.569  1.00  0.00           C  
ATOM   1267  H6    C    40      42.502  35.126  34.089  1.00  0.00           H  
ATOM   1268  C5    C    40      44.426  35.230  34.792  1.00  0.00           C  
ATOM   1269  H5    C    40      44.504  36.284  34.569  1.00  0.00           H  
ATOM   1270  C4    C    40      45.520  34.468  35.345  1.00  0.00           C  
ATOM   1271  N4    C    40      46.716  35.048  35.502  1.00  0.00           N  
ATOM   1272  H41   C    40      47.437  34.472  35.911  1.00  0.00           H  
ATOM   1273  H42   C    40      46.968  35.986  35.223  1.00  0.00           H  
ATOM   1274  N3    C    40      45.442  33.218  35.731  1.00  0.00           N  
ATOM   1275  C2    C    40      44.268  32.595  35.532  1.00  0.00           C  
ATOM   1276  O2    C    40      44.192  31.435  35.960  1.00  0.00           O  
ATOM   1277  C3'   C    40      40.142  33.837  35.668  1.00  0.00           C  
ATOM   1278  H3'   C    40      40.796  34.703  35.768  1.00  0.00           H  
ATOM   1279  C2'   C    40      41.089  32.622  36.071  1.00  0.00           C  
ATOM   1280  H2'   C    40      41.677  32.909  36.942  1.00  0.00           H  
ATOM   1281  O2'   C    40      40.404  31.375  36.171  1.00  0.00           O  
ATOM   1282 HO2'   C    40      41.007  30.766  36.604  1.00  0.00           H  
ATOM   1283  O3'   C    40      38.944  33.848  36.424  1.00  0.00           O  
ATOM   1284  P     C    41      38.926  34.348  37.975  1.00  0.00           P  
ATOM   1285  OP1   C    41      37.626  34.054  38.507  1.00  0.00           O  
ATOM   1286  OP2   C    41      39.255  35.784  37.868  1.00  0.00           O  
ATOM   1287  O5'   C    41      40.110  33.591  38.727  1.00  0.00           O  
ATOM   1288  C5'   C    41      39.774  32.321  39.277  1.00  0.00           C  
ATOM   1289  H5'   C    41      39.659  31.646  38.429  1.00  0.00           H  
ATOM   1290 H5''   C    41      38.919  32.301  39.953  1.00  0.00           H  
ATOM   1291  C4'   C    41      40.950  31.760  40.103  1.00  0.00           C  
ATOM   1292  H4'   C    41      40.769  30.736  40.429  1.00  0.00           H  
ATOM   1293  O4'   C    41      42.240  31.826  39.407  1.00  0.00           O  
ATOM   1294  C1'   C    41      43.290  31.954  40.325  1.00  0.00           C  
ATOM   1295  H1'   C    41      43.897  31.049  40.278  1.00  0.00           H  
ATOM   1296  N1    C    41      44.030  33.222  39.933  1.00  0.00           N  
ATOM   1297  C6    C    41      43.630  33.991  38.882  1.00  0.00           C  
ATOM   1298  H6    C    41      42.644  33.919  38.447  1.00  0.00           H  
ATOM   1299  C5    C    41      44.309  35.071  38.518  1.00  0.00           C  
ATOM   1300  H5    C    41      43.941  35.688  37.711  1.00  0.00           H  
ATOM   1301  C4    C    41      45.502  35.323  39.264  1.00  0.00           C  
ATOM   1302  N4    C    41      46.331  36.278  38.948  1.00  0.00           N  
ATOM   1303  H41   C    41      47.245  36.394  39.361  1.00  0.00           H  
ATOM   1304  H42   C    41      46.000  37.027  38.356  1.00  0.00           H  
ATOM   1305  N3    C    41      45.978  34.597  40.299  1.00  0.00           N  
ATOM   1306  C2    C    41      45.191  33.554  40.660  1.00  0.00           C  
ATOM   1307  O2    C    41      45.575  32.935  41.616  1.00  0.00           O  
ATOM   1308  C3'   C    41      41.239  32.604  41.392  1.00  0.00           C  
ATOM   1309  H3'   C    41      41.387  33.607  40.993  1.00  0.00           H  
ATOM   1310  C2'   C    41      42.642  32.007  41.735  1.00  0.00           C  
ATOM   1311  H2'   C    41      43.290  32.620  42.361  1.00  0.00           H  
ATOM   1312  O2'   C    41      42.503  30.603  42.129  1.00  0.00           O  
ATOM   1313 HO2'   C    41      41.950  30.593  42.914  1.00  0.00           H  
ATOM   1314  O3'   C    41      40.293  32.510  42.334  1.00  0.00           O  
ATOM   1315  P     U    42      39.964  33.824  43.234  1.00  0.00           P  
ATOM   1316  OP1   U    42      39.016  33.411  44.255  1.00  0.00           O  
ATOM   1317  OP2   U    42      39.678  34.931  42.344  1.00  0.00           O  
ATOM   1318  O5'   U    42      41.352  34.053  44.010  1.00  0.00           O  
ATOM   1319  C5'   U    42      41.909  33.316  45.127  1.00  0.00           C  
ATOM   1320  H5'   U    42      41.934  32.277  44.801  1.00  0.00           H  
ATOM   1321 H5''   U    42      41.224  33.310  45.975  1.00  0.00           H  
ATOM   1322  C4'   U    42      43.228  33.879  45.531  1.00  0.00           C  
ATOM   1323  H4'   U    42      43.690  33.360  46.371  1.00  0.00           H  
ATOM   1324  O4'   U    42      44.029  33.818  44.387  1.00  0.00           O  
ATOM   1325  C1'   U    42      44.920  34.948  44.417  1.00  0.00           C  
ATOM   1326  H1'   U    42      45.891  34.513  44.654  1.00  0.00           H  
ATOM   1327  N1    U    42      44.924  35.876  43.249  1.00  0.00           N  
ATOM   1328  C6    U    42      43.801  36.022  42.535  1.00  0.00           C  
ATOM   1329  H6    U    42      43.094  35.205  42.526  1.00  0.00           H  
ATOM   1330  C5    U    42      43.671  36.932  41.528  1.00  0.00           C  
ATOM   1331  H5    U    42      42.816  36.974  40.869  1.00  0.00           H  
ATOM   1332  C4    U    42      44.783  37.842  41.226  1.00  0.00           C  
ATOM   1333  O4    U    42      44.789  38.757  40.422  1.00  0.00           O  
ATOM   1334  N3    U    42      45.915  37.625  41.999  1.00  0.00           N  
ATOM   1335  H3    U    42      46.629  38.318  41.825  1.00  0.00           H  
ATOM   1336  C2    U    42      46.071  36.701  43.015  1.00  0.00           C  
ATOM   1337  O2    U    42      47.160  36.406  43.619  1.00  0.00           O  
ATOM   1338  C3'   U    42      43.123  35.337  45.975  1.00  0.00           C  
ATOM   1339  H3'   U    42      42.357  35.790  45.345  1.00  0.00           H  
ATOM   1340  C2'   U    42      44.573  35.816  45.655  1.00  0.00           C  
ATOM   1341  H2'   U    42      44.436  36.879  45.454  1.00  0.00           H  
ATOM   1342  O2'   U    42      45.593  35.484  46.633  1.00  0.00           O  
ATOM   1343 HO2'   U    42      45.405  35.872  47.491  1.00  0.00           H  
ATOM   1344  O3'   U    42      42.694  35.518  47.287  1.00  0.00           O  
ATOM   1345  P     G    43      42.656  36.971  47.946  1.00  0.00           P  
ATOM   1346  OP1   G    43      41.740  36.940  49.129  1.00  0.00           O  
ATOM   1347  OP2   G    43      42.280  37.913  46.855  1.00  0.00           O  
ATOM   1348  O5'   G    43      44.128  37.390  48.365  1.00  0.00           O  
ATOM   1349  C5'   G    43      44.697  37.020  49.557  1.00  0.00           C  
ATOM   1350  H5'   G    43      44.814  35.938  49.616  1.00  0.00           H  
ATOM   1351 H5''   G    43      44.067  37.324  50.393  1.00  0.00           H  
ATOM   1352  C4'   G    43      46.154  37.546  49.666  1.00  0.00           C  
ATOM   1353  H4'   G    43      46.680  36.954  50.416  1.00  0.00           H  
ATOM   1354  O4'   G    43      46.775  37.322  48.408  1.00  0.00           O  
ATOM   1355  C1'   G    43      47.771  38.338  48.319  1.00  0.00           C  
ATOM   1356  H1'   G    43      48.733  37.827  48.273  1.00  0.00           H  
ATOM   1357  N9    G    43      47.647  39.000  46.966  1.00  0.00           N  
ATOM   1358  C8    G    43      46.509  38.958  46.101  1.00  0.00           C  
ATOM   1359  H8    G    43      45.650  38.362  46.375  1.00  0.00           H  
ATOM   1360  N7    G    43      46.636  39.656  44.979  1.00  0.00           N  
ATOM   1361  C5    G    43      47.915  40.210  45.153  1.00  0.00           C  
ATOM   1362  C6    G    43      48.718  41.109  44.320  1.00  0.00           C  
ATOM   1363  O6    G    43      48.393  41.538  43.216  1.00  0.00           O  
ATOM   1364  N1    G    43      49.890  41.525  44.877  1.00  0.00           N  
ATOM   1365  H1    G    43      50.453  42.133  44.300  1.00  0.00           H  
ATOM   1366  C2    G    43      50.285  41.143  46.103  1.00  0.00           C  
ATOM   1367  N2    G    43      51.403  41.618  46.489  1.00  0.00           N  
ATOM   1368  H21   G    43      51.985  42.155  45.862  1.00  0.00           H  
ATOM   1369  H22   G    43      51.733  41.409  47.420  1.00  0.00           H  
ATOM   1370  N3    G    43      49.650  40.271  46.869  1.00  0.00           N  
ATOM   1371  C4    G    43      48.491  39.823  46.366  1.00  0.00           C  
ATOM   1372  C3'   G    43      46.235  39.083  49.894  1.00  0.00           C  
ATOM   1373  H3'   G    43      45.539  39.505  49.169  1.00  0.00           H  
ATOM   1374  C2'   G    43      47.689  39.249  49.537  1.00  0.00           C  
ATOM   1375  H2'   G    43      47.946  40.279  49.290  1.00  0.00           H  
ATOM   1376  O2'   G    43      48.543  38.688  50.491  1.00  0.00           O  
ATOM   1377 HO2'   G    43      48.235  38.892  51.377  1.00  0.00           H  
ATOM   1378  O3'   G    43      45.850  39.645  51.175  1.00  0.00           O  
ATOM   1379  P     U    44      45.374  41.177  51.300  1.00  0.00           P  
ATOM   1380  OP1   U    44      45.145  41.463  52.736  1.00  0.00           O  
ATOM   1381  OP2   U    44      44.324  41.404  50.334  1.00  0.00           O  
ATOM   1382  O5'   U    44      46.616  42.069  50.814  1.00  0.00           O  
ATOM   1383  C5'   U    44      47.907  42.021  51.411  1.00  0.00           C  
ATOM   1384  H5'   U    44      48.384  41.041  51.411  1.00  0.00           H  
ATOM   1385 H5''   U    44      47.772  42.301  52.455  1.00  0.00           H  
ATOM   1386  C4'   U    44      48.882  43.028  50.780  1.00  0.00           C  
ATOM   1387  H4'   U    44      49.796  43.160  51.360  1.00  0.00           H  
ATOM   1388  O4'   U    44      49.282  42.628  49.450  1.00  0.00           O  
ATOM   1389  C1'   U    44      49.488  43.769  48.702  1.00  0.00           C  
ATOM   1390  H1'   U    44      50.561  43.791  48.515  1.00  0.00           H  
ATOM   1391  N1    U    44      48.714  43.815  47.400  1.00  0.00           N  
ATOM   1392  C6    U    44      47.529  43.186  47.227  1.00  0.00           C  
ATOM   1393  H6    U    44      47.131  42.641  48.070  1.00  0.00           H  
ATOM   1394  C5    U    44      46.840  43.361  46.114  1.00  0.00           C  
ATOM   1395  H5    U    44      45.868  42.907  45.985  1.00  0.00           H  
ATOM   1396  C4    U    44      47.350  44.123  45.003  1.00  0.00           C  
ATOM   1397  O4    U    44      46.900  44.220  43.900  1.00  0.00           O  
ATOM   1398  N3    U    44      48.582  44.729  45.257  1.00  0.00           N  
ATOM   1399  H3    U    44      49.088  45.185  44.512  1.00  0.00           H  
ATOM   1400  C2    U    44      49.396  44.443  46.328  1.00  0.00           C  
ATOM   1401  O2    U    44      50.559  44.841  46.338  1.00  0.00           O  
ATOM   1402  C3'   U    44      48.335  44.484  50.666  1.00  0.00           C  
ATOM   1403  H3'   U    44      47.269  44.398  50.457  1.00  0.00           H  
ATOM   1404  C2'   U    44      49.191  45.029  49.503  1.00  0.00           C  
ATOM   1405  H2'   U    44      48.720  45.855  48.971  1.00  0.00           H  
ATOM   1406  O2'   U    44      50.483  45.526  49.976  1.00  0.00           O  
ATOM   1407 HO2'   U    44      50.324  46.301  50.519  1.00  0.00           H  
ATOM   1408  O3'   U    44      48.417  45.269  51.829  1.00  0.00           O  
ATOM   1409  P     G    45      47.655  46.717  51.888  1.00  0.00           P  
ATOM   1410  OP1   G    45      47.340  46.868  53.303  1.00  0.00           O  
ATOM   1411  OP2   G    45      46.556  46.800  50.919  1.00  0.00           O  
ATOM   1412  O5'   G    45      48.599  47.942  51.466  1.00  0.00           O  
ATOM   1413  C5'   G    45      49.479  48.566  52.388  1.00  0.00           C  
ATOM   1414  H5'   G    45      50.087  47.826  52.909  1.00  0.00           H  
ATOM   1415 H5''   G    45      48.920  49.273  53.000  1.00  0.00           H  
ATOM   1416  C4'   G    45      50.473  49.432  51.583  1.00  0.00           C  
ATOM   1417  H4'   G    45      51.124  49.994  52.253  1.00  0.00           H  
ATOM   1418  O4'   G    45      51.293  48.641  50.738  1.00  0.00           O  
ATOM   1419  C1'   G    45      51.687  49.428  49.590  1.00  0.00           C  
ATOM   1420  H1'   G    45      52.763  49.598  49.614  1.00  0.00           H  
ATOM   1421  N9    G    45      51.258  48.642  48.440  1.00  0.00           N  
ATOM   1422  C8    G    45      49.971  48.083  48.292  1.00  0.00           C  
ATOM   1423  H8    G    45      49.189  48.185  49.029  1.00  0.00           H  
ATOM   1424  N7    G    45      49.673  47.771  47.043  1.00  0.00           N  
ATOM   1425  C5    G    45      50.925  47.952  46.416  1.00  0.00           C  
ATOM   1426  C6    G    45      51.216  47.836  45.025  1.00  0.00           C  
ATOM   1427  O6    G    45      50.486  47.358  44.159  1.00  0.00           O  
ATOM   1428  N1    G    45      52.417  48.351  44.645  1.00  0.00           N  
ATOM   1429  H1    G    45      52.826  48.089  43.759  1.00  0.00           H  
ATOM   1430  C2    G    45      53.297  48.901  45.552  1.00  0.00           C  
ATOM   1431  N2    G    45      54.468  49.366  45.077  1.00  0.00           N  
ATOM   1432  H21   G    45      54.605  49.575  44.099  1.00  0.00           H  
ATOM   1433  H22   G    45      55.112  49.871  45.670  1.00  0.00           H  
ATOM   1434  N3    G    45      53.030  49.073  46.853  1.00  0.00           N  
ATOM   1435  C4    G    45      51.811  48.626  47.210  1.00  0.00           C  
ATOM   1436  C3'   G    45      49.817  50.449  50.639  1.00  0.00           C  
ATOM   1437  H3'   G    45      49.102  49.894  50.031  1.00  0.00           H  
ATOM   1438  C2'   G    45      50.942  50.767  49.694  1.00  0.00           C  
ATOM   1439  H2'   G    45      50.423  50.996  48.763  1.00  0.00           H  
ATOM   1440  O2'   G    45      51.830  51.863  50.146  1.00  0.00           O  
ATOM   1441 HO2'   G    45      51.315  52.279  50.841  1.00  0.00           H  
ATOM   1442  O3'   G    45      49.172  51.514  51.260  1.00  0.00           O  
ATOM   1443  P     C    46      48.147  52.511  50.437  1.00  0.00           P  
ATOM   1444  OP1   C    46      47.353  53.284  51.431  1.00  0.00           O  
ATOM   1445  OP2   C    46      47.424  51.579  49.575  1.00  0.00           O  
ATOM   1446  O5'   C    46      48.969  53.474  49.519  1.00  0.00           O  
ATOM   1447  C5'   C    46      49.757  54.438  50.143  1.00  0.00           C  
ATOM   1448  H5'   C    46      50.536  53.909  50.692  1.00  0.00           H  
ATOM   1449 H5''   C    46      49.221  54.934  50.952  1.00  0.00           H  
ATOM   1450  C4'   C    46      50.307  55.408  48.976  1.00  0.00           C  
ATOM   1451  H4'   C    46      51.148  55.982  49.364  1.00  0.00           H  
ATOM   1452  O4'   C    46      50.698  54.699  47.826  1.00  0.00           O  
ATOM   1453  C1'   C    46      50.862  55.732  46.894  1.00  0.00           C  
ATOM   1454  H1'   C    46      51.910  55.996  47.039  1.00  0.00           H  
ATOM   1455  N1    C    46      50.558  55.207  45.565  1.00  0.00           N  
ATOM   1456  C6    C    46      49.327  54.605  45.379  1.00  0.00           C  
ATOM   1457  H6    C    46      48.752  54.401  46.271  1.00  0.00           H  
ATOM   1458  C5    C    46      48.968  54.246  44.147  1.00  0.00           C  
ATOM   1459  H5    C    46      48.032  53.725  44.014  1.00  0.00           H  
ATOM   1460  C4    C    46      49.885  54.554  43.099  1.00  0.00           C  
ATOM   1461  N4    C    46      49.636  53.989  41.968  1.00  0.00           N  
ATOM   1462  H41   C    46      50.202  54.238  41.169  1.00  0.00           H  
ATOM   1463  H42   C    46      48.677  53.717  41.806  1.00  0.00           H  
ATOM   1464  N3    C    46      50.973  55.217  43.263  1.00  0.00           N  
ATOM   1465  C2    C    46      51.290  55.590  44.516  1.00  0.00           C  
ATOM   1466  O2    C    46      52.322  56.270  44.621  1.00  0.00           O  
ATOM   1467  C3'   C    46      49.250  56.340  48.470  1.00  0.00           C  
ATOM   1468  H3'   C    46      48.317  55.859  48.174  1.00  0.00           H  
ATOM   1469  C2'   C    46      50.025  56.955  47.287  1.00  0.00           C  
ATOM   1470  H2'   C    46      49.172  57.293  46.698  1.00  0.00           H  
ATOM   1471  O2'   C    46      50.881  58.025  47.611  1.00  0.00           O  
ATOM   1472 HO2'   C    46      50.490  58.562  48.304  1.00  0.00           H  
ATOM   1473  O3'   C    46      49.077  57.281  49.534  1.00  0.00           O  
ATOM   1474  P     U    47      47.822  58.166  49.612  1.00  0.00           P  
ATOM   1475  OP1   U    47      47.871  58.783  50.926  1.00  0.00           O  
ATOM   1476  OP2   U    47      46.572  57.533  49.207  1.00  0.00           O  
ATOM   1477  O5'   U    47      48.268  59.184  48.504  1.00  0.00           O  
ATOM   1478  C5'   U    47      48.487  60.563  48.894  1.00  0.00           C  
ATOM   1479  H5'   U    47      49.364  60.589  49.541  1.00  0.00           H  
ATOM   1480 H5''   U    47      47.643  60.952  49.463  1.00  0.00           H  
ATOM   1481  C4'   U    47      48.750  61.502  47.702  1.00  0.00           C  
ATOM   1482  H4'   U    47      48.985  62.502  48.065  1.00  0.00           H  
ATOM   1483  O4'   U    47      49.783  61.103  46.809  1.00  0.00           O  
ATOM   1484  C1'   U    47      49.415  61.597  45.527  1.00  0.00           C  
ATOM   1485  H1'   U    47      50.243  62.241  45.231  1.00  0.00           H  
ATOM   1486  N1    U    47      49.262  60.473  44.522  1.00  0.00           N  
ATOM   1487  C6    U    47      48.685  59.220  44.868  1.00  0.00           C  
ATOM   1488  H6    U    47      48.317  59.088  45.875  1.00  0.00           H  
ATOM   1489  C5    U    47      48.585  58.217  43.964  1.00  0.00           C  
ATOM   1490  H5    U    47      48.114  57.286  44.243  1.00  0.00           H  
ATOM   1491  C4    U    47      49.136  58.387  42.656  1.00  0.00           C  
ATOM   1492  O4    U    47      49.134  57.565  41.742  1.00  0.00           O  
ATOM   1493  N3    U    47      49.709  59.600  42.422  1.00  0.00           N  
ATOM   1494  H3    U    47      50.309  59.715  41.618  1.00  0.00           H  
ATOM   1495  C2    U    47      49.765  60.667  43.281  1.00  0.00           C  
ATOM   1496  O2    U    47      50.388  61.644  42.910  1.00  0.00           O  
ATOM   1497  C3'   U    47      47.452  61.634  46.850  1.00  0.00           C  
ATOM   1498  H3'   U    47      47.085  60.642  46.591  1.00  0.00           H  
ATOM   1499  C2'   U    47      48.062  62.374  45.639  1.00  0.00           C  
ATOM   1500  H2'   U    47      47.466  62.250  44.735  1.00  0.00           H  
ATOM   1501  O2'   U    47      48.393  63.763  45.907  1.00  0.00           O  
ATOM   1502 HO2'   U    47      47.556  64.193  46.097  1.00  0.00           H  
ATOM   1503  O3'   U    47      46.523  62.468  47.480  1.00  0.00           O  
ATOM   1504  P     A    48      45.039  62.971  46.870  1.00  0.00           P  
ATOM   1505  OP1   A    48      44.158  63.189  48.012  1.00  0.00           O  
ATOM   1506  OP2   A    48      44.554  61.967  45.895  1.00  0.00           O  
ATOM   1507  O5'   A    48      45.342  64.286  45.987  1.00  0.00           O  
ATOM   1508  C5'   A    48      45.323  65.537  46.676  1.00  0.00           C  
ATOM   1509  H5'   A    48      46.022  65.467  47.509  1.00  0.00           H  
ATOM   1510 H5''   A    48      44.273  65.580  46.963  1.00  0.00           H  
ATOM   1511  C4'   A    48      45.804  66.694  45.794  1.00  0.00           C  
ATOM   1512  H4'   A    48      46.065  67.613  46.317  1.00  0.00           H  
ATOM   1513  O4'   A    48      46.980  66.243  45.150  1.00  0.00           O  
ATOM   1514  C1'   A    48      47.059  66.785  43.873  1.00  0.00           C  
ATOM   1515  H1'   A    48      47.943  67.399  43.700  1.00  0.00           H  
ATOM   1516  N9    A    48      47.145  65.683  42.842  1.00  0.00           N  
ATOM   1517  C8    A    48      46.724  64.337  42.890  1.00  0.00           C  
ATOM   1518  H8    A    48      46.087  63.944  43.669  1.00  0.00           H  
ATOM   1519  N7    A    48      47.232  63.586  41.927  1.00  0.00           N  
ATOM   1520  C5    A    48      47.887  64.528  41.161  1.00  0.00           C  
ATOM   1521  C6    A    48      48.508  64.497  39.879  1.00  0.00           C  
ATOM   1522  N6    A    48      48.648  63.410  39.163  1.00  0.00           N  
ATOM   1523  H61   A    48      49.114  63.420  38.267  1.00  0.00           H  
ATOM   1524  H62   A    48      48.321  62.511  39.488  1.00  0.00           H  
ATOM   1525  N1    A    48      49.078  65.598  39.350  1.00  0.00           N  
ATOM   1526  C2    A    48      48.995  66.752  39.976  1.00  0.00           C  
ATOM   1527  H2    A    48      49.430  67.616  39.494  1.00  0.00           H  
ATOM   1528  N3    A    48      48.384  66.971  41.172  1.00  0.00           N  
ATOM   1529  C4    A    48      47.890  65.796  41.677  1.00  0.00           C  
ATOM   1530  C3'   A    48      44.823  66.956  44.682  1.00  0.00           C  
ATOM   1531  H3'   A    48      44.545  65.983  44.276  1.00  0.00           H  
ATOM   1532  C2'   A    48      45.785  67.591  43.707  1.00  0.00           C  
ATOM   1533  H2'   A    48      45.354  67.517  42.709  1.00  0.00           H  
ATOM   1534  O2'   A    48      45.987  68.981  43.989  1.00  0.00           O  
ATOM   1535 HO2'   A    48      45.882  69.391  43.128  1.00  0.00           H  
ATOM   1536  O3'   A    48      43.696  67.835  44.925  1.00  0.00           O  
ATOM   1537  P     G    49      42.498  67.758  43.907  1.00  0.00           P  
ATOM   1538  OP1   G    49      41.322  68.577  44.469  1.00  0.00           O  
ATOM   1539  OP2   G    49      42.171  66.428  43.418  1.00  0.00           O  
ATOM   1540  O5'   G    49      42.997  68.540  42.612  1.00  0.00           O  
ATOM   1541  C5'   G    49      43.313  69.936  42.648  1.00  0.00           C  
ATOM   1542  H5'   G    49      43.999  70.129  43.473  1.00  0.00           H  
ATOM   1543 H5''   G    49      42.389  70.482  42.839  1.00  0.00           H  
ATOM   1544  C4'   G    49      43.952  70.478  41.375  1.00  0.00           C  
ATOM   1545  H4'   G    49      44.117  71.547  41.511  1.00  0.00           H  
ATOM   1546  O4'   G    49      45.204  69.896  41.238  1.00  0.00           O  
ATOM   1547  C1'   G    49      45.468  69.794  39.894  1.00  0.00           C  
ATOM   1548  H1'   G    49      46.406  70.313  39.698  1.00  0.00           H  
ATOM   1549  N9    G    49      45.542  68.382  39.529  1.00  0.00           N  
ATOM   1550  C8    G    49      44.939  67.246  40.027  1.00  0.00           C  
ATOM   1551  H8    G    49      44.399  67.339  40.958  1.00  0.00           H  
ATOM   1552  N7    G    49      45.072  66.112  39.351  1.00  0.00           N  
ATOM   1553  C5    G    49      45.926  66.564  38.321  1.00  0.00           C  
ATOM   1554  C6    G    49      46.468  65.833  37.164  1.00  0.00           C  
ATOM   1555  O6    G    49      46.384  64.624  36.969  1.00  0.00           O  
ATOM   1556  N1    G    49      47.166  66.649  36.345  1.00  0.00           N  
ATOM   1557  H1    G    49      47.305  66.273  35.418  1.00  0.00           H  
ATOM   1558  C2    G    49      47.415  67.956  36.500  1.00  0.00           C  
ATOM   1559  N2    G    49      47.902  68.436  35.443  1.00  0.00           N  
ATOM   1560  H21   G    49      48.273  67.881  34.685  1.00  0.00           H  
ATOM   1561  H22   G    49      47.897  69.427  35.246  1.00  0.00           H  
ATOM   1562  N3    G    49      46.842  68.660  37.475  1.00  0.00           N  
ATOM   1563  C4    G    49      46.221  67.884  38.385  1.00  0.00           C  
ATOM   1564  C3'   G    49      43.197  70.320  40.117  1.00  0.00           C  
ATOM   1565  H3'   G    49      42.744  69.329  40.083  1.00  0.00           H  
ATOM   1566  C2'   G    49      44.309  70.436  39.078  1.00  0.00           C  
ATOM   1567  H2'   G    49      44.065  69.777  38.245  1.00  0.00           H  
ATOM   1568  O2'   G    49      44.685  71.783  38.794  1.00  0.00           O  
ATOM   1569 HO2'   G    49      43.867  72.265  38.648  1.00  0.00           H  
ATOM   1570  O3'   G    49      42.189  71.376  39.990  1.00  0.00           O  
ATOM   1571  P     U    50      41.033  71.292  38.928  1.00  0.00           P  
ATOM   1572  OP1   U    50      40.403  72.583  38.940  1.00  0.00           O  
ATOM   1573  OP2   U    50      40.223  70.114  39.324  1.00  0.00           O  
ATOM   1574  O5'   U    50      41.743  70.950  37.508  1.00  0.00           O  
ATOM   1575  C5'   U    50      42.112  72.078  36.618  1.00  0.00           C  
ATOM   1576  H5'   U    50      42.764  72.820  37.079  1.00  0.00           H  
ATOM   1577 H5''   U    50      41.213  72.558  36.232  1.00  0.00           H  
ATOM   1578  C4'   U    50      42.854  71.746  35.351  1.00  0.00           C  
ATOM   1579  H4'   U    50      43.042  72.714  34.886  1.00  0.00           H  
ATOM   1580  O4'   U    50      44.049  70.981  35.459  1.00  0.00           O  
ATOM   1581  C1'   U    50      44.177  70.140  34.396  1.00  0.00           C  
ATOM   1582  H1'   U    50      45.161  70.276  33.948  1.00  0.00           H  
ATOM   1583  N1    U    50      43.860  68.689  34.581  1.00  0.00           N  
ATOM   1584  C6    U    50      43.417  68.294  35.778  1.00  0.00           C  
ATOM   1585  H6    U    50      43.021  68.982  36.511  1.00  0.00           H  
ATOM   1586  C5    U    50      43.515  66.933  36.122  1.00  0.00           C  
ATOM   1587  H5    U    50      43.126  66.577  37.064  1.00  0.00           H  
ATOM   1588  C4    U    50      43.911  65.963  35.078  1.00  0.00           C  
ATOM   1589  O4    U    50      44.081  64.782  35.327  1.00  0.00           O  
ATOM   1590  N3    U    50      44.242  66.450  33.881  1.00  0.00           N  
ATOM   1591  H3    U    50      44.449  65.785  33.149  1.00  0.00           H  
ATOM   1592  C2    U    50      44.314  67.756  33.628  1.00  0.00           C  
ATOM   1593  O2    U    50      44.795  68.031  32.508  1.00  0.00           O  
ATOM   1594  C3'   U    50      41.995  70.960  34.355  1.00  0.00           C  
ATOM   1595  H3'   U    50      41.493  70.090  34.778  1.00  0.00           H  
ATOM   1596  C2'   U    50      43.107  70.556  33.390  1.00  0.00           C  
ATOM   1597  H2'   U    50      42.723  69.716  32.812  1.00  0.00           H  
ATOM   1598  O2'   U    50      43.548  71.667  32.592  1.00  0.00           O  
ATOM   1599 HO2'   U    50      44.488  71.689  32.395  1.00  0.00           H  
ATOM   1600  O3'   U    50      41.132  71.859  33.673  1.00  0.00           O  
ATOM   1601  P     G    51      39.722  71.306  33.115  1.00  0.00           P  
ATOM   1602  OP1   G    51      39.016  72.516  32.670  1.00  0.00           O  
ATOM   1603  OP2   G    51      39.078  70.456  34.129  1.00  0.00           O  
ATOM   1604  O5'   G    51      39.982  70.468  31.836  1.00  0.00           O  
ATOM   1605  C5'   G    51      40.642  71.106  30.757  1.00  0.00           C  
ATOM   1606  H5'   G    51      41.478  71.625  31.225  1.00  0.00           H  
ATOM   1607 H5''   G    51      39.989  71.812  30.244  1.00  0.00           H  
ATOM   1608  C4'   G    51      41.223  70.031  29.919  1.00  0.00           C  
ATOM   1609  H4'   G    51      41.595  70.688  29.132  1.00  0.00           H  
ATOM   1610  O4'   G    51      42.374  69.285  30.448  1.00  0.00           O  
ATOM   1611  C1'   G    51      42.287  67.981  29.904  1.00  0.00           C  
ATOM   1612  H1'   G    51      43.245  67.702  29.465  1.00  0.00           H  
ATOM   1613  N9    G    51      41.944  66.946  30.843  1.00  0.00           N  
ATOM   1614  C8    G    51      41.474  67.071  32.111  1.00  0.00           C  
ATOM   1615  H8    G    51      41.056  67.988  32.498  1.00  0.00           H  
ATOM   1616  N7    G    51      41.345  65.938  32.758  1.00  0.00           N  
ATOM   1617  C5    G    51      41.900  65.018  31.918  1.00  0.00           C  
ATOM   1618  C6    G    51      42.123  63.602  32.088  1.00  0.00           C  
ATOM   1619  O6    G    51      41.774  62.848  32.990  1.00  0.00           O  
ATOM   1620  N1    G    51      42.559  63.019  30.929  1.00  0.00           N  
ATOM   1621  H1    G    51      42.888  62.072  31.053  1.00  0.00           H  
ATOM   1622  C2    G    51      43.092  63.665  29.909  1.00  0.00           C  
ATOM   1623  N2    G    51      43.713  62.989  29.017  1.00  0.00           N  
ATOM   1624  H21   G    51      43.829  62.031  29.318  1.00  0.00           H  
ATOM   1625  H22   G    51      44.181  63.511  28.290  1.00  0.00           H  
ATOM   1626  N3    G    51      42.996  65.022  29.755  1.00  0.00           N  
ATOM   1627  C4    G    51      42.341  65.617  30.765  1.00  0.00           C  
ATOM   1628  C3'   G    51      40.269  69.113  29.282  1.00  0.00           C  
ATOM   1629  H3'   G    51      39.642  68.641  30.039  1.00  0.00           H  
ATOM   1630  C2'   G    51      41.273  68.084  28.742  1.00  0.00           C  
ATOM   1631  H2'   G    51      40.780  67.126  28.575  1.00  0.00           H  
ATOM   1632  O2'   G    51      41.973  68.477  27.657  1.00  0.00           O  
ATOM   1633 HO2'   G    51      42.591  67.796  27.380  1.00  0.00           H  
ATOM   1634  O3'   G    51      39.431  69.728  28.313  1.00  0.00           O  
ATOM   1635  P     G    52      38.067  69.000  27.748  1.00  0.00           P  
ATOM   1636  OP1   G    52      37.650  69.817  26.578  1.00  0.00           O  
ATOM   1637  OP2   G    52      37.170  68.763  28.924  1.00  0.00           O  
ATOM   1638  O5'   G    52      38.453  67.553  27.261  1.00  0.00           O  
ATOM   1639  C5'   G    52      38.968  67.354  25.926  1.00  0.00           C  
ATOM   1640  H5'   G    52      39.896  67.924  25.914  1.00  0.00           H  
ATOM   1641 H5''   G    52      38.394  67.783  25.105  1.00  0.00           H  
ATOM   1642  C4'   G    52      39.374  65.942  25.520  1.00  0.00           C  
ATOM   1643  H4'   G    52      39.698  66.062  24.487  1.00  0.00           H  
ATOM   1644  O4'   G    52      40.463  65.476  26.308  1.00  0.00           O  
ATOM   1645  C1'   G    52      40.390  64.126  26.445  1.00  0.00           C  
ATOM   1646  H1'   G    52      41.352  63.657  26.236  1.00  0.00           H  
ATOM   1647  N9    G    52      40.006  63.726  27.818  1.00  0.00           N  
ATOM   1648  C8    G    52      39.484  64.475  28.831  1.00  0.00           C  
ATOM   1649  H8    G    52      39.350  65.547  28.842  1.00  0.00           H  
ATOM   1650  N7    G    52      39.233  63.790  29.886  1.00  0.00           N  
ATOM   1651  C5    G    52      39.526  62.475  29.548  1.00  0.00           C  
ATOM   1652  C6    G    52      39.685  61.293  30.336  1.00  0.00           C  
ATOM   1653  O6    G    52      39.476  61.154  31.528  1.00  0.00           O  
ATOM   1654  N1    G    52      40.353  60.296  29.764  1.00  0.00           N  
ATOM   1655  H1    G    52      40.659  59.569  30.393  1.00  0.00           H  
ATOM   1656  C2    G    52      40.655  60.234  28.466  1.00  0.00           C  
ATOM   1657  N2    G    52      41.194  59.129  27.932  1.00  0.00           N  
ATOM   1658  H21   G    52      41.133  58.287  28.486  1.00  0.00           H  
ATOM   1659  H22   G    52      41.647  59.217  27.034  1.00  0.00           H  
ATOM   1660  N3    G    52      40.665  61.339  27.703  1.00  0.00           N  
ATOM   1661  C4    G    52      40.052  62.412  28.302  1.00  0.00           C  
ATOM   1662  C3'   G    52      38.359  64.837  25.566  1.00  0.00           C  
ATOM   1663  H3'   G    52      37.988  65.075  26.563  1.00  0.00           H  
ATOM   1664  C2'   G    52      39.315  63.598  25.483  1.00  0.00           C  
ATOM   1665  H2'   G    52      38.752  62.717  25.790  1.00  0.00           H  
ATOM   1666  O2'   G    52      39.842  63.337  24.183  1.00  0.00           O  
ATOM   1667 HO2'   G    52      40.528  64.001  24.086  1.00  0.00           H  
ATOM   1668  O3'   G    52      37.433  64.963  24.469  1.00  0.00           O  
ATOM   1669  P     A    53      35.840  64.631  24.642  1.00  0.00           P  
ATOM   1670  OP1   A    53      35.128  64.784  23.334  1.00  0.00           O  
ATOM   1671  OP2   A    53      35.325  65.484  25.751  1.00  0.00           O  
ATOM   1672  O5'   A    53      35.898  63.200  25.229  1.00  0.00           O  
ATOM   1673  C5'   A    53      36.041  61.968  24.447  1.00  0.00           C  
ATOM   1674  H5'   A    53      36.894  62.037  23.773  1.00  0.00           H  
ATOM   1675 H5''   A    53      35.114  61.929  23.874  1.00  0.00           H  
ATOM   1676  C4'   A    53      36.197  60.589  25.226  1.00  0.00           C  
ATOM   1677  H4'   A    53      36.471  59.763  24.570  1.00  0.00           H  
ATOM   1678  O4'   A    53      37.149  60.669  26.334  1.00  0.00           O  
ATOM   1679  C1'   A    53      36.713  59.679  27.321  1.00  0.00           C  
ATOM   1680  H1'   A    53      37.389  58.825  27.362  1.00  0.00           H  
ATOM   1681  N9    A    53      36.641  60.357  28.580  1.00  0.00           N  
ATOM   1682  C8    A    53      36.388  61.700  28.877  1.00  0.00           C  
ATOM   1683  H8    A    53      36.405  62.415  28.068  1.00  0.00           H  
ATOM   1684  N7    A    53      36.272  61.923  30.165  1.00  0.00           N  
ATOM   1685  C5    A    53      36.382  60.710  30.740  1.00  0.00           C  
ATOM   1686  C6    A    53      36.414  60.239  32.106  1.00  0.00           C  
ATOM   1687  N6    A    53      36.216  60.973  33.155  1.00  0.00           N  
ATOM   1688  H61   A    53      36.263  60.424  34.002  1.00  0.00           H  
ATOM   1689  H62   A    53      35.936  61.941  33.226  1.00  0.00           H  
ATOM   1690  N1    A    53      36.650  58.955  32.344  1.00  0.00           N  
ATOM   1691  C2    A    53      36.964  58.167  31.339  1.00  0.00           C  
ATOM   1692  H2    A    53      37.169  57.160  31.674  1.00  0.00           H  
ATOM   1693  N3    A    53      36.933  58.411  30.032  1.00  0.00           N  
ATOM   1694  C4    A    53      36.677  59.755  29.797  1.00  0.00           C  
ATOM   1695  C3'   A    53      34.900  60.358  25.994  1.00  0.00           C  
ATOM   1696  H3'   A    53      34.521  61.219  26.545  1.00  0.00           H  
ATOM   1697  C2'   A    53      35.365  59.256  26.942  1.00  0.00           C  
ATOM   1698  H2'   A    53      34.655  59.266  27.769  1.00  0.00           H  
ATOM   1699  O2'   A    53      35.406  57.986  26.291  1.00  0.00           O  
ATOM   1700 HO2'   A    53      34.707  57.897  25.639  1.00  0.00           H  
ATOM   1701  O3'   A    53      33.916  59.907  25.090  1.00  0.00           O  
ATOM   1702  P     C    54      32.381  60.374  25.188  1.00  0.00           P  
ATOM   1703  OP1   C    54      31.754  59.904  23.986  1.00  0.00           O  
ATOM   1704  OP2   C    54      32.436  61.802  25.465  1.00  0.00           O  
ATOM   1705  O5'   C    54      31.781  59.690  26.460  1.00  0.00           O  
ATOM   1706  C5'   C    54      31.494  58.298  26.596  1.00  0.00           C  
ATOM   1707  H5'   C    54      32.447  57.773  26.670  1.00  0.00           H  
ATOM   1708 H5''   C    54      30.943  57.969  25.715  1.00  0.00           H  
ATOM   1709  C4'   C    54      30.623  57.996  27.825  1.00  0.00           C  
ATOM   1710  H4'   C    54      30.497  56.918  27.930  1.00  0.00           H  
ATOM   1711  O4'   C    54      31.320  58.522  28.928  1.00  0.00           O  
ATOM   1712  C1'   C    54      30.461  59.390  29.683  1.00  0.00           C  
ATOM   1713  H1'   C    54      29.805  58.778  30.302  1.00  0.00           H  
ATOM   1714  N1    C    54      31.156  60.421  30.464  1.00  0.00           N  
ATOM   1715  C6    C    54      32.078  61.192  29.947  1.00  0.00           C  
ATOM   1716  H6    C    54      32.311  61.116  28.895  1.00  0.00           H  
ATOM   1717  C5    C    54      32.794  62.060  30.716  1.00  0.00           C  
ATOM   1718  H5    C    54      33.570  62.616  30.210  1.00  0.00           H  
ATOM   1719  C4    C    54      32.532  62.194  32.123  1.00  0.00           C  
ATOM   1720  N4    C    54      33.395  62.727  32.994  1.00  0.00           N  
ATOM   1721  H41   C    54      33.032  62.762  33.935  1.00  0.00           H  
ATOM   1722  H42   C    54      34.122  63.334  32.642  1.00  0.00           H  
ATOM   1723  N3    C    54      31.536  61.477  32.663  1.00  0.00           N  
ATOM   1724  C2    C    54      30.769  60.635  31.789  1.00  0.00           C  
ATOM   1725  O2    C    54      29.670  60.172  32.216  1.00  0.00           O  
ATOM   1726  C3'   C    54      29.226  58.707  27.780  1.00  0.00           C  
ATOM   1727  H3'   C    54      28.893  58.896  26.759  1.00  0.00           H  
ATOM   1728  C2'   C    54      29.499  59.980  28.620  1.00  0.00           C  
ATOM   1729  H2'   C    54      29.995  60.630  27.899  1.00  0.00           H  
ATOM   1730  O2'   C    54      28.388  60.571  29.259  1.00  0.00           O  
ATOM   1731 HO2'   C    54      27.676  60.075  28.848  1.00  0.00           H  
ATOM   1732  O3'   C    54      28.277  57.837  28.427  1.00  0.00           O  
ATOM   1733  P     U    55      26.769  57.878  28.030  1.00  0.00           P  
ATOM   1734  OP1   U    55      26.517  59.276  27.427  1.00  0.00           O  
ATOM   1735  OP2   U    55      25.908  57.599  29.193  1.00  0.00           O  
ATOM   1736  O5'   U    55      26.595  56.699  26.937  1.00  0.00           O  
ATOM   1737  C5'   U    55      26.822  55.386  27.425  1.00  0.00           C  
ATOM   1738  H5'   U    55      25.982  55.014  28.011  1.00  0.00           H  
ATOM   1739 H5''   U    55      27.586  55.484  28.196  1.00  0.00           H  
ATOM   1740  C4'   U    55      27.171  54.332  26.382  1.00  0.00           C  
ATOM   1741  H4'   U    55      27.280  53.328  26.792  1.00  0.00           H  
ATOM   1742  O4'   U    55      26.109  54.356  25.395  1.00  0.00           O  
ATOM   1743  C1'   U    55      26.668  54.185  24.031  1.00  0.00           C  
ATOM   1744  H1'   U    55      26.323  53.201  23.712  1.00  0.00           H  
ATOM   1745  N1    U    55      26.290  55.415  23.185  1.00  0.00           N  
ATOM   1746  C6    U    55      26.466  56.676  23.698  1.00  0.00           C  
ATOM   1747  H6    U    55      27.108  56.877  24.543  1.00  0.00           H  
ATOM   1748  C5    U    55      25.933  57.702  23.058  1.00  0.00           C  
ATOM   1749  H5    U    55      26.089  58.687  23.474  1.00  0.00           H  
ATOM   1750  C4    U    55      25.167  57.542  21.834  1.00  0.00           C  
ATOM   1751  O4    U    55      24.514  58.466  21.391  1.00  0.00           O  
ATOM   1752  N3    U    55      25.157  56.297  21.268  1.00  0.00           N  
ATOM   1753  H3    U    55      24.815  56.230  20.320  1.00  0.00           H  
ATOM   1754  C2    U    55      25.714  55.176  21.902  1.00  0.00           C  
ATOM   1755  O2    U    55      25.590  54.053  21.425  1.00  0.00           O  
ATOM   1756  C3'   U    55      28.445  54.620  25.577  1.00  0.00           C  
ATOM   1757  H3'   U    55      28.538  55.702  25.476  1.00  0.00           H  
ATOM   1758  C2'   U    55      28.155  54.011  24.225  1.00  0.00           C  
ATOM   1759  H2'   U    55      28.581  54.570  23.392  1.00  0.00           H  
ATOM   1760  O2'   U    55      28.410  52.651  24.084  1.00  0.00           O  
ATOM   1761 HO2'   U    55      29.242  52.606  23.607  1.00  0.00           H  
ATOM   1762  O3'   U    55      29.613  54.186  26.283  1.00  0.00           O  
ATOM   1763  P     U    56      31.039  54.388  25.682  1.00  0.00           P  
ATOM   1764  OP1   U    56      31.137  55.722  25.084  1.00  0.00           O  
ATOM   1765  OP2   U    56      31.409  53.180  24.801  1.00  0.00           O  
ATOM   1766  O5'   U    56      31.900  54.356  27.012  1.00  0.00           O  
ATOM   1767  C5'   U    56      33.349  54.401  26.948  1.00  0.00           C  
ATOM   1768  H5'   U    56      33.490  55.329  26.395  1.00  0.00           H  
ATOM   1769 H5''   U    56      33.852  53.567  26.457  1.00  0.00           H  
ATOM   1770  C4'   U    56      34.121  54.640  28.254  1.00  0.00           C  
ATOM   1771  H4'   U    56      35.199  54.785  28.181  1.00  0.00           H  
ATOM   1772  O4'   U    56      33.723  55.872  28.811  1.00  0.00           O  
ATOM   1773  C1'   U    56      33.793  55.889  30.197  1.00  0.00           C  
ATOM   1774  H1'   U    56      34.522  56.667  30.422  1.00  0.00           H  
ATOM   1775  N1    U    56      32.458  56.162  30.810  1.00  0.00           N  
ATOM   1776  C6    U    56      31.320  55.644  30.227  1.00  0.00           C  
ATOM   1777  H6    U    56      31.390  55.095  29.300  1.00  0.00           H  
ATOM   1778  C5    U    56      30.082  55.770  30.815  1.00  0.00           C  
ATOM   1779  H5    U    56      29.177  55.267  30.507  1.00  0.00           H  
ATOM   1780  C4    U    56      29.926  56.698  31.935  1.00  0.00           C  
ATOM   1781  O4    U    56      28.902  57.027  32.525  1.00  0.00           O  
ATOM   1782  N3    U    56      31.089  57.240  32.349  1.00  0.00           N  
ATOM   1783  H3    U    56      30.908  57.943  33.052  1.00  0.00           H  
ATOM   1784  C2    U    56      32.335  56.969  31.933  1.00  0.00           C  
ATOM   1785  O2    U    56      33.309  57.463  32.464  1.00  0.00           O  
ATOM   1786  C3'   U    56      33.941  53.645  29.451  1.00  0.00           C  
ATOM   1787  H3'   U    56      32.914  53.288  29.531  1.00  0.00           H  
ATOM   1788  C2'   U    56      34.394  54.565  30.607  1.00  0.00           C  
ATOM   1789  H2'   U    56      33.910  54.321  31.552  1.00  0.00           H  
ATOM   1790  O2'   U    56      35.828  54.747  30.638  1.00  0.00           O  
ATOM   1791 HO2'   U    56      36.167  54.044  31.198  1.00  0.00           H  
ATOM   1792  O3'   U    56      34.804  52.569  29.222  1.00  0.00           O  
ATOM   1793  P     U    57      34.969  51.436  30.310  1.00  0.00           P  
ATOM   1794  OP1   U    57      35.380  50.231  29.595  1.00  0.00           O  
ATOM   1795  OP2   U    57      33.728  51.389  31.123  1.00  0.00           O  
ATOM   1796  O5'   U    57      36.134  51.898  31.314  1.00  0.00           O  
ATOM   1797  C5'   U    57      37.501  51.638  30.884  1.00  0.00           C  
ATOM   1798  H5'   U    57      37.809  52.141  29.968  1.00  0.00           H  
ATOM   1799 H5''   U    57      37.707  50.567  30.896  1.00  0.00           H  
ATOM   1800  C4'   U    57      38.373  52.161  32.001  1.00  0.00           C  
ATOM   1801  H4'   U    57      39.354  52.191  31.526  1.00  0.00           H  
ATOM   1802  O4'   U    57      37.996  53.532  32.330  1.00  0.00           O  
ATOM   1803  C1'   U    57      38.007  53.844  33.744  1.00  0.00           C  
ATOM   1804  H1'   U    57      38.711  54.639  33.991  1.00  0.00           H  
ATOM   1805  N1    U    57      36.687  54.203  34.216  1.00  0.00           N  
ATOM   1806  C6    U    57      35.545  53.458  33.884  1.00  0.00           C  
ATOM   1807  H6    U    57      35.625  52.495  33.403  1.00  0.00           H  
ATOM   1808  C5    U    57      34.274  53.926  34.164  1.00  0.00           C  
ATOM   1809  H5    U    57      33.451  53.249  33.990  1.00  0.00           H  
ATOM   1810  C4    U    57      34.111  55.073  35.003  1.00  0.00           C  
ATOM   1811  O4    U    57      33.058  55.351  35.491  1.00  0.00           O  
ATOM   1812  N3    U    57      35.325  55.693  35.415  1.00  0.00           N  
ATOM   1813  H3    U    57      35.274  56.511  36.006  1.00  0.00           H  
ATOM   1814  C2    U    57      36.573  55.321  35.049  1.00  0.00           C  
ATOM   1815  O2    U    57      37.533  56.034  35.345  1.00  0.00           O  
ATOM   1816  C3'   U    57      38.552  51.389  33.310  1.00  0.00           C  
ATOM   1817  H3'   U    57      37.606  50.901  33.540  1.00  0.00           H  
ATOM   1818  C2'   U    57      38.608  52.579  34.339  1.00  0.00           C  
ATOM   1819  H2'   U    57      38.035  52.301  35.224  1.00  0.00           H  
ATOM   1820  O2'   U    57      39.936  52.867  34.796  1.00  0.00           O  
ATOM   1821 HO2'   U    57      40.333  51.993  34.768  1.00  0.00           H  
ATOM   1822  O3'   U    57      39.682  50.507  33.436  1.00  0.00           O  
ATOM   1823  P     C    58      40.097  49.401  32.362  1.00  0.00           P  
ATOM   1824  OP1   C    58      38.852  48.725  31.970  1.00  0.00           O  
ATOM   1825  OP2   C    58      41.186  48.565  32.899  1.00  0.00           O  
ATOM   1826  O5'   C    58      40.643  50.187  31.102  1.00  0.00           O  
ATOM   1827  C5'   C    58      41.850  50.967  31.186  1.00  0.00           C  
ATOM   1828  H5'   C    58      42.738  50.341  31.274  1.00  0.00           H  
ATOM   1829 H5''   C    58      41.789  51.606  32.067  1.00  0.00           H  
ATOM   1830  C4'   C    58      41.971  51.868  29.985  1.00  0.00           C  
ATOM   1831  H4'   C    58      42.002  51.213  29.114  1.00  0.00           H  
ATOM   1832  O4'   C    58      40.857  52.717  29.928  1.00  0.00           O  
ATOM   1833  C1'   C    58      41.234  53.973  29.433  1.00  0.00           C  
ATOM   1834  H1'   C    58      40.704  54.147  28.497  1.00  0.00           H  
ATOM   1835  N1    C    58      40.930  55.061  30.397  1.00  0.00           N  
ATOM   1836  C6    C    58      40.894  54.843  31.734  1.00  0.00           C  
ATOM   1837  H6    C    58      41.385  53.939  32.063  1.00  0.00           H  
ATOM   1838  C5    C    58      40.539  55.882  32.508  1.00  0.00           C  
ATOM   1839  H5    C    58      40.607  55.677  33.566  1.00  0.00           H  
ATOM   1840  C4    C    58      40.223  57.130  31.928  1.00  0.00           C  
ATOM   1841  N4    C    58      39.731  58.096  32.680  1.00  0.00           N  
ATOM   1842  H41   C    58      39.605  58.972  32.194  1.00  0.00           H  
ATOM   1843  H42   C    58      39.515  58.030  33.664  1.00  0.00           H  
ATOM   1844  N3    C    58      40.268  57.369  30.638  1.00  0.00           N  
ATOM   1845  C2    C    58      40.559  56.342  29.833  1.00  0.00           C  
ATOM   1846  O2    C    58      40.531  56.545  28.590  1.00  0.00           O  
ATOM   1847  C3'   C    58      43.207  52.855  29.967  1.00  0.00           C  
ATOM   1848  H3'   C    58      43.331  53.295  30.957  1.00  0.00           H  
ATOM   1849  C2'   C    58      42.747  54.001  29.057  1.00  0.00           C  
ATOM   1850  H2'   C    58      43.183  54.978  29.265  1.00  0.00           H  
ATOM   1851  O2'   C    58      42.893  53.575  27.687  1.00  0.00           O  
ATOM   1852 HO2'   C    58      42.908  54.294  27.052  1.00  0.00           H  
ATOM   1853  O3'   C    58      44.415  52.243  29.615  1.00  0.00           O  
ATOM   1854  P     C    59      45.853  52.788  29.930  1.00  0.00           P  
ATOM   1855  OP1   C    59      46.750  51.847  29.350  1.00  0.00           O  
ATOM   1856  OP2   C    59      45.845  53.042  31.317  1.00  0.00           O  
ATOM   1857  O5'   C    59      46.025  54.243  29.232  1.00  0.00           O  
ATOM   1858  C5'   C    59      46.129  54.363  27.837  1.00  0.00           C  
ATOM   1859  H5'   C    59      45.336  53.822  27.321  1.00  0.00           H  
ATOM   1860 H5''   C    59      47.041  53.934  27.422  1.00  0.00           H  
ATOM   1861  C4'   C    59      45.872  55.872  27.478  1.00  0.00           C  
ATOM   1862  H4'   C    59      45.820  55.996  26.396  1.00  0.00           H  
ATOM   1863  O4'   C    59      44.750  56.392  28.103  1.00  0.00           O  
ATOM   1864  C1'   C    59      44.829  57.822  28.112  1.00  0.00           C  
ATOM   1865  H1'   C    59      44.267  58.257  27.286  1.00  0.00           H  
ATOM   1866  N1    C    59      44.386  58.326  29.407  1.00  0.00           N  
ATOM   1867  C6    C    59      44.186  57.478  30.524  1.00  0.00           C  
ATOM   1868  H6    C    59      44.354  56.413  30.478  1.00  0.00           H  
ATOM   1869  C5    C    59      43.601  58.023  31.573  1.00  0.00           C  
ATOM   1870  H5    C    59      43.321  57.478  32.462  1.00  0.00           H  
ATOM   1871  C4    C    59      43.355  59.410  31.636  1.00  0.00           C  
ATOM   1872  N4    C    59      42.706  59.876  32.645  1.00  0.00           N  
ATOM   1873  H41   C    59      42.417  60.837  32.534  1.00  0.00           H  
ATOM   1874  H42   C    59      42.473  59.257  33.409  1.00  0.00           H  
ATOM   1875  N3    C    59      43.668  60.196  30.613  1.00  0.00           N  
ATOM   1876  C2    C    59      44.246  59.715  29.485  1.00  0.00           C  
ATOM   1877  O2    C    59      44.507  60.420  28.531  1.00  0.00           O  
ATOM   1878  C3'   C    59      46.949  56.749  27.992  1.00  0.00           C  
ATOM   1879  H3'   C    59      47.104  56.428  29.022  1.00  0.00           H  
ATOM   1880  C2'   C    59      46.320  58.147  27.807  1.00  0.00           C  
ATOM   1881  H2'   C    59      46.824  58.829  28.491  1.00  0.00           H  
ATOM   1882  O2'   C    59      46.202  58.612  26.483  1.00  0.00           O  
ATOM   1883 HO2'   C    59      46.536  59.512  26.479  1.00  0.00           H  
ATOM   1884  O3'   C    59      48.140  56.616  27.250  1.00  0.00           O  
ATOM   1885  P     A    60      49.492  57.027  28.072  1.00  0.00           P  
ATOM   1886  OP1   A    60      50.607  56.753  27.186  1.00  0.00           O  
ATOM   1887  OP2   A    60      49.499  56.371  29.358  1.00  0.00           O  
ATOM   1888  O5'   A    60      49.420  58.562  28.265  1.00  0.00           O  
ATOM   1889  C5'   A    60      49.360  59.418  27.121  1.00  0.00           C  
ATOM   1890  H5'   A    60      48.510  59.090  26.521  1.00  0.00           H  
ATOM   1891 H5''   A    60      50.316  59.393  26.597  1.00  0.00           H  
ATOM   1892  C4'   A    60      49.205  60.869  27.486  1.00  0.00           C  
ATOM   1893  H4'   A    60      49.612  61.353  26.598  1.00  0.00           H  
ATOM   1894  O4'   A    60      47.833  61.388  27.727  1.00  0.00           O  
ATOM   1895  C1'   A    60      47.959  62.453  28.622  1.00  0.00           C  
ATOM   1896  H1'   A    60      47.507  63.368  28.240  1.00  0.00           H  
ATOM   1897  N9    A    60      47.321  62.062  29.921  1.00  0.00           N  
ATOM   1898  C8    A    60      47.450  60.877  30.601  1.00  0.00           C  
ATOM   1899  H8    A    60      47.979  60.050  30.153  1.00  0.00           H  
ATOM   1900  N7    A    60      46.813  60.949  31.805  1.00  0.00           N  
ATOM   1901  C5    A    60      46.288  62.254  31.792  1.00  0.00           C  
ATOM   1902  C6    A    60      45.496  62.966  32.712  1.00  0.00           C  
ATOM   1903  N6    A    60      44.914  62.442  33.809  1.00  0.00           N  
ATOM   1904  H61   A    60      44.411  63.074  34.415  1.00  0.00           H  
ATOM   1905  H62   A    60      45.199  61.509  34.070  1.00  0.00           H  
ATOM   1906  N1    A    60      45.275  64.231  32.476  1.00  0.00           N  
ATOM   1907  C2    A    60      45.758  64.820  31.390  1.00  0.00           C  
ATOM   1908  H2    A    60      45.532  65.857  31.189  1.00  0.00           H  
ATOM   1909  N3    A    60      46.396  64.239  30.453  1.00  0.00           N  
ATOM   1910  C4    A    60      46.690  62.974  30.735  1.00  0.00           C  
ATOM   1911  C3'   A    60      50.018  61.367  28.621  1.00  0.00           C  
ATOM   1912  H3'   A    60      49.775  60.793  29.515  1.00  0.00           H  
ATOM   1913  C2'   A    60      49.465  62.787  28.820  1.00  0.00           C  
ATOM   1914  H2'   A    60      49.582  63.113  29.853  1.00  0.00           H  
ATOM   1915  O2'   A    60      49.726  63.737  27.777  1.00  0.00           O  
ATOM   1916 HO2'   A    60      49.399  64.586  28.081  1.00  0.00           H  
ATOM   1917  O3'   A    60      51.447  61.383  28.344  1.00  0.00           O  
ATOM   1918  P     C    61      52.579  61.729  29.429  1.00  0.00           P  
ATOM   1919  OP1   C    61      53.843  61.721  28.692  1.00  0.00           O  
ATOM   1920  OP2   C    61      52.347  60.822  30.546  1.00  0.00           O  
ATOM   1921  O5'   C    61      52.246  63.217  29.872  1.00  0.00           O  
ATOM   1922  C5'   C    61      52.640  64.304  29.098  1.00  0.00           C  
ATOM   1923  H5'   C    61      52.154  64.154  28.134  1.00  0.00           H  
ATOM   1924 H5''   C    61      53.719  64.451  29.074  1.00  0.00           H  
ATOM   1925  C4'   C    61      51.970  65.536  29.674  1.00  0.00           C  
ATOM   1926  H4'   C    61      52.075  66.341  28.947  1.00  0.00           H  
ATOM   1927  O4'   C    61      50.604  65.435  29.933  1.00  0.00           O  
ATOM   1928  C1'   C    61      50.328  66.208  31.036  1.00  0.00           C  
ATOM   1929  H1'   C    61      49.529  66.888  30.740  1.00  0.00           H  
ATOM   1930  N1    C    61      49.870  65.416  32.166  1.00  0.00           N  
ATOM   1931  C6    C    61      50.084  64.024  32.328  1.00  0.00           C  
ATOM   1932  H6    C    61      50.814  63.452  31.774  1.00  0.00           H  
ATOM   1933  C5    C    61      49.428  63.340  33.316  1.00  0.00           C  
ATOM   1934  H5    C    61      49.663  62.292  33.428  1.00  0.00           H  
ATOM   1935  C4    C    61      48.489  64.045  34.090  1.00  0.00           C  
ATOM   1936  N4    C    61      47.749  63.510  34.954  1.00  0.00           N  
ATOM   1937  H41   C    61      47.111  64.106  35.461  1.00  0.00           H  
ATOM   1938  H42   C    61      47.750  62.502  35.027  1.00  0.00           H  
ATOM   1939  N3    C    61      48.296  65.343  33.973  1.00  0.00           N  
ATOM   1940  C2    C    61      48.904  66.012  33.022  1.00  0.00           C  
ATOM   1941  O2    C    61      48.501  67.180  32.828  1.00  0.00           O  
ATOM   1942  C3'   C    61      52.600  65.878  30.945  1.00  0.00           C  
ATOM   1943  H3'   C    61      52.647  64.962  31.534  1.00  0.00           H  
ATOM   1944  C2'   C    61      51.588  66.899  31.552  1.00  0.00           C  
ATOM   1945  H2'   C    61      51.579  67.007  32.637  1.00  0.00           H  
ATOM   1946  O2'   C    61      51.667  68.259  31.024  1.00  0.00           O  
ATOM   1947 HO2'   C    61      52.612  68.427  31.038  1.00  0.00           H  
ATOM   1948  O3'   C    61      53.884  66.450  30.765  1.00  0.00           O  
ATOM   1949  P     U    62      55.117  66.149  31.672  1.00  0.00           P  
ATOM   1950  OP1   U    62      56.359  66.657  31.054  1.00  0.00           O  
ATOM   1951  OP2   U    62      54.955  64.819  32.236  1.00  0.00           O  
ATOM   1952  O5'   U    62      54.778  67.074  32.969  1.00  0.00           O  
ATOM   1953  C5'   U    62      55.076  68.410  32.962  1.00  0.00           C  
ATOM   1954  H5'   U    62      54.776  68.773  31.979  1.00  0.00           H  
ATOM   1955 H5''   U    62      56.123  68.650  33.147  1.00  0.00           H  
ATOM   1956  C4'   U    62      54.200  69.106  33.982  1.00  0.00           C  
ATOM   1957  H4'   U    62      54.158  70.181  33.808  1.00  0.00           H  
ATOM   1958  O4'   U    62      52.903  68.668  33.888  1.00  0.00           O  
ATOM   1959  C1'   U    62      52.264  68.736  35.177  1.00  0.00           C  
ATOM   1960  H1'   U    62      51.344  69.321  35.188  1.00  0.00           H  
ATOM   1961  N1    U    62      51.886  67.429  35.677  1.00  0.00           N  
ATOM   1962  C6    U    62      52.342  66.261  35.079  1.00  0.00           C  
ATOM   1963  H6    U    62      53.069  66.329  34.284  1.00  0.00           H  
ATOM   1964  C5    U    62      51.866  65.086  35.495  1.00  0.00           C  
ATOM   1965  H5    U    62      52.366  64.251  35.026  1.00  0.00           H  
ATOM   1966  C4    U    62      50.855  64.956  36.517  1.00  0.00           C  
ATOM   1967  O4    U    62      50.482  63.882  36.884  1.00  0.00           O  
ATOM   1968  N3    U    62      50.444  66.171  37.027  1.00  0.00           N  
ATOM   1969  H3    U    62      49.935  66.149  37.899  1.00  0.00           H  
ATOM   1970  C2    U    62      50.969  67.338  36.735  1.00  0.00           C  
ATOM   1971  O2    U    62      50.820  68.274  37.536  1.00  0.00           O  
ATOM   1972  C3'   U    62      54.625  68.863  35.424  1.00  0.00           C  
ATOM   1973  H3'   U    62      54.662  67.796  35.640  1.00  0.00           H  
ATOM   1974  C2'   U    62      53.339  69.261  36.160  1.00  0.00           C  
ATOM   1975  H2'   U    62      53.275  68.834  37.161  1.00  0.00           H  
ATOM   1976  O2'   U    62      53.112  70.650  36.203  1.00  0.00           O  
ATOM   1977 HO2'   U    62      52.722  70.934  37.033  1.00  0.00           H  
ATOM   1978  O3'   U    62      55.716  69.677  35.837  1.00  0.00           O  
ATOM   1979  P     G    63      56.930  69.062  36.669  1.00  0.00           P  
ATOM   1980  OP1   G    63      58.098  70.024  36.499  1.00  0.00           O  
ATOM   1981  OP2   G    63      57.089  67.637  36.295  1.00  0.00           O  
ATOM   1982  O5'   G    63      56.372  68.945  38.184  1.00  0.00           O  
ATOM   1983  C5'   G    63      56.070  70.081  38.972  1.00  0.00           C  
ATOM   1984  H5'   G    63      55.432  70.788  38.442  1.00  0.00           H  
ATOM   1985 H5''   G    63      57.003  70.541  39.298  1.00  0.00           H  
ATOM   1986  C4'   G    63      55.198  69.775  40.182  1.00  0.00           C  
ATOM   1987  H4'   G    63      55.058  70.735  40.679  1.00  0.00           H  
ATOM   1988  O4'   G    63      53.860  69.319  39.842  1.00  0.00           O  
ATOM   1989  C1'   G    63      53.448  68.264  40.741  1.00  0.00           C  
ATOM   1990  H1'   G    63      52.552  68.526  41.305  1.00  0.00           H  
ATOM   1991  N9    G    63      53.320  66.979  39.986  1.00  0.00           N  
ATOM   1992  C8    G    63      53.962  66.512  38.895  1.00  0.00           C  
ATOM   1993  H8    G    63      54.715  67.103  38.395  1.00  0.00           H  
ATOM   1994  N7    G    63      53.541  65.319  38.546  1.00  0.00           N  
ATOM   1995  C5    G    63      52.667  64.939  39.536  1.00  0.00           C  
ATOM   1996  C6    G    63      51.972  63.708  39.810  1.00  0.00           C  
ATOM   1997  O6    G    63      51.925  62.658  39.132  1.00  0.00           O  
ATOM   1998  N1    G    63      51.351  63.654  41.055  1.00  0.00           N  
ATOM   1999  H1    G    63      50.936  62.760  41.278  1.00  0.00           H  
ATOM   2000  C2    G    63      51.306  64.679  41.897  1.00  0.00           C  
ATOM   2001  N2    G    63      50.546  64.565  43.004  1.00  0.00           N  
ATOM   2002  H21   G    63      50.042  63.722  43.237  1.00  0.00           H  
ATOM   2003  H22   G    63      50.426  65.407  43.549  1.00  0.00           H  
ATOM   2004  N3    G    63      51.778  65.889  41.643  1.00  0.00           N  
ATOM   2005  C4    G    63      52.470  65.977  40.431  1.00  0.00           C  
ATOM   2006  C3'   G    63      55.855  68.773  41.062  1.00  0.00           C  
ATOM   2007  H3'   G    63      56.307  67.988  40.455  1.00  0.00           H  
ATOM   2008  C2'   G    63      54.627  68.195  41.730  1.00  0.00           C  
ATOM   2009  H2'   G    63      54.774  67.175  42.085  1.00  0.00           H  
ATOM   2010  O2'   G    63      54.107  69.108  42.671  1.00  0.00           O  
ATOM   2011 HO2'   G    63      53.687  68.627  43.388  1.00  0.00           H  
ATOM   2012  O3'   G    63      56.777  69.363  41.897  1.00  0.00           O  
ATOM   2013  P     A    64      57.972  68.525  42.523  1.00  0.00           P  
ATOM   2014  OP1   A    64      58.694  69.408  43.521  1.00  0.00           O  
ATOM   2015  OP2   A    64      58.727  67.926  41.449  1.00  0.00           O  
ATOM   2016  O5'   A    64      57.173  67.391  43.217  1.00  0.00           O  
ATOM   2017  C5'   A    64      56.760  67.457  44.613  1.00  0.00           C  
ATOM   2018  H5'   A    64      56.090  68.289  44.828  1.00  0.00           H  
ATOM   2019 H5''   A    64      57.602  67.549  45.300  1.00  0.00           H  
ATOM   2020  C4'   A    64      55.991  66.188  45.019  1.00  0.00           C  
ATOM   2021  H4'   A    64      55.506  66.465  45.955  1.00  0.00           H  
ATOM   2022  O4'   A    64      54.978  65.727  44.034  1.00  0.00           O  
ATOM   2023  C1'   A    64      54.829  64.339  44.089  1.00  0.00           C  
ATOM   2024  H1'   A    64      53.803  64.116  44.381  1.00  0.00           H  
ATOM   2025  N9    A    64      55.120  63.805  42.722  1.00  0.00           N  
ATOM   2026  C8    A    64      55.919  64.367  41.730  1.00  0.00           C  
ATOM   2027  H8    A    64      56.385  65.325  41.909  1.00  0.00           H  
ATOM   2028  N7    A    64      55.951  63.604  40.652  1.00  0.00           N  
ATOM   2029  C5    A    64      55.142  62.500  40.982  1.00  0.00           C  
ATOM   2030  C6    A    64      54.597  61.444  40.272  1.00  0.00           C  
ATOM   2031  N6    A    64      54.789  61.308  38.963  1.00  0.00           N  
ATOM   2032  H61   A    64      54.374  60.530  38.470  1.00  0.00           H  
ATOM   2033  H62   A    64      55.365  62.037  38.566  1.00  0.00           H  
ATOM   2034  N1    A    64      53.737  60.545  40.794  1.00  0.00           N  
ATOM   2035  C2    A    64      53.445  60.721  42.063  1.00  0.00           C  
ATOM   2036  H2    A    64      52.742  60.029  42.502  1.00  0.00           H  
ATOM   2037  N3    A    64      53.721  61.775  42.903  1.00  0.00           N  
ATOM   2038  C4    A    64      54.582  62.605  42.235  1.00  0.00           C  
ATOM   2039  C3'   A    64      56.846  64.975  45.184  1.00  0.00           C  
ATOM   2040  H3'   A    64      57.399  64.986  44.245  1.00  0.00           H  
ATOM   2041  C2'   A    64      55.875  63.795  45.092  1.00  0.00           C  
ATOM   2042  H2'   A    64      56.341  62.892  44.697  1.00  0.00           H  
ATOM   2043  O2'   A    64      55.193  63.578  46.291  1.00  0.00           O  
ATOM   2044 HO2'   A    64      55.654  62.913  46.807  1.00  0.00           H  
ATOM   2045  O3'   A    64      57.733  65.038  46.320  1.00  0.00           O  
ATOM   2046  P     U    65      59.122  64.210  46.255  1.00  0.00           P  
ATOM   2047  OP1   U    65      60.111  64.810  47.202  1.00  0.00           O  
ATOM   2048  OP2   U    65      59.497  63.932  44.860  1.00  0.00           O  
ATOM   2049  O5'   U    65      58.610  62.781  46.828  1.00  0.00           O  
ATOM   2050  C5'   U    65      58.063  62.756  48.161  1.00  0.00           C  
ATOM   2051  H5'   U    65      57.391  63.612  48.207  1.00  0.00           H  
ATOM   2052 H5''   U    65      58.845  62.916  48.904  1.00  0.00           H  
ATOM   2053  C4'   U    65      57.309  61.404  48.629  1.00  0.00           C  
ATOM   2054  H4'   U    65      57.099  61.484  49.696  1.00  0.00           H  
ATOM   2055  O4'   U    65      56.137  61.189  47.886  1.00  0.00           O  
ATOM   2056  C1'   U    65      55.823  59.776  47.826  1.00  0.00           C  
ATOM   2057  H1'   U    65      54.842  59.573  48.256  1.00  0.00           H  
ATOM   2058  N1    U    65      55.763  59.230  46.477  1.00  0.00           N  
ATOM   2059  C6    U    65      56.261  59.929  45.387  1.00  0.00           C  
ATOM   2060  H6    U    65      56.981  60.723  45.521  1.00  0.00           H  
ATOM   2061  C5    U    65      56.007  59.530  44.079  1.00  0.00           C  
ATOM   2062  H5    U    65      56.464  60.013  43.228  1.00  0.00           H  
ATOM   2063  C4    U    65      55.153  58.344  43.845  1.00  0.00           C  
ATOM   2064  O4    U    65      54.871  58.003  42.743  1.00  0.00           O  
ATOM   2065  N3    U    65      54.693  57.743  44.948  1.00  0.00           N  
ATOM   2066  H3    U    65      54.003  57.018  44.813  1.00  0.00           H  
ATOM   2067  C2    U    65      54.889  58.122  46.256  1.00  0.00           C  
ATOM   2068  O2    U    65      54.457  57.493  47.229  1.00  0.00           O  
ATOM   2069  C3'   U    65      58.137  60.158  48.372  1.00  0.00           C  
ATOM   2070  H3'   U    65      58.601  60.305  47.397  1.00  0.00           H  
ATOM   2071  C2'   U    65      57.009  59.089  48.501  1.00  0.00           C  
ATOM   2072  H2'   U    65      57.288  58.130  48.066  1.00  0.00           H  
ATOM   2073  O2'   U    65      56.482  58.919  49.805  1.00  0.00           O  
ATOM   2074 HO2'   U    65      56.727  58.050  50.134  1.00  0.00           H  
ATOM   2075  O3'   U    65      59.190  60.036  49.371  1.00  0.00           O  
ATOM   2076  P     G    66      60.305  58.822  49.299  1.00  0.00           P  
ATOM   2077  OP1   G    66      61.456  59.060  50.236  1.00  0.00           O  
ATOM   2078  OP2   G    66      60.628  58.514  47.851  1.00  0.00           O  
ATOM   2079  O5'   G    66      59.472  57.561  49.804  1.00  0.00           O  
ATOM   2080  C5'   G    66      59.023  57.525  51.152  1.00  0.00           C  
ATOM   2081  H5'   G    66      58.372  58.396  51.230  1.00  0.00           H  
ATOM   2082 H5''   G    66      59.831  57.652  51.872  1.00  0.00           H  
ATOM   2083  C4'   G    66      58.258  56.262  51.232  1.00  0.00           C  
ATOM   2084  H4'   G    66      58.082  56.057  52.288  1.00  0.00           H  
ATOM   2085  O4'   G    66      57.127  56.326  50.349  1.00  0.00           O  
ATOM   2086  C1'   G    66      56.880  54.931  49.980  1.00  0.00           C  
ATOM   2087  H1'   G    66      55.867  54.727  50.328  1.00  0.00           H  
ATOM   2088  N9    G    66      56.852  54.790  48.495  1.00  0.00           N  
ATOM   2089  C8    G    66      57.730  55.360  47.546  1.00  0.00           C  
ATOM   2090  H8    G    66      58.665  55.794  47.868  1.00  0.00           H  
ATOM   2091  N7    G    66      57.291  55.260  46.258  1.00  0.00           N  
ATOM   2092  C5    G    66      56.047  54.639  46.377  1.00  0.00           C  
ATOM   2093  C6    G    66      55.103  54.233  45.374  1.00  0.00           C  
ATOM   2094  O6    G    66      55.101  54.613  44.192  1.00  0.00           O  
ATOM   2095  N1    G    66      54.033  53.530  45.878  1.00  0.00           N  
ATOM   2096  H1    G    66      53.356  53.276  45.174  1.00  0.00           H  
ATOM   2097  C2    G    66      53.873  53.317  47.201  1.00  0.00           C  
ATOM   2098  N2    G    66      52.826  52.672  47.587  1.00  0.00           N  
ATOM   2099  H21   G    66      52.311  52.199  46.859  1.00  0.00           H  
ATOM   2100  H22   G    66      52.686  52.470  48.567  1.00  0.00           H  
ATOM   2101  N3    G    66      54.701  53.651  48.125  1.00  0.00           N  
ATOM   2102  C4    G    66      55.834  54.282  47.720  1.00  0.00           C  
ATOM   2103  C3'   G    66      59.039  54.995  50.946  1.00  0.00           C  
ATOM   2104  H3'   G    66      59.643  55.062  50.041  1.00  0.00           H  
ATOM   2105  C2'   G    66      57.910  53.994  50.552  1.00  0.00           C  
ATOM   2106  H2'   G    66      58.154  53.279  49.767  1.00  0.00           H  
ATOM   2107  O2'   G    66      57.270  53.369  51.649  1.00  0.00           O  
ATOM   2108 HO2'   G    66      57.923  52.843  52.115  1.00  0.00           H  
ATOM   2109  O3'   G    66      59.808  54.494  51.968  1.00  0.00           O  
ATOM   2110  P     U    67      61.001  53.424  51.727  1.00  0.00           P  
ATOM   2111  OP1   U    67      61.933  53.591  52.828  1.00  0.00           O  
ATOM   2112  OP2   U    67      61.556  53.603  50.333  1.00  0.00           O  
ATOM   2113  O5'   U    67      60.221  52.105  51.850  1.00  0.00           O  
ATOM   2114  C5'   U    67      59.925  51.582  53.150  1.00  0.00           C  
ATOM   2115  H5'   U    67      59.271  52.261  53.697  1.00  0.00           H  
ATOM   2116 H5''   U    67      60.846  51.290  53.655  1.00  0.00           H  
ATOM   2117  C4'   U    67      59.099  50.328  52.932  1.00  0.00           C  
ATOM   2118  H4'   U    67      59.001  49.743  53.847  1.00  0.00           H  
ATOM   2119  O4'   U    67      57.887  50.591  52.283  1.00  0.00           O  
ATOM   2120  C1'   U    67      57.444  49.438  51.559  1.00  0.00           C  
ATOM   2121  H1'   U    67      56.649  48.959  52.130  1.00  0.00           H  
ATOM   2122  N1    U    67      57.040  49.828  50.170  1.00  0.00           N  
ATOM   2123  C6    U    67      57.997  50.344  49.371  1.00  0.00           C  
ATOM   2124  H6    U    67      59.038  50.383  49.657  1.00  0.00           H  
ATOM   2125  C5    U    67      57.798  50.732  48.075  1.00  0.00           C  
ATOM   2126  H5    U    67      58.557  51.056  47.379  1.00  0.00           H  
ATOM   2127  C4    U    67      56.435  50.711  47.631  1.00  0.00           C  
ATOM   2128  O4    U    67      56.043  51.178  46.532  1.00  0.00           O  
ATOM   2129  N3    U    67      55.446  50.064  48.451  1.00  0.00           N  
ATOM   2130  H3    U    67      54.606  49.802  47.956  1.00  0.00           H  
ATOM   2131  C2    U    67      55.706  49.602  49.710  1.00  0.00           C  
ATOM   2132  O2    U    67      54.837  48.997  50.411  1.00  0.00           O  
ATOM   2133  C3'   U    67      59.773  49.171  52.050  1.00  0.00           C  
ATOM   2134  H3'   U    67      60.265  49.565  51.161  1.00  0.00           H  
ATOM   2135  C2'   U    67      58.575  48.329  51.527  1.00  0.00           C  
ATOM   2136  H2'   U    67      58.926  47.977  50.557  1.00  0.00           H  
ATOM   2137  O2'   U    67      58.250  47.257  52.372  1.00  0.00           O  
ATOM   2138 HO2'   U    67      58.927  46.577  52.412  1.00  0.00           H  
ATOM   2139  O3'   U    67      60.889  48.528  52.670  1.00  0.00           O  
ATOM   2140  P     C    68      61.738  47.474  51.857  1.00  0.00           P  
ATOM   2141  OP1   C    68      62.936  47.197  52.613  1.00  0.00           O  
ATOM   2142  OP2   C    68      61.876  47.878  50.453  1.00  0.00           O  
ATOM   2143  O5'   C    68      60.902  46.206  51.717  1.00  0.00           O  
ATOM   2144  C5'   C    68      60.944  45.176  52.731  1.00  0.00           C  
ATOM   2145  H5'   C    68      60.625  45.525  53.713  1.00  0.00           H  
ATOM   2146 H5''   C    68      61.974  44.825  52.795  1.00  0.00           H  
ATOM   2147  C4'   C    68      59.981  44.059  52.235  1.00  0.00           C  
ATOM   2148  H4'   C    68      60.208  43.206  52.875  1.00  0.00           H  
ATOM   2149  O4'   C    68      58.595  44.439  52.029  1.00  0.00           O  
ATOM   2150  C1'   C    68      58.102  43.703  50.953  1.00  0.00           C  
ATOM   2151  H1'   C    68      57.342  42.966  51.213  1.00  0.00           H  
ATOM   2152  N1    C    68      57.528  44.617  49.923  1.00  0.00           N  
ATOM   2153  C6    C    68      58.228  45.517  49.135  1.00  0.00           C  
ATOM   2154  H6    C    68      59.286  45.586  49.342  1.00  0.00           H  
ATOM   2155  C5    C    68      57.553  46.292  48.250  1.00  0.00           C  
ATOM   2156  H5    C    68      58.075  46.979  47.600  1.00  0.00           H  
ATOM   2157  C4    C    68      56.164  46.178  48.237  1.00  0.00           C  
ATOM   2158  N4    C    68      55.454  46.897  47.402  1.00  0.00           N  
ATOM   2159  H41   C    68      54.457  46.744  47.350  1.00  0.00           H  
ATOM   2160  H42   C    68      55.936  47.447  46.706  1.00  0.00           H  
ATOM   2161  N3    C    68      55.477  45.386  49.029  1.00  0.00           N  
ATOM   2162  C2    C    68      56.137  44.557  49.846  1.00  0.00           C  
ATOM   2163  O2    C    68      55.414  43.851  50.523  1.00  0.00           O  
ATOM   2164  C3'   C    68      60.539  43.520  50.888  1.00  0.00           C  
ATOM   2165  H3'   C    68      60.773  44.401  50.291  1.00  0.00           H  
ATOM   2166  C2'   C    68      59.249  42.903  50.381  1.00  0.00           C  
ATOM   2167  H2'   C    68      59.437  42.795  49.313  1.00  0.00           H  
ATOM   2168  O2'   C    68      59.079  41.525  50.726  1.00  0.00           O  
ATOM   2169 HO2'   C    68      59.934  41.212  51.030  1.00  0.00           H  
ATOM   2170  O3'   C    68      61.563  42.468  50.961  1.00  0.00           O  
ATOM   2171  P     G    69      62.795  42.364  49.934  1.00  0.00           P  
ATOM   2172  OP1   G    69      63.779  41.612  50.687  1.00  0.00           O  
ATOM   2173  OP2   G    69      63.191  43.643  49.360  1.00  0.00           O  
ATOM   2174  O5'   G    69      62.385  41.400  48.626  1.00  0.00           O  
ATOM   2175  C5'   G    69      62.138  40.030  48.911  1.00  0.00           C  
ATOM   2176  H5'   G    69      61.652  39.947  49.883  1.00  0.00           H  
ATOM   2177 H5''   G    69      63.094  39.527  48.764  1.00  0.00           H  
ATOM   2178  C4'   G    69      61.138  39.392  47.946  1.00  0.00           C  
ATOM   2179  H4'   G    69      61.064  38.315  48.092  1.00  0.00           H  
ATOM   2180  O4'   G    69      59.819  39.794  48.272  1.00  0.00           O  
ATOM   2181  C1'   G    69      59.234  40.166  47.040  1.00  0.00           C  
ATOM   2182  H1'   G    69      58.778  39.283  46.591  1.00  0.00           H  
ATOM   2183  N9    G    69      58.101  41.038  47.160  1.00  0.00           N  
ATOM   2184  C8    G    69      57.997  42.312  46.709  1.00  0.00           C  
ATOM   2185  H8    G    69      58.732  42.843  46.123  1.00  0.00           H  
ATOM   2186  N7    G    69      56.879  42.932  47.012  1.00  0.00           N  
ATOM   2187  C5    G    69      56.171  41.919  47.708  1.00  0.00           C  
ATOM   2188  C6    G    69      54.841  41.840  48.301  1.00  0.00           C  
ATOM   2189  O6    G    69      53.880  42.639  48.349  1.00  0.00           O  
ATOM   2190  N1    G    69      54.595  40.639  48.934  1.00  0.00           N  
ATOM   2191  H1    G    69      53.697  40.516  49.379  1.00  0.00           H  
ATOM   2192  C2    G    69      55.529  39.665  49.099  1.00  0.00           C  
ATOM   2193  N2    G    69      55.271  38.665  49.856  1.00  0.00           N  
ATOM   2194  H21   G    69      54.342  38.522  50.225  1.00  0.00           H  
ATOM   2195  H22   G    69      55.946  37.925  49.985  1.00  0.00           H  
ATOM   2196  N3    G    69      56.743  39.773  48.664  1.00  0.00           N  
ATOM   2197  C4    G    69      56.976  40.877  47.916  1.00  0.00           C  
ATOM   2198  C3'   G    69      61.423  39.628  46.498  1.00  0.00           C  
ATOM   2199  H3'   G    69      62.284  40.231  46.211  1.00  0.00           H  
ATOM   2200  C2'   G    69      60.348  40.621  46.177  1.00  0.00           C  
ATOM   2201  H2'   G    69      60.696  41.635  46.372  1.00  0.00           H  
ATOM   2202  O2'   G    69      59.834  40.618  44.820  1.00  0.00           O  
ATOM   2203 HO2'   G    69      60.306  40.013  44.243  1.00  0.00           H  
ATOM   2204  O3'   G    69      61.202  38.463  45.713  1.00  0.00           O  
ATOM   2205  P     U    70      62.455  37.462  45.474  1.00  0.00           P  
ATOM   2206  OP1   U    70      63.583  38.278  45.112  1.00  0.00           O  
ATOM   2207  OP2   U    70      61.892  36.418  44.614  1.00  0.00           O  
ATOM   2208  O5'   U    70      62.732  36.908  46.978  1.00  0.00           O  
ATOM   2209  C5'   U    70      62.019  35.813  47.461  1.00  0.00           C  
ATOM   2210  H5'   U    70      62.101  34.942  46.811  1.00  0.00           H  
ATOM   2211 H5''   U    70      61.015  36.232  47.392  1.00  0.00           H  
ATOM   2212  C4'   U    70      62.373  35.222  48.834  1.00  0.00           C  
ATOM   2213  H4'   U    70      61.685  34.403  49.047  1.00  0.00           H  
ATOM   2214  O4'   U    70      63.697  34.657  48.916  1.00  0.00           O  
ATOM   2215  C1'   U    70      64.463  35.474  49.719  1.00  0.00           C  
ATOM   2216  H1'   U    70      64.614  35.050  50.712  1.00  0.00           H  
ATOM   2217  N1    U    70      65.790  35.834  49.071  1.00  0.00           N  
ATOM   2218  C6    U    70      65.946  36.106  47.692  1.00  0.00           C  
ATOM   2219  H6    U    70      65.183  35.840  46.975  1.00  0.00           H  
ATOM   2220  C5    U    70      67.148  36.590  47.184  1.00  0.00           C  
ATOM   2221  H5    U    70      67.263  36.887  46.152  1.00  0.00           H  
ATOM   2222  C4    U    70      68.307  36.634  48.110  1.00  0.00           C  
ATOM   2223  O4    U    70      69.439  36.934  47.717  1.00  0.00           O  
ATOM   2224  N3    U    70      68.098  36.249  49.337  1.00  0.00           N  
ATOM   2225  H3    U    70      68.851  36.289  50.009  1.00  0.00           H  
ATOM   2226  C2    U    70      66.882  35.935  49.971  1.00  0.00           C  
ATOM   2227  O2    U    70      66.794  35.786  51.233  1.00  0.00           O  
ATOM   2228  C3'   U    70      62.098  36.226  49.933  1.00  0.00           C  
ATOM   2229  H3'   U    70      61.322  36.991  49.882  1.00  0.00           H  
ATOM   2230  C2'   U    70      63.530  36.762  49.869  1.00  0.00           C  
ATOM   2231  H2'   U    70      63.706  37.450  49.042  1.00  0.00           H  
ATOM   2232  O2'   U    70      63.920  37.452  51.083  1.00  0.00           O  
ATOM   2233 HO2'   U    70      64.694  37.912  50.749  1.00  0.00           H  
ATOM   2234  O3'   U    70      61.992  35.410  51.044  1.00  0.00           O  
ATOM   2235  P     U    71      60.585  35.041  51.666  1.00  0.00           P  
ATOM   2236  OP1   U    71      59.790  36.271  51.915  1.00  0.00           O  
ATOM   2237  OP2   U    71      60.752  34.077  52.724  1.00  0.00           O  
ATOM   2238  O5'   U    71      59.798  34.175  50.471  1.00  0.00           O  
ATOM   2239  C5'   U    71      59.776  32.735  50.451  1.00  0.00           C  
ATOM   2240  H5'   U    71      59.342  32.338  51.368  1.00  0.00           H  
ATOM   2241 H5''   U    71      60.820  32.422  50.445  1.00  0.00           H  
ATOM   2242  C4'   U    71      58.996  32.252  49.223  1.00  0.00           C  
ATOM   2243  H4'   U    71      58.888  31.182  49.401  1.00  0.00           H  
ATOM   2244  O4'   U    71      57.725  32.887  49.309  1.00  0.00           O  
ATOM   2245  C1'   U    71      57.287  32.801  47.978  1.00  0.00           C  
ATOM   2246  H1'   U    71      57.201  31.748  47.711  1.00  0.00           H  
ATOM   2247  N1    U    71      56.004  33.476  47.879  1.00  0.00           N  
ATOM   2248  C6    U    71      55.914  34.798  48.063  1.00  0.00           C  
ATOM   2249  H6    U    71      56.769  35.431  48.249  1.00  0.00           H  
ATOM   2250  C5    U    71      54.716  35.462  47.912  1.00  0.00           C  
ATOM   2251  H5    U    71      54.759  36.530  48.063  1.00  0.00           H  
ATOM   2252  C4    U    71      53.502  34.797  47.534  1.00  0.00           C  
ATOM   2253  O4    U    71      52.353  35.214  47.507  1.00  0.00           O  
ATOM   2254  N3    U    71      53.683  33.445  47.323  1.00  0.00           N  
ATOM   2255  H3    U    71      52.947  32.890  46.910  1.00  0.00           H  
ATOM   2256  C2    U    71      54.873  32.794  47.524  1.00  0.00           C  
ATOM   2257  O2    U    71      54.873  31.565  47.416  1.00  0.00           O  
ATOM   2258  C3'   U    71      59.594  32.626  47.873  1.00  0.00           C  
ATOM   2259  H3'   U    71      60.349  33.385  48.077  1.00  0.00           H  
ATOM   2260  C2'   U    71      58.511  33.360  47.233  1.00  0.00           C  
ATOM   2261  H2'   U    71      58.630  34.415  47.482  1.00  0.00           H  
ATOM   2262  O2'   U    71      58.349  33.098  45.844  1.00  0.00           O  
ATOM   2263 HO2'   U    71      58.803  33.725  45.276  1.00  0.00           H  
ATOM   2264  O3'   U    71      60.099  31.517  47.140  1.00  0.00           O  
ATOM   2265  P     U    72      61.563  30.980  47.453  1.00  0.00           P  
ATOM   2266  OP1   U    72      61.656  29.700  46.700  1.00  0.00           O  
ATOM   2267  OP2   U    72      61.715  31.030  48.924  1.00  0.00           O  
ATOM   2268  O5'   U    72      62.511  32.056  46.752  1.00  0.00           O  
ATOM   2269  C5'   U    72      62.305  32.511  45.354  1.00  0.00           C  
ATOM   2270  H5'   U    72      61.608  33.328  45.543  1.00  0.00           H  
ATOM   2271 H5''   U    72      61.877  31.766  44.683  1.00  0.00           H  
ATOM   2272  C4'   U    72      63.578  33.005  44.730  1.00  0.00           C  
ATOM   2273  H4'   U    72      63.422  33.395  43.725  1.00  0.00           H  
ATOM   2274  O4'   U    72      64.230  33.957  45.563  1.00  0.00           O  
ATOM   2275  C1'   U    72      65.650  33.805  45.396  1.00  0.00           C  
ATOM   2276  H1'   U    72      66.069  34.729  44.999  1.00  0.00           H  
ATOM   2277  N1    U    72      66.410  33.303  46.496  1.00  0.00           N  
ATOM   2278  C6    U    72      65.826  32.637  47.496  1.00  0.00           C  
ATOM   2279  H6    U    72      64.752  32.540  47.556  1.00  0.00           H  
ATOM   2280  C5    U    72      66.550  32.432  48.652  1.00  0.00           C  
ATOM   2281  H5    U    72      65.987  32.063  49.497  1.00  0.00           H  
ATOM   2282  C4    U    72      67.974  32.692  48.772  1.00  0.00           C  
ATOM   2283  O4    U    72      68.662  32.395  49.801  1.00  0.00           O  
ATOM   2284  N3    U    72      68.548  33.062  47.585  1.00  0.00           N  
ATOM   2285  H3    U    72      69.496  33.393  47.696  1.00  0.00           H  
ATOM   2286  C2    U    72      67.799  33.502  46.513  1.00  0.00           C  
ATOM   2287  O2    U    72      68.239  34.163  45.595  1.00  0.00           O  
ATOM   2288  C3'   U    72      64.606  31.935  44.506  1.00  0.00           C  
ATOM   2289  H3'   U    72      64.707  31.265  45.360  1.00  0.00           H  
ATOM   2290  C2'   U    72      65.867  32.759  44.309  1.00  0.00           C  
ATOM   2291  H2'   U    72      66.781  32.180  44.436  1.00  0.00           H  
ATOM   2292  O2'   U    72      66.027  33.345  43.008  1.00  0.00           O  
ATOM   2293 HO2'   U    72      65.433  32.886  42.409  1.00  0.00           H  
ATOM   2294  O3'   U    72      64.394  31.213  43.325  1.00  0.00           O  
ATOM   2295  P     U    73      64.812  29.673  43.077  1.00  0.00           P  
ATOM   2296  OP1   U    73      63.877  29.151  42.047  1.00  0.00           O  
ATOM   2297  OP2   U    73      65.049  28.959  44.314  1.00  0.00           O  
ATOM   2298  O5'   U    73      66.189  29.706  42.404  1.00  0.00           O  
ATOM   2299  C5'   U    73      66.406  30.401  41.147  1.00  0.00           C  
ATOM   2300  H5'   U    73      66.002  31.400  41.314  1.00  0.00           H  
ATOM   2301 H5''   U    73      65.849  29.853  40.388  1.00  0.00           H  
ATOM   2302  C4'   U    73      67.943  30.689  40.845  1.00  0.00           C  
ATOM   2303  H4'   U    73      68.135  31.236  39.922  1.00  0.00           H  
ATOM   2304  O4'   U    73      68.446  31.563  41.883  1.00  0.00           O  
ATOM   2305  C1'   U    73      69.822  31.236  42.134  1.00  0.00           C  
ATOM   2306  H1'   U    73      70.357  32.166  41.944  1.00  0.00           H  
ATOM   2307  N1    U    73      70.087  30.881  43.541  1.00  0.00           N  
ATOM   2308  C6    U    73      69.090  30.570  44.381  1.00  0.00           C  
ATOM   2309  H6    U    73      68.113  30.272  44.031  1.00  0.00           H  
ATOM   2310  C5    U    73      69.437  30.509  45.691  1.00  0.00           C  
ATOM   2311  H5    U    73      68.754  30.113  46.428  1.00  0.00           H  
ATOM   2312  C4    U    73      70.807  30.685  46.221  1.00  0.00           C  
ATOM   2313  O4    U    73      71.148  30.383  47.363  1.00  0.00           O  
ATOM   2314  N3    U    73      71.719  31.074  45.307  1.00  0.00           N  
ATOM   2315  H3    U    73      72.651  30.835  45.614  1.00  0.00           H  
ATOM   2316  C2    U    73      71.337  31.168  43.979  1.00  0.00           C  
ATOM   2317  O2    U    73      72.352  31.439  43.241  1.00  0.00           O  
ATOM   2318  C3'   U    73      68.836  29.472  40.836  1.00  0.00           C  
ATOM   2319  H3'   U    73      68.560  28.759  41.612  1.00  0.00           H  
ATOM   2320  C2'   U    73      70.166  30.108  41.222  1.00  0.00           C  
ATOM   2321  H2'   U    73      70.791  29.336  41.671  1.00  0.00           H  
ATOM   2322  O2'   U    73      70.871  30.619  40.147  1.00  0.00           O  
ATOM   2323 HO2'   U    73      70.716  30.275  39.264  1.00  0.00           H  
ATOM   2324  O3'   U    73      68.823  28.944  39.523  1.00  0.00           O  
ATOM   2325  P     U    74      69.464  27.549  39.184  1.00  0.00           P  
ATOM   2326  OP1   U    74      68.874  26.671  40.208  1.00  0.00           O  
ATOM   2327  OP2   U    74      70.892  27.591  39.118  1.00  0.00           O  
ATOM   2328  O5'   U    74      68.860  27.110  37.803  1.00  0.00           O  
ATOM   2329  C5'   U    74      68.039  25.969  37.678  1.00  0.00           C  
ATOM   2330  H5'   U    74      66.992  26.175  37.897  1.00  0.00           H  
ATOM   2331 H5''   U    74      68.286  25.279  38.484  1.00  0.00           H  
ATOM   2332  C4'   U    74      68.042  25.418  36.210  1.00  0.00           C  
ATOM   2333  H4'   U    74      67.362  24.567  36.165  1.00  0.00           H  
ATOM   2334  O4'   U    74      67.631  26.445  35.369  1.00  0.00           O  
ATOM   2335  C1'   U    74      68.200  26.234  34.015  1.00  0.00           C  
ATOM   2336  H1'   U    74      67.479  25.828  33.306  1.00  0.00           H  
ATOM   2337  N1    U    74      68.834  27.501  33.519  1.00  0.00           N  
ATOM   2338  C6    U    74      69.282  28.476  34.357  1.00  0.00           C  
ATOM   2339  H6    U    74      68.961  28.480  35.388  1.00  0.00           H  
ATOM   2340  C5    U    74      69.909  29.635  33.922  1.00  0.00           C  
ATOM   2341  H5    U    74      70.194  30.369  34.661  1.00  0.00           H  
ATOM   2342  C4    U    74      70.358  29.738  32.517  1.00  0.00           C  
ATOM   2343  O4    U    74      71.086  30.538  31.946  1.00  0.00           O  
ATOM   2344  N3    U    74      69.707  28.769  31.731  1.00  0.00           N  
ATOM   2345  H3    U    74      69.880  28.901  30.745  1.00  0.00           H  
ATOM   2346  C2    U    74      68.987  27.629  32.181  1.00  0.00           C  
ATOM   2347  O2    U    74      68.626  26.849  31.303  1.00  0.00           O  
ATOM   2348  C3'   U    74      69.369  24.936  35.725  1.00  0.00           C  
ATOM   2349  H3'   U    74      70.117  25.634  36.103  1.00  0.00           H  
ATOM   2350  C2'   U    74      69.202  25.082  34.199  1.00  0.00           C  
ATOM   2351  H2'   U    74      70.168  25.332  33.761  1.00  0.00           H  
ATOM   2352  O2'   U    74      68.641  23.871  33.502  1.00  0.00           O  
ATOM   2353 HO2'   U    74      68.825  23.991  32.568  1.00  0.00           H  
ATOM   2354  O3'   U    74      69.555  23.621  36.125  1.00  0.00           O  
ATOM   2355  P     A    75      70.979  23.023  36.137  1.00  0.00           P  
ATOM   2356  OP1   A    75      70.980  21.687  36.793  1.00  0.00           O  
ATOM   2357  OP2   A    75      71.902  24.037  36.656  1.00  0.00           O  
ATOM   2358  O5'   A    75      71.496  22.810  34.607  1.00  0.00           O  
ATOM   2359  C5'   A    75      71.047  21.747  33.829  1.00  0.00           C  
ATOM   2360  H5'   A    75      69.974  21.650  33.664  1.00  0.00           H  
ATOM   2361 H5''   A    75      71.380  20.792  34.235  1.00  0.00           H  
ATOM   2362  C4'   A    75      71.707  21.853  32.447  1.00  0.00           C  
ATOM   2363  H4'   A    75      71.354  21.026  31.831  1.00  0.00           H  
ATOM   2364  O4'   A    75      71.216  23.031  31.834  1.00  0.00           O  
ATOM   2365  C1'   A    75      72.324  23.580  31.132  1.00  0.00           C  
ATOM   2366  H1'   A    75      72.455  22.976  30.234  1.00  0.00           H  
ATOM   2367  N9    A    75      72.071  24.985  30.741  1.00  0.00           N  
ATOM   2368  C8    A    75      72.753  26.102  31.121  1.00  0.00           C  
ATOM   2369  H8    A    75      73.401  26.143  31.983  1.00  0.00           H  
ATOM   2370  N7    A    75      72.420  27.228  30.462  1.00  0.00           N  
ATOM   2371  C5    A    75      71.431  26.762  29.606  1.00  0.00           C  
ATOM   2372  C6    A    75      70.494  27.330  28.726  1.00  0.00           C  
ATOM   2373  N6    A    75      70.403  28.645  28.548  1.00  0.00           N  
ATOM   2374  H61   A    75      69.785  28.955  27.811  1.00  0.00           H  
ATOM   2375  H62   A    75      71.143  29.285  28.796  1.00  0.00           H  
ATOM   2376  N1    A    75      69.527  26.588  28.183  1.00  0.00           N  
ATOM   2377  C2    A    75      69.507  25.309  28.388  1.00  0.00           C  
ATOM   2378  H2    A    75      68.694  24.757  27.942  1.00  0.00           H  
ATOM   2379  N3    A    75      70.220  24.658  29.223  1.00  0.00           N  
ATOM   2380  C4    A    75      71.232  25.437  29.733  1.00  0.00           C  
ATOM   2381  C3'   A    75      73.217  21.902  32.495  1.00  0.00           C  
ATOM   2382  H3'   A    75      73.645  21.733  33.483  1.00  0.00           H  
ATOM   2383  C2'   A    75      73.454  23.327  32.182  1.00  0.00           C  
ATOM   2384  H2'   A    75      73.260  23.939  33.063  1.00  0.00           H  
ATOM   2385  O2'   A    75      74.738  23.668  31.729  1.00  0.00           O  
ATOM   2386 HO2'   A    75      74.876  23.279  30.862  1.00  0.00           H  
ATOM   2387  O3'   A    75      73.772  21.136  31.454  1.00  0.00           O  
ATOM   2388  P     G    76      74.486  19.790  31.795  1.00  0.00           P  
ATOM   2389  OP1   G    76      75.372  20.026  33.000  1.00  0.00           O  
ATOM   2390  OP2   G    76      75.102  19.448  30.548  1.00  0.00           O  
ATOM   2391  O5'   G    76      73.251  18.882  32.227  1.00  0.00           O  
ATOM   2392  C5'   G    76      73.166  18.303  33.423  1.00  0.00           C  
ATOM   2393  H5'   G    76      73.126  19.163  34.092  1.00  0.00           H  
ATOM   2394 H5''   G    76      73.973  17.586  33.573  1.00  0.00           H  
ATOM   2395  C4'   G    76      71.736  17.744  33.632  1.00  0.00           C  
ATOM   2396  H4'   G    76      71.627  17.309  34.625  1.00  0.00           H  
ATOM   2397  O4'   G    76      70.699  18.664  33.234  1.00  0.00           O  
ATOM   2398  C1'   G    76      69.569  17.824  32.846  1.00  0.00           C  
ATOM   2399  H1'   G    76      68.682  18.060  33.433  1.00  0.00           H  
ATOM   2400  N9    G    76      69.407  18.217  31.436  1.00  0.00           N  
ATOM   2401  C8    G    76      70.271  18.841  30.608  1.00  0.00           C  
ATOM   2402  H8    G    76      71.251  19.201  30.887  1.00  0.00           H  
ATOM   2403  N7    G    76      69.806  19.096  29.454  1.00  0.00           N  
ATOM   2404  C5    G    76      68.470  18.563  29.491  1.00  0.00           C  
ATOM   2405  C6    G    76      67.419  18.399  28.443  1.00  0.00           C  
ATOM   2406  O6    G    76      67.335  18.793  27.225  1.00  0.00           O  
ATOM   2407  N1    G    76      66.280  17.691  28.939  1.00  0.00           N  
ATOM   2408  H1    G    76      65.470  17.544  28.355  1.00  0.00           H  
ATOM   2409  C2    G    76      66.315  16.961  30.090  1.00  0.00           C  
ATOM   2410  N2    G    76      65.186  16.450  30.435  1.00  0.00           N  
ATOM   2411  H21   G    76      64.492  16.335  29.711  1.00  0.00           H  
ATOM   2412  H22   G    76      65.098  16.066  31.365  1.00  0.00           H  
ATOM   2413  N3    G    76      67.182  17.144  31.035  1.00  0.00           N  
ATOM   2414  C4    G    76      68.249  17.976  30.691  1.00  0.00           C  
ATOM   2415  C3'   G    76      71.431  16.449  32.739  1.00  0.00           C  
ATOM   2416  H3'   G    76      71.607  16.665  31.685  1.00  0.00           H  
ATOM   2417  C2'   G    76      69.968  16.362  33.020  1.00  0.00           C  
ATOM   2418  H2'   G    76      69.504  15.796  32.212  1.00  0.00           H  
ATOM   2419  O2'   G    76      69.579  15.930  34.380  1.00  0.00           O  
ATOM   2420 HO2'   G    76      70.293  15.354  34.664  1.00  0.00           H  
ATOM   2421  O3'   G    76      72.256  15.430  33.236  1.00  0.00           O  
ATOM   2422  P     G    77      72.497  14.168  32.434  1.00  0.00           P  
ATOM   2423  OP1   G    77      73.064  13.097  33.308  1.00  0.00           O  
ATOM   2424  OP2   G    77      73.191  14.591  31.207  1.00  0.00           O  
ATOM   2425  O5'   G    77      71.075  13.739  31.864  1.00  0.00           O  
ATOM   2426  C5'   G    77      70.165  12.863  32.666  1.00  0.00           C  
ATOM   2427  H5'   G    77      69.790  13.391  33.543  1.00  0.00           H  
ATOM   2428 H5''   G    77      70.741  12.029  33.068  1.00  0.00           H  
ATOM   2429  C4'   G    77      68.958  12.420  31.831  1.00  0.00           C  
ATOM   2430  H4'   G    77      68.266  11.868  32.467  1.00  0.00           H  
ATOM   2431  O4'   G    77      68.168  13.516  31.387  1.00  0.00           O  
ATOM   2432  C1'   G    77      67.511  13.135  30.128  1.00  0.00           C  
ATOM   2433  H1'   G    77      66.422  13.115  30.135  1.00  0.00           H  
ATOM   2434  N9    G    77      67.876  14.083  29.030  1.00  0.00           N  
ATOM   2435  C8    G    77      68.985  14.869  28.836  1.00  0.00           C  
ATOM   2436  H8    G    77      69.665  15.051  29.655  1.00  0.00           H  
ATOM   2437  N7    G    77      69.036  15.572  27.676  1.00  0.00           N  
ATOM   2438  C5    G    77      67.852  15.071  27.105  1.00  0.00           C  
ATOM   2439  C6    G    77      67.156  15.640  25.928  1.00  0.00           C  
ATOM   2440  O6    G    77      67.386  16.634  25.194  1.00  0.00           O  
ATOM   2441  N1    G    77      66.007  14.957  25.643  1.00  0.00           N  
ATOM   2442  H1    G    77      65.545  15.209  24.780  1.00  0.00           H  
ATOM   2443  C2    G    77      65.453  14.026  26.481  1.00  0.00           C  
ATOM   2444  N2    G    77      64.341  13.411  26.029  1.00  0.00           N  
ATOM   2445  H21   G    77      63.967  13.696  25.135  1.00  0.00           H  
ATOM   2446  H22   G    77      63.834  12.734  26.579  1.00  0.00           H  
ATOM   2447  N3    G    77      65.951  13.610  27.603  1.00  0.00           N  
ATOM   2448  C4    G    77      67.174  14.220  27.897  1.00  0.00           C  
ATOM   2449  C3'   G    77      69.212  11.628  30.620  1.00  0.00           C  
ATOM   2450  H3'   G    77      69.965  12.175  30.053  1.00  0.00           H  
ATOM   2451  C2'   G    77      67.963  11.755  29.787  1.00  0.00           C  
ATOM   2452  H2'   G    77      68.227  11.687  28.732  1.00  0.00           H  
ATOM   2453  O2'   G    77      66.918  10.854  30.105  1.00  0.00           O  
ATOM   2454 HO2'   G    77      67.121   9.996  29.723  1.00  0.00           H  
ATOM   2455  O3'   G    77      69.585  10.300  30.895  1.00  0.00           O  
ATOM   2456  P     G    78      70.431   9.485  29.798  1.00  0.00           P  
ATOM   2457  OP1   G    78      70.924   8.298  30.527  1.00  0.00           O  
ATOM   2458  OP2   G    78      71.453  10.500  29.326  1.00  0.00           O  
ATOM   2459  O5'   G    78      69.450   9.068  28.654  1.00  0.00           O  
ATOM   2460  C5'   G    78      68.570   8.005  28.718  1.00  0.00           C  
ATOM   2461  H5'   G    78      68.016   7.997  29.657  1.00  0.00           H  
ATOM   2462 H5''   G    78      69.072   7.047  28.583  1.00  0.00           H  
ATOM   2463  C4'   G    78      67.598   8.171  27.578  1.00  0.00           C  
ATOM   2464  H4'   G    78      66.723   7.522  27.622  1.00  0.00           H  
ATOM   2465  O4'   G    78      67.138   9.516  27.462  1.00  0.00           O  
ATOM   2466  C1'   G    78      66.834   9.719  26.060  1.00  0.00           C  
ATOM   2467  H1'   G    78      65.747   9.793  26.030  1.00  0.00           H  
ATOM   2468  N9    G    78      67.563  10.866  25.481  1.00  0.00           N  
ATOM   2469  C8    G    78      68.675  11.506  25.980  1.00  0.00           C  
ATOM   2470  H8    G    78      69.224  11.040  26.785  1.00  0.00           H  
ATOM   2471  N7    G    78      69.014  12.540  25.300  1.00  0.00           N  
ATOM   2472  C5    G    78      68.048  12.568  24.285  1.00  0.00           C  
ATOM   2473  C6    G    78      67.971  13.485  23.184  1.00  0.00           C  
ATOM   2474  O6    G    78      68.728  14.410  22.962  1.00  0.00           O  
ATOM   2475  N1    G    78      66.922  13.180  22.365  1.00  0.00           N  
ATOM   2476  H1    G    78      66.877  13.787  21.558  1.00  0.00           H  
ATOM   2477  C2    G    78      66.038  12.198  22.585  1.00  0.00           C  
ATOM   2478  N2    G    78      65.088  12.076  21.727  1.00  0.00           N  
ATOM   2479  H21   G    78      64.821  12.740  21.015  1.00  0.00           H  
ATOM   2480  H22   G    78      64.667  11.162  21.643  1.00  0.00           H  
ATOM   2481  N3    G    78      66.205  11.261  23.508  1.00  0.00           N  
ATOM   2482  C4    G    78      67.201  11.505  24.355  1.00  0.00           C  
ATOM   2483  C3'   G    78      68.244   7.863  26.207  1.00  0.00           C  
ATOM   2484  H3'   G    78      69.114   8.494  26.025  1.00  0.00           H  
ATOM   2485  C2'   G    78      67.184   8.428  25.298  1.00  0.00           C  
ATOM   2486  H2'   G    78      67.530   8.642  24.287  1.00  0.00           H  
ATOM   2487  O2'   G    78      66.043   7.595  25.225  1.00  0.00           O  
ATOM   2488 HO2'   G    78      65.296   8.047  24.825  1.00  0.00           H  
ATOM   2489  O3'   G    78      68.440   6.457  25.973  1.00  0.00           O  
ATOM   2490  P     C    79      69.302   5.997  24.652  1.00  0.00           P  
ATOM   2491  OP1   C    79      69.433   4.544  24.674  1.00  0.00           O  
ATOM   2492  OP2   C    79      70.534   6.715  24.541  1.00  0.00           O  
ATOM   2493  O5'   C    79      68.542   6.432  23.407  1.00  0.00           O  
ATOM   2494  C5'   C    79      67.313   5.786  23.072  1.00  0.00           C  
ATOM   2495  H5'   C    79      66.576   5.993  23.848  1.00  0.00           H  
ATOM   2496 H5''   C    79      67.424   4.702  23.037  1.00  0.00           H  
ATOM   2497  C4'   C    79      66.683   6.437  21.869  1.00  0.00           C  
ATOM   2498  H4'   C    79      65.705   6.000  21.670  1.00  0.00           H  
ATOM   2499  O4'   C    79      66.521   7.859  22.039  1.00  0.00           O  
ATOM   2500  C1'   C    79      66.717   8.470  20.787  1.00  0.00           C  
ATOM   2501  H1'   C    79      65.748   8.853  20.467  1.00  0.00           H  
ATOM   2502  N1    C    79      67.759   9.592  20.793  1.00  0.00           N  
ATOM   2503  C6    C    79      68.703   9.759  21.770  1.00  0.00           C  
ATOM   2504  H6    C    79      68.671   9.139  22.654  1.00  0.00           H  
ATOM   2505  C5    C    79      69.477  10.861  21.795  1.00  0.00           C  
ATOM   2506  H5    C    79      70.140  10.975  22.640  1.00  0.00           H  
ATOM   2507  C4    C    79      69.431  11.754  20.680  1.00  0.00           C  
ATOM   2508  N4    C    79      70.243  12.739  20.681  1.00  0.00           N  
ATOM   2509  H41   C    79      70.188  13.389  19.910  1.00  0.00           H  
ATOM   2510  H42   C    79      70.866  12.798  21.474  1.00  0.00           H  
ATOM   2511  N3    C    79      68.482  11.634  19.752  1.00  0.00           N  
ATOM   2512  C2    C    79      67.601  10.621  19.855  1.00  0.00           C  
ATOM   2513  O2    C    79      66.621  10.587  19.049  1.00  0.00           O  
ATOM   2514  C3'   C    79      67.571   6.222  20.695  1.00  0.00           C  
ATOM   2515  H3'   C    79      68.632   6.336  20.917  1.00  0.00           H  
ATOM   2516  C2'   C    79      67.179   7.350  19.789  1.00  0.00           C  
ATOM   2517  H2'   C    79      68.043   7.674  19.209  1.00  0.00           H  
ATOM   2518  O2'   C    79      65.978   7.082  19.052  1.00  0.00           O  
ATOM   2519 HO2'   C    79      65.785   6.146  18.956  1.00  0.00           H  
ATOM   2520  O3'   C    79      67.432   4.897  20.270  1.00  0.00           O  
ATOM   2521  P     A    80      68.569   3.983  19.449  1.00  0.00           P  
ATOM   2522  OP1   A    80      67.846   2.663  19.101  1.00  0.00           O  
ATOM   2523  OP2   A    80      69.749   3.968  20.287  1.00  0.00           O  
ATOM   2524  O5'   A    80      68.804   4.700  18.100  1.00  0.00           O  
ATOM   2525  C5'   A    80      67.991   4.585  17.000  1.00  0.00           C  
ATOM   2526  H5'   A    80      66.984   4.721  17.394  1.00  0.00           H  
ATOM   2527 H5''   A    80      68.094   3.609  16.526  1.00  0.00           H  
ATOM   2528  C4'   A    80      68.355   5.697  16.040  1.00  0.00           C  
ATOM   2529  H4'   A    80      67.778   5.653  15.116  1.00  0.00           H  
ATOM   2530  O4'   A    80      68.062   7.014  16.463  1.00  0.00           O  
ATOM   2531  C1'   A    80      68.832   7.924  15.738  1.00  0.00           C  
ATOM   2532  H1'   A    80      68.175   8.564  15.150  1.00  0.00           H  
ATOM   2533  N9    A    80      69.588   8.837  16.709  1.00  0.00           N  
ATOM   2534  C8    A    80      70.145   8.594  17.891  1.00  0.00           C  
ATOM   2535  H8    A    80      69.981   7.629  18.349  1.00  0.00           H  
ATOM   2536  N7    A    80      70.870   9.585  18.344  1.00  0.00           N  
ATOM   2537  C5    A    80      70.715  10.570  17.389  1.00  0.00           C  
ATOM   2538  C6    A    80      71.188  11.920  17.139  1.00  0.00           C  
ATOM   2539  N6    A    80      71.891  12.561  17.990  1.00  0.00           N  
ATOM   2540  H61   A    80      72.158  13.507  17.760  1.00  0.00           H  
ATOM   2541  H62   A    80      72.190  12.082  18.828  1.00  0.00           H  
ATOM   2542  N1    A    80      70.927  12.546  15.933  1.00  0.00           N  
ATOM   2543  C2    A    80      70.196  11.948  15.050  1.00  0.00           C  
ATOM   2544  H2    A    80      70.108  12.459  14.102  1.00  0.00           H  
ATOM   2545  N3    A    80      69.686  10.711  15.143  1.00  0.00           N  
ATOM   2546  C4    A    80      69.986  10.067  16.334  1.00  0.00           C  
ATOM   2547  C3'   A    80      69.820   5.806  15.565  1.00  0.00           C  
ATOM   2548  H3'   A    80      70.459   5.888  16.444  1.00  0.00           H  
ATOM   2549  C2'   A    80      69.890   7.237  14.927  1.00  0.00           C  
ATOM   2550  H2'   A    80      70.891   7.627  15.114  1.00  0.00           H  
ATOM   2551  O2'   A    80      69.581   7.273  13.525  1.00  0.00           O  
ATOM   2552 HO2'   A    80      69.991   8.065  13.171  1.00  0.00           H  
ATOM   2553  O3'   A    80      70.312   4.800  14.680  1.00  0.00           O  
ATOM   2554  P     U    81      71.882   4.551  14.484  1.00  0.00           P  
ATOM   2555  OP1   U    81      72.232   3.230  13.964  1.00  0.00           O  
ATOM   2556  OP2   U    81      72.545   4.996  15.723  1.00  0.00           O  
ATOM   2557  O5'   U    81      72.289   5.716  13.497  1.00  0.00           O  
ATOM   2558  C5'   U    81      72.052   5.457  12.117  1.00  0.00           C  
ATOM   2559  H5'   U    81      70.986   5.448  11.890  1.00  0.00           H  
ATOM   2560 H5''   U    81      72.400   4.467  11.821  1.00  0.00           H  
ATOM   2561  C4'   U    81      72.700   6.506  11.303  1.00  0.00           C  
ATOM   2562  H4'   U    81      72.530   6.245  10.259  1.00  0.00           H  
ATOM   2563  O4'   U    81      72.240   7.845  11.577  1.00  0.00           O  
ATOM   2564  C1'   U    81      73.356   8.738  11.323  1.00  0.00           C  
ATOM   2565  H1'   U    81      73.052   9.264  10.418  1.00  0.00           H  
ATOM   2566  N1    U    81      73.609   9.642  12.451  1.00  0.00           N  
ATOM   2567  C6    U    81      73.267   9.193  13.691  1.00  0.00           C  
ATOM   2568  H6    U    81      72.697   8.282  13.801  1.00  0.00           H  
ATOM   2569  C5    U    81      73.426   9.935  14.803  1.00  0.00           C  
ATOM   2570  H5    U    81      73.062   9.464  15.704  1.00  0.00           H  
ATOM   2571  C4    U    81      73.880  11.311  14.703  1.00  0.00           C  
ATOM   2572  O4    U    81      74.047  12.072  15.663  1.00  0.00           O  
ATOM   2573  N3    U    81      74.188  11.703  13.421  1.00  0.00           N  
ATOM   2574  H3    U    81      74.527  12.654  13.392  1.00  0.00           H  
ATOM   2575  C2    U    81      74.061  10.953  12.298  1.00  0.00           C  
ATOM   2576  O2    U    81      74.313  11.457  11.174  1.00  0.00           O  
ATOM   2577  C3'   U    81      74.232   6.560  11.613  1.00  0.00           C  
ATOM   2578  H3'   U    81      74.369   6.553  12.694  1.00  0.00           H  
ATOM   2579  C2'   U    81      74.632   7.903  11.096  1.00  0.00           C  
ATOM   2580  H2'   U    81      75.412   8.309  11.740  1.00  0.00           H  
ATOM   2581  O2'   U    81      74.981   7.973   9.761  1.00  0.00           O  
ATOM   2582 HO2'   U    81      75.457   8.799   9.649  1.00  0.00           H  
ATOM   2583  O3'   U    81      75.081   5.551  11.015  1.00  0.00           O  
ATOM   2584  P     U    82      76.405   5.189  11.686  1.00  0.00           P  
ATOM   2585  OP1   U    82      76.922   4.094  10.825  1.00  0.00           O  
ATOM   2586  OP2   U    82      76.195   4.850  13.095  1.00  0.00           O  
ATOM   2587  O5'   U    82      77.452   6.400  11.641  1.00  0.00           O  
ATOM   2588  C5'   U    82      78.050   6.780  10.350  1.00  0.00           C  
ATOM   2589  H5'   U    82      77.182   6.831   9.692  1.00  0.00           H  
ATOM   2590 H5''   U    82      78.700   5.988   9.978  1.00  0.00           H  
ATOM   2591  C4'   U    82      78.744   8.098  10.435  1.00  0.00           C  
ATOM   2592  H4'   U    82      78.920   8.346   9.388  1.00  0.00           H  
ATOM   2593  O4'   U    82      78.006   9.055  11.153  1.00  0.00           O  
ATOM   2594  C1'   U    82      78.880   9.945  11.775  1.00  0.00           C  
ATOM   2595  H1'   U    82      78.852  10.923  11.294  1.00  0.00           H  
ATOM   2596  N1    U    82      78.476  10.098  13.265  1.00  0.00           N  
ATOM   2597  C6    U    82      77.434   9.384  13.825  1.00  0.00           C  
ATOM   2598  H6    U    82      77.031   8.537  13.289  1.00  0.00           H  
ATOM   2599  C5    U    82      76.897   9.809  15.001  1.00  0.00           C  
ATOM   2600  H5    U    82      76.094   9.320  15.532  1.00  0.00           H  
ATOM   2601  C4    U    82      77.427  10.940  15.659  1.00  0.00           C  
ATOM   2602  O4    U    82      77.137  11.382  16.770  1.00  0.00           O  
ATOM   2603  N3    U    82      78.473  11.542  15.058  1.00  0.00           N  
ATOM   2604  H3    U    82      78.790  12.386  15.512  1.00  0.00           H  
ATOM   2605  C2    U    82      79.092  11.181  13.942  1.00  0.00           C  
ATOM   2606  O2    U    82      80.140  11.795  13.620  1.00  0.00           O  
ATOM   2607  C3'   U    82      80.079   7.970  11.162  1.00  0.00           C  
ATOM   2608  H3'   U    82      79.918   7.220  11.936  1.00  0.00           H  
ATOM   2609  C2'   U    82      80.283   9.396  11.624  1.00  0.00           C  
ATOM   2610  H2'   U    82      80.888   9.533  12.520  1.00  0.00           H  
ATOM   2611  O2'   U    82      80.855  10.107  10.563  1.00  0.00           O  
ATOM   2612 HO2'   U    82      81.450   9.528  10.081  1.00  0.00           H  
ATOM   2613  O3'   U    82      81.145   7.472  10.412  1.00  0.00           O  
ATOM   2614  P     U    83      82.449   6.912  11.168  1.00  0.00           P  
ATOM   2615  OP1   U    83      83.371   6.486  10.151  1.00  0.00           O  
ATOM   2616  OP2   U    83      82.039   5.876  12.182  1.00  0.00           O  
ATOM   2617  O5'   U    83      83.016   8.083  12.044  1.00  0.00           O  
ATOM   2618  C5'   U    83      83.865   9.104  11.607  1.00  0.00           C  
ATOM   2619  H5'   U    83      83.266   9.774  10.989  1.00  0.00           H  
ATOM   2620 H5''   U    83      84.681   8.683  11.019  1.00  0.00           H  
ATOM   2621  C4'   U    83      84.493  10.035  12.624  1.00  0.00           C  
ATOM   2622  H4'   U    83      85.155  10.697  12.066  1.00  0.00           H  
ATOM   2623  O4'   U    83      83.390  10.746  13.293  1.00  0.00           O  
ATOM   2624  C1'   U    83      83.652  10.683  14.720  1.00  0.00           C  
ATOM   2625  H1'   U    83      84.409  11.388  15.066  1.00  0.00           H  
ATOM   2626  N1    U    83      82.438  10.756  15.536  1.00  0.00           N  
ATOM   2627  C6    U    83      81.516   9.707  15.487  1.00  0.00           C  
ATOM   2628  H6    U    83      81.518   8.975  14.694  1.00  0.00           H  
ATOM   2629  C5    U    83      80.580   9.670  16.492  1.00  0.00           C  
ATOM   2630  H5    U    83      79.821   8.909  16.598  1.00  0.00           H  
ATOM   2631  C4    U    83      80.555  10.695  17.573  1.00  0.00           C  
ATOM   2632  O4    U    83      79.767  10.650  18.498  1.00  0.00           O  
ATOM   2633  N3    U    83      81.393  11.721  17.337  1.00  0.00           N  
ATOM   2634  H3    U    83      81.259  12.542  17.911  1.00  0.00           H  
ATOM   2635  C2    U    83      82.332  11.862  16.384  1.00  0.00           C  
ATOM   2636  O2    U    83      82.990  12.900  16.336  1.00  0.00           O  
ATOM   2637  C3'   U    83      85.265   9.328  13.759  1.00  0.00           C  
ATOM   2638  H3'   U    83      85.555   8.301  13.538  1.00  0.00           H  
ATOM   2639  C2'   U    83      84.236   9.271  14.857  1.00  0.00           C  
ATOM   2640  H2'   U    83      83.472   8.552  14.563  1.00  0.00           H  
ATOM   2641  O2'   U    83      84.859   8.842  16.055  1.00  0.00           O  
ATOM   2642 HO2'   U    83      85.793   8.657  15.929  1.00  0.00           H  
ATOM   2643  O3'   U    83      86.303  10.178  14.061  1.00  0.00           O  
ATOM   2644  P     G    84      87.692   9.670  14.747  1.00  0.00           P  
ATOM   2645  OP1   G    84      88.831   9.697  13.821  1.00  0.00           O  
ATOM   2646  OP2   G    84      87.493   8.491  15.543  1.00  0.00           O  
ATOM   2647  O5'   G    84      87.823  10.904  15.729  1.00  0.00           O  
ATOM   2648  C5'   G    84      87.842  12.226  15.247  1.00  0.00           C  
ATOM   2649  H5'   G    84      86.979  12.372  14.597  1.00  0.00           H  
ATOM   2650 H5''   G    84      88.750  12.392  14.669  1.00  0.00           H  
ATOM   2651  C4'   G    84      87.641  13.227  16.420  1.00  0.00           C  
ATOM   2652  H4'   G    84      87.879  14.210  16.013  1.00  0.00           H  
ATOM   2653  O4'   G    84      86.270  13.298  16.782  1.00  0.00           O  
ATOM   2654  C1'   G    84      86.194  13.505  18.180  1.00  0.00           C  
ATOM   2655  H1'   G    84      85.586  14.329  18.555  1.00  0.00           H  
ATOM   2656  N9    G    84      85.716  12.312  18.830  1.00  0.00           N  
ATOM   2657  C8    G    84      85.441  11.107  18.380  1.00  0.00           C  
ATOM   2658  H8    G    84      85.657  10.762  17.379  1.00  0.00           H  
ATOM   2659  N7    G    84      84.817  10.303  19.250  1.00  0.00           N  
ATOM   2660  C5    G    84      84.710  11.089  20.333  1.00  0.00           C  
ATOM   2661  C6    G    84      84.122  10.803  21.655  1.00  0.00           C  
ATOM   2662  O6    G    84      83.545   9.703  21.970  1.00  0.00           O  
ATOM   2663  N1    G    84      84.388  11.815  22.570  1.00  0.00           N  
ATOM   2664  H1    G    84      84.022  11.722  23.507  1.00  0.00           H  
ATOM   2665  C2    G    84      85.138  12.929  22.326  1.00  0.00           C  
ATOM   2666  N2    G    84      85.342  13.827  23.252  1.00  0.00           N  
ATOM   2667  H21   G    84      84.962  13.752  24.185  1.00  0.00           H  
ATOM   2668  H22   G    84      85.741  14.740  23.089  1.00  0.00           H  
ATOM   2669  N3    G    84      85.647  13.203  21.068  1.00  0.00           N  
ATOM   2670  C4    G    84      85.369  12.267  20.106  1.00  0.00           C  
ATOM   2671  C3'   G    84      88.423  12.943  17.709  1.00  0.00           C  
ATOM   2672  H3'   G    84      88.479  11.881  17.950  1.00  0.00           H  
ATOM   2673  C2'   G    84      87.596  13.734  18.740  1.00  0.00           C  
ATOM   2674  H2'   G    84      87.797  13.361  19.744  1.00  0.00           H  
ATOM   2675  O2'   G    84      87.767  15.124  18.728  1.00  0.00           O  
ATOM   2676 HO2'   G    84      88.611  15.175  18.273  1.00  0.00           H  
ATOM   2677  O3'   G    84      89.753  13.438  17.608  1.00  0.00           O  
ATOM   2678  P     A    85      91.028  12.815  18.155  1.00  0.00           P  
ATOM   2679  OP1   A    85      92.093  13.677  17.608  1.00  0.00           O  
ATOM   2680  OP2   A    85      91.025  11.404  17.746  1.00  0.00           O  
ATOM   2681  O5'   A    85      90.884  13.018  19.781  1.00  0.00           O  
ATOM   2682  C5'   A    85      90.982  14.292  20.387  1.00  0.00           C  
ATOM   2683  H5'   A    85      90.347  14.983  19.833  1.00  0.00           H  
ATOM   2684 H5''   A    85      92.025  14.603  20.438  1.00  0.00           H  
ATOM   2685  C4'   A    85      90.384  14.171  21.810  1.00  0.00           C  
ATOM   2686  H4'   A    85      90.340  15.170  22.244  1.00  0.00           H  
ATOM   2687  O4'   A    85      89.097  13.631  21.674  1.00  0.00           O  
ATOM   2688  C1'   A    85      88.798  12.832  22.822  1.00  0.00           C  
ATOM   2689  H1'   A    85      87.936  13.260  23.335  1.00  0.00           H  
ATOM   2690  N9    A    85      88.214  11.499  22.378  1.00  0.00           N  
ATOM   2691  C8    A    85      88.381  10.848  21.179  1.00  0.00           C  
ATOM   2692  H8    A    85      88.929  11.368  20.407  1.00  0.00           H  
ATOM   2693  N7    A    85      87.947   9.588  21.158  1.00  0.00           N  
ATOM   2694  C5    A    85      87.533   9.395  22.538  1.00  0.00           C  
ATOM   2695  C6    A    85      86.865   8.375  23.277  1.00  0.00           C  
ATOM   2696  N6    A    85      86.413   7.254  22.778  1.00  0.00           N  
ATOM   2697  H61   A    85      85.969   6.587  23.393  1.00  0.00           H  
ATOM   2698  H62   A    85      86.799   6.995  21.882  1.00  0.00           H  
ATOM   2699  N1    A    85      86.490   8.535  24.521  1.00  0.00           N  
ATOM   2700  C2    A    85      86.830   9.678  25.144  1.00  0.00           C  
ATOM   2701  H2    A    85      86.435   9.848  26.135  1.00  0.00           H  
ATOM   2702  N3    A    85      87.394  10.725  24.639  1.00  0.00           N  
ATOM   2703  C4    A    85      87.688  10.560  23.274  1.00  0.00           C  
ATOM   2704  C3'   A    85      91.133  13.091  22.661  1.00  0.00           C  
ATOM   2705  H3'   A    85      91.261  12.167  22.097  1.00  0.00           H  
ATOM   2706  C2'   A    85      90.042  12.797  23.635  1.00  0.00           C  
ATOM   2707  H2'   A    85      90.174  11.811  24.082  1.00  0.00           H  
ATOM   2708  O2'   A    85      89.950  13.743  24.766  1.00  0.00           O  
ATOM   2709 HO2'   A    85      90.816  13.866  25.160  1.00  0.00           H  
ATOM   2710  O3'   A    85      92.252  13.633  23.284  1.00  0.00           O  
ATOM   2711  P     C    86      93.567  12.856  23.477  1.00  0.00           P  
ATOM   2712  OP1   C    86      94.466  13.732  24.230  1.00  0.00           O  
ATOM   2713  OP2   C    86      94.059  12.362  22.175  1.00  0.00           O  
ATOM   2714  O5'   C    86      93.312  11.607  24.441  1.00  0.00           O  
ATOM   2715  C5'   C    86      93.030  11.761  25.784  1.00  0.00           C  
ATOM   2716  H5'   C    86      92.304  12.564  25.906  1.00  0.00           H  
ATOM   2717 H5''   C    86      93.922  12.104  26.308  1.00  0.00           H  
ATOM   2718  C4'   C    86      92.504  10.420  26.306  1.00  0.00           C  
ATOM   2719  H4'   C    86      92.259  10.442  27.368  1.00  0.00           H  
ATOM   2720  O4'   C    86      91.267  10.225  25.753  1.00  0.00           O  
ATOM   2721  C1'   C    86      90.858   8.831  25.625  1.00  0.00           C  
ATOM   2722  H1'   C    86      89.912   8.689  26.147  1.00  0.00           H  
ATOM   2723  N1    C    86      90.605   8.372  24.190  1.00  0.00           N  
ATOM   2724  C6    C    86      91.161   9.023  23.105  1.00  0.00           C  
ATOM   2725  H6    C    86      91.739   9.928  23.228  1.00  0.00           H  
ATOM   2726  C5    C    86      90.909   8.640  21.840  1.00  0.00           C  
ATOM   2727  H5    C    86      91.296   9.189  20.995  1.00  0.00           H  
ATOM   2728  C4    C    86      90.188   7.477  21.681  1.00  0.00           C  
ATOM   2729  N4    C    86      90.145   6.969  20.498  1.00  0.00           N  
ATOM   2730  H41   C    86      89.838   6.020  20.337  1.00  0.00           H  
ATOM   2731  H42   C    86      90.327   7.627  19.753  1.00  0.00           H  
ATOM   2732  N3    C    86      89.702   6.740  22.661  1.00  0.00           N  
ATOM   2733  C2    C    86      89.801   7.197  23.910  1.00  0.00           C  
ATOM   2734  O2    C    86      89.272   6.605  24.819  1.00  0.00           O  
ATOM   2735  C3'   C    86      93.225   9.124  26.092  1.00  0.00           C  
ATOM   2736  H3'   C    86      93.587   9.041  25.067  1.00  0.00           H  
ATOM   2737  C2'   C    86      92.092   8.060  26.243  1.00  0.00           C  
ATOM   2738  H2'   C    86      92.346   7.146  25.707  1.00  0.00           H  
ATOM   2739  O2'   C    86      91.784   7.745  27.531  1.00  0.00           O  
ATOM   2740 HO2'   C    86      92.669   7.721  27.903  1.00  0.00           H  
ATOM   2741  O3'   C    86      94.083   9.007  27.119  1.00  0.00           O  
ATOM   2742  P    A3    87      95.644   8.721  26.837  1.00  0.00           P  
ATOM   2743  OP1  A3    87      96.357   8.673  28.114  1.00  0.00           O  
ATOM   2744  OP2  A3    87      96.109   9.715  25.880  1.00  0.00           O  
ATOM   2745  O5'  A3    87      95.709   7.260  26.218  1.00  0.00           O  
ATOM   2746  C5'  A3    87      95.509   6.083  26.920  1.00  0.00           C  
ATOM   2747  H5'  A3    87      94.605   6.173  27.522  1.00  0.00           H  
ATOM   2748 H5''  A3    87      96.345   5.778  27.551  1.00  0.00           H  
ATOM   2749  C4'  A3    87      95.278   4.861  25.988  1.00  0.00           C  
ATOM   2750  H4'  A3    87      95.186   3.974  26.615  1.00  0.00           H  
ATOM   2751  O4'  A3    87      94.205   5.103  25.144  1.00  0.00           O  
ATOM   2752  C1'  A3    87      94.502   4.649  23.870  1.00  0.00           C  
ATOM   2753  H1'  A3    87      94.142   3.691  23.495  1.00  0.00           H  
ATOM   2754  N9   A3    87      94.118   5.716  22.942  1.00  0.00           N  
ATOM   2755  C8   A3    87      94.447   7.092  23.029  1.00  0.00           C  
ATOM   2756  H8   A3    87      95.018   7.565  23.814  1.00  0.00           H  
ATOM   2757  N7   A3    87      94.053   7.751  21.981  1.00  0.00           N  
ATOM   2758  C5   A3    87      93.513   6.810  21.114  1.00  0.00           C  
ATOM   2759  C6   A3    87      92.987   6.803  19.798  1.00  0.00           C  
ATOM   2760  N6   A3    87      92.848   7.943  19.105  1.00  0.00           N  
ATOM   2761  H61  A3    87      92.379   7.817  18.219  1.00  0.00           H  
ATOM   2762  H62  A3    87      92.983   8.845  19.539  1.00  0.00           H  
ATOM   2763  N1   A3    87      92.634   5.627  19.221  1.00  0.00           N  
ATOM   2764  C2   A3    87      92.822   4.501  19.886  1.00  0.00           C  
ATOM   2765  H2   A3    87      92.484   3.594  19.407  1.00  0.00           H  
ATOM   2766  N3   A3    87      93.254   4.370  21.128  1.00  0.00           N  
ATOM   2767  C4   A3    87      93.627   5.575  21.656  1.00  0.00           C  
ATOM   2768  C3'  A3    87      96.569   4.617  25.209  1.00  0.00           C  
ATOM   2769  H3'  A3    87      97.230   5.483  25.248  1.00  0.00           H  
ATOM   2770  C2'  A3    87      96.047   4.423  23.763  1.00  0.00           C  
ATOM   2771  H2'  A3    87      96.551   5.193  23.180  1.00  0.00           H  
ATOM   2772  O2'  A3    87      96.429   3.198  23.122  1.00  0.00           O  
ATOM   2773 HO2'  A3    87      96.160   2.528  23.756  1.00  0.00           H  
ATOM   2774  O3'  A3    87      97.258   3.468  25.572  1.00  0.00           O  
ATOM   2775 HO3'  A3    87      98.034   3.444  25.008  1.00  0.00           H  
TER    2776       A3    87 
END   
