# Supplementary material for: Modelling the structures of frameshift-stimulatory pseudoknots from representative bat coronaviruses
Source: PLoS Comput Biol. 2023 May 19;19(5):e1011124. doi: 10.1371/journal.pcbi.1011124 (PMC10234561; doi:10.1371/journal.pcbi.1011124)
Supplement: S3 Data — PDB files for the top 3 representative clusters from each conformer (threaded/unthreaded) of each pseudoknot described in the main text, along with PDB files for the representative clusters shown in S8–S18 Figs. (ZIP) [file pcbi.1011124.s003.zip › SI_Model_PDB_files/Rs4236_threaded_Mg_cluster1.pdb]

ATOM      1 HO5'  A5     1       3.099  54.086  65.980  1.00  0.00           H  
ATOM      2  O5'  A5     1       2.562  54.417  66.705  1.00  0.00           O  
ATOM      3  C5'  A5     1       3.475  55.083  67.546  1.00  0.00           C  
ATOM      4  H5'  A5     1       3.061  56.010  67.942  1.00  0.00           H  
ATOM      5 H5''  A5     1       4.391  55.283  66.989  1.00  0.00           H  
ATOM      6  C4'  A5     1       3.751  54.232  68.887  1.00  0.00           C  
ATOM      7  H4'  A5     1       4.404  54.756  69.585  1.00  0.00           H  
ATOM      8  O4'  A5     1       2.490  54.175  69.606  1.00  0.00           O  
ATOM      9  C1'  A5     1       2.501  53.030  70.469  1.00  0.00           C  
ATOM     10  H1'  A5     1       2.620  53.226  71.534  1.00  0.00           H  
ATOM     11  N9   A5     1       1.302  52.173  70.177  1.00  0.00           N  
ATOM     12  C8   A5     1       0.697  51.823  69.008  1.00  0.00           C  
ATOM     13  H8   A5     1       1.191  52.029  68.070  1.00  0.00           H  
ATOM     14  N7   A5     1      -0.462  51.246  69.198  1.00  0.00           N  
ATOM     15  C5   A5     1      -0.628  51.218  70.649  1.00  0.00           C  
ATOM     16  C6   A5     1      -1.586  50.790  71.606  1.00  0.00           C  
ATOM     17  N6   A5     1      -2.585  50.045  71.235  1.00  0.00           N  
ATOM     18  H61  A5     1      -3.271  49.785  71.928  1.00  0.00           H  
ATOM     19  H62  A5     1      -2.764  49.845  70.261  1.00  0.00           H  
ATOM     20  N1   A5     1      -1.464  51.078  72.889  1.00  0.00           N  
ATOM     21  C2   A5     1      -0.425  51.776  73.258  1.00  0.00           C  
ATOM     22  H2   A5     1      -0.228  51.927  74.309  1.00  0.00           H  
ATOM     23  N3   A5     1       0.635  52.141  72.487  1.00  0.00           N  
ATOM     24  C4   A5     1       0.455  51.854  71.187  1.00  0.00           C  
ATOM     25  C3'  A5     1       4.103  52.725  68.762  1.00  0.00           C  
ATOM     26  H3'  A5     1       3.518  52.251  67.974  1.00  0.00           H  
ATOM     27  C2'  A5     1       3.684  52.156  70.129  1.00  0.00           C  
ATOM     28  H2'  A5     1       3.445  51.093  70.122  1.00  0.00           H  
ATOM     29  O2'  A5     1       4.726  52.295  71.099  1.00  0.00           O  
ATOM     30 HO2'  A5     1       5.480  52.524  70.551  1.00  0.00           H  
ATOM     31  O3'  A5     1       5.480  52.576  68.678  1.00  0.00           O  
ATOM     32  P     C     2       6.115  52.149  67.239  1.00  0.00           P  
ATOM     33  OP1   C     2       7.483  51.678  67.523  1.00  0.00           O  
ATOM     34  OP2   C     2       5.845  53.217  66.304  1.00  0.00           O  
ATOM     35  O5'   C     2       5.185  51.038  66.818  1.00  0.00           O  
ATOM     36  C5'   C     2       4.989  49.790  67.507  1.00  0.00           C  
ATOM     37  H5'   C     2       4.913  49.937  68.584  1.00  0.00           H  
ATOM     38 H5''   C     2       5.871  49.185  67.296  1.00  0.00           H  
ATOM     39  C4'   C     2       3.784  48.946  67.114  1.00  0.00           C  
ATOM     40  H4'   C     2       3.817  47.984  67.624  1.00  0.00           H  
ATOM     41  O4'   C     2       2.540  49.577  67.340  1.00  0.00           O  
ATOM     42  C1'   C     2       1.674  49.220  66.306  1.00  0.00           C  
ATOM     43  H1'   C     2       0.950  48.540  66.754  1.00  0.00           H  
ATOM     44  N1    C     2       0.869  50.425  65.801  1.00  0.00           N  
ATOM     45  C6    C     2       1.435  51.575  65.266  1.00  0.00           C  
ATOM     46  H6    C     2       2.510  51.640  65.187  1.00  0.00           H  
ATOM     47  C5    C     2       0.667  52.574  64.729  1.00  0.00           C  
ATOM     48  H5    C     2       1.029  53.498  64.304  1.00  0.00           H  
ATOM     49  C4    C     2      -0.773  52.464  64.880  1.00  0.00           C  
ATOM     50  N4    C     2      -1.652  53.282  64.303  1.00  0.00           N  
ATOM     51  H41   C     2      -2.641  53.110  64.410  1.00  0.00           H  
ATOM     52  H42   C     2      -1.327  54.049  63.731  1.00  0.00           H  
ATOM     53  N3    C     2      -1.260  51.350  65.345  1.00  0.00           N  
ATOM     54  C2    C     2      -0.515  50.370  65.849  1.00  0.00           C  
ATOM     55  O2    C     2      -1.103  49.360  66.271  1.00  0.00           O  
ATOM     56  C3'   C     2       3.890  48.741  65.575  1.00  0.00           C  
ATOM     57  H3'   C     2       4.234  49.623  65.036  1.00  0.00           H  
ATOM     58  C2'   C     2       2.463  48.448  65.213  1.00  0.00           C  
ATOM     59  H2'   C     2       2.222  48.905  64.254  1.00  0.00           H  
ATOM     60  O2'   C     2       1.951  47.105  65.203  1.00  0.00           O  
ATOM     61 HO2'   C     2       2.368  46.643  64.471  1.00  0.00           H  
ATOM     62  O3'   C     2       4.739  47.641  65.368  1.00  0.00           O  
ATOM     63  P     G     3       5.380  47.308  63.983  1.00  0.00           P  
ATOM     64  OP1   G     3       6.548  46.472  64.247  1.00  0.00           O  
ATOM     65  OP2   G     3       5.669  48.544  63.256  1.00  0.00           O  
ATOM     66  O5'   G     3       4.274  46.460  63.199  1.00  0.00           O  
ATOM     67  C5'   G     3       4.110  45.041  63.547  1.00  0.00           C  
ATOM     68  H5'   G     3       3.793  44.796  64.561  1.00  0.00           H  
ATOM     69 H5''   G     3       5.032  44.537  63.256  1.00  0.00           H  
ATOM     70  C4'   G     3       2.940  44.390  62.842  1.00  0.00           C  
ATOM     71  H4'   G     3       2.779  43.354  63.141  1.00  0.00           H  
ATOM     72  O4'   G     3       1.776  45.091  63.252  1.00  0.00           O  
ATOM     73  C1'   G     3       1.084  45.518  62.089  1.00  0.00           C  
ATOM     74  H1'   G     3       0.044  45.293  62.326  1.00  0.00           H  
ATOM     75  N9    G     3       1.130  46.932  61.977  1.00  0.00           N  
ATOM     76  C8    G     3       2.147  47.716  61.450  1.00  0.00           C  
ATOM     77  H8    G     3       3.078  47.319  61.075  1.00  0.00           H  
ATOM     78  N7    G     3       1.884  48.938  61.457  1.00  0.00           N  
ATOM     79  C5    G     3       0.568  49.029  61.909  1.00  0.00           C  
ATOM     80  C6    G     3      -0.347  50.094  61.948  1.00  0.00           C  
ATOM     81  O6    G     3      -0.217  51.281  61.693  1.00  0.00           O  
ATOM     82  N1    G     3      -1.575  49.797  62.532  1.00  0.00           N  
ATOM     83  H1    G     3      -2.346  50.447  62.598  1.00  0.00           H  
ATOM     84  C2    G     3      -1.910  48.578  62.990  1.00  0.00           C  
ATOM     85  N2    G     3      -3.143  48.287  63.209  1.00  0.00           N  
ATOM     86  H21   G     3      -3.906  48.944  63.121  1.00  0.00           H  
ATOM     87  H22   G     3      -3.390  47.359  63.521  1.00  0.00           H  
ATOM     88  N3    G     3      -1.114  47.536  62.871  1.00  0.00           N  
ATOM     89  C4    G     3       0.117  47.822  62.337  1.00  0.00           C  
ATOM     90  C3'   G     3       3.094  44.469  61.292  1.00  0.00           C  
ATOM     91  H3'   G     3       3.763  45.314  61.130  1.00  0.00           H  
ATOM     92  C2'   G     3       1.651  44.774  60.860  1.00  0.00           C  
ATOM     93  H2'   G     3       1.677  45.435  59.994  1.00  0.00           H  
ATOM     94  O2'   G     3       1.009  43.565  60.683  1.00  0.00           O  
ATOM     95 HO2'   G     3       1.561  42.900  60.266  1.00  0.00           H  
ATOM     96  O3'   G     3       3.508  43.331  60.555  1.00  0.00           O  
ATOM     97  P     A     4       4.062  43.446  59.074  1.00  0.00           P  
ATOM     98  OP1   A     4       4.784  42.195  58.788  1.00  0.00           O  
ATOM     99  OP2   A     4       4.706  44.691  58.838  1.00  0.00           O  
ATOM    100  O5'   A     4       2.647  43.482  58.261  1.00  0.00           O  
ATOM    101  C5'   A     4       2.539  43.467  56.876  1.00  0.00           C  
ATOM    102  H5'   A     4       2.918  42.491  56.574  1.00  0.00           H  
ATOM    103 H5''   A     4       3.219  44.173  56.400  1.00  0.00           H  
ATOM    104  C4'   A     4       1.103  43.667  56.432  1.00  0.00           C  
ATOM    105  H4'   A     4       1.125  43.648  55.342  1.00  0.00           H  
ATOM    106  O4'   A     4       0.302  42.604  56.946  1.00  0.00           O  
ATOM    107  C1'   A     4      -0.940  43.188  57.122  1.00  0.00           C  
ATOM    108  H1'   A     4      -1.407  43.380  56.156  1.00  0.00           H  
ATOM    109  N9    A     4      -1.844  42.382  57.938  1.00  0.00           N  
ATOM    110  C8    A     4      -2.246  42.468  59.306  1.00  0.00           C  
ATOM    111  H8    A     4      -1.823  43.247  59.922  1.00  0.00           H  
ATOM    112  N7    A     4      -3.085  41.556  59.657  1.00  0.00           N  
ATOM    113  C5    A     4      -3.220  40.782  58.494  1.00  0.00           C  
ATOM    114  C6    A     4      -4.075  39.722  58.260  1.00  0.00           C  
ATOM    115  N6    A     4      -4.852  39.147  59.129  1.00  0.00           N  
ATOM    116  H61   A     4      -5.126  38.209  58.873  1.00  0.00           H  
ATOM    117  H62   A     4      -4.936  39.455  60.087  1.00  0.00           H  
ATOM    118  N1    A     4      -3.878  39.015  57.138  1.00  0.00           N  
ATOM    119  C2    A     4      -3.060  39.463  56.241  1.00  0.00           C  
ATOM    120  H2    A     4      -3.052  39.045  55.246  1.00  0.00           H  
ATOM    121  N3    A     4      -2.316  40.602  56.275  1.00  0.00           N  
ATOM    122  C4    A     4      -2.474  41.243  57.472  1.00  0.00           C  
ATOM    123  C3'   A     4       0.454  45.029  56.918  1.00  0.00           C  
ATOM    124  H3'   A     4       1.263  45.574  57.405  1.00  0.00           H  
ATOM    125  C2'   A     4      -0.576  44.508  57.853  1.00  0.00           C  
ATOM    126  H2'   A     4      -0.138  44.286  58.826  1.00  0.00           H  
ATOM    127  O2'   A     4      -1.737  45.264  58.046  1.00  0.00           O  
ATOM    128 HO2'   A     4      -1.475  46.020  58.577  1.00  0.00           H  
ATOM    129  O3'   A     4      -0.096  45.770  55.850  1.00  0.00           O  
ATOM    130  P     G     5       0.718  46.655  54.809  1.00  0.00           P  
ATOM    131  OP1   G     5      -0.177  46.970  53.710  1.00  0.00           O  
ATOM    132  OP2   G     5       2.033  46.074  54.607  1.00  0.00           O  
ATOM    133  O5'   G     5       0.857  48.005  55.665  1.00  0.00           O  
ATOM    134  C5'   G     5       1.283  49.212  54.974  1.00  0.00           C  
ATOM    135  H5'   G     5       0.629  49.328  54.109  1.00  0.00           H  
ATOM    136 H5''   G     5       2.251  49.013  54.513  1.00  0.00           H  
ATOM    137  C4'   G     5       1.364  50.545  55.758  1.00  0.00           C  
ATOM    138  H4'   G     5       1.515  51.373  55.065  1.00  0.00           H  
ATOM    139  O4'   G     5       0.137  50.800  56.374  1.00  0.00           O  
ATOM    140  C1'   G     5       0.175  50.712  57.783  1.00  0.00           C  
ATOM    141  H1'   G     5      -0.330  51.608  58.142  1.00  0.00           H  
ATOM    142  N9    G     5      -0.587  49.652  58.433  1.00  0.00           N  
ATOM    143  C8    G     5      -0.221  48.412  58.818  1.00  0.00           C  
ATOM    144  H8    G     5       0.843  48.230  58.860  1.00  0.00           H  
ATOM    145  N7    G     5      -1.144  47.576  59.265  1.00  0.00           N  
ATOM    146  C5    G     5      -2.325  48.332  59.159  1.00  0.00           C  
ATOM    147  C6    G     5      -3.714  48.133  59.566  1.00  0.00           C  
ATOM    148  O6    G     5      -4.233  47.115  60.069  1.00  0.00           O  
ATOM    149  N1    G     5      -4.485  49.259  59.351  1.00  0.00           N  
ATOM    150  H1    G     5      -5.457  49.128  59.589  1.00  0.00           H  
ATOM    151  C2    G     5      -4.058  50.442  58.854  1.00  0.00           C  
ATOM    152  N2    G     5      -4.857  51.402  58.874  1.00  0.00           N  
ATOM    153  H21   G     5      -5.780  51.280  59.267  1.00  0.00           H  
ATOM    154  H22   G     5      -4.509  52.242  58.434  1.00  0.00           H  
ATOM    155  N3    G     5      -2.810  50.679  58.597  1.00  0.00           N  
ATOM    156  C4    G     5      -1.923  49.625  58.751  1.00  0.00           C  
ATOM    157  C3'   G     5       2.440  50.498  56.896  1.00  0.00           C  
ATOM    158  H3'   G     5       2.917  49.535  57.078  1.00  0.00           H  
ATOM    159  C2'   G     5       1.633  50.816  58.175  1.00  0.00           C  
ATOM    160  H2'   G     5       1.792  50.054  58.938  1.00  0.00           H  
ATOM    161  O2'   G     5       1.883  52.131  58.675  1.00  0.00           O  
ATOM    162 HO2'   G     5       1.831  52.170  59.632  1.00  0.00           H  
ATOM    163  O3'   G     5       3.455  51.461  56.761  1.00  0.00           O  
ATOM    164  P     C     6       4.784  51.223  55.863  1.00  0.00           P  
ATOM    165  OP1   C     6       4.622  50.013  55.008  1.00  0.00           O  
ATOM    166  OP2   C     6       5.996  51.313  56.729  1.00  0.00           O  
ATOM    167  O5'   C     6       4.874  52.447  54.833  1.00  0.00           O  
ATOM    168  C5'   C     6       3.763  52.768  54.034  1.00  0.00           C  
ATOM    169  H5'   C     6       2.958  53.119  54.680  1.00  0.00           H  
ATOM    170 H5''   C     6       3.534  51.907  53.406  1.00  0.00           H  
ATOM    171  C4'   C     6       4.187  53.854  53.014  1.00  0.00           C  
ATOM    172  H4'   C     6       3.359  54.049  52.332  1.00  0.00           H  
ATOM    173  O4'   C     6       4.459  55.034  53.759  1.00  0.00           O  
ATOM    174  C1'   C     6       5.609  55.712  53.246  1.00  0.00           C  
ATOM    175  H1'   C     6       5.334  56.729  52.969  1.00  0.00           H  
ATOM    176  N1    C     6       6.819  55.761  54.124  1.00  0.00           N  
ATOM    177  C6    C     6       6.812  55.007  55.271  1.00  0.00           C  
ATOM    178  H6    C     6       5.970  54.344  55.405  1.00  0.00           H  
ATOM    179  C5    C     6       7.881  55.025  56.061  1.00  0.00           C  
ATOM    180  H5    C     6       7.843  54.275  56.838  1.00  0.00           H  
ATOM    181  C4    C     6       9.031  55.860  55.634  1.00  0.00           C  
ATOM    182  N4    C     6      10.088  55.848  56.369  1.00  0.00           N  
ATOM    183  H41   C     6      10.886  56.432  56.162  1.00  0.00           H  
ATOM    184  H42   C     6      10.128  55.326  57.233  1.00  0.00           H  
ATOM    185  N3    C     6       8.912  56.638  54.622  1.00  0.00           N  
ATOM    186  C2    C     6       7.810  56.618  53.826  1.00  0.00           C  
ATOM    187  O2    C     6       7.843  57.351  52.849  1.00  0.00           O  
ATOM    188  C3'   C     6       5.447  53.480  52.202  1.00  0.00           C  
ATOM    189  H3'   C     6       6.089  52.890  52.856  1.00  0.00           H  
ATOM    190  C2'   C     6       5.974  54.925  52.042  1.00  0.00           C  
ATOM    191  H2'   C     6       7.053  55.050  51.951  1.00  0.00           H  
ATOM    192  O2'   C     6       5.282  55.563  50.935  1.00  0.00           O  
ATOM    193 HO2'   C     6       5.262  54.825  50.322  1.00  0.00           H  
ATOM    194  O3'   C     6       5.136  52.723  51.064  1.00  0.00           O  
ATOM    195  P     A     7       6.233  52.003  50.281  1.00  0.00           P  
ATOM    196  OP1   A     7       5.736  51.793  48.904  1.00  0.00           O  
ATOM    197  OP2   A     7       6.679  50.823  51.117  1.00  0.00           O  
ATOM    198  O5'   A     7       7.506  52.993  50.224  1.00  0.00           O  
ATOM    199  C5'   A     7       7.716  53.880  49.151  1.00  0.00           C  
ATOM    200  H5'   A     7       6.802  54.464  49.038  1.00  0.00           H  
ATOM    201 H5''   A     7       7.863  53.258  48.268  1.00  0.00           H  
ATOM    202  C4'   A     7       8.928  54.817  49.355  1.00  0.00           C  
ATOM    203  H4'   A     7       8.820  55.697  48.720  1.00  0.00           H  
ATOM    204  O4'   A     7       8.739  55.399  50.647  1.00  0.00           O  
ATOM    205  C1'   A     7       9.990  55.409  51.372  1.00  0.00           C  
ATOM    206  H1'   A     7      10.251  56.428  51.659  1.00  0.00           H  
ATOM    207  N9    A     7      10.158  54.485  52.538  1.00  0.00           N  
ATOM    208  C8    A     7       9.236  53.599  53.038  1.00  0.00           C  
ATOM    209  H8    A     7       8.324  53.450  52.479  1.00  0.00           H  
ATOM    210  N7    A     7       9.613  53.066  54.177  1.00  0.00           N  
ATOM    211  C5    A     7      10.833  53.651  54.419  1.00  0.00           C  
ATOM    212  C6    A     7      11.793  53.491  55.446  1.00  0.00           C  
ATOM    213  N6    A     7      11.626  52.731  56.545  1.00  0.00           N  
ATOM    214  H61   A     7      12.306  52.847  57.283  1.00  0.00           H  
ATOM    215  H62   A     7      10.669  52.463  56.725  1.00  0.00           H  
ATOM    216  N1    A     7      12.838  54.299  55.539  1.00  0.00           N  
ATOM    217  C2    A     7      13.005  55.103  54.529  1.00  0.00           C  
ATOM    218  H2    A     7      13.811  55.807  54.675  1.00  0.00           H  
ATOM    219  N3    A     7      12.323  55.314  53.349  1.00  0.00           N  
ATOM    220  C4    A     7      11.203  54.492  53.426  1.00  0.00           C  
ATOM    221  C3'   A     7      10.238  54.031  49.419  1.00  0.00           C  
ATOM    222  H3'   A     7      10.086  53.061  49.894  1.00  0.00           H  
ATOM    223  C2'   A     7      11.031  55.003  50.286  1.00  0.00           C  
ATOM    224  H2'   A     7      11.860  54.423  50.692  1.00  0.00           H  
ATOM    225  O2'   A     7      11.363  56.289  49.666  1.00  0.00           O  
ATOM    226 HO2'   A     7      11.899  56.124  48.886  1.00  0.00           H  
ATOM    227  O3'   A     7      10.687  53.884  48.071  1.00  0.00           O  
ATOM    228  P     C     8      11.536  52.592  47.675  1.00  0.00           P  
ATOM    229  OP1   C     8      11.864  52.759  46.305  1.00  0.00           O  
ATOM    230  OP2   C     8      10.876  51.406  48.196  1.00  0.00           O  
ATOM    231  O5'   C     8      12.803  52.885  48.554  1.00  0.00           O  
ATOM    232  C5'   C     8      13.773  53.902  48.287  1.00  0.00           C  
ATOM    233  H5'   C     8      13.278  54.866  48.172  1.00  0.00           H  
ATOM    234 H5''   C     8      14.207  53.779  47.295  1.00  0.00           H  
ATOM    235  C4'   C     8      14.964  53.723  49.253  1.00  0.00           C  
ATOM    236  H4'   C     8      15.765  54.407  48.973  1.00  0.00           H  
ATOM    237  O4'   C     8      14.566  54.009  50.596  1.00  0.00           O  
ATOM    238  C1'   C     8      15.195  53.126  51.596  1.00  0.00           C  
ATOM    239  H1'   C     8      15.682  53.724  52.368  1.00  0.00           H  
ATOM    240  N1    C     8      14.179  52.286  52.286  1.00  0.00           N  
ATOM    241  C6    C     8      13.044  51.823  51.709  1.00  0.00           C  
ATOM    242  H6    C     8      12.775  52.237  50.749  1.00  0.00           H  
ATOM    243  C5    C     8      12.203  51.008  52.377  1.00  0.00           C  
ATOM    244  H5    C     8      11.272  50.639  51.972  1.00  0.00           H  
ATOM    245  C4    C     8      12.565  50.720  53.718  1.00  0.00           C  
ATOM    246  N4    C     8      11.753  50.005  54.354  1.00  0.00           N  
ATOM    247  H41   C     8      11.977  49.605  55.253  1.00  0.00           H  
ATOM    248  H42   C     8      10.907  49.734  53.873  1.00  0.00           H  
ATOM    249  N3    C     8      13.740  51.081  54.272  1.00  0.00           N  
ATOM    250  C2    C     8      14.537  51.824  53.537  1.00  0.00           C  
ATOM    251  O2    C     8      15.665  52.017  53.983  1.00  0.00           O  
ATOM    252  C3'   C     8      15.771  52.372  49.392  1.00  0.00           C  
ATOM    253  H3'   C     8      15.070  51.565  49.177  1.00  0.00           H  
ATOM    254  C2'   C     8      16.203  52.396  50.837  1.00  0.00           C  
ATOM    255  H2'   C     8      16.376  51.340  51.045  1.00  0.00           H  
ATOM    256  O2'   C     8      17.438  53.172  50.847  1.00  0.00           O  
ATOM    257 HO2'   C     8      17.709  53.116  49.928  1.00  0.00           H  
ATOM    258  O3'   C     8      16.830  52.176  48.492  1.00  0.00           O  
ATOM    259  P     G     9      17.285  50.728  48.054  1.00  0.00           P  
ATOM    260  OP1   G     9      18.495  50.886  47.192  1.00  0.00           O  
ATOM    261  OP2   G     9      16.171  50.016  47.483  1.00  0.00           O  
ATOM    262  O5'   G     9      17.761  49.910  49.382  1.00  0.00           O  
ATOM    263  C5'   G     9      19.033  50.254  49.961  1.00  0.00           C  
ATOM    264  H5'   G     9      19.075  51.330  50.131  1.00  0.00           H  
ATOM    265 H5''   G     9      19.742  49.921  49.203  1.00  0.00           H  
ATOM    266  C4'   G     9      19.517  49.588  51.226  1.00  0.00           C  
ATOM    267  H4'   G     9      20.571  49.859  51.272  1.00  0.00           H  
ATOM    268  O4'   G     9      18.802  50.060  52.427  1.00  0.00           O  
ATOM    269  C1'   G     9      18.497  48.866  53.157  1.00  0.00           C  
ATOM    270  H1'   G     9      18.747  49.009  54.208  1.00  0.00           H  
ATOM    271  N9    G     9      17.066  48.416  53.102  1.00  0.00           N  
ATOM    272  C8    G     9      16.160  48.648  52.114  1.00  0.00           C  
ATOM    273  H8    G     9      16.425  49.291  51.287  1.00  0.00           H  
ATOM    274  N7    G     9      14.989  48.048  52.237  1.00  0.00           N  
ATOM    275  C5    G     9      15.236  47.343  53.481  1.00  0.00           C  
ATOM    276  C6    G     9      14.362  46.414  54.165  1.00  0.00           C  
ATOM    277  O6    G     9      13.230  46.127  53.802  1.00  0.00           O  
ATOM    278  N1    G     9      14.834  46.094  55.418  1.00  0.00           N  
ATOM    279  H1    G     9      14.325  45.390  55.932  1.00  0.00           H  
ATOM    280  C2    G     9      16.207  46.109  55.674  1.00  0.00           C  
ATOM    281  N2    G     9      16.642  45.315  56.633  1.00  0.00           N  
ATOM    282  H21   G     9      16.054  44.606  57.048  1.00  0.00           H  
ATOM    283  H22   G     9      17.638  45.163  56.714  1.00  0.00           H  
ATOM    284  N3    G     9      17.078  46.894  55.042  1.00  0.00           N  
ATOM    285  C4    G     9      16.516  47.578  54.000  1.00  0.00           C  
ATOM    286  C3'   G     9      19.313  48.087  51.123  1.00  0.00           C  
ATOM    287  H3'   G     9      18.346  47.812  50.701  1.00  0.00           H  
ATOM    288  C2'   G     9      19.383  47.689  52.599  1.00  0.00           C  
ATOM    289  H2'   G     9      18.875  46.753  52.833  1.00  0.00           H  
ATOM    290  O2'   G     9      20.718  47.732  53.205  1.00  0.00           O  
ATOM    291 HO2'   G     9      20.654  47.341  54.079  1.00  0.00           H  
ATOM    292  O3'   G     9      20.336  47.355  50.475  1.00  0.00           O  
ATOM    293  P     G    10      20.069  45.910  49.861  1.00  0.00           P  
ATOM    294  OP1   G    10      21.266  45.554  48.954  1.00  0.00           O  
ATOM    295  OP2   G    10      18.735  45.855  49.273  1.00  0.00           O  
ATOM    296  O5'   G    10      20.178  44.921  51.069  1.00  0.00           O  
ATOM    297  C5'   G    10      21.467  44.573  51.593  1.00  0.00           C  
ATOM    298  H5'   G    10      22.039  45.400  52.014  1.00  0.00           H  
ATOM    299 H5''   G    10      22.026  44.062  50.809  1.00  0.00           H  
ATOM    300  C4'   G    10      21.268  43.605  52.720  1.00  0.00           C  
ATOM    301  H4'   G    10      22.272  43.440  53.111  1.00  0.00           H  
ATOM    302  O4'   G    10      20.465  44.273  53.738  1.00  0.00           O  
ATOM    303  C1'   G    10      19.764  43.241  54.359  1.00  0.00           C  
ATOM    304  H1'   G    10      20.025  43.150  55.413  1.00  0.00           H  
ATOM    305  N9    G    10      18.286  43.442  54.166  1.00  0.00           N  
ATOM    306  C8    G    10      17.611  44.267  53.258  1.00  0.00           C  
ATOM    307  H8    G    10      18.098  45.078  52.737  1.00  0.00           H  
ATOM    308  N7    G    10      16.345  43.957  53.039  1.00  0.00           N  
ATOM    309  C5    G    10      16.108  42.892  53.944  1.00  0.00           C  
ATOM    310  C6    G    10      14.918  42.072  54.171  1.00  0.00           C  
ATOM    311  O6    G    10      13.763  42.144  53.714  1.00  0.00           O  
ATOM    312  N1    G    10      15.041  41.320  55.312  1.00  0.00           N  
ATOM    313  H1    G    10      14.258  40.731  55.556  1.00  0.00           H  
ATOM    314  C2    G    10      16.201  41.153  55.966  1.00  0.00           C  
ATOM    315  N2    G    10      16.147  40.180  56.823  1.00  0.00           N  
ATOM    316  H21   G    10      15.269  39.720  57.021  1.00  0.00           H  
ATOM    317  H22   G    10      16.999  39.746  57.146  1.00  0.00           H  
ATOM    318  N3    G    10      17.362  41.711  55.719  1.00  0.00           N  
ATOM    319  C4    G    10      17.247  42.616  54.675  1.00  0.00           C  
ATOM    320  C3'   G    10      20.573  42.282  52.384  1.00  0.00           C  
ATOM    321  H3'   G    10      19.657  42.459  51.822  1.00  0.00           H  
ATOM    322  C2'   G    10      20.218  41.889  53.812  1.00  0.00           C  
ATOM    323  H2'   G    10      19.403  41.164  53.806  1.00  0.00           H  
ATOM    324  O2'   G    10      21.451  41.482  54.403  1.00  0.00           O  
ATOM    325 HO2'   G    10      21.357  40.889  55.151  1.00  0.00           H  
ATOM    326  O3'   G    10      21.259  41.307  51.593  1.00  0.00           O  
ATOM    327  P     G    11      20.489  40.084  50.946  1.00  0.00           P  
ATOM    328  OP1   G    11      21.465  39.335  50.191  1.00  0.00           O  
ATOM    329  OP2   G    11      19.306  40.647  50.269  1.00  0.00           O  
ATOM    330  O5'   G    11      20.243  39.361  52.367  1.00  0.00           O  
ATOM    331  C5'   G    11      21.218  38.494  53.032  1.00  0.00           C  
ATOM    332  H5'   G    11      21.834  38.990  53.783  1.00  0.00           H  
ATOM    333 H5''   G    11      21.854  38.014  52.289  1.00  0.00           H  
ATOM    334  C4'   G    11      20.384  37.541  53.751  1.00  0.00           C  
ATOM    335  H4'   G    11      21.002  36.846  54.318  1.00  0.00           H  
ATOM    336  O4'   G    11      19.585  38.268  54.746  1.00  0.00           O  
ATOM    337  C1'   G    11      18.335  37.602  54.751  1.00  0.00           C  
ATOM    338  H1'   G    11      17.995  37.553  55.786  1.00  0.00           H  
ATOM    339  N9    G    11      17.282  38.425  54.014  1.00  0.00           N  
ATOM    340  C8    G    11      17.337  39.370  53.009  1.00  0.00           C  
ATOM    341  H8    G    11      18.171  39.992  52.719  1.00  0.00           H  
ATOM    342  N7    G    11      16.200  39.709  52.512  1.00  0.00           N  
ATOM    343  C5    G    11      15.279  38.926  53.211  1.00  0.00           C  
ATOM    344  C6    G    11      13.801  38.760  53.089  1.00  0.00           C  
ATOM    345  O6    G    11      13.058  39.451  52.368  1.00  0.00           O  
ATOM    346  N1    G    11      13.275  37.775  53.913  1.00  0.00           N  
ATOM    347  H1    G    11      12.273  37.670  53.851  1.00  0.00           H  
ATOM    348  C2    G    11      14.041  37.038  54.726  1.00  0.00           C  
ATOM    349  N2    G    11      13.458  36.054  55.332  1.00  0.00           N  
ATOM    350  H21   G    11      12.494  35.851  55.109  1.00  0.00           H  
ATOM    351  H22   G    11      14.095  35.306  55.563  1.00  0.00           H  
ATOM    352  N3    G    11      15.382  37.007  54.743  1.00  0.00           N  
ATOM    353  C4    G    11      15.957  38.089  54.060  1.00  0.00           C  
ATOM    354  C3'   G    11      19.482  36.707  52.915  1.00  0.00           C  
ATOM    355  H3'   G    11      19.001  37.362  52.189  1.00  0.00           H  
ATOM    356  C2'   G    11      18.548  36.231  54.072  1.00  0.00           C  
ATOM    357  H2'   G    11      17.635  35.791  53.672  1.00  0.00           H  
ATOM    358  O2'   G    11      19.093  35.263  55.000  1.00  0.00           O  
ATOM    359 HO2'   G    11      19.815  34.810  54.557  1.00  0.00           H  
ATOM    360  O3'   G    11      20.292  35.783  52.197  1.00  0.00           O  
ATOM    361  P     G    12      19.718  35.163  50.920  1.00  0.00           P  
ATOM    362  OP1   G    12      20.758  34.213  50.418  1.00  0.00           O  
ATOM    363  OP2   G    12      19.311  36.354  50.113  1.00  0.00           O  
ATOM    364  O5'   G    12      18.327  34.372  51.266  1.00  0.00           O  
ATOM    365  C5'   G    12      18.303  33.189  52.041  1.00  0.00           C  
ATOM    366  H5'   G    12      18.881  33.363  52.949  1.00  0.00           H  
ATOM    367 H5''   G    12      18.666  32.340  51.462  1.00  0.00           H  
ATOM    368  C4'   G    12      16.937  32.703  52.440  1.00  0.00           C  
ATOM    369  H4'   G    12      17.039  31.853  53.115  1.00  0.00           H  
ATOM    370  O4'   G    12      16.202  33.705  53.219  1.00  0.00           O  
ATOM    371  C1'   G    12      14.838  33.610  52.877  1.00  0.00           C  
ATOM    372  H1'   G    12      14.209  33.449  53.752  1.00  0.00           H  
ATOM    373  N9    G    12      14.371  34.805  52.074  1.00  0.00           N  
ATOM    374  C8    G    12      15.146  35.799  51.454  1.00  0.00           C  
ATOM    375  H8    G    12      16.221  35.704  51.488  1.00  0.00           H  
ATOM    376  N7    G    12      14.513  36.716  50.854  1.00  0.00           N  
ATOM    377  C5    G    12      13.149  36.368  51.046  1.00  0.00           C  
ATOM    378  C6    G    12      11.890  37.008  50.644  1.00  0.00           C  
ATOM    379  O6    G    12      11.601  38.019  50.033  1.00  0.00           O  
ATOM    380  N1    G    12      10.755  36.293  51.028  1.00  0.00           N  
ATOM    381  H1    G    12       9.866  36.645  50.701  1.00  0.00           H  
ATOM    382  C2    G    12      10.834  35.096  51.684  1.00  0.00           C  
ATOM    383  N2    G    12       9.752  34.393  51.707  1.00  0.00           N  
ATOM    384  H21   G    12       8.860  34.729  51.375  1.00  0.00           H  
ATOM    385  H22   G    12       9.644  33.530  52.222  1.00  0.00           H  
ATOM    386  N3    G    12      11.936  34.450  52.194  1.00  0.00           N  
ATOM    387  C4    G    12      13.126  35.140  51.751  1.00  0.00           C  
ATOM    388  C3'   G    12      16.074  32.301  51.264  1.00  0.00           C  
ATOM    389  H3'   G    12      16.063  33.062  50.484  1.00  0.00           H  
ATOM    390  C2'   G    12      14.684  32.363  51.991  1.00  0.00           C  
ATOM    391  H2'   G    12      13.854  32.583  51.320  1.00  0.00           H  
ATOM    392  O2'   G    12      14.515  31.323  52.921  1.00  0.00           O  
ATOM    393 HO2'   G    12      13.864  30.675  52.644  1.00  0.00           H  
ATOM    394  O3'   G    12      16.398  31.076  50.618  1.00  0.00           O  
ATOM    395  P     C    13      15.883  30.748  49.131  1.00  0.00           P  
ATOM    396  OP1   C    13      16.555  29.567  48.559  1.00  0.00           O  
ATOM    397  OP2   C    13      16.154  31.979  48.382  1.00  0.00           O  
ATOM    398  O5'   C    13      14.343  30.623  49.179  1.00  0.00           O  
ATOM    399  C5'   C    13      13.857  29.299  49.543  1.00  0.00           C  
ATOM    400  H5'   C    13      14.220  29.080  50.547  1.00  0.00           H  
ATOM    401 H5''   C    13      14.217  28.610  48.779  1.00  0.00           H  
ATOM    402  C4'   C    13      12.326  29.426  49.602  1.00  0.00           C  
ATOM    403  H4'   C    13      11.912  28.568  50.132  1.00  0.00           H  
ATOM    404  O4'   C    13      11.848  30.561  50.319  1.00  0.00           O  
ATOM    405  C1'   C    13      10.675  31.071  49.627  1.00  0.00           C  
ATOM    406  H1'   C    13       9.875  31.088  50.368  1.00  0.00           H  
ATOM    407  N1    C    13      10.910  32.510  49.181  1.00  0.00           N  
ATOM    408  C6    C    13      12.194  32.910  48.911  1.00  0.00           C  
ATOM    409  H6    C    13      13.040  32.289  49.166  1.00  0.00           H  
ATOM    410  C5    C    13      12.493  34.166  48.422  1.00  0.00           C  
ATOM    411  H5    C    13      13.482  34.585  48.305  1.00  0.00           H  
ATOM    412  C4    C    13      11.357  35.016  48.112  1.00  0.00           C  
ATOM    413  N4    C    13      11.572  36.157  47.503  1.00  0.00           N  
ATOM    414  H41   C    13      10.818  36.752  47.190  1.00  0.00           H  
ATOM    415  H42   C    13      12.531  36.472  47.452  1.00  0.00           H  
ATOM    416  N3    C    13      10.074  34.475  48.220  1.00  0.00           N  
ATOM    417  C2    C    13       9.857  33.248  48.707  1.00  0.00           C  
ATOM    418  O2    C    13       8.695  32.881  48.652  1.00  0.00           O  
ATOM    419  C3'   C    13      11.773  29.406  48.187  1.00  0.00           C  
ATOM    420  H3'   C    13      12.378  30.019  47.519  1.00  0.00           H  
ATOM    421  C2'   C    13      10.443  30.074  48.449  1.00  0.00           C  
ATOM    422  H2'   C    13      10.086  30.614  47.573  1.00  0.00           H  
ATOM    423  O2'   C    13       9.520  29.141  48.921  1.00  0.00           O  
ATOM    424 HO2'   C    13       9.803  28.334  48.484  1.00  0.00           H  
ATOM    425  O3'   C    13      11.686  28.047  47.694  1.00  0.00           O  
ATOM    426  P     U    14      12.096  27.713  46.204  1.00  0.00           P  
ATOM    427  OP1   U    14      12.007  26.260  46.046  1.00  0.00           O  
ATOM    428  OP2   U    14      13.353  28.372  45.877  1.00  0.00           O  
ATOM    429  O5'   U    14      10.856  28.479  45.457  1.00  0.00           O  
ATOM    430  C5'   U    14       9.578  27.845  45.499  1.00  0.00           C  
ATOM    431  H5'   U    14       9.398  27.325  46.440  1.00  0.00           H  
ATOM    432 H5''   U    14       9.582  27.054  44.749  1.00  0.00           H  
ATOM    433  C4'   U    14       8.420  28.793  45.152  1.00  0.00           C  
ATOM    434  H4'   U    14       7.538  28.245  45.482  1.00  0.00           H  
ATOM    435  O4'   U    14       8.500  29.970  45.893  1.00  0.00           O  
ATOM    436  C1'   U    14       7.911  30.985  45.105  1.00  0.00           C  
ATOM    437  H1'   U    14       7.140  31.456  45.714  1.00  0.00           H  
ATOM    438  N1    U    14       8.868  32.118  44.879  1.00  0.00           N  
ATOM    439  C6    U    14      10.241  31.918  44.812  1.00  0.00           C  
ATOM    440  H6    U    14      10.657  30.949  45.045  1.00  0.00           H  
ATOM    441  C5    U    14      11.067  32.993  44.753  1.00  0.00           C  
ATOM    442  H5    U    14      12.127  32.868  44.916  1.00  0.00           H  
ATOM    443  C4    U    14      10.593  34.392  44.554  1.00  0.00           C  
ATOM    444  O4    U    14      11.395  35.348  44.324  1.00  0.00           O  
ATOM    445  N3    U    14       9.285  34.410  44.401  1.00  0.00           N  
ATOM    446  H3    U    14       9.026  35.369  44.217  1.00  0.00           H  
ATOM    447  C2    U    14       8.364  33.401  44.573  1.00  0.00           C  
ATOM    448  O2    U    14       7.148  33.628  44.404  1.00  0.00           O  
ATOM    449  C3'   U    14       8.445  29.158  43.687  1.00  0.00           C  
ATOM    450  H3'   U    14       9.409  29.577  43.398  1.00  0.00           H  
ATOM    451  C2'   U    14       7.363  30.321  43.851  1.00  0.00           C  
ATOM    452  H2'   U    14       7.398  30.951  42.961  1.00  0.00           H  
ATOM    453  O2'   U    14       5.974  29.879  43.992  1.00  0.00           O  
ATOM    454 HO2'   U    14       5.814  29.233  43.300  1.00  0.00           H  
ATOM    455  O3'   U    14       7.979  28.147  42.842  1.00  0.00           O  
ATOM    456  P     C    15       8.245  28.149  41.297  1.00  0.00           P  
ATOM    457  OP1   C    15       7.808  26.928  40.726  1.00  0.00           O  
ATOM    458  OP2   C    15       9.676  28.496  41.054  1.00  0.00           O  
ATOM    459  O5'   C    15       7.335  29.315  40.795  1.00  0.00           O  
ATOM    460  C5'   C    15       5.993  29.168  40.396  1.00  0.00           C  
ATOM    461  H5'   C    15       5.326  28.843  41.195  1.00  0.00           H  
ATOM    462 H5''   C    15       6.013  28.490  39.543  1.00  0.00           H  
ATOM    463  C4'   C    15       5.570  30.534  39.845  1.00  0.00           C  
ATOM    464  H4'   C    15       4.544  30.445  39.486  1.00  0.00           H  
ATOM    465  O4'   C    15       5.606  31.663  40.712  1.00  0.00           O  
ATOM    466  C1'   C    15       5.865  32.837  39.961  1.00  0.00           C  
ATOM    467  H1'   C    15       5.134  33.629  40.123  1.00  0.00           H  
ATOM    468  N1    C    15       7.122  33.520  40.409  1.00  0.00           N  
ATOM    469  C6    C    15       8.131  32.795  40.966  1.00  0.00           C  
ATOM    470  H6    C    15       8.019  31.721  40.992  1.00  0.00           H  
ATOM    471  C5    C    15       9.333  33.415  41.269  1.00  0.00           C  
ATOM    472  H5    C    15      10.187  32.859  41.625  1.00  0.00           H  
ATOM    473  C4    C    15       9.410  34.832  40.945  1.00  0.00           C  
ATOM    474  N4    C    15      10.491  35.423  41.409  1.00  0.00           N  
ATOM    475  H41   C    15      10.573  36.411  41.217  1.00  0.00           H  
ATOM    476  H42   C    15      11.295  34.860  41.646  1.00  0.00           H  
ATOM    477  N3    C    15       8.436  35.597  40.502  1.00  0.00           N  
ATOM    478  C2    C    15       7.284  34.920  40.173  1.00  0.00           C  
ATOM    479  O2    C    15       6.385  35.616  39.689  1.00  0.00           O  
ATOM    480  C3'   C    15       6.387  30.941  38.593  1.00  0.00           C  
ATOM    481  H3'   C    15       7.453  30.860  38.806  1.00  0.00           H  
ATOM    482  C2'   C    15       5.925  32.427  38.466  1.00  0.00           C  
ATOM    483  H2'   C    15       6.728  33.030  38.043  1.00  0.00           H  
ATOM    484  O2'   C    15       4.684  32.657  37.875  1.00  0.00           O  
ATOM    485 HO2'   C    15       4.800  32.563  36.927  1.00  0.00           H  
ATOM    486  O3'   C    15       6.136  30.172  37.500  1.00  0.00           O  
ATOM    487  P     U    16       7.254  29.904  36.343  1.00  0.00           P  
ATOM    488  OP1   U    16       6.500  29.315  35.198  1.00  0.00           O  
ATOM    489  OP2   U    16       8.377  29.224  37.047  1.00  0.00           O  
ATOM    490  O5'   U    16       7.678  31.456  35.918  1.00  0.00           O  
ATOM    491  C5'   U    16       6.865  32.277  35.060  1.00  0.00           C  
ATOM    492  H5'   U    16       5.882  32.271  35.531  1.00  0.00           H  
ATOM    493 H5''   U    16       6.584  31.862  34.092  1.00  0.00           H  
ATOM    494  C4'   U    16       7.469  33.716  34.938  1.00  0.00           C  
ATOM    495  H4'   U    16       6.781  34.262  34.292  1.00  0.00           H  
ATOM    496  O4'   U    16       7.621  34.416  36.175  1.00  0.00           O  
ATOM    497  C1'   U    16       8.502  35.466  35.996  1.00  0.00           C  
ATOM    498  H1'   U    16       8.045  36.453  36.059  1.00  0.00           H  
ATOM    499  N1    U    16       9.653  35.402  36.980  1.00  0.00           N  
ATOM    500  C6    U    16       9.942  34.170  37.606  1.00  0.00           C  
ATOM    501  H6    U    16       9.340  33.296  37.405  1.00  0.00           H  
ATOM    502  C5    U    16      11.091  34.026  38.347  1.00  0.00           C  
ATOM    503  H5    U    16      11.379  33.101  38.825  1.00  0.00           H  
ATOM    504  C4    U    16      11.950  35.172  38.492  1.00  0.00           C  
ATOM    505  O4    U    16      13.020  35.162  39.099  1.00  0.00           O  
ATOM    506  N3    U    16      11.654  36.281  37.765  1.00  0.00           N  
ATOM    507  H3    U    16      12.319  37.016  37.959  1.00  0.00           H  
ATOM    508  C2    U    16      10.415  36.537  37.179  1.00  0.00           C  
ATOM    509  O2    U    16      10.093  37.691  36.827  1.00  0.00           O  
ATOM    510  C3'   U    16       8.850  33.798  34.375  1.00  0.00           C  
ATOM    511  H3'   U    16       9.516  33.117  34.904  1.00  0.00           H  
ATOM    512  C2'   U    16       9.213  35.308  34.670  1.00  0.00           C  
ATOM    513  H2'   U    16      10.283  35.511  34.715  1.00  0.00           H  
ATOM    514  O2'   U    16       8.497  36.234  33.816  1.00  0.00           O  
ATOM    515 HO2'   U    16       8.829  37.129  33.918  1.00  0.00           H  
ATOM    516  O3'   U    16       8.820  33.505  32.939  1.00  0.00           O  
ATOM    517  P     A    17      10.180  33.328  32.113  1.00  0.00           P  
ATOM    518  OP1   A    17       9.712  32.761  30.896  1.00  0.00           O  
ATOM    519  OP2   A    17      11.153  32.529  32.926  1.00  0.00           O  
ATOM    520  O5'   A    17      10.865  34.708  31.917  1.00  0.00           O  
ATOM    521  C5'   A    17      10.595  35.634  30.882  1.00  0.00           C  
ATOM    522  H5'   A    17       9.564  35.969  30.996  1.00  0.00           H  
ATOM    523 H5''   A    17      10.608  35.139  29.911  1.00  0.00           H  
ATOM    524  C4'   A    17      11.442  36.918  30.948  1.00  0.00           C  
ATOM    525  H4'   A    17      11.126  37.511  30.089  1.00  0.00           H  
ATOM    526  O4'   A    17      11.248  37.746  32.113  1.00  0.00           O  
ATOM    527  C1'   A    17      12.516  38.379  32.386  1.00  0.00           C  
ATOM    528  H1'   A    17      12.295  39.444  32.458  1.00  0.00           H  
ATOM    529  N9    A    17      13.101  37.796  33.629  1.00  0.00           N  
ATOM    530  C8    A    17      12.822  36.547  34.102  1.00  0.00           C  
ATOM    531  H8    A    17      12.023  35.974  33.656  1.00  0.00           H  
ATOM    532  N7    A    17      13.555  36.232  35.097  1.00  0.00           N  
ATOM    533  C5    A    17      14.376  37.325  35.320  1.00  0.00           C  
ATOM    534  C6    A    17      15.432  37.623  36.232  1.00  0.00           C  
ATOM    535  N6    A    17      15.773  36.899  37.228  1.00  0.00           N  
ATOM    536  H61   A    17      16.457  37.236  37.891  1.00  0.00           H  
ATOM    537  H62   A    17      15.356  35.980  37.199  1.00  0.00           H  
ATOM    538  N1    A    17      16.107  38.725  36.095  1.00  0.00           N  
ATOM    539  C2    A    17      15.890  39.565  35.102  1.00  0.00           C  
ATOM    540  H2    A    17      16.542  40.405  34.911  1.00  0.00           H  
ATOM    541  N3    A    17      14.929  39.424  34.169  1.00  0.00           N  
ATOM    542  C4    A    17      14.160  38.307  34.411  1.00  0.00           C  
ATOM    543  C3'   A    17      12.967  36.714  30.836  1.00  0.00           C  
ATOM    544  H3'   A    17      13.282  36.037  31.630  1.00  0.00           H  
ATOM    545  C2'   A    17      13.445  38.070  31.170  1.00  0.00           C  
ATOM    546  H2'   A    17      14.451  38.152  31.582  1.00  0.00           H  
ATOM    547  O2'   A    17      13.198  39.185  30.295  1.00  0.00           O  
ATOM    548 HO2'   A    17      13.640  39.032  29.457  1.00  0.00           H  
ATOM    549  O3'   A    17      13.267  36.283  29.540  1.00  0.00           O  
ATOM    550  P     G    18      14.646  35.688  29.172  1.00  0.00           P  
ATOM    551  OP1   G    18      14.813  35.548  27.711  1.00  0.00           O  
ATOM    552  OP2   G    18      14.864  34.549  30.073  1.00  0.00           O  
ATOM    553  O5'   G    18      15.720  36.797  29.640  1.00  0.00           O  
ATOM    554  C5'   G    18      16.239  37.863  28.778  1.00  0.00           C  
ATOM    555  H5'   G    18      15.395  38.506  28.526  1.00  0.00           H  
ATOM    556 H5''   G    18      16.660  37.435  27.868  1.00  0.00           H  
ATOM    557  C4'   G    18      17.374  38.596  29.491  1.00  0.00           C  
ATOM    558  H4'   G    18      17.525  39.441  28.819  1.00  0.00           H  
ATOM    559  O4'   G    18      16.994  39.098  30.762  1.00  0.00           O  
ATOM    560  C1'   G    18      18.122  39.052  31.677  1.00  0.00           C  
ATOM    561  H1'   G    18      18.322  39.998  32.180  1.00  0.00           H  
ATOM    562  N9    G    18      18.151  38.056  32.787  1.00  0.00           N  
ATOM    563  C8    G    18      17.308  37.008  32.918  1.00  0.00           C  
ATOM    564  H8    G    18      16.632  36.744  32.119  1.00  0.00           H  
ATOM    565  N7    G    18      17.494  36.286  33.992  1.00  0.00           N  
ATOM    566  C5    G    18      18.495  36.923  34.722  1.00  0.00           C  
ATOM    567  C6    G    18      19.131  36.591  35.975  1.00  0.00           C  
ATOM    568  O6    G    18      18.839  35.682  36.783  1.00  0.00           O  
ATOM    569  N1    G    18      20.196  37.509  36.201  1.00  0.00           N  
ATOM    570  H1    G    18      20.683  37.488  37.085  1.00  0.00           H  
ATOM    571  C2    G    18      20.566  38.585  35.418  1.00  0.00           C  
ATOM    572  N2    G    18      21.665  39.226  35.809  1.00  0.00           N  
ATOM    573  H21   G    18      22.080  39.040  36.710  1.00  0.00           H  
ATOM    574  H22   G    18      22.031  39.946  35.202  1.00  0.00           H  
ATOM    575  N3    G    18      19.985  38.789  34.203  1.00  0.00           N  
ATOM    576  C4    G    18      19.010  37.969  33.898  1.00  0.00           C  
ATOM    577  C3'   G    18      18.722  37.894  29.675  1.00  0.00           C  
ATOM    578  H3'   G    18      18.594  36.898  30.099  1.00  0.00           H  
ATOM    579  C2'   G    18      19.309  38.807  30.720  1.00  0.00           C  
ATOM    580  H2'   G    18      20.141  38.291  31.198  1.00  0.00           H  
ATOM    581  O2'   G    18      19.655  40.120  30.214  1.00  0.00           O  
ATOM    582 HO2'   G    18      20.066  39.959  29.362  1.00  0.00           H  
ATOM    583  O3'   G    18      19.478  37.901  28.491  1.00  0.00           O  
ATOM    584  P     U    19      20.537  36.757  28.160  1.00  0.00           P  
ATOM    585  OP1   U    19      21.386  37.198  27.079  1.00  0.00           O  
ATOM    586  OP2   U    19      19.860  35.492  28.003  1.00  0.00           O  
ATOM    587  O5'   U    19      21.354  36.679  29.525  1.00  0.00           O  
ATOM    588  C5'   U    19      22.397  37.686  29.697  1.00  0.00           C  
ATOM    589  H5'   U    19      21.954  38.673  29.565  1.00  0.00           H  
ATOM    590 H5''   U    19      23.128  37.656  28.889  1.00  0.00           H  
ATOM    591  C4'   U    19      23.195  37.679  31.057  1.00  0.00           C  
ATOM    592  H4'   U    19      23.657  38.665  31.024  1.00  0.00           H  
ATOM    593  O4'   U    19      22.272  37.646  32.142  1.00  0.00           O  
ATOM    594  C1'   U    19      22.972  37.167  33.296  1.00  0.00           C  
ATOM    595  H1'   U    19      22.807  37.933  34.054  1.00  0.00           H  
ATOM    596  N1    U    19      22.297  35.953  33.887  1.00  0.00           N  
ATOM    597  C6    U    19      21.245  35.285  33.275  1.00  0.00           C  
ATOM    598  H6    U    19      20.901  35.571  32.292  1.00  0.00           H  
ATOM    599  C5    U    19      20.589  34.303  33.962  1.00  0.00           C  
ATOM    600  H5    U    19      19.840  33.733  33.434  1.00  0.00           H  
ATOM    601  C4    U    19      20.944  33.741  35.293  1.00  0.00           C  
ATOM    602  O4    U    19      20.546  32.712  35.776  1.00  0.00           O  
ATOM    603  N3    U    19      21.966  34.485  35.821  1.00  0.00           N  
ATOM    604  H3    U    19      22.262  34.086  36.700  1.00  0.00           H  
ATOM    605  C2    U    19      22.664  35.480  35.170  1.00  0.00           C  
ATOM    606  O2    U    19      23.693  35.963  35.733  1.00  0.00           O  
ATOM    607  C3'   U    19      24.199  36.719  31.354  1.00  0.00           C  
ATOM    608  H3'   U    19      23.767  35.757  31.081  1.00  0.00           H  
ATOM    609  C2'   U    19      24.372  36.864  32.852  1.00  0.00           C  
ATOM    610  H2'   U    19      24.733  35.926  33.272  1.00  0.00           H  
ATOM    611  O2'   U    19      25.161  38.049  33.107  1.00  0.00           O  
ATOM    612 HO2'   U    19      25.249  38.116  34.061  1.00  0.00           H  
ATOM    613  O3'   U    19      25.485  37.028  30.751  1.00  0.00           O  
ATOM    614  P     G    20      26.352  35.967  30.126  1.00  0.00           P  
ATOM    615  OP1   G    20      26.159  34.693  30.800  1.00  0.00           O  
ATOM    616  OP2   G    20      27.709  36.603  30.214  1.00  0.00           O  
ATOM    617  O5'   G    20      25.799  35.972  28.628  1.00  0.00           O  
ATOM    618  C5'   G    20      24.811  35.016  28.273  1.00  0.00           C  
ATOM    619  H5'   G    20      23.946  35.179  28.915  1.00  0.00           H  
ATOM    620 H5''   G    20      25.165  33.996  28.427  1.00  0.00           H  
ATOM    621  C4'   G    20      24.496  35.150  26.825  1.00  0.00           C  
ATOM    622  H4'   G    20      23.816  36.001  26.798  1.00  0.00           H  
ATOM    623  O4'   G    20      25.696  35.340  26.067  1.00  0.00           O  
ATOM    624  C1'   G    20      25.838  34.349  25.030  1.00  0.00           C  
ATOM    625  H1'   G    20      26.160  34.693  24.047  1.00  0.00           H  
ATOM    626  N9    G    20      26.833  33.286  25.456  1.00  0.00           N  
ATOM    627  C8    G    20      27.569  33.270  26.639  1.00  0.00           C  
ATOM    628  H8    G    20      27.182  33.913  27.416  1.00  0.00           H  
ATOM    629  N7    G    20      28.565  32.426  26.675  1.00  0.00           N  
ATOM    630  C5    G    20      28.454  31.791  25.411  1.00  0.00           C  
ATOM    631  C6    G    20      29.154  30.550  24.981  1.00  0.00           C  
ATOM    632  O6    G    20      30.159  29.900  25.437  1.00  0.00           O  
ATOM    633  N1    G    20      28.540  30.095  23.825  1.00  0.00           N  
ATOM    634  H1    G    20      28.870  29.241  23.398  1.00  0.00           H  
ATOM    635  C2    G    20      27.527  30.680  23.118  1.00  0.00           C  
ATOM    636  N2    G    20      27.003  30.008  22.122  1.00  0.00           N  
ATOM    637  H21   G    20      27.190  29.034  21.932  1.00  0.00           H  
ATOM    638  H22   G    20      26.136  30.357  21.738  1.00  0.00           H  
ATOM    639  N3    G    20      26.951  31.850  23.438  1.00  0.00           N  
ATOM    640  C4    G    20      27.382  32.330  24.664  1.00  0.00           C  
ATOM    641  C3'   G    20      23.804  33.871  26.329  1.00  0.00           C  
ATOM    642  H3'   G    20      24.229  32.999  26.825  1.00  0.00           H  
ATOM    643  C2'   G    20      24.365  33.836  24.909  1.00  0.00           C  
ATOM    644  H2'   G    20      24.500  32.807  24.574  1.00  0.00           H  
ATOM    645  O2'   G    20      23.671  34.607  23.981  1.00  0.00           O  
ATOM    646 HO2'   G    20      23.563  34.140  23.149  1.00  0.00           H  
ATOM    647  O3'   G    20      22.431  33.940  26.494  1.00  0.00           O  
ATOM    648  P     A    21      21.588  32.619  26.629  1.00  0.00           P  
ATOM    649  OP1   A    21      20.137  33.027  26.671  1.00  0.00           O  
ATOM    650  OP2   A    21      22.095  31.822  27.751  1.00  0.00           O  
ATOM    651  O5'   A    21      21.880  31.721  25.323  1.00  0.00           O  
ATOM    652  C5'   A    21      21.145  31.845  24.127  1.00  0.00           C  
ATOM    653  H5'   A    21      21.457  32.794  23.690  1.00  0.00           H  
ATOM    654 H5''   A    21      20.060  31.826  24.235  1.00  0.00           H  
ATOM    655  C4'   A    21      21.608  30.663  23.250  1.00  0.00           C  
ATOM    656  H4'   A    21      21.092  30.774  22.297  1.00  0.00           H  
ATOM    657  O4'   A    21      23.029  30.560  23.024  1.00  0.00           O  
ATOM    658  C1'   A    21      23.535  29.225  23.191  1.00  0.00           C  
ATOM    659  H1'   A    21      24.122  29.005  22.300  1.00  0.00           H  
ATOM    660  N9    A    21      24.285  29.153  24.470  1.00  0.00           N  
ATOM    661  C8    A    21      24.587  30.177  25.313  1.00  0.00           C  
ATOM    662  H8    A    21      23.888  31.000  25.332  1.00  0.00           H  
ATOM    663  N7    A    21      25.512  29.956  26.162  1.00  0.00           N  
ATOM    664  C5    A    21      26.032  28.684  25.773  1.00  0.00           C  
ATOM    665  C6    A    21      27.089  27.817  26.172  1.00  0.00           C  
ATOM    666  N6    A    21      28.009  28.060  27.107  1.00  0.00           N  
ATOM    667  H61   A    21      28.815  27.456  27.179  1.00  0.00           H  
ATOM    668  H62   A    21      27.891  28.846  27.729  1.00  0.00           H  
ATOM    669  N1    A    21      27.311  26.761  25.527  1.00  0.00           N  
ATOM    670  C2    A    21      26.458  26.403  24.574  1.00  0.00           C  
ATOM    671  H2    A    21      26.670  25.450  24.112  1.00  0.00           H  
ATOM    672  N3    A    21      25.353  27.038  24.133  1.00  0.00           N  
ATOM    673  C4    A    21      25.208  28.220  24.783  1.00  0.00           C  
ATOM    674  C3'   A    21      21.238  29.344  23.907  1.00  0.00           C  
ATOM    675  H3'   A    21      21.532  29.529  24.940  1.00  0.00           H  
ATOM    676  C2'   A    21      22.302  28.385  23.243  1.00  0.00           C  
ATOM    677  H2'   A    21      22.431  27.576  23.963  1.00  0.00           H  
ATOM    678  O2'   A    21      21.746  27.974  22.019  1.00  0.00           O  
ATOM    679 HO2'   A    21      20.862  27.603  22.075  1.00  0.00           H  
ATOM    680  O3'   A    21      19.947  28.802  23.734  1.00  0.00           O  
ATOM    681  P     U    22      19.232  27.954  24.832  1.00  0.00           P  
ATOM    682  OP1   U    22      17.859  27.527  24.382  1.00  0.00           O  
ATOM    683  OP2   U    22      19.329  28.789  26.093  1.00  0.00           O  
ATOM    684  O5'   U    22      20.038  26.604  25.083  1.00  0.00           O  
ATOM    685  C5'   U    22      19.988  25.579  24.161  1.00  0.00           C  
ATOM    686  H5'   U    22      20.256  25.998  23.191  1.00  0.00           H  
ATOM    687 H5''   U    22      18.968  25.202  24.094  1.00  0.00           H  
ATOM    688  C4'   U    22      20.832  24.303  24.509  1.00  0.00           C  
ATOM    689  H4'   U    22      20.560  23.584  23.736  1.00  0.00           H  
ATOM    690  O4'   U    22      22.239  24.546  24.362  1.00  0.00           O  
ATOM    691  C1'   U    22      22.988  23.891  25.379  1.00  0.00           C  
ATOM    692  H1'   U    22      23.885  23.524  24.879  1.00  0.00           H  
ATOM    693  N1    U    22      23.584  24.831  26.417  1.00  0.00           N  
ATOM    694  C6    U    22      23.033  26.087  26.614  1.00  0.00           C  
ATOM    695  H6    U    22      22.195  26.440  26.030  1.00  0.00           H  
ATOM    696  C5    U    22      23.704  26.963  27.413  1.00  0.00           C  
ATOM    697  H5    U    22      23.306  27.967  27.422  1.00  0.00           H  
ATOM    698  C4    U    22      24.895  26.614  28.162  1.00  0.00           C  
ATOM    699  O4    U    22      25.489  27.311  28.986  1.00  0.00           O  
ATOM    700  N3    U    22      25.349  25.336  27.908  1.00  0.00           N  
ATOM    701  H3    U    22      26.118  25.023  28.484  1.00  0.00           H  
ATOM    702  C2    U    22      24.730  24.414  27.088  1.00  0.00           C  
ATOM    703  O2    U    22      25.158  23.273  27.025  1.00  0.00           O  
ATOM    704  C3'   U    22      20.676  23.691  25.898  1.00  0.00           C  
ATOM    705  H3'   U    22      20.619  24.529  26.593  1.00  0.00           H  
ATOM    706  C2'   U    22      21.998  22.884  25.972  1.00  0.00           C  
ATOM    707  H2'   U    22      22.225  22.772  27.033  1.00  0.00           H  
ATOM    708  O2'   U    22      21.944  21.636  25.230  1.00  0.00           O  
ATOM    709 HO2'   U    22      22.716  21.093  25.403  1.00  0.00           H  
ATOM    710  O3'   U    22      19.632  22.746  26.026  1.00  0.00           O  
ATOM    711  P     G    23      19.113  22.490  27.482  1.00  0.00           P  
ATOM    712  OP1   G    23      17.907  21.600  27.446  1.00  0.00           O  
ATOM    713  OP2   G    23      19.148  23.718  28.283  1.00  0.00           O  
ATOM    714  O5'   G    23      20.304  21.715  28.141  1.00  0.00           O  
ATOM    715  C5'   G    23      20.542  20.412  27.758  1.00  0.00           C  
ATOM    716  H5'   G    23      20.671  20.336  26.678  1.00  0.00           H  
ATOM    717 H5''   G    23      19.718  19.738  27.991  1.00  0.00           H  
ATOM    718  C4'   G    23      21.673  19.825  28.582  1.00  0.00           C  
ATOM    719  H4'   G    23      21.916  18.809  28.270  1.00  0.00           H  
ATOM    720  O4'   G    23      22.809  20.710  28.374  1.00  0.00           O  
ATOM    721  C1'   G    23      23.576  20.808  29.611  1.00  0.00           C  
ATOM    722  H1'   G    23      24.612  20.513  29.445  1.00  0.00           H  
ATOM    723  N9    G    23      23.657  22.181  30.060  1.00  0.00           N  
ATOM    724  C8    G    23      22.836  23.161  29.707  1.00  0.00           C  
ATOM    725  H8    G    23      21.950  23.087  29.093  1.00  0.00           H  
ATOM    726  N7    G    23      23.149  24.280  30.195  1.00  0.00           N  
ATOM    727  C5    G    23      24.249  24.084  30.922  1.00  0.00           C  
ATOM    728  C6    G    23      25.042  24.979  31.728  1.00  0.00           C  
ATOM    729  O6    G    23      24.941  26.229  31.910  1.00  0.00           O  
ATOM    730  N1    G    23      26.035  24.341  32.428  1.00  0.00           N  
ATOM    731  H1    G    23      26.537  24.855  33.139  1.00  0.00           H  
ATOM    732  C2    G    23      26.359  22.997  32.316  1.00  0.00           C  
ATOM    733  N2    G    23      27.154  22.459  33.139  1.00  0.00           N  
ATOM    734  H21   G    23      27.593  23.022  33.852  1.00  0.00           H  
ATOM    735  H22   G    23      27.156  21.465  33.322  1.00  0.00           H  
ATOM    736  N3    G    23      25.633  22.166  31.564  1.00  0.00           N  
ATOM    737  C4    G    23      24.562  22.746  30.905  1.00  0.00           C  
ATOM    738  C3'   G    23      21.534  19.797  30.167  1.00  0.00           C  
ATOM    739  H3'   G    23      21.103  20.772  30.394  1.00  0.00           H  
ATOM    740  C2'   G    23      22.968  19.881  30.624  1.00  0.00           C  
ATOM    741  H2'   G    23      23.083  20.185  31.665  1.00  0.00           H  
ATOM    742  O2'   G    23      23.596  18.603  30.543  1.00  0.00           O  
ATOM    743 HO2'   G    23      22.911  17.932  30.506  1.00  0.00           H  
ATOM    744  O3'   G    23      20.841  18.716  30.563  1.00  0.00           O  
ATOM    745  P     C    24      19.729  18.962  31.651  1.00  0.00           P  
ATOM    746  OP1   C    24      19.001  17.637  31.764  1.00  0.00           O  
ATOM    747  OP2   C    24      18.901  20.136  31.203  1.00  0.00           O  
ATOM    748  O5'   C    24      20.508  19.296  33.057  1.00  0.00           O  
ATOM    749  C5'   C    24      21.417  18.373  33.680  1.00  0.00           C  
ATOM    750  H5'   C    24      22.276  18.134  33.053  1.00  0.00           H  
ATOM    751 H5''   C    24      20.919  17.478  34.054  1.00  0.00           H  
ATOM    752  C4'   C    24      22.037  19.044  34.953  1.00  0.00           C  
ATOM    753  H4'   C    24      22.748  18.391  35.459  1.00  0.00           H  
ATOM    754  O4'   C    24      22.734  20.073  34.338  1.00  0.00           O  
ATOM    755  C1'   C    24      22.995  20.935  35.469  1.00  0.00           C  
ATOM    756  H1'   C    24      24.048  20.825  35.727  1.00  0.00           H  
ATOM    757  N1    C    24      22.902  22.357  35.134  1.00  0.00           N  
ATOM    758  C6    C    24      22.064  22.840  34.088  1.00  0.00           C  
ATOM    759  H6    C    24      21.432  22.144  33.556  1.00  0.00           H  
ATOM    760  C5    C    24      22.009  24.180  33.806  1.00  0.00           C  
ATOM    761  H5    C    24      21.278  24.500  33.079  1.00  0.00           H  
ATOM    762  C4    C    24      22.952  24.996  34.474  1.00  0.00           C  
ATOM    763  N4    C    24      23.146  26.282  34.052  1.00  0.00           N  
ATOM    764  H41   C    24      23.753  26.933  34.530  1.00  0.00           H  
ATOM    765  H42   C    24      22.453  26.647  33.414  1.00  0.00           H  
ATOM    766  N3    C    24      23.789  24.517  35.306  1.00  0.00           N  
ATOM    767  C2    C    24      23.746  23.261  35.736  1.00  0.00           C  
ATOM    768  O2    C    24      24.559  22.966  36.613  1.00  0.00           O  
ATOM    769  C3'   C    24      21.036  19.655  35.932  1.00  0.00           C  
ATOM    770  H3'   C    24      20.345  20.221  35.307  1.00  0.00           H  
ATOM    771  C2'   C    24      22.073  20.600  36.627  1.00  0.00           C  
ATOM    772  H2'   C    24      21.521  21.433  37.062  1.00  0.00           H  
ATOM    773  O2'   C    24      22.794  19.887  37.647  1.00  0.00           O  
ATOM    774 HO2'   C    24      22.340  19.825  38.491  1.00  0.00           H  
ATOM    775  O3'   C    24      20.303  18.807  36.838  1.00  0.00           O  
ATOM    776  P     U    25      19.034  19.441  37.715  1.00  0.00           P  
ATOM    777  OP1   U    25      18.321  18.334  38.369  1.00  0.00           O  
ATOM    778  OP2   U    25      18.332  20.313  36.867  1.00  0.00           O  
ATOM    779  O5'   U    25      19.789  20.326  38.740  1.00  0.00           O  
ATOM    780  C5'   U    25      20.481  19.677  39.796  1.00  0.00           C  
ATOM    781  H5'   U    25      21.211  19.012  39.334  1.00  0.00           H  
ATOM    782 H5''   U    25      19.845  19.065  40.435  1.00  0.00           H  
ATOM    783  C4'   U    25      21.275  20.722  40.479  1.00  0.00           C  
ATOM    784  H4'   U    25      21.899  20.212  41.213  1.00  0.00           H  
ATOM    785  O4'   U    25      21.997  21.464  39.646  1.00  0.00           O  
ATOM    786  C1'   U    25      22.353  22.633  40.316  1.00  0.00           C  
ATOM    787  H1'   U    25      23.426  22.637  40.505  1.00  0.00           H  
ATOM    788  N1    U    25      22.174  23.837  39.426  1.00  0.00           N  
ATOM    789  C6    U    25      21.194  23.754  38.477  1.00  0.00           C  
ATOM    790  H6    U    25      20.447  22.974  38.448  1.00  0.00           H  
ATOM    791  C5    U    25      21.076  24.712  37.550  1.00  0.00           C  
ATOM    792  H5    U    25      20.315  24.842  36.794  1.00  0.00           H  
ATOM    793  C4    U    25      21.996  25.902  37.520  1.00  0.00           C  
ATOM    794  O4    U    25      21.957  26.808  36.760  1.00  0.00           O  
ATOM    795  N3    U    25      22.968  25.930  38.475  1.00  0.00           N  
ATOM    796  H3    U    25      23.585  26.730  38.476  1.00  0.00           H  
ATOM    797  C2    U    25      23.046  24.984  39.488  1.00  0.00           C  
ATOM    798  O2    U    25      23.873  25.046  40.376  1.00  0.00           O  
ATOM    799  C3'   U    25      20.338  21.738  41.106  1.00  0.00           C  
ATOM    800  H3'   U    25      19.670  22.234  40.402  1.00  0.00           H  
ATOM    801  C2'   U    25      21.445  22.694  41.537  1.00  0.00           C  
ATOM    802  H2'   U    25      21.060  23.696  41.722  1.00  0.00           H  
ATOM    803  O2'   U    25      22.016  22.138  42.670  1.00  0.00           O  
ATOM    804 HO2'   U    25      21.317  22.077  43.326  1.00  0.00           H  
ATOM    805  O3'   U    25      19.535  21.142  42.057  1.00  0.00           O  
ATOM    806  P     C    26      18.730  22.019  43.203  1.00  0.00           P  
ATOM    807  OP1   C    26      17.679  21.210  43.863  1.00  0.00           O  
ATOM    808  OP2   C    26      18.380  23.301  42.631  1.00  0.00           O  
ATOM    809  O5'   C    26      19.856  22.046  44.311  1.00  0.00           O  
ATOM    810  C5'   C    26      20.185  23.327  44.887  1.00  0.00           C  
ATOM    811  H5'   C    26      19.289  23.764  45.330  1.00  0.00           H  
ATOM    812 H5''   C    26      20.567  23.978  44.101  1.00  0.00           H  
ATOM    813  C4'   C    26      21.070  23.237  46.066  1.00  0.00           C  
ATOM    814  H4'   C    26      20.629  22.650  46.872  1.00  0.00           H  
ATOM    815  O4'   C    26      22.356  22.746  45.664  1.00  0.00           O  
ATOM    816  C1'   C    26      23.397  23.343  46.369  1.00  0.00           C  
ATOM    817  H1'   C    26      23.964  22.596  46.923  1.00  0.00           H  
ATOM    818  N1    C    26      24.417  24.029  45.478  1.00  0.00           N  
ATOM    819  C6    C    26      24.175  24.384  44.182  1.00  0.00           C  
ATOM    820  H6    C    26      23.186  24.194  43.791  1.00  0.00           H  
ATOM    821  C5    C    26      25.168  25.028  43.464  1.00  0.00           C  
ATOM    822  H5    C    26      25.010  25.150  42.402  1.00  0.00           H  
ATOM    823  C4    C    26      26.285  25.463  44.153  1.00  0.00           C  
ATOM    824  N4    C    26      27.098  26.259  43.540  1.00  0.00           N  
ATOM    825  H41   C    26      27.901  26.567  44.070  1.00  0.00           H  
ATOM    826  H42   C    26      26.948  26.412  42.553  1.00  0.00           H  
ATOM    827  N3    C    26      26.596  25.093  45.357  1.00  0.00           N  
ATOM    828  C2    C    26      25.666  24.344  46.067  1.00  0.00           C  
ATOM    829  O2    C    26      25.955  24.102  47.239  1.00  0.00           O  
ATOM    830  C3'   C    26      21.411  24.611  46.572  1.00  0.00           C  
ATOM    831  H3'   C    26      21.595  25.275  45.727  1.00  0.00           H  
ATOM    832  C2'   C    26      22.704  24.350  47.348  1.00  0.00           C  
ATOM    833  H2'   C    26      23.357  25.207  47.510  1.00  0.00           H  
ATOM    834  O2'   C    26      22.630  23.674  48.591  1.00  0.00           O  
ATOM    835 HO2'   C    26      22.664  24.288  49.328  1.00  0.00           H  
ATOM    836  O3'   C    26      20.442  25.197  47.442  1.00  0.00           O  
ATOM    837  P     G    27      19.706  26.515  47.035  1.00  0.00           P  
ATOM    838  OP1   G    27      18.944  27.049  48.160  1.00  0.00           O  
ATOM    839  OP2   G    27      19.001  26.260  45.719  1.00  0.00           O  
ATOM    840  O5'   G    27      20.969  27.377  46.771  1.00  0.00           O  
ATOM    841  C5'   G    27      21.948  27.585  47.821  1.00  0.00           C  
ATOM    842  H5'   G    27      22.087  26.714  48.461  1.00  0.00           H  
ATOM    843 H5''   G    27      21.635  28.348  48.534  1.00  0.00           H  
ATOM    844  C4'   G    27      23.294  28.017  47.151  1.00  0.00           C  
ATOM    845  H4'   G    27      24.086  28.140  47.890  1.00  0.00           H  
ATOM    846  O4'   G    27      23.798  27.079  46.195  1.00  0.00           O  
ATOM    847  C1'   G    27      24.482  27.786  45.183  1.00  0.00           C  
ATOM    848  H1'   G    27      25.532  27.514  45.078  1.00  0.00           H  
ATOM    849  N9    G    27      23.820  27.726  43.838  1.00  0.00           N  
ATOM    850  C8    G    27      22.557  27.274  43.534  1.00  0.00           C  
ATOM    851  H8    G    27      21.959  26.826  44.314  1.00  0.00           H  
ATOM    852  N7    G    27      22.166  27.527  42.315  1.00  0.00           N  
ATOM    853  C5    G    27      23.279  28.171  41.726  1.00  0.00           C  
ATOM    854  C6    G    27      23.460  28.707  40.423  1.00  0.00           C  
ATOM    855  O6    G    27      22.770  28.753  39.435  1.00  0.00           O  
ATOM    856  N1    G    27      24.662  29.239  40.284  1.00  0.00           N  
ATOM    857  H1    G    27      24.809  29.823  39.473  1.00  0.00           H  
ATOM    858  C2    G    27      25.681  29.160  41.171  1.00  0.00           C  
ATOM    859  N2    G    27      26.677  29.913  40.879  1.00  0.00           N  
ATOM    860  H21   G    27      26.707  30.434  40.014  1.00  0.00           H  
ATOM    861  H22   G    27      27.330  30.172  41.605  1.00  0.00           H  
ATOM    862  N3    G    27      25.599  28.696  42.412  1.00  0.00           N  
ATOM    863  C4    G    27      24.332  28.227  42.637  1.00  0.00           C  
ATOM    864  C3'   G    27      23.210  29.381  46.433  1.00  0.00           C  
ATOM    865  H3'   G    27      22.330  29.285  45.797  1.00  0.00           H  
ATOM    866  C2'   G    27      24.518  29.222  45.667  1.00  0.00           C  
ATOM    867  H2'   G    27      24.553  29.938  44.845  1.00  0.00           H  
ATOM    868  O2'   G    27      25.707  29.337  46.461  1.00  0.00           O  
ATOM    869 HO2'   G    27      26.446  29.403  45.852  1.00  0.00           H  
ATOM    870  O3'   G    27      23.192  30.471  47.335  1.00  0.00           O  
ATOM    871  P     A    28      22.732  31.863  46.848  1.00  0.00           P  
ATOM    872  OP1   A    28      22.717  32.776  47.998  1.00  0.00           O  
ATOM    873  OP2   A    28      21.427  31.656  46.136  1.00  0.00           O  
ATOM    874  O5'   A    28      23.960  32.406  45.940  1.00  0.00           O  
ATOM    875  C5'   A    28      25.102  33.056  46.411  1.00  0.00           C  
ATOM    876  H5'   A    28      25.928  32.389  46.654  1.00  0.00           H  
ATOM    877 H5''   A    28      24.792  33.646  47.274  1.00  0.00           H  
ATOM    878  C4'   A    28      25.686  34.006  45.364  1.00  0.00           C  
ATOM    879  H4'   A    28      26.561  34.561  45.700  1.00  0.00           H  
ATOM    880  O4'   A    28      26.082  33.446  44.134  1.00  0.00           O  
ATOM    881  C1'   A    28      25.561  34.147  42.972  1.00  0.00           C  
ATOM    882  H1'   A    28      26.401  34.339  42.303  1.00  0.00           H  
ATOM    883  N9    A    28      24.486  33.412  42.319  1.00  0.00           N  
ATOM    884  C8    A    28      23.885  32.257  42.730  1.00  0.00           C  
ATOM    885  H8    A    28      24.068  31.849  43.713  1.00  0.00           H  
ATOM    886  N7    A    28      23.174  31.714  41.752  1.00  0.00           N  
ATOM    887  C5    A    28      23.225  32.608  40.715  1.00  0.00           C  
ATOM    888  C6    A    28      22.686  32.642  39.440  1.00  0.00           C  
ATOM    889  N6    A    28      21.725  31.797  39.079  1.00  0.00           N  
ATOM    890  H61   A    28      21.236  31.988  38.216  1.00  0.00           H  
ATOM    891  H62   A    28      21.540  31.017  39.694  1.00  0.00           H  
ATOM    892  N1    A    28      22.886  33.659  38.580  1.00  0.00           N  
ATOM    893  C2    A    28      23.841  34.462  38.967  1.00  0.00           C  
ATOM    894  H2    A    28      23.962  35.337  38.346  1.00  0.00           H  
ATOM    895  N3    A    28      24.428  34.594  40.144  1.00  0.00           N  
ATOM    896  C4    A    28      24.120  33.592  41.014  1.00  0.00           C  
ATOM    897  C3'   A    28      24.590  34.993  44.887  1.00  0.00           C  
ATOM    898  H3'   A    28      23.628  34.487  44.804  1.00  0.00           H  
ATOM    899  C2'   A    28      25.027  35.443  43.474  1.00  0.00           C  
ATOM    900  H2'   A    28      24.135  35.654  42.885  1.00  0.00           H  
ATOM    901  O2'   A    28      25.921  36.425  43.445  1.00  0.00           O  
ATOM    902 HO2'   A    28      25.371  37.168  43.187  1.00  0.00           H  
ATOM    903  O3'   A    28      24.349  36.102  45.804  1.00  0.00           O  
ATOM    904  P     C    29      23.001  37.030  45.738  1.00  0.00           P  
ATOM    905  OP1   C    29      22.773  37.825  46.972  1.00  0.00           O  
ATOM    906  OP2   C    29      21.963  36.047  45.403  1.00  0.00           O  
ATOM    907  O5'   C    29      23.254  37.920  44.504  1.00  0.00           O  
ATOM    908  C5'   C    29      24.227  38.994  44.551  1.00  0.00           C  
ATOM    909  H5'   C    29      25.176  38.538  44.833  1.00  0.00           H  
ATOM    910 H5''   C    29      24.028  39.927  45.080  1.00  0.00           H  
ATOM    911  C4'   C    29      24.418  39.560  43.099  1.00  0.00           C  
ATOM    912  H4'   C    29      25.335  40.148  43.100  1.00  0.00           H  
ATOM    913  O4'   C    29      24.449  38.431  42.244  1.00  0.00           O  
ATOM    914  C1'   C    29      23.814  38.775  40.973  1.00  0.00           C  
ATOM    915  H1'   C    29      24.652  38.595  40.300  1.00  0.00           H  
ATOM    916  N1    C    29      22.599  37.861  40.635  1.00  0.00           N  
ATOM    917  C6    C    29      22.071  37.020  41.514  1.00  0.00           C  
ATOM    918  H6    C    29      22.280  37.111  42.570  1.00  0.00           H  
ATOM    919  C5    C    29      21.164  36.099  41.133  1.00  0.00           C  
ATOM    920  H5    C    29      20.698  35.518  41.915  1.00  0.00           H  
ATOM    921  C4    C    29      20.765  36.076  39.778  1.00  0.00           C  
ATOM    922  N4    C    29      19.908  35.201  39.383  1.00  0.00           N  
ATOM    923  H41   C    29      19.586  35.310  38.432  1.00  0.00           H  
ATOM    924  H42   C    29      19.673  34.426  39.985  1.00  0.00           H  
ATOM    925  N3    C    29      21.222  36.950  38.871  1.00  0.00           N  
ATOM    926  C2    C    29      22.188  37.778  39.300  1.00  0.00           C  
ATOM    927  O2    C    29      22.665  38.576  38.485  1.00  0.00           O  
ATOM    928  C3'   C    29      23.288  40.438  42.537  1.00  0.00           C  
ATOM    929  H3'   C    29      22.395  39.887  42.833  1.00  0.00           H  
ATOM    930  C2'   C    29      23.527  40.261  41.052  1.00  0.00           C  
ATOM    931  H2'   C    29      22.636  40.502  40.472  1.00  0.00           H  
ATOM    932  O2'   C    29      24.693  41.015  40.748  1.00  0.00           O  
ATOM    933 HO2'   C    29      24.641  41.846  41.227  1.00  0.00           H  
ATOM    934  O3'   C    29      23.303  41.747  42.985  1.00  0.00           O  
ATOM    935  P     U    30      22.026  42.580  43.089  1.00  0.00           P  
ATOM    936  OP1   U    30      22.455  43.913  43.631  1.00  0.00           O  
ATOM    937  OP2   U    30      20.985  41.873  43.855  1.00  0.00           O  
ATOM    938  O5'   U    30      21.465  42.730  41.609  1.00  0.00           O  
ATOM    939  C5'   U    30      22.017  43.670  40.751  1.00  0.00           C  
ATOM    940  H5'   U    30      23.053  43.396  40.551  1.00  0.00           H  
ATOM    941 H5''   U    30      22.059  44.653  41.220  1.00  0.00           H  
ATOM    942  C4'   U    30      21.261  43.764  39.388  1.00  0.00           C  
ATOM    943  H4'   U    30      21.671  44.549  38.753  1.00  0.00           H  
ATOM    944  O4'   U    30      21.487  42.484  38.784  1.00  0.00           O  
ATOM    945  C1'   U    30      20.347  42.288  38.002  1.00  0.00           C  
ATOM    946  H1'   U    30      20.682  42.137  36.975  1.00  0.00           H  
ATOM    947  N1    U    30      19.582  41.069  38.484  1.00  0.00           N  
ATOM    948  C6    U    30      19.750  40.530  39.725  1.00  0.00           C  
ATOM    949  H6    U    30      20.501  40.945  40.381  1.00  0.00           H  
ATOM    950  C5    U    30      19.003  39.465  40.151  1.00  0.00           C  
ATOM    951  H5    U    30      19.159  39.111  41.159  1.00  0.00           H  
ATOM    952  C4    U    30      18.250  38.719  39.280  1.00  0.00           C  
ATOM    953  O4    U    30      17.675  37.737  39.657  1.00  0.00           O  
ATOM    954  N3    U    30      18.112  39.236  38.031  1.00  0.00           N  
ATOM    955  H3    U    30      17.543  38.733  37.365  1.00  0.00           H  
ATOM    956  C2    U    30      18.757  40.434  37.632  1.00  0.00           C  
ATOM    957  O2    U    30      18.556  40.814  36.455  1.00  0.00           O  
ATOM    958  C3'   U    30      19.741  43.916  39.537  1.00  0.00           C  
ATOM    959  H3'   U    30      19.420  43.272  40.355  1.00  0.00           H  
ATOM    960  C2'   U    30      19.378  43.445  38.103  1.00  0.00           C  
ATOM    961  H2'   U    30      18.327  43.161  38.063  1.00  0.00           H  
ATOM    962  O2'   U    30      19.644  44.365  37.027  1.00  0.00           O  
ATOM    963 HO2'   U    30      19.654  45.253  37.393  1.00  0.00           H  
ATOM    964  O3'   U    30      19.356  45.228  39.759  1.00  0.00           O  
ATOM    965  P     A    31      17.978  45.529  40.529  1.00  0.00           P  
ATOM    966  OP1   A    31      17.951  46.988  40.795  1.00  0.00           O  
ATOM    967  OP2   A    31      17.873  44.538  41.615  1.00  0.00           O  
ATOM    968  O5'   A    31      16.841  45.155  39.482  1.00  0.00           O  
ATOM    969  C5'   A    31      16.647  45.932  38.384  1.00  0.00           C  
ATOM    970  H5'   A    31      17.632  45.948  37.918  1.00  0.00           H  
ATOM    971 H5''   A    31      16.378  46.968  38.590  1.00  0.00           H  
ATOM    972  C4'   A    31      15.685  45.307  37.396  1.00  0.00           C  
ATOM    973  H4'   A    31      15.606  45.905  36.487  1.00  0.00           H  
ATOM    974  O4'   A    31      16.069  44.014  36.918  1.00  0.00           O  
ATOM    975  C1'   A    31      14.838  43.287  36.965  1.00  0.00           C  
ATOM    976  H1'   A    31      14.830  42.883  35.952  1.00  0.00           H  
ATOM    977  N9    A    31      14.875  42.252  37.996  1.00  0.00           N  
ATOM    978  C8    A    31      15.714  42.197  39.069  1.00  0.00           C  
ATOM    979  H8    A    31      16.299  43.064  39.341  1.00  0.00           H  
ATOM    980  N7    A    31      15.653  41.116  39.664  1.00  0.00           N  
ATOM    981  C5    A    31      14.660  40.333  39.049  1.00  0.00           C  
ATOM    982  C6    A    31      14.189  39.011  39.165  1.00  0.00           C  
ATOM    983  N6    A    31      14.595  38.160  40.057  1.00  0.00           N  
ATOM    984  H61   A    31      14.231  37.218  40.014  1.00  0.00           H  
ATOM    985  H62   A    31      15.244  38.430  40.782  1.00  0.00           H  
ATOM    986  N1    A    31      13.230  38.522  38.352  1.00  0.00           N  
ATOM    987  C2    A    31      12.802  39.385  37.410  1.00  0.00           C  
ATOM    988  H2    A    31      12.150  38.964  36.659  1.00  0.00           H  
ATOM    989  N3    A    31      13.176  40.651  37.140  1.00  0.00           N  
ATOM    990  C4    A    31      14.160  41.067  38.010  1.00  0.00           C  
ATOM    991  C3'   A    31      14.331  45.282  38.104  1.00  0.00           C  
ATOM    992  H3'   A    31      14.431  44.918  39.127  1.00  0.00           H  
ATOM    993  C2'   A    31      13.740  44.237  37.166  1.00  0.00           C  
ATOM    994  H2'   A    31      12.903  43.666  37.567  1.00  0.00           H  
ATOM    995  O2'   A    31      13.479  44.815  35.853  1.00  0.00           O  
ATOM    996 HO2'   A    31      12.868  44.226  35.406  1.00  0.00           H  
ATOM    997  O3'   A    31      13.682  46.526  38.093  1.00  0.00           O  
ATOM    998  P     G    32      12.698  46.983  39.254  1.00  0.00           P  
ATOM    999  OP1   G    32      12.372  48.340  38.790  1.00  0.00           O  
ATOM   1000  OP2   G    32      13.317  46.899  40.590  1.00  0.00           O  
ATOM   1001  O5'   G    32      11.424  46.075  39.301  1.00  0.00           O  
ATOM   1002  C5'   G    32      10.510  46.335  38.233  1.00  0.00           C  
ATOM   1003  H5'   G    32      10.967  46.430  37.248  1.00  0.00           H  
ATOM   1004 H5''   G    32       9.968  47.225  38.551  1.00  0.00           H  
ATOM   1005  C4'   G    32       9.528  45.176  38.074  1.00  0.00           C  
ATOM   1006  H4'   G    32       8.825  45.508  37.310  1.00  0.00           H  
ATOM   1007  O4'   G    32      10.186  44.000  37.722  1.00  0.00           O  
ATOM   1008  C1'   G    32       9.264  42.959  37.881  1.00  0.00           C  
ATOM   1009  H1'   G    32       8.987  42.455  36.956  1.00  0.00           H  
ATOM   1010  N9    G    32       9.914  42.040  38.822  1.00  0.00           N  
ATOM   1011  C8    G    32      11.089  42.190  39.553  1.00  0.00           C  
ATOM   1012  H8    G    32      11.679  43.093  39.610  1.00  0.00           H  
ATOM   1013  N7    G    32      11.529  41.129  40.219  1.00  0.00           N  
ATOM   1014  C5    G    32      10.584  40.210  39.864  1.00  0.00           C  
ATOM   1015  C6    G    32      10.470  38.807  40.221  1.00  0.00           C  
ATOM   1016  O6    G    32      11.237  38.105  40.874  1.00  0.00           O  
ATOM   1017  N1    G    32       9.315  38.208  39.820  1.00  0.00           N  
ATOM   1018  H1    G    32       9.218  37.214  39.968  1.00  0.00           H  
ATOM   1019  C2    G    32       8.411  38.829  39.034  1.00  0.00           C  
ATOM   1020  N2    G    32       7.287  38.142  38.767  1.00  0.00           N  
ATOM   1021  H21   G    32       7.073  37.241  39.170  1.00  0.00           H  
ATOM   1022  H22   G    32       6.512  38.637  38.351  1.00  0.00           H  
ATOM   1023  N3    G    32       8.416  40.085  38.639  1.00  0.00           N  
ATOM   1024  C4    G    32       9.599  40.680  39.062  1.00  0.00           C  
ATOM   1025  C3'   G    32       8.650  44.722  39.280  1.00  0.00           C  
ATOM   1026  H3'   G    32       9.438  44.380  39.951  1.00  0.00           H  
ATOM   1027  C2'   G    32       7.968  43.572  38.547  1.00  0.00           C  
ATOM   1028  H2'   G    32       7.640  42.855  39.300  1.00  0.00           H  
ATOM   1029  O2'   G    32       7.026  43.848  37.552  1.00  0.00           O  
ATOM   1030 HO2'   G    32       6.287  43.239  37.624  1.00  0.00           H  
ATOM   1031  O3'   G    32       7.698  45.718  39.646  1.00  0.00           O  
ATOM   1032  P     A    33       7.098  45.674  41.103  1.00  0.00           P  
ATOM   1033  OP1   A    33       6.058  46.679  41.266  1.00  0.00           O  
ATOM   1034  OP2   A    33       8.175  45.647  42.101  1.00  0.00           O  
ATOM   1035  O5'   A    33       6.288  44.253  41.175  1.00  0.00           O  
ATOM   1036  C5'   A    33       5.075  44.053  40.552  1.00  0.00           C  
ATOM   1037  H5'   A    33       5.177  44.252  39.485  1.00  0.00           H  
ATOM   1038 H5''   A    33       4.332  44.785  40.867  1.00  0.00           H  
ATOM   1039  C4'   A    33       4.594  42.618  40.758  1.00  0.00           C  
ATOM   1040  H4'   A    33       3.599  42.554  40.318  1.00  0.00           H  
ATOM   1041  O4'   A    33       5.440  41.548  40.233  1.00  0.00           O  
ATOM   1042  C1'   A    33       5.442  40.436  41.060  1.00  0.00           C  
ATOM   1043  H1'   A    33       5.105  39.550  40.523  1.00  0.00           H  
ATOM   1044  N9    A    33       6.743  40.272  41.822  1.00  0.00           N  
ATOM   1045  C8    A    33       7.740  41.187  42.148  1.00  0.00           C  
ATOM   1046  H8    A    33       7.776  42.198  41.769  1.00  0.00           H  
ATOM   1047  N7    A    33       8.853  40.682  42.679  1.00  0.00           N  
ATOM   1048  C5    A    33       8.463  39.392  42.928  1.00  0.00           C  
ATOM   1049  C6    A    33       9.122  38.258  43.545  1.00  0.00           C  
ATOM   1050  N6    A    33      10.343  38.103  44.108  1.00  0.00           N  
ATOM   1051  H61   A    33      10.531  37.314  44.710  1.00  0.00           H  
ATOM   1052  H62   A    33      10.931  38.922  44.046  1.00  0.00           H  
ATOM   1053  N1    A    33       8.478  37.159  43.749  1.00  0.00           N  
ATOM   1054  C2    A    33       7.199  37.066  43.345  1.00  0.00           C  
ATOM   1055  H2    A    33       6.676  36.137  43.516  1.00  0.00           H  
ATOM   1056  N3    A    33       6.473  37.988  42.737  1.00  0.00           N  
ATOM   1057  C4    A    33       7.170  39.135  42.501  1.00  0.00           C  
ATOM   1058  C3'   A    33       4.440  42.228  42.246  1.00  0.00           C  
ATOM   1059  H3'   A    33       5.324  42.441  42.848  1.00  0.00           H  
ATOM   1060  C2'   A    33       4.298  40.682  42.046  1.00  0.00           C  
ATOM   1061  H2'   A    33       4.534  40.134  42.958  1.00  0.00           H  
ATOM   1062  O2'   A    33       3.011  40.319  41.467  1.00  0.00           O  
ATOM   1063 HO2'   A    33       2.341  40.704  42.038  1.00  0.00           H  
ATOM   1064  O3'   A    33       3.314  42.942  42.744  1.00  0.00           O  
ATOM   1065  P     G    34       3.088  43.422  44.200  1.00  0.00           P  
ATOM   1066  OP1   G    34       1.759  44.009  44.343  1.00  0.00           O  
ATOM   1067  OP2   G    34       4.282  44.167  44.646  1.00  0.00           O  
ATOM   1068  O5'   G    34       3.007  42.039  45.069  1.00  0.00           O  
ATOM   1069  C5'   G    34       1.808  41.336  45.326  1.00  0.00           C  
ATOM   1070  H5'   G    34       1.173  41.287  44.442  1.00  0.00           H  
ATOM   1071 H5''   G    34       1.193  41.858  46.059  1.00  0.00           H  
ATOM   1072  C4'   G    34       1.940  39.874  45.840  1.00  0.00           C  
ATOM   1073  H4'   G    34       0.938  39.507  45.615  1.00  0.00           H  
ATOM   1074  O4'   G    34       2.901  39.165  45.072  1.00  0.00           O  
ATOM   1075  C1'   G    34       3.438  38.181  46.001  1.00  0.00           C  
ATOM   1076  H1'   G    34       3.136  37.192  45.656  1.00  0.00           H  
ATOM   1077  N9    G    34       4.920  38.381  45.994  1.00  0.00           N  
ATOM   1078  C8    G    34       5.685  39.516  45.716  1.00  0.00           C  
ATOM   1079  H8    G    34       5.121  40.409  45.489  1.00  0.00           H  
ATOM   1080  N7    G    34       6.928  39.485  46.036  1.00  0.00           N  
ATOM   1081  C5    G    34       7.082  38.167  46.523  1.00  0.00           C  
ATOM   1082  C6    G    34       8.295  37.448  46.852  1.00  0.00           C  
ATOM   1083  O6    G    34       9.438  37.909  46.829  1.00  0.00           O  
ATOM   1084  N1    G    34       7.993  36.112  47.228  1.00  0.00           N  
ATOM   1085  H1    G    34       8.738  35.591  47.667  1.00  0.00           H  
ATOM   1086  C2    G    34       6.738  35.577  47.363  1.00  0.00           C  
ATOM   1087  N2    G    34       6.584  34.323  47.838  1.00  0.00           N  
ATOM   1088  H21   G    34       7.405  33.973  48.310  1.00  0.00           H  
ATOM   1089  H22   G    34       5.757  33.751  47.935  1.00  0.00           H  
ATOM   1090  N3    G    34       5.645  36.189  46.916  1.00  0.00           N  
ATOM   1091  C4    G    34       5.879  37.444  46.458  1.00  0.00           C  
ATOM   1092  C3'   G    34       2.417  39.848  47.303  1.00  0.00           C  
ATOM   1093  H3'   G    34       3.306  40.450  47.490  1.00  0.00           H  
ATOM   1094  C2'   G    34       2.813  38.379  47.433  1.00  0.00           C  
ATOM   1095  H2'   G    34       3.514  38.139  48.232  1.00  0.00           H  
ATOM   1096  O2'   G    34       1.645  37.526  47.484  1.00  0.00           O  
ATOM   1097 HO2'   G    34       0.981  38.044  47.943  1.00  0.00           H  
ATOM   1098  O3'   G    34       1.419  40.241  48.259  1.00  0.00           O  
ATOM   1099  P     C    35       1.744  40.735  49.708  1.00  0.00           P  
ATOM   1100  OP1   C    35       0.497  40.985  50.430  1.00  0.00           O  
ATOM   1101  OP2   C    35       2.788  41.820  49.708  1.00  0.00           O  
ATOM   1102  O5'   C    35       2.399  39.413  50.365  1.00  0.00           O  
ATOM   1103  C5'   C    35       1.603  38.390  50.999  1.00  0.00           C  
ATOM   1104  H5'   C    35       0.876  38.002  50.286  1.00  0.00           H  
ATOM   1105 H5''   C    35       1.070  38.737  51.885  1.00  0.00           H  
ATOM   1106  C4'   C    35       2.527  37.256  51.510  1.00  0.00           C  
ATOM   1107  H4'   C    35       1.961  36.506  52.063  1.00  0.00           H  
ATOM   1108  O4'   C    35       3.352  36.766  50.385  1.00  0.00           O  
ATOM   1109  C1'   C    35       4.563  36.314  50.975  1.00  0.00           C  
ATOM   1110  H1'   C    35       4.665  35.261  50.713  1.00  0.00           H  
ATOM   1111  N1    C    35       5.730  37.103  50.517  1.00  0.00           N  
ATOM   1112  C6    C    35       5.594  38.378  50.023  1.00  0.00           C  
ATOM   1113  H6    C    35       4.659  38.912  49.944  1.00  0.00           H  
ATOM   1114  C5    C    35       6.727  39.156  49.713  1.00  0.00           C  
ATOM   1115  H5    C    35       6.736  40.193  49.409  1.00  0.00           H  
ATOM   1116  C4    C    35       7.988  38.591  50.032  1.00  0.00           C  
ATOM   1117  N4    C    35       9.053  39.316  49.839  1.00  0.00           N  
ATOM   1118  H41   C    35       9.933  38.939  50.160  1.00  0.00           H  
ATOM   1119  H42   C    35       8.996  40.238  49.429  1.00  0.00           H  
ATOM   1120  N3    C    35       8.142  37.376  50.437  1.00  0.00           N  
ATOM   1121  C2    C    35       7.024  36.579  50.595  1.00  0.00           C  
ATOM   1122  O2    C    35       7.270  35.345  50.881  1.00  0.00           O  
ATOM   1123  C3'   C    35       3.566  37.794  52.546  1.00  0.00           C  
ATOM   1124  H3'   C    35       4.084  38.647  52.108  1.00  0.00           H  
ATOM   1125  C2'   C    35       4.543  36.545  52.485  1.00  0.00           C  
ATOM   1126  H2'   C    35       5.549  36.768  52.841  1.00  0.00           H  
ATOM   1127  O2'   C    35       4.009  35.327  53.029  1.00  0.00           O  
ATOM   1128 HO2'   C    35       3.200  35.461  53.528  1.00  0.00           H  
ATOM   1129  O3'   C    35       2.965  37.913  53.818  1.00  0.00           O  
ATOM   1130  P     C    36       3.695  38.543  55.048  1.00  0.00           P  
ATOM   1131  OP1   C    36       2.629  38.674  56.062  1.00  0.00           O  
ATOM   1132  OP2   C    36       4.449  39.737  54.669  1.00  0.00           O  
ATOM   1133  O5'   C    36       4.745  37.604  55.618  1.00  0.00           O  
ATOM   1134  C5'   C    36       4.504  36.329  56.101  1.00  0.00           C  
ATOM   1135  H5'   C    36       3.827  35.764  55.460  1.00  0.00           H  
ATOM   1136 H5''   C    36       4.041  36.571  57.058  1.00  0.00           H  
ATOM   1137  C4'   C    36       5.870  35.704  56.263  1.00  0.00           C  
ATOM   1138  H4'   C    36       5.794  34.739  56.764  1.00  0.00           H  
ATOM   1139  O4'   C    36       6.478  35.616  55.011  1.00  0.00           O  
ATOM   1140  C1'   C    36       7.857  35.534  55.241  1.00  0.00           C  
ATOM   1141  H1'   C    36       8.412  34.672  54.872  1.00  0.00           H  
ATOM   1142  N1    C    36       8.498  36.735  54.588  1.00  0.00           N  
ATOM   1143  C6    C    36       7.712  37.796  54.042  1.00  0.00           C  
ATOM   1144  H6    C    36       6.660  37.984  54.197  1.00  0.00           H  
ATOM   1145  C5    C    36       8.272  38.835  53.443  1.00  0.00           C  
ATOM   1146  H5    C    36       7.618  39.620  53.093  1.00  0.00           H  
ATOM   1147  C4    C    36       9.640  38.809  53.245  1.00  0.00           C  
ATOM   1148  N4    C    36      10.201  39.850  52.639  1.00  0.00           N  
ATOM   1149  H41   C    36      11.188  39.943  52.828  1.00  0.00           H  
ATOM   1150  H42   C    36       9.574  40.598  52.378  1.00  0.00           H  
ATOM   1151  N3    C    36      10.423  37.907  53.798  1.00  0.00           N  
ATOM   1152  C2    C    36       9.872  36.860  54.522  1.00  0.00           C  
ATOM   1153  O2    C    36      10.675  36.038  54.952  1.00  0.00           O  
ATOM   1154  C3'   C    36       6.808  36.419  57.197  1.00  0.00           C  
ATOM   1155  H3'   C    36       6.923  37.471  56.938  1.00  0.00           H  
ATOM   1156  C2'   C    36       8.107  35.625  56.752  1.00  0.00           C  
ATOM   1157  H2'   C    36       8.855  36.342  57.089  1.00  0.00           H  
ATOM   1158  O2'   C    36       8.274  34.331  57.344  1.00  0.00           O  
ATOM   1159 HO2'   C    36       7.846  34.474  58.192  1.00  0.00           H  
ATOM   1160  O3'   C    36       6.426  36.183  58.522  1.00  0.00           O  
ATOM   1161  P     C    37       6.857  37.211  59.684  1.00  0.00           P  
ATOM   1162  OP1   C    37       6.387  36.560  60.932  1.00  0.00           O  
ATOM   1163  OP2   C    37       6.305  38.604  59.369  1.00  0.00           O  
ATOM   1164  O5'   C    37       8.445  37.357  59.808  1.00  0.00           O  
ATOM   1165  C5'   C    37       9.174  36.518  60.667  1.00  0.00           C  
ATOM   1166  H5'   C    37       8.895  35.498  60.403  1.00  0.00           H  
ATOM   1167 H5''   C    37       9.114  36.719  61.736  1.00  0.00           H  
ATOM   1168  C4'   C    37      10.613  36.495  60.356  1.00  0.00           C  
ATOM   1169  H4'   C    37      11.058  35.586  60.760  1.00  0.00           H  
ATOM   1170  O4'   C    37      10.870  36.489  58.946  1.00  0.00           O  
ATOM   1171  C1'   C    37      11.943  37.311  58.546  1.00  0.00           C  
ATOM   1172  H1'   C    37      12.734  36.714  58.091  1.00  0.00           H  
ATOM   1173  N1    C    37      11.608  38.412  57.596  1.00  0.00           N  
ATOM   1174  C6    C    37      10.273  38.727  57.366  1.00  0.00           C  
ATOM   1175  H6    C    37       9.476  38.176  57.843  1.00  0.00           H  
ATOM   1176  C5    C    37       9.946  39.833  56.645  1.00  0.00           C  
ATOM   1177  H5    C    37       8.932  40.177  56.500  1.00  0.00           H  
ATOM   1178  C4    C    37      10.992  40.575  56.051  1.00  0.00           C  
ATOM   1179  N4    C    37      10.766  41.511  55.184  1.00  0.00           N  
ATOM   1180  H41   C    37      11.542  42.054  54.834  1.00  0.00           H  
ATOM   1181  H42   C    37       9.801  41.808  55.147  1.00  0.00           H  
ATOM   1182  N3    C    37      12.276  40.272  56.354  1.00  0.00           N  
ATOM   1183  C2    C    37      12.601  39.218  57.066  1.00  0.00           C  
ATOM   1184  O2    C    37      13.774  38.831  57.242  1.00  0.00           O  
ATOM   1185  C3'   C    37      11.284  37.798  60.814  1.00  0.00           C  
ATOM   1186  H3'   C    37      10.648  38.662  60.623  1.00  0.00           H  
ATOM   1187  C2'   C    37      12.498  37.766  59.904  1.00  0.00           C  
ATOM   1188  H2'   C    37      12.933  38.765  59.881  1.00  0.00           H  
ATOM   1189  O2'   C    37      13.409  36.756  60.251  1.00  0.00           O  
ATOM   1190 HO2'   C    37      13.587  36.867  61.188  1.00  0.00           H  
ATOM   1191  O3'   C    37      11.770  37.862  62.110  1.00  0.00           O  
ATOM   1192  P     U    38      12.071  39.274  62.695  1.00  0.00           P  
ATOM   1193  OP1   U    38      12.723  39.106  63.975  1.00  0.00           O  
ATOM   1194  OP2   U    38      10.718  39.969  62.668  1.00  0.00           O  
ATOM   1195  O5'   U    38      13.030  40.136  61.749  1.00  0.00           O  
ATOM   1196  C5'   U    38      14.447  40.048  61.837  1.00  0.00           C  
ATOM   1197  H5'   U    38      14.823  39.046  61.633  1.00  0.00           H  
ATOM   1198 H5''   U    38      14.783  40.426  62.803  1.00  0.00           H  
ATOM   1199  C4'   U    38      14.976  41.023  60.814  1.00  0.00           C  
ATOM   1200  H4'   U    38      16.044  40.807  60.843  1.00  0.00           H  
ATOM   1201  O4'   U    38      14.466  40.882  59.503  1.00  0.00           O  
ATOM   1202  C1'   U    38      14.430  42.174  58.950  1.00  0.00           C  
ATOM   1203  H1'   U    38      15.057  42.336  58.074  1.00  0.00           H  
ATOM   1204  N1    U    38      13.097  42.642  58.651  1.00  0.00           N  
ATOM   1205  C6    U    38      11.976  42.258  59.382  1.00  0.00           C  
ATOM   1206  H6    U    38      12.023  41.591  60.230  1.00  0.00           H  
ATOM   1207  C5    U    38      10.729  42.739  58.979  1.00  0.00           C  
ATOM   1208  H5    U    38       9.783  42.536  59.459  1.00  0.00           H  
ATOM   1209  C4    U    38      10.620  43.672  57.894  1.00  0.00           C  
ATOM   1210  O4    U    38       9.630  44.226  57.463  1.00  0.00           O  
ATOM   1211  N3    U    38      11.776  44.067  57.334  1.00  0.00           N  
ATOM   1212  H3    U    38      11.732  44.871  56.724  1.00  0.00           H  
ATOM   1213  C2    U    38      13.028  43.590  57.632  1.00  0.00           C  
ATOM   1214  O2    U    38      14.007  43.946  57.004  1.00  0.00           O  
ATOM   1215  C3'   U    38      14.815  42.451  61.363  1.00  0.00           C  
ATOM   1216  H3'   U    38      13.816  42.503  61.795  1.00  0.00           H  
ATOM   1217  C2'   U    38      15.026  43.193  59.988  1.00  0.00           C  
ATOM   1218  H2'   U    38      14.438  44.109  60.043  1.00  0.00           H  
ATOM   1219  O2'   U    38      16.469  43.373  59.676  1.00  0.00           O  
ATOM   1220 HO2'   U    38      16.731  43.998  60.357  1.00  0.00           H  
ATOM   1221  O3'   U    38      15.729  42.717  62.447  1.00  0.00           O  
ATOM   1222  P     G    39      15.791  44.056  63.216  1.00  0.00           P  
ATOM   1223  OP1   G    39      16.536  43.799  64.436  1.00  0.00           O  
ATOM   1224  OP2   G    39      14.448  44.554  63.200  1.00  0.00           O  
ATOM   1225  O5'   G    39      16.672  44.920  62.169  1.00  0.00           O  
ATOM   1226  C5'   G    39      18.111  44.789  62.180  1.00  0.00           C  
ATOM   1227  H5'   G    39      18.356  43.909  61.586  1.00  0.00           H  
ATOM   1228 H5''   G    39      18.478  44.626  63.194  1.00  0.00           H  
ATOM   1229  C4'   G    39      18.676  46.135  61.659  1.00  0.00           C  
ATOM   1230  H4'   G    39      19.712  45.953  61.375  1.00  0.00           H  
ATOM   1231  O4'   G    39      17.946  46.531  60.441  1.00  0.00           O  
ATOM   1232  C1'   G    39      17.363  47.840  60.510  1.00  0.00           C  
ATOM   1233  H1'   G    39      18.017  48.566  60.028  1.00  0.00           H  
ATOM   1234  N9    G    39      15.986  47.796  59.945  1.00  0.00           N  
ATOM   1235  C8    G    39      14.920  47.080  60.249  1.00  0.00           C  
ATOM   1236  H8    G    39      14.867  46.422  61.103  1.00  0.00           H  
ATOM   1237  N7    G    39      13.944  47.138  59.420  1.00  0.00           N  
ATOM   1238  C5    G    39      14.373  48.133  58.588  1.00  0.00           C  
ATOM   1239  C6    G    39      13.627  48.693  57.453  1.00  0.00           C  
ATOM   1240  O6    G    39      12.652  48.284  56.840  1.00  0.00           O  
ATOM   1241  N1    G    39      14.229  49.875  57.011  1.00  0.00           N  
ATOM   1242  H1    G    39      13.791  50.407  56.273  1.00  0.00           H  
ATOM   1243  C2    G    39      15.494  50.186  57.303  1.00  0.00           C  
ATOM   1244  N2    G    39      16.023  51.250  56.684  1.00  0.00           N  
ATOM   1245  H21   G    39      15.663  51.582  55.800  1.00  0.00           H  
ATOM   1246  H22   G    39      16.906  51.587  57.038  1.00  0.00           H  
ATOM   1247  N3    G    39      16.259  49.584  58.260  1.00  0.00           N  
ATOM   1248  C4    G    39      15.580  48.641  58.910  1.00  0.00           C  
ATOM   1249  C3'   G    39      18.593  47.295  62.561  1.00  0.00           C  
ATOM   1250  H3'   G    39      18.370  46.953  63.571  1.00  0.00           H  
ATOM   1251  C2'   G    39      17.406  48.114  61.987  1.00  0.00           C  
ATOM   1252  H2'   G    39      16.551  47.618  62.446  1.00  0.00           H  
ATOM   1253  O2'   G    39      17.393  49.513  62.441  1.00  0.00           O  
ATOM   1254 HO2'   G    39      18.320  49.619  62.664  1.00  0.00           H  
ATOM   1255  O3'   G    39      19.719  48.144  62.425  1.00  0.00           O  
ATOM   1256  P     C    40      20.998  47.756  63.335  1.00  0.00           P  
ATOM   1257  OP1   C    40      20.548  47.317  64.636  1.00  0.00           O  
ATOM   1258  OP2   C    40      21.977  48.844  63.285  1.00  0.00           O  
ATOM   1259  O5'   C    40      21.731  46.558  62.524  1.00  0.00           O  
ATOM   1260  C5'   C    40      22.244  45.365  63.141  1.00  0.00           C  
ATOM   1261  H5'   C    40      21.478  44.888  63.753  1.00  0.00           H  
ATOM   1262 H5''   C    40      23.114  45.552  63.770  1.00  0.00           H  
ATOM   1263  C4'   C    40      22.618  44.379  61.980  1.00  0.00           C  
ATOM   1264  H4'   C    40      22.829  43.453  62.515  1.00  0.00           H  
ATOM   1265  O4'   C    40      21.532  44.155  61.073  1.00  0.00           O  
ATOM   1266  C1'   C    40      21.866  44.211  59.725  1.00  0.00           C  
ATOM   1267  H1'   C    40      21.647  43.226  59.313  1.00  0.00           H  
ATOM   1268  N1    C    40      21.127  45.301  58.959  1.00  0.00           N  
ATOM   1269  C6    C    40      21.316  46.685  59.153  1.00  0.00           C  
ATOM   1270  H6    C    40      21.822  47.093  60.015  1.00  0.00           H  
ATOM   1271  C5    C    40      20.552  47.576  58.493  1.00  0.00           C  
ATOM   1272  H5    C    40      20.583  48.625  58.748  1.00  0.00           H  
ATOM   1273  C4    C    40      19.825  47.072  57.429  1.00  0.00           C  
ATOM   1274  N4    C    40      19.255  47.824  56.562  1.00  0.00           N  
ATOM   1275  H41   C    40      18.676  47.386  55.859  1.00  0.00           H  
ATOM   1276  H42   C    40      19.249  48.816  56.750  1.00  0.00           H  
ATOM   1277  N3    C    40      19.607  45.798  57.232  1.00  0.00           N  
ATOM   1278  C2    C    40      20.172  44.891  58.001  1.00  0.00           C  
ATOM   1279  O2    C    40      19.787  43.735  57.902  1.00  0.00           O  
ATOM   1280  C3'   C    40      23.770  44.872  61.133  1.00  0.00           C  
ATOM   1281  H3'   C    40      23.760  45.962  61.093  1.00  0.00           H  
ATOM   1282  C2'   C    40      23.323  44.403  59.715  1.00  0.00           C  
ATOM   1283  H2'   C    40      23.526  45.261  59.075  1.00  0.00           H  
ATOM   1284  O2'   C    40      24.001  43.241  59.276  1.00  0.00           O  
ATOM   1285 HO2'   C    40      24.932  43.394  59.456  1.00  0.00           H  
ATOM   1286  O3'   C    40      25.054  44.404  61.559  1.00  0.00           O  
ATOM   1287  P     A    41      26.364  45.116  61.128  1.00  0.00           P  
ATOM   1288  OP1   A    41      27.325  44.998  62.237  1.00  0.00           O  
ATOM   1289  OP2   A    41      25.961  46.437  60.685  1.00  0.00           O  
ATOM   1290  O5'   A    41      26.851  44.310  59.886  1.00  0.00           O  
ATOM   1291  C5'   A    41      27.414  43.033  59.939  1.00  0.00           C  
ATOM   1292  H5'   A    41      26.713  42.292  60.321  1.00  0.00           H  
ATOM   1293 H5''   A    41      28.355  43.001  60.490  1.00  0.00           H  
ATOM   1294  C4'   A    41      27.805  42.522  58.575  1.00  0.00           C  
ATOM   1295  H4'   A    41      28.084  41.470  58.639  1.00  0.00           H  
ATOM   1296  O4'   A    41      26.625  42.645  57.692  1.00  0.00           O  
ATOM   1297  C1'   A    41      26.896  43.586  56.685  1.00  0.00           C  
ATOM   1298  H1'   A    41      26.386  43.198  55.803  1.00  0.00           H  
ATOM   1299  N9    A    41      26.251  44.952  56.962  1.00  0.00           N  
ATOM   1300  C8    A    41      26.844  46.086  57.477  1.00  0.00           C  
ATOM   1301  H8    A    41      27.865  46.175  57.818  1.00  0.00           H  
ATOM   1302  N7    A    41      26.161  47.162  57.176  1.00  0.00           N  
ATOM   1303  C5    A    41      24.911  46.700  56.680  1.00  0.00           C  
ATOM   1304  C6    A    41      23.639  47.227  56.183  1.00  0.00           C  
ATOM   1305  N6    A    41      23.268  48.494  56.031  1.00  0.00           N  
ATOM   1306  H61   A    41      22.392  48.586  55.535  1.00  0.00           H  
ATOM   1307  H62   A    41      23.987  49.198  56.107  1.00  0.00           H  
ATOM   1308  N1    A    41      22.714  46.418  55.680  1.00  0.00           N  
ATOM   1309  C2    A    41      22.964  45.126  55.697  1.00  0.00           C  
ATOM   1310  H2    A    41      22.150  44.501  55.361  1.00  0.00           H  
ATOM   1311  N3    A    41      24.014  44.438  56.168  1.00  0.00           N  
ATOM   1312  C4    A    41      24.954  45.259  56.682  1.00  0.00           C  
ATOM   1313  C3'   A    41      28.954  43.292  57.924  1.00  0.00           C  
ATOM   1314  H3'   A    41      28.942  44.318  58.293  1.00  0.00           H  
ATOM   1315  C2'   A    41      28.479  43.473  56.469  1.00  0.00           C  
ATOM   1316  H2'   A    41      28.900  44.324  55.933  1.00  0.00           H  
ATOM   1317  O2'   A    41      28.793  42.333  55.648  1.00  0.00           O  
ATOM   1318 HO2'   A    41      29.747  42.265  55.568  1.00  0.00           H  
ATOM   1319  O3'   A    41      30.261  42.720  58.172  1.00  0.00           O  
ATOM   1320  P     A    42      31.637  43.439  57.695  1.00  0.00           P  
ATOM   1321  OP1   A    42      32.773  42.737  58.368  1.00  0.00           O  
ATOM   1322  OP2   A    42      31.530  44.898  57.841  1.00  0.00           O  
ATOM   1323  O5'   A    42      31.580  43.080  56.143  1.00  0.00           O  
ATOM   1324  C5'   A    42      32.163  41.975  55.606  1.00  0.00           C  
ATOM   1325  H5'   A    42      31.643  41.047  55.840  1.00  0.00           H  
ATOM   1326 H5''   A    42      33.153  41.812  56.031  1.00  0.00           H  
ATOM   1327  C4'   A    42      32.307  42.143  54.060  1.00  0.00           C  
ATOM   1328  H4'   A    42      32.871  41.272  53.724  1.00  0.00           H  
ATOM   1329  O4'   A    42      30.968  42.108  53.433  1.00  0.00           O  
ATOM   1330  C1'   A    42      31.011  43.215  52.517  1.00  0.00           C  
ATOM   1331  H1'   A    42      30.574  42.987  51.545  1.00  0.00           H  
ATOM   1332  N9    A    42      30.043  44.232  53.159  1.00  0.00           N  
ATOM   1333  C8    A    42      30.209  45.432  53.774  1.00  0.00           C  
ATOM   1334  H8    A    42      31.162  45.866  54.037  1.00  0.00           H  
ATOM   1335  N7    A    42      29.125  46.026  53.971  1.00  0.00           N  
ATOM   1336  C5    A    42      28.114  45.182  53.511  1.00  0.00           C  
ATOM   1337  C6    A    42      26.657  45.258  53.369  1.00  0.00           C  
ATOM   1338  N6    A    42      25.853  46.219  53.744  1.00  0.00           N  
ATOM   1339  H61   A    42      24.862  46.078  53.608  1.00  0.00           H  
ATOM   1340  H62   A    42      26.165  47.078  54.174  1.00  0.00           H  
ATOM   1341  N1    A    42      26.002  44.293  52.737  1.00  0.00           N  
ATOM   1342  C2    A    42      26.728  43.268  52.215  1.00  0.00           C  
ATOM   1343  H2    A    42      26.222  42.571  51.564  1.00  0.00           H  
ATOM   1344  N3    A    42      28.013  43.141  52.263  1.00  0.00           N  
ATOM   1345  C4    A    42      28.698  44.099  53.003  1.00  0.00           C  
ATOM   1346  C3'   A    42      33.037  43.441  53.626  1.00  0.00           C  
ATOM   1347  H3'   A    42      32.658  44.232  54.274  1.00  0.00           H  
ATOM   1348  C2'   A    42      32.478  43.541  52.299  1.00  0.00           C  
ATOM   1349  H2'   A    42      32.580  44.590  52.023  1.00  0.00           H  
ATOM   1350  O2'   A    42      33.101  42.625  51.388  1.00  0.00           O  
ATOM   1351 HO2'   A    42      34.039  42.803  51.284  1.00  0.00           H  
ATOM   1352  O3'   A    42      34.436  43.270  53.695  1.00  0.00           O  
ATOM   1353  P     U    43      35.407  44.409  53.065  1.00  0.00           P  
ATOM   1354  OP1   U    43      36.753  44.313  53.678  1.00  0.00           O  
ATOM   1355  OP2   U    43      34.743  45.760  53.093  1.00  0.00           O  
ATOM   1356  O5'   U    43      35.518  43.970  51.545  1.00  0.00           O  
ATOM   1357  C5'   U    43      36.423  42.984  51.151  1.00  0.00           C  
ATOM   1358  H5'   U    43      36.131  41.965  51.403  1.00  0.00           H  
ATOM   1359 H5''   U    43      37.401  43.062  51.626  1.00  0.00           H  
ATOM   1360  C4'   U    43      36.536  43.187  49.649  1.00  0.00           C  
ATOM   1361  H4'   U    43      37.251  42.446  49.293  1.00  0.00           H  
ATOM   1362  O4'   U    43      35.284  42.871  49.017  1.00  0.00           O  
ATOM   1363  C1'   U    43      35.226  43.526  47.743  1.00  0.00           C  
ATOM   1364  H1'   U    43      35.175  42.798  46.933  1.00  0.00           H  
ATOM   1365  N1    U    43      34.016  44.436  47.661  1.00  0.00           N  
ATOM   1366  C6    U    43      33.586  45.245  48.714  1.00  0.00           C  
ATOM   1367  H6    U    43      34.171  45.160  49.618  1.00  0.00           H  
ATOM   1368  C5    U    43      32.414  45.951  48.596  1.00  0.00           C  
ATOM   1369  H5    U    43      31.951  46.433  49.445  1.00  0.00           H  
ATOM   1370  C4    U    43      31.653  45.942  47.396  1.00  0.00           C  
ATOM   1371  O4    U    43      30.533  46.527  47.183  1.00  0.00           O  
ATOM   1372  N3    U    43      32.285  45.346  46.359  1.00  0.00           N  
ATOM   1373  H3    U    43      31.741  45.318  45.508  1.00  0.00           H  
ATOM   1374  C2    U    43      33.371  44.505  46.453  1.00  0.00           C  
ATOM   1375  O2    U    43      33.800  43.886  45.433  1.00  0.00           O  
ATOM   1376  C3'   U    43      36.997  44.570  49.094  1.00  0.00           C  
ATOM   1377  H3'   U    43      36.421  45.371  49.557  1.00  0.00           H  
ATOM   1378  C2'   U    43      36.479  44.327  47.719  1.00  0.00           C  
ATOM   1379  H2'   U    43      36.343  45.317  47.284  1.00  0.00           H  
ATOM   1380  O2'   U    43      37.379  43.650  46.855  1.00  0.00           O  
ATOM   1381 HO2'   U    43      38.254  44.038  46.919  1.00  0.00           H  
ATOM   1382  O3'   U    43      38.341  44.690  49.238  1.00  0.00           O  
ATOM   1383  P     G    44      39.171  45.858  48.589  1.00  0.00           P  
ATOM   1384  OP1   G    44      40.398  46.037  49.377  1.00  0.00           O  
ATOM   1385  OP2   G    44      38.339  46.949  48.184  1.00  0.00           O  
ATOM   1386  O5'   G    44      39.564  45.095  47.217  1.00  0.00           O  
ATOM   1387  C5'   G    44      40.536  44.029  47.149  1.00  0.00           C  
ATOM   1388  H5'   G    44      40.128  43.123  47.598  1.00  0.00           H  
ATOM   1389 H5''   G    44      41.360  44.372  47.775  1.00  0.00           H  
ATOM   1390  C4'   G    44      40.870  43.847  45.773  1.00  0.00           C  
ATOM   1391  H4'   G    44      41.418  42.906  45.723  1.00  0.00           H  
ATOM   1392  O4'   G    44      39.686  43.712  44.981  1.00  0.00           O  
ATOM   1393  C1'   G    44      39.868  44.259  43.715  1.00  0.00           C  
ATOM   1394  H1'   G    44      39.672  43.545  42.915  1.00  0.00           H  
ATOM   1395  N9    G    44      39.030  45.446  43.353  1.00  0.00           N  
ATOM   1396  C8    G    44      38.033  45.878  44.109  1.00  0.00           C  
ATOM   1397  H8    G    44      38.038  45.554  45.139  1.00  0.00           H  
ATOM   1398  N7    G    44      37.263  46.731  43.495  1.00  0.00           N  
ATOM   1399  C5    G    44      37.856  46.836  42.184  1.00  0.00           C  
ATOM   1400  C6    G    44      37.455  47.505  41.037  1.00  0.00           C  
ATOM   1401  O6    G    44      36.466  48.195  41.088  1.00  0.00           O  
ATOM   1402  N1    G    44      38.324  47.451  39.958  1.00  0.00           N  
ATOM   1403  H1    G    44      38.054  48.029  39.175  1.00  0.00           H  
ATOM   1404  C2    G    44      39.289  46.526  39.933  1.00  0.00           C  
ATOM   1405  N2    G    44      39.791  46.315  38.718  1.00  0.00           N  
ATOM   1406  H21   G    44      39.453  46.880  37.952  1.00  0.00           H  
ATOM   1407  H22   G    44      40.564  45.694  38.523  1.00  0.00           H  
ATOM   1408  N3    G    44      39.770  45.862  40.980  1.00  0.00           N  
ATOM   1409  C4    G    44      38.963  46.091  42.124  1.00  0.00           C  
ATOM   1410  C3'   G    44      41.603  44.924  45.110  1.00  0.00           C  
ATOM   1411  H3'   G    44      41.172  45.806  45.585  1.00  0.00           H  
ATOM   1412  C2'   G    44      41.319  44.676  43.610  1.00  0.00           C  
ATOM   1413  H2'   G    44      41.406  45.583  43.012  1.00  0.00           H  
ATOM   1414  O2'   G    44      42.012  43.533  43.123  1.00  0.00           O  
ATOM   1415 HO2'   G    44      42.905  43.684  43.442  1.00  0.00           H  
ATOM   1416  O3'   G    44      43.009  44.857  45.382  1.00  0.00           O  
ATOM   1417  P     G    45      43.939  46.127  45.382  1.00  0.00           P  
ATOM   1418  OP1   G    45      45.247  45.726  45.940  1.00  0.00           O  
ATOM   1419  OP2   G    45      43.206  47.302  45.926  1.00  0.00           O  
ATOM   1420  O5'   G    45      44.072  46.268  43.797  1.00  0.00           O  
ATOM   1421  C5'   G    45      44.940  45.379  43.134  1.00  0.00           C  
ATOM   1422  H5'   G    45      44.674  44.347  43.365  1.00  0.00           H  
ATOM   1423 H5''   G    45      45.983  45.368  43.449  1.00  0.00           H  
ATOM   1424  C4'   G    45      44.934  45.628  41.622  1.00  0.00           C  
ATOM   1425  H4'   G    45      45.520  44.869  41.104  1.00  0.00           H  
ATOM   1426  O4'   G    45      43.609  45.683  41.134  1.00  0.00           O  
ATOM   1427  C1'   G    45      43.441  46.637  40.034  1.00  0.00           C  
ATOM   1428  H1'   G    45      43.118  46.406  39.018  1.00  0.00           H  
ATOM   1429  N9    G    45      42.601  47.771  40.403  1.00  0.00           N  
ATOM   1430  C8    G    45      42.030  48.053  41.580  1.00  0.00           C  
ATOM   1431  H8    G    45      42.269  47.578  42.519  1.00  0.00           H  
ATOM   1432  N7    G    45      41.117  48.973  41.513  1.00  0.00           N  
ATOM   1433  C5    G    45      41.146  49.407  40.148  1.00  0.00           C  
ATOM   1434  C6    G    45      40.363  50.293  39.382  1.00  0.00           C  
ATOM   1435  O6    G    45      39.374  51.017  39.664  1.00  0.00           O  
ATOM   1436  N1    G    45      40.802  50.442  38.072  1.00  0.00           N  
ATOM   1437  H1    G    45      40.352  51.089  37.440  1.00  0.00           H  
ATOM   1438  C2    G    45      41.892  49.769  37.584  1.00  0.00           C  
ATOM   1439  N2    G    45      42.326  50.145  36.427  1.00  0.00           N  
ATOM   1440  H21   G    45      41.835  50.860  35.911  1.00  0.00           H  
ATOM   1441  H22   G    45      43.242  49.857  36.114  1.00  0.00           H  
ATOM   1442  N3    G    45      42.595  48.902  38.235  1.00  0.00           N  
ATOM   1443  C4    G    45      42.131  48.689  39.503  1.00  0.00           C  
ATOM   1444  C3'   G    45      45.524  46.987  41.218  1.00  0.00           C  
ATOM   1445  H3'   G    45      44.999  47.663  41.893  1.00  0.00           H  
ATOM   1446  C2'   G    45      44.960  47.162  39.800  1.00  0.00           C  
ATOM   1447  H2'   G    45      45.059  48.231  39.611  1.00  0.00           H  
ATOM   1448  O2'   G    45      45.704  46.325  38.949  1.00  0.00           O  
ATOM   1449 HO2'   G    45      46.057  46.806  38.197  1.00  0.00           H  
ATOM   1450  O3'   G    45      46.951  47.082  41.392  1.00  0.00           O  
ATOM   1451  P     C    46      47.647  48.464  41.646  1.00  0.00           P  
ATOM   1452  OP1   C    46      49.126  48.176  41.580  1.00  0.00           O  
ATOM   1453  OP2   C    46      47.088  49.081  42.850  1.00  0.00           O  
ATOM   1454  O5'   C    46      47.388  49.493  40.464  1.00  0.00           O  
ATOM   1455  C5'   C    46      47.978  49.334  39.205  1.00  0.00           C  
ATOM   1456  H5'   C    46      47.851  48.347  38.760  1.00  0.00           H  
ATOM   1457 H5''   C    46      49.042  49.441  39.413  1.00  0.00           H  
ATOM   1458  C4'   C    46      47.363  50.402  38.212  1.00  0.00           C  
ATOM   1459  H4'   C    46      47.734  50.294  37.193  1.00  0.00           H  
ATOM   1460  O4'   C    46      46.000  50.291  38.193  1.00  0.00           O  
ATOM   1461  C1'   C    46      45.330  51.497  37.818  1.00  0.00           C  
ATOM   1462  H1'   C    46      44.948  51.464  36.797  1.00  0.00           H  
ATOM   1463  N1    C    46      44.319  51.905  38.824  1.00  0.00           N  
ATOM   1464  C6    C    46      44.292  51.397  40.106  1.00  0.00           C  
ATOM   1465  H6    C    46      45.012  50.649  40.402  1.00  0.00           H  
ATOM   1466  C5    C    46      43.353  51.754  40.972  1.00  0.00           C  
ATOM   1467  H5    C    46      43.311  51.187  41.890  1.00  0.00           H  
ATOM   1468  C4    C    46      42.393  52.724  40.524  1.00  0.00           C  
ATOM   1469  N4    C    46      41.304  53.018  41.134  1.00  0.00           N  
ATOM   1470  H41   C    46      40.544  53.541  40.723  1.00  0.00           H  
ATOM   1471  H42   C    46      41.199  52.786  42.111  1.00  0.00           H  
ATOM   1472  N3    C    46      42.416  53.161  39.298  1.00  0.00           N  
ATOM   1473  C2    C    46      43.340  52.763  38.443  1.00  0.00           C  
ATOM   1474  O2    C    46      43.258  53.130  37.255  1.00  0.00           O  
ATOM   1475  C3'   C    46      47.589  51.888  38.636  1.00  0.00           C  
ATOM   1476  H3'   C    46      47.380  51.851  39.706  1.00  0.00           H  
ATOM   1477  C2'   C    46      46.496  52.561  37.811  1.00  0.00           C  
ATOM   1478  H2'   C    46      46.132  53.513  38.195  1.00  0.00           H  
ATOM   1479  O2'   C    46      46.693  52.693  36.456  1.00  0.00           O  
ATOM   1480 HO2'   C    46      47.236  53.465  36.281  1.00  0.00           H  
ATOM   1481  O3'   C    46      48.904  52.176  38.288  1.00  0.00           O  
ATOM   1482  P     A    47      49.827  53.264  38.953  1.00  0.00           P  
ATOM   1483  OP1   A    47      51.205  52.996  38.454  1.00  0.00           O  
ATOM   1484  OP2   A    47      49.652  53.086  40.372  1.00  0.00           O  
ATOM   1485  O5'   A    47      49.206  54.659  38.463  1.00  0.00           O  
ATOM   1486  C5'   A    47      49.212  55.014  37.023  1.00  0.00           C  
ATOM   1487  H5'   A    47      48.903  54.166  36.412  1.00  0.00           H  
ATOM   1488 H5''   A    47      50.190  55.384  36.715  1.00  0.00           H  
ATOM   1489  C4'   A    47      48.276  56.174  36.851  1.00  0.00           C  
ATOM   1490  H4'   A    47      48.449  56.546  35.841  1.00  0.00           H  
ATOM   1491  O4'   A    47      46.946  55.703  36.883  1.00  0.00           O  
ATOM   1492  C1'   A    47      46.065  56.746  37.397  1.00  0.00           C  
ATOM   1493  H1'   A    47      45.252  56.962  36.704  1.00  0.00           H  
ATOM   1494  N9    A    47      45.421  56.412  38.667  1.00  0.00           N  
ATOM   1495  C8    A    47      45.876  55.634  39.690  1.00  0.00           C  
ATOM   1496  H8    A    47      46.798  55.073  39.653  1.00  0.00           H  
ATOM   1497  N7    A    47      44.916  55.429  40.566  1.00  0.00           N  
ATOM   1498  C5    A    47      43.900  56.318  40.203  1.00  0.00           C  
ATOM   1499  C6    A    47      42.638  56.756  40.662  1.00  0.00           C  
ATOM   1500  N6    A    47      42.111  56.194  41.719  1.00  0.00           N  
ATOM   1501  H61   A    47      41.227  56.537  42.067  1.00  0.00           H  
ATOM   1502  H62   A    47      42.680  55.650  42.352  1.00  0.00           H  
ATOM   1503  N1    A    47      41.843  57.618  40.035  1.00  0.00           N  
ATOM   1504  C2    A    47      42.425  58.203  39.018  1.00  0.00           C  
ATOM   1505  H2    A    47      41.719  58.862  38.535  1.00  0.00           H  
ATOM   1506  N3    A    47      43.551  57.926  38.430  1.00  0.00           N  
ATOM   1507  C4    A    47      44.246  56.936  39.097  1.00  0.00           C  
ATOM   1508  C3'   A    47      48.297  57.455  37.742  1.00  0.00           C  
ATOM   1509  H3'   A    47      48.622  57.153  38.738  1.00  0.00           H  
ATOM   1510  C2'   A    47      46.917  57.974  37.466  1.00  0.00           C  
ATOM   1511  H2'   A    47      46.583  58.662  38.243  1.00  0.00           H  
ATOM   1512  O2'   A    47      46.952  58.610  36.209  1.00  0.00           O  
ATOM   1513 HO2'   A    47      47.867  58.864  36.069  1.00  0.00           H  
ATOM   1514  O3'   A    47      49.280  58.396  37.236  1.00  0.00           O  
ATOM   1515  P     C    48      49.828  59.459  38.282  1.00  0.00           P  
ATOM   1516  OP1   C    48      50.908  60.171  37.567  1.00  0.00           O  
ATOM   1517  OP2   C    48      50.105  58.788  39.561  1.00  0.00           O  
ATOM   1518  O5'   C    48      48.770  60.579  38.641  1.00  0.00           O  
ATOM   1519  C5'   C    48      48.187  61.346  37.639  1.00  0.00           C  
ATOM   1520  H5'   C    48      47.945  60.665  36.824  1.00  0.00           H  
ATOM   1521 H5''   C    48      48.962  62.084  37.432  1.00  0.00           H  
ATOM   1522  C4'   C    48      46.892  62.078  38.128  1.00  0.00           C  
ATOM   1523  H4'   C    48      46.618  62.849  37.408  1.00  0.00           H  
ATOM   1524  O4'   C    48      45.761  61.200  38.204  1.00  0.00           O  
ATOM   1525  C1'   C    48      44.903  61.752  39.199  1.00  0.00           C  
ATOM   1526  H1'   C    48      43.908  62.006  38.832  1.00  0.00           H  
ATOM   1527  N1    C    48      44.667  60.850  40.374  1.00  0.00           N  
ATOM   1528  C6    C    48      45.555  59.805  40.646  1.00  0.00           C  
ATOM   1529  H6    C    48      46.435  59.745  40.022  1.00  0.00           H  
ATOM   1530  C5    C    48      45.297  58.882  41.600  1.00  0.00           C  
ATOM   1531  H5    C    48      45.956  58.050  41.801  1.00  0.00           H  
ATOM   1532  C4    C    48      44.072  59.074  42.285  1.00  0.00           C  
ATOM   1533  N4    C    48      43.907  58.282  43.253  1.00  0.00           N  
ATOM   1534  H41   C    48      43.150  58.488  43.889  1.00  0.00           H  
ATOM   1535  H42   C    48      44.632  57.667  43.593  1.00  0.00           H  
ATOM   1536  N3    C    48      43.231  60.104  42.156  1.00  0.00           N  
ATOM   1537  C2    C    48      43.511  60.994  41.150  1.00  0.00           C  
ATOM   1538  O2    C    48      42.575  61.763  40.822  1.00  0.00           O  
ATOM   1539  C3'   C    48      47.168  62.757  39.491  1.00  0.00           C  
ATOM   1540  H3'   C    48      47.465  61.985  40.201  1.00  0.00           H  
ATOM   1541  C2'   C    48      45.641  63.054  39.809  1.00  0.00           C  
ATOM   1542  H2'   C    48      45.513  63.056  40.891  1.00  0.00           H  
ATOM   1543  O2'   C    48      45.020  64.151  39.109  1.00  0.00           O  
ATOM   1544 HO2'   C    48      45.588  64.923  39.170  1.00  0.00           H  
ATOM   1545  O3'   C    48      48.061  63.862  39.423  1.00  0.00           O  
ATOM   1546  P     A    49      48.959  64.392  40.729  1.00  0.00           P  
ATOM   1547  OP1   A    49      49.709  65.558  40.267  1.00  0.00           O  
ATOM   1548  OP2   A    49      49.751  63.262  41.230  1.00  0.00           O  
ATOM   1549  O5'   A    49      47.848  64.845  41.805  1.00  0.00           O  
ATOM   1550  C5'   A    49      47.159  66.109  41.580  1.00  0.00           C  
ATOM   1551  H5'   A    49      46.925  66.209  40.520  1.00  0.00           H  
ATOM   1552 H5''   A    49      47.682  67.047  41.765  1.00  0.00           H  
ATOM   1553  C4'   A    49      45.765  66.244  42.162  1.00  0.00           C  
ATOM   1554  H4'   A    49      45.258  67.125  41.767  1.00  0.00           H  
ATOM   1555  O4'   A    49      44.860  65.179  41.937  1.00  0.00           O  
ATOM   1556  C1'   A    49      44.024  64.868  43.083  1.00  0.00           C  
ATOM   1557  H1'   A    49      42.971  64.874  42.803  1.00  0.00           H  
ATOM   1558  N9    A    49      44.378  63.572  43.748  1.00  0.00           N  
ATOM   1559  C8    A    49      45.422  62.725  43.692  1.00  0.00           C  
ATOM   1560  H8    A    49      46.254  62.866  43.018  1.00  0.00           H  
ATOM   1561  N7    A    49      45.405  61.681  44.506  1.00  0.00           N  
ATOM   1562  C5    A    49      44.237  61.882  45.195  1.00  0.00           C  
ATOM   1563  C6    A    49      43.503  61.136  46.216  1.00  0.00           C  
ATOM   1564  N6    A    49      43.872  59.913  46.650  1.00  0.00           N  
ATOM   1565  H61   A    49      43.220  59.390  47.217  1.00  0.00           H  
ATOM   1566  H62   A    49      44.721  59.523  46.267  1.00  0.00           H  
ATOM   1567  N1    A    49      42.294  61.548  46.639  1.00  0.00           N  
ATOM   1568  C2    A    49      41.939  62.756  46.233  1.00  0.00           C  
ATOM   1569  H2    A    49      40.992  63.149  46.570  1.00  0.00           H  
ATOM   1570  N3    A    49      42.423  63.504  45.264  1.00  0.00           N  
ATOM   1571  C4    A    49      43.590  63.021  44.783  1.00  0.00           C  
ATOM   1572  C3'   A    49      45.710  66.425  43.649  1.00  0.00           C  
ATOM   1573  H3'   A    49      46.454  65.736  44.048  1.00  0.00           H  
ATOM   1574  C2'   A    49      44.283  66.043  44.064  1.00  0.00           C  
ATOM   1575  H2'   A    49      44.300  65.674  45.089  1.00  0.00           H  
ATOM   1576  O2'   A    49      43.342  67.064  43.768  1.00  0.00           O  
ATOM   1577 HO2'   A    49      42.562  66.950  44.316  1.00  0.00           H  
ATOM   1578  O3'   A    49      45.907  67.772  44.087  1.00  0.00           O  
ATOM   1579  P     G    50      46.680  68.039  45.452  1.00  0.00           P  
ATOM   1580  OP1   G    50      47.093  69.402  45.419  1.00  0.00           O  
ATOM   1581  OP2   G    50      47.669  66.986  45.724  1.00  0.00           O  
ATOM   1582  O5'   G    50      45.563  67.830  46.595  1.00  0.00           O  
ATOM   1583  C5'   G    50      44.468  68.708  46.790  1.00  0.00           C  
ATOM   1584  H5'   G    50      43.959  68.932  45.853  1.00  0.00           H  
ATOM   1585 H5''   G    50      44.865  69.628  47.220  1.00  0.00           H  
ATOM   1586  C4'   G    50      43.409  68.120  47.714  1.00  0.00           C  
ATOM   1587  H4'   G    50      42.549  68.790  47.700  1.00  0.00           H  
ATOM   1588  O4'   G    50      42.979  66.860  47.156  1.00  0.00           O  
ATOM   1589  C1'   G    50      42.648  66.097  48.374  1.00  0.00           C  
ATOM   1590  H1'   G    50      41.641  65.682  48.330  1.00  0.00           H  
ATOM   1591  N9    G    50      43.508  64.924  48.368  1.00  0.00           N  
ATOM   1592  C8    G    50      44.672  64.571  47.628  1.00  0.00           C  
ATOM   1593  H8    G    50      45.041  65.127  46.778  1.00  0.00           H  
ATOM   1594  N7    G    50      45.172  63.446  47.982  1.00  0.00           N  
ATOM   1595  C5    G    50      44.314  63.049  49.062  1.00  0.00           C  
ATOM   1596  C6    G    50      44.409  61.908  49.906  1.00  0.00           C  
ATOM   1597  O6    G    50      45.157  60.924  49.878  1.00  0.00           O  
ATOM   1598  N1    G    50      43.479  61.876  50.912  1.00  0.00           N  
ATOM   1599  H1    G    50      43.437  61.072  51.522  1.00  0.00           H  
ATOM   1600  C2    G    50      42.518  62.832  51.093  1.00  0.00           C  
ATOM   1601  N2    G    50      41.835  62.784  52.198  1.00  0.00           N  
ATOM   1602  H21   G    50      42.004  62.014  52.829  1.00  0.00           H  
ATOM   1603  H22   G    50      41.264  63.583  52.435  1.00  0.00           H  
ATOM   1604  N3    G    50      42.392  63.898  50.269  1.00  0.00           N  
ATOM   1605  C4    G    50      43.336  63.927  49.294  1.00  0.00           C  
ATOM   1606  C3'   G    50      43.945  67.894  49.177  1.00  0.00           C  
ATOM   1607  H3'   G    50      44.907  67.383  49.224  1.00  0.00           H  
ATOM   1608  C2'   G    50      42.776  66.940  49.657  1.00  0.00           C  
ATOM   1609  H2'   G    50      43.103  66.285  50.465  1.00  0.00           H  
ATOM   1610  O2'   G    50      41.579  67.560  49.971  1.00  0.00           O  
ATOM   1611 HO2'   G    50      41.753  68.361  50.470  1.00  0.00           H  
ATOM   1612  O3'   G    50      43.927  69.049  49.999  1.00  0.00           O  
ATOM   1613  P     A    51      45.002  69.122  51.190  1.00  0.00           P  
ATOM   1614  OP1   A    51      44.804  70.347  51.994  1.00  0.00           O  
ATOM   1615  OP2   A    51      46.362  68.897  50.663  1.00  0.00           O  
ATOM   1616  O5'   A    51      44.735  67.892  52.154  1.00  0.00           O  
ATOM   1617  C5'   A    51      43.628  67.799  52.978  1.00  0.00           C  
ATOM   1618  H5'   A    51      42.842  67.876  52.226  1.00  0.00           H  
ATOM   1619 H5''   A    51      43.571  68.542  53.773  1.00  0.00           H  
ATOM   1620  C4'   A    51      43.617  66.432  53.526  1.00  0.00           C  
ATOM   1621  H4'   A    51      42.658  66.178  53.978  1.00  0.00           H  
ATOM   1622  O4'   A    51      43.861  65.395  52.530  1.00  0.00           O  
ATOM   1623  C1'   A    51      44.690  64.348  53.009  1.00  0.00           C  
ATOM   1624  H1'   A    51      44.219  63.369  52.917  1.00  0.00           H  
ATOM   1625  N9    A    51      45.972  64.374  52.229  1.00  0.00           N  
ATOM   1626  C8    A    51      46.371  65.238  51.229  1.00  0.00           C  
ATOM   1627  H8    A    51      45.780  66.083  50.909  1.00  0.00           H  
ATOM   1628  N7    A    51      47.526  64.897  50.725  1.00  0.00           N  
ATOM   1629  C5    A    51      47.913  63.773  51.432  1.00  0.00           C  
ATOM   1630  C6    A    51      48.991  62.862  51.341  1.00  0.00           C  
ATOM   1631  N6    A    51      50.220  63.060  50.820  1.00  0.00           N  
ATOM   1632  H61   A    51      50.791  62.239  50.959  1.00  0.00           H  
ATOM   1633  H62   A    51      50.486  63.865  50.271  1.00  0.00           H  
ATOM   1634  N1    A    51      49.019  61.804  52.144  1.00  0.00           N  
ATOM   1635  C2    A    51      47.994  61.550  52.925  1.00  0.00           C  
ATOM   1636  H2    A    51      48.106  60.708  53.592  1.00  0.00           H  
ATOM   1637  N3    A    51      46.945  62.338  53.160  1.00  0.00           N  
ATOM   1638  C4    A    51      46.992  63.446  52.392  1.00  0.00           C  
ATOM   1639  C3'   A    51      44.713  66.193  54.509  1.00  0.00           C  
ATOM   1640  H3'   A    51      45.602  66.707  54.145  1.00  0.00           H  
ATOM   1641  C2'   A    51      44.911  64.669  54.543  1.00  0.00           C  
ATOM   1642  H2'   A    51      45.920  64.352  54.808  1.00  0.00           H  
ATOM   1643  O2'   A    51      43.941  64.064  55.418  1.00  0.00           O  
ATOM   1644 HO2'   A    51      43.659  64.777  55.996  1.00  0.00           H  
ATOM   1645  O3'   A    51      44.248  66.669  55.751  1.00  0.00           O  
ATOM   1646  P     C    52      45.217  67.369  56.782  1.00  0.00           P  
ATOM   1647  OP1   C    52      44.468  67.898  57.904  1.00  0.00           O  
ATOM   1648  OP2   C    52      46.054  68.340  55.996  1.00  0.00           O  
ATOM   1649  O5'   C    52      46.180  66.195  57.320  1.00  0.00           O  
ATOM   1650  C5'   C    52      45.742  65.285  58.388  1.00  0.00           C  
ATOM   1651  H5'   C    52      44.691  65.109  58.159  1.00  0.00           H  
ATOM   1652 H5''   C    52      45.841  65.745  59.370  1.00  0.00           H  
ATOM   1653  C4'   C    52      46.493  63.919  58.409  1.00  0.00           C  
ATOM   1654  H4'   C    52      45.909  63.160  58.928  1.00  0.00           H  
ATOM   1655  O4'   C    52      46.612  63.476  57.098  1.00  0.00           O  
ATOM   1656  C1'   C    52      47.807  62.710  56.902  1.00  0.00           C  
ATOM   1657  H1'   C    52      47.591  61.654  56.744  1.00  0.00           H  
ATOM   1658  N1    C    52      48.666  63.321  55.878  1.00  0.00           N  
ATOM   1659  C6    C    52      48.449  64.579  55.423  1.00  0.00           C  
ATOM   1660  H6    C    52      47.634  65.091  55.914  1.00  0.00           H  
ATOM   1661  C5    C    52      49.186  65.261  54.562  1.00  0.00           C  
ATOM   1662  H5    C    52      49.071  66.255  54.157  1.00  0.00           H  
ATOM   1663  C4    C    52      50.317  64.541  54.071  1.00  0.00           C  
ATOM   1664  N4    C    52      51.149  65.117  53.258  1.00  0.00           N  
ATOM   1665  H41   C    52      51.805  64.527  52.767  1.00  0.00           H  
ATOM   1666  H42   C    52      50.854  66.048  53.000  1.00  0.00           H  
ATOM   1667  N3    C    52      50.506  63.271  54.429  1.00  0.00           N  
ATOM   1668  C2    C    52      49.713  62.605  55.282  1.00  0.00           C  
ATOM   1669  O2    C    52      49.946  61.391  55.501  1.00  0.00           O  
ATOM   1670  C3'   C    52      47.892  64.062  58.961  1.00  0.00           C  
ATOM   1671  H3'   C    52      48.307  64.903  58.407  1.00  0.00           H  
ATOM   1672  C2'   C    52      48.504  62.701  58.305  1.00  0.00           C  
ATOM   1673  H2'   C    52      49.566  62.905  58.170  1.00  0.00           H  
ATOM   1674  O2'   C    52      48.160  61.466  58.935  1.00  0.00           O  
ATOM   1675 HO2'   C    52      48.060  61.811  59.825  1.00  0.00           H  
ATOM   1676  O3'   C    52      48.085  64.027  60.395  1.00  0.00           O  
ATOM   1677  P     A    53      49.483  64.355  60.955  1.00  0.00           P  
ATOM   1678  OP1   A    53      49.160  64.828  62.321  1.00  0.00           O  
ATOM   1679  OP2   A    53      50.217  65.302  60.062  1.00  0.00           O  
ATOM   1680  O5'   A    53      50.324  62.967  60.940  1.00  0.00           O  
ATOM   1681  C5'   A    53      50.016  62.084  61.952  1.00  0.00           C  
ATOM   1682  H5'   A    53      49.000  61.758  61.731  1.00  0.00           H  
ATOM   1683 H5''   A    53      50.019  62.463  62.974  1.00  0.00           H  
ATOM   1684  C4'   A    53      50.973  60.818  61.856  1.00  0.00           C  
ATOM   1685  H4'   A    53      50.655  60.071  62.583  1.00  0.00           H  
ATOM   1686  O4'   A    53      50.969  60.226  60.589  1.00  0.00           O  
ATOM   1687  C1'   A    53      52.298  59.901  60.193  1.00  0.00           C  
ATOM   1688  H1'   A    53      52.321  58.855  59.885  1.00  0.00           H  
ATOM   1689  N9    A    53      52.622  60.692  58.934  1.00  0.00           N  
ATOM   1690  C8    A    53      52.980  61.993  58.822  1.00  0.00           C  
ATOM   1691  H8    A    53      53.219  62.607  59.678  1.00  0.00           H  
ATOM   1692  N7    A    53      53.254  62.478  57.646  1.00  0.00           N  
ATOM   1693  C5    A    53      53.083  61.353  56.870  1.00  0.00           C  
ATOM   1694  C6    A    53      53.088  61.128  55.459  1.00  0.00           C  
ATOM   1695  N6    A    53      53.283  62.009  54.486  1.00  0.00           N  
ATOM   1696  H61   A    53      53.247  61.686  53.529  1.00  0.00           H  
ATOM   1697  H62   A    53      53.544  62.954  54.725  1.00  0.00           H  
ATOM   1698  N1    A    53      52.671  59.940  54.928  1.00  0.00           N  
ATOM   1699  C2    A    53      52.300  58.942  55.786  1.00  0.00           C  
ATOM   1700  H2    A    53      51.919  58.029  55.352  1.00  0.00           H  
ATOM   1701  N3    A    53      52.348  59.059  57.122  1.00  0.00           N  
ATOM   1702  C4    A    53      52.679  60.284  57.603  1.00  0.00           C  
ATOM   1703  C3'   A    53      52.444  61.242  62.117  1.00  0.00           C  
ATOM   1704  H3'   A    53      52.706  62.203  61.674  1.00  0.00           H  
ATOM   1705  C2'   A    53      53.225  60.150  61.384  1.00  0.00           C  
ATOM   1706  H2'   A    53      54.140  60.620  61.023  1.00  0.00           H  
ATOM   1707  O2'   A    53      53.375  58.978  62.158  1.00  0.00           O  
ATOM   1708 HO2'   A    53      54.045  59.193  62.811  1.00  0.00           H  
ATOM   1709  O3'   A    53      52.856  61.341  63.497  1.00  0.00           O  
ATOM   1710  P     C    54      54.253  62.068  63.825  1.00  0.00           P  
ATOM   1711  OP1   C    54      53.934  62.715  65.193  1.00  0.00           O  
ATOM   1712  OP2   C    54      54.755  62.854  62.695  1.00  0.00           O  
ATOM   1713  O5'   C    54      55.269  60.895  64.066  1.00  0.00           O  
ATOM   1714  C5'   C    54      55.303  60.014  65.158  1.00  0.00           C  
ATOM   1715  H5'   C    54      54.283  59.648  65.276  1.00  0.00           H  
ATOM   1716 H5''   C    54      55.642  60.536  66.053  1.00  0.00           H  
ATOM   1717  C4'   C    54      56.236  58.795  64.719  1.00  0.00           C  
ATOM   1718  H4'   C    54      56.333  58.150  65.593  1.00  0.00           H  
ATOM   1719  O4'   C    54      55.669  58.013  63.730  1.00  0.00           O  
ATOM   1720  C1'   C    54      56.633  57.599  62.846  1.00  0.00           C  
ATOM   1721  H1'   C    54      56.589  56.526  62.656  1.00  0.00           H  
ATOM   1722  N1    C    54      56.269  58.234  61.535  1.00  0.00           N  
ATOM   1723  C6    C    54      56.898  59.402  61.068  1.00  0.00           C  
ATOM   1724  H6    C    54      57.553  60.044  61.639  1.00  0.00           H  
ATOM   1725  C5    C    54      56.771  59.742  59.774  1.00  0.00           C  
ATOM   1726  H5    C    54      57.165  60.667  59.380  1.00  0.00           H  
ATOM   1727  C4    C    54      55.903  58.908  58.978  1.00  0.00           C  
ATOM   1728  N4    C    54      55.645  59.183  57.745  1.00  0.00           N  
ATOM   1729  H41   C    54      55.247  58.377  57.284  1.00  0.00           H  
ATOM   1730  H42   C    54      55.871  60.081  57.342  1.00  0.00           H  
ATOM   1731  N3    C    54      55.348  57.818  59.381  1.00  0.00           N  
ATOM   1732  C2    C    54      55.575  57.420  60.620  1.00  0.00           C  
ATOM   1733  O2    C    54      54.996  56.403  61.002  1.00  0.00           O  
ATOM   1734  C3'   C    54      57.736  59.103  64.360  1.00  0.00           C  
ATOM   1735  H3'   C    54      57.739  60.083  63.882  1.00  0.00           H  
ATOM   1736  C2'   C    54      58.035  57.886  63.446  1.00  0.00           C  
ATOM   1737  H2'   C    54      58.753  58.002  62.634  1.00  0.00           H  
ATOM   1738  O2'   C    54      58.467  56.853  64.263  1.00  0.00           O  
ATOM   1739 HO2'   C    54      59.257  57.118  64.739  1.00  0.00           H  
ATOM   1740  O3'   C    54      58.403  59.200  65.534  1.00  0.00           O  
ATOM   1741  P     U    55      59.914  59.235  65.730  1.00  0.00           P  
ATOM   1742  OP1   U    55      60.383  57.834  65.682  1.00  0.00           O  
ATOM   1743  OP2   U    55      60.227  59.997  66.899  1.00  0.00           O  
ATOM   1744  O5'   U    55      60.449  60.065  64.421  1.00  0.00           O  
ATOM   1745  C5'   U    55      60.441  61.527  64.405  1.00  0.00           C  
ATOM   1746  H5'   U    55      60.912  61.803  65.349  1.00  0.00           H  
ATOM   1747 H5''   U    55      59.417  61.900  64.418  1.00  0.00           H  
ATOM   1748  C4'   U    55      61.260  62.125  63.268  1.00  0.00           C  
ATOM   1749  H4'   U    55      61.049  63.190  63.175  1.00  0.00           H  
ATOM   1750  O4'   U    55      62.581  62.017  63.563  1.00  0.00           O  
ATOM   1751  C1'   U    55      63.339  61.343  62.561  1.00  0.00           C  
ATOM   1752  H1'   U    55      63.839  62.109  61.969  1.00  0.00           H  
ATOM   1753  N1    U    55      64.268  60.350  63.207  1.00  0.00           N  
ATOM   1754  C6    U    55      63.828  59.504  64.184  1.00  0.00           C  
ATOM   1755  H6    U    55      62.774  59.462  64.413  1.00  0.00           H  
ATOM   1756  C5    U    55      64.751  58.804  64.850  1.00  0.00           C  
ATOM   1757  H5    U    55      64.394  58.088  65.574  1.00  0.00           H  
ATOM   1758  C4    U    55      66.146  58.865  64.662  1.00  0.00           C  
ATOM   1759  O4    U    55      66.975  58.270  65.272  1.00  0.00           O  
ATOM   1760  N3    U    55      66.460  59.590  63.563  1.00  0.00           N  
ATOM   1761  H3    U    55      67.444  59.731  63.384  1.00  0.00           H  
ATOM   1762  C2    U    55      65.609  60.318  62.779  1.00  0.00           C  
ATOM   1763  O2    U    55      65.951  60.919  61.757  1.00  0.00           O  
ATOM   1764  C3'   U    55      61.072  61.461  61.865  1.00  0.00           C  
ATOM   1765  H3'   U    55      60.193  60.827  61.747  1.00  0.00           H  
ATOM   1766  C2'   U    55      62.332  60.555  61.770  1.00  0.00           C  
ATOM   1767  H2'   U    55      62.146  59.544  62.133  1.00  0.00           H  
ATOM   1768  O2'   U    55      62.657  60.242  60.444  1.00  0.00           O  
ATOM   1769 HO2'   U    55      62.897  59.316  60.354  1.00  0.00           H  
ATOM   1770  O3'   U    55      61.147  62.559  60.959  1.00  0.00           O  
ATOM   1771  P     G    56      59.839  63.215  60.358  1.00  0.00           P  
ATOM   1772  OP1   G    56      60.136  64.568  59.793  1.00  0.00           O  
ATOM   1773  OP2   G    56      58.626  62.943  61.124  1.00  0.00           O  
ATOM   1774  O5'   G    56      59.682  62.329  59.071  1.00  0.00           O  
ATOM   1775  C5'   G    56      60.501  62.473  57.922  1.00  0.00           C  
ATOM   1776  H5'   G    56      61.567  62.513  58.146  1.00  0.00           H  
ATOM   1777 H5''   G    56      60.303  63.400  57.384  1.00  0.00           H  
ATOM   1778  C4'   G    56      60.401  61.365  56.851  1.00  0.00           C  
ATOM   1779  H4'   G    56      60.933  61.724  55.970  1.00  0.00           H  
ATOM   1780  O4'   G    56      61.066  60.151  57.223  1.00  0.00           O  
ATOM   1781  C1'   G    56      60.163  59.025  56.904  1.00  0.00           C  
ATOM   1782  H1'   G    56      60.781  58.382  56.277  1.00  0.00           H  
ATOM   1783  N9    G    56      59.805  58.397  58.174  1.00  0.00           N  
ATOM   1784  C8    G    56      60.178  58.636  59.487  1.00  0.00           C  
ATOM   1785  H8    G    56      60.741  59.534  59.694  1.00  0.00           H  
ATOM   1786  N7    G    56      59.673  57.855  60.347  1.00  0.00           N  
ATOM   1787  C5    G    56      58.958  56.912  59.510  1.00  0.00           C  
ATOM   1788  C6    G    56      58.178  55.777  59.837  1.00  0.00           C  
ATOM   1789  O6    G    56      57.924  55.318  60.934  1.00  0.00           O  
ATOM   1790  N1    G    56      57.600  55.119  58.713  1.00  0.00           N  
ATOM   1791  H1    G    56      57.053  54.279  58.833  1.00  0.00           H  
ATOM   1792  C2    G    56      57.618  55.691  57.466  1.00  0.00           C  
ATOM   1793  N2    G    56      56.882  55.075  56.575  1.00  0.00           N  
ATOM   1794  H21   G    56      56.339  54.278  56.877  1.00  0.00           H  
ATOM   1795  H22   G    56      57.013  55.204  55.581  1.00  0.00           H  
ATOM   1796  N3    G    56      58.380  56.714  57.121  1.00  0.00           N  
ATOM   1797  C4    G    56      58.950  57.317  58.192  1.00  0.00           C  
ATOM   1798  C3'   G    56      58.957  61.036  56.494  1.00  0.00           C  
ATOM   1799  H3'   G    56      58.349  61.011  57.398  1.00  0.00           H  
ATOM   1800  C2'   G    56      59.031  59.630  56.018  1.00  0.00           C  
ATOM   1801  H2'   G    56      58.100  59.089  56.189  1.00  0.00           H  
ATOM   1802  O2'   G    56      59.310  59.714  54.652  1.00  0.00           O  
ATOM   1803 HO2'   G    56      58.525  60.089  54.246  1.00  0.00           H  
ATOM   1804  O3'   G    56      58.379  61.981  55.560  1.00  0.00           O  
ATOM   1805  P     A    57      56.894  62.050  55.187  1.00  0.00           P  
ATOM   1806  OP1   A    57      56.557  63.383  54.642  1.00  0.00           O  
ATOM   1807  OP2   A    57      56.115  61.667  56.326  1.00  0.00           O  
ATOM   1808  O5'   A    57      56.742  60.933  54.132  1.00  0.00           O  
ATOM   1809  C5'   A    57      57.054  61.125  52.753  1.00  0.00           C  
ATOM   1810  H5'   A    57      58.118  61.193  52.525  1.00  0.00           H  
ATOM   1811 H5''   A    57      56.599  62.025  52.340  1.00  0.00           H  
ATOM   1812  C4'   A    57      56.579  59.961  51.893  1.00  0.00           C  
ATOM   1813  H4'   A    57      57.062  59.935  50.916  1.00  0.00           H  
ATOM   1814  O4'   A    57      56.900  58.783  52.525  1.00  0.00           O  
ATOM   1815  C1'   A    57      55.921  57.729  52.226  1.00  0.00           C  
ATOM   1816  H1'   A    57      56.446  56.905  51.744  1.00  0.00           H  
ATOM   1817  N9    A    57      55.250  57.315  53.435  1.00  0.00           N  
ATOM   1818  C8    A    57      55.353  57.825  54.712  1.00  0.00           C  
ATOM   1819  H8    A    57      55.819  58.782  54.891  1.00  0.00           H  
ATOM   1820  N7    A    57      54.718  57.180  55.621  1.00  0.00           N  
ATOM   1821  C5    A    57      54.141  56.052  54.958  1.00  0.00           C  
ATOM   1822  C6    A    57      53.451  54.897  55.328  1.00  0.00           C  
ATOM   1823  N6    A    57      52.936  54.571  56.522  1.00  0.00           N  
ATOM   1824  H61   A    57      52.403  53.723  56.652  1.00  0.00           H  
ATOM   1825  H62   A    57      53.090  55.274  57.231  1.00  0.00           H  
ATOM   1826  N1    A    57      53.129  53.974  54.413  1.00  0.00           N  
ATOM   1827  C2    A    57      53.518  54.116  53.174  1.00  0.00           C  
ATOM   1828  H2    A    57      53.040  53.421  52.500  1.00  0.00           H  
ATOM   1829  N3    A    57      54.067  55.217  52.675  1.00  0.00           N  
ATOM   1830  C4    A    57      54.513  56.108  53.652  1.00  0.00           C  
ATOM   1831  C3'   A    57      55.067  59.844  51.628  1.00  0.00           C  
ATOM   1832  H3'   A    57      54.638  59.999  52.618  1.00  0.00           H  
ATOM   1833  C2'   A    57      54.917  58.366  51.250  1.00  0.00           C  
ATOM   1834  H2'   A    57      53.898  58.014  51.404  1.00  0.00           H  
ATOM   1835  O2'   A    57      55.309  58.197  49.915  1.00  0.00           O  
ATOM   1836 HO2'   A    57      55.678  59.029  49.611  1.00  0.00           H  
ATOM   1837  O3'   A    57      54.655  60.749  50.602  1.00  0.00           O  
ATOM   1838  P     U    58      53.133  61.117  50.396  1.00  0.00           P  
ATOM   1839  OP1   U    58      53.150  62.314  49.522  1.00  0.00           O  
ATOM   1840  OP2   U    58      52.446  61.307  51.738  1.00  0.00           O  
ATOM   1841  O5'   U    58      52.377  59.869  49.589  1.00  0.00           O  
ATOM   1842  C5'   U    58      51.055  59.990  49.154  1.00  0.00           C  
ATOM   1843  H5'   U    58      50.962  60.813  48.446  1.00  0.00           H  
ATOM   1844 H5''   U    58      50.398  60.233  49.989  1.00  0.00           H  
ATOM   1845  C4'   U    58      50.469  58.769  48.529  1.00  0.00           C  
ATOM   1846  H4'   U    58      49.454  59.124  48.350  1.00  0.00           H  
ATOM   1847  O4'   U    58      51.121  58.763  47.258  1.00  0.00           O  
ATOM   1848  C1'   U    58      51.851  57.493  47.243  1.00  0.00           C  
ATOM   1849  H1'   U    58      51.268  56.737  46.717  1.00  0.00           H  
ATOM   1850  N1    U    58      53.220  57.555  46.602  1.00  0.00           N  
ATOM   1851  C6    U    58      54.112  58.547  46.793  1.00  0.00           C  
ATOM   1852  H6    U    58      53.754  59.392  47.363  1.00  0.00           H  
ATOM   1853  C5    U    58      55.459  58.435  46.357  1.00  0.00           C  
ATOM   1854  H5    U    58      56.210  59.197  46.502  1.00  0.00           H  
ATOM   1855  C4    U    58      55.793  57.267  45.530  1.00  0.00           C  
ATOM   1856  O4    U    58      56.762  57.072  44.829  1.00  0.00           O  
ATOM   1857  N3    U    58      54.917  56.257  45.578  1.00  0.00           N  
ATOM   1858  H3    U    58      55.079  55.410  45.052  1.00  0.00           H  
ATOM   1859  C2    U    58      53.617  56.374  45.954  1.00  0.00           C  
ATOM   1860  O2    U    58      52.874  55.448  45.674  1.00  0.00           O  
ATOM   1861  C3'   U    58      50.516  57.515  49.266  1.00  0.00           C  
ATOM   1862  H3'   U    58      50.557  57.670  50.345  1.00  0.00           H  
ATOM   1863  C2'   U    58      51.931  57.024  48.675  1.00  0.00           C  
ATOM   1864  H2'   U    58      52.732  57.644  49.076  1.00  0.00           H  
ATOM   1865  O2'   U    58      52.189  55.613  48.779  1.00  0.00           O  
ATOM   1866 HO2'   U    58      53.125  55.421  48.684  1.00  0.00           H  
ATOM   1867  O3'   U    58      49.589  56.507  48.937  1.00  0.00           O  
ATOM   1868  P     C    59      48.329  56.242  49.792  1.00  0.00           P  
ATOM   1869  OP1   C    59      47.546  55.339  49.038  1.00  0.00           O  
ATOM   1870  OP2   C    59      47.823  57.621  50.116  1.00  0.00           O  
ATOM   1871  O5'   C    59      48.841  55.544  51.148  1.00  0.00           O  
ATOM   1872  C5'   C    59      49.019  54.106  51.061  1.00  0.00           C  
ATOM   1873  H5'   C    59      49.765  53.871  50.302  1.00  0.00           H  
ATOM   1874 H5''   C    59      48.170  53.549  50.665  1.00  0.00           H  
ATOM   1875  C4'   C    59      49.335  53.553  52.457  1.00  0.00           C  
ATOM   1876  H4'   C    59      49.673  52.516  52.447  1.00  0.00           H  
ATOM   1877  O4'   C    59      50.164  54.351  53.238  1.00  0.00           O  
ATOM   1878  C1'   C    59      49.872  54.068  54.563  1.00  0.00           C  
ATOM   1879  H1'   C    59      50.713  53.670  55.132  1.00  0.00           H  
ATOM   1880  N1    C    59      49.505  55.278  55.425  1.00  0.00           N  
ATOM   1881  C6    C    59      49.343  56.520  54.929  1.00  0.00           C  
ATOM   1882  H6    C    59      49.225  56.636  53.862  1.00  0.00           H  
ATOM   1883  C5    C    59      49.360  57.603  55.690  1.00  0.00           C  
ATOM   1884  H5    C    59      49.239  58.609  55.316  1.00  0.00           H  
ATOM   1885  C4    C    59      49.289  57.398  57.082  1.00  0.00           C  
ATOM   1886  N4    C    59      49.152  58.333  57.942  1.00  0.00           N  
ATOM   1887  H41   C    59      49.071  58.169  58.935  1.00  0.00           H  
ATOM   1888  H42   C    59      48.870  59.255  57.640  1.00  0.00           H  
ATOM   1889  N3    C    59      49.434  56.201  57.646  1.00  0.00           N  
ATOM   1890  C2    C    59      49.679  55.203  56.812  1.00  0.00           C  
ATOM   1891  O2    C    59      50.017  54.151  57.386  1.00  0.00           O  
ATOM   1892  C3'   C    59      48.081  53.484  53.299  1.00  0.00           C  
ATOM   1893  H3'   C    59      47.599  54.454  53.418  1.00  0.00           H  
ATOM   1894  C2'   C    59      48.679  53.135  54.596  1.00  0.00           C  
ATOM   1895  H2'   C    59      48.080  53.286  55.494  1.00  0.00           H  
ATOM   1896  O2'   C    59      49.188  51.778  54.610  1.00  0.00           O  
ATOM   1897 HO2'   C    59      48.580  51.167  54.187  1.00  0.00           H  
ATOM   1898  O3'   C    59      47.158  52.440  52.932  1.00  0.00           O  
ATOM   1899  P     A    60      45.605  52.748  52.903  1.00  0.00           P  
ATOM   1900  OP1   A    60      44.955  51.492  52.761  1.00  0.00           O  
ATOM   1901  OP2   A    60      45.274  53.828  51.951  1.00  0.00           O  
ATOM   1902  O5'   A    60      45.222  53.208  54.320  1.00  0.00           O  
ATOM   1903  C5'   A    60      45.538  52.472  55.513  1.00  0.00           C  
ATOM   1904  H5'   A    60      46.566  52.128  55.627  1.00  0.00           H  
ATOM   1905 H5''   A    60      44.916  51.584  55.630  1.00  0.00           H  
ATOM   1906  C4'   A    60      45.270  53.472  56.566  1.00  0.00           C  
ATOM   1907  H4'   A    60      45.507  53.014  57.527  1.00  0.00           H  
ATOM   1908  O4'   A    60      46.137  54.583  56.508  1.00  0.00           O  
ATOM   1909  C1'   A    60      45.520  55.685  57.251  1.00  0.00           C  
ATOM   1910  H1'   A    60      46.233  55.818  58.065  1.00  0.00           H  
ATOM   1911  N9    A    60      45.628  56.923  56.429  1.00  0.00           N  
ATOM   1912  C8    A    60      45.867  57.041  55.034  1.00  0.00           C  
ATOM   1913  H8    A    60      46.188  56.211  54.421  1.00  0.00           H  
ATOM   1914  N7    A    60      45.812  58.276  54.701  1.00  0.00           N  
ATOM   1915  C5    A    60      45.398  59.005  55.815  1.00  0.00           C  
ATOM   1916  C6    A    60      45.067  60.348  56.031  1.00  0.00           C  
ATOM   1917  N6    A    60      45.256  61.345  55.160  1.00  0.00           N  
ATOM   1918  H61   A    60      44.903  62.266  55.376  1.00  0.00           H  
ATOM   1919  H62   A    60      45.759  61.093  54.321  1.00  0.00           H  
ATOM   1920  N1    A    60      44.707  60.703  57.266  1.00  0.00           N  
ATOM   1921  C2    A    60      44.551  59.812  58.196  1.00  0.00           C  
ATOM   1922  H2    A    60      44.186  60.266  59.105  1.00  0.00           H  
ATOM   1923  N3    A    60      44.762  58.483  58.151  1.00  0.00           N  
ATOM   1924  C4    A    60      45.178  58.179  56.855  1.00  0.00           C  
ATOM   1925  C3'   A    60      43.907  54.057  56.526  1.00  0.00           C  
ATOM   1926  H3'   A    60      43.689  54.513  55.560  1.00  0.00           H  
ATOM   1927  C2'   A    60      44.094  55.262  57.486  1.00  0.00           C  
ATOM   1928  H2'   A    60      43.383  56.060  57.274  1.00  0.00           H  
ATOM   1929  O2'   A    60      44.113  54.830  58.874  1.00  0.00           O  
ATOM   1930 HO2'   A    60      43.811  53.920  58.839  1.00  0.00           H  
ATOM   1931  O3'   A    60      42.926  53.200  56.967  1.00  0.00           O  
ATOM   1932  P     C    61      41.475  53.304  56.306  1.00  0.00           P  
ATOM   1933  OP1   C    61      40.506  52.594  57.188  1.00  0.00           O  
ATOM   1934  OP2   C    61      41.604  52.911  54.882  1.00  0.00           O  
ATOM   1935  O5'   C    61      41.081  54.840  56.276  1.00  0.00           O  
ATOM   1936  C5'   C    61      40.666  55.631  57.399  1.00  0.00           C  
ATOM   1937  H5'   C    61      41.451  55.545  58.151  1.00  0.00           H  
ATOM   1938 H5''   C    61      39.699  55.181  57.622  1.00  0.00           H  
ATOM   1939  C4'   C    61      40.514  57.100  56.958  1.00  0.00           C  
ATOM   1940  H4'   C    61      39.950  57.533  57.784  1.00  0.00           H  
ATOM   1941  O4'   C    61      41.813  57.755  56.610  1.00  0.00           O  
ATOM   1942  C1'   C    61      41.470  58.634  55.564  1.00  0.00           C  
ATOM   1943  H1'   C    61      41.826  59.598  55.927  1.00  0.00           H  
ATOM   1944  N1    C    61      42.304  58.373  54.382  1.00  0.00           N  
ATOM   1945  C6    C    61      42.827  57.180  54.029  1.00  0.00           C  
ATOM   1946  H6    C    61      42.500  56.314  54.586  1.00  0.00           H  
ATOM   1947  C5    C    61      43.612  57.091  52.919  1.00  0.00           C  
ATOM   1948  H5    C    61      43.923  56.125  52.550  1.00  0.00           H  
ATOM   1949  C4    C    61      43.957  58.259  52.283  1.00  0.00           C  
ATOM   1950  N4    C    61      44.678  58.257  51.211  1.00  0.00           N  
ATOM   1951  H41   C    61      44.751  59.146  50.738  1.00  0.00           H  
ATOM   1952  H42   C    61      45.054  57.469  50.703  1.00  0.00           H  
ATOM   1953  N3    C    61      43.466  59.443  52.565  1.00  0.00           N  
ATOM   1954  C2    C    61      42.579  59.472  53.566  1.00  0.00           C  
ATOM   1955  O2    C    61      42.056  60.549  53.779  1.00  0.00           O  
ATOM   1956  C3'   C    61      39.623  57.207  55.685  1.00  0.00           C  
ATOM   1957  H3'   C    61      39.980  56.543  54.898  1.00  0.00           H  
ATOM   1958  C2'   C    61      39.935  58.595  55.242  1.00  0.00           C  
ATOM   1959  H2'   C    61      39.708  58.775  54.191  1.00  0.00           H  
ATOM   1960  O2'   C    61      39.388  59.602  56.093  1.00  0.00           O  
ATOM   1961 HO2'   C    61      38.478  59.347  56.259  1.00  0.00           H  
ATOM   1962  O3'   C    61      38.277  56.992  55.968  1.00  0.00           O  
ATOM   1963  P     U    62      37.201  56.523  54.883  1.00  0.00           P  
ATOM   1964  OP1   U    62      35.879  56.690  55.579  1.00  0.00           O  
ATOM   1965  OP2   U    62      37.609  55.175  54.418  1.00  0.00           O  
ATOM   1966  O5'   U    62      37.412  57.664  53.756  1.00  0.00           O  
ATOM   1967  C5'   U    62      36.770  59.001  53.958  1.00  0.00           C  
ATOM   1968  H5'   U    62      37.112  59.356  54.930  1.00  0.00           H  
ATOM   1969 H5''   U    62      35.687  58.903  54.024  1.00  0.00           H  
ATOM   1970  C4'   U    62      37.074  60.008  52.857  1.00  0.00           C  
ATOM   1971  H4'   U    62      36.769  60.970  53.269  1.00  0.00           H  
ATOM   1972  O4'   U    62      38.424  60.253  52.766  1.00  0.00           O  
ATOM   1973  C1'   U    62      38.655  60.808  51.481  1.00  0.00           C  
ATOM   1974  H1'   U    62      39.135  61.780  51.591  1.00  0.00           H  
ATOM   1975  N1    U    62      39.671  60.025  50.762  1.00  0.00           N  
ATOM   1976  C6    U    62      40.045  58.748  51.167  1.00  0.00           C  
ATOM   1977  H6    U    62      39.617  58.306  52.055  1.00  0.00           H  
ATOM   1978  C5    U    62      40.967  58.082  50.438  1.00  0.00           C  
ATOM   1979  H5    U    62      41.271  57.095  50.754  1.00  0.00           H  
ATOM   1980  C4    U    62      41.547  58.561  49.225  1.00  0.00           C  
ATOM   1981  O4    U    62      42.435  57.951  48.588  1.00  0.00           O  
ATOM   1982  N3    U    62      41.186  59.838  48.939  1.00  0.00           N  
ATOM   1983  H3    U    62      41.668  60.288  48.174  1.00  0.00           H  
ATOM   1984  C2    U    62      40.380  60.656  49.719  1.00  0.00           C  
ATOM   1985  O2    U    62      40.186  61.822  49.366  1.00  0.00           O  
ATOM   1986  C3'   U    62      36.495  59.857  51.481  1.00  0.00           C  
ATOM   1987  H3'   U    62      36.628  58.878  51.020  1.00  0.00           H  
ATOM   1988  C2'   U    62      37.346  60.872  50.718  1.00  0.00           C  
ATOM   1989  H2'   U    62      37.392  60.550  49.677  1.00  0.00           H  
ATOM   1990  O2'   U    62      36.765  62.178  50.786  1.00  0.00           O  
ATOM   1991 HO2'   U    62      35.886  62.088  50.411  1.00  0.00           H  
ATOM   1992  O3'   U    62      35.207  60.208  51.547  1.00  0.00           O  
ATOM   1993  P     G    63      34.272  59.630  50.366  1.00  0.00           P  
ATOM   1994  OP1   G    63      32.912  60.093  50.710  1.00  0.00           O  
ATOM   1995  OP2   G    63      34.486  58.215  50.177  1.00  0.00           O  
ATOM   1996  O5'   G    63      34.800  60.293  49.013  1.00  0.00           O  
ATOM   1997  C5'   G    63      34.288  61.634  48.815  1.00  0.00           C  
ATOM   1998  H5'   G    63      34.313  62.219  49.734  1.00  0.00           H  
ATOM   1999 H5''   G    63      33.270  61.527  48.441  1.00  0.00           H  
ATOM   2000  C4'   G    63      35.142  62.301  47.745  1.00  0.00           C  
ATOM   2001  H4'   G    63      34.836  63.343  47.656  1.00  0.00           H  
ATOM   2002  O4'   G    63      36.524  62.249  48.082  1.00  0.00           O  
ATOM   2003  C1'   G    63      37.270  62.240  46.840  1.00  0.00           C  
ATOM   2004  H1'   G    63      37.993  63.055  46.810  1.00  0.00           H  
ATOM   2005  N9    G    63      37.987  60.975  46.493  1.00  0.00           N  
ATOM   2006  C8    G    63      37.987  59.739  47.041  1.00  0.00           C  
ATOM   2007  H8    G    63      37.279  59.493  47.819  1.00  0.00           H  
ATOM   2008  N7    G    63      39.017  59.013  46.718  1.00  0.00           N  
ATOM   2009  C5    G    63      39.546  59.658  45.652  1.00  0.00           C  
ATOM   2010  C6    G    63      40.728  59.392  44.862  1.00  0.00           C  
ATOM   2011  O6    G    63      41.496  58.479  44.848  1.00  0.00           O  
ATOM   2012  N1    G    63      40.953  60.380  43.930  1.00  0.00           N  
ATOM   2013  H1    G    63      41.712  60.166  43.299  1.00  0.00           H  
ATOM   2014  C2    G    63      40.210  61.452  43.787  1.00  0.00           C  
ATOM   2015  N2    G    63      40.496  62.260  42.826  1.00  0.00           N  
ATOM   2016  H21   G    63      41.306  62.142  42.234  1.00  0.00           H  
ATOM   2017  H22   G    63      39.893  63.059  42.690  1.00  0.00           H  
ATOM   2018  N3    G    63      39.262  61.868  44.647  1.00  0.00           N  
ATOM   2019  C4    G    63      38.949  60.869  45.551  1.00  0.00           C  
ATOM   2020  C3'   G    63      35.091  61.670  46.394  1.00  0.00           C  
ATOM   2021  H3'   G    63      35.370  60.621  46.494  1.00  0.00           H  
ATOM   2022  C2'   G    63      36.230  62.515  45.734  1.00  0.00           C  
ATOM   2023  H2'   G    63      36.609  62.080  44.809  1.00  0.00           H  
ATOM   2024  O2'   G    63      35.927  63.911  45.584  1.00  0.00           O  
ATOM   2025 HO2'   G    63      36.787  64.329  45.493  1.00  0.00           H  
ATOM   2026  O3'   G    63      33.917  61.956  45.639  1.00  0.00           O  
ATOM   2027  P     U    64      33.543  60.952  44.439  1.00  0.00           P  
ATOM   2028  OP1   U    64      32.142  61.223  44.087  1.00  0.00           O  
ATOM   2029  OP2   U    64      33.958  59.635  44.905  1.00  0.00           O  
ATOM   2030  O5'   U    64      34.474  61.288  43.232  1.00  0.00           O  
ATOM   2031  C5'   U    64      34.335  62.528  42.636  1.00  0.00           C  
ATOM   2032  H5'   U    64      34.322  63.392  43.301  1.00  0.00           H  
ATOM   2033 H5''   U    64      33.395  62.652  42.098  1.00  0.00           H  
ATOM   2034  C4'   U    64      35.386  62.693  41.549  1.00  0.00           C  
ATOM   2035  H4'   U    64      35.218  63.720  41.224  1.00  0.00           H  
ATOM   2036  O4'   U    64      36.702  62.468  42.022  1.00  0.00           O  
ATOM   2037  C1'   U    64      37.492  61.852  41.032  1.00  0.00           C  
ATOM   2038  H1'   U    64      38.297  62.569  40.870  1.00  0.00           H  
ATOM   2039  N1    U    64      37.927  60.514  41.330  1.00  0.00           N  
ATOM   2040  C6    U    64      37.359  59.942  42.448  1.00  0.00           C  
ATOM   2041  H6    U    64      36.555  60.454  42.955  1.00  0.00           H  
ATOM   2042  C5    U    64      37.798  58.785  43.004  1.00  0.00           C  
ATOM   2043  H5    U    64      37.264  58.391  43.856  1.00  0.00           H  
ATOM   2044  C4    U    64      38.842  58.001  42.386  1.00  0.00           C  
ATOM   2045  O4    U    64      39.284  56.917  42.805  1.00  0.00           O  
ATOM   2046  N3    U    64      39.415  58.639  41.262  1.00  0.00           N  
ATOM   2047  H3    U    64      40.166  58.127  40.822  1.00  0.00           H  
ATOM   2048  C2    U    64      39.056  59.888  40.765  1.00  0.00           C  
ATOM   2049  O2    U    64      39.761  60.397  39.929  1.00  0.00           O  
ATOM   2050  C3'   U    64      35.213  61.569  40.506  1.00  0.00           C  
ATOM   2051  H3'   U    64      35.199  60.598  41.001  1.00  0.00           H  
ATOM   2052  C2'   U    64      36.627  61.702  39.812  1.00  0.00           C  
ATOM   2053  H2'   U    64      36.942  60.812  39.269  1.00  0.00           H  
ATOM   2054  O2'   U    64      36.757  62.888  38.960  1.00  0.00           O  
ATOM   2055 HO2'   U    64      37.683  63.060  38.770  1.00  0.00           H  
ATOM   2056  O3'   U    64      34.256  61.948  39.524  1.00  0.00           O  
ATOM   2057  P     G    65      33.503  60.829  38.703  1.00  0.00           P  
ATOM   2058  OP1   G    65      32.446  61.419  37.882  1.00  0.00           O  
ATOM   2059  OP2   G    65      33.195  59.740  39.628  1.00  0.00           O  
ATOM   2060  O5'   G    65      34.657  60.281  37.722  1.00  0.00           O  
ATOM   2061  C5'   G    65      35.041  61.175  36.633  1.00  0.00           C  
ATOM   2062  H5'   G    65      35.454  62.111  37.008  1.00  0.00           H  
ATOM   2063 H5''   G    65      34.191  61.339  35.971  1.00  0.00           H  
ATOM   2064  C4'   G    65      36.247  60.628  35.957  1.00  0.00           C  
ATOM   2065  H4'   G    65      36.536  61.275  35.129  1.00  0.00           H  
ATOM   2066  O4'   G    65      37.329  60.430  36.858  1.00  0.00           O  
ATOM   2067  C1'   G    65      38.113  59.341  36.456  1.00  0.00           C  
ATOM   2068  H1'   G    65      39.148  59.646  36.303  1.00  0.00           H  
ATOM   2069  N9    G    65      38.118  58.374  37.588  1.00  0.00           N  
ATOM   2070  C8    G    65      37.063  58.153  38.456  1.00  0.00           C  
ATOM   2071  H8    G    65      36.103  58.646  38.492  1.00  0.00           H  
ATOM   2072  N7    G    65      37.330  57.234  39.365  1.00  0.00           N  
ATOM   2073  C5    G    65      38.566  56.735  38.949  1.00  0.00           C  
ATOM   2074  C6    G    65      39.356  55.597  39.438  1.00  0.00           C  
ATOM   2075  O6    G    65      39.237  54.898  40.500  1.00  0.00           O  
ATOM   2076  N1    G    65      40.414  55.271  38.578  1.00  0.00           N  
ATOM   2077  H1    G    65      41.107  54.585  38.842  1.00  0.00           H  
ATOM   2078  C2    G    65      40.736  56.006  37.496  1.00  0.00           C  
ATOM   2079  N2    G    65      41.525  55.361  36.713  1.00  0.00           N  
ATOM   2080  H21   G    65      41.853  54.429  36.923  1.00  0.00           H  
ATOM   2081  H22   G    65      41.759  55.670  35.781  1.00  0.00           H  
ATOM   2082  N3    G    65      40.032  57.043  37.014  1.00  0.00           N  
ATOM   2083  C4    G    65      39.003  57.377  37.826  1.00  0.00           C  
ATOM   2084  C3'   G    65      35.979  59.249  35.422  1.00  0.00           C  
ATOM   2085  H3'   G    65      35.542  58.657  36.226  1.00  0.00           H  
ATOM   2086  C2'   G    65      37.409  58.827  35.213  1.00  0.00           C  
ATOM   2087  H2'   G    65      37.466  57.738  35.236  1.00  0.00           H  
ATOM   2088  O2'   G    65      37.953  59.338  33.998  1.00  0.00           O  
ATOM   2089 HO2'   G    65      37.164  59.101  33.507  1.00  0.00           H  
ATOM   2090  O3'   G    65      35.231  59.199  34.186  1.00  0.00           O  
ATOM   2091  P     U    66      34.368  57.923  33.846  1.00  0.00           P  
ATOM   2092  OP1   U    66      33.876  58.067  32.464  1.00  0.00           O  
ATOM   2093  OP2   U    66      33.398  57.713  34.947  1.00  0.00           O  
ATOM   2094  O5'   U    66      35.500  56.797  33.889  1.00  0.00           O  
ATOM   2095  C5'   U    66      36.357  56.654  32.798  1.00  0.00           C  
ATOM   2096  H5'   U    66      36.918  57.586  32.731  1.00  0.00           H  
ATOM   2097 H5''   U    66      35.848  56.526  31.842  1.00  0.00           H  
ATOM   2098  C4'   U    66      37.307  55.538  32.850  1.00  0.00           C  
ATOM   2099  H4'   U    66      38.062  55.736  32.089  1.00  0.00           H  
ATOM   2100  O4'   U    66      37.965  55.630  34.120  1.00  0.00           O  
ATOM   2101  C1'   U    66      38.271  54.259  34.550  1.00  0.00           C  
ATOM   2102  H1'   U    66      39.352  54.124  34.588  1.00  0.00           H  
ATOM   2103  N1    U    66      37.663  53.957  35.880  1.00  0.00           N  
ATOM   2104  C6    U    66      36.523  54.669  36.302  1.00  0.00           C  
ATOM   2105  H6    U    66      36.090  55.422  35.660  1.00  0.00           H  
ATOM   2106  C5    U    66      35.944  54.426  37.490  1.00  0.00           C  
ATOM   2107  H5    U    66      35.099  54.998  37.845  1.00  0.00           H  
ATOM   2108  C4    U    66      36.524  53.385  38.370  1.00  0.00           C  
ATOM   2109  O4    U    66      36.017  53.065  39.413  1.00  0.00           O  
ATOM   2110  N3    U    66      37.723  52.801  37.940  1.00  0.00           N  
ATOM   2111  H3    U    66      38.138  52.084  38.518  1.00  0.00           H  
ATOM   2112  C2    U    66      38.292  53.006  36.738  1.00  0.00           C  
ATOM   2113  O2    U    66      39.275  52.280  36.367  1.00  0.00           O  
ATOM   2114  C3'   U    66      36.747  54.105  32.635  1.00  0.00           C  
ATOM   2115  H3'   U    66      35.728  54.059  33.019  1.00  0.00           H  
ATOM   2116  C2'   U    66      37.743  53.257  33.456  1.00  0.00           C  
ATOM   2117  H2'   U    66      37.269  52.388  33.911  1.00  0.00           H  
ATOM   2118  O2'   U    66      38.789  52.959  32.587  1.00  0.00           O  
ATOM   2119 HO2'   U    66      38.473  53.212  31.716  1.00  0.00           H  
ATOM   2120  O3'   U    66      36.802  53.727  31.219  1.00  0.00           O  
ATOM   2121  P     C    67      36.184  52.354  30.651  1.00  0.00           P  
ATOM   2122  OP1   C    67      36.622  52.335  29.277  1.00  0.00           O  
ATOM   2123  OP2   C    67      34.755  52.201  30.961  1.00  0.00           O  
ATOM   2124  O5'   C    67      36.840  51.171  31.464  1.00  0.00           O  
ATOM   2125  C5'   C    67      37.775  50.331  30.892  1.00  0.00           C  
ATOM   2126  H5'   C    67      38.658  50.939  30.692  1.00  0.00           H  
ATOM   2127 H5''   C    67      37.424  49.897  29.955  1.00  0.00           H  
ATOM   2128  C4'   C    67      38.279  49.178  31.743  1.00  0.00           C  
ATOM   2129  H4'   C    67      39.063  48.585  31.272  1.00  0.00           H  
ATOM   2130  O4'   C    67      38.769  49.727  32.991  1.00  0.00           O  
ATOM   2131  C1'   C    67      38.755  48.656  33.913  1.00  0.00           C  
ATOM   2132  H1'   C    67      39.767  48.267  34.030  1.00  0.00           H  
ATOM   2133  N1    C    67      38.066  49.083  35.114  1.00  0.00           N  
ATOM   2134  C6    C    67      36.973  49.974  35.088  1.00  0.00           C  
ATOM   2135  H6    C    67      36.624  50.222  34.096  1.00  0.00           H  
ATOM   2136  C5    C    67      36.261  50.315  36.201  1.00  0.00           C  
ATOM   2137  H5    C    67      35.410  50.977  36.146  1.00  0.00           H  
ATOM   2138  C4    C    67      36.646  49.694  37.387  1.00  0.00           C  
ATOM   2139  N4    C    67      35.961  49.762  38.504  1.00  0.00           N  
ATOM   2140  H41   C    67      36.236  49.158  39.266  1.00  0.00           H  
ATOM   2141  H42   C    67      35.123  50.323  38.542  1.00  0.00           H  
ATOM   2142  N3    C    67      37.696  48.858  37.454  1.00  0.00           N  
ATOM   2143  C2    C    67      38.444  48.588  36.365  1.00  0.00           C  
ATOM   2144  O2    C    67      39.405  47.859  36.491  1.00  0.00           O  
ATOM   2145  C3'   C    67      37.143  48.243  32.181  1.00  0.00           C  
ATOM   2146  H3'   C    67      36.282  48.854  32.452  1.00  0.00           H  
ATOM   2147  C2'   C    67      37.873  47.536  33.317  1.00  0.00           C  
ATOM   2148  H2'   C    67      37.108  47.149  33.990  1.00  0.00           H  
ATOM   2149  O2'   C    67      38.700  46.538  32.945  1.00  0.00           O  
ATOM   2150 HO2'   C    67      38.115  45.837  32.648  1.00  0.00           H  
ATOM   2151  O3'   C    67      36.773  47.363  31.143  1.00  0.00           O  
ATOM   2152  P     C    68      35.615  46.313  31.362  1.00  0.00           P  
ATOM   2153  OP1   C    68      35.305  45.751  29.993  1.00  0.00           O  
ATOM   2154  OP2   C    68      34.426  46.816  32.129  1.00  0.00           O  
ATOM   2155  O5'   C    68      36.126  45.160  32.311  1.00  0.00           O  
ATOM   2156  C5'   C    68      36.794  44.044  31.919  1.00  0.00           C  
ATOM   2157  H5'   C    68      37.734  44.402  31.500  1.00  0.00           H  
ATOM   2158 H5''   C    68      36.136  43.616  31.163  1.00  0.00           H  
ATOM   2159  C4'   C    68      37.042  43.019  33.042  1.00  0.00           C  
ATOM   2160  H4'   C    68      37.609  42.129  32.766  1.00  0.00           H  
ATOM   2161  O4'   C    68      37.656  43.476  34.230  1.00  0.00           O  
ATOM   2162  C1'   C    68      37.114  42.698  35.367  1.00  0.00           C  
ATOM   2163  H1'   C    68      37.834  41.925  35.633  1.00  0.00           H  
ATOM   2164  N1    C    68      36.863  43.609  36.479  1.00  0.00           N  
ATOM   2165  C6    C    68      36.221  44.785  36.320  1.00  0.00           C  
ATOM   2166  H6    C    68      36.028  45.101  35.306  1.00  0.00           H  
ATOM   2167  C5    C    68      35.856  45.423  37.464  1.00  0.00           C  
ATOM   2168  H5    C    68      35.315  46.352  37.364  1.00  0.00           H  
ATOM   2169  C4    C    68      36.110  44.829  38.730  1.00  0.00           C  
ATOM   2170  N4    C    68      35.500  45.376  39.730  1.00  0.00           N  
ATOM   2171  H41   C    68      35.539  44.925  40.633  1.00  0.00           H  
ATOM   2172  H42   C    68      34.924  46.191  39.576  1.00  0.00           H  
ATOM   2173  N3    C    68      36.825  43.776  38.873  1.00  0.00           N  
ATOM   2174  C2    C    68      37.347  43.210  37.745  1.00  0.00           C  
ATOM   2175  O2    C    68      38.098  42.249  37.790  1.00  0.00           O  
ATOM   2176  C3'   C    68      35.663  42.586  33.513  1.00  0.00           C  
ATOM   2177  H3'   C    68      34.923  43.385  33.522  1.00  0.00           H  
ATOM   2178  C2'   C    68      35.798  42.073  34.915  1.00  0.00           C  
ATOM   2179  H2'   C    68      34.925  42.307  35.524  1.00  0.00           H  
ATOM   2180  O2'   C    68      35.969  40.701  35.040  1.00  0.00           O  
ATOM   2181 HO2'   C    68      35.392  40.253  34.416  1.00  0.00           H  
ATOM   2182  O3'   C    68      35.083  41.623  32.595  1.00  0.00           O  
ATOM   2183  P     G    69      33.490  41.376  32.393  1.00  0.00           P  
ATOM   2184  OP1   G    69      33.343  40.649  31.072  1.00  0.00           O  
ATOM   2185  OP2   G    69      32.732  42.624  32.649  1.00  0.00           O  
ATOM   2186  O5'   G    69      33.268  40.315  33.619  1.00  0.00           O  
ATOM   2187  C5'   G    69      33.615  38.902  33.393  1.00  0.00           C  
ATOM   2188  H5'   G    69      34.658  38.712  33.141  1.00  0.00           H  
ATOM   2189 H5''   G    69      33.071  38.627  32.489  1.00  0.00           H  
ATOM   2190  C4'   G    69      33.151  38.115  34.570  1.00  0.00           C  
ATOM   2191  H4'   G    69      33.386  37.079  34.329  1.00  0.00           H  
ATOM   2192  O4'   G    69      33.928  38.598  35.650  1.00  0.00           O  
ATOM   2193  C1'   G    69      33.094  38.925  36.750  1.00  0.00           C  
ATOM   2194  H1'   G    69      33.515  38.423  37.621  1.00  0.00           H  
ATOM   2195  N9    G    69      33.005  40.424  37.008  1.00  0.00           N  
ATOM   2196  C8    G    69      32.167  41.359  36.474  1.00  0.00           C  
ATOM   2197  H8    G    69      31.580  41.105  35.603  1.00  0.00           H  
ATOM   2198  N7    G    69      31.988  42.477  37.139  1.00  0.00           N  
ATOM   2199  C5    G    69      32.841  42.214  38.313  1.00  0.00           C  
ATOM   2200  C6    G    69      33.095  43.029  39.457  1.00  0.00           C  
ATOM   2201  O6    G    69      32.551  44.140  39.806  1.00  0.00           O  
ATOM   2202  N1    G    69      34.004  42.421  40.305  1.00  0.00           N  
ATOM   2203  H1    G    69      34.226  42.868  41.183  1.00  0.00           H  
ATOM   2204  C2    G    69      34.661  41.235  40.000  1.00  0.00           C  
ATOM   2205  N2    G    69      35.600  40.825  40.822  1.00  0.00           N  
ATOM   2206  H21   G    69      35.894  41.422  41.581  1.00  0.00           H  
ATOM   2207  H22   G    69      36.093  39.960  40.651  1.00  0.00           H  
ATOM   2208  N3    G    69      34.439  40.495  38.947  1.00  0.00           N  
ATOM   2209  C4    G    69      33.578  41.063  38.105  1.00  0.00           C  
ATOM   2210  C3'   G    69      31.655  38.161  34.973  1.00  0.00           C  
ATOM   2211  H3'   G    69      31.213  39.052  34.528  1.00  0.00           H  
ATOM   2212  C2'   G    69      31.715  38.256  36.459  1.00  0.00           C  
ATOM   2213  H2'   G    69      30.845  38.748  36.893  1.00  0.00           H  
ATOM   2214  O2'   G    69      31.753  36.979  37.041  1.00  0.00           O  
ATOM   2215 HO2'   G    69      31.358  36.396  36.388  1.00  0.00           H  
ATOM   2216  O3'   G    69      30.955  36.944  34.617  1.00  0.00           O  
ATOM   2217  P     C    70      30.224  36.807  33.208  1.00  0.00           P  
ATOM   2218  OP1   C    70      31.252  36.571  32.158  1.00  0.00           O  
ATOM   2219  OP2   C    70      29.199  37.892  33.086  1.00  0.00           O  
ATOM   2220  O5'   C    70      29.372  35.446  33.374  1.00  0.00           O  
ATOM   2221  C5'   C    70      28.047  35.328  33.842  1.00  0.00           C  
ATOM   2222  H5'   C    70      27.559  34.411  33.510  1.00  0.00           H  
ATOM   2223 H5''   C    70      27.454  36.178  33.504  1.00  0.00           H  
ATOM   2224  C4'   C    70      28.123  35.335  35.323  1.00  0.00           C  
ATOM   2225  H4'   C    70      28.559  36.251  35.722  1.00  0.00           H  
ATOM   2226  O4'   C    70      26.807  35.130  35.908  1.00  0.00           O  
ATOM   2227  C1'   C    70      26.914  34.258  37.004  1.00  0.00           C  
ATOM   2228  H1'   C    70      26.694  34.852  37.892  1.00  0.00           H  
ATOM   2229  N1    C    70      26.022  33.118  36.923  1.00  0.00           N  
ATOM   2230  C6    C    70      25.222  32.913  35.800  1.00  0.00           C  
ATOM   2231  H6    C    70      25.308  33.553  34.935  1.00  0.00           H  
ATOM   2232  C5    C    70      24.436  31.842  35.685  1.00  0.00           C  
ATOM   2233  H5    C    70      23.797  31.611  34.846  1.00  0.00           H  
ATOM   2234  C4    C    70      24.369  30.988  36.822  1.00  0.00           C  
ATOM   2235  N4    C    70      23.449  30.046  36.821  1.00  0.00           N  
ATOM   2236  H41   C    70      23.129  29.597  37.668  1.00  0.00           H  
ATOM   2237  H42   C    70      22.988  29.951  35.928  1.00  0.00           H  
ATOM   2238  N3    C    70      25.144  31.089  37.901  1.00  0.00           N  
ATOM   2239  C2    C    70      25.996  32.156  37.950  1.00  0.00           C  
ATOM   2240  O2    C    70      26.721  32.106  38.965  1.00  0.00           O  
ATOM   2241  C3'   C    70      29.012  34.232  35.916  1.00  0.00           C  
ATOM   2242  H3'   C    70      28.799  33.360  35.297  1.00  0.00           H  
ATOM   2243  C2'   C    70      28.367  33.866  37.282  1.00  0.00           C  
ATOM   2244  H2'   C    70      28.302  32.795  37.475  1.00  0.00           H  
ATOM   2245  O2'   C    70      28.816  34.675  38.302  1.00  0.00           O  
ATOM   2246 HO2'   C    70      29.765  34.788  38.206  1.00  0.00           H  
ATOM   2247  O3'   C    70      30.358  34.472  36.102  1.00  0.00           O  
ATOM   2248  P     G    71      31.457  33.374  35.938  1.00  0.00           P  
ATOM   2249  OP1   G    71      32.776  33.947  36.233  1.00  0.00           O  
ATOM   2250  OP2   G    71      31.335  32.815  34.599  1.00  0.00           O  
ATOM   2251  O5'   G    71      31.119  32.200  36.917  1.00  0.00           O  
ATOM   2252  C5'   G    71      31.825  31.828  38.111  1.00  0.00           C  
ATOM   2253  H5'   G    71      31.806  32.578  38.901  1.00  0.00           H  
ATOM   2254 H5''   G    71      32.870  31.707  37.825  1.00  0.00           H  
ATOM   2255  C4'   G    71      31.291  30.486  38.603  1.00  0.00           C  
ATOM   2256  H4'   G    71      31.794  30.265  39.545  1.00  0.00           H  
ATOM   2257  O4'   G    71      29.896  30.560  38.749  1.00  0.00           O  
ATOM   2258  C1'   G    71      29.412  29.258  38.424  1.00  0.00           C  
ATOM   2259  H1'   G    71      28.934  28.842  39.312  1.00  0.00           H  
ATOM   2260  N9    G    71      28.408  29.414  37.367  1.00  0.00           N  
ATOM   2261  C8    G    71      28.270  30.380  36.388  1.00  0.00           C  
ATOM   2262  H8    G    71      28.910  31.244  36.284  1.00  0.00           H  
ATOM   2263  N7    G    71      27.262  30.151  35.572  1.00  0.00           N  
ATOM   2264  C5    G    71      26.799  28.830  36.008  1.00  0.00           C  
ATOM   2265  C6    G    71      25.806  27.985  35.415  1.00  0.00           C  
ATOM   2266  O6    G    71      25.016  28.136  34.498  1.00  0.00           O  
ATOM   2267  N1    G    71      25.632  26.816  36.147  1.00  0.00           N  
ATOM   2268  H1    G    71      24.969  26.186  35.718  1.00  0.00           H  
ATOM   2269  C2    G    71      26.185  26.507  37.363  1.00  0.00           C  
ATOM   2270  N2    G    71      25.869  25.297  37.814  1.00  0.00           N  
ATOM   2271  H21   G    71      25.216  24.731  37.292  1.00  0.00           H  
ATOM   2272  H22   G    71      26.402  24.885  38.567  1.00  0.00           H  
ATOM   2273  N3    G    71      27.139  27.289  37.910  1.00  0.00           N  
ATOM   2274  C4    G    71      27.398  28.413  37.156  1.00  0.00           C  
ATOM   2275  C3'   G    71      31.607  29.397  37.680  1.00  0.00           C  
ATOM   2276  H3'   G    71      31.447  29.755  36.663  1.00  0.00           H  
ATOM   2277  C2'   G    71      30.556  28.344  38.003  1.00  0.00           C  
ATOM   2278  H2'   G    71      30.312  27.844  37.066  1.00  0.00           H  
ATOM   2279  O2'   G    71      30.796  27.388  38.969  1.00  0.00           O  
ATOM   2280 HO2'   G    71      31.231  26.628  38.575  1.00  0.00           H  
ATOM   2281  O3'   G    71      32.972  29.072  37.884  1.00  0.00           O  
ATOM   2282  P     C    72      33.744  28.327  36.711  1.00  0.00           P  
ATOM   2283  OP1   C    72      35.152  28.352  37.076  1.00  0.00           O  
ATOM   2284  OP2   C    72      33.239  28.849  35.418  1.00  0.00           O  
ATOM   2285  O5'   C    72      33.159  26.835  36.793  1.00  0.00           O  
ATOM   2286  C5'   C    72      33.604  25.814  37.669  1.00  0.00           C  
ATOM   2287  H5'   C    72      33.436  26.256  38.651  1.00  0.00           H  
ATOM   2288 H5''   C    72      34.658  25.546  37.588  1.00  0.00           H  
ATOM   2289  C4'   C    72      32.785  24.562  37.523  1.00  0.00           C  
ATOM   2290  H4'   C    72      33.016  23.869  38.333  1.00  0.00           H  
ATOM   2291  O4'   C    72      31.402  24.872  37.509  1.00  0.00           O  
ATOM   2292  C1'   C    72      30.716  23.997  36.632  1.00  0.00           C  
ATOM   2293  H1'   C    72      30.056  23.338  37.197  1.00  0.00           H  
ATOM   2294  N1    C    72      29.975  24.835  35.635  1.00  0.00           N  
ATOM   2295  C6    C    72      30.536  25.943  35.031  1.00  0.00           C  
ATOM   2296  H6    C    72      31.549  26.248  35.249  1.00  0.00           H  
ATOM   2297  C5    C    72      29.773  26.786  34.271  1.00  0.00           C  
ATOM   2298  H5    C    72      30.134  27.678  33.781  1.00  0.00           H  
ATOM   2299  C4    C    72      28.444  26.410  34.100  1.00  0.00           C  
ATOM   2300  N4    C    72      27.685  27.115  33.375  1.00  0.00           N  
ATOM   2301  H41   C    72      26.702  26.882  33.375  1.00  0.00           H  
ATOM   2302  H42   C    72      27.962  28.036  33.066  1.00  0.00           H  
ATOM   2303  N3    C    72      27.906  25.216  34.450  1.00  0.00           N  
ATOM   2304  C2    C    72      28.723  24.419  35.179  1.00  0.00           C  
ATOM   2305  O2    C    72      28.258  23.285  35.427  1.00  0.00           O  
ATOM   2306  C3'   C    72      33.023  23.959  36.152  1.00  0.00           C  
ATOM   2307  H3'   C    72      33.046  24.763  35.416  1.00  0.00           H  
ATOM   2308  C2'   C    72      31.779  23.144  35.923  1.00  0.00           C  
ATOM   2309  H2'   C    72      31.763  23.029  34.840  1.00  0.00           H  
ATOM   2310  O2'   C    72      31.899  21.935  36.613  1.00  0.00           O  
ATOM   2311 HO2'   C    72      32.829  21.929  36.848  1.00  0.00           H  
ATOM   2312  O3'   C    72      34.118  23.097  36.193  1.00  0.00           O  
ATOM   2313  P     A    73      34.933  22.734  34.882  1.00  0.00           P  
ATOM   2314  OP1   A    73      36.005  21.865  35.305  1.00  0.00           O  
ATOM   2315  OP2   A    73      35.256  23.961  34.203  1.00  0.00           O  
ATOM   2316  O5'   A    73      33.955  21.941  33.826  1.00  0.00           O  
ATOM   2317  C5'   A    73      33.468  20.587  33.982  1.00  0.00           C  
ATOM   2318  H5'   A    73      33.071  20.439  34.986  1.00  0.00           H  
ATOM   2319 H5''   A    73      34.285  19.889  33.798  1.00  0.00           H  
ATOM   2320  C4'   A    73      32.383  20.158  33.003  1.00  0.00           C  
ATOM   2321  H4'   A    73      32.177  19.099  33.155  1.00  0.00           H  
ATOM   2322  O4'   A    73      31.166  20.828  33.245  1.00  0.00           O  
ATOM   2323  C1'   A    73      30.359  20.832  32.022  1.00  0.00           C  
ATOM   2324  H1'   A    73      29.412  20.362  32.287  1.00  0.00           H  
ATOM   2325  N9    A    73      30.151  22.261  31.737  1.00  0.00           N  
ATOM   2326  C8    A    73      30.669  23.322  32.343  1.00  0.00           C  
ATOM   2327  H8    A    73      31.514  23.230  33.009  1.00  0.00           H  
ATOM   2328  N7    A    73      30.287  24.469  31.933  1.00  0.00           N  
ATOM   2329  C5    A    73      29.336  24.176  30.976  1.00  0.00           C  
ATOM   2330  C6    A    73      28.504  24.911  30.071  1.00  0.00           C  
ATOM   2331  N6    A    73      28.102  26.164  30.129  1.00  0.00           N  
ATOM   2332  H61   A    73      27.232  26.475  29.721  1.00  0.00           H  
ATOM   2333  H62   A    73      28.444  26.760  30.869  1.00  0.00           H  
ATOM   2334  N1    A    73      27.657  24.231  29.297  1.00  0.00           N  
ATOM   2335  C2    A    73      27.704  22.874  29.266  1.00  0.00           C  
ATOM   2336  H2    A    73      27.052  22.412  28.538  1.00  0.00           H  
ATOM   2337  N3    A    73      28.442  22.037  29.964  1.00  0.00           N  
ATOM   2338  C4    A    73      29.319  22.796  30.776  1.00  0.00           C  
ATOM   2339  C3'   A    73      32.712  20.470  31.536  1.00  0.00           C  
ATOM   2340  H3'   A    73      32.954  21.530  31.465  1.00  0.00           H  
ATOM   2341  C2'   A    73      31.309  20.261  30.888  1.00  0.00           C  
ATOM   2342  H2'   A    73      31.137  20.761  29.935  1.00  0.00           H  
ATOM   2343  O2'   A    73      30.935  18.824  30.791  1.00  0.00           O  
ATOM   2344 HO2'   A    73      30.160  18.867  30.226  1.00  0.00           H  
ATOM   2345  O3'   A    73      33.654  19.523  30.945  1.00  0.00           O  
ATOM   2346  P     U    74      34.455  20.058  29.669  1.00  0.00           P  
ATOM   2347  OP1   U    74      35.362  18.915  29.281  1.00  0.00           O  
ATOM   2348  OP2   U    74      35.081  21.386  29.975  1.00  0.00           O  
ATOM   2349  O5'   U    74      33.374  20.299  28.446  1.00  0.00           O  
ATOM   2350  C5'   U    74      32.671  19.143  27.944  1.00  0.00           C  
ATOM   2351  H5'   U    74      32.095  18.846  28.820  1.00  0.00           H  
ATOM   2352 H5''   U    74      33.442  18.411  27.704  1.00  0.00           H  
ATOM   2353  C4'   U    74      31.694  19.464  26.745  1.00  0.00           C  
ATOM   2354  H4'   U    74      31.219  18.550  26.388  1.00  0.00           H  
ATOM   2355  O4'   U    74      30.754  20.396  27.151  1.00  0.00           O  
ATOM   2356  C1'   U    74      30.283  21.164  25.957  1.00  0.00           C  
ATOM   2357  H1'   U    74      29.278  20.821  25.706  1.00  0.00           H  
ATOM   2358  N1    U    74      30.181  22.564  26.476  1.00  0.00           N  
ATOM   2359  C6    U    74      31.144  23.043  27.317  1.00  0.00           C  
ATOM   2360  H6    U    74      31.936  22.417  27.701  1.00  0.00           H  
ATOM   2361  C5    U    74      31.138  24.357  27.642  1.00  0.00           C  
ATOM   2362  H5    U    74      31.908  24.749  28.290  1.00  0.00           H  
ATOM   2363  C4    U    74      30.129  25.334  27.177  1.00  0.00           C  
ATOM   2364  O4    U    74      30.201  26.577  27.346  1.00  0.00           O  
ATOM   2365  N3    U    74      29.178  24.721  26.391  1.00  0.00           N  
ATOM   2366  H3    U    74      28.474  25.312  25.971  1.00  0.00           H  
ATOM   2367  C2    U    74      29.155  23.362  25.999  1.00  0.00           C  
ATOM   2368  O2    U    74      28.277  22.942  25.263  1.00  0.00           O  
ATOM   2369  C3'   U    74      32.419  20.206  25.647  1.00  0.00           C  
ATOM   2370  H3'   U    74      32.977  21.041  26.073  1.00  0.00           H  
ATOM   2371  C2'   U    74      31.240  20.873  24.779  1.00  0.00           C  
ATOM   2372  H2'   U    74      31.571  21.784  24.280  1.00  0.00           H  
ATOM   2373  O2'   U    74      30.625  19.974  23.915  1.00  0.00           O  
ATOM   2374 HO2'   U    74      31.198  19.598  23.242  1.00  0.00           H  
ATOM   2375  O3'   U    74      33.360  19.429  24.921  1.00  0.00           O  
ATOM   2376  P     U    75      34.305  19.992  23.809  1.00  0.00           P  
ATOM   2377  OP1   U    75      35.431  19.101  23.748  1.00  0.00           O  
ATOM   2378  OP2   U    75      34.547  21.478  24.097  1.00  0.00           O  
ATOM   2379  O5'   U    75      33.387  19.944  22.486  1.00  0.00           O  
ATOM   2380  C5'   U    75      33.141  18.673  21.871  1.00  0.00           C  
ATOM   2381  H5'   U    75      33.072  17.907  22.643  1.00  0.00           H  
ATOM   2382 H5''   U    75      34.050  18.465  21.305  1.00  0.00           H  
ATOM   2383  C4'   U    75      32.088  18.722  20.795  1.00  0.00           C  
ATOM   2384  H4'   U    75      31.859  17.686  20.544  1.00  0.00           H  
ATOM   2385  O4'   U    75      30.946  19.219  21.332  1.00  0.00           O  
ATOM   2386  C1'   U    75      30.230  19.913  20.294  1.00  0.00           C  
ATOM   2387  H1'   U    75      29.227  19.511  20.149  1.00  0.00           H  
ATOM   2388  N1    U    75      30.097  21.393  20.526  1.00  0.00           N  
ATOM   2389  C6    U    75      31.040  22.104  21.162  1.00  0.00           C  
ATOM   2390  H6    U    75      31.922  21.626  21.561  1.00  0.00           H  
ATOM   2391  C5    U    75      30.965  23.452  21.371  1.00  0.00           C  
ATOM   2392  H5    U    75      31.776  24.000  21.827  1.00  0.00           H  
ATOM   2393  C4    U    75      29.728  24.174  21.031  1.00  0.00           C  
ATOM   2394  O4    U    75      29.467  25.353  21.124  1.00  0.00           O  
ATOM   2395  N3    U    75      28.742  23.312  20.587  1.00  0.00           N  
ATOM   2396  H3    U    75      27.793  23.623  20.439  1.00  0.00           H  
ATOM   2397  C2    U    75      28.915  21.997  20.220  1.00  0.00           C  
ATOM   2398  O2    U    75      27.965  21.483  19.666  1.00  0.00           O  
ATOM   2399  C3'   U    75      32.427  19.527  19.518  1.00  0.00           C  
ATOM   2400  H3'   U    75      32.923  20.438  19.855  1.00  0.00           H  
ATOM   2401  C2'   U    75      30.989  19.780  18.968  1.00  0.00           C  
ATOM   2402  H2'   U    75      30.947  20.690  18.371  1.00  0.00           H  
ATOM   2403  O2'   U    75      30.383  18.700  18.300  1.00  0.00           O  
ATOM   2404 HO2'   U    75      30.856  18.376  17.530  1.00  0.00           H  
ATOM   2405  O3'   U    75      33.165  19.015  18.467  1.00  0.00           O  
ATOM   2406  P    U3    76      34.699  18.581  18.375  1.00  0.00           P  
ATOM   2407  OP1  U3    76      35.133  18.326  16.976  1.00  0.00           O  
ATOM   2408  OP2  U3    76      35.080  17.533  19.360  1.00  0.00           O  
ATOM   2409  O5'  U3    76      35.364  19.912  18.848  1.00  0.00           O  
ATOM   2410  C5'  U3    76      36.683  20.053  19.072  1.00  0.00           C  
ATOM   2411  H5'  U3    76      37.182  19.951  18.108  1.00  0.00           H  
ATOM   2412 H5''  U3    76      37.001  19.348  19.840  1.00  0.00           H  
ATOM   2413  C4'  U3    76      36.990  21.440  19.617  1.00  0.00           C  
ATOM   2414  H4'  U3    76      38.076  21.469  19.700  1.00  0.00           H  
ATOM   2415  O4'  U3    76      36.503  22.509  18.819  1.00  0.00           O  
ATOM   2416  C1'  U3    76      35.539  23.217  19.619  1.00  0.00           C  
ATOM   2417  H1'  U3    76      36.029  24.086  20.058  1.00  0.00           H  
ATOM   2418  N1   U3    76      34.367  23.500  18.757  1.00  0.00           N  
ATOM   2419  C6   U3    76      33.757  22.526  17.995  1.00  0.00           C  
ATOM   2420  H6   U3    76      34.296  21.627  17.735  1.00  0.00           H  
ATOM   2421  C5   U3    76      32.541  22.727  17.446  1.00  0.00           C  
ATOM   2422  H5   U3    76      32.119  22.088  16.684  1.00  0.00           H  
ATOM   2423  C4   U3    76      31.791  23.897  17.760  1.00  0.00           C  
ATOM   2424  O4   U3    76      30.657  24.123  17.406  1.00  0.00           O  
ATOM   2425  N3   U3    76      32.570  24.816  18.455  1.00  0.00           N  
ATOM   2426  H3   U3    76      32.162  25.729  18.595  1.00  0.00           H  
ATOM   2427  C2   U3    76      33.831  24.771  18.888  1.00  0.00           C  
ATOM   2428  O2   U3    76      34.392  25.805  19.332  1.00  0.00           O  
ATOM   2429  C3'  U3    76      36.346  21.503  21.007  1.00  0.00           C  
ATOM   2430  H3'  U3    76      36.039  20.559  21.456  1.00  0.00           H  
ATOM   2431  C2'  U3    76      35.063  22.250  20.775  1.00  0.00           C  
ATOM   2432  H2'  U3    76      34.256  21.543  20.581  1.00  0.00           H  
ATOM   2433  O2'  U3    76      34.810  23.126  21.849  1.00  0.00           O  
ATOM   2434 HO2'  U3    76      34.774  22.632  22.671  1.00  0.00           H  
ATOM   2435  O3'  U3    76      37.284  22.111  21.969  1.00  0.00           O  
ATOM   2436 HO3'  U3    76      37.097  23.051  22.015  1.00  0.00           H  
TER    2437       U3    76 
ATOM   2437 MG    MG    77      19.728  46.129  44.854  1.00  0.00          MG  
TER    2438       MG    77 
ATOM   2438 MG    MG    78      22.117  38.576  48.590  1.00  0.00          MG  
TER    2439       MG    78 
ATOM   2439 MG    MG    79      15.073  49.696  42.519  1.00  0.00          MG  
TER    2440       MG    79 
ATOM   2440 MG    MG    80      15.635  30.928  44.847  1.00  0.00          MG  
TER    2441       MG    80 
ATOM   2441 MG    MG    81      52.399  50.696  42.551  1.00  0.00          MG  
TER    2442       MG    81 
ATOM   2442 MG    MG    82       5.457  40.364  58.949  1.00  0.00          MG  
TER    2443       MG    82 
END   
