# Supplementary material for: Modelling the structures of frameshift-stimulatory pseudoknots from representative bat coronaviruses
Source: PLoS Comput Biol. 2023 May 19;19(5):e1011124. doi: 10.1371/journal.pcbi.1011124 (PMC10234561; doi:10.1371/journal.pcbi.1011124)
Supplement: S3 Data — PDB files for the top 3 representative clusters from each conformer (threaded/unthreaded) of each pseudoknot described in the main text, along with PDB files for the representative clusters shown in S8–S18 Figs. (ZIP) [file pcbi.1011124.s003.zip › SI_Model_PDB_files/Rs4236_threaded_Mg_cluster2.pdb]

ATOM      1 HO5'  A5     1       9.904  52.298  62.237  1.00  0.00           H  
ATOM      2  O5'  A5     1      10.735  52.777  62.196  1.00  0.00           O  
ATOM      3  C5'  A5     1      10.686  53.708  61.149  1.00  0.00           C  
ATOM      4  H5'  A5     1      11.635  54.231  61.269  1.00  0.00           H  
ATOM      5 H5''  A5     1       9.819  54.356  61.277  1.00  0.00           H  
ATOM      6  C4'  A5     1      10.677  53.104  59.679  1.00  0.00           C  
ATOM      7  H4'  A5     1      10.559  53.940  58.989  1.00  0.00           H  
ATOM      8  O4'  A5     1      11.893  52.400  59.349  1.00  0.00           O  
ATOM      9  C1'  A5     1      11.639  51.012  59.415  1.00  0.00           C  
ATOM     10  H1'  A5     1      12.152  50.490  58.607  1.00  0.00           H  
ATOM     11  N9   A5     1      12.183  50.491  60.643  1.00  0.00           N  
ATOM     12  C8   A5     1      11.604  49.648  61.574  1.00  0.00           C  
ATOM     13  H8   A5     1      10.549  49.423  61.614  1.00  0.00           H  
ATOM     14  N7   A5     1      12.502  49.283  62.452  1.00  0.00           N  
ATOM     15  C5   A5     1      13.683  49.899  62.044  1.00  0.00           C  
ATOM     16  C6   A5     1      15.012  49.958  62.606  1.00  0.00           C  
ATOM     17  N6   A5     1      15.599  49.426  63.696  1.00  0.00           N  
ATOM     18  H61  A5     1      16.521  49.750  63.952  1.00  0.00           H  
ATOM     19  H62  A5     1      15.027  48.810  64.255  1.00  0.00           H  
ATOM     20  N1   A5     1      15.897  50.697  61.955  1.00  0.00           N  
ATOM     21  C2   A5     1      15.582  51.304  60.840  1.00  0.00           C  
ATOM     22  H2   A5     1      16.396  51.864  60.403  1.00  0.00           H  
ATOM     23  N3   A5     1      14.389  51.396  60.256  1.00  0.00           N  
ATOM     24  C4   A5     1      13.501  50.609  60.891  1.00  0.00           C  
ATOM     25  C3'  A5     1       9.499  52.203  59.488  1.00  0.00           C  
ATOM     26  H3'  A5     1       9.059  51.951  60.453  1.00  0.00           H  
ATOM     27  C2'  A5     1      10.160  50.815  59.262  1.00  0.00           C  
ATOM     28  H2'  A5     1       9.834  50.036  59.952  1.00  0.00           H  
ATOM     29  O2'  A5     1       9.890  50.403  57.883  1.00  0.00           O  
ATOM     30 HO2'  A5     1       8.994  50.632  57.622  1.00  0.00           H  
ATOM     31  O3'  A5     1       8.432  52.567  58.634  1.00  0.00           O  
ATOM     32  P     C     2       7.570  53.864  58.841  1.00  0.00           P  
ATOM     33  OP1   C     2       6.496  53.880  57.810  1.00  0.00           O  
ATOM     34  OP2   C     2       8.308  55.053  59.242  1.00  0.00           O  
ATOM     35  O5'   C     2       6.783  53.491  60.192  1.00  0.00           O  
ATOM     36  C5'   C     2       5.826  52.390  60.147  1.00  0.00           C  
ATOM     37  H5'   C     2       6.231  51.455  59.758  1.00  0.00           H  
ATOM     38 H5''   C     2       4.972  52.700  59.545  1.00  0.00           H  
ATOM     39  C4'   C     2       5.395  52.006  61.613  1.00  0.00           C  
ATOM     40  H4'   C     2       6.264  51.911  62.263  1.00  0.00           H  
ATOM     41  O4'   C     2       4.479  52.921  62.197  1.00  0.00           O  
ATOM     42  C1'   C     2       3.242  52.437  62.280  1.00  0.00           C  
ATOM     43  H1'   C     2       3.100  52.197  63.334  1.00  0.00           H  
ATOM     44  N1    C     2       2.206  53.413  61.889  1.00  0.00           N  
ATOM     45  C6    C     2       2.279  53.972  60.633  1.00  0.00           C  
ATOM     46  H6    C     2       3.198  53.914  60.069  1.00  0.00           H  
ATOM     47  C5    C     2       1.177  54.598  60.137  1.00  0.00           C  
ATOM     48  H5    C     2       1.270  55.164  59.222  1.00  0.00           H  
ATOM     49  C4    C     2       0.021  54.498  60.921  1.00  0.00           C  
ATOM     50  N4    C     2      -1.058  54.992  60.388  1.00  0.00           N  
ATOM     51  H41   C     2      -1.739  55.368  61.032  1.00  0.00           H  
ATOM     52  H42   C     2      -1.062  55.566  59.557  1.00  0.00           H  
ATOM     53  N3    C     2      -0.117  54.178  62.172  1.00  0.00           N  
ATOM     54  C2    C     2       1.007  53.571  62.705  1.00  0.00           C  
ATOM     55  O2    C     2       0.859  53.138  63.811  1.00  0.00           O  
ATOM     56  C3'   C     2       4.591  50.700  61.469  1.00  0.00           C  
ATOM     57  H3'   C     2       4.800  50.222  60.512  1.00  0.00           H  
ATOM     58  C2'   C     2       3.214  51.189  61.491  1.00  0.00           C  
ATOM     59  H2'   C     2       3.060  51.466  60.448  1.00  0.00           H  
ATOM     60  O2'   C     2       2.207  50.268  62.062  1.00  0.00           O  
ATOM     61 HO2'   C     2       2.005  49.478  61.555  1.00  0.00           H  
ATOM     62  O3'   C     2       4.897  49.830  62.519  1.00  0.00           O  
ATOM     63  P     G     3       5.996  48.697  62.434  1.00  0.00           P  
ATOM     64  OP1   G     3       6.110  47.860  63.642  1.00  0.00           O  
ATOM     65  OP2   G     3       7.247  49.299  61.871  1.00  0.00           O  
ATOM     66  O5'   G     3       5.360  47.787  61.318  1.00  0.00           O  
ATOM     67  C5'   G     3       4.166  47.115  61.506  1.00  0.00           C  
ATOM     68  H5'   G     3       3.563  47.554  62.300  1.00  0.00           H  
ATOM     69 H5''   G     3       4.299  46.066  61.771  1.00  0.00           H  
ATOM     70  C4'   G     3       3.271  47.096  60.253  1.00  0.00           C  
ATOM     71  H4'   G     3       2.655  46.226  60.476  1.00  0.00           H  
ATOM     72  O4'   G     3       2.493  48.265  60.094  1.00  0.00           O  
ATOM     73  C1'   G     3       2.104  48.391  58.751  1.00  0.00           C  
ATOM     74  H1'   G     3       1.054  48.179  58.548  1.00  0.00           H  
ATOM     75  N9    G     3       2.451  49.730  58.197  1.00  0.00           N  
ATOM     76  C8    G     3       3.745  50.220  57.826  1.00  0.00           C  
ATOM     77  H8    G     3       4.664  49.669  57.964  1.00  0.00           H  
ATOM     78  N7    G     3       3.673  51.509  57.461  1.00  0.00           N  
ATOM     79  C5    G     3       2.318  51.829  57.502  1.00  0.00           C  
ATOM     80  C6    G     3       1.648  52.971  56.916  1.00  0.00           C  
ATOM     81  O6    G     3       2.099  53.978  56.295  1.00  0.00           O  
ATOM     82  N1    G     3       0.289  52.980  57.332  1.00  0.00           N  
ATOM     83  H1    G     3      -0.278  53.758  57.026  1.00  0.00           H  
ATOM     84  C2    G     3      -0.291  51.961  57.948  1.00  0.00           C  
ATOM     85  N2    G     3      -1.617  52.104  57.914  1.00  0.00           N  
ATOM     86  H21   G     3      -2.188  52.550  57.209  1.00  0.00           H  
ATOM     87  H22   G     3      -2.112  51.483  58.538  1.00  0.00           H  
ATOM     88  N3    G     3       0.230  50.767  58.322  1.00  0.00           N  
ATOM     89  C4    G     3       1.564  50.769  58.020  1.00  0.00           C  
ATOM     90  C3'   G     3       4.024  46.858  58.980  1.00  0.00           C  
ATOM     91  H3'   G     3       4.879  47.491  58.744  1.00  0.00           H  
ATOM     92  C2'   G     3       2.924  47.261  57.959  1.00  0.00           C  
ATOM     93  H2'   G     3       3.410  47.610  57.049  1.00  0.00           H  
ATOM     94  O2'   G     3       2.118  46.175  57.604  1.00  0.00           O  
ATOM     95 HO2'   G     3       2.697  45.754  56.965  1.00  0.00           H  
ATOM     96  O3'   G     3       4.498  45.545  58.757  1.00  0.00           O  
ATOM     97  P     A     4       5.244  45.027  57.467  1.00  0.00           P  
ATOM     98  OP1   A     4       5.579  43.658  57.652  1.00  0.00           O  
ATOM     99  OP2   A     4       6.352  45.961  57.132  1.00  0.00           O  
ATOM    100  O5'   A     4       4.226  45.085  56.240  1.00  0.00           O  
ATOM    101  C5'   A     4       4.645  44.613  54.994  1.00  0.00           C  
ATOM    102  H5'   A     4       4.983  43.577  55.028  1.00  0.00           H  
ATOM    103 H5''   A     4       5.515  45.143  54.609  1.00  0.00           H  
ATOM    104  C4'   A     4       3.533  44.773  53.954  1.00  0.00           C  
ATOM    105  H4'   A     4       3.826  44.219  53.063  1.00  0.00           H  
ATOM    106  O4'   A     4       2.306  44.203  54.515  1.00  0.00           O  
ATOM    107  C1'   A     4       1.215  44.730  53.751  1.00  0.00           C  
ATOM    108  H1'   A     4       0.983  44.159  52.853  1.00  0.00           H  
ATOM    109  N9    A     4       0.051  44.810  54.589  1.00  0.00           N  
ATOM    110  C8    A     4       0.002  44.484  55.942  1.00  0.00           C  
ATOM    111  H8    A     4       0.826  44.019  56.463  1.00  0.00           H  
ATOM    112  N7    A     4      -1.159  44.679  56.534  1.00  0.00           N  
ATOM    113  C5    A     4      -1.921  45.193  55.451  1.00  0.00           C  
ATOM    114  C6    A     4      -3.278  45.564  55.283  1.00  0.00           C  
ATOM    115  N6    A     4      -4.136  45.629  56.359  1.00  0.00           N  
ATOM    116  H61   A     4      -5.112  45.838  56.209  1.00  0.00           H  
ATOM    117  H62   A     4      -3.744  45.394  57.260  1.00  0.00           H  
ATOM    118  N1    A     4      -3.747  46.018  54.128  1.00  0.00           N  
ATOM    119  C2    A     4      -2.889  46.146  53.159  1.00  0.00           C  
ATOM    120  H2    A     4      -3.268  46.487  52.207  1.00  0.00           H  
ATOM    121  N3    A     4      -1.637  45.824  53.101  1.00  0.00           N  
ATOM    122  C4    A     4      -1.204  45.292  54.280  1.00  0.00           C  
ATOM    123  C3'   A     4       3.165  46.217  53.515  1.00  0.00           C  
ATOM    124  H3'   A     4       3.340  46.945  54.307  1.00  0.00           H  
ATOM    125  C2'   A     4       1.648  46.124  53.154  1.00  0.00           C  
ATOM    126  H2'   A     4       1.071  46.833  53.748  1.00  0.00           H  
ATOM    127  O2'   A     4       1.337  46.188  51.799  1.00  0.00           O  
ATOM    128 HO2'   A     4       2.178  46.288  51.347  1.00  0.00           H  
ATOM    129  O3'   A     4       3.927  46.545  52.326  1.00  0.00           O  
ATOM    130  P     G     5       4.587  48.044  52.122  1.00  0.00           P  
ATOM    131  OP1   G     5       5.237  48.048  50.772  1.00  0.00           O  
ATOM    132  OP2   G     5       5.295  48.274  53.415  1.00  0.00           O  
ATOM    133  O5'   G     5       3.479  49.154  52.112  1.00  0.00           O  
ATOM    134  C5'   G     5       2.925  49.782  50.933  1.00  0.00           C  
ATOM    135  H5'   G     5       2.365  49.044  50.360  1.00  0.00           H  
ATOM    136 H5''   G     5       3.709  50.250  50.339  1.00  0.00           H  
ATOM    137  C4'   G     5       1.944  50.878  51.315  1.00  0.00           C  
ATOM    138  H4'   G     5       1.890  51.435  50.380  1.00  0.00           H  
ATOM    139  O4'   G     5       0.659  50.404  51.589  1.00  0.00           O  
ATOM    140  C1'   G     5       0.182  51.037  52.799  1.00  0.00           C  
ATOM    141  H1'   G     5      -0.822  51.452  52.709  1.00  0.00           H  
ATOM    142  N9    G     5       0.158  50.091  53.967  1.00  0.00           N  
ATOM    143  C8    G     5       1.246  49.475  54.641  1.00  0.00           C  
ATOM    144  H8    G     5       2.290  49.577  54.383  1.00  0.00           H  
ATOM    145  N7    G     5       0.890  48.653  55.621  1.00  0.00           N  
ATOM    146  C5    G     5      -0.500  48.772  55.686  1.00  0.00           C  
ATOM    147  C6    G     5      -1.459  48.132  56.570  1.00  0.00           C  
ATOM    148  O6    G     5      -1.268  47.408  57.612  1.00  0.00           O  
ATOM    149  N1    G     5      -2.749  48.468  56.343  1.00  0.00           N  
ATOM    150  H1    G     5      -3.428  47.837  56.745  1.00  0.00           H  
ATOM    151  C2    G     5      -3.099  49.448  55.434  1.00  0.00           C  
ATOM    152  N2    G     5      -4.398  49.743  55.365  1.00  0.00           N  
ATOM    153  H21   G     5      -5.106  49.269  55.908  1.00  0.00           H  
ATOM    154  H22   G     5      -4.684  50.419  54.672  1.00  0.00           H  
ATOM    155  N3    G     5      -2.219  50.050  54.570  1.00  0.00           N  
ATOM    156  C4    G     5      -0.895  49.739  54.745  1.00  0.00           C  
ATOM    157  C3'   G     5       2.465  51.803  52.502  1.00  0.00           C  
ATOM    158  H3'   G     5       2.944  51.285  53.333  1.00  0.00           H  
ATOM    159  C2'   G     5       1.119  52.196  52.995  1.00  0.00           C  
ATOM    160  H2'   G     5       1.212  52.406  54.060  1.00  0.00           H  
ATOM    161  O2'   G     5       0.534  53.343  52.380  1.00  0.00           O  
ATOM    162 HO2'   G     5       1.147  54.053  52.587  1.00  0.00           H  
ATOM    163  O3'   G     5       3.104  52.927  51.992  1.00  0.00           O  
ATOM    164  P     C     6       4.614  52.762  51.378  1.00  0.00           P  
ATOM    165  OP1   C     6       4.443  52.306  49.978  1.00  0.00           O  
ATOM    166  OP2   C     6       5.446  51.994  52.308  1.00  0.00           O  
ATOM    167  O5'   C     6       5.113  54.209  51.394  1.00  0.00           O  
ATOM    168  C5'   C     6       4.737  55.211  50.397  1.00  0.00           C  
ATOM    169  H5'   C     6       3.736  55.584  50.612  1.00  0.00           H  
ATOM    170 H5''   C     6       4.728  54.843  49.371  1.00  0.00           H  
ATOM    171  C4'   C     6       5.682  56.449  50.469  1.00  0.00           C  
ATOM    172  H4'   C     6       5.291  57.114  49.699  1.00  0.00           H  
ATOM    173  O4'   C     6       5.653  57.140  51.681  1.00  0.00           O  
ATOM    174  C1'   C     6       6.855  57.810  51.939  1.00  0.00           C  
ATOM    175  H1'   C     6       6.714  58.889  51.990  1.00  0.00           H  
ATOM    176  N1    C     6       7.516  57.411  53.244  1.00  0.00           N  
ATOM    177  C6    C     6       7.061  56.342  54.002  1.00  0.00           C  
ATOM    178  H6    C     6       6.190  55.767  53.725  1.00  0.00           H  
ATOM    179  C5    C     6       7.698  56.062  55.181  1.00  0.00           C  
ATOM    180  H5    C     6       7.359  55.215  55.758  1.00  0.00           H  
ATOM    181  C4    C     6       8.767  56.841  55.581  1.00  0.00           C  
ATOM    182  N4    C     6       9.218  56.668  56.816  1.00  0.00           N  
ATOM    183  H41   C     6      10.089  57.132  57.031  1.00  0.00           H  
ATOM    184  H42   C     6       8.692  56.125  57.486  1.00  0.00           H  
ATOM    185  N3    C     6       9.158  57.895  54.921  1.00  0.00           N  
ATOM    186  C2    C     6       8.573  58.210  53.748  1.00  0.00           C  
ATOM    187  O2    C     6       8.990  59.258  53.122  1.00  0.00           O  
ATOM    188  C3'   C     6       7.162  56.234  50.174  1.00  0.00           C  
ATOM    189  H3'   C     6       7.558  55.439  50.806  1.00  0.00           H  
ATOM    190  C2'   C     6       7.725  57.561  50.715  1.00  0.00           C  
ATOM    191  H2'   C     6       8.739  57.345  51.048  1.00  0.00           H  
ATOM    192  O2'   C     6       7.663  58.626  49.763  1.00  0.00           O  
ATOM    193 HO2'   C     6       7.344  58.321  48.910  1.00  0.00           H  
ATOM    194  O3'   C     6       7.582  55.986  48.856  1.00  0.00           O  
ATOM    195  P     A     7       8.936  55.332  48.461  1.00  0.00           P  
ATOM    196  OP1   A     7       9.168  55.702  47.047  1.00  0.00           O  
ATOM    197  OP2   A     7       8.758  53.880  48.809  1.00  0.00           O  
ATOM    198  O5'   A     7      10.111  55.896  49.290  1.00  0.00           O  
ATOM    199  C5'   A     7      10.796  57.098  48.945  1.00  0.00           C  
ATOM    200  H5'   A     7      10.171  57.989  48.882  1.00  0.00           H  
ATOM    201 H5''   A     7      11.272  56.947  47.976  1.00  0.00           H  
ATOM    202  C4'   A     7      11.892  57.551  49.945  1.00  0.00           C  
ATOM    203  H4'   A     7      12.328  58.480  49.577  1.00  0.00           H  
ATOM    204  O4'   A     7      11.297  57.771  51.214  1.00  0.00           O  
ATOM    205  C1'   A     7      12.102  57.148  52.220  1.00  0.00           C  
ATOM    206  H1'   A     7      12.470  57.943  52.869  1.00  0.00           H  
ATOM    207  N9    A     7      11.388  56.048  52.940  1.00  0.00           N  
ATOM    208  C8    A     7      10.226  55.318  52.675  1.00  0.00           C  
ATOM    209  H8    A     7       9.746  55.439  51.715  1.00  0.00           H  
ATOM    210  N7    A     7       9.938  54.417  53.582  1.00  0.00           N  
ATOM    211  C5    A     7      10.879  54.479  54.575  1.00  0.00           C  
ATOM    212  C6    A     7      11.168  53.755  55.782  1.00  0.00           C  
ATOM    213  N6    A     7      10.397  52.790  56.293  1.00  0.00           N  
ATOM    214  H61   A     7      10.899  52.248  56.983  1.00  0.00           H  
ATOM    215  H62   A     7       9.492  52.465  55.985  1.00  0.00           H  
ATOM    216  N1    A     7      12.177  54.120  56.507  1.00  0.00           N  
ATOM    217  C2    A     7      12.904  55.186  56.125  1.00  0.00           C  
ATOM    218  H2    A     7      13.736  55.412  56.776  1.00  0.00           H  
ATOM    219  N3    A     7      12.761  55.938  55.007  1.00  0.00           N  
ATOM    220  C4    A     7      11.736  55.528  54.238  1.00  0.00           C  
ATOM    221  C3'   A     7      13.018  56.514  50.117  1.00  0.00           C  
ATOM    222  H3'   A     7      12.615  55.526  49.893  1.00  0.00           H  
ATOM    223  C2'   A     7      13.355  56.596  51.572  1.00  0.00           C  
ATOM    224  H2'   A     7      13.482  55.571  51.919  1.00  0.00           H  
ATOM    225  O2'   A     7      14.553  57.414  51.815  1.00  0.00           O  
ATOM    226 HO2'   A     7      14.759  57.834  50.977  1.00  0.00           H  
ATOM    227  O3'   A     7      14.068  56.929  49.287  1.00  0.00           O  
ATOM    228  P     C     8      14.720  55.892  48.197  1.00  0.00           P  
ATOM    229  OP1   C     8      15.322  56.863  47.292  1.00  0.00           O  
ATOM    230  OP2   C     8      13.672  54.948  47.733  1.00  0.00           O  
ATOM    231  O5'   C     8      15.897  55.180  48.925  1.00  0.00           O  
ATOM    232  C5'   C     8      17.118  55.784  49.314  1.00  0.00           C  
ATOM    233  H5'   C     8      17.063  56.873  49.303  1.00  0.00           H  
ATOM    234 H5''   C     8      17.896  55.721  48.553  1.00  0.00           H  
ATOM    235  C4'   C     8      17.750  55.448  50.724  1.00  0.00           C  
ATOM    236  H4'   C     8      18.719  55.948  50.723  1.00  0.00           H  
ATOM    237  O4'   C     8      17.113  55.851  51.956  1.00  0.00           O  
ATOM    238  C1'   C     8      17.369  54.877  53.004  1.00  0.00           C  
ATOM    239  H1'   C     8      17.765  55.396  53.877  1.00  0.00           H  
ATOM    240  N1    C     8      16.239  53.991  53.505  1.00  0.00           N  
ATOM    241  C6    C     8      15.101  53.713  52.842  1.00  0.00           C  
ATOM    242  H6    C     8      14.920  54.245  51.920  1.00  0.00           H  
ATOM    243  C5    C     8      14.216  52.783  53.284  1.00  0.00           C  
ATOM    244  H5    C     8      13.263  52.511  52.855  1.00  0.00           H  
ATOM    245  C4    C     8      14.445  52.283  54.618  1.00  0.00           C  
ATOM    246  N4    C     8      13.586  51.543  55.281  1.00  0.00           N  
ATOM    247  H41   C     8      13.805  51.132  56.177  1.00  0.00           H  
ATOM    248  H42   C     8      12.758  51.239  54.790  1.00  0.00           H  
ATOM    249  N3    C     8      15.543  52.538  55.279  1.00  0.00           N  
ATOM    250  C2    C     8      16.461  53.472  54.817  1.00  0.00           C  
ATOM    251  O2    C     8      17.455  53.711  55.478  1.00  0.00           O  
ATOM    252  C3'   C     8      18.048  54.004  50.835  1.00  0.00           C  
ATOM    253  H3'   C     8      17.269  53.323  50.494  1.00  0.00           H  
ATOM    254  C2'   C     8      18.360  53.932  52.360  1.00  0.00           C  
ATOM    255  H2'   C     8      18.314  52.911  52.739  1.00  0.00           H  
ATOM    256  O2'   C     8      19.679  54.419  52.496  1.00  0.00           O  
ATOM    257 HO2'   C     8      20.110  53.973  51.763  1.00  0.00           H  
ATOM    258  O3'   C     8      19.150  53.704  49.992  1.00  0.00           O  
ATOM    259  P     G     9      19.605  52.249  49.556  1.00  0.00           P  
ATOM    260  OP1   G     9      20.910  52.297  48.821  1.00  0.00           O  
ATOM    261  OP2   G     9      18.515  51.685  48.823  1.00  0.00           O  
ATOM    262  O5'   G     9      19.809  51.426  50.791  1.00  0.00           O  
ATOM    263  C5'   G     9      21.031  51.505  51.501  1.00  0.00           C  
ATOM    264  H5'   G     9      21.326  52.482  51.882  1.00  0.00           H  
ATOM    265 H5''   G     9      21.815  51.133  50.840  1.00  0.00           H  
ATOM    266  C4'   G     9      21.119  50.474  52.630  1.00  0.00           C  
ATOM    267  H4'   G     9      22.142  50.476  53.006  1.00  0.00           H  
ATOM    268  O4'   G     9      20.179  50.730  53.729  1.00  0.00           O  
ATOM    269  C1'   G     9      19.751  49.458  54.302  1.00  0.00           C  
ATOM    270  H1'   G     9      20.005  49.334  55.355  1.00  0.00           H  
ATOM    271  N9    G     9      18.348  49.312  54.195  1.00  0.00           N  
ATOM    272  C8    G     9      17.588  50.042  53.306  1.00  0.00           C  
ATOM    273  H8    G     9      17.978  50.804  52.648  1.00  0.00           H  
ATOM    274  N7    G     9      16.357  49.674  53.339  1.00  0.00           N  
ATOM    275  C5    G     9      16.352  48.545  54.215  1.00  0.00           C  
ATOM    276  C6    G     9      15.228  47.655  54.532  1.00  0.00           C  
ATOM    277  O6    G     9      14.061  47.644  54.252  1.00  0.00           O  
ATOM    278  N1    G     9      15.568  46.696  55.470  1.00  0.00           N  
ATOM    279  H1    G     9      14.828  46.162  55.903  1.00  0.00           H  
ATOM    280  C2    G     9      16.795  46.650  56.049  1.00  0.00           C  
ATOM    281  N2    G     9      17.013  45.616  56.769  1.00  0.00           N  
ATOM    282  H21   G     9      16.200  45.137  57.128  1.00  0.00           H  
ATOM    283  H22   G     9      17.910  45.597  57.234  1.00  0.00           H  
ATOM    284  N3    G     9      17.849  47.361  55.701  1.00  0.00           N  
ATOM    285  C4    G     9      17.586  48.280  54.736  1.00  0.00           C  
ATOM    286  C3'   G     9      20.882  49.032  52.166  1.00  0.00           C  
ATOM    287  H3'   G     9      19.964  48.941  51.585  1.00  0.00           H  
ATOM    288  C2'   G     9      20.650  48.395  53.561  1.00  0.00           C  
ATOM    289  H2'   G     9      20.157  47.426  53.479  1.00  0.00           H  
ATOM    290  O2'   G     9      21.796  48.233  54.246  1.00  0.00           O  
ATOM    291 HO2'   G     9      22.136  47.335  54.239  1.00  0.00           H  
ATOM    292  O3'   G     9      22.001  48.611  51.442  1.00  0.00           O  
ATOM    293  P     G    10      21.996  47.443  50.359  1.00  0.00           P  
ATOM    294  OP1   G    10      23.306  47.456  49.654  1.00  0.00           O  
ATOM    295  OP2   G    10      20.711  47.668  49.692  1.00  0.00           O  
ATOM    296  O5'   G    10      21.837  46.048  51.136  1.00  0.00           O  
ATOM    297  C5'   G    10      23.034  45.538  51.768  1.00  0.00           C  
ATOM    298  H5'   G    10      23.463  46.268  52.454  1.00  0.00           H  
ATOM    299 H5''   G    10      23.738  45.217  51.000  1.00  0.00           H  
ATOM    300  C4'   G    10      22.579  44.369  52.693  1.00  0.00           C  
ATOM    301  H4'   G    10      23.477  43.880  53.071  1.00  0.00           H  
ATOM    302  O4'   G    10      21.761  44.929  53.730  1.00  0.00           O  
ATOM    303  C1'   G    10      20.905  43.884  54.261  1.00  0.00           C  
ATOM    304  H1'   G    10      20.876  43.837  55.350  1.00  0.00           H  
ATOM    305  N9    G    10      19.496  44.200  53.949  1.00  0.00           N  
ATOM    306  C8    G    10      18.986  45.030  53.003  1.00  0.00           C  
ATOM    307  H8    G    10      19.636  45.695  52.454  1.00  0.00           H  
ATOM    308  N7    G    10      17.716  44.982  52.864  1.00  0.00           N  
ATOM    309  C5    G    10      17.333  44.011  53.791  1.00  0.00           C  
ATOM    310  C6    G    10      16.016  43.402  54.067  1.00  0.00           C  
ATOM    311  O6    G    10      14.941  43.659  53.566  1.00  0.00           O  
ATOM    312  N1    G    10      16.102  42.386  54.993  1.00  0.00           N  
ATOM    313  H1    G    10      15.221  41.986  55.281  1.00  0.00           H  
ATOM    314  C2    G    10      17.198  42.054  55.632  1.00  0.00           C  
ATOM    315  N2    G    10      17.062  41.113  56.562  1.00  0.00           N  
ATOM    316  H21   G    10      16.158  40.818  56.904  1.00  0.00           H  
ATOM    317  H22   G    10      17.852  40.719  57.052  1.00  0.00           H  
ATOM    318  N3    G    10      18.424  42.577  55.466  1.00  0.00           N  
ATOM    319  C4    G    10      18.419  43.468  54.455  1.00  0.00           C  
ATOM    320  C3'   G    10      21.686  43.259  52.098  1.00  0.00           C  
ATOM    321  H3'   G    10      20.866  43.780  51.603  1.00  0.00           H  
ATOM    322  C2'   G    10      21.297  42.648  53.463  1.00  0.00           C  
ATOM    323  H2'   G    10      20.452  41.968  53.362  1.00  0.00           H  
ATOM    324  O2'   G    10      22.347  41.975  54.202  1.00  0.00           O  
ATOM    325 HO2'   G    10      22.121  41.763  55.111  1.00  0.00           H  
ATOM    326  O3'   G    10      22.450  42.276  51.342  1.00  0.00           O  
ATOM    327  P     G    11      21.775  41.241  50.390  1.00  0.00           P  
ATOM    328  OP1   G    11      22.817  40.527  49.563  1.00  0.00           O  
ATOM    329  OP2   G    11      20.780  41.983  49.602  1.00  0.00           O  
ATOM    330  O5'   G    11      21.039  40.099  51.266  1.00  0.00           O  
ATOM    331  C5'   G    11      21.792  39.247  51.970  1.00  0.00           C  
ATOM    332  H5'   G    11      22.525  39.788  52.568  1.00  0.00           H  
ATOM    333 H5''   G    11      22.393  38.577  51.354  1.00  0.00           H  
ATOM    334  C4'   G    11      20.867  38.472  52.912  1.00  0.00           C  
ATOM    335  H4'   G    11      21.448  37.777  53.519  1.00  0.00           H  
ATOM    336  O4'   G    11      19.992  39.299  53.756  1.00  0.00           O  
ATOM    337  C1'   G    11      18.771  38.653  53.914  1.00  0.00           C  
ATOM    338  H1'   G    11      18.507  38.476  54.957  1.00  0.00           H  
ATOM    339  N9    G    11      17.765  39.464  53.234  1.00  0.00           N  
ATOM    340  C8    G    11      17.942  40.498  52.375  1.00  0.00           C  
ATOM    341  H8    G    11      18.918  40.909  52.167  1.00  0.00           H  
ATOM    342  N7    G    11      16.911  41.044  51.869  1.00  0.00           N  
ATOM    343  C5    G    11      15.863  40.296  52.423  1.00  0.00           C  
ATOM    344  C6    G    11      14.409  40.418  52.302  1.00  0.00           C  
ATOM    345  O6    G    11      13.670  41.288  51.810  1.00  0.00           O  
ATOM    346  N1    G    11      13.759  39.399  52.925  1.00  0.00           N  
ATOM    347  H1    G    11      12.806  39.182  52.670  1.00  0.00           H  
ATOM    348  C2    G    11      14.333  38.467  53.773  1.00  0.00           C  
ATOM    349  N2    G    11      13.554  37.578  54.391  1.00  0.00           N  
ATOM    350  H21   G    11      12.554  37.633  54.264  1.00  0.00           H  
ATOM    351  H22   G    11      13.964  36.924  55.043  1.00  0.00           H  
ATOM    352  N3    G    11      15.706  38.367  53.976  1.00  0.00           N  
ATOM    353  C4    G    11      16.401  39.287  53.228  1.00  0.00           C  
ATOM    354  C3'   G    11      19.921  37.522  52.162  1.00  0.00           C  
ATOM    355  H3'   G    11      19.327  37.994  51.379  1.00  0.00           H  
ATOM    356  C2'   G    11      18.987  37.273  53.325  1.00  0.00           C  
ATOM    357  H2'   G    11      18.036  36.866  52.982  1.00  0.00           H  
ATOM    358  O2'   G    11      19.538  36.379  54.310  1.00  0.00           O  
ATOM    359 HO2'   G    11      20.162  35.862  53.796  1.00  0.00           H  
ATOM    360  O3'   G    11      20.553  36.400  51.558  1.00  0.00           O  
ATOM    361  P     G    12      19.918  35.527  50.430  1.00  0.00           P  
ATOM    362  OP1   G    12      20.830  34.357  50.230  1.00  0.00           O  
ATOM    363  OP2   G    12      19.700  36.363  49.243  1.00  0.00           O  
ATOM    364  O5'   G    12      18.543  34.946  51.092  1.00  0.00           O  
ATOM    365  C5'   G    12      18.580  33.922  52.141  1.00  0.00           C  
ATOM    366  H5'   G    12      19.158  34.296  52.985  1.00  0.00           H  
ATOM    367 H5''   G    12      19.062  33.038  51.724  1.00  0.00           H  
ATOM    368  C4'   G    12      17.154  33.542  52.542  1.00  0.00           C  
ATOM    369  H4'   G    12      17.120  32.729  53.267  1.00  0.00           H  
ATOM    370  O4'   G    12      16.422  34.610  53.088  1.00  0.00           O  
ATOM    371  C1'   G    12      15.060  34.560  52.577  1.00  0.00           C  
ATOM    372  H1'   G    12      14.325  34.655  53.377  1.00  0.00           H  
ATOM    373  N9    G    12      14.749  35.727  51.668  1.00  0.00           N  
ATOM    374  C8    G    12      15.586  36.556  50.951  1.00  0.00           C  
ATOM    375  H8    G    12      16.662  36.532  51.029  1.00  0.00           H  
ATOM    376  N7    G    12      14.994  37.520  50.328  1.00  0.00           N  
ATOM    377  C5    G    12      13.640  37.247  50.577  1.00  0.00           C  
ATOM    378  C6    G    12      12.445  37.984  50.199  1.00  0.00           C  
ATOM    379  O6    G    12      12.243  39.091  49.755  1.00  0.00           O  
ATOM    380  N1    G    12      11.299  37.318  50.550  1.00  0.00           N  
ATOM    381  H1    G    12      10.416  37.791  50.419  1.00  0.00           H  
ATOM    382  C2    G    12      11.276  36.130  51.256  1.00  0.00           C  
ATOM    383  N2    G    12      10.131  35.651  51.539  1.00  0.00           N  
ATOM    384  H21   G    12       9.300  36.072  51.148  1.00  0.00           H  
ATOM    385  H22   G    12       9.991  34.773  52.018  1.00  0.00           H  
ATOM    386  N3    G    12      12.335  35.398  51.656  1.00  0.00           N  
ATOM    387  C4    G    12      13.507  36.027  51.258  1.00  0.00           C  
ATOM    388  C3'   G    12      16.366  33.116  51.322  1.00  0.00           C  
ATOM    389  H3'   G    12      16.442  33.746  50.436  1.00  0.00           H  
ATOM    390  C2'   G    12      14.914  33.240  51.813  1.00  0.00           C  
ATOM    391  H2'   G    12      14.120  33.308  51.069  1.00  0.00           H  
ATOM    392  O2'   G    12      14.751  32.164  52.712  1.00  0.00           O  
ATOM    393 HO2'   G    12      15.150  31.395  52.298  1.00  0.00           H  
ATOM    394  O3'   G    12      16.791  31.741  51.067  1.00  0.00           O  
ATOM    395  P     C    13      16.876  31.056  49.584  1.00  0.00           P  
ATOM    396  OP1   C    13      17.575  29.785  49.642  1.00  0.00           O  
ATOM    397  OP2   C    13      17.236  32.082  48.606  1.00  0.00           O  
ATOM    398  O5'   C    13      15.328  30.747  49.413  1.00  0.00           O  
ATOM    399  C5'   C    13      14.664  29.618  49.772  1.00  0.00           C  
ATOM    400  H5'   C    13      14.747  29.427  50.842  1.00  0.00           H  
ATOM    401 H5''   C    13      15.039  28.682  49.358  1.00  0.00           H  
ATOM    402  C4'   C    13      13.197  29.886  49.394  1.00  0.00           C  
ATOM    403  H4'   C    13      12.653  29.022  49.775  1.00  0.00           H  
ATOM    404  O4'   C    13      12.778  31.122  49.835  1.00  0.00           O  
ATOM    405  C1'   C    13      11.752  31.659  48.943  1.00  0.00           C  
ATOM    406  H1'   C    13      10.785  31.789  49.428  1.00  0.00           H  
ATOM    407  N1    C    13      12.184  32.987  48.336  1.00  0.00           N  
ATOM    408  C6    C    13      13.532  33.277  47.995  1.00  0.00           C  
ATOM    409  H6    C    13      14.321  32.543  47.919  1.00  0.00           H  
ATOM    410  C5    C    13      13.865  34.569  47.651  1.00  0.00           C  
ATOM    411  H5    C    13      14.906  34.789  47.470  1.00  0.00           H  
ATOM    412  C4    C    13      12.778  35.509  47.685  1.00  0.00           C  
ATOM    413  N4    C    13      13.078  36.779  47.415  1.00  0.00           N  
ATOM    414  H41   C    13      12.310  37.406  47.223  1.00  0.00           H  
ATOM    415  H42   C    13      14.050  37.027  47.294  1.00  0.00           H  
ATOM    416  N3    C    13      11.554  35.280  47.952  1.00  0.00           N  
ATOM    417  C2    C    13      11.218  33.993  48.231  1.00  0.00           C  
ATOM    418  O2    C    13      10.057  33.688  48.609  1.00  0.00           O  
ATOM    419  C3'   C    13      12.865  30.003  47.851  1.00  0.00           C  
ATOM    420  H3'   C    13      13.627  30.684  47.472  1.00  0.00           H  
ATOM    421  C2'   C    13      11.523  30.669  47.829  1.00  0.00           C  
ATOM    422  H2'   C    13      11.336  31.233  46.916  1.00  0.00           H  
ATOM    423  O2'   C    13      10.457  29.799  48.117  1.00  0.00           O  
ATOM    424 HO2'   C    13      10.494  29.426  49.001  1.00  0.00           H  
ATOM    425  O3'   C    13      12.884  28.787  47.171  1.00  0.00           O  
ATOM    426  P     U    14      13.220  28.805  45.590  1.00  0.00           P  
ATOM    427  OP1   U    14      13.260  27.365  45.080  1.00  0.00           O  
ATOM    428  OP2   U    14      14.522  29.536  45.476  1.00  0.00           O  
ATOM    429  O5'   U    14      11.989  29.592  44.909  1.00  0.00           O  
ATOM    430  C5'   U    14      10.655  28.971  44.800  1.00  0.00           C  
ATOM    431  H5'   U    14      10.313  28.504  45.723  1.00  0.00           H  
ATOM    432 H5''   U    14      10.688  28.117  44.123  1.00  0.00           H  
ATOM    433  C4'   U    14       9.680  30.101  44.340  1.00  0.00           C  
ATOM    434  H4'   U    14       8.656  29.731  44.382  1.00  0.00           H  
ATOM    435  O4'   U    14       9.861  31.255  45.102  1.00  0.00           O  
ATOM    436  C1'   U    14       9.444  32.433  44.306  1.00  0.00           C  
ATOM    437  H1'   U    14       8.532  32.896  44.684  1.00  0.00           H  
ATOM    438  N1    U    14      10.417  33.585  44.182  1.00  0.00           N  
ATOM    439  C6    U    14      11.730  33.532  44.472  1.00  0.00           C  
ATOM    440  H6    U    14      12.203  32.622  44.811  1.00  0.00           H  
ATOM    441  C5    U    14      12.502  34.636  44.438  1.00  0.00           C  
ATOM    442  H5    U    14      13.552  34.550  44.678  1.00  0.00           H  
ATOM    443  C4    U    14      12.018  35.927  44.117  1.00  0.00           C  
ATOM    444  O4    U    14      12.682  37.015  44.069  1.00  0.00           O  
ATOM    445  N3    U    14      10.697  35.965  43.727  1.00  0.00           N  
ATOM    446  H3    U    14      10.307  36.805  43.325  1.00  0.00           H  
ATOM    447  C2    U    14       9.820  34.842  43.697  1.00  0.00           C  
ATOM    448  O2    U    14       8.631  34.892  43.234  1.00  0.00           O  
ATOM    449  C3'   U    14       9.994  30.493  42.947  1.00  0.00           C  
ATOM    450  H3'   U    14      11.059  30.710  42.864  1.00  0.00           H  
ATOM    451  C2'   U    14       9.182  31.799  42.914  1.00  0.00           C  
ATOM    452  H2'   U    14       9.535  32.357  42.047  1.00  0.00           H  
ATOM    453  O2'   U    14       7.816  31.512  42.870  1.00  0.00           O  
ATOM    454 HO2'   U    14       7.733  30.685  42.391  1.00  0.00           H  
ATOM    455  O3'   U    14       9.567  29.551  41.953  1.00  0.00           O  
ATOM    456  P     C    15      10.164  29.503  40.503  1.00  0.00           P  
ATOM    457  OP1   C    15       9.502  28.312  39.848  1.00  0.00           O  
ATOM    458  OP2   C    15      11.649  29.511  40.673  1.00  0.00           O  
ATOM    459  O5'   C    15       9.821  30.818  39.696  1.00  0.00           O  
ATOM    460  C5'   C    15       8.430  31.032  39.569  1.00  0.00           C  
ATOM    461  H5'   C    15       7.900  30.913  40.514  1.00  0.00           H  
ATOM    462 H5''   C    15       8.083  30.344  38.797  1.00  0.00           H  
ATOM    463  C4'   C    15       8.171  32.457  39.108  1.00  0.00           C  
ATOM    464  H4'   C    15       7.106  32.691  39.086  1.00  0.00           H  
ATOM    465  O4'   C    15       8.767  33.375  39.984  1.00  0.00           O  
ATOM    466  C1'   C    15       8.856  34.647  39.320  1.00  0.00           C  
ATOM    467  H1'   C    15       8.106  35.337  39.708  1.00  0.00           H  
ATOM    468  N1    C    15      10.267  35.163  39.539  1.00  0.00           N  
ATOM    469  C6    C    15      11.299  34.420  40.110  1.00  0.00           C  
ATOM    470  H6    C    15      11.136  33.367  40.285  1.00  0.00           H  
ATOM    471  C5    C    15      12.420  35.070  40.499  1.00  0.00           C  
ATOM    472  H5    C    15      13.223  34.580  41.030  1.00  0.00           H  
ATOM    473  C4    C    15      12.601  36.441  40.241  1.00  0.00           C  
ATOM    474  N4    C    15      13.556  37.130  40.781  1.00  0.00           N  
ATOM    475  H41   C    15      13.600  38.133  40.671  1.00  0.00           H  
ATOM    476  H42   C    15      14.253  36.617  41.301  1.00  0.00           H  
ATOM    477  N3    C    15      11.630  37.134  39.706  1.00  0.00           N  
ATOM    478  C2    C    15      10.508  36.506  39.308  1.00  0.00           C  
ATOM    479  O2    C    15       9.661  37.249  38.814  1.00  0.00           O  
ATOM    480  C3'   C    15       8.768  32.849  37.807  1.00  0.00           C  
ATOM    481  H3'   C    15       9.833  32.619  37.778  1.00  0.00           H  
ATOM    482  C2'   C    15       8.548  34.379  37.862  1.00  0.00           C  
ATOM    483  H2'   C    15       9.311  34.779  37.194  1.00  0.00           H  
ATOM    484  O2'   C    15       7.211  34.693  37.471  1.00  0.00           O  
ATOM    485 HO2'   C    15       7.103  34.203  36.652  1.00  0.00           H  
ATOM    486  O3'   C    15       8.023  32.261  36.717  1.00  0.00           O  
ATOM    487  P     U    16       8.795  32.076  35.276  1.00  0.00           P  
ATOM    488  OP1   U    16       7.797  31.621  34.270  1.00  0.00           O  
ATOM    489  OP2   U    16      10.046  31.365  35.552  1.00  0.00           O  
ATOM    490  O5'   U    16       9.341  33.505  34.785  1.00  0.00           O  
ATOM    491  C5'   U    16       8.587  34.386  33.964  1.00  0.00           C  
ATOM    492  H5'   U    16       7.612  34.566  34.416  1.00  0.00           H  
ATOM    493 H5''   U    16       8.423  33.986  32.963  1.00  0.00           H  
ATOM    494  C4'   U    16       9.274  35.763  33.818  1.00  0.00           C  
ATOM    495  H4'   U    16       8.600  36.430  33.280  1.00  0.00           H  
ATOM    496  O4'   U    16       9.572  36.406  35.066  1.00  0.00           O  
ATOM    497  C1'   U    16      10.678  37.203  34.854  1.00  0.00           C  
ATOM    498  H1'   U    16      10.448  38.266  34.931  1.00  0.00           H  
ATOM    499  N1    U    16      11.806  36.997  35.704  1.00  0.00           N  
ATOM    500  C6    U    16      12.192  35.739  36.186  1.00  0.00           C  
ATOM    501  H6    U    16      11.528  34.905  36.017  1.00  0.00           H  
ATOM    502  C5    U    16      13.327  35.577  36.895  1.00  0.00           C  
ATOM    503  H5    U    16      13.458  34.578  37.286  1.00  0.00           H  
ATOM    504  C4    U    16      14.077  36.737  37.321  1.00  0.00           C  
ATOM    505  O4    U    16      15.042  36.641  38.110  1.00  0.00           O  
ATOM    506  N3    U    16      13.718  37.904  36.741  1.00  0.00           N  
ATOM    507  H3    U    16      14.316  38.662  37.037  1.00  0.00           H  
ATOM    508  C2    U    16      12.608  38.150  35.970  1.00  0.00           C  
ATOM    509  O2    U    16      12.467  39.212  35.407  1.00  0.00           O  
ATOM    510  C3'   U    16      10.607  35.629  33.108  1.00  0.00           C  
ATOM    511  H3'   U    16      11.192  34.966  33.745  1.00  0.00           H  
ATOM    512  C2'   U    16      11.192  37.030  33.410  1.00  0.00           C  
ATOM    513  H2'   U    16      12.264  36.899  33.262  1.00  0.00           H  
ATOM    514  O2'   U    16      10.679  38.128  32.622  1.00  0.00           O  
ATOM    515 HO2'   U    16      11.408  38.475  32.102  1.00  0.00           H  
ATOM    516  O3'   U    16      10.704  35.246  31.743  1.00  0.00           O  
ATOM    517  P     A    17      12.042  34.576  31.172  1.00  0.00           P  
ATOM    518  OP1   A    17      11.791  33.938  29.853  1.00  0.00           O  
ATOM    519  OP2   A    17      12.655  33.717  32.166  1.00  0.00           O  
ATOM    520  O5'   A    17      12.895  35.879  30.925  1.00  0.00           O  
ATOM    521  C5'   A    17      12.611  36.689  29.819  1.00  0.00           C  
ATOM    522  H5'   A    17      11.559  36.950  29.937  1.00  0.00           H  
ATOM    523 H5''   A    17      12.770  36.102  28.914  1.00  0.00           H  
ATOM    524  C4'   A    17      13.354  38.025  29.804  1.00  0.00           C  
ATOM    525  H4'   A    17      12.871  38.664  29.065  1.00  0.00           H  
ATOM    526  O4'   A    17      13.192  38.671  31.036  1.00  0.00           O  
ATOM    527  C1'   A    17      14.429  39.355  31.417  1.00  0.00           C  
ATOM    528  H1'   A    17      14.241  40.397  31.675  1.00  0.00           H  
ATOM    529  N9    A    17      15.098  38.678  32.606  1.00  0.00           N  
ATOM    530  C8    A    17      14.976  37.440  33.127  1.00  0.00           C  
ATOM    531  H8    A    17      14.494  36.616  32.622  1.00  0.00           H  
ATOM    532  N7    A    17      15.645  37.217  34.232  1.00  0.00           N  
ATOM    533  C5    A    17      16.261  38.463  34.465  1.00  0.00           C  
ATOM    534  C6    A    17      17.161  38.952  35.423  1.00  0.00           C  
ATOM    535  N6    A    17      17.410  38.327  36.526  1.00  0.00           N  
ATOM    536  H61   A    17      18.123  38.774  37.084  1.00  0.00           H  
ATOM    537  H62   A    17      16.769  37.612  36.839  1.00  0.00           H  
ATOM    538  N1    A    17      17.601  40.207  35.428  1.00  0.00           N  
ATOM    539  C2    A    17      17.190  41.002  34.433  1.00  0.00           C  
ATOM    540  H2    A    17      17.565  42.014  34.402  1.00  0.00           H  
ATOM    541  N3    A    17      16.346  40.592  33.451  1.00  0.00           N  
ATOM    542  C4    A    17      15.865  39.317  33.549  1.00  0.00           C  
ATOM    543  C3'   A    17      14.894  38.023  29.611  1.00  0.00           C  
ATOM    544  H3'   A    17      15.351  37.251  30.230  1.00  0.00           H  
ATOM    545  C2'   A    17      15.294  39.390  30.223  1.00  0.00           C  
ATOM    546  H2'   A    17      16.326  39.392  30.575  1.00  0.00           H  
ATOM    547  O2'   A    17      14.957  40.545  29.462  1.00  0.00           O  
ATOM    548 HO2'   A    17      14.599  40.374  28.588  1.00  0.00           H  
ATOM    549  O3'   A    17      15.293  37.899  28.260  1.00  0.00           O  
ATOM    550  P     G    18      16.764  37.377  27.964  1.00  0.00           P  
ATOM    551  OP1   G    18      17.095  37.509  26.515  1.00  0.00           O  
ATOM    552  OP2   G    18      16.855  36.099  28.533  1.00  0.00           O  
ATOM    553  O5'   G    18      17.794  38.341  28.725  1.00  0.00           O  
ATOM    554  C5'   G    18      18.134  39.553  28.170  1.00  0.00           C  
ATOM    555  H5'   G    18      17.188  40.042  27.941  1.00  0.00           H  
ATOM    556 H5''   G    18      18.742  39.473  27.269  1.00  0.00           H  
ATOM    557  C4'   G    18      19.044  40.215  29.228  1.00  0.00           C  
ATOM    558  H4'   G    18      19.241  41.264  29.008  1.00  0.00           H  
ATOM    559  O4'   G    18      18.435  40.194  30.543  1.00  0.00           O  
ATOM    560  C1'   G    18      19.495  40.361  31.560  1.00  0.00           C  
ATOM    561  H1'   G    18      19.436  41.384  31.931  1.00  0.00           H  
ATOM    562  N9    G    18      19.451  39.229  32.462  1.00  0.00           N  
ATOM    563  C8    G    18      18.831  38.001  32.250  1.00  0.00           C  
ATOM    564  H8    G    18      18.162  37.877  31.411  1.00  0.00           H  
ATOM    565  N7    G    18      19.034  37.183  33.244  1.00  0.00           N  
ATOM    566  C5    G    18      19.887  37.897  34.169  1.00  0.00           C  
ATOM    567  C6    G    18      20.504  37.433  35.393  1.00  0.00           C  
ATOM    568  O6    G    18      20.209  36.490  36.107  1.00  0.00           O  
ATOM    569  N1    G    18      21.418  38.332  35.842  1.00  0.00           N  
ATOM    570  H1    G    18      21.724  38.155  36.789  1.00  0.00           H  
ATOM    571  C2    G    18      21.641  39.495  35.251  1.00  0.00           C  
ATOM    572  N2    G    18      22.483  40.264  35.885  1.00  0.00           N  
ATOM    573  H21   G    18      22.921  39.908  36.723  1.00  0.00           H  
ATOM    574  H22   G    18      22.755  41.153  35.490  1.00  0.00           H  
ATOM    575  N3    G    18      21.144  39.996  34.105  1.00  0.00           N  
ATOM    576  C4    G    18      20.244  39.056  33.590  1.00  0.00           C  
ATOM    577  C3'   G    18      20.440  39.518  29.424  1.00  0.00           C  
ATOM    578  H3'   G    18      20.309  38.452  29.610  1.00  0.00           H  
ATOM    579  C2'   G    18      20.825  40.323  30.770  1.00  0.00           C  
ATOM    580  H2'   G    18      21.589  39.747  31.292  1.00  0.00           H  
ATOM    581  O2'   G    18      21.147  41.613  30.589  1.00  0.00           O  
ATOM    582 HO2'   G    18      21.550  41.648  29.719  1.00  0.00           H  
ATOM    583  O3'   G    18      21.297  39.851  28.368  1.00  0.00           O  
ATOM    584  P     U    19      22.431  38.810  27.947  1.00  0.00           P  
ATOM    585  OP1   U    19      23.189  39.301  26.755  1.00  0.00           O  
ATOM    586  OP2   U    19      21.866  37.495  27.932  1.00  0.00           O  
ATOM    587  O5'   U    19      23.204  38.916  29.310  1.00  0.00           O  
ATOM    588  C5'   U    19      24.060  40.019  29.609  1.00  0.00           C  
ATOM    589  H5'   U    19      23.327  40.826  29.645  1.00  0.00           H  
ATOM    590 H5''   U    19      24.670  40.179  28.720  1.00  0.00           H  
ATOM    591  C4'   U    19      24.952  39.883  30.925  1.00  0.00           C  
ATOM    592  H4'   U    19      25.532  40.778  31.150  1.00  0.00           H  
ATOM    593  O4'   U    19      24.070  39.607  31.990  1.00  0.00           O  
ATOM    594  C1'   U    19      24.668  38.734  32.904  1.00  0.00           C  
ATOM    595  H1'   U    19      24.936  39.311  33.789  1.00  0.00           H  
ATOM    596  N1    U    19      23.800  37.524  33.259  1.00  0.00           N  
ATOM    597  C6    U    19      22.956  37.002  32.319  1.00  0.00           C  
ATOM    598  H6    U    19      22.776  37.557  31.409  1.00  0.00           H  
ATOM    599  C5    U    19      22.335  35.853  32.580  1.00  0.00           C  
ATOM    600  H5    U    19      21.724  35.430  31.797  1.00  0.00           H  
ATOM    601  C4    U    19      22.642  35.150  33.789  1.00  0.00           C  
ATOM    602  O4    U    19      22.204  34.007  34.055  1.00  0.00           O  
ATOM    603  N3    U    19      23.444  35.736  34.736  1.00  0.00           N  
ATOM    604  H3    U    19      23.806  35.251  35.544  1.00  0.00           H  
ATOM    605  C2    U    19      24.077  36.903  34.484  1.00  0.00           C  
ATOM    606  O2    U    19      24.869  37.394  35.293  1.00  0.00           O  
ATOM    607  C3'   U    19      25.831  38.663  30.837  1.00  0.00           C  
ATOM    608  H3'   U    19      25.280  37.863  30.344  1.00  0.00           H  
ATOM    609  C2'   U    19      25.975  38.303  32.296  1.00  0.00           C  
ATOM    610  H2'   U    19      26.193  37.243  32.428  1.00  0.00           H  
ATOM    611  O2'   U    19      27.095  39.084  32.885  1.00  0.00           O  
ATOM    612 HO2'   U    19      27.717  39.409  32.230  1.00  0.00           H  
ATOM    613  O3'   U    19      27.035  38.945  30.160  1.00  0.00           O  
ATOM    614  P     G    20      27.976  37.888  29.710  1.00  0.00           P  
ATOM    615  OP1   G    20      28.349  37.077  30.866  1.00  0.00           O  
ATOM    616  OP2   G    20      29.009  38.532  28.915  1.00  0.00           O  
ATOM    617  O5'   G    20      27.185  36.930  28.790  1.00  0.00           O  
ATOM    618  C5'   G    20      26.470  37.358  27.720  1.00  0.00           C  
ATOM    619  H5'   G    20      27.157  38.006  27.176  1.00  0.00           H  
ATOM    620 H5''   G    20      25.604  37.909  28.084  1.00  0.00           H  
ATOM    621  C4'   G    20      26.165  36.264  26.760  1.00  0.00           C  
ATOM    622  H4'   G    20      25.789  36.766  25.869  1.00  0.00           H  
ATOM    623  O4'   G    20      27.395  35.553  26.574  1.00  0.00           O  
ATOM    624  C1'   G    20      27.124  34.203  26.930  1.00  0.00           C  
ATOM    625  H1'   G    20      26.720  33.612  26.108  1.00  0.00           H  
ATOM    626  N9    G    20      28.340  33.471  27.405  1.00  0.00           N  
ATOM    627  C8    G    20      28.778  33.141  28.722  1.00  0.00           C  
ATOM    628  H8    G    20      28.253  33.415  29.625  1.00  0.00           H  
ATOM    629  N7    G    20      29.831  32.345  28.765  1.00  0.00           N  
ATOM    630  C5    G    20      30.104  32.176  27.390  1.00  0.00           C  
ATOM    631  C6    G    20      31.061  31.350  26.703  1.00  0.00           C  
ATOM    632  O6    G    20      32.133  30.855  27.225  1.00  0.00           O  
ATOM    633  N1    G    20      30.805  31.167  25.317  1.00  0.00           N  
ATOM    634  H1    G    20      31.537  30.665  24.835  1.00  0.00           H  
ATOM    635  C2    G    20      29.885  31.802  24.623  1.00  0.00           C  
ATOM    636  N2    G    20      29.831  31.882  23.328  1.00  0.00           N  
ATOM    637  H21   G    20      30.335  31.257  22.716  1.00  0.00           H  
ATOM    638  H22   G    20      29.046  32.400  22.959  1.00  0.00           H  
ATOM    639  N3    G    20      29.044  32.677  25.171  1.00  0.00           N  
ATOM    640  C4    G    20      29.157  32.754  26.551  1.00  0.00           C  
ATOM    641  C3'   G    20      25.190  35.302  27.386  1.00  0.00           C  
ATOM    642  H3'   G    20      24.538  35.786  28.114  1.00  0.00           H  
ATOM    643  C2'   G    20      26.116  34.238  27.974  1.00  0.00           C  
ATOM    644  H2'   G    20      26.608  34.568  28.889  1.00  0.00           H  
ATOM    645  O2'   G    20      25.500  32.966  28.092  1.00  0.00           O  
ATOM    646 HO2'   G    20      24.546  33.072  28.059  1.00  0.00           H  
ATOM    647  O3'   G    20      24.480  34.935  26.230  1.00  0.00           O  
ATOM    648  P     A    21      23.205  34.088  26.215  1.00  0.00           P  
ATOM    649  OP1   A    21      22.114  34.963  25.705  1.00  0.00           O  
ATOM    650  OP2   A    21      23.003  33.571  27.615  1.00  0.00           O  
ATOM    651  O5'   A    21      23.514  32.840  25.265  1.00  0.00           O  
ATOM    652  C5'   A    21      23.268  32.813  23.869  1.00  0.00           C  
ATOM    653  H5'   A    21      23.675  33.632  23.277  1.00  0.00           H  
ATOM    654 H5''   A    21      22.196  32.885  23.683  1.00  0.00           H  
ATOM    655  C4'   A    21      23.817  31.499  23.275  1.00  0.00           C  
ATOM    656  H4'   A    21      23.840  31.561  22.187  1.00  0.00           H  
ATOM    657  O4'   A    21      25.216  31.445  23.603  1.00  0.00           O  
ATOM    658  C1'   A    21      25.532  30.077  23.809  1.00  0.00           C  
ATOM    659  H1'   A    21      26.216  29.704  23.047  1.00  0.00           H  
ATOM    660  N9    A    21      26.158  29.860  25.070  1.00  0.00           N  
ATOM    661  C8    A    21      25.787  30.394  26.257  1.00  0.00           C  
ATOM    662  H8    A    21      24.944  31.067  26.312  1.00  0.00           H  
ATOM    663  N7    A    21      26.521  30.048  27.265  1.00  0.00           N  
ATOM    664  C5    A    21      27.515  29.311  26.676  1.00  0.00           C  
ATOM    665  C6    A    21      28.723  28.664  27.034  1.00  0.00           C  
ATOM    666  N6    A    21      29.121  28.651  28.342  1.00  0.00           N  
ATOM    667  H61   A    21      30.080  28.411  28.547  1.00  0.00           H  
ATOM    668  H62   A    21      28.489  28.998  29.049  1.00  0.00           H  
ATOM    669  N1    A    21      29.514  28.003  26.190  1.00  0.00           N  
ATOM    670  C2    A    21      29.100  27.943  24.954  1.00  0.00           C  
ATOM    671  H2    A    21      29.776  27.556  24.206  1.00  0.00           H  
ATOM    672  N3    A    21      27.954  28.452  24.419  1.00  0.00           N  
ATOM    673  C4    A    21      27.259  29.097  25.331  1.00  0.00           C  
ATOM    674  C3'   A    21      23.177  30.277  23.969  1.00  0.00           C  
ATOM    675  H3'   A    21      23.038  30.378  25.045  1.00  0.00           H  
ATOM    676  C2'   A    21      24.289  29.256  23.660  1.00  0.00           C  
ATOM    677  H2'   A    21      24.227  28.488  24.430  1.00  0.00           H  
ATOM    678  O2'   A    21      24.229  28.706  22.326  1.00  0.00           O  
ATOM    679 HO2'   A    21      23.339  28.781  21.973  1.00  0.00           H  
ATOM    680  O3'   A    21      22.066  29.984  23.234  1.00  0.00           O  
ATOM    681  P     U    22      20.796  29.314  23.934  1.00  0.00           P  
ATOM    682  OP1   U    22      19.671  29.386  22.904  1.00  0.00           O  
ATOM    683  OP2   U    22      20.545  29.950  25.230  1.00  0.00           O  
ATOM    684  O5'   U    22      21.257  27.772  23.978  1.00  0.00           O  
ATOM    685  C5'   U    22      21.079  26.897  22.899  1.00  0.00           C  
ATOM    686  H5'   U    22      21.476  27.275  21.957  1.00  0.00           H  
ATOM    687 H5''   U    22      20.031  26.612  22.807  1.00  0.00           H  
ATOM    688  C4'   U    22      21.850  25.565  23.057  1.00  0.00           C  
ATOM    689  H4'   U    22      21.767  24.979  22.142  1.00  0.00           H  
ATOM    690  O4'   U    22      23.277  25.825  23.265  1.00  0.00           O  
ATOM    691  C1'   U    22      23.881  24.851  24.101  1.00  0.00           C  
ATOM    692  H1'   U    22      24.557  24.180  23.570  1.00  0.00           H  
ATOM    693  N1    U    22      24.671  25.501  25.205  1.00  0.00           N  
ATOM    694  C6    U    22      24.123  26.344  26.102  1.00  0.00           C  
ATOM    695  H6    U    22      23.205  26.828  25.801  1.00  0.00           H  
ATOM    696  C5    U    22      24.755  26.610  27.300  1.00  0.00           C  
ATOM    697  H5    U    22      24.333  27.350  27.964  1.00  0.00           H  
ATOM    698  C4    U    22      26.083  26.050  27.578  1.00  0.00           C  
ATOM    699  O4    U    22      26.674  26.343  28.636  1.00  0.00           O  
ATOM    700  N3    U    22      26.577  25.187  26.626  1.00  0.00           N  
ATOM    701  H3    U    22      27.335  24.612  26.965  1.00  0.00           H  
ATOM    702  C2    U    22      25.920  24.835  25.452  1.00  0.00           C  
ATOM    703  O2    U    22      26.395  23.929  24.837  1.00  0.00           O  
ATOM    704  C3'   U    22      21.470  24.707  24.258  1.00  0.00           C  
ATOM    705  H3'   U    22      21.209  25.329  25.113  1.00  0.00           H  
ATOM    706  C2'   U    22      22.761  23.937  24.696  1.00  0.00           C  
ATOM    707  H2'   U    22      22.779  23.768  25.773  1.00  0.00           H  
ATOM    708  O2'   U    22      22.757  22.657  24.119  1.00  0.00           O  
ATOM    709 HO2'   U    22      22.017  22.485  23.533  1.00  0.00           H  
ATOM    710  O3'   U    22      20.436  23.831  23.951  1.00  0.00           O  
ATOM    711  P     G    23      19.544  23.220  24.969  1.00  0.00           P  
ATOM    712  OP1   G    23      18.499  22.467  24.166  1.00  0.00           O  
ATOM    713  OP2   G    23      19.139  24.265  26.045  1.00  0.00           O  
ATOM    714  O5'   G    23      20.416  22.094  25.695  1.00  0.00           O  
ATOM    715  C5'   G    23      20.020  20.809  25.732  1.00  0.00           C  
ATOM    716  H5'   G    23      20.038  20.491  24.689  1.00  0.00           H  
ATOM    717 H5''   G    23      19.073  20.621  26.239  1.00  0.00           H  
ATOM    718  C4'   G    23      20.939  19.840  26.528  1.00  0.00           C  
ATOM    719  H4'   G    23      20.772  18.811  26.211  1.00  0.00           H  
ATOM    720  O4'   G    23      22.380  20.120  26.395  1.00  0.00           O  
ATOM    721  C1'   G    23      22.941  19.843  27.663  1.00  0.00           C  
ATOM    722  H1'   G    23      23.620  18.991  27.631  1.00  0.00           H  
ATOM    723  N9    G    23      23.600  21.079  28.169  1.00  0.00           N  
ATOM    724  C8    G    23      23.258  22.375  27.941  1.00  0.00           C  
ATOM    725  H8    G    23      22.421  22.591  27.293  1.00  0.00           H  
ATOM    726  N7    G    23      23.977  23.212  28.638  1.00  0.00           N  
ATOM    727  C5    G    23      24.843  22.406  29.378  1.00  0.00           C  
ATOM    728  C6    G    23      25.684  22.783  30.454  1.00  0.00           C  
ATOM    729  O6    G    23      25.809  23.879  31.021  1.00  0.00           O  
ATOM    730  N1    G    23      26.376  21.628  30.928  1.00  0.00           N  
ATOM    731  H1    G    23      27.001  21.729  31.715  1.00  0.00           H  
ATOM    732  C2    G    23      26.153  20.346  30.597  1.00  0.00           C  
ATOM    733  N2    G    23      26.850  19.400  31.183  1.00  0.00           N  
ATOM    734  H21   G    23      27.335  19.527  32.059  1.00  0.00           H  
ATOM    735  H22   G    23      27.028  18.554  30.661  1.00  0.00           H  
ATOM    736  N3    G    23      25.302  20.007  29.675  1.00  0.00           N  
ATOM    737  C4    G    23      24.654  21.082  29.115  1.00  0.00           C  
ATOM    738  C3'   G    23      20.567  19.908  28.042  1.00  0.00           C  
ATOM    739  H3'   G    23      20.658  20.931  28.410  1.00  0.00           H  
ATOM    740  C2'   G    23      21.859  19.289  28.665  1.00  0.00           C  
ATOM    741  H2'   G    23      22.076  19.633  29.676  1.00  0.00           H  
ATOM    742  O2'   G    23      21.743  17.892  28.576  1.00  0.00           O  
ATOM    743 HO2'   G    23      22.414  17.560  29.177  1.00  0.00           H  
ATOM    744  O3'   G    23      19.298  19.327  28.363  1.00  0.00           O  
ATOM    745  P     C    24      18.488  19.847  29.606  1.00  0.00           P  
ATOM    746  OP1   C    24      17.086  19.383  29.533  1.00  0.00           O  
ATOM    747  OP2   C    24      18.673  21.280  29.568  1.00  0.00           O  
ATOM    748  O5'   C    24      19.077  19.341  30.942  1.00  0.00           O  
ATOM    749  C5'   C    24      19.156  17.917  31.192  1.00  0.00           C  
ATOM    750  H5'   C    24      19.558  17.380  30.333  1.00  0.00           H  
ATOM    751 H5''   C    24      18.246  17.437  31.551  1.00  0.00           H  
ATOM    752  C4'   C    24      20.254  17.822  32.361  1.00  0.00           C  
ATOM    753  H4'   C    24      20.214  16.767  32.636  1.00  0.00           H  
ATOM    754  O4'   C    24      21.549  18.122  31.996  1.00  0.00           O  
ATOM    755  C1'   C    24      22.263  18.761  33.046  1.00  0.00           C  
ATOM    756  H1'   C    24      23.250  18.368  33.287  1.00  0.00           H  
ATOM    757  N1    C    24      22.508  20.258  32.750  1.00  0.00           N  
ATOM    758  C6    C    24      21.760  20.958  31.853  1.00  0.00           C  
ATOM    759  H6    C    24      20.992  20.457  31.283  1.00  0.00           H  
ATOM    760  C5    C    24      21.979  22.252  31.524  1.00  0.00           C  
ATOM    761  H5    C    24      21.342  22.678  30.762  1.00  0.00           H  
ATOM    762  C4    C    24      22.930  22.932  32.316  1.00  0.00           C  
ATOM    763  N4    C    24      23.017  24.196  32.304  1.00  0.00           N  
ATOM    764  H41   C    24      23.702  24.602  32.926  1.00  0.00           H  
ATOM    765  H42   C    24      22.675  24.719  31.511  1.00  0.00           H  
ATOM    766  N3    C    24      23.628  22.315  33.253  1.00  0.00           N  
ATOM    767  C2    C    24      23.493  21.004  33.445  1.00  0.00           C  
ATOM    768  O2    C    24      24.148  20.440  34.290  1.00  0.00           O  
ATOM    769  C3'   C    24      19.902  18.607  33.667  1.00  0.00           C  
ATOM    770  H3'   C    24      19.439  19.578  33.494  1.00  0.00           H  
ATOM    771  C2'   C    24      21.296  18.706  34.201  1.00  0.00           C  
ATOM    772  H2'   C    24      21.474  19.591  34.812  1.00  0.00           H  
ATOM    773  O2'   C    24      21.508  17.549  34.935  1.00  0.00           O  
ATOM    774 HO2'   C    24      20.632  17.374  35.286  1.00  0.00           H  
ATOM    775  O3'   C    24      19.046  17.811  34.507  1.00  0.00           O  
ATOM    776  P     U    25      17.957  18.474  35.517  1.00  0.00           P  
ATOM    777  OP1   U    25      17.211  17.385  36.187  1.00  0.00           O  
ATOM    778  OP2   U    25      17.225  19.538  34.885  1.00  0.00           O  
ATOM    779  O5'   U    25      19.043  19.075  36.537  1.00  0.00           O  
ATOM    780  C5'   U    25      19.672  18.330  37.564  1.00  0.00           C  
ATOM    781  H5'   U    25      19.968  17.381  37.117  1.00  0.00           H  
ATOM    782 H5''   U    25      18.968  18.170  38.380  1.00  0.00           H  
ATOM    783  C4'   U    25      20.947  18.930  38.234  1.00  0.00           C  
ATOM    784  H4'   U    25      21.412  18.126  38.804  1.00  0.00           H  
ATOM    785  O4'   U    25      21.931  19.368  37.286  1.00  0.00           O  
ATOM    786  C1'   U    25      22.483  20.681  37.653  1.00  0.00           C  
ATOM    787  H1'   U    25      23.549  20.487  37.771  1.00  0.00           H  
ATOM    788  N1    U    25      22.122  21.698  36.688  1.00  0.00           N  
ATOM    789  C6    U    25      20.968  21.663  35.980  1.00  0.00           C  
ATOM    790  H6    U    25      20.289  20.824  35.965  1.00  0.00           H  
ATOM    791  C5    U    25      20.696  22.679  35.116  1.00  0.00           C  
ATOM    792  H5    U    25      19.785  22.652  34.536  1.00  0.00           H  
ATOM    793  C4    U    25      21.397  23.956  35.134  1.00  0.00           C  
ATOM    794  O4    U    25      21.053  25.029  34.582  1.00  0.00           O  
ATOM    795  N3    U    25      22.506  23.960  35.907  1.00  0.00           N  
ATOM    796  H3    U    25      23.256  24.628  35.807  1.00  0.00           H  
ATOM    797  C2    U    25      22.841  22.885  36.776  1.00  0.00           C  
ATOM    798  O2    U    25      23.826  22.958  37.478  1.00  0.00           O  
ATOM    799  C3'   U    25      20.670  20.143  39.174  1.00  0.00           C  
ATOM    800  H3'   U    25      19.798  20.675  38.794  1.00  0.00           H  
ATOM    801  C2'   U    25      21.954  21.014  38.990  1.00  0.00           C  
ATOM    802  H2'   U    25      21.734  22.070  39.147  1.00  0.00           H  
ATOM    803  O2'   U    25      22.921  20.498  40.014  1.00  0.00           O  
ATOM    804 HO2'   U    25      22.367  20.051  40.658  1.00  0.00           H  
ATOM    805  O3'   U    25      20.512  19.894  40.617  1.00  0.00           O  
ATOM    806  P     C    26      19.645  20.924  41.488  1.00  0.00           P  
ATOM    807  OP1   C    26      18.982  20.056  42.525  1.00  0.00           O  
ATOM    808  OP2   C    26      18.845  21.833  40.652  1.00  0.00           O  
ATOM    809  O5'   C    26      20.781  21.856  42.125  1.00  0.00           O  
ATOM    810  C5'   C    26      21.614  21.408  43.131  1.00  0.00           C  
ATOM    811  H5'   C    26      21.955  20.418  42.827  1.00  0.00           H  
ATOM    812 H5''   C    26      20.960  21.408  44.003  1.00  0.00           H  
ATOM    813  C4'   C    26      22.794  22.368  43.323  1.00  0.00           C  
ATOM    814  H4'   C    26      23.315  22.002  44.208  1.00  0.00           H  
ATOM    815  O4'   C    26      23.529  22.399  42.084  1.00  0.00           O  
ATOM    816  C1'   C    26      24.150  23.707  41.867  1.00  0.00           C  
ATOM    817  H1'   C    26      25.239  23.697  41.838  1.00  0.00           H  
ATOM    818  N1    C    26      23.617  24.314  40.670  1.00  0.00           N  
ATOM    819  C6    C    26      22.267  24.278  40.370  1.00  0.00           C  
ATOM    820  H6    C    26      21.595  23.575  40.839  1.00  0.00           H  
ATOM    821  C5    C    26      21.869  25.037  39.375  1.00  0.00           C  
ATOM    822  H5    C    26      20.831  25.079  39.081  1.00  0.00           H  
ATOM    823  C4    C    26      22.759  25.793  38.634  1.00  0.00           C  
ATOM    824  N4    C    26      22.487  26.564  37.592  1.00  0.00           N  
ATOM    825  H41   C    26      23.248  27.010  37.099  1.00  0.00           H  
ATOM    826  H42   C    26      21.585  26.497  37.143  1.00  0.00           H  
ATOM    827  N3    C    26      24.054  25.849  38.887  1.00  0.00           N  
ATOM    828  C2    C    26      24.486  25.141  39.940  1.00  0.00           C  
ATOM    829  O2    C    26      25.703  25.248  40.228  1.00  0.00           O  
ATOM    830  C3'   C    26      22.462  23.857  43.552  1.00  0.00           C  
ATOM    831  H3'   C    26      21.585  24.131  42.967  1.00  0.00           H  
ATOM    832  C2'   C    26      23.730  24.544  43.023  1.00  0.00           C  
ATOM    833  H2'   C    26      23.657  25.599  42.760  1.00  0.00           H  
ATOM    834  O2'   C    26      24.802  24.422  43.980  1.00  0.00           O  
ATOM    835 HO2'   C    26      25.638  24.667  43.577  1.00  0.00           H  
ATOM    836  O3'   C    26      22.252  24.130  44.933  1.00  0.00           O  
ATOM    837  P     G    27      21.427  25.294  45.471  1.00  0.00           P  
ATOM    838  OP1   G    27      21.666  25.347  46.946  1.00  0.00           O  
ATOM    839  OP2   G    27      20.044  25.245  44.943  1.00  0.00           O  
ATOM    840  O5'   G    27      22.210  26.528  44.772  1.00  0.00           O  
ATOM    841  C5'   G    27      23.261  27.173  45.438  1.00  0.00           C  
ATOM    842  H5'   G    27      24.005  26.397  45.619  1.00  0.00           H  
ATOM    843 H5''   G    27      22.819  27.530  46.368  1.00  0.00           H  
ATOM    844  C4'   G    27      23.830  28.394  44.718  1.00  0.00           C  
ATOM    845  H4'   G    27      24.813  28.607  45.137  1.00  0.00           H  
ATOM    846  O4'   G    27      24.087  28.165  43.309  1.00  0.00           O  
ATOM    847  C1'   G    27      23.633  29.117  42.487  1.00  0.00           C  
ATOM    848  H1'   G    27      24.410  29.346  41.758  1.00  0.00           H  
ATOM    849  N9    G    27      22.525  28.688  41.684  1.00  0.00           N  
ATOM    850  C8    G    27      21.363  27.960  41.983  1.00  0.00           C  
ATOM    851  H8    G    27      21.235  27.464  42.933  1.00  0.00           H  
ATOM    852  N7    G    27      20.512  27.933  40.983  1.00  0.00           N  
ATOM    853  C5    G    27      21.158  28.653  39.964  1.00  0.00           C  
ATOM    854  C6    G    27      20.862  28.962  38.625  1.00  0.00           C  
ATOM    855  O6    G    27      19.823  28.799  38.001  1.00  0.00           O  
ATOM    856  N1    G    27      21.846  29.600  37.909  1.00  0.00           N  
ATOM    857  H1    G    27      21.583  30.015  37.026  1.00  0.00           H  
ATOM    858  C2    G    27      22.955  30.119  38.509  1.00  0.00           C  
ATOM    859  N2    G    27      23.613  31.075  37.892  1.00  0.00           N  
ATOM    860  H21   G    27      23.313  31.242  36.941  1.00  0.00           H  
ATOM    861  H22   G    27      24.321  31.623  38.360  1.00  0.00           H  
ATOM    862  N3    G    27      23.236  29.898  39.774  1.00  0.00           N  
ATOM    863  C4    G    27      22.373  29.090  40.387  1.00  0.00           C  
ATOM    864  C3'   G    27      22.992  29.696  44.710  1.00  0.00           C  
ATOM    865  H3'   G    27      21.940  29.415  44.772  1.00  0.00           H  
ATOM    866  C2'   G    27      23.304  30.333  43.357  1.00  0.00           C  
ATOM    867  H2'   G    27      22.507  30.961  42.959  1.00  0.00           H  
ATOM    868  O2'   G    27      24.489  31.050  43.442  1.00  0.00           O  
ATOM    869 HO2'   G    27      24.382  31.568  44.244  1.00  0.00           H  
ATOM    870  O3'   G    27      23.440  30.522  45.796  1.00  0.00           O  
ATOM    871  P     A    28      22.689  31.933  46.081  1.00  0.00           P  
ATOM    872  OP1   A    28      22.848  32.275  47.526  1.00  0.00           O  
ATOM    873  OP2   A    28      21.302  31.900  45.478  1.00  0.00           O  
ATOM    874  O5'   A    28      23.594  32.984  45.191  1.00  0.00           O  
ATOM    875  C5'   A    28      24.882  33.302  45.621  1.00  0.00           C  
ATOM    876  H5'   A    28      25.490  32.397  45.651  1.00  0.00           H  
ATOM    877 H5''   A    28      24.785  33.776  46.597  1.00  0.00           H  
ATOM    878  C4'   A    28      25.654  34.210  44.656  1.00  0.00           C  
ATOM    879  H4'   A    28      26.660  34.504  44.954  1.00  0.00           H  
ATOM    880  O4'   A    28      25.806  33.640  43.300  1.00  0.00           O  
ATOM    881  C1'   A    28      25.788  34.716  42.317  1.00  0.00           C  
ATOM    882  H1'   A    28      26.679  34.710  41.689  1.00  0.00           H  
ATOM    883  N9    A    28      24.604  34.377  41.442  1.00  0.00           N  
ATOM    884  C8    A    28      23.449  33.658  41.705  1.00  0.00           C  
ATOM    885  H8    A    28      23.131  33.248  42.652  1.00  0.00           H  
ATOM    886  N7    A    28      22.747  33.384  40.679  1.00  0.00           N  
ATOM    887  C5    A    28      23.439  34.015  39.616  1.00  0.00           C  
ATOM    888  C6    A    28      23.061  34.418  38.327  1.00  0.00           C  
ATOM    889  N6    A    28      21.927  34.262  37.750  1.00  0.00           N  
ATOM    890  H61   A    28      21.785  34.649  36.828  1.00  0.00           H  
ATOM    891  H62   A    28      21.217  33.731  38.233  1.00  0.00           H  
ATOM    892  N1    A    28      23.850  35.237  37.614  1.00  0.00           N  
ATOM    893  C2    A    28      25.053  35.574  38.087  1.00  0.00           C  
ATOM    894  H2    A    28      25.678  36.200  37.467  1.00  0.00           H  
ATOM    895  N3    A    28      25.499  35.298  39.276  1.00  0.00           N  
ATOM    896  C4    A    28      24.622  34.550  40.047  1.00  0.00           C  
ATOM    897  C3'   A    28      24.968  35.551  44.387  1.00  0.00           C  
ATOM    898  H3'   A    28      23.918  35.273  44.307  1.00  0.00           H  
ATOM    899  C2'   A    28      25.465  36.103  43.026  1.00  0.00           C  
ATOM    900  H2'   A    28      24.712  36.719  42.535  1.00  0.00           H  
ATOM    901  O2'   A    28      26.682  36.839  43.185  1.00  0.00           O  
ATOM    902 HO2'   A    28      26.730  37.361  42.381  1.00  0.00           H  
ATOM    903  O3'   A    28      25.078  36.484  45.463  1.00  0.00           O  
ATOM    904  P     C    29      23.857  37.494  45.592  1.00  0.00           P  
ATOM    905  OP1   C    29      24.065  38.058  46.935  1.00  0.00           O  
ATOM    906  OP2   C    29      22.545  36.903  45.351  1.00  0.00           O  
ATOM    907  O5'   C    29      24.172  38.546  44.382  1.00  0.00           O  
ATOM    908  C5'   C    29      25.341  39.383  44.456  1.00  0.00           C  
ATOM    909  H5'   C    29      26.218  38.791  44.721  1.00  0.00           H  
ATOM    910 H5''   C    29      25.163  40.155  45.205  1.00  0.00           H  
ATOM    911  C4'   C    29      25.620  39.929  43.069  1.00  0.00           C  
ATOM    912  H4'   C    29      26.691  40.126  43.049  1.00  0.00           H  
ATOM    913  O4'   C    29      25.355  38.916  42.038  1.00  0.00           O  
ATOM    914  C1'   C    29      24.783  39.346  40.822  1.00  0.00           C  
ATOM    915  H1'   C    29      25.538  39.328  40.037  1.00  0.00           H  
ATOM    916  N1    C    29      23.509  38.599  40.460  1.00  0.00           N  
ATOM    917  C6    C    29      22.705  37.940  41.410  1.00  0.00           C  
ATOM    918  H6    C    29      22.991  37.957  42.452  1.00  0.00           H  
ATOM    919  C5    C    29      21.606  37.275  41.068  1.00  0.00           C  
ATOM    920  H5    C    29      21.212  36.652  41.857  1.00  0.00           H  
ATOM    921  C4    C    29      21.250  37.226  39.688  1.00  0.00           C  
ATOM    922  N4    C    29      20.238  36.532  39.262  1.00  0.00           N  
ATOM    923  H41   C    29      20.204  36.360  38.267  1.00  0.00           H  
ATOM    924  H42   C    29      19.561  36.287  39.970  1.00  0.00           H  
ATOM    925  N3    C    29      21.969  37.864  38.771  1.00  0.00           N  
ATOM    926  C2    C    29      23.067  38.588  39.154  1.00  0.00           C  
ATOM    927  O2    C    29      23.680  39.130  38.269  1.00  0.00           O  
ATOM    928  C3'   C    29      24.716  41.047  42.613  1.00  0.00           C  
ATOM    929  H3'   C    29      23.759  40.778  43.060  1.00  0.00           H  
ATOM    930  C2'   C    29      24.478  40.765  41.150  1.00  0.00           C  
ATOM    931  H2'   C    29      23.405  40.892  41.005  1.00  0.00           H  
ATOM    932  O2'   C    29      25.236  41.621  40.304  1.00  0.00           O  
ATOM    933 HO2'   C    29      24.952  42.512  40.520  1.00  0.00           H  
ATOM    934  O3'   C    29      25.141  42.303  42.986  1.00  0.00           O  
ATOM    935  P     U    30      24.133  43.533  43.084  1.00  0.00           P  
ATOM    936  OP1   U    30      24.850  44.737  43.584  1.00  0.00           O  
ATOM    937  OP2   U    30      22.923  43.060  43.833  1.00  0.00           O  
ATOM    938  O5'   U    30      23.689  43.972  41.644  1.00  0.00           O  
ATOM    939  C5'   U    30      24.458  44.758  40.704  1.00  0.00           C  
ATOM    940  H5'   U    30      25.463  44.353  40.589  1.00  0.00           H  
ATOM    941 H5''   U    30      24.641  45.758  41.099  1.00  0.00           H  
ATOM    942  C4'   U    30      23.756  44.834  39.330  1.00  0.00           C  
ATOM    943  H4'   U    30      24.298  45.470  38.631  1.00  0.00           H  
ATOM    944  O4'   U    30      23.508  43.525  38.746  1.00  0.00           O  
ATOM    945  C1'   U    30      22.354  43.630  37.859  1.00  0.00           C  
ATOM    946  H1'   U    30      22.645  43.473  36.820  1.00  0.00           H  
ATOM    947  N1    U    30      21.313  42.622  38.188  1.00  0.00           N  
ATOM    948  C6    U    30      21.302  41.914  39.368  1.00  0.00           C  
ATOM    949  H6    U    30      22.018  42.200  40.124  1.00  0.00           H  
ATOM    950  C5    U    30      20.491  40.833  39.551  1.00  0.00           C  
ATOM    951  H5    U    30      20.410  40.247  40.454  1.00  0.00           H  
ATOM    952  C4    U    30      19.534  40.469  38.591  1.00  0.00           C  
ATOM    953  O4    U    30      18.788  39.470  38.588  1.00  0.00           O  
ATOM    954  N3    U    30      19.512  41.280  37.448  1.00  0.00           N  
ATOM    955  H3    U    30      18.887  41.035  36.693  1.00  0.00           H  
ATOM    956  C2    U    30      20.313  42.421  37.231  1.00  0.00           C  
ATOM    957  O2    U    30      20.117  43.162  36.249  1.00  0.00           O  
ATOM    958  C3'   U    30      22.274  45.369  39.420  1.00  0.00           C  
ATOM    959  H3'   U    30      21.747  44.794  40.182  1.00  0.00           H  
ATOM    960  C2'   U    30      21.753  45.004  38.005  1.00  0.00           C  
ATOM    961  H2'   U    30      20.665  44.984  37.951  1.00  0.00           H  
ATOM    962  O2'   U    30      22.364  45.823  37.017  1.00  0.00           O  
ATOM    963 HO2'   U    30      22.623  46.658  37.414  1.00  0.00           H  
ATOM    964  O3'   U    30      22.181  46.704  39.671  1.00  0.00           O  
ATOM    965  P     A    31      20.907  47.320  40.302  1.00  0.00           P  
ATOM    966  OP1   A    31      21.112  48.758  40.340  1.00  0.00           O  
ATOM    967  OP2   A    31      20.620  46.675  41.596  1.00  0.00           O  
ATOM    968  O5'   A    31      19.669  46.942  39.457  1.00  0.00           O  
ATOM    969  C5'   A    31      19.335  47.613  38.246  1.00  0.00           C  
ATOM    970  H5'   A    31      20.052  47.582  37.425  1.00  0.00           H  
ATOM    971 H5''   A    31      19.176  48.662  38.495  1.00  0.00           H  
ATOM    972  C4'   A    31      18.068  46.953  37.697  1.00  0.00           C  
ATOM    973  H4'   A    31      17.794  47.399  36.741  1.00  0.00           H  
ATOM    974  O4'   A    31      18.303  45.585  37.567  1.00  0.00           O  
ATOM    975  C1'   A    31      17.017  44.921  37.405  1.00  0.00           C  
ATOM    976  H1'   A    31      16.827  44.663  36.364  1.00  0.00           H  
ATOM    977  N9    A    31      16.938  43.642  38.113  1.00  0.00           N  
ATOM    978  C8    A    31      17.611  43.431  39.268  1.00  0.00           C  
ATOM    979  H8    A    31      18.369  44.127  39.596  1.00  0.00           H  
ATOM    980  N7    A    31      17.393  42.209  39.829  1.00  0.00           N  
ATOM    981  C5    A    31      16.382  41.745  38.986  1.00  0.00           C  
ATOM    982  C6    A    31      15.707  40.493  38.818  1.00  0.00           C  
ATOM    983  N6    A    31      15.959  39.336  39.439  1.00  0.00           N  
ATOM    984  H61   A    31      15.608  38.445  39.120  1.00  0.00           H  
ATOM    985  H62   A    31      16.503  39.282  40.289  1.00  0.00           H  
ATOM    986  N1    A    31      14.961  40.276  37.711  1.00  0.00           N  
ATOM    987  C2    A    31      14.808  41.247  36.786  1.00  0.00           C  
ATOM    988  H2    A    31      14.311  40.970  35.868  1.00  0.00           H  
ATOM    989  N3    A    31      15.402  42.446  36.777  1.00  0.00           N  
ATOM    990  C4    A    31      16.103  42.585  37.951  1.00  0.00           C  
ATOM    991  C3'   A    31      16.761  46.978  38.440  1.00  0.00           C  
ATOM    992  H3'   A    31      17.039  46.666  39.447  1.00  0.00           H  
ATOM    993  C2'   A    31      15.899  45.900  37.833  1.00  0.00           C  
ATOM    994  H2'   A    31      15.254  45.405  38.559  1.00  0.00           H  
ATOM    995  O2'   A    31      15.180  46.221  36.647  1.00  0.00           O  
ATOM    996 HO2'   A    31      14.243  46.307  36.836  1.00  0.00           H  
ATOM    997  O3'   A    31      16.024  48.267  38.624  1.00  0.00           O  
ATOM    998  P     G    32      14.835  48.291  39.753  1.00  0.00           P  
ATOM    999  OP1   G    32      14.401  49.669  39.839  1.00  0.00           O  
ATOM   1000  OP2   G    32      15.315  47.555  40.954  1.00  0.00           O  
ATOM   1001  O5'   G    32      13.586  47.480  39.173  1.00  0.00           O  
ATOM   1002  C5'   G    32      12.759  47.988  38.112  1.00  0.00           C  
ATOM   1003  H5'   G    32      13.399  48.200  37.256  1.00  0.00           H  
ATOM   1004 H5''   G    32      12.429  48.973  38.441  1.00  0.00           H  
ATOM   1005  C4'   G    32      11.634  46.963  37.778  1.00  0.00           C  
ATOM   1006  H4'   G    32      11.034  47.370  36.964  1.00  0.00           H  
ATOM   1007  O4'   G    32      12.178  45.733  37.334  1.00  0.00           O  
ATOM   1008  C1'   G    32      11.279  44.693  37.698  1.00  0.00           C  
ATOM   1009  H1'   G    32      11.006  44.104  36.822  1.00  0.00           H  
ATOM   1010  N9    G    32      12.008  43.844  38.678  1.00  0.00           N  
ATOM   1011  C8    G    32      12.931  44.174  39.608  1.00  0.00           C  
ATOM   1012  H8    G    32      13.229  45.195  39.794  1.00  0.00           H  
ATOM   1013  N7    G    32      13.361  43.184  40.333  1.00  0.00           N  
ATOM   1014  C5    G    32      12.632  42.063  39.843  1.00  0.00           C  
ATOM   1015  C6    G    32      12.547  40.694  40.124  1.00  0.00           C  
ATOM   1016  O6    G    32      13.299  40.002  40.798  1.00  0.00           O  
ATOM   1017  N1    G    32      11.469  40.007  39.538  1.00  0.00           N  
ATOM   1018  H1    G    32      11.336  39.019  39.701  1.00  0.00           H  
ATOM   1019  C2    G    32      10.615  40.590  38.589  1.00  0.00           C  
ATOM   1020  N2    G    32       9.623  39.931  38.030  1.00  0.00           N  
ATOM   1021  H21   G    32       9.544  38.959  38.295  1.00  0.00           H  
ATOM   1022  H22   G    32       9.052  40.342  37.305  1.00  0.00           H  
ATOM   1023  N3    G    32      10.705  41.905  38.249  1.00  0.00           N  
ATOM   1024  C4    G    32      11.687  42.555  38.973  1.00  0.00           C  
ATOM   1025  C3'   G    32      10.727  46.662  38.933  1.00  0.00           C  
ATOM   1026  H3'   G    32      11.443  46.481  39.735  1.00  0.00           H  
ATOM   1027  C2'   G    32      10.050  45.334  38.352  1.00  0.00           C  
ATOM   1028  H2'   G    32       9.624  44.724  39.148  1.00  0.00           H  
ATOM   1029  O2'   G    32       8.984  45.465  37.349  1.00  0.00           O  
ATOM   1030 HO2'   G    32       8.681  46.376  37.369  1.00  0.00           H  
ATOM   1031  O3'   G    32       9.775  47.557  39.430  1.00  0.00           O  
ATOM   1032  P     A    33       9.361  47.456  40.984  1.00  0.00           P  
ATOM   1033  OP1   A    33       8.590  48.665  41.265  1.00  0.00           O  
ATOM   1034  OP2   A    33      10.562  47.245  41.829  1.00  0.00           O  
ATOM   1035  O5'   A    33       8.503  46.163  40.985  1.00  0.00           O  
ATOM   1036  C5'   A    33       7.193  46.141  40.395  1.00  0.00           C  
ATOM   1037  H5'   A    33       7.287  46.452  39.354  1.00  0.00           H  
ATOM   1038 H5''   A    33       6.529  46.784  40.973  1.00  0.00           H  
ATOM   1039  C4'   A    33       6.657  44.701  40.436  1.00  0.00           C  
ATOM   1040  H4'   A    33       5.741  44.551  39.865  1.00  0.00           H  
ATOM   1041  O4'   A    33       7.607  43.719  39.991  1.00  0.00           O  
ATOM   1042  C1'   A    33       7.400  42.503  40.567  1.00  0.00           C  
ATOM   1043  H1'   A    33       6.931  41.807  39.873  1.00  0.00           H  
ATOM   1044  N9    A    33       8.706  42.067  41.208  1.00  0.00           N  
ATOM   1045  C8    A    33       9.736  42.886  41.597  1.00  0.00           C  
ATOM   1046  H8    A    33       9.705  43.960  41.485  1.00  0.00           H  
ATOM   1047  N7    A    33      10.577  42.305  42.311  1.00  0.00           N  
ATOM   1048  C5    A    33      10.128  40.991  42.386  1.00  0.00           C  
ATOM   1049  C6    A    33      10.567  39.772  42.996  1.00  0.00           C  
ATOM   1050  N6    A    33      11.678  39.663  43.623  1.00  0.00           N  
ATOM   1051  H61   A    33      11.805  38.686  43.846  1.00  0.00           H  
ATOM   1052  H62   A    33      12.370  40.370  43.421  1.00  0.00           H  
ATOM   1053  N1    A    33       9.861  38.646  42.884  1.00  0.00           N  
ATOM   1054  C2    A    33       8.790  38.662  42.120  1.00  0.00           C  
ATOM   1055  H2    A    33       8.232  37.737  42.117  1.00  0.00           H  
ATOM   1056  N3    A    33       8.288  39.713  41.437  1.00  0.00           N  
ATOM   1057  C4    A    33       8.988  40.811  41.655  1.00  0.00           C  
ATOM   1058  C3'   A    33       6.435  44.239  41.911  1.00  0.00           C  
ATOM   1059  H3'   A    33       7.257  44.545  42.558  1.00  0.00           H  
ATOM   1060  C2'   A    33       6.354  42.744  41.642  1.00  0.00           C  
ATOM   1061  H2'   A    33       6.524  42.112  42.515  1.00  0.00           H  
ATOM   1062  O2'   A    33       5.101  42.443  40.992  1.00  0.00           O  
ATOM   1063 HO2'   A    33       4.526  43.200  41.124  1.00  0.00           H  
ATOM   1064  O3'   A    33       5.261  44.778  42.488  1.00  0.00           O  
ATOM   1065  P     G    34       4.916  44.480  44.088  1.00  0.00           P  
ATOM   1066  OP1   G    34       3.631  45.104  44.473  1.00  0.00           O  
ATOM   1067  OP2   G    34       6.107  44.889  44.799  1.00  0.00           O  
ATOM   1068  O5'   G    34       4.811  42.934  44.168  1.00  0.00           O  
ATOM   1069  C5'   G    34       3.564  42.232  44.048  1.00  0.00           C  
ATOM   1070  H5'   G    34       3.346  42.165  42.982  1.00  0.00           H  
ATOM   1071 H5''   G    34       2.836  42.787  44.639  1.00  0.00           H  
ATOM   1072  C4'   G    34       3.505  40.831  44.630  1.00  0.00           C  
ATOM   1073  H4'   G    34       2.542  40.372  44.406  1.00  0.00           H  
ATOM   1074  O4'   G    34       4.471  40.043  44.014  1.00  0.00           O  
ATOM   1075  C1'   G    34       5.155  39.217  44.931  1.00  0.00           C  
ATOM   1076  H1'   G    34       5.096  38.222  44.491  1.00  0.00           H  
ATOM   1077  N9    G    34       6.543  39.612  45.312  1.00  0.00           N  
ATOM   1078  C8    G    34       7.242  40.776  45.380  1.00  0.00           C  
ATOM   1079  H8    G    34       6.775  41.713  45.115  1.00  0.00           H  
ATOM   1080  N7    G    34       8.536  40.720  45.617  1.00  0.00           N  
ATOM   1081  C5    G    34       8.754  39.352  45.822  1.00  0.00           C  
ATOM   1082  C6    G    34       9.870  38.614  46.268  1.00  0.00           C  
ATOM   1083  O6    G    34      11.053  38.934  46.598  1.00  0.00           O  
ATOM   1084  N1    G    34       9.616  37.277  46.524  1.00  0.00           N  
ATOM   1085  H1    G    34      10.420  36.742  46.818  1.00  0.00           H  
ATOM   1086  C2    G    34       8.465  36.658  46.287  1.00  0.00           C  
ATOM   1087  N2    G    34       8.490  35.340  46.436  1.00  0.00           N  
ATOM   1088  H21   G    34       9.263  34.939  46.947  1.00  0.00           H  
ATOM   1089  H22   G    34       7.557  34.968  46.323  1.00  0.00           H  
ATOM   1090  N3    G    34       7.397  37.337  45.776  1.00  0.00           N  
ATOM   1091  C4    G    34       7.531  38.688  45.622  1.00  0.00           C  
ATOM   1092  C3'   G    34       3.759  40.649  46.122  1.00  0.00           C  
ATOM   1093  H3'   G    34       4.504  41.346  46.508  1.00  0.00           H  
ATOM   1094  C2'   G    34       4.286  39.247  46.206  1.00  0.00           C  
ATOM   1095  H2'   G    34       4.831  38.992  47.115  1.00  0.00           H  
ATOM   1096  O2'   G    34       3.290  38.328  46.123  1.00  0.00           O  
ATOM   1097 HO2'   G    34       2.525  38.667  46.593  1.00  0.00           H  
ATOM   1098  O3'   G    34       2.533  40.845  46.797  1.00  0.00           O  
ATOM   1099  P     C    35       2.366  41.692  48.116  1.00  0.00           P  
ATOM   1100  OP1   C    35       0.922  42.006  48.215  1.00  0.00           O  
ATOM   1101  OP2   C    35       3.362  42.808  47.990  1.00  0.00           O  
ATOM   1102  O5'   C    35       2.876  40.771  49.331  1.00  0.00           O  
ATOM   1103  C5'   C    35       2.171  39.647  49.669  1.00  0.00           C  
ATOM   1104  H5'   C    35       1.656  39.228  48.805  1.00  0.00           H  
ATOM   1105 H5''   C    35       1.379  40.009  50.325  1.00  0.00           H  
ATOM   1106  C4'   C    35       3.024  38.519  50.260  1.00  0.00           C  
ATOM   1107  H4'   C    35       2.237  37.773  50.373  1.00  0.00           H  
ATOM   1108  O4'   C    35       4.036  38.137  49.312  1.00  0.00           O  
ATOM   1109  C1'   C    35       5.186  37.671  50.010  1.00  0.00           C  
ATOM   1110  H1'   C    35       5.544  36.688  49.705  1.00  0.00           H  
ATOM   1111  N1    C    35       6.320  38.551  49.915  1.00  0.00           N  
ATOM   1112  C6    C    35       6.185  39.810  49.367  1.00  0.00           C  
ATOM   1113  H6    C    35       5.211  40.219  49.144  1.00  0.00           H  
ATOM   1114  C5    C    35       7.259  40.572  49.022  1.00  0.00           C  
ATOM   1115  H5    C    35       7.105  41.610  48.766  1.00  0.00           H  
ATOM   1116  C4    C    35       8.543  40.031  49.191  1.00  0.00           C  
ATOM   1117  N4    C    35       9.631  40.625  48.794  1.00  0.00           N  
ATOM   1118  H41   C    35      10.510  40.128  48.794  1.00  0.00           H  
ATOM   1119  H42   C    35       9.535  41.371  48.120  1.00  0.00           H  
ATOM   1120  N3    C    35       8.683  38.772  49.573  1.00  0.00           N  
ATOM   1121  C2    C    35       7.620  37.996  49.945  1.00  0.00           C  
ATOM   1122  O2    C    35       7.841  36.860  50.285  1.00  0.00           O  
ATOM   1123  C3'   C    35       3.746  38.909  51.553  1.00  0.00           C  
ATOM   1124  H3'   C    35       4.268  39.856  51.413  1.00  0.00           H  
ATOM   1125  C2'   C    35       4.768  37.700  51.471  1.00  0.00           C  
ATOM   1126  H2'   C    35       5.586  37.746  52.191  1.00  0.00           H  
ATOM   1127  O2'   C    35       4.155  36.517  51.695  1.00  0.00           O  
ATOM   1128 HO2'   C    35       4.494  35.876  51.067  1.00  0.00           H  
ATOM   1129  O3'   C    35       2.857  38.915  52.739  1.00  0.00           O  
ATOM   1130  P     C    36       3.378  39.461  54.108  1.00  0.00           P  
ATOM   1131  OP1   C    36       2.282  39.131  55.048  1.00  0.00           O  
ATOM   1132  OP2   C    36       3.804  40.868  53.959  1.00  0.00           O  
ATOM   1133  O5'   C    36       4.656  38.655  54.390  1.00  0.00           O  
ATOM   1134  C5'   C    36       4.675  37.452  55.041  1.00  0.00           C  
ATOM   1135  H5'   C    36       4.092  36.772  54.419  1.00  0.00           H  
ATOM   1136 H5''   C    36       4.226  37.624  56.020  1.00  0.00           H  
ATOM   1137  C4'   C    36       6.004  36.843  55.393  1.00  0.00           C  
ATOM   1138  H4'   C    36       5.760  35.882  55.847  1.00  0.00           H  
ATOM   1139  O4'   C    36       6.806  36.661  54.207  1.00  0.00           O  
ATOM   1140  C1'   C    36       8.118  36.928  54.455  1.00  0.00           C  
ATOM   1141  H1'   C    36       8.605  35.976  54.243  1.00  0.00           H  
ATOM   1142  N1    C    36       8.720  38.065  53.725  1.00  0.00           N  
ATOM   1143  C6    C    36       7.919  39.046  53.103  1.00  0.00           C  
ATOM   1144  H6    C    36       6.841  39.084  53.171  1.00  0.00           H  
ATOM   1145  C5    C    36       8.535  40.111  52.524  1.00  0.00           C  
ATOM   1146  H5    C    36       7.882  40.879  52.136  1.00  0.00           H  
ATOM   1147  C4    C    36       9.964  40.092  52.522  1.00  0.00           C  
ATOM   1148  N4    C    36      10.713  41.033  52.021  1.00  0.00           N  
ATOM   1149  H41   C    36      11.720  40.985  52.085  1.00  0.00           H  
ATOM   1150  H42   C    36      10.301  41.827  51.554  1.00  0.00           H  
ATOM   1151  N3    C    36      10.675  39.150  53.124  1.00  0.00           N  
ATOM   1152  C2    C    36      10.111  38.150  53.727  1.00  0.00           C  
ATOM   1153  O2    C    36      10.840  37.232  54.179  1.00  0.00           O  
ATOM   1154  C3'   C    36       6.849  37.640  56.349  1.00  0.00           C  
ATOM   1155  H3'   C    36       6.772  38.696  56.090  1.00  0.00           H  
ATOM   1156  C2'   C    36       8.261  37.062  56.008  1.00  0.00           C  
ATOM   1157  H2'   C    36       9.032  37.767  56.320  1.00  0.00           H  
ATOM   1158  O2'   C    36       8.367  35.743  56.698  1.00  0.00           O  
ATOM   1159 HO2'   C    36       8.791  35.128  56.094  1.00  0.00           H  
ATOM   1160  O3'   C    36       6.447  37.424  57.682  1.00  0.00           O  
ATOM   1161  P     C    37       6.769  38.592  58.756  1.00  0.00           P  
ATOM   1162  OP1   C    37       6.237  38.263  60.134  1.00  0.00           O  
ATOM   1163  OP2   C    37       6.572  39.963  58.258  1.00  0.00           O  
ATOM   1164  O5'   C    37       8.397  38.607  58.818  1.00  0.00           O  
ATOM   1165  C5'   C    37       9.128  37.456  59.352  1.00  0.00           C  
ATOM   1166  H5'   C    37       8.735  36.499  59.008  1.00  0.00           H  
ATOM   1167 H5''   C    37       8.944  37.481  60.425  1.00  0.00           H  
ATOM   1168  C4'   C    37      10.661  37.362  59.170  1.00  0.00           C  
ATOM   1169  H4'   C    37      10.834  36.355  59.551  1.00  0.00           H  
ATOM   1170  O4'   C    37      11.091  37.565  57.897  1.00  0.00           O  
ATOM   1171  C1'   C    37      12.350  38.134  57.718  1.00  0.00           C  
ATOM   1172  H1'   C    37      13.077  37.396  57.381  1.00  0.00           H  
ATOM   1173  N1    C    37      12.207  39.461  56.996  1.00  0.00           N  
ATOM   1174  C6    C    37      11.024  39.922  56.564  1.00  0.00           C  
ATOM   1175  H6    C    37      10.136  39.400  56.888  1.00  0.00           H  
ATOM   1176  C5    C    37      10.906  40.982  55.787  1.00  0.00           C  
ATOM   1177  H5    C    37       9.975  41.314  55.351  1.00  0.00           H  
ATOM   1178  C4    C    37      12.189  41.569  55.360  1.00  0.00           C  
ATOM   1179  N4    C    37      12.176  42.576  54.489  1.00  0.00           N  
ATOM   1180  H41   C    37      13.069  42.959  54.212  1.00  0.00           H  
ATOM   1181  H42   C    37      11.301  42.986  54.196  1.00  0.00           H  
ATOM   1182  N3    C    37      13.284  41.191  55.821  1.00  0.00           N  
ATOM   1183  C2    C    37      13.355  40.147  56.645  1.00  0.00           C  
ATOM   1184  O2    C    37      14.482  39.721  57.030  1.00  0.00           O  
ATOM   1185  C3'   C    37      11.298  38.499  59.899  1.00  0.00           C  
ATOM   1186  H3'   C    37      10.736  39.380  59.589  1.00  0.00           H  
ATOM   1187  C2'   C    37      12.640  38.499  59.151  1.00  0.00           C  
ATOM   1188  H2'   C    37      13.154  39.454  59.251  1.00  0.00           H  
ATOM   1189  O2'   C    37      13.628  37.550  59.656  1.00  0.00           O  
ATOM   1190 HO2'   C    37      13.378  36.721  59.242  1.00  0.00           H  
ATOM   1191  O3'   C    37      11.532  38.407  61.314  1.00  0.00           O  
ATOM   1192  P     U    38      11.510  39.711  62.225  1.00  0.00           P  
ATOM   1193  OP1   U    38      11.925  39.281  63.564  1.00  0.00           O  
ATOM   1194  OP2   U    38      10.275  40.514  62.086  1.00  0.00           O  
ATOM   1195  O5'   U    38      12.610  40.672  61.697  1.00  0.00           O  
ATOM   1196  C5'   U    38      14.046  40.419  61.789  1.00  0.00           C  
ATOM   1197  H5'   U    38      14.233  39.459  61.309  1.00  0.00           H  
ATOM   1198 H5''   U    38      14.415  40.284  62.806  1.00  0.00           H  
ATOM   1199  C4'   U    38      14.920  41.387  60.996  1.00  0.00           C  
ATOM   1200  H4'   U    38      15.977  41.149  61.112  1.00  0.00           H  
ATOM   1201  O4'   U    38      14.443  41.447  59.641  1.00  0.00           O  
ATOM   1202  C1'   U    38      14.491  42.823  59.149  1.00  0.00           C  
ATOM   1203  H1'   U    38      15.192  42.929  58.321  1.00  0.00           H  
ATOM   1204  N1    U    38      13.148  43.420  58.775  1.00  0.00           N  
ATOM   1205  C6    U    38      12.017  42.823  59.113  1.00  0.00           C  
ATOM   1206  H6    U    38      12.042  42.023  59.838  1.00  0.00           H  
ATOM   1207  C5    U    38      10.855  43.187  58.492  1.00  0.00           C  
ATOM   1208  H5    U    38       9.942  42.700  58.802  1.00  0.00           H  
ATOM   1209  C4    U    38      10.721  44.251  57.581  1.00  0.00           C  
ATOM   1210  O4    U    38       9.687  44.705  57.134  1.00  0.00           O  
ATOM   1211  N3    U    38      11.919  44.838  57.300  1.00  0.00           N  
ATOM   1212  H3    U    38      11.853  45.711  56.797  1.00  0.00           H  
ATOM   1213  C2    U    38      13.178  44.429  57.766  1.00  0.00           C  
ATOM   1214  O2    U    38      14.206  44.951  57.365  1.00  0.00           O  
ATOM   1215  C3'   U    38      14.865  42.848  61.462  1.00  0.00           C  
ATOM   1216  H3'   U    38      13.859  43.129  61.773  1.00  0.00           H  
ATOM   1217  C2'   U    38      15.184  43.645  60.242  1.00  0.00           C  
ATOM   1218  H2'   U    38      14.621  44.568  60.376  1.00  0.00           H  
ATOM   1219  O2'   U    38      16.544  43.762  59.868  1.00  0.00           O  
ATOM   1220 HO2'   U    38      17.026  44.300  60.500  1.00  0.00           H  
ATOM   1221  O3'   U    38      15.759  43.227  62.436  1.00  0.00           O  
ATOM   1222  P     G    39      15.543  44.552  63.351  1.00  0.00           P  
ATOM   1223  OP1   G    39      15.788  44.175  64.802  1.00  0.00           O  
ATOM   1224  OP2   G    39      14.275  45.148  63.018  1.00  0.00           O  
ATOM   1225  O5'   G    39      16.688  45.613  63.004  1.00  0.00           O  
ATOM   1226  C5'   G    39      18.062  45.319  63.400  1.00  0.00           C  
ATOM   1227  H5'   G    39      18.340  44.270  63.294  1.00  0.00           H  
ATOM   1228 H5''   G    39      18.121  45.503  64.472  1.00  0.00           H  
ATOM   1229  C4'   G    39      19.027  46.191  62.489  1.00  0.00           C  
ATOM   1230  H4'   G    39      20.058  45.895  62.683  1.00  0.00           H  
ATOM   1231  O4'   G    39      18.678  46.149  61.142  1.00  0.00           O  
ATOM   1232  C1'   G    39      18.480  47.478  60.570  1.00  0.00           C  
ATOM   1233  H1'   G    39      19.154  47.621  59.726  1.00  0.00           H  
ATOM   1234  N9    G    39      17.167  47.780  60.001  1.00  0.00           N  
ATOM   1235  C8    G    39      15.973  47.306  60.372  1.00  0.00           C  
ATOM   1236  H8    G    39      15.852  46.551  61.134  1.00  0.00           H  
ATOM   1237  N7    G    39      15.013  47.743  59.609  1.00  0.00           N  
ATOM   1238  C5    G    39      15.586  48.677  58.744  1.00  0.00           C  
ATOM   1239  C6    G    39      15.108  49.531  57.779  1.00  0.00           C  
ATOM   1240  O6    G    39      13.963  49.676  57.340  1.00  0.00           O  
ATOM   1241  N1    G    39      16.055  50.375  57.246  1.00  0.00           N  
ATOM   1242  H1    G    39      15.690  51.120  56.669  1.00  0.00           H  
ATOM   1243  C2    G    39      17.362  50.295  57.469  1.00  0.00           C  
ATOM   1244  N2    G    39      18.092  51.282  57.038  1.00  0.00           N  
ATOM   1245  H21   G    39      17.606  51.896  56.400  1.00  0.00           H  
ATOM   1246  H22   G    39      19.073  51.382  57.257  1.00  0.00           H  
ATOM   1247  N3    G    39      17.912  49.450  58.348  1.00  0.00           N  
ATOM   1248  C4    G    39      16.978  48.622  58.953  1.00  0.00           C  
ATOM   1249  C3'   G    39      18.996  47.645  62.951  1.00  0.00           C  
ATOM   1250  H3'   G    39      18.100  47.964  63.484  1.00  0.00           H  
ATOM   1251  C2'   G    39      18.975  48.385  61.625  1.00  0.00           C  
ATOM   1252  H2'   G    39      18.416  49.320  61.659  1.00  0.00           H  
ATOM   1253  O2'   G    39      20.287  48.755  61.254  1.00  0.00           O  
ATOM   1254 HO2'   G    39      20.687  48.502  62.089  1.00  0.00           H  
ATOM   1255  O3'   G    39      20.139  47.992  63.694  1.00  0.00           O  
ATOM   1256  P     C    40      20.258  47.672  65.233  1.00  0.00           P  
ATOM   1257  OP1   C    40      18.918  47.340  65.773  1.00  0.00           O  
ATOM   1258  OP2   C    40      21.074  48.824  65.811  1.00  0.00           O  
ATOM   1259  O5'   C    40      21.125  46.408  65.382  1.00  0.00           O  
ATOM   1260  C5'   C    40      22.461  46.386  65.890  1.00  0.00           C  
ATOM   1261  H5'   C    40      22.504  46.821  66.888  1.00  0.00           H  
ATOM   1262 H5''   C    40      23.007  46.912  65.107  1.00  0.00           H  
ATOM   1263  C4'   C    40      23.126  45.003  66.039  1.00  0.00           C  
ATOM   1264  H4'   C    40      24.127  45.233  66.404  1.00  0.00           H  
ATOM   1265  O4'   C    40      22.342  44.373  67.032  1.00  0.00           O  
ATOM   1266  C1'   C    40      21.844  43.163  66.490  1.00  0.00           C  
ATOM   1267  H1'   C    40      22.560  42.377  66.727  1.00  0.00           H  
ATOM   1268  N1    C    40      20.496  42.941  67.031  1.00  0.00           N  
ATOM   1269  C6    C    40      19.642  43.928  67.082  1.00  0.00           C  
ATOM   1270  H6    C    40      19.879  44.827  66.532  1.00  0.00           H  
ATOM   1271  C5    C    40      18.476  43.896  67.791  1.00  0.00           C  
ATOM   1272  H5    C    40      17.725  44.669  67.870  1.00  0.00           H  
ATOM   1273  C4    C    40      18.157  42.583  68.307  1.00  0.00           C  
ATOM   1274  N4    C    40      17.050  42.307  68.928  1.00  0.00           N  
ATOM   1275  H41   C    40      16.839  41.342  69.140  1.00  0.00           H  
ATOM   1276  H42   C    40      16.282  42.956  68.828  1.00  0.00           H  
ATOM   1277  N3    C    40      18.995  41.526  68.277  1.00  0.00           N  
ATOM   1278  C2    C    40      20.173  41.656  67.584  1.00  0.00           C  
ATOM   1279  O2    C    40      20.987  40.732  67.550  1.00  0.00           O  
ATOM   1280  C3'   C    40      23.149  44.183  64.765  1.00  0.00           C  
ATOM   1281  H3'   C    40      23.039  44.814  63.883  1.00  0.00           H  
ATOM   1282  C2'   C    40      21.933  43.283  64.956  1.00  0.00           C  
ATOM   1283  H2'   C    40      20.973  43.756  64.749  1.00  0.00           H  
ATOM   1284  O2'   C    40      22.024  42.003  64.208  1.00  0.00           O  
ATOM   1285 HO2'   C    40      22.870  41.630  64.466  1.00  0.00           H  
ATOM   1286  O3'   C    40      24.285  43.373  64.763  1.00  0.00           O  
ATOM   1287  P     A    41      25.640  43.988  64.299  1.00  0.00           P  
ATOM   1288  OP1   A    41      26.751  43.214  64.913  1.00  0.00           O  
ATOM   1289  OP2   A    41      25.646  45.453  64.422  1.00  0.00           O  
ATOM   1290  O5'   A    41      25.499  43.656  62.821  1.00  0.00           O  
ATOM   1291  C5'   A    41      25.575  42.340  62.342  1.00  0.00           C  
ATOM   1292  H5'   A    41      24.861  41.708  62.870  1.00  0.00           H  
ATOM   1293 H5''   A    41      26.589  42.024  62.588  1.00  0.00           H  
ATOM   1294  C4'   A    41      25.412  42.295  60.786  1.00  0.00           C  
ATOM   1295  H4'   A    41      25.521  41.270  60.432  1.00  0.00           H  
ATOM   1296  O4'   A    41      24.213  42.767  60.257  1.00  0.00           O  
ATOM   1297  C1'   A    41      24.445  43.086  58.859  1.00  0.00           C  
ATOM   1298  H1'   A    41      24.159  42.252  58.219  1.00  0.00           H  
ATOM   1299  N9    A    41      23.732  44.372  58.577  1.00  0.00           N  
ATOM   1300  C8    A    41      24.289  45.641  58.577  1.00  0.00           C  
ATOM   1301  H8    A    41      25.256  45.875  58.999  1.00  0.00           H  
ATOM   1302  N7    A    41      23.441  46.539  58.331  1.00  0.00           N  
ATOM   1303  C5    A    41      22.184  45.853  58.229  1.00  0.00           C  
ATOM   1304  C6    A    41      20.826  46.174  57.998  1.00  0.00           C  
ATOM   1305  N6    A    41      20.407  47.338  57.617  1.00  0.00           N  
ATOM   1306  H61   A    41      19.481  47.473  57.238  1.00  0.00           H  
ATOM   1307  H62   A    41      21.051  48.114  57.551  1.00  0.00           H  
ATOM   1308  N1    A    41      19.863  45.214  57.859  1.00  0.00           N  
ATOM   1309  C2    A    41      20.223  43.976  57.971  1.00  0.00           C  
ATOM   1310  H2    A    41      19.448  43.250  57.779  1.00  0.00           H  
ATOM   1311  N3    A    41      21.466  43.547  58.284  1.00  0.00           N  
ATOM   1312  C4    A    41      22.358  44.508  58.362  1.00  0.00           C  
ATOM   1313  C3'   A    41      26.522  43.090  60.130  1.00  0.00           C  
ATOM   1314  H3'   A    41      26.484  44.085  60.572  1.00  0.00           H  
ATOM   1315  C2'   A    41      25.981  43.181  58.655  1.00  0.00           C  
ATOM   1316  H2'   A    41      26.185  44.147  58.191  1.00  0.00           H  
ATOM   1317  O2'   A    41      26.310  42.057  57.824  1.00  0.00           O  
ATOM   1318 HO2'   A    41      27.072  42.317  57.301  1.00  0.00           H  
ATOM   1319  O3'   A    41      27.751  42.369  60.248  1.00  0.00           O  
ATOM   1320  P     A    42      28.967  43.105  59.554  1.00  0.00           P  
ATOM   1321  OP1   A    42      30.189  42.658  60.244  1.00  0.00           O  
ATOM   1322  OP2   A    42      28.745  44.565  59.579  1.00  0.00           O  
ATOM   1323  O5'   A    42      29.092  42.733  57.999  1.00  0.00           O  
ATOM   1324  C5'   A    42      29.767  41.641  57.492  1.00  0.00           C  
ATOM   1325  H5'   A    42      29.198  40.712  57.507  1.00  0.00           H  
ATOM   1326 H5''   A    42      30.637  41.427  58.113  1.00  0.00           H  
ATOM   1327  C4'   A    42      30.043  41.760  55.980  1.00  0.00           C  
ATOM   1328  H4'   A    42      30.469  40.794  55.709  1.00  0.00           H  
ATOM   1329  O4'   A    42      28.897  42.036  55.236  1.00  0.00           O  
ATOM   1330  C1'   A    42      29.229  42.559  54.015  1.00  0.00           C  
ATOM   1331  H1'   A    42      28.987  41.810  53.262  1.00  0.00           H  
ATOM   1332  N9    A    42      28.524  43.815  53.809  1.00  0.00           N  
ATOM   1333  C8    A    42      28.379  44.821  54.750  1.00  0.00           C  
ATOM   1334  H8    A    42      28.775  44.829  55.755  1.00  0.00           H  
ATOM   1335  N7    A    42      27.588  45.790  54.374  1.00  0.00           N  
ATOM   1336  C5    A    42      27.313  45.472  53.039  1.00  0.00           C  
ATOM   1337  C6    A    42      26.614  46.107  52.039  1.00  0.00           C  
ATOM   1338  N6    A    42      25.883  47.160  52.148  1.00  0.00           N  
ATOM   1339  H61   A    42      25.316  47.520  51.394  1.00  0.00           H  
ATOM   1340  H62   A    42      25.767  47.559  53.069  1.00  0.00           H  
ATOM   1341  N1    A    42      26.495  45.549  50.858  1.00  0.00           N  
ATOM   1342  C2    A    42      27.138  44.420  50.609  1.00  0.00           C  
ATOM   1343  H2    A    42      27.127  44.115  49.574  1.00  0.00           H  
ATOM   1344  N3    A    42      27.937  43.718  51.461  1.00  0.00           N  
ATOM   1345  C4    A    42      27.960  44.345  52.671  1.00  0.00           C  
ATOM   1346  C3'   A    42      31.137  42.702  55.499  1.00  0.00           C  
ATOM   1347  H3'   A    42      30.999  43.727  55.842  1.00  0.00           H  
ATOM   1348  C2'   A    42      30.747  42.773  54.035  1.00  0.00           C  
ATOM   1349  H2'   A    42      30.968  43.749  53.603  1.00  0.00           H  
ATOM   1350  O2'   A    42      31.492  41.796  53.212  1.00  0.00           O  
ATOM   1351 HO2'   A    42      32.408  42.051  53.347  1.00  0.00           H  
ATOM   1352  O3'   A    42      32.502  42.268  55.909  1.00  0.00           O  
ATOM   1353  P     U    43      33.826  43.012  55.354  1.00  0.00           P  
ATOM   1354  OP1   U    43      34.961  42.385  56.148  1.00  0.00           O  
ATOM   1355  OP2   U    43      33.589  44.435  55.429  1.00  0.00           O  
ATOM   1356  O5'   U    43      34.019  42.635  53.791  1.00  0.00           O  
ATOM   1357  C5'   U    43      34.676  41.429  53.368  1.00  0.00           C  
ATOM   1358  H5'   U    43      34.042  40.609  53.706  1.00  0.00           H  
ATOM   1359 H5''   U    43      35.685  41.503  53.772  1.00  0.00           H  
ATOM   1360  C4'   U    43      34.700  41.422  51.814  1.00  0.00           C  
ATOM   1361  H4'   U    43      35.096  40.484  51.424  1.00  0.00           H  
ATOM   1362  O4'   U    43      33.393  41.535  51.333  1.00  0.00           O  
ATOM   1363  C1'   U    43      33.435  42.267  50.069  1.00  0.00           C  
ATOM   1364  H1'   U    43      32.954  41.685  49.283  1.00  0.00           H  
ATOM   1365  N1    U    43      32.794  43.599  50.220  1.00  0.00           N  
ATOM   1366  C6    U    43      33.009  44.426  51.276  1.00  0.00           C  
ATOM   1367  H6    U    43      33.737  44.205  52.042  1.00  0.00           H  
ATOM   1368  C5    U    43      32.098  45.439  51.538  1.00  0.00           C  
ATOM   1369  H5    U    43      32.122  46.005  52.457  1.00  0.00           H  
ATOM   1370  C4    U    43      31.058  45.855  50.619  1.00  0.00           C  
ATOM   1371  O4    U    43      30.268  46.817  50.697  1.00  0.00           O  
ATOM   1372  N3    U    43      30.964  44.969  49.549  1.00  0.00           N  
ATOM   1373  H3    U    43      30.230  45.102  48.869  1.00  0.00           H  
ATOM   1374  C2    U    43      31.725  43.875  49.360  1.00  0.00           C  
ATOM   1375  O2    U    43      31.504  43.083  48.424  1.00  0.00           O  
ATOM   1376  C3'   U    43      35.545  42.421  51.144  1.00  0.00           C  
ATOM   1377  H3'   U    43      35.426  43.378  51.653  1.00  0.00           H  
ATOM   1378  C2'   U    43      34.906  42.491  49.745  1.00  0.00           C  
ATOM   1379  H2'   U    43      35.099  43.402  49.180  1.00  0.00           H  
ATOM   1380  O2'   U    43      35.340  41.389  48.877  1.00  0.00           O  
ATOM   1381 HO2'   U    43      36.082  41.620  48.314  1.00  0.00           H  
ATOM   1382  O3'   U    43      36.903  42.052  51.121  1.00  0.00           O  
ATOM   1383  P     G    44      38.022  43.186  50.670  1.00  0.00           P  
ATOM   1384  OP1   G    44      39.226  42.861  51.502  1.00  0.00           O  
ATOM   1385  OP2   G    44      37.390  44.488  50.725  1.00  0.00           O  
ATOM   1386  O5'   G    44      38.107  42.753  49.178  1.00  0.00           O  
ATOM   1387  C5'   G    44      38.906  41.580  48.887  1.00  0.00           C  
ATOM   1388  H5'   G    44      38.567  40.661  49.366  1.00  0.00           H  
ATOM   1389 H5''   G    44      39.959  41.697  49.143  1.00  0.00           H  
ATOM   1390  C4'   G    44      38.841  41.247  47.313  1.00  0.00           C  
ATOM   1391  H4'   G    44      39.338  40.289  47.165  1.00  0.00           H  
ATOM   1392  O4'   G    44      37.504  41.178  46.840  1.00  0.00           O  
ATOM   1393  C1'   G    44      37.510  41.722  45.550  1.00  0.00           C  
ATOM   1394  H1'   G    44      37.245  40.999  44.778  1.00  0.00           H  
ATOM   1395  N9    G    44      36.680  42.968  45.440  1.00  0.00           N  
ATOM   1396  C8    G    44      36.238  43.820  46.381  1.00  0.00           C  
ATOM   1397  H8    G    44      36.478  43.795  47.434  1.00  0.00           H  
ATOM   1398  N7    G    44      35.463  44.738  45.889  1.00  0.00           N  
ATOM   1399  C5    G    44      35.501  44.453  44.479  1.00  0.00           C  
ATOM   1400  C6    G    44      34.800  45.065  43.361  1.00  0.00           C  
ATOM   1401  O6    G    44      33.923  45.980  43.475  1.00  0.00           O  
ATOM   1402  N1    G    44      35.091  44.556  42.076  1.00  0.00           N  
ATOM   1403  H1    G    44      34.810  44.972  41.199  1.00  0.00           H  
ATOM   1404  C2    G    44      36.044  43.547  41.962  1.00  0.00           C  
ATOM   1405  N2    G    44      36.253  43.157  40.763  1.00  0.00           N  
ATOM   1406  H21   G    44      35.993  43.757  39.994  1.00  0.00           H  
ATOM   1407  H22   G    44      36.926  42.408  40.678  1.00  0.00           H  
ATOM   1408  N3    G    44      36.522  42.843  42.936  1.00  0.00           N  
ATOM   1409  C4    G    44      36.304  43.402  44.178  1.00  0.00           C  
ATOM   1410  C3'   G    44      39.508  42.438  46.590  1.00  0.00           C  
ATOM   1411  H3'   G    44      39.104  43.371  46.982  1.00  0.00           H  
ATOM   1412  C2'   G    44      38.956  42.084  45.205  1.00  0.00           C  
ATOM   1413  H2'   G    44      38.983  42.969  44.569  1.00  0.00           H  
ATOM   1414  O2'   G    44      39.604  41.003  44.675  1.00  0.00           O  
ATOM   1415 HO2'   G    44      39.327  40.868  43.766  1.00  0.00           H  
ATOM   1416  O3'   G    44      40.934  42.447  46.743  1.00  0.00           O  
ATOM   1417  P     G    45      41.726  43.784  46.301  1.00  0.00           P  
ATOM   1418  OP1   G    45      43.175  43.606  46.550  1.00  0.00           O  
ATOM   1419  OP2   G    45      40.986  44.901  46.958  1.00  0.00           O  
ATOM   1420  O5'   G    45      41.576  43.939  44.716  1.00  0.00           O  
ATOM   1421  C5'   G    45      42.169  43.008  43.907  1.00  0.00           C  
ATOM   1422  H5'   G    45      41.848  41.972  44.015  1.00  0.00           H  
ATOM   1423 H5''   G    45      43.256  43.030  43.993  1.00  0.00           H  
ATOM   1424  C4'   G    45      41.885  43.379  42.444  1.00  0.00           C  
ATOM   1425  H4'   G    45      42.417  42.636  41.851  1.00  0.00           H  
ATOM   1426  O4'   G    45      40.510  43.335  42.056  1.00  0.00           O  
ATOM   1427  C1'   G    45      40.189  44.312  41.088  1.00  0.00           C  
ATOM   1428  H1'   G    45      39.820  43.832  40.181  1.00  0.00           H  
ATOM   1429  N9    G    45      39.272  45.383  41.638  1.00  0.00           N  
ATOM   1430  C8    G    45      38.780  45.533  42.923  1.00  0.00           C  
ATOM   1431  H8    G    45      39.168  44.948  43.744  1.00  0.00           H  
ATOM   1432  N7    G    45      37.865  46.437  42.987  1.00  0.00           N  
ATOM   1433  C5    G    45      37.710  46.903  41.648  1.00  0.00           C  
ATOM   1434  C6    G    45      36.798  47.878  41.127  1.00  0.00           C  
ATOM   1435  O6    G    45      35.938  48.522  41.724  1.00  0.00           O  
ATOM   1436  N1    G    45      37.072  48.145  39.775  1.00  0.00           N  
ATOM   1437  H1    G    45      36.543  48.882  39.330  1.00  0.00           H  
ATOM   1438  C2    G    45      37.905  47.376  38.996  1.00  0.00           C  
ATOM   1439  N2    G    45      37.984  47.697  37.765  1.00  0.00           N  
ATOM   1440  H21   G    45      37.573  48.544  37.399  1.00  0.00           H  
ATOM   1441  H22   G    45      38.654  47.248  37.157  1.00  0.00           H  
ATOM   1442  N3    G    45      38.704  46.401  39.462  1.00  0.00           N  
ATOM   1443  C4    G    45      38.563  46.232  40.822  1.00  0.00           C  
ATOM   1444  C3'   G    45      42.405  44.817  42.084  1.00  0.00           C  
ATOM   1445  H3'   G    45      42.099  45.553  42.828  1.00  0.00           H  
ATOM   1446  C2'   G    45      41.538  44.952  40.742  1.00  0.00           C  
ATOM   1447  H2'   G    45      41.563  45.990  40.410  1.00  0.00           H  
ATOM   1448  O2'   G    45      42.215  44.266  39.692  1.00  0.00           O  
ATOM   1449 HO2'   G    45      43.092  44.653  39.635  1.00  0.00           H  
ATOM   1450  O3'   G    45      43.740  44.876  41.851  1.00  0.00           O  
ATOM   1451  P     C    46      44.457  46.247  41.701  1.00  0.00           P  
ATOM   1452  OP1   C    46      45.805  45.823  41.183  1.00  0.00           O  
ATOM   1453  OP2   C    46      44.447  46.845  43.065  1.00  0.00           O  
ATOM   1454  O5'   C    46      43.759  47.161  40.654  1.00  0.00           O  
ATOM   1455  C5'   C    46      44.217  47.352  39.273  1.00  0.00           C  
ATOM   1456  H5'   C    46      44.321  46.390  38.771  1.00  0.00           H  
ATOM   1457 H5''   C    46      45.128  47.947  39.335  1.00  0.00           H  
ATOM   1458  C4'   C    46      43.249  48.245  38.472  1.00  0.00           C  
ATOM   1459  H4'   C    46      43.453  48.042  37.421  1.00  0.00           H  
ATOM   1460  O4'   C    46      41.808  47.945  38.638  1.00  0.00           O  
ATOM   1461  C1'   C    46      41.095  49.162  38.655  1.00  0.00           C  
ATOM   1462  H1'   C    46      40.344  49.211  37.866  1.00  0.00           H  
ATOM   1463  N1    C    46      40.550  49.568  39.891  1.00  0.00           N  
ATOM   1464  C6    C    46      40.829  48.966  41.079  1.00  0.00           C  
ATOM   1465  H6    C    46      41.646  48.264  41.164  1.00  0.00           H  
ATOM   1466  C5    C    46      40.049  49.250  42.196  1.00  0.00           C  
ATOM   1467  H5    C    46      40.183  48.694  43.111  1.00  0.00           H  
ATOM   1468  C4    C    46      39.091  50.272  42.059  1.00  0.00           C  
ATOM   1469  N4    C    46      38.394  50.475  43.117  1.00  0.00           N  
ATOM   1470  H41   C    46      37.697  51.202  43.044  1.00  0.00           H  
ATOM   1471  H42   C    46      38.404  49.846  43.907  1.00  0.00           H  
ATOM   1472  N3    C    46      38.843  50.930  40.935  1.00  0.00           N  
ATOM   1473  C2    C    46      39.545  50.563  39.861  1.00  0.00           C  
ATOM   1474  O2    C    46      39.178  51.021  38.794  1.00  0.00           O  
ATOM   1475  C3'   C    46      43.395  49.714  38.848  1.00  0.00           C  
ATOM   1476  H3'   C    46      43.398  49.644  39.936  1.00  0.00           H  
ATOM   1477  C2'   C    46      42.067  50.214  38.266  1.00  0.00           C  
ATOM   1478  H2'   C    46      41.802  51.203  38.640  1.00  0.00           H  
ATOM   1479  O2'   C    46      42.099  50.238  36.851  1.00  0.00           O  
ATOM   1480 HO2'   C    46      42.449  51.091  36.582  1.00  0.00           H  
ATOM   1481  O3'   C    46      44.691  50.252  38.437  1.00  0.00           O  
ATOM   1482  P     A    47      45.367  51.565  39.063  1.00  0.00           P  
ATOM   1483  OP1   A    47      46.672  51.838  38.448  1.00  0.00           O  
ATOM   1484  OP2   A    47      45.313  51.433  40.546  1.00  0.00           O  
ATOM   1485  O5'   A    47      44.420  52.782  38.629  1.00  0.00           O  
ATOM   1486  C5'   A    47      44.427  53.323  37.324  1.00  0.00           C  
ATOM   1487  H5'   A    47      44.246  52.394  36.784  1.00  0.00           H  
ATOM   1488 H5''   A    47      45.265  53.942  37.005  1.00  0.00           H  
ATOM   1489  C4'   A    47      43.138  54.108  37.144  1.00  0.00           C  
ATOM   1490  H4'   A    47      43.039  54.306  36.077  1.00  0.00           H  
ATOM   1491  O4'   A    47      41.963  53.435  37.544  1.00  0.00           O  
ATOM   1492  C1'   A    47      41.050  54.365  37.991  1.00  0.00           C  
ATOM   1493  H1'   A    47      40.102  54.309  37.456  1.00  0.00           H  
ATOM   1494  N9    A    47      40.877  54.179  39.537  1.00  0.00           N  
ATOM   1495  C8    A    47      41.732  53.598  40.433  1.00  0.00           C  
ATOM   1496  H8    A    47      42.617  53.031  40.184  1.00  0.00           H  
ATOM   1497  N7    A    47      41.289  53.587  41.629  1.00  0.00           N  
ATOM   1498  C5    A    47      40.038  54.265  41.572  1.00  0.00           C  
ATOM   1499  C6    A    47      39.055  54.631  42.492  1.00  0.00           C  
ATOM   1500  N6    A    47      39.095  54.342  43.762  1.00  0.00           N  
ATOM   1501  H61   A    47      38.422  54.833  44.333  1.00  0.00           H  
ATOM   1502  H62   A    47      39.865  53.844  44.184  1.00  0.00           H  
ATOM   1503  N1    A    47      37.962  55.362  42.187  1.00  0.00           N  
ATOM   1504  C2    A    47      37.857  55.717  40.877  1.00  0.00           C  
ATOM   1505  H2    A    47      36.954  56.232  40.586  1.00  0.00           H  
ATOM   1506  N3    A    47      38.752  55.471  39.884  1.00  0.00           N  
ATOM   1507  C4    A    47      39.793  54.634  40.280  1.00  0.00           C  
ATOM   1508  C3'   A    47      43.136  55.529  37.742  1.00  0.00           C  
ATOM   1509  H3'   A    47      43.552  55.417  38.743  1.00  0.00           H  
ATOM   1510  C2'   A    47      41.633  55.765  37.839  1.00  0.00           C  
ATOM   1511  H2'   A    47      41.464  56.394  38.713  1.00  0.00           H  
ATOM   1512  O2'   A    47      41.085  56.344  36.719  1.00  0.00           O  
ATOM   1513 HO2'   A    47      40.147  56.483  36.868  1.00  0.00           H  
ATOM   1514  O3'   A    47      43.911  56.548  37.064  1.00  0.00           O  
ATOM   1515  P     C    48      44.783  57.533  37.891  1.00  0.00           P  
ATOM   1516  OP1   C    48      45.634  58.228  36.915  1.00  0.00           O  
ATOM   1517  OP2   C    48      45.462  56.735  38.924  1.00  0.00           O  
ATOM   1518  O5'   C    48      43.699  58.365  38.466  1.00  0.00           O  
ATOM   1519  C5'   C    48      43.044  59.317  37.584  1.00  0.00           C  
ATOM   1520  H5'   C    48      42.568  58.816  36.741  1.00  0.00           H  
ATOM   1521 H5''   C    48      43.778  60.084  37.337  1.00  0.00           H  
ATOM   1522  C4'   C    48      41.896  59.946  38.347  1.00  0.00           C  
ATOM   1523  H4'   C    48      41.289  60.653  37.780  1.00  0.00           H  
ATOM   1524  O4'   C    48      41.010  58.872  38.601  1.00  0.00           O  
ATOM   1525  C1'   C    48      40.303  59.162  39.875  1.00  0.00           C  
ATOM   1526  H1'   C    48      39.231  59.270  39.712  1.00  0.00           H  
ATOM   1527  N1    C    48      40.546  58.304  41.075  1.00  0.00           N  
ATOM   1528  C6    C    48      41.648  57.492  41.095  1.00  0.00           C  
ATOM   1529  H6    C    48      42.318  57.404  40.252  1.00  0.00           H  
ATOM   1530  C5    C    48      41.982  56.978  42.258  1.00  0.00           C  
ATOM   1531  H5    C    48      42.889  56.395  42.325  1.00  0.00           H  
ATOM   1532  C4    C    48      41.153  57.116  43.396  1.00  0.00           C  
ATOM   1533  N4    C    48      41.410  56.662  44.560  1.00  0.00           N  
ATOM   1534  H41   C    48      40.679  56.587  45.253  1.00  0.00           H  
ATOM   1535  H42   C    48      42.262  56.120  44.524  1.00  0.00           H  
ATOM   1536  N3    C    48      40.005  57.839  43.351  1.00  0.00           N  
ATOM   1537  C2    C    48      39.683  58.402  42.163  1.00  0.00           C  
ATOM   1538  O2    C    48      38.710  59.096  42.084  1.00  0.00           O  
ATOM   1539  C3'   C    48      42.110  60.671  39.635  1.00  0.00           C  
ATOM   1540  H3'   C    48      42.937  60.224  40.185  1.00  0.00           H  
ATOM   1541  C2'   C    48      40.729  60.551  40.301  1.00  0.00           C  
ATOM   1542  H2'   C    48      40.979  60.578  41.362  1.00  0.00           H  
ATOM   1543  O2'   C    48      39.713  61.428  39.834  1.00  0.00           O  
ATOM   1544 HO2'   C    48      40.110  62.082  39.253  1.00  0.00           H  
ATOM   1545  O3'   C    48      42.349  62.028  39.343  1.00  0.00           O  
ATOM   1546  P     A    49      43.209  62.899  40.366  1.00  0.00           P  
ATOM   1547  OP1   A    49      43.409  64.248  39.836  1.00  0.00           O  
ATOM   1548  OP2   A    49      44.416  62.083  40.637  1.00  0.00           O  
ATOM   1549  O5'   A    49      42.367  63.158  41.656  1.00  0.00           O  
ATOM   1550  C5'   A    49      41.233  64.047  41.624  1.00  0.00           C  
ATOM   1551  H5'   A    49      40.575  63.710  40.822  1.00  0.00           H  
ATOM   1552 H5''   A    49      41.689  65.021  41.445  1.00  0.00           H  
ATOM   1553  C4'   A    49      40.435  63.998  42.897  1.00  0.00           C  
ATOM   1554  H4'   A    49      39.726  64.790  42.657  1.00  0.00           H  
ATOM   1555  O4'   A    49      39.853  62.753  43.169  1.00  0.00           O  
ATOM   1556  C1'   A    49      39.825  62.599  44.617  1.00  0.00           C  
ATOM   1557  H1'   A    49      38.802  62.579  44.993  1.00  0.00           H  
ATOM   1558  N9    A    49      40.627  61.393  45.053  1.00  0.00           N  
ATOM   1559  C8    A    49      41.645  60.775  44.322  1.00  0.00           C  
ATOM   1560  H8    A    49      41.936  61.213  43.379  1.00  0.00           H  
ATOM   1561  N7    A    49      42.353  59.866  44.965  1.00  0.00           N  
ATOM   1562  C5    A    49      41.593  59.871  46.175  1.00  0.00           C  
ATOM   1563  C6    A    49      41.750  59.000  47.285  1.00  0.00           C  
ATOM   1564  N6    A    49      42.604  57.999  47.420  1.00  0.00           N  
ATOM   1565  H61   A    49      42.500  57.357  48.193  1.00  0.00           H  
ATOM   1566  H62   A    49      43.281  57.793  46.700  1.00  0.00           H  
ATOM   1567  N1    A    49      40.950  59.218  48.302  1.00  0.00           N  
ATOM   1568  C2    A    49      40.045  60.169  48.329  1.00  0.00           C  
ATOM   1569  H2    A    49      39.347  60.269  49.147  1.00  0.00           H  
ATOM   1570  N3    A    49      39.736  60.964  47.319  1.00  0.00           N  
ATOM   1571  C4    A    49      40.646  60.841  46.264  1.00  0.00           C  
ATOM   1572  C3'   A    49      41.382  64.350  44.037  1.00  0.00           C  
ATOM   1573  H3'   A    49      42.240  63.685  44.145  1.00  0.00           H  
ATOM   1574  C2'   A    49      40.445  63.863  45.185  1.00  0.00           C  
ATOM   1575  H2'   A    49      40.936  63.780  46.155  1.00  0.00           H  
ATOM   1576  O2'   A    49      39.271  64.671  45.419  1.00  0.00           O  
ATOM   1577 HO2'   A    49      39.513  65.362  46.041  1.00  0.00           H  
ATOM   1578  O3'   A    49      41.651  65.703  44.066  1.00  0.00           O  
ATOM   1579  P     G    50      43.014  66.209  44.722  1.00  0.00           P  
ATOM   1580  OP1   G    50      43.164  67.622  44.280  1.00  0.00           O  
ATOM   1581  OP2   G    50      44.168  65.267  44.529  1.00  0.00           O  
ATOM   1582  O5'   G    50      42.624  66.162  46.306  1.00  0.00           O  
ATOM   1583  C5'   G    50      41.681  67.091  46.834  1.00  0.00           C  
ATOM   1584  H5'   G    50      40.848  67.370  46.189  1.00  0.00           H  
ATOM   1585 H5''   G    50      42.158  68.016  47.161  1.00  0.00           H  
ATOM   1586  C4'   G    50      41.068  66.624  48.114  1.00  0.00           C  
ATOM   1587  H4'   G    50      40.215  67.259  48.349  1.00  0.00           H  
ATOM   1588  O4'   G    50      40.682  65.263  48.027  1.00  0.00           O  
ATOM   1589  C1'   G    50      40.764  64.568  49.270  1.00  0.00           C  
ATOM   1590  H1'   G    50      39.794  64.234  49.640  1.00  0.00           H  
ATOM   1591  N9    G    50      41.545  63.299  49.220  1.00  0.00           N  
ATOM   1592  C8    G    50      42.527  63.030  48.304  1.00  0.00           C  
ATOM   1593  H8    G    50      42.674  63.623  47.414  1.00  0.00           H  
ATOM   1594  N7    G    50      43.313  62.046  48.652  1.00  0.00           N  
ATOM   1595  C5    G    50      42.743  61.656  49.858  1.00  0.00           C  
ATOM   1596  C6    G    50      43.109  60.606  50.756  1.00  0.00           C  
ATOM   1597  O6    G    50      44.080  59.828  50.685  1.00  0.00           O  
ATOM   1598  N1    G    50      42.322  60.540  51.947  1.00  0.00           N  
ATOM   1599  H1    G    50      42.610  59.896  52.670  1.00  0.00           H  
ATOM   1600  C2    G    50      41.311  61.396  52.249  1.00  0.00           C  
ATOM   1601  N2    G    50      40.965  61.535  53.494  1.00  0.00           N  
ATOM   1602  H21   G    50      41.238  60.752  54.071  1.00  0.00           H  
ATOM   1603  H22   G    50      40.331  62.274  53.762  1.00  0.00           H  
ATOM   1604  N3    G    50      41.019  62.429  51.449  1.00  0.00           N  
ATOM   1605  C4    G    50      41.764  62.476  50.289  1.00  0.00           C  
ATOM   1606  C3'   G    50      41.960  66.607  49.322  1.00  0.00           C  
ATOM   1607  H3'   G    50      42.920  66.284  48.920  1.00  0.00           H  
ATOM   1608  C2'   G    50      41.283  65.628  50.217  1.00  0.00           C  
ATOM   1609  H2'   G    50      42.043  65.169  50.848  1.00  0.00           H  
ATOM   1610  O2'   G    50      40.195  66.268  50.931  1.00  0.00           O  
ATOM   1611 HO2'   G    50      40.110  65.711  51.708  1.00  0.00           H  
ATOM   1612  O3'   G    50      42.079  67.879  49.878  1.00  0.00           O  
ATOM   1613  P     A    51      43.383  68.217  50.636  1.00  0.00           P  
ATOM   1614  OP1   A    51      43.157  69.568  51.166  1.00  0.00           O  
ATOM   1615  OP2   A    51      44.538  68.101  49.719  1.00  0.00           O  
ATOM   1616  O5'   A    51      43.583  67.211  51.782  1.00  0.00           O  
ATOM   1617  C5'   A    51      42.773  67.186  52.930  1.00  0.00           C  
ATOM   1618  H5'   A    51      41.724  67.248  52.642  1.00  0.00           H  
ATOM   1619 H5''   A    51      42.848  68.044  53.598  1.00  0.00           H  
ATOM   1620  C4'   A    51      43.024  65.928  53.835  1.00  0.00           C  
ATOM   1621  H4'   A    51      42.198  65.883  54.546  1.00  0.00           H  
ATOM   1622  O4'   A    51      42.900  64.786  53.002  1.00  0.00           O  
ATOM   1623  C1'   A    51      43.921  63.871  53.343  1.00  0.00           C  
ATOM   1624  H1'   A    51      43.682  62.812  53.438  1.00  0.00           H  
ATOM   1625  N9    A    51      44.971  63.712  52.308  1.00  0.00           N  
ATOM   1626  C8    A    51      45.168  64.364  51.091  1.00  0.00           C  
ATOM   1627  H8    A    51      44.571  65.233  50.860  1.00  0.00           H  
ATOM   1628  N7    A    51      45.988  63.698  50.283  1.00  0.00           N  
ATOM   1629  C5    A    51      46.288  62.570  50.998  1.00  0.00           C  
ATOM   1630  C6    A    51      47.116  61.453  50.673  1.00  0.00           C  
ATOM   1631  N6    A    51      47.802  61.239  49.537  1.00  0.00           N  
ATOM   1632  H61   A    51      48.277  60.350  49.472  1.00  0.00           H  
ATOM   1633  H62   A    51      47.818  62.004  48.877  1.00  0.00           H  
ATOM   1634  N1    A    51      47.349  60.486  51.552  1.00  0.00           N  
ATOM   1635  C2    A    51      46.697  60.564  52.671  1.00  0.00           C  
ATOM   1636  H2    A    51      46.643  59.692  53.306  1.00  0.00           H  
ATOM   1637  N3    A    51      45.853  61.536  53.137  1.00  0.00           N  
ATOM   1638  C4    A    51      45.760  62.574  52.285  1.00  0.00           C  
ATOM   1639  C3'   A    51      44.393  65.854  54.518  1.00  0.00           C  
ATOM   1640  H3'   A    51      45.178  66.306  53.912  1.00  0.00           H  
ATOM   1641  C2'   A    51      44.479  64.342  54.647  1.00  0.00           C  
ATOM   1642  H2'   A    51      45.513  64.022  54.770  1.00  0.00           H  
ATOM   1643  O2'   A    51      43.729  63.729  55.687  1.00  0.00           O  
ATOM   1644 HO2'   A    51      43.867  64.281  56.461  1.00  0.00           H  
ATOM   1645  O3'   A    51      44.309  66.534  55.844  1.00  0.00           O  
ATOM   1646  P     C    52      45.615  66.938  56.546  1.00  0.00           P  
ATOM   1647  OP1   C    52      45.294  67.370  57.915  1.00  0.00           O  
ATOM   1648  OP2   C    52      46.354  68.038  55.756  1.00  0.00           O  
ATOM   1649  O5'   C    52      46.585  65.717  56.661  1.00  0.00           O  
ATOM   1650  C5'   C    52      46.373  64.605  57.574  1.00  0.00           C  
ATOM   1651  H5'   C    52      45.386  64.148  57.506  1.00  0.00           H  
ATOM   1652 H5''   C    52      46.402  64.925  58.615  1.00  0.00           H  
ATOM   1653  C4'   C    52      47.421  63.494  57.328  1.00  0.00           C  
ATOM   1654  H4'   C    52      47.310  62.747  58.114  1.00  0.00           H  
ATOM   1655  O4'   C    52      47.384  62.975  56.026  1.00  0.00           O  
ATOM   1656  C1'   C    52      48.690  62.453  55.747  1.00  0.00           C  
ATOM   1657  H1'   C    52      48.593  61.368  55.779  1.00  0.00           H  
ATOM   1658  N1    C    52      49.058  62.919  54.298  1.00  0.00           N  
ATOM   1659  C6    C    52      48.580  64.116  53.741  1.00  0.00           C  
ATOM   1660  H6    C    52      48.039  64.852  54.316  1.00  0.00           H  
ATOM   1661  C5    C    52      48.856  64.435  52.448  1.00  0.00           C  
ATOM   1662  H5    C    52      48.566  65.391  52.037  1.00  0.00           H  
ATOM   1663  C4    C    52      49.694  63.561  51.782  1.00  0.00           C  
ATOM   1664  N4    C    52      50.246  63.909  50.643  1.00  0.00           N  
ATOM   1665  H41   C    52      50.945  63.252  50.328  1.00  0.00           H  
ATOM   1666  H42   C    52      49.825  64.697  50.172  1.00  0.00           H  
ATOM   1667  N3    C    52      50.177  62.452  52.277  1.00  0.00           N  
ATOM   1668  C2    C    52      49.851  62.085  53.541  1.00  0.00           C  
ATOM   1669  O2    C    52      50.204  61.016  53.880  1.00  0.00           O  
ATOM   1670  C3'   C    52      48.807  64.120  57.440  1.00  0.00           C  
ATOM   1671  H3'   C    52      48.918  64.948  56.739  1.00  0.00           H  
ATOM   1672  C2'   C    52      49.668  62.935  56.848  1.00  0.00           C  
ATOM   1673  H2'   C    52      50.613  63.349  56.496  1.00  0.00           H  
ATOM   1674  O2'   C    52      49.806  61.726  57.601  1.00  0.00           O  
ATOM   1675 HO2'   C    52      50.146  62.014  58.451  1.00  0.00           H  
ATOM   1676  O3'   C    52      49.197  64.487  58.808  1.00  0.00           O  
ATOM   1677  P     A    53      50.483  65.300  59.204  1.00  0.00           P  
ATOM   1678  OP1   A    53      50.145  65.926  60.533  1.00  0.00           O  
ATOM   1679  OP2   A    53      50.912  66.060  58.018  1.00  0.00           O  
ATOM   1680  O5'   A    53      51.614  64.132  59.390  1.00  0.00           O  
ATOM   1681  C5'   A    53      51.464  63.182  60.435  1.00  0.00           C  
ATOM   1682  H5'   A    53      50.508  62.700  60.227  1.00  0.00           H  
ATOM   1683 H5''   A    53      51.496  63.550  61.460  1.00  0.00           H  
ATOM   1684  C4'   A    53      52.672  62.174  60.286  1.00  0.00           C  
ATOM   1685  H4'   A    53      52.653  61.564  61.190  1.00  0.00           H  
ATOM   1686  O4'   A    53      52.702  61.419  59.142  1.00  0.00           O  
ATOM   1687  C1'   A    53      53.902  61.550  58.430  1.00  0.00           C  
ATOM   1688  H1'   A    53      54.376  60.604  58.167  1.00  0.00           H  
ATOM   1689  N9    A    53      53.655  62.335  57.172  1.00  0.00           N  
ATOM   1690  C8    A    53      53.543  63.640  56.901  1.00  0.00           C  
ATOM   1691  H8    A    53      53.669  64.365  57.692  1.00  0.00           H  
ATOM   1692  N7    A    53      53.306  63.921  55.644  1.00  0.00           N  
ATOM   1693  C5    A    53      53.368  62.694  54.990  1.00  0.00           C  
ATOM   1694  C6    A    53      53.406  62.327  53.587  1.00  0.00           C  
ATOM   1695  N6    A    53      53.453  63.103  52.571  1.00  0.00           N  
ATOM   1696  H61   A    53      53.501  62.699  51.647  1.00  0.00           H  
ATOM   1697  H62   A    53      53.449  64.111  52.634  1.00  0.00           H  
ATOM   1698  N1    A    53      53.519  61.015  53.244  1.00  0.00           N  
ATOM   1699  C2    A    53      53.726  60.229  54.307  1.00  0.00           C  
ATOM   1700  H2    A    53      53.867  59.199  54.012  1.00  0.00           H  
ATOM   1701  N3    A    53      53.742  60.416  55.623  1.00  0.00           N  
ATOM   1702  C4    A    53      53.631  61.736  55.924  1.00  0.00           C  
ATOM   1703  C3'   A    53      54.019  62.941  60.289  1.00  0.00           C  
ATOM   1704  H3'   A    53      53.838  63.917  59.840  1.00  0.00           H  
ATOM   1705  C2'   A    53      54.923  62.179  59.363  1.00  0.00           C  
ATOM   1706  H2'   A    53      55.627  62.863  58.889  1.00  0.00           H  
ATOM   1707  O2'   A    53      55.628  61.300  60.178  1.00  0.00           O  
ATOM   1708 HO2'   A    53      55.935  61.854  60.899  1.00  0.00           H  
ATOM   1709  O3'   A    53      54.579  63.087  61.557  1.00  0.00           O  
ATOM   1710  P     C    54      55.668  64.176  61.870  1.00  0.00           P  
ATOM   1711  OP1   C    54      55.532  64.591  63.273  1.00  0.00           O  
ATOM   1712  OP2   C    54      55.623  65.270  60.878  1.00  0.00           O  
ATOM   1713  O5'   C    54      57.006  63.323  61.709  1.00  0.00           O  
ATOM   1714  C5'   C    54      57.636  62.561  62.751  1.00  0.00           C  
ATOM   1715  H5'   C    54      56.968  61.782  63.119  1.00  0.00           H  
ATOM   1716 H5''   C    54      57.784  63.221  63.605  1.00  0.00           H  
ATOM   1717  C4'   C    54      58.881  61.840  62.206  1.00  0.00           C  
ATOM   1718  H4'   C    54      59.402  61.456  63.083  1.00  0.00           H  
ATOM   1719  O4'   C    54      58.385  60.895  61.302  1.00  0.00           O  
ATOM   1720  C1'   C    54      59.237  60.754  60.295  1.00  0.00           C  
ATOM   1721  H1'   C    54      59.614  59.734  60.369  1.00  0.00           H  
ATOM   1722  N1    C    54      58.530  61.107  59.005  1.00  0.00           N  
ATOM   1723  C6    C    54      58.369  62.376  58.443  1.00  0.00           C  
ATOM   1724  H6    C    54      58.876  63.182  58.953  1.00  0.00           H  
ATOM   1725  C5    C    54      57.796  62.557  57.204  1.00  0.00           C  
ATOM   1726  H5    C    54      57.873  63.537  56.757  1.00  0.00           H  
ATOM   1727  C4    C    54      57.364  61.404  56.541  1.00  0.00           C  
ATOM   1728  N4    C    54      56.716  61.455  55.355  1.00  0.00           N  
ATOM   1729  H41   C    54      56.420  60.615  54.879  1.00  0.00           H  
ATOM   1730  H42   C    54      56.621  62.359  54.915  1.00  0.00           H  
ATOM   1731  N3    C    54      57.311  60.267  57.106  1.00  0.00           N  
ATOM   1732  C2    C    54      57.879  60.053  58.284  1.00  0.00           C  
ATOM   1733  O2    C    54      57.823  58.930  58.712  1.00  0.00           O  
ATOM   1734  C3'   C    54      59.803  62.803  61.424  1.00  0.00           C  
ATOM   1735  H3'   C    54      59.305  63.601  60.872  1.00  0.00           H  
ATOM   1736  C2'   C    54      60.396  61.702  60.545  1.00  0.00           C  
ATOM   1737  H2'   C    54      60.882  62.167  59.687  1.00  0.00           H  
ATOM   1738  O2'   C    54      61.408  60.924  61.170  1.00  0.00           O  
ATOM   1739 HO2'   C    54      61.605  61.397  61.981  1.00  0.00           H  
ATOM   1740  O3'   C    54      60.769  63.317  62.328  1.00  0.00           O  
ATOM   1741  P     U    55      60.981  64.869  62.499  1.00  0.00           P  
ATOM   1742  OP1   U    55      61.672  65.056  63.751  1.00  0.00           O  
ATOM   1743  OP2   U    55      59.721  65.618  62.201  1.00  0.00           O  
ATOM   1744  O5'   U    55      62.038  65.119  61.376  1.00  0.00           O  
ATOM   1745  C5'   U    55      62.196  66.386  60.625  1.00  0.00           C  
ATOM   1746  H5'   U    55      62.621  67.123  61.307  1.00  0.00           H  
ATOM   1747 H5''   U    55      61.301  66.821  60.181  1.00  0.00           H  
ATOM   1748  C4'   U    55      63.170  66.206  59.515  1.00  0.00           C  
ATOM   1749  H4'   U    55      63.038  67.085  58.884  1.00  0.00           H  
ATOM   1750  O4'   U    55      64.452  66.005  59.997  1.00  0.00           O  
ATOM   1751  C1'   U    55      64.955  64.712  59.826  1.00  0.00           C  
ATOM   1752  H1'   U    55      65.726  64.852  59.068  1.00  0.00           H  
ATOM   1753  N1    U    55      65.512  64.058  61.088  1.00  0.00           N  
ATOM   1754  C6    U    55      64.921  64.374  62.268  1.00  0.00           C  
ATOM   1755  H6    U    55      64.061  65.028  62.280  1.00  0.00           H  
ATOM   1756  C5    U    55      65.435  63.853  63.371  1.00  0.00           C  
ATOM   1757  H5    U    55      64.963  64.018  64.328  1.00  0.00           H  
ATOM   1758  C4    U    55      66.590  62.920  63.403  1.00  0.00           C  
ATOM   1759  O4    U    55      66.998  62.317  64.387  1.00  0.00           O  
ATOM   1760  N3    U    55      67.159  62.771  62.171  1.00  0.00           N  
ATOM   1761  H3    U    55      68.008  62.227  62.108  1.00  0.00           H  
ATOM   1762  C2    U    55      66.771  63.499  61.044  1.00  0.00           C  
ATOM   1763  O2    U    55      67.584  63.610  60.130  1.00  0.00           O  
ATOM   1764  C3'   U    55      62.846  65.048  58.583  1.00  0.00           C  
ATOM   1765  H3'   U    55      61.826  64.668  58.634  1.00  0.00           H  
ATOM   1766  C2'   U    55      63.836  63.976  59.215  1.00  0.00           C  
ATOM   1767  H2'   U    55      63.263  63.477  59.996  1.00  0.00           H  
ATOM   1768  O2'   U    55      64.315  62.916  58.382  1.00  0.00           O  
ATOM   1769 HO2'   U    55      64.656  63.280  57.562  1.00  0.00           H  
ATOM   1770  O3'   U    55      63.255  65.329  57.214  1.00  0.00           O  
ATOM   1771  P     G    56      62.366  66.368  56.297  1.00  0.00           P  
ATOM   1772  OP1   G    56      63.288  67.251  55.572  1.00  0.00           O  
ATOM   1773  OP2   G    56      61.249  66.952  57.128  1.00  0.00           O  
ATOM   1774  O5'   G    56      61.682  65.362  55.268  1.00  0.00           O  
ATOM   1775  C5'   G    56      61.113  65.651  54.010  1.00  0.00           C  
ATOM   1776  H5'   G    56      61.833  66.254  53.456  1.00  0.00           H  
ATOM   1777 H5''   G    56      60.181  66.213  54.068  1.00  0.00           H  
ATOM   1778  C4'   G    56      60.851  64.400  53.135  1.00  0.00           C  
ATOM   1779  H4'   G    56      61.017  64.821  52.144  1.00  0.00           H  
ATOM   1780  O4'   G    56      61.738  63.369  53.262  1.00  0.00           O  
ATOM   1781  C1'   G    56      61.057  62.166  53.638  1.00  0.00           C  
ATOM   1782  H1'   G    56      61.491  61.389  53.009  1.00  0.00           H  
ATOM   1783  N9    G    56      61.114  61.719  55.073  1.00  0.00           N  
ATOM   1784  C8    G    56      61.951  62.080  56.058  1.00  0.00           C  
ATOM   1785  H8    G    56      62.642  62.897  55.911  1.00  0.00           H  
ATOM   1786  N7    G    56      61.962  61.234  57.075  1.00  0.00           N  
ATOM   1787  C5    G    56      61.120  60.163  56.688  1.00  0.00           C  
ATOM   1788  C6    G    56      60.636  58.990  57.419  1.00  0.00           C  
ATOM   1789  O6    G    56      60.980  58.561  58.507  1.00  0.00           O  
ATOM   1790  N1    G    56      59.798  58.157  56.644  1.00  0.00           N  
ATOM   1791  H1    G    56      59.299  57.385  57.062  1.00  0.00           H  
ATOM   1792  C2    G    56      59.447  58.485  55.404  1.00  0.00           C  
ATOM   1793  N2    G    56      58.566  57.729  54.861  1.00  0.00           N  
ATOM   1794  H21   G    56      58.233  56.919  55.364  1.00  0.00           H  
ATOM   1795  H22   G    56      58.104  58.088  54.038  1.00  0.00           H  
ATOM   1796  N3    G    56      59.806  59.592  54.735  1.00  0.00           N  
ATOM   1797  C4    G    56      60.608  60.439  55.448  1.00  0.00           C  
ATOM   1798  C3'   G    56      59.436  63.907  53.377  1.00  0.00           C  
ATOM   1799  H3'   G    56      59.094  63.967  54.411  1.00  0.00           H  
ATOM   1800  C2'   G    56      59.556  62.369  53.159  1.00  0.00           C  
ATOM   1801  H2'   G    56      58.893  61.940  53.910  1.00  0.00           H  
ATOM   1802  O2'   G    56      59.448  61.879  51.847  1.00  0.00           O  
ATOM   1803 HO2'   G    56      58.718  62.331  51.417  1.00  0.00           H  
ATOM   1804  O3'   G    56      58.582  64.436  52.348  1.00  0.00           O  
ATOM   1805  P     A    57      57.022  64.418  52.478  1.00  0.00           P  
ATOM   1806  OP1   A    57      56.463  65.721  51.999  1.00  0.00           O  
ATOM   1807  OP2   A    57      56.655  63.929  53.843  1.00  0.00           O  
ATOM   1808  O5'   A    57      56.708  63.247  51.465  1.00  0.00           O  
ATOM   1809  C5'   A    57      56.802  63.435  50.117  1.00  0.00           C  
ATOM   1810  H5'   A    57      57.823  63.726  49.869  1.00  0.00           H  
ATOM   1811 H5''   A    57      56.176  64.205  49.666  1.00  0.00           H  
ATOM   1812  C4'   A    57      56.674  62.142  49.273  1.00  0.00           C  
ATOM   1813  H4'   A    57      56.743  62.419  48.221  1.00  0.00           H  
ATOM   1814  O4'   A    57      57.524  61.042  49.662  1.00  0.00           O  
ATOM   1815  C1'   A    57      56.793  59.817  49.555  1.00  0.00           C  
ATOM   1816  H1'   A    57      57.350  59.099  48.953  1.00  0.00           H  
ATOM   1817  N9    A    57      56.650  59.336  50.911  1.00  0.00           N  
ATOM   1818  C8    A    57      56.773  59.960  52.138  1.00  0.00           C  
ATOM   1819  H8    A    57      57.253  60.927  52.157  1.00  0.00           H  
ATOM   1820  N7    A    57      56.543  59.141  53.117  1.00  0.00           N  
ATOM   1821  C5    A    57      56.086  58.014  52.471  1.00  0.00           C  
ATOM   1822  C6    A    57      55.588  56.746  52.942  1.00  0.00           C  
ATOM   1823  N6    A    57      55.670  56.307  54.181  1.00  0.00           N  
ATOM   1824  H61   A    57      55.524  55.319  54.327  1.00  0.00           H  
ATOM   1825  H62   A    57      55.713  56.937  54.969  1.00  0.00           H  
ATOM   1826  N1    A    57      55.184  55.788  52.065  1.00  0.00           N  
ATOM   1827  C2    A    57      55.261  56.119  50.789  1.00  0.00           C  
ATOM   1828  H2    A    57      54.875  55.314  50.181  1.00  0.00           H  
ATOM   1829  N3    A    57      55.675  57.240  50.187  1.00  0.00           N  
ATOM   1830  C4    A    57      56.167  58.126  51.128  1.00  0.00           C  
ATOM   1831  C3'   A    57      55.183  61.669  49.382  1.00  0.00           C  
ATOM   1832  H3'   A    57      54.840  61.690  50.416  1.00  0.00           H  
ATOM   1833  C2'   A    57      55.487  60.191  48.826  1.00  0.00           C  
ATOM   1834  H2'   A    57      54.745  59.453  49.133  1.00  0.00           H  
ATOM   1835  O2'   A    57      55.668  60.006  47.397  1.00  0.00           O  
ATOM   1836 HO2'   A    57      55.005  60.544  46.958  1.00  0.00           H  
ATOM   1837  O3'   A    57      54.280  62.315  48.576  1.00  0.00           O  
ATOM   1838  P     U    58      52.725  62.146  48.757  1.00  0.00           P  
ATOM   1839  OP1   U    58      52.095  63.331  48.204  1.00  0.00           O  
ATOM   1840  OP2   U    58      52.511  61.851  50.218  1.00  0.00           O  
ATOM   1841  O5'   U    58      52.418  60.880  47.904  1.00  0.00           O  
ATOM   1842  C5'   U    58      51.098  60.606  47.429  1.00  0.00           C  
ATOM   1843  H5'   U    58      50.874  61.306  46.624  1.00  0.00           H  
ATOM   1844 H5''   U    58      50.313  60.754  48.170  1.00  0.00           H  
ATOM   1845  C4'   U    58      50.855  59.220  46.862  1.00  0.00           C  
ATOM   1846  H4'   U    58      49.804  59.106  46.598  1.00  0.00           H  
ATOM   1847  O4'   U    58      51.561  58.983  45.631  1.00  0.00           O  
ATOM   1848  C1'   U    58      52.208  57.722  45.700  1.00  0.00           C  
ATOM   1849  H1'   U    58      51.504  56.950  45.389  1.00  0.00           H  
ATOM   1850  N1    U    58      53.323  57.662  44.810  1.00  0.00           N  
ATOM   1851  C6    U    58      54.085  58.744  44.537  1.00  0.00           C  
ATOM   1852  H6    U    58      53.823  59.703  44.958  1.00  0.00           H  
ATOM   1853  C5    U    58      55.158  58.722  43.674  1.00  0.00           C  
ATOM   1854  H5    U    58      55.766  59.549  43.339  1.00  0.00           H  
ATOM   1855  C4    U    58      55.555  57.445  43.245  1.00  0.00           C  
ATOM   1856  O4    U    58      56.541  57.182  42.484  1.00  0.00           O  
ATOM   1857  N3    U    58      54.844  56.354  43.693  1.00  0.00           N  
ATOM   1858  H3    U    58      55.004  55.504  43.171  1.00  0.00           H  
ATOM   1859  C2    U    58      53.627  56.403  44.340  1.00  0.00           C  
ATOM   1860  O2    U    58      52.958  55.392  44.479  1.00  0.00           O  
ATOM   1861  C3'   U    58      51.141  58.035  47.872  1.00  0.00           C  
ATOM   1862  H3'   U    58      51.398  58.289  48.900  1.00  0.00           H  
ATOM   1863  C2'   U    58      52.491  57.601  47.279  1.00  0.00           C  
ATOM   1864  H2'   U    58      53.320  58.267  47.519  1.00  0.00           H  
ATOM   1865  O2'   U    58      52.912  56.285  47.651  1.00  0.00           O  
ATOM   1866 HO2'   U    58      53.846  56.237  47.430  1.00  0.00           H  
ATOM   1867  O3'   U    58      50.134  57.056  47.692  1.00  0.00           O  
ATOM   1868  P     C    59      49.094  56.871  48.859  1.00  0.00           P  
ATOM   1869  OP1   C    59      48.221  55.794  48.506  1.00  0.00           O  
ATOM   1870  OP2   C    59      48.568  58.227  49.082  1.00  0.00           O  
ATOM   1871  O5'   C    59      49.896  56.441  50.173  1.00  0.00           O  
ATOM   1872  C5'   C    59      50.492  55.193  50.323  1.00  0.00           C  
ATOM   1873  H5'   C    59      51.394  54.975  49.751  1.00  0.00           H  
ATOM   1874 H5''   C    59      49.757  54.468  49.975  1.00  0.00           H  
ATOM   1875  C4'   C    59      50.918  54.874  51.724  1.00  0.00           C  
ATOM   1876  H4'   C    59      51.608  54.032  51.760  1.00  0.00           H  
ATOM   1877  O4'   C    59      51.598  55.924  52.403  1.00  0.00           O  
ATOM   1878  C1'   C    59      51.637  55.528  53.744  1.00  0.00           C  
ATOM   1879  H1'   C    59      52.548  54.951  53.898  1.00  0.00           H  
ATOM   1880  N1    C    59      51.594  56.618  54.787  1.00  0.00           N  
ATOM   1881  C6    C    59      50.890  57.788  54.649  1.00  0.00           C  
ATOM   1882  H6    C    59      50.528  58.067  53.671  1.00  0.00           H  
ATOM   1883  C5    C    59      50.704  58.601  55.768  1.00  0.00           C  
ATOM   1884  H5    C    59      50.221  59.566  55.722  1.00  0.00           H  
ATOM   1885  C4    C    59      51.226  58.214  57.000  1.00  0.00           C  
ATOM   1886  N4    C    59      51.105  59.046  57.927  1.00  0.00           N  
ATOM   1887  H41   C    59      51.643  58.827  58.753  1.00  0.00           H  
ATOM   1888  H42   C    59      50.806  60.000  57.785  1.00  0.00           H  
ATOM   1889  N3    C    59      51.867  57.105  57.212  1.00  0.00           N  
ATOM   1890  C2    C    59      52.054  56.293  56.093  1.00  0.00           C  
ATOM   1891  O2    C    59      52.629  55.215  56.311  1.00  0.00           O  
ATOM   1892  C3'   C    59      49.674  54.482  52.602  1.00  0.00           C  
ATOM   1893  H3'   C    59      48.900  55.232  52.437  1.00  0.00           H  
ATOM   1894  C2'   C    59      50.410  54.569  53.997  1.00  0.00           C  
ATOM   1895  H2'   C    59      49.881  54.975  54.859  1.00  0.00           H  
ATOM   1896  O2'   C    59      50.904  53.214  54.291  1.00  0.00           O  
ATOM   1897 HO2'   C    59      50.289  52.723  53.741  1.00  0.00           H  
ATOM   1898  O3'   C    59      49.148  53.142  52.433  1.00  0.00           O  
ATOM   1899  P     A    60      47.720  52.834  52.904  1.00  0.00           P  
ATOM   1900  OP1   A    60      47.576  51.397  52.856  1.00  0.00           O  
ATOM   1901  OP2   A    60      46.734  53.662  52.171  1.00  0.00           O  
ATOM   1902  O5'   A    60      47.555  53.301  54.352  1.00  0.00           O  
ATOM   1903  C5'   A    60      47.702  52.447  55.433  1.00  0.00           C  
ATOM   1904  H5'   A    60      48.655  51.920  55.457  1.00  0.00           H  
ATOM   1905 H5''   A    60      46.983  51.635  55.322  1.00  0.00           H  
ATOM   1906  C4'   A    60      47.505  53.197  56.798  1.00  0.00           C  
ATOM   1907  H4'   A    60      47.887  52.495  57.539  1.00  0.00           H  
ATOM   1908  O4'   A    60      48.187  54.466  57.045  1.00  0.00           O  
ATOM   1909  C1'   A    60      47.398  55.330  57.820  1.00  0.00           C  
ATOM   1910  H1'   A    60      48.005  55.674  58.657  1.00  0.00           H  
ATOM   1911  N9    A    60      47.111  56.619  57.100  1.00  0.00           N  
ATOM   1912  C8    A    60      47.750  57.090  55.972  1.00  0.00           C  
ATOM   1913  H8    A    60      48.465  56.510  55.407  1.00  0.00           H  
ATOM   1914  N7    A    60      47.264  58.258  55.566  1.00  0.00           N  
ATOM   1915  C5    A    60      46.374  58.648  56.598  1.00  0.00           C  
ATOM   1916  C6    A    60      45.429  59.683  56.759  1.00  0.00           C  
ATOM   1917  N6    A    60      45.261  60.755  56.084  1.00  0.00           N  
ATOM   1918  H61   A    60      44.531  61.365  56.423  1.00  0.00           H  
ATOM   1919  H62   A    60      45.820  61.102  55.318  1.00  0.00           H  
ATOM   1920  N1    A    60      44.668  59.793  57.852  1.00  0.00           N  
ATOM   1921  C2    A    60      44.675  58.813  58.692  1.00  0.00           C  
ATOM   1922  H2    A    60      43.966  58.880  59.504  1.00  0.00           H  
ATOM   1923  N3    A    60      45.394  57.663  58.609  1.00  0.00           N  
ATOM   1924  C4    A    60      46.204  57.614  57.493  1.00  0.00           C  
ATOM   1925  C3'   A    60      46.046  53.371  57.169  1.00  0.00           C  
ATOM   1926  H3'   A    60      45.613  53.808  56.270  1.00  0.00           H  
ATOM   1927  C2'   A    60      46.231  54.451  58.202  1.00  0.00           C  
ATOM   1928  H2'   A    60      45.304  55.019  58.281  1.00  0.00           H  
ATOM   1929  O2'   A    60      46.497  53.833  59.483  1.00  0.00           O  
ATOM   1930 HO2'   A    60      45.768  53.266  59.746  1.00  0.00           H  
ATOM   1931  O3'   A    60      45.228  52.201  57.597  1.00  0.00           O  
ATOM   1932  P     C    61      43.803  52.104  56.972  1.00  0.00           P  
ATOM   1933  OP1   C    61      42.946  51.136  57.708  1.00  0.00           O  
ATOM   1934  OP2   C    61      44.010  51.914  55.524  1.00  0.00           O  
ATOM   1935  O5'   C    61      43.141  53.534  57.183  1.00  0.00           O  
ATOM   1936  C5'   C    61      42.539  53.865  58.457  1.00  0.00           C  
ATOM   1937  H5'   C    61      43.194  53.881  59.328  1.00  0.00           H  
ATOM   1938 H5''   C    61      41.814  53.098  58.729  1.00  0.00           H  
ATOM   1939  C4'   C    61      41.847  55.255  58.453  1.00  0.00           C  
ATOM   1940  H4'   C    61      41.468  55.412  59.463  1.00  0.00           H  
ATOM   1941  O4'   C    61      42.735  56.268  58.128  1.00  0.00           O  
ATOM   1942  C1'   C    61      42.114  57.206  57.277  1.00  0.00           C  
ATOM   1943  H1'   C    61      42.277  58.225  57.628  1.00  0.00           H  
ATOM   1944  N1    C    61      42.644  57.221  55.879  1.00  0.00           N  
ATOM   1945  C6    C    61      43.489  56.212  55.454  1.00  0.00           C  
ATOM   1946  H6    C    61      43.794  55.472  56.179  1.00  0.00           H  
ATOM   1947  C5    C    61      43.948  56.184  54.177  1.00  0.00           C  
ATOM   1948  H5    C    61      44.561  55.384  53.789  1.00  0.00           H  
ATOM   1949  C4    C    61      43.671  57.314  53.359  1.00  0.00           C  
ATOM   1950  N4    C    61      44.150  57.331  52.168  1.00  0.00           N  
ATOM   1951  H41   C    61      44.008  58.121  51.555  1.00  0.00           H  
ATOM   1952  H42   C    61      44.886  56.660  51.999  1.00  0.00           H  
ATOM   1953  N3    C    61      42.983  58.352  53.797  1.00  0.00           N  
ATOM   1954  C2    C    61      42.421  58.353  55.033  1.00  0.00           C  
ATOM   1955  O2    C    61      41.771  59.385  55.329  1.00  0.00           O  
ATOM   1956  C3'   C    61      40.740  55.267  57.442  1.00  0.00           C  
ATOM   1957  H3'   C    61      40.911  54.812  56.467  1.00  0.00           H  
ATOM   1958  C2'   C    61      40.641  56.782  57.274  1.00  0.00           C  
ATOM   1959  H2'   C    61      40.206  57.046  56.310  1.00  0.00           H  
ATOM   1960  O2'   C    61      39.929  57.414  58.364  1.00  0.00           O  
ATOM   1961 HO2'   C    61      39.071  56.985  58.395  1.00  0.00           H  
ATOM   1962  O3'   C    61      39.583  54.727  58.008  1.00  0.00           O  
ATOM   1963  P     U    62      38.293  54.316  57.127  1.00  0.00           P  
ATOM   1964  OP1   U    62      37.218  54.252  58.177  1.00  0.00           O  
ATOM   1965  OP2   U    62      38.718  53.058  56.444  1.00  0.00           O  
ATOM   1966  O5'   U    62      37.955  55.453  56.187  1.00  0.00           O  
ATOM   1967  C5'   U    62      37.288  56.631  56.565  1.00  0.00           C  
ATOM   1968  H5'   U    62      37.544  57.034  57.546  1.00  0.00           H  
ATOM   1969 H5''   U    62      36.249  56.305  56.529  1.00  0.00           H  
ATOM   1970  C4'   U    62      37.311  57.806  55.560  1.00  0.00           C  
ATOM   1971  H4'   U    62      36.768  58.586  56.093  1.00  0.00           H  
ATOM   1972  O4'   U    62      38.598  58.300  55.257  1.00  0.00           O  
ATOM   1973  C1'   U    62      38.636  58.710  53.807  1.00  0.00           C  
ATOM   1974  H1'   U    62      39.073  59.692  53.627  1.00  0.00           H  
ATOM   1975  N1    U    62      39.353  57.814  52.897  1.00  0.00           N  
ATOM   1976  C6    U    62      39.747  56.544  53.275  1.00  0.00           C  
ATOM   1977  H6    U    62      39.455  56.178  54.248  1.00  0.00           H  
ATOM   1978  C5    U    62      40.412  55.881  52.367  1.00  0.00           C  
ATOM   1979  H5    U    62      40.832  54.918  52.617  1.00  0.00           H  
ATOM   1980  C4    U    62      40.868  56.343  51.149  1.00  0.00           C  
ATOM   1981  O4    U    62      41.506  55.635  50.275  1.00  0.00           O  
ATOM   1982  N3    U    62      40.499  57.695  50.881  1.00  0.00           N  
ATOM   1983  H3    U    62      40.683  58.055  49.956  1.00  0.00           H  
ATOM   1984  C2    U    62      39.669  58.443  51.699  1.00  0.00           C  
ATOM   1985  O2    U    62      39.299  59.603  51.424  1.00  0.00           O  
ATOM   1986  C3'   U    62      36.595  57.608  54.251  1.00  0.00           C  
ATOM   1987  H3'   U    62      36.929  56.643  53.871  1.00  0.00           H  
ATOM   1988  C2'   U    62      37.126  58.754  53.449  1.00  0.00           C  
ATOM   1989  H2'   U    62      36.830  58.699  52.402  1.00  0.00           H  
ATOM   1990  O2'   U    62      36.693  60.102  53.834  1.00  0.00           O  
ATOM   1991 HO2'   U    62      37.074  60.768  53.257  1.00  0.00           H  
ATOM   1992  O3'   U    62      35.161  57.629  54.441  1.00  0.00           O  
ATOM   1993  P     G    63      34.242  56.975  53.372  1.00  0.00           P  
ATOM   1994  OP1   G    63      32.810  56.962  53.748  1.00  0.00           O  
ATOM   1995  OP2   G    63      34.832  55.714  52.922  1.00  0.00           O  
ATOM   1996  O5'   G    63      34.305  58.025  52.164  1.00  0.00           O  
ATOM   1997  C5'   G    63      33.701  59.319  52.162  1.00  0.00           C  
ATOM   1998  H5'   G    63      34.092  59.933  52.974  1.00  0.00           H  
ATOM   1999 H5''   G    63      32.703  59.208  52.586  1.00  0.00           H  
ATOM   2000  C4'   G    63      33.681  60.093  50.830  1.00  0.00           C  
ATOM   2001  H4'   G    63      33.136  61.026  50.976  1.00  0.00           H  
ATOM   2002  O4'   G    63      35.065  60.240  50.528  1.00  0.00           O  
ATOM   2003  C1'   G    63      35.224  60.082  49.161  1.00  0.00           C  
ATOM   2004  H1'   G    63      35.654  61.006  48.773  1.00  0.00           H  
ATOM   2005  N9    G    63      36.124  58.908  48.895  1.00  0.00           N  
ATOM   2006  C8    G    63      36.633  58.010  49.775  1.00  0.00           C  
ATOM   2007  H8    G    63      36.332  57.843  50.799  1.00  0.00           H  
ATOM   2008  N7    G    63      37.699  57.344  49.276  1.00  0.00           N  
ATOM   2009  C5    G    63      37.834  57.884  47.991  1.00  0.00           C  
ATOM   2010  C6    G    63      38.672  57.523  46.836  1.00  0.00           C  
ATOM   2011  O6    G    63      39.493  56.589  46.637  1.00  0.00           O  
ATOM   2012  N1    G    63      38.376  58.284  45.703  1.00  0.00           N  
ATOM   2013  H1    G    63      38.940  58.109  44.884  1.00  0.00           H  
ATOM   2014  C2    G    63      37.500  59.205  45.696  1.00  0.00           C  
ATOM   2015  N2    G    63      37.286  59.795  44.551  1.00  0.00           N  
ATOM   2016  H21   G    63      37.804  59.531  43.725  1.00  0.00           H  
ATOM   2017  H22   G    63      36.560  60.486  44.426  1.00  0.00           H  
ATOM   2018  N3    G    63      36.663  59.621  46.691  1.00  0.00           N  
ATOM   2019  C4    G    63      36.888  58.849  47.769  1.00  0.00           C  
ATOM   2020  C3'   G    63      33.116  59.282  49.663  1.00  0.00           C  
ATOM   2021  H3'   G    63      33.419  58.235  49.636  1.00  0.00           H  
ATOM   2022  C2'   G    63      33.845  59.944  48.474  1.00  0.00           C  
ATOM   2023  H2'   G    63      33.911  59.385  47.540  1.00  0.00           H  
ATOM   2024  O2'   G    63      33.369  61.286  48.170  1.00  0.00           O  
ATOM   2025 HO2'   G    63      33.550  61.897  48.888  1.00  0.00           H  
ATOM   2026  O3'   G    63      31.723  59.409  49.474  1.00  0.00           O  
ATOM   2027  P     U    64      30.885  58.305  48.709  1.00  0.00           P  
ATOM   2028  OP1   U    64      29.446  58.508  48.942  1.00  0.00           O  
ATOM   2029  OP2   U    64      31.353  56.965  48.981  1.00  0.00           O  
ATOM   2030  O5'   U    64      31.218  58.595  47.133  1.00  0.00           O  
ATOM   2031  C5'   U    64      30.920  59.841  46.546  1.00  0.00           C  
ATOM   2032  H5'   U    64      31.338  60.616  47.189  1.00  0.00           H  
ATOM   2033 H5''   U    64      29.840  59.946  46.443  1.00  0.00           H  
ATOM   2034  C4'   U    64      31.572  59.847  45.183  1.00  0.00           C  
ATOM   2035  H4'   U    64      31.261  60.795  44.743  1.00  0.00           H  
ATOM   2036  O4'   U    64      33.049  59.759  45.273  1.00  0.00           O  
ATOM   2037  C1'   U    64      33.644  59.033  44.143  1.00  0.00           C  
ATOM   2038  H1'   U    64      34.344  59.672  43.605  1.00  0.00           H  
ATOM   2039  N1    U    64      34.334  57.784  44.586  1.00  0.00           N  
ATOM   2040  C6    U    64      34.227  57.275  45.877  1.00  0.00           C  
ATOM   2041  H6    U    64      33.561  57.737  46.592  1.00  0.00           H  
ATOM   2042  C5    U    64      34.952  56.139  46.273  1.00  0.00           C  
ATOM   2043  H5    U    64      34.817  55.806  47.292  1.00  0.00           H  
ATOM   2044  C4    U    64      35.825  55.438  45.354  1.00  0.00           C  
ATOM   2045  O4    U    64      36.664  54.620  45.684  1.00  0.00           O  
ATOM   2046  N3    U    64      35.759  55.923  44.066  1.00  0.00           N  
ATOM   2047  H3    U    64      36.454  55.600  43.408  1.00  0.00           H  
ATOM   2048  C2    U    64      35.168  57.102  43.649  1.00  0.00           C  
ATOM   2049  O2    U    64      35.482  57.577  42.564  1.00  0.00           O  
ATOM   2050  C3'   U    64      31.318  58.692  44.281  1.00  0.00           C  
ATOM   2051  H3'   U    64      31.541  57.778  44.832  1.00  0.00           H  
ATOM   2052  C2'   U    64      32.488  58.843  43.172  1.00  0.00           C  
ATOM   2053  H2'   U    64      32.616  57.927  42.594  1.00  0.00           H  
ATOM   2054  O2'   U    64      32.460  60.081  42.389  1.00  0.00           O  
ATOM   2055 HO2'   U    64      32.800  59.991  41.496  1.00  0.00           H  
ATOM   2056  O3'   U    64      30.136  58.826  43.643  1.00  0.00           O  
ATOM   2057  P     G    65      29.422  57.534  43.096  1.00  0.00           P  
ATOM   2058  OP1   G    65      28.153  57.960  42.498  1.00  0.00           O  
ATOM   2059  OP2   G    65      29.326  56.467  44.091  1.00  0.00           O  
ATOM   2060  O5'   G    65      30.284  56.984  41.950  1.00  0.00           O  
ATOM   2061  C5'   G    65      30.289  57.693  40.731  1.00  0.00           C  
ATOM   2062  H5'   G    65      30.458  58.728  41.032  1.00  0.00           H  
ATOM   2063 H5''   G    65      29.320  57.642  40.235  1.00  0.00           H  
ATOM   2064  C4'   G    65      31.294  57.302  39.641  1.00  0.00           C  
ATOM   2065  H4'   G    65      31.071  58.017  38.849  1.00  0.00           H  
ATOM   2066  O4'   G    65      32.607  57.366  40.022  1.00  0.00           O  
ATOM   2067  C1'   G    65      33.314  56.281  39.512  1.00  0.00           C  
ATOM   2068  H1'   G    65      34.201  56.696  39.033  1.00  0.00           H  
ATOM   2069  N9    G    65      33.653  55.314  40.598  1.00  0.00           N  
ATOM   2070  C8    G    65      33.116  55.113  41.844  1.00  0.00           C  
ATOM   2071  H8    G    65      32.289  55.698  42.217  1.00  0.00           H  
ATOM   2072  N7    G    65      33.836  54.372  42.633  1.00  0.00           N  
ATOM   2073  C5    G    65      34.825  53.853  41.702  1.00  0.00           C  
ATOM   2074  C6    G    65      35.923  52.944  41.815  1.00  0.00           C  
ATOM   2075  O6    G    65      36.391  52.440  42.803  1.00  0.00           O  
ATOM   2076  N1    G    65      36.578  52.623  40.660  1.00  0.00           N  
ATOM   2077  H1    G    65      37.378  52.014  40.756  1.00  0.00           H  
ATOM   2078  C2    G    65      36.326  53.318  39.526  1.00  0.00           C  
ATOM   2079  N2    G    65      36.952  52.810  38.469  1.00  0.00           N  
ATOM   2080  H21   G    65      37.747  52.195  38.574  1.00  0.00           H  
ATOM   2081  H22   G    65      36.856  53.175  37.533  1.00  0.00           H  
ATOM   2082  N3    G    65      35.445  54.257  39.354  1.00  0.00           N  
ATOM   2083  C4    G    65      34.734  54.464  40.472  1.00  0.00           C  
ATOM   2084  C3'   G    65      31.113  55.915  39.076  1.00  0.00           C  
ATOM   2085  H3'   G    65      30.994  55.160  39.853  1.00  0.00           H  
ATOM   2086  C2'   G    65      32.420  55.653  38.393  1.00  0.00           C  
ATOM   2087  H2'   G    65      32.709  54.608  38.282  1.00  0.00           H  
ATOM   2088  O2'   G    65      32.744  56.384  37.220  1.00  0.00           O  
ATOM   2089 HO2'   G    65      31.857  56.573  36.906  1.00  0.00           H  
ATOM   2090  O3'   G    65      30.095  55.927  38.127  1.00  0.00           O  
ATOM   2091  P     U    66      29.319  54.667  37.662  1.00  0.00           P  
ATOM   2092  OP1   U    66      28.387  55.101  36.609  1.00  0.00           O  
ATOM   2093  OP2   U    66      28.717  54.143  38.939  1.00  0.00           O  
ATOM   2094  O5'   U    66      30.395  53.615  37.114  1.00  0.00           O  
ATOM   2095  C5'   U    66      30.933  53.848  35.850  1.00  0.00           C  
ATOM   2096  H5'   U    66      31.469  54.795  35.791  1.00  0.00           H  
ATOM   2097 H5''   U    66      30.187  53.703  35.069  1.00  0.00           H  
ATOM   2098  C4'   U    66      32.102  52.760  35.615  1.00  0.00           C  
ATOM   2099  H4'   U    66      32.531  52.969  34.635  1.00  0.00           H  
ATOM   2100  O4'   U    66      33.139  52.925  36.507  1.00  0.00           O  
ATOM   2101  C1'   U    66      33.720  51.691  36.891  1.00  0.00           C  
ATOM   2102  H1'   U    66      34.795  51.646  36.715  1.00  0.00           H  
ATOM   2103  N1    U    66      33.554  51.483  38.347  1.00  0.00           N  
ATOM   2104  C6    U    66      32.505  51.989  39.012  1.00  0.00           C  
ATOM   2105  H6    U    66      31.776  52.603  38.503  1.00  0.00           H  
ATOM   2106  C5    U    66      32.430  51.903  40.378  1.00  0.00           C  
ATOM   2107  H5    U    66      31.697  52.485  40.917  1.00  0.00           H  
ATOM   2108  C4    U    66      33.296  51.007  41.055  1.00  0.00           C  
ATOM   2109  O4    U    66      33.243  50.796  42.234  1.00  0.00           O  
ATOM   2110  N3    U    66      34.379  50.434  40.348  1.00  0.00           N  
ATOM   2111  H3    U    66      34.843  49.654  40.792  1.00  0.00           H  
ATOM   2112  C2    U    66      34.469  50.593  38.974  1.00  0.00           C  
ATOM   2113  O2    U    66      35.278  50.001  38.286  1.00  0.00           O  
ATOM   2114  C3'   U    66      31.745  51.290  35.625  1.00  0.00           C  
ATOM   2115  H3'   U    66      30.862  51.023  36.206  1.00  0.00           H  
ATOM   2116  C2'   U    66      33.076  50.606  36.011  1.00  0.00           C  
ATOM   2117  H2'   U    66      32.781  49.803  36.688  1.00  0.00           H  
ATOM   2118  O2'   U    66      33.934  50.072  34.959  1.00  0.00           O  
ATOM   2119 HO2'   U    66      33.515  49.209  34.918  1.00  0.00           H  
ATOM   2120  O3'   U    66      31.571  50.883  34.231  1.00  0.00           O  
ATOM   2121  P     C    67      30.783  49.554  33.853  1.00  0.00           P  
ATOM   2122  OP1   C    67      30.576  49.526  32.405  1.00  0.00           O  
ATOM   2123  OP2   C    67      29.573  49.391  34.672  1.00  0.00           O  
ATOM   2124  O5'   C    67      31.827  48.334  34.300  1.00  0.00           O  
ATOM   2125  C5'   C    67      32.700  47.648  33.408  1.00  0.00           C  
ATOM   2126  H5'   C    67      33.199  48.418  32.819  1.00  0.00           H  
ATOM   2127 H5''   C    67      32.125  47.025  32.724  1.00  0.00           H  
ATOM   2128  C4'   C    67      33.747  46.682  34.083  1.00  0.00           C  
ATOM   2129  H4'   C    67      34.452  46.288  33.351  1.00  0.00           H  
ATOM   2130  O4'   C    67      34.389  47.334  35.150  1.00  0.00           O  
ATOM   2131  C1'   C    67      34.858  46.395  36.107  1.00  0.00           C  
ATOM   2132  H1'   C    67      35.929  46.536  36.249  1.00  0.00           H  
ATOM   2133  N1    C    67      34.119  46.445  37.488  1.00  0.00           N  
ATOM   2134  C6    C    67      33.123  47.372  37.673  1.00  0.00           C  
ATOM   2135  H6    C    67      32.750  47.910  36.814  1.00  0.00           H  
ATOM   2136  C5    C    67      32.733  47.730  38.900  1.00  0.00           C  
ATOM   2137  H5    C    67      31.992  48.515  38.925  1.00  0.00           H  
ATOM   2138  C4    C    67      33.247  47.012  40.008  1.00  0.00           C  
ATOM   2139  N4    C    67      32.941  47.408  41.240  1.00  0.00           N  
ATOM   2140  H41   C    67      33.297  46.879  42.024  1.00  0.00           H  
ATOM   2141  H42   C    67      32.285  48.150  41.437  1.00  0.00           H  
ATOM   2142  N3    C    67      34.201  46.081  39.894  1.00  0.00           N  
ATOM   2143  C2    C    67      34.652  45.768  38.593  1.00  0.00           C  
ATOM   2144  O2    C    67      35.421  44.833  38.410  1.00  0.00           O  
ATOM   2145  C3'   C    67      33.291  45.386  34.697  1.00  0.00           C  
ATOM   2146  H3'   C    67      32.367  45.536  35.256  1.00  0.00           H  
ATOM   2147  C2'   C    67      34.569  45.003  35.504  1.00  0.00           C  
ATOM   2148  H2'   C    67      34.317  44.287  36.286  1.00  0.00           H  
ATOM   2149  O2'   C    67      35.748  44.617  34.821  1.00  0.00           O  
ATOM   2150 HO2'   C    67      35.443  44.262  33.983  1.00  0.00           H  
ATOM   2151  O3'   C    67      33.176  44.308  33.833  1.00  0.00           O  
ATOM   2152  P     C    68      32.324  43.006  34.193  1.00  0.00           P  
ATOM   2153  OP1   C    68      32.390  42.112  33.054  1.00  0.00           O  
ATOM   2154  OP2   C    68      31.013  43.577  34.627  1.00  0.00           O  
ATOM   2155  O5'   C    68      32.963  42.350  35.520  1.00  0.00           O  
ATOM   2156  C5'   C    68      34.228  41.629  35.464  1.00  0.00           C  
ATOM   2157  H5'   C    68      35.140  42.213  35.340  1.00  0.00           H  
ATOM   2158 H5''   C    68      34.105  40.894  34.668  1.00  0.00           H  
ATOM   2159  C4'   C    68      34.357  40.800  36.811  1.00  0.00           C  
ATOM   2160  H4'   C    68      35.322  40.297  36.873  1.00  0.00           H  
ATOM   2161  O4'   C    68      34.298  41.630  37.991  1.00  0.00           O  
ATOM   2162  C1'   C    68      33.970  40.773  39.151  1.00  0.00           C  
ATOM   2163  H1'   C    68      34.823  40.623  39.813  1.00  0.00           H  
ATOM   2164  N1    C    68      32.951  41.604  39.977  1.00  0.00           N  
ATOM   2165  C6    C    68      32.266  42.711  39.502  1.00  0.00           C  
ATOM   2166  H6    C    68      32.250  42.900  38.439  1.00  0.00           H  
ATOM   2167  C5    C    68      31.612  43.556  40.360  1.00  0.00           C  
ATOM   2168  H5    C    68      31.141  44.438  39.951  1.00  0.00           H  
ATOM   2169  C4    C    68      31.750  43.218  41.763  1.00  0.00           C  
ATOM   2170  N4    C    68      31.308  44.129  42.536  1.00  0.00           N  
ATOM   2171  H41   C    68      31.584  44.113  43.507  1.00  0.00           H  
ATOM   2172  H42   C    68      30.879  44.960  42.153  1.00  0.00           H  
ATOM   2173  N3    C    68      32.393  42.200  42.261  1.00  0.00           N  
ATOM   2174  C2    C    68      33.052  41.410  41.356  1.00  0.00           C  
ATOM   2175  O2    C    68      33.655  40.422  41.818  1.00  0.00           O  
ATOM   2176  C3'   C    68      33.157  39.923  37.168  1.00  0.00           C  
ATOM   2177  H3'   C    68      32.273  40.560  37.143  1.00  0.00           H  
ATOM   2178  C2'   C    68      33.451  39.430  38.645  1.00  0.00           C  
ATOM   2179  H2'   C    68      32.530  39.217  39.189  1.00  0.00           H  
ATOM   2180  O2'   C    68      34.495  38.449  38.687  1.00  0.00           O  
ATOM   2181 HO2'   C    68      34.333  38.042  39.541  1.00  0.00           H  
ATOM   2182  O3'   C    68      32.996  38.791  36.288  1.00  0.00           O  
ATOM   2183  P     G    69      31.556  38.084  36.161  1.00  0.00           P  
ATOM   2184  OP1   G    69      31.875  36.773  35.581  1.00  0.00           O  
ATOM   2185  OP2   G    69      30.535  38.913  35.523  1.00  0.00           O  
ATOM   2186  O5'   G    69      31.113  37.773  37.692  1.00  0.00           O  
ATOM   2187  C5'   G    69      31.471  36.592  38.319  1.00  0.00           C  
ATOM   2188  H5'   G    69      32.554  36.563  38.438  1.00  0.00           H  
ATOM   2189 H5''   G    69      31.321  35.643  37.804  1.00  0.00           H  
ATOM   2190  C4'   G    69      30.870  36.648  39.738  1.00  0.00           C  
ATOM   2191  H4'   G    69      31.453  35.984  40.376  1.00  0.00           H  
ATOM   2192  O4'   G    69      30.784  37.993  40.292  1.00  0.00           O  
ATOM   2193  C1'   G    69      29.441  38.354  40.380  1.00  0.00           C  
ATOM   2194  H1'   G    69      29.076  38.356  41.408  1.00  0.00           H  
ATOM   2195  N9    G    69      29.183  39.651  39.678  1.00  0.00           N  
ATOM   2196  C8    G    69      28.965  40.048  38.322  1.00  0.00           C  
ATOM   2197  H8    G    69      28.989  39.303  37.540  1.00  0.00           H  
ATOM   2198  N7    G    69      28.640  41.339  38.110  1.00  0.00           N  
ATOM   2199  C5    G    69      28.550  41.825  39.397  1.00  0.00           C  
ATOM   2200  C6    G    69      28.359  43.226  39.866  1.00  0.00           C  
ATOM   2201  O6    G    69      28.155  44.198  39.163  1.00  0.00           O  
ATOM   2202  N1    G    69      28.322  43.258  41.262  1.00  0.00           N  
ATOM   2203  H1    G    69      28.483  44.158  41.690  1.00  0.00           H  
ATOM   2204  C2    G    69      28.546  42.214  42.065  1.00  0.00           C  
ATOM   2205  N2    G    69      28.552  42.415  43.323  1.00  0.00           N  
ATOM   2206  H21   G    69      28.311  43.274  43.796  1.00  0.00           H  
ATOM   2207  H22   G    69      28.811  41.585  43.838  1.00  0.00           H  
ATOM   2208  N3    G    69      28.854  40.999  41.674  1.00  0.00           N  
ATOM   2209  C4    G    69      28.894  40.832  40.341  1.00  0.00           C  
ATOM   2210  C3'   G    69      29.394  36.026  39.702  1.00  0.00           C  
ATOM   2211  H3'   G    69      29.150  35.460  38.802  1.00  0.00           H  
ATOM   2212  C2'   G    69      28.644  37.313  39.599  1.00  0.00           C  
ATOM   2213  H2'   G    69      28.656  37.509  38.527  1.00  0.00           H  
ATOM   2214  O2'   G    69      27.299  37.250  40.058  1.00  0.00           O  
ATOM   2215 HO2'   G    69      26.811  36.565  39.595  1.00  0.00           H  
ATOM   2216  O3'   G    69      29.105  35.254  40.888  1.00  0.00           O  
ATOM   2217  P     C    70      29.380  33.744  40.923  1.00  0.00           P  
ATOM   2218  OP1   C    70      28.949  33.297  42.228  1.00  0.00           O  
ATOM   2219  OP2   C    70      30.768  33.461  40.463  1.00  0.00           O  
ATOM   2220  O5'   C    70      28.407  33.170  39.816  1.00  0.00           O  
ATOM   2221  C5'   C    70      27.904  31.877  39.824  1.00  0.00           C  
ATOM   2222  H5'   C    70      27.045  31.714  40.474  1.00  0.00           H  
ATOM   2223 H5''   C    70      28.685  31.165  40.090  1.00  0.00           H  
ATOM   2224  C4'   C    70      27.340  31.399  38.427  1.00  0.00           C  
ATOM   2225  H4'   C    70      26.821  30.474  38.678  1.00  0.00           H  
ATOM   2226  O4'   C    70      26.277  32.179  37.887  1.00  0.00           O  
ATOM   2227  C1'   C    70      26.246  32.178  36.402  1.00  0.00           C  
ATOM   2228  H1'   C    70      25.259  31.911  36.024  1.00  0.00           H  
ATOM   2229  N1    C    70      26.740  33.568  35.961  1.00  0.00           N  
ATOM   2230  C6    C    70      27.623  34.326  36.712  1.00  0.00           C  
ATOM   2231  H6    C    70      27.786  33.984  37.724  1.00  0.00           H  
ATOM   2232  C5    C    70      28.225  35.438  36.193  1.00  0.00           C  
ATOM   2233  H5    C    70      28.884  36.095  36.740  1.00  0.00           H  
ATOM   2234  C4    C    70      27.844  35.804  34.899  1.00  0.00           C  
ATOM   2235  N4    C    70      28.447  36.837  34.405  1.00  0.00           N  
ATOM   2236  H41   C    70      28.053  37.096  33.511  1.00  0.00           H  
ATOM   2237  H42   C    70      29.171  37.330  34.907  1.00  0.00           H  
ATOM   2238  N3    C    70      27.018  35.090  34.168  1.00  0.00           N  
ATOM   2239  C2    C    70      26.396  34.007  34.698  1.00  0.00           C  
ATOM   2240  O2    C    70      25.615  33.347  33.995  1.00  0.00           O  
ATOM   2241  C3'   C    70      28.237  31.022  37.266  1.00  0.00           C  
ATOM   2242  H3'   C    70      29.150  31.619  37.281  1.00  0.00           H  
ATOM   2243  C2'   C    70      27.328  31.158  36.008  1.00  0.00           C  
ATOM   2244  H2'   C    70      27.910  31.422  35.125  1.00  0.00           H  
ATOM   2245  O2'   C    70      26.721  29.937  35.644  1.00  0.00           O  
ATOM   2246 HO2'   C    70      27.335  29.293  36.005  1.00  0.00           H  
ATOM   2247  O3'   C    70      28.614  29.650  37.417  1.00  0.00           O  
ATOM   2248  P     G    71      29.920  29.215  36.749  1.00  0.00           P  
ATOM   2249  OP1   G    71      31.024  30.107  37.126  1.00  0.00           O  
ATOM   2250  OP2   G    71      29.715  28.934  35.300  1.00  0.00           O  
ATOM   2251  O5'   G    71      30.237  27.711  37.465  1.00  0.00           O  
ATOM   2252  C5'   G    71      30.824  27.499  38.789  1.00  0.00           C  
ATOM   2253  H5'   G    71      30.505  28.293  39.465  1.00  0.00           H  
ATOM   2254 H5''   G    71      31.908  27.542  38.681  1.00  0.00           H  
ATOM   2255  C4'   G    71      30.527  26.136  39.457  1.00  0.00           C  
ATOM   2256  H4'   G    71      30.996  26.028  40.436  1.00  0.00           H  
ATOM   2257  O4'   G    71      29.133  25.907  39.746  1.00  0.00           O  
ATOM   2258  C1'   G    71      28.646  24.720  39.167  1.00  0.00           C  
ATOM   2259  H1'   G    71      27.881  24.193  39.738  1.00  0.00           H  
ATOM   2260  N9    G    71      27.734  25.074  38.003  1.00  0.00           N  
ATOM   2261  C8    G    71      27.410  26.353  37.654  1.00  0.00           C  
ATOM   2262  H8    G    71      27.807  27.143  38.274  1.00  0.00           H  
ATOM   2263  N7    G    71      26.851  26.429  36.439  1.00  0.00           N  
ATOM   2264  C5    G    71      26.591  25.093  36.223  1.00  0.00           C  
ATOM   2265  C6    G    71      25.725  24.526  35.234  1.00  0.00           C  
ATOM   2266  O6    G    71      25.012  25.111  34.399  1.00  0.00           O  
ATOM   2267  N1    G    71      25.770  23.169  35.156  1.00  0.00           N  
ATOM   2268  H1    G    71      25.199  22.805  34.407  1.00  0.00           H  
ATOM   2269  C2    G    71      26.499  22.388  35.966  1.00  0.00           C  
ATOM   2270  N2    G    71      26.393  21.074  35.799  1.00  0.00           N  
ATOM   2271  H21   G    71      25.849  20.686  35.041  1.00  0.00           H  
ATOM   2272  H22   G    71      26.753  20.519  36.562  1.00  0.00           H  
ATOM   2273  N3    G    71      27.129  22.872  37.096  1.00  0.00           N  
ATOM   2274  C4    G    71      27.144  24.215  37.122  1.00  0.00           C  
ATOM   2275  C3'   G    71      30.911  25.015  38.520  1.00  0.00           C  
ATOM   2276  H3'   G    71      30.747  25.331  37.490  1.00  0.00           H  
ATOM   2277  C2'   G    71      29.878  23.869  38.826  1.00  0.00           C  
ATOM   2278  H2'   G    71      29.677  23.219  37.974  1.00  0.00           H  
ATOM   2279  O2'   G    71      30.323  22.979  39.911  1.00  0.00           O  
ATOM   2280 HO2'   G    71      31.250  23.213  40.000  1.00  0.00           H  
ATOM   2281  O3'   G    71      32.230  24.593  38.887  1.00  0.00           O  
ATOM   2282  P     C    72      33.284  24.204  37.788  1.00  0.00           P  
ATOM   2283  OP1   C    72      34.574  23.880  38.393  1.00  0.00           O  
ATOM   2284  OP2   C    72      33.326  25.267  36.756  1.00  0.00           O  
ATOM   2285  O5'   C    72      32.744  22.910  37.080  1.00  0.00           O  
ATOM   2286  C5'   C    72      32.908  21.648  37.679  1.00  0.00           C  
ATOM   2287  H5'   C    72      32.456  21.586  38.669  1.00  0.00           H  
ATOM   2288 H5''   C    72      33.968  21.397  37.719  1.00  0.00           H  
ATOM   2289  C4'   C    72      32.275  20.525  36.873  1.00  0.00           C  
ATOM   2290  H4'   C    72      32.367  19.537  37.325  1.00  0.00           H  
ATOM   2291  O4'   C    72      30.914  20.875  36.640  1.00  0.00           O  
ATOM   2292  C1'   C    72      30.320  20.410  35.428  1.00  0.00           C  
ATOM   2293  H1'   C    72      29.562  19.698  35.754  1.00  0.00           H  
ATOM   2294  N1    C    72      29.753  21.567  34.765  1.00  0.00           N  
ATOM   2295  C6    C    72      30.055  22.929  34.989  1.00  0.00           C  
ATOM   2296  H6    C    72      30.800  23.181  35.729  1.00  0.00           H  
ATOM   2297  C5    C    72      29.397  23.902  34.375  1.00  0.00           C  
ATOM   2298  H5    C    72      29.584  24.913  34.706  1.00  0.00           H  
ATOM   2299  C4    C    72      28.474  23.614  33.400  1.00  0.00           C  
ATOM   2300  N4    C    72      27.979  24.605  32.687  1.00  0.00           N  
ATOM   2301  H41   C    72      27.162  24.439  32.117  1.00  0.00           H  
ATOM   2302  H42   C    72      28.200  25.556  32.945  1.00  0.00           H  
ATOM   2303  N3    C    72      28.238  22.374  33.051  1.00  0.00           N  
ATOM   2304  C2    C    72      28.799  21.362  33.733  1.00  0.00           C  
ATOM   2305  O2    C    72      28.463  20.202  33.497  1.00  0.00           O  
ATOM   2306  C3'   C    72      32.714  20.421  35.353  1.00  0.00           C  
ATOM   2307  H3'   C    72      32.803  21.480  35.113  1.00  0.00           H  
ATOM   2308  C2'   C    72      31.520  19.712  34.751  1.00  0.00           C  
ATOM   2309  H2'   C    72      31.535  19.830  33.668  1.00  0.00           H  
ATOM   2310  O2'   C    72      31.471  18.444  35.216  1.00  0.00           O  
ATOM   2311 HO2'   C    72      32.246  18.015  34.846  1.00  0.00           H  
ATOM   2312  O3'   C    72      33.910  19.768  35.076  1.00  0.00           O  
ATOM   2313  P     A    73      34.891  20.232  33.959  1.00  0.00           P  
ATOM   2314  OP1   A    73      36.057  19.294  33.994  1.00  0.00           O  
ATOM   2315  OP2   A    73      35.018  21.706  34.036  1.00  0.00           O  
ATOM   2316  O5'   A    73      34.142  19.918  32.659  1.00  0.00           O  
ATOM   2317  C5'   A    73      34.274  18.609  32.089  1.00  0.00           C  
ATOM   2318  H5'   A    73      34.181  17.821  32.836  1.00  0.00           H  
ATOM   2319 H5''   A    73      35.259  18.458  31.647  1.00  0.00           H  
ATOM   2320  C4'   A    73      33.257  18.525  30.983  1.00  0.00           C  
ATOM   2321  H4'   A    73      33.157  17.552  30.500  1.00  0.00           H  
ATOM   2322  O4'   A    73      31.951  18.891  31.386  1.00  0.00           O  
ATOM   2323  C1'   A    73      31.289  19.429  30.238  1.00  0.00           C  
ATOM   2324  H1'   A    73      30.405  18.814  30.066  1.00  0.00           H  
ATOM   2325  N9    A    73      30.738  20.789  30.513  1.00  0.00           N  
ATOM   2326  C8    A    73      31.272  21.727  31.380  1.00  0.00           C  
ATOM   2327  H8    A    73      32.065  21.491  32.075  1.00  0.00           H  
ATOM   2328  N7    A    73      30.891  22.953  31.120  1.00  0.00           N  
ATOM   2329  C5    A    73      29.875  22.762  30.220  1.00  0.00           C  
ATOM   2330  C6    A    73      29.049  23.646  29.505  1.00  0.00           C  
ATOM   2331  N6    A    73      29.036  24.915  29.669  1.00  0.00           N  
ATOM   2332  H61   A    73      28.294  25.474  29.273  1.00  0.00           H  
ATOM   2333  H62   A    73      29.361  25.219  30.576  1.00  0.00           H  
ATOM   2334  N1    A    73      28.362  23.282  28.400  1.00  0.00           N  
ATOM   2335  C2    A    73      28.444  21.967  28.104  1.00  0.00           C  
ATOM   2336  H2    A    73      27.897  21.645  27.230  1.00  0.00           H  
ATOM   2337  N3    A    73      29.194  21.024  28.705  1.00  0.00           N  
ATOM   2338  C4    A    73      29.863  21.481  29.790  1.00  0.00           C  
ATOM   2339  C3'   A    73      33.605  19.541  29.828  1.00  0.00           C  
ATOM   2340  H3'   A    73      33.832  20.543  30.193  1.00  0.00           H  
ATOM   2341  C2'   A    73      32.293  19.458  29.073  1.00  0.00           C  
ATOM   2342  H2'   A    73      32.198  20.318  28.410  1.00  0.00           H  
ATOM   2343  O2'   A    73      32.127  18.254  28.385  1.00  0.00           O  
ATOM   2344 HO2'   A    73      31.792  18.420  27.501  1.00  0.00           H  
ATOM   2345  O3'   A    73      34.787  19.178  29.059  1.00  0.00           O  
ATOM   2346  P     U    74      35.601  20.208  28.135  1.00  0.00           P  
ATOM   2347  OP1   U    74      36.663  19.463  27.387  1.00  0.00           O  
ATOM   2348  OP2   U    74      36.001  21.245  29.045  1.00  0.00           O  
ATOM   2349  O5'   U    74      34.512  20.814  27.076  1.00  0.00           O  
ATOM   2350  C5'   U    74      33.901  19.931  26.095  1.00  0.00           C  
ATOM   2351  H5'   U    74      33.538  19.153  26.768  1.00  0.00           H  
ATOM   2352 H5''   U    74      34.660  19.493  25.447  1.00  0.00           H  
ATOM   2353  C4'   U    74      32.793  20.518  25.384  1.00  0.00           C  
ATOM   2354  H4'   U    74      32.310  19.726  24.812  1.00  0.00           H  
ATOM   2355  O4'   U    74      31.707  20.954  26.267  1.00  0.00           O  
ATOM   2356  C1'   U    74      31.145  22.164  25.752  1.00  0.00           C  
ATOM   2357  H1'   U    74      30.069  22.094  25.590  1.00  0.00           H  
ATOM   2358  N1    U    74      31.397  23.270  26.692  1.00  0.00           N  
ATOM   2359  C6    U    74      32.288  23.235  27.773  1.00  0.00           C  
ATOM   2360  H6    U    74      32.932  22.378  27.906  1.00  0.00           H  
ATOM   2361  C5    U    74      32.345  24.237  28.669  1.00  0.00           C  
ATOM   2362  H5    U    74      33.075  24.238  29.465  1.00  0.00           H  
ATOM   2363  C4    U    74      31.628  25.440  28.537  1.00  0.00           C  
ATOM   2364  O4    U    74      31.605  26.458  29.296  1.00  0.00           O  
ATOM   2365  N3    U    74      30.858  25.462  27.446  1.00  0.00           N  
ATOM   2366  H3    U    74      30.259  26.268  27.341  1.00  0.00           H  
ATOM   2367  C2    U    74      30.510  24.415  26.607  1.00  0.00           C  
ATOM   2368  O2    U    74      29.658  24.430  25.717  1.00  0.00           O  
ATOM   2369  C3'   U    74      33.126  21.748  24.603  1.00  0.00           C  
ATOM   2370  H3'   U    74      33.784  22.417  25.157  1.00  0.00           H  
ATOM   2371  C2'   U    74      31.781  22.411  24.361  1.00  0.00           C  
ATOM   2372  H2'   U    74      31.809  23.455  24.049  1.00  0.00           H  
ATOM   2373  O2'   U    74      30.970  21.568  23.503  1.00  0.00           O  
ATOM   2374 HO2'   U    74      30.108  21.989  23.553  1.00  0.00           H  
ATOM   2375  O3'   U    74      33.703  21.438  23.321  1.00  0.00           O  
ATOM   2376  P     U    75      35.059  22.105  22.978  1.00  0.00           P  
ATOM   2377  OP1   U    75      35.537  21.401  21.740  1.00  0.00           O  
ATOM   2378  OP2   U    75      36.016  22.167  24.102  1.00  0.00           O  
ATOM   2379  O5'   U    75      34.710  23.564  22.422  1.00  0.00           O  
ATOM   2380  C5'   U    75      33.848  23.810  21.290  1.00  0.00           C  
ATOM   2381  H5'   U    75      33.028  23.109  21.137  1.00  0.00           H  
ATOM   2382 H5''   U    75      34.467  23.704  20.399  1.00  0.00           H  
ATOM   2383  C4'   U    75      33.304  25.217  21.328  1.00  0.00           C  
ATOM   2384  H4'   U    75      32.808  25.483  20.395  1.00  0.00           H  
ATOM   2385  O4'   U    75      32.437  25.276  22.423  1.00  0.00           O  
ATOM   2386  C1'   U    75      32.456  26.699  22.864  1.00  0.00           C  
ATOM   2387  H1'   U    75      31.416  27.025  22.846  1.00  0.00           H  
ATOM   2388  N1    U    75      32.938  26.769  24.266  1.00  0.00           N  
ATOM   2389  C6    U    75      33.761  25.839  24.809  1.00  0.00           C  
ATOM   2390  H6    U    75      33.913  24.912  24.276  1.00  0.00           H  
ATOM   2391  C5    U    75      34.333  25.979  26.040  1.00  0.00           C  
ATOM   2392  H5    U    75      34.970  25.185  26.402  1.00  0.00           H  
ATOM   2393  C4    U    75      34.216  27.222  26.816  1.00  0.00           C  
ATOM   2394  O4    U    75      34.672  27.423  27.931  1.00  0.00           O  
ATOM   2395  N3    U    75      33.404  28.127  26.220  1.00  0.00           N  
ATOM   2396  H3    U    75      33.499  29.091  26.509  1.00  0.00           H  
ATOM   2397  C2    U    75      32.840  27.991  24.926  1.00  0.00           C  
ATOM   2398  O2    U    75      32.375  29.001  24.437  1.00  0.00           O  
ATOM   2399  C3'   U    75      34.361  26.343  21.492  1.00  0.00           C  
ATOM   2400  H3'   U    75      35.031  26.056  22.303  1.00  0.00           H  
ATOM   2401  C2'   U    75      33.372  27.504  21.922  1.00  0.00           C  
ATOM   2402  H2'   U    75      33.868  28.354  22.391  1.00  0.00           H  
ATOM   2403  O2'   U    75      32.721  27.987  20.740  1.00  0.00           O  
ATOM   2404 HO2'   U    75      33.415  27.923  20.080  1.00  0.00           H  
ATOM   2405  O3'   U    75      35.016  26.647  20.287  1.00  0.00           O  
ATOM   2406  P    U3    76      36.187  27.750  20.325  1.00  0.00           P  
ATOM   2407  OP1  U3    76      36.858  27.481  19.034  1.00  0.00           O  
ATOM   2408  OP2  U3    76      36.915  27.676  21.564  1.00  0.00           O  
ATOM   2409  O5'  U3    76      35.470  29.203  20.285  1.00  0.00           O  
ATOM   2410  C5'  U3    76      34.808  29.651  19.086  1.00  0.00           C  
ATOM   2411  H5'  U3    76      34.225  28.794  18.747  1.00  0.00           H  
ATOM   2412 H5''  U3    76      35.559  29.853  18.323  1.00  0.00           H  
ATOM   2413  C4'  U3    76      34.099  30.987  19.269  1.00  0.00           C  
ATOM   2414  H4'  U3    76      33.552  31.359  18.403  1.00  0.00           H  
ATOM   2415  O4'  U3    76      33.174  30.981  20.302  1.00  0.00           O  
ATOM   2416  C1'  U3    76      32.962  32.308  20.522  1.00  0.00           C  
ATOM   2417  H1'  U3    76      32.030  32.619  20.048  1.00  0.00           H  
ATOM   2418  N1   U3    76      32.896  32.670  21.994  1.00  0.00           N  
ATOM   2419  C6   U3    76      33.580  31.970  22.986  1.00  0.00           C  
ATOM   2420  H6   U3    76      33.965  31.011  22.671  1.00  0.00           H  
ATOM   2421  C5   U3    76      33.780  32.392  24.230  1.00  0.00           C  
ATOM   2422  H5   U3    76      34.371  31.803  24.916  1.00  0.00           H  
ATOM   2423  C4   U3    76      33.100  33.580  24.702  1.00  0.00           C  
ATOM   2424  O4   U3    76      33.088  34.085  25.785  1.00  0.00           O  
ATOM   2425  N3   U3    76      32.304  34.187  23.733  1.00  0.00           N  
ATOM   2426  H3   U3    76      31.812  35.038  23.964  1.00  0.00           H  
ATOM   2427  C2   U3    76      32.205  33.809  22.435  1.00  0.00           C  
ATOM   2428  O2   U3    76      31.603  34.541  21.653  1.00  0.00           O  
ATOM   2429  C3'  U3    76      35.136  32.093  19.623  1.00  0.00           C  
ATOM   2430  H3'  U3    76      35.718  31.868  20.517  1.00  0.00           H  
ATOM   2431  C2'  U3    76      34.128  33.195  19.971  1.00  0.00           C  
ATOM   2432  H2'  U3    76      34.428  33.893  20.752  1.00  0.00           H  
ATOM   2433  O2'  U3    76      33.500  33.787  18.842  1.00  0.00           O  
ATOM   2434 HO2'  U3    76      34.119  33.779  18.108  1.00  0.00           H  
ATOM   2435  O3'  U3    76      35.810  32.347  18.450  1.00  0.00           O  
ATOM   2436 HO3'  U3    76      36.572  32.899  18.642  1.00  0.00           H  
TER    2437       U3    76 
ATOM   2437 MG    MG    77      32.145  38.184  31.532  1.00  0.00          MG  
TER    2438       MG    77 
ATOM   2438 MG    MG    78      23.601  39.243  48.407  1.00  0.00          MG  
TER    2439       MG    78 
ATOM   2439 MG    MG    79      18.563  44.077  43.521  1.00  0.00          MG  
TER    2440       MG    79 
ATOM   2440 MG    MG    80      31.682  29.903  31.988  1.00  0.00          MG  
TER    2441       MG    80 
ATOM   2441 MG    MG    81      13.971  42.110  47.436  1.00  0.00          MG  
TER    2442       MG    81 
ATOM   2442 MG    MG    82       6.108  41.855  57.904  1.00  0.00          MG  
TER    2443       MG    82 
END   
