# Supplementary material for: Modelling the structures of frameshift-stimulatory pseudoknots from representative bat coronaviruses
Source: PLoS Comput Biol. 2023 May 19;19(5):e1011124. doi: 10.1371/journal.pcbi.1011124 (PMC10234561; doi:10.1371/journal.pcbi.1011124)
Supplement: S3 Data — PDB files for the top 3 representative clusters from each conformer (threaded/unthreaded) of each pseudoknot described in the main text, along with PDB files for the representative clusters shown in S8–S18 Figs. (ZIP) [file pcbi.1011124.s003.zip › SI_Model_PDB_files/Rs4236_threaded_Mg_cluster3.pdb]

ATOM      1 HO5'  A5     1       4.353  61.120  63.431  1.00  0.00           H  
ATOM      2  O5'  A5     1       5.202  60.727  63.215  1.00  0.00           O  
ATOM      3  C5'  A5     1       6.129  60.839  64.291  1.00  0.00           C  
ATOM      4  H5'  A5     1       6.354  61.868  64.570  1.00  0.00           H  
ATOM      5 H5''  A5     1       7.069  60.311  64.128  1.00  0.00           H  
ATOM      6  C4'  A5     1       5.488  60.136  65.585  1.00  0.00           C  
ATOM      7  H4'  A5     1       6.237  60.200  66.375  1.00  0.00           H  
ATOM      8  O4'  A5     1       4.414  60.928  66.142  1.00  0.00           O  
ATOM      9  C1'  A5     1       3.234  60.298  66.309  1.00  0.00           C  
ATOM     10  H1'  A5     1       3.207  59.900  67.324  1.00  0.00           H  
ATOM     11  N9   A5     1       2.041  61.075  65.950  1.00  0.00           N  
ATOM     12  C8   A5     1       0.871  61.187  66.677  1.00  0.00           C  
ATOM     13  H8   A5     1       0.863  60.946  67.729  1.00  0.00           H  
ATOM     14  N7   A5     1      -0.163  61.733  66.003  1.00  0.00           N  
ATOM     15  C5   A5     1       0.399  61.953  64.753  1.00  0.00           C  
ATOM     16  C6   A5     1      -0.194  62.439  63.528  1.00  0.00           C  
ATOM     17  N6   A5     1      -1.417  62.846  63.361  1.00  0.00           N  
ATOM     18  H61  A5     1      -1.700  63.005  62.404  1.00  0.00           H  
ATOM     19  H62  A5     1      -2.141  62.661  64.040  1.00  0.00           H  
ATOM     20  N1   A5     1       0.571  62.563  62.426  1.00  0.00           N  
ATOM     21  C2   A5     1       1.880  62.181  62.540  1.00  0.00           C  
ATOM     22  H2   A5     1       2.383  62.237  61.586  1.00  0.00           H  
ATOM     23  N3   A5     1       2.515  61.676  63.574  1.00  0.00           N  
ATOM     24  C4   A5     1       1.707  61.528  64.679  1.00  0.00           C  
ATOM     25  C3'  A5     1       4.805  58.732  65.414  1.00  0.00           C  
ATOM     26  H3'  A5     1       5.044  58.226  64.478  1.00  0.00           H  
ATOM     27  C2'  A5     1       3.278  59.074  65.389  1.00  0.00           C  
ATOM     28  H2'  A5     1       3.014  59.391  64.381  1.00  0.00           H  
ATOM     29  O2'  A5     1       2.423  57.954  65.803  1.00  0.00           O  
ATOM     30 HO2'  A5     1       2.456  57.234  65.169  1.00  0.00           H  
ATOM     31  O3'  A5     1       5.146  57.977  66.607  1.00  0.00           O  
ATOM     32  P     C     2       6.079  56.675  66.538  1.00  0.00           P  
ATOM     33  OP1   C     2       6.095  56.170  67.909  1.00  0.00           O  
ATOM     34  OP2   C     2       7.348  57.051  65.826  1.00  0.00           O  
ATOM     35  O5'   C     2       5.151  55.817  65.712  1.00  0.00           O  
ATOM     36  C5'   C     2       4.207  54.970  66.295  1.00  0.00           C  
ATOM     37  H5'   C     2       3.466  55.613  66.769  1.00  0.00           H  
ATOM     38 H5''   C     2       4.585  54.273  67.043  1.00  0.00           H  
ATOM     39  C4'   C     2       3.403  54.278  65.227  1.00  0.00           C  
ATOM     40  H4'   C     2       2.786  53.510  65.694  1.00  0.00           H  
ATOM     41  O4'   C     2       2.628  55.324  64.674  1.00  0.00           O  
ATOM     42  C1'   C     2       2.423  55.160  63.296  1.00  0.00           C  
ATOM     43  H1'   C     2       1.385  54.855  63.161  1.00  0.00           H  
ATOM     44  N1    C     2       2.678  56.431  62.546  1.00  0.00           N  
ATOM     45  C6    C     2       3.874  56.682  61.938  1.00  0.00           C  
ATOM     46  H6    C     2       4.698  55.985  61.917  1.00  0.00           H  
ATOM     47  C5    C     2       4.121  57.805  61.190  1.00  0.00           C  
ATOM     48  H5    C     2       4.991  57.920  60.560  1.00  0.00           H  
ATOM     49  C4    C     2       3.046  58.689  61.218  1.00  0.00           C  
ATOM     50  N4    C     2       3.103  59.845  60.589  1.00  0.00           N  
ATOM     51  H41   C     2       2.313  60.472  60.643  1.00  0.00           H  
ATOM     52  H42   C     2       3.954  60.149  60.137  1.00  0.00           H  
ATOM     53  N3    C     2       1.892  58.556  61.836  1.00  0.00           N  
ATOM     54  C2    C     2       1.683  57.381  62.485  1.00  0.00           C  
ATOM     55  O2    C     2       0.580  57.123  63.076  1.00  0.00           O  
ATOM     56  C3'   C     2       4.262  53.674  64.108  1.00  0.00           C  
ATOM     57  H3'   C     2       5.197  54.216  63.963  1.00  0.00           H  
ATOM     58  C2'   C     2       3.187  53.849  62.977  1.00  0.00           C  
ATOM     59  H2'   C     2       3.637  53.997  61.995  1.00  0.00           H  
ATOM     60  O2'   C     2       2.255  52.811  62.892  1.00  0.00           O  
ATOM     61 HO2'   C     2       2.654  51.949  62.754  1.00  0.00           H  
ATOM     62  O3'   C     2       4.545  52.238  64.409  1.00  0.00           O  
ATOM     63  P     G     3       5.380  51.236  63.451  1.00  0.00           P  
ATOM     64  OP1   G     3       5.847  50.221  64.388  1.00  0.00           O  
ATOM     65  OP2   G     3       6.394  51.964  62.665  1.00  0.00           O  
ATOM     66  O5'   G     3       4.255  50.609  62.581  1.00  0.00           O  
ATOM     67  C5'   G     3       3.336  49.644  63.049  1.00  0.00           C  
ATOM     68  H5'   G     3       2.667  50.072  63.796  1.00  0.00           H  
ATOM     69 H5''   G     3       3.853  48.852  63.590  1.00  0.00           H  
ATOM     70  C4'   G     3       2.395  49.158  62.036  1.00  0.00           C  
ATOM     71  H4'   G     3       1.820  48.336  62.463  1.00  0.00           H  
ATOM     72  O4'   G     3       1.472  50.122  61.522  1.00  0.00           O  
ATOM     73  C1'   G     3       1.558  50.275  60.150  1.00  0.00           C  
ATOM     74  H1'   G     3       0.520  50.435  59.856  1.00  0.00           H  
ATOM     75  N9    G     3       2.423  51.530  59.796  1.00  0.00           N  
ATOM     76  C8    G     3       3.678  51.744  59.311  1.00  0.00           C  
ATOM     77  H8    G     3       4.397  50.948  59.186  1.00  0.00           H  
ATOM     78  N7    G     3       3.957  52.983  59.002  1.00  0.00           N  
ATOM     79  C5    G     3       2.859  53.666  59.410  1.00  0.00           C  
ATOM     80  C6    G     3       2.536  55.043  59.132  1.00  0.00           C  
ATOM     81  O6    G     3       3.256  55.839  58.511  1.00  0.00           O  
ATOM     82  N1    G     3       1.305  55.330  59.557  1.00  0.00           N  
ATOM     83  H1    G     3       0.950  56.204  59.197  1.00  0.00           H  
ATOM     84  C2    G     3       0.409  54.460  60.061  1.00  0.00           C  
ATOM     85  N2    G     3      -0.703  54.952  60.542  1.00  0.00           N  
ATOM     86  H21   G     3      -0.860  55.948  60.479  1.00  0.00           H  
ATOM     87  H22   G     3      -1.392  54.311  60.908  1.00  0.00           H  
ATOM     88  N3    G     3       0.615  53.141  60.228  1.00  0.00           N  
ATOM     89  C4    G     3       1.922  52.801  59.902  1.00  0.00           C  
ATOM     90  C3'   G     3       3.104  48.655  60.786  1.00  0.00           C  
ATOM     91  H3'   G     3       3.953  49.320  60.629  1.00  0.00           H  
ATOM     92  C2'   G     3       2.057  48.966  59.709  1.00  0.00           C  
ATOM     93  H2'   G     3       2.508  49.003  58.718  1.00  0.00           H  
ATOM     94  O2'   G     3       0.941  48.099  59.626  1.00  0.00           O  
ATOM     95 HO2'   G     3       1.244  47.189  59.662  1.00  0.00           H  
ATOM     96  O3'   G     3       3.294  47.281  60.831  1.00  0.00           O  
ATOM     97  P     A     4       4.305  46.698  59.789  1.00  0.00           P  
ATOM     98  OP1   A     4       4.597  45.312  60.262  1.00  0.00           O  
ATOM     99  OP2   A     4       5.316  47.696  59.503  1.00  0.00           O  
ATOM    100  O5'   A     4       3.331  46.515  58.452  1.00  0.00           O  
ATOM    101  C5'   A     4       3.710  45.772  57.296  1.00  0.00           C  
ATOM    102  H5'   A     4       3.915  44.722  57.506  1.00  0.00           H  
ATOM    103 H5''   A     4       4.697  46.076  56.948  1.00  0.00           H  
ATOM    104  C4'   A     4       2.733  45.861  56.101  1.00  0.00           C  
ATOM    105  H4'   A     4       3.368  45.468  55.306  1.00  0.00           H  
ATOM    106  O4'   A     4       1.563  45.037  56.163  1.00  0.00           O  
ATOM    107  C1'   A     4       0.376  45.719  55.799  1.00  0.00           C  
ATOM    108  H1'   A     4       0.335  45.695  54.710  1.00  0.00           H  
ATOM    109  N9    A     4      -0.857  45.374  56.418  1.00  0.00           N  
ATOM    110  C8    A     4      -2.042  45.206  55.809  1.00  0.00           C  
ATOM    111  H8    A     4      -2.146  45.335  54.742  1.00  0.00           H  
ATOM    112  N7    A     4      -2.999  44.678  56.550  1.00  0.00           N  
ATOM    113  C5    A     4      -2.410  44.693  57.835  1.00  0.00           C  
ATOM    114  C6    A     4      -2.868  44.315  59.147  1.00  0.00           C  
ATOM    115  N6    A     4      -3.949  43.721  59.432  1.00  0.00           N  
ATOM    116  H61   A     4      -4.005  43.377  60.380  1.00  0.00           H  
ATOM    117  H62   A     4      -4.625  43.500  58.715  1.00  0.00           H  
ATOM    118  N1    A     4      -2.098  44.578  60.198  1.00  0.00           N  
ATOM    119  C2    A     4      -0.850  45.061  60.069  1.00  0.00           C  
ATOM    120  H2    A     4      -0.254  45.142  60.966  1.00  0.00           H  
ATOM    121  N3    A     4      -0.257  45.291  58.887  1.00  0.00           N  
ATOM    122  C4    A     4      -1.128  45.182  57.787  1.00  0.00           C  
ATOM    123  C3'   A     4       2.308  47.387  55.860  1.00  0.00           C  
ATOM    124  H3'   A     4       2.601  47.994  56.716  1.00  0.00           H  
ATOM    125  C2'   A     4       0.810  47.145  56.128  1.00  0.00           C  
ATOM    126  H2'   A     4       0.678  47.200  57.209  1.00  0.00           H  
ATOM    127  O2'   A     4      -0.022  48.174  55.555  1.00  0.00           O  
ATOM    128 HO2'   A     4       0.124  48.993  56.034  1.00  0.00           H  
ATOM    129  O3'   A     4       2.610  48.007  54.584  1.00  0.00           O  
ATOM    130  P     G     5       4.122  48.097  54.108  1.00  0.00           P  
ATOM    131  OP1   G     5       4.243  47.448  52.803  1.00  0.00           O  
ATOM    132  OP2   G     5       5.004  47.627  55.185  1.00  0.00           O  
ATOM    133  O5'   G     5       4.349  49.677  54.034  1.00  0.00           O  
ATOM    134  C5'   G     5       4.125  50.442  52.845  1.00  0.00           C  
ATOM    135  H5'   G     5       3.143  50.199  52.439  1.00  0.00           H  
ATOM    136 H5''   G     5       4.782  50.069  52.059  1.00  0.00           H  
ATOM    137  C4'   G     5       4.121  51.946  53.145  1.00  0.00           C  
ATOM    138  H4'   G     5       4.304  52.395  52.168  1.00  0.00           H  
ATOM    139  O4'   G     5       2.826  52.268  53.613  1.00  0.00           O  
ATOM    140  C1'   G     5       3.031  52.823  54.917  1.00  0.00           C  
ATOM    141  H1'   G     5       2.951  53.909  54.901  1.00  0.00           H  
ATOM    142  N9    G     5       2.094  52.137  55.881  1.00  0.00           N  
ATOM    143  C8    G     5       2.043  50.859  56.420  1.00  0.00           C  
ATOM    144  H8    G     5       2.884  50.182  56.394  1.00  0.00           H  
ATOM    145  N7    G     5       0.883  50.541  56.945  1.00  0.00           N  
ATOM    146  C5    G     5       0.103  51.801  56.873  1.00  0.00           C  
ATOM    147  C6    G     5      -1.185  52.122  57.428  1.00  0.00           C  
ATOM    148  O6    G     5      -2.001  51.381  57.947  1.00  0.00           O  
ATOM    149  N1    G     5      -1.467  53.507  57.220  1.00  0.00           N  
ATOM    150  H1    G     5      -2.310  53.893  57.621  1.00  0.00           H  
ATOM    151  C2    G     5      -0.600  54.341  56.703  1.00  0.00           C  
ATOM    152  N2    G     5      -1.078  55.564  56.497  1.00  0.00           N  
ATOM    153  H21   G     5      -1.924  55.873  56.952  1.00  0.00           H  
ATOM    154  H22   G     5      -0.439  56.186  56.021  1.00  0.00           H  
ATOM    155  N3    G     5       0.578  54.046  56.231  1.00  0.00           N  
ATOM    156  C4    G     5       0.964  52.779  56.350  1.00  0.00           C  
ATOM    157  C3'   G     5       5.218  52.393  54.045  1.00  0.00           C  
ATOM    158  H3'   G     5       5.953  51.623  54.280  1.00  0.00           H  
ATOM    159  C2'   G     5       4.518  52.645  55.353  1.00  0.00           C  
ATOM    160  H2'   G     5       4.615  51.712  55.909  1.00  0.00           H  
ATOM    161  O2'   G     5       5.078  53.729  56.025  1.00  0.00           O  
ATOM    162 HO2'   G     5       5.740  53.984  55.379  1.00  0.00           H  
ATOM    163  O3'   G     5       5.881  53.565  53.689  1.00  0.00           O  
ATOM    164  P     C     6       7.042  53.565  52.546  1.00  0.00           P  
ATOM    165  OP1   C     6       6.969  52.265  51.825  1.00  0.00           O  
ATOM    166  OP2   C     6       8.221  53.934  53.306  1.00  0.00           O  
ATOM    167  O5'   C     6       6.598  54.807  51.620  1.00  0.00           O  
ATOM    168  C5'   C     6       5.617  54.524  50.598  1.00  0.00           C  
ATOM    169  H5'   C     6       4.667  54.537  51.131  1.00  0.00           H  
ATOM    170 H5''   C     6       5.837  53.529  50.210  1.00  0.00           H  
ATOM    171  C4'   C     6       5.565  55.588  49.441  1.00  0.00           C  
ATOM    172  H4'   C     6       4.580  55.468  48.992  1.00  0.00           H  
ATOM    173  O4'   C     6       5.599  56.884  50.036  1.00  0.00           O  
ATOM    174  C1'   C     6       6.298  57.748  49.119  1.00  0.00           C  
ATOM    175  H1'   C     6       5.565  58.502  48.831  1.00  0.00           H  
ATOM    176  N1    C     6       7.502  58.372  49.678  1.00  0.00           N  
ATOM    177  C6    C     6       8.186  57.681  50.662  1.00  0.00           C  
ATOM    178  H6    C     6       7.865  56.713  51.018  1.00  0.00           H  
ATOM    179  C5    C     6       9.396  58.105  51.165  1.00  0.00           C  
ATOM    180  H5    C     6       9.903  57.581  51.961  1.00  0.00           H  
ATOM    181  C4    C     6       9.854  59.313  50.703  1.00  0.00           C  
ATOM    182  N4    C     6      10.933  59.902  51.113  1.00  0.00           N  
ATOM    183  H41   C     6      11.088  60.829  50.743  1.00  0.00           H  
ATOM    184  H42   C     6      11.466  59.562  51.901  1.00  0.00           H  
ATOM    185  N3    C     6       9.333  59.930  49.630  1.00  0.00           N  
ATOM    186  C2    C     6       8.136  59.486  49.132  1.00  0.00           C  
ATOM    187  O2    C     6       7.552  60.193  48.290  1.00  0.00           O  
ATOM    188  C3'   C     6       6.743  55.523  48.449  1.00  0.00           C  
ATOM    189  H3'   C     6       7.692  55.352  48.957  1.00  0.00           H  
ATOM    190  C2'   C     6       6.574  56.932  47.888  1.00  0.00           C  
ATOM    191  H2'   C     6       7.446  57.308  47.354  1.00  0.00           H  
ATOM    192  O2'   C     6       5.456  57.046  47.014  1.00  0.00           O  
ATOM    193 HO2'   C     6       5.596  56.505  46.234  1.00  0.00           H  
ATOM    194  O3'   C     6       6.503  54.577  47.399  1.00  0.00           O  
ATOM    195  P     A     7       7.703  53.833  46.730  1.00  0.00           P  
ATOM    196  OP1   A     7       7.231  52.959  45.623  1.00  0.00           O  
ATOM    197  OP2   A     7       8.380  53.167  47.818  1.00  0.00           O  
ATOM    198  O5'   A     7       8.865  54.773  46.155  1.00  0.00           O  
ATOM    199  C5'   A     7       8.790  55.430  44.887  1.00  0.00           C  
ATOM    200  H5'   A     7       7.765  55.800  44.871  1.00  0.00           H  
ATOM    201 H5''   A     7       8.973  54.761  44.046  1.00  0.00           H  
ATOM    202  C4'   A     7       9.656  56.687  44.695  1.00  0.00           C  
ATOM    203  H4'   A     7       9.487  57.165  43.731  1.00  0.00           H  
ATOM    204  O4'   A     7       9.467  57.611  45.848  1.00  0.00           O  
ATOM    205  C1'   A     7      10.705  58.195  46.263  1.00  0.00           C  
ATOM    206  H1'   A     7      10.609  59.272  46.404  1.00  0.00           H  
ATOM    207  N9    A     7      11.162  57.479  47.469  1.00  0.00           N  
ATOM    208  C8    A     7      10.475  56.614  48.223  1.00  0.00           C  
ATOM    209  H8    A     7       9.627  56.098  47.798  1.00  0.00           H  
ATOM    210  N7    A     7      11.112  56.267  49.285  1.00  0.00           N  
ATOM    211  C5    A     7      12.151  57.242  49.341  1.00  0.00           C  
ATOM    212  C6    A     7      13.181  57.541  50.269  1.00  0.00           C  
ATOM    213  N6    A     7      13.314  56.804  51.325  1.00  0.00           N  
ATOM    214  H61   A     7      14.084  57.032  51.938  1.00  0.00           H  
ATOM    215  H62   A     7      12.749  55.974  51.424  1.00  0.00           H  
ATOM    216  N1    A     7      14.102  58.480  50.056  1.00  0.00           N  
ATOM    217  C2    A     7      13.941  59.203  48.970  1.00  0.00           C  
ATOM    218  H2    A     7      14.747  59.855  48.668  1.00  0.00           H  
ATOM    219  N3    A     7      13.115  58.970  47.971  1.00  0.00           N  
ATOM    220  C4    A     7      12.257  57.964  48.184  1.00  0.00           C  
ATOM    221  C3'   A     7      11.108  56.387  44.749  1.00  0.00           C  
ATOM    222  H3'   A     7      11.209  55.581  45.476  1.00  0.00           H  
ATOM    223  C2'   A     7      11.657  57.761  45.171  1.00  0.00           C  
ATOM    224  H2'   A     7      12.687  57.583  45.480  1.00  0.00           H  
ATOM    225  O2'   A     7      11.572  58.720  44.140  1.00  0.00           O  
ATOM    226 HO2'   A     7      12.135  58.389  43.436  1.00  0.00           H  
ATOM    227  O3'   A     7      11.655  56.141  43.447  1.00  0.00           O  
ATOM    228  P     C     8      12.771  55.004  43.263  1.00  0.00           P  
ATOM    229  OP1   C     8      13.353  55.434  41.940  1.00  0.00           O  
ATOM    230  OP2   C     8      12.187  53.689  43.360  1.00  0.00           O  
ATOM    231  O5'   C     8      13.692  55.415  44.587  1.00  0.00           O  
ATOM    232  C5'   C     8      14.933  56.095  44.455  1.00  0.00           C  
ATOM    233  H5'   C     8      14.769  57.109  44.090  1.00  0.00           H  
ATOM    234 H5''   C     8      15.478  55.563  43.676  1.00  0.00           H  
ATOM    235  C4'   C     8      15.809  56.101  45.735  1.00  0.00           C  
ATOM    236  H4'   C     8      16.512  56.916  45.561  1.00  0.00           H  
ATOM    237  O4'   C     8      15.103  56.401  46.938  1.00  0.00           O  
ATOM    238  C1'   C     8      15.744  55.805  48.112  1.00  0.00           C  
ATOM    239  H1'   C     8      16.022  56.560  48.847  1.00  0.00           H  
ATOM    240  N1    C     8      14.724  54.957  48.891  1.00  0.00           N  
ATOM    241  C6    C     8      13.703  54.304  48.227  1.00  0.00           C  
ATOM    242  H6    C     8      13.416  54.612  47.233  1.00  0.00           H  
ATOM    243  C5    C     8      13.022  53.395  48.884  1.00  0.00           C  
ATOM    244  H5    C     8      12.136  52.950  48.454  1.00  0.00           H  
ATOM    245  C4    C     8      13.337  53.031  50.171  1.00  0.00           C  
ATOM    246  N4    C     8      12.587  52.234  50.910  1.00  0.00           N  
ATOM    247  H41   C     8      13.004  52.020  51.805  1.00  0.00           H  
ATOM    248  H42   C     8      11.799  51.735  50.522  1.00  0.00           H  
ATOM    249  N3    C     8      14.387  53.561  50.819  1.00  0.00           N  
ATOM    250  C2    C     8      15.073  54.552  50.194  1.00  0.00           C  
ATOM    251  O2    C     8      16.144  55.021  50.674  1.00  0.00           O  
ATOM    252  C3'   C     8      16.462  54.771  46.138  1.00  0.00           C  
ATOM    253  H3'   C     8      15.656  54.038  46.100  1.00  0.00           H  
ATOM    254  C2'   C     8      16.887  55.028  47.596  1.00  0.00           C  
ATOM    255  H2'   C     8      17.031  54.082  48.118  1.00  0.00           H  
ATOM    256  O2'   C     8      18.095  55.882  47.620  1.00  0.00           O  
ATOM    257 HO2'   C     8      17.850  56.808  47.550  1.00  0.00           H  
ATOM    258  O3'   C     8      17.480  54.334  45.255  1.00  0.00           O  
ATOM    259  P     G     9      17.856  52.803  44.957  1.00  0.00           P  
ATOM    260  OP1   G     9      18.929  52.743  43.976  1.00  0.00           O  
ATOM    261  OP2   G     9      16.595  52.092  44.666  1.00  0.00           O  
ATOM    262  O5'   G     9      18.465  52.274  46.401  1.00  0.00           O  
ATOM    263  C5'   G     9      19.760  52.643  46.836  1.00  0.00           C  
ATOM    264  H5'   G     9      19.676  53.705  47.071  1.00  0.00           H  
ATOM    265 H5''   G     9      20.447  52.495  46.004  1.00  0.00           H  
ATOM    266  C4'   G     9      20.208  51.790  48.051  1.00  0.00           C  
ATOM    267  H4'   G     9      21.298  51.804  48.023  1.00  0.00           H  
ATOM    268  O4'   G     9      19.566  52.345  49.210  1.00  0.00           O  
ATOM    269  C1'   G     9      19.301  51.311  50.096  1.00  0.00           C  
ATOM    270  H1'   G     9      19.830  51.487  51.032  1.00  0.00           H  
ATOM    271  N9    G     9      17.846  51.183  50.379  1.00  0.00           N  
ATOM    272  C8    G     9      16.836  51.501  49.497  1.00  0.00           C  
ATOM    273  H8    G     9      17.084  51.951  48.547  1.00  0.00           H  
ATOM    274  N7    G     9      15.661  51.171  49.841  1.00  0.00           N  
ATOM    275  C5    G     9      15.870  50.663  51.114  1.00  0.00           C  
ATOM    276  C6    G     9      14.970  50.096  52.117  1.00  0.00           C  
ATOM    277  O6    G     9      13.771  49.964  52.166  1.00  0.00           O  
ATOM    278  N1    G     9      15.581  49.555  53.215  1.00  0.00           N  
ATOM    279  H1    G     9      14.986  48.971  53.785  1.00  0.00           H  
ATOM    280  C2    G     9      16.926  49.473  53.363  1.00  0.00           C  
ATOM    281  N2    G     9      17.381  48.827  54.347  1.00  0.00           N  
ATOM    282  H21   G     9      16.740  48.637  55.104  1.00  0.00           H  
ATOM    283  H22   G     9      18.382  48.800  54.475  1.00  0.00           H  
ATOM    284  N3    G     9      17.807  50.028  52.530  1.00  0.00           N  
ATOM    285  C4    G     9      17.220  50.571  51.442  1.00  0.00           C  
ATOM    286  C3'   G     9      19.830  50.292  47.959  1.00  0.00           C  
ATOM    287  H3'   G     9      18.842  50.109  47.535  1.00  0.00           H  
ATOM    288  C2'   G     9      19.901  49.971  49.475  1.00  0.00           C  
ATOM    289  H2'   G     9      19.184  49.189  49.723  1.00  0.00           H  
ATOM    290  O2'   G     9      21.105  49.705  50.138  1.00  0.00           O  
ATOM    291 HO2'   G     9      21.125  48.814  50.494  1.00  0.00           H  
ATOM    292  O3'   G     9      20.834  49.524  47.250  1.00  0.00           O  
ATOM    293  P     G    10      20.389  48.084  46.702  1.00  0.00           P  
ATOM    294  OP1   G    10      21.524  47.681  45.846  1.00  0.00           O  
ATOM    295  OP2   G    10      19.039  48.209  46.061  1.00  0.00           O  
ATOM    296  O5'   G    10      20.422  47.368  48.024  1.00  0.00           O  
ATOM    297  C5'   G    10      21.583  46.784  48.596  1.00  0.00           C  
ATOM    298  H5'   G    10      22.272  47.623  48.691  1.00  0.00           H  
ATOM    299 H5''   G    10      22.014  46.115  47.851  1.00  0.00           H  
ATOM    300  C4'   G    10      21.374  46.125  49.955  1.00  0.00           C  
ATOM    301  H4'   G    10      22.352  46.012  50.423  1.00  0.00           H  
ATOM    302  O4'   G    10      20.548  47.009  50.709  1.00  0.00           O  
ATOM    303  C1'   G    10      19.965  46.212  51.791  1.00  0.00           C  
ATOM    304  H1'   G    10      20.315  46.656  52.723  1.00  0.00           H  
ATOM    305  N9    G    10      18.447  46.390  51.853  1.00  0.00           N  
ATOM    306  C8    G    10      17.642  47.042  50.922  1.00  0.00           C  
ATOM    307  H8    G    10      17.982  47.543  50.028  1.00  0.00           H  
ATOM    308  N7    G    10      16.364  47.003  51.250  1.00  0.00           N  
ATOM    309  C5    G    10      16.322  46.216  52.355  1.00  0.00           C  
ATOM    310  C6    G    10      15.169  45.924  53.179  1.00  0.00           C  
ATOM    311  O6    G    10      14.023  46.168  53.111  1.00  0.00           O  
ATOM    312  N1    G    10      15.537  45.129  54.276  1.00  0.00           N  
ATOM    313  H1    G    10      14.745  44.883  54.853  1.00  0.00           H  
ATOM    314  C2    G    10      16.804  44.669  54.556  1.00  0.00           C  
ATOM    315  N2    G    10      17.071  44.018  55.741  1.00  0.00           N  
ATOM    316  H21   G    10      16.215  43.826  56.242  1.00  0.00           H  
ATOM    317  H22   G    10      18.042  43.887  55.987  1.00  0.00           H  
ATOM    318  N3    G    10      17.871  45.063  53.816  1.00  0.00           N  
ATOM    319  C4    G    10      17.583  45.867  52.774  1.00  0.00           C  
ATOM    320  C3'   G    10      20.530  44.873  50.021  1.00  0.00           C  
ATOM    321  H3'   G    10      19.637  44.906  49.398  1.00  0.00           H  
ATOM    322  C2'   G    10      20.197  44.702  51.524  1.00  0.00           C  
ATOM    323  H2'   G    10      19.303  44.141  51.796  1.00  0.00           H  
ATOM    324  O2'   G    10      21.333  44.272  52.311  1.00  0.00           O  
ATOM    325 HO2'   G    10      21.112  44.188  53.241  1.00  0.00           H  
ATOM    326  O3'   G    10      21.297  43.728  49.552  1.00  0.00           O  
ATOM    327  P     G    11      20.540  42.250  49.352  1.00  0.00           P  
ATOM    328  OP1   G    11      21.342  41.394  48.470  1.00  0.00           O  
ATOM    329  OP2   G    11      19.161  42.424  48.901  1.00  0.00           O  
ATOM    330  O5'   G    11      20.325  41.654  50.787  1.00  0.00           O  
ATOM    331  C5'   G    11      21.291  40.988  51.570  1.00  0.00           C  
ATOM    332  H5'   G    11      22.180  41.595  51.745  1.00  0.00           H  
ATOM    333 H5''   G    11      21.607  40.071  51.074  1.00  0.00           H  
ATOM    334  C4'   G    11      20.643  40.560  52.905  1.00  0.00           C  
ATOM    335  H4'   G    11      21.497  40.439  53.571  1.00  0.00           H  
ATOM    336  O4'   G    11      19.794  41.612  53.459  1.00  0.00           O  
ATOM    337  C1'   G    11      18.582  41.035  53.976  1.00  0.00           C  
ATOM    338  H1'   G    11      18.442  41.279  55.030  1.00  0.00           H  
ATOM    339  N9    G    11      17.346  41.358  53.207  1.00  0.00           N  
ATOM    340  C8    G    11      17.214  41.948  52.009  1.00  0.00           C  
ATOM    341  H8    G    11      18.080  42.318  51.480  1.00  0.00           H  
ATOM    342  N7    G    11      15.989  42.260  51.625  1.00  0.00           N  
ATOM    343  C5    G    11      15.243  41.791  52.672  1.00  0.00           C  
ATOM    344  C6    G    11      13.838  41.922  52.954  1.00  0.00           C  
ATOM    345  O6    G    11      13.003  42.551  52.337  1.00  0.00           O  
ATOM    346  N1    G    11      13.511  41.256  54.146  1.00  0.00           N  
ATOM    347  H1    G    11      12.547  41.226  54.444  1.00  0.00           H  
ATOM    348  C2    G    11      14.311  40.647  54.992  1.00  0.00           C  
ATOM    349  N2    G    11      13.867  39.986  55.999  1.00  0.00           N  
ATOM    350  H21   G    11      12.874  39.821  56.085  1.00  0.00           H  
ATOM    351  H22   G    11      14.532  39.728  56.714  1.00  0.00           H  
ATOM    352  N3    G    11      15.659  40.601  54.817  1.00  0.00           N  
ATOM    353  C4    G    11      16.049  41.261  53.664  1.00  0.00           C  
ATOM    354  C3'   G    11      19.709  39.349  52.758  1.00  0.00           C  
ATOM    355  H3'   G    11      19.222  39.405  51.785  1.00  0.00           H  
ATOM    356  C2'   G    11      18.781  39.485  53.957  1.00  0.00           C  
ATOM    357  H2'   G    11      17.824  38.997  53.776  1.00  0.00           H  
ATOM    358  O2'   G    11      19.398  39.127  55.166  1.00  0.00           O  
ATOM    359 HO2'   G    11      18.708  39.384  55.783  1.00  0.00           H  
ATOM    360  O3'   G    11      20.507  38.125  52.756  1.00  0.00           O  
ATOM    361  P     G    12      20.227  36.885  51.821  1.00  0.00           P  
ATOM    362  OP1   G    12      21.325  35.918  52.042  1.00  0.00           O  
ATOM    363  OP2   G    12      19.979  37.308  50.409  1.00  0.00           O  
ATOM    364  O5'   G    12      18.934  36.177  52.365  1.00  0.00           O  
ATOM    365  C5'   G    12      18.981  35.551  53.661  1.00  0.00           C  
ATOM    366  H5'   G    12      19.538  36.265  54.269  1.00  0.00           H  
ATOM    367 H5''   G    12      19.437  34.561  53.700  1.00  0.00           H  
ATOM    368  C4'   G    12      17.634  35.414  54.326  1.00  0.00           C  
ATOM    369  H4'   G    12      17.683  34.902  55.287  1.00  0.00           H  
ATOM    370  O4'   G    12      17.011  36.658  54.667  1.00  0.00           O  
ATOM    371  C1'   G    12      15.532  36.385  54.635  1.00  0.00           C  
ATOM    372  H1'   G    12      15.050  36.685  55.565  1.00  0.00           H  
ATOM    373  N9    G    12      14.879  37.245  53.715  1.00  0.00           N  
ATOM    374  C8    G    12      15.389  38.001  52.697  1.00  0.00           C  
ATOM    375  H8    G    12      16.435  38.031  52.432  1.00  0.00           H  
ATOM    376  N7    G    12      14.524  38.616  51.983  1.00  0.00           N  
ATOM    377  C5    G    12      13.379  38.274  52.510  1.00  0.00           C  
ATOM    378  C6    G    12      12.027  38.631  52.029  1.00  0.00           C  
ATOM    379  O6    G    12      11.784  39.429  51.165  1.00  0.00           O  
ATOM    380  N1    G    12      11.005  37.981  52.655  1.00  0.00           N  
ATOM    381  H1    G    12      10.072  38.310  52.452  1.00  0.00           H  
ATOM    382  C2    G    12      11.290  37.305  53.781  1.00  0.00           C  
ATOM    383  N2    G    12      10.214  36.768  54.359  1.00  0.00           N  
ATOM    384  H21   G    12       9.305  37.166  54.167  1.00  0.00           H  
ATOM    385  H22   G    12      10.434  36.261  55.204  1.00  0.00           H  
ATOM    386  N3    G    12      12.482  36.933  54.308  1.00  0.00           N  
ATOM    387  C4    G    12      13.514  37.428  53.566  1.00  0.00           C  
ATOM    388  C3'   G    12      16.599  34.643  53.558  1.00  0.00           C  
ATOM    389  H3'   G    12      16.716  34.990  52.531  1.00  0.00           H  
ATOM    390  C2'   G    12      15.273  35.020  54.166  1.00  0.00           C  
ATOM    391  H2'   G    12      14.517  35.009  53.381  1.00  0.00           H  
ATOM    392  O2'   G    12      15.050  34.264  55.275  1.00  0.00           O  
ATOM    393 HO2'   G    12      15.415  33.397  55.083  1.00  0.00           H  
ATOM    394  O3'   G    12      16.787  33.196  53.619  1.00  0.00           O  
ATOM    395  P     C    13      16.129  32.322  52.403  1.00  0.00           P  
ATOM    396  OP1   C    13      16.700  30.967  52.433  1.00  0.00           O  
ATOM    397  OP2   C    13      16.317  33.036  51.139  1.00  0.00           O  
ATOM    398  O5'   C    13      14.586  32.259  52.760  1.00  0.00           O  
ATOM    399  C5'   C    13      14.036  31.401  53.722  1.00  0.00           C  
ATOM    400  H5'   C    13      14.433  31.719  54.686  1.00  0.00           H  
ATOM    401 H5''   C    13      14.366  30.376  53.553  1.00  0.00           H  
ATOM    402  C4'   C    13      12.506  31.458  53.731  1.00  0.00           C  
ATOM    403  H4'   C    13      12.090  30.763  54.461  1.00  0.00           H  
ATOM    404  O4'   C    13      11.998  32.674  54.063  1.00  0.00           O  
ATOM    405  C1'   C    13      10.802  32.890  53.260  1.00  0.00           C  
ATOM    406  H1'   C    13       9.929  33.188  53.841  1.00  0.00           H  
ATOM    407  N1    C    13      10.987  33.960  52.254  1.00  0.00           N  
ATOM    408  C6    C    13      12.297  34.349  51.954  1.00  0.00           C  
ATOM    409  H6    C    13      13.063  33.996  52.627  1.00  0.00           H  
ATOM    410  C5    C    13      12.543  35.261  50.984  1.00  0.00           C  
ATOM    411  H5    C    13      13.545  35.607  50.778  1.00  0.00           H  
ATOM    412  C4    C    13      11.429  35.887  50.355  1.00  0.00           C  
ATOM    413  N4    C    13      11.602  36.895  49.441  1.00  0.00           N  
ATOM    414  H41   C    13      10.800  37.287  48.968  1.00  0.00           H  
ATOM    415  H42   C    13      12.526  37.293  49.345  1.00  0.00           H  
ATOM    416  N3    C    13      10.196  35.518  50.635  1.00  0.00           N  
ATOM    417  C2    C    13       9.997  34.516  51.490  1.00  0.00           C  
ATOM    418  O2    C    13       8.844  34.167  51.785  1.00  0.00           O  
ATOM    419  C3'   C    13      11.840  31.060  52.434  1.00  0.00           C  
ATOM    420  H3'   C    13      12.363  31.537  51.605  1.00  0.00           H  
ATOM    421  C2'   C    13      10.389  31.572  52.546  1.00  0.00           C  
ATOM    422  H2'   C    13      10.015  31.821  51.553  1.00  0.00           H  
ATOM    423  O2'   C    13       9.576  30.834  53.435  1.00  0.00           O  
ATOM    424 HO2'   C    13       9.533  29.939  53.091  1.00  0.00           H  
ATOM    425  O3'   C    13      11.838  29.647  52.253  1.00  0.00           O  
ATOM    426  P     U    14      11.925  29.103  50.736  1.00  0.00           P  
ATOM    427  OP1   U    14      11.777  27.602  50.755  1.00  0.00           O  
ATOM    428  OP2   U    14      12.993  29.806  49.955  1.00  0.00           O  
ATOM    429  O5'   U    14      10.623  29.622  50.209  1.00  0.00           O  
ATOM    430  C5'   U    14       9.387  28.879  50.487  1.00  0.00           C  
ATOM    431  H5'   U    14       9.278  28.763  51.565  1.00  0.00           H  
ATOM    432 H5''   U    14       9.486  27.869  50.088  1.00  0.00           H  
ATOM    433  C4'   U    14       8.181  29.472  49.758  1.00  0.00           C  
ATOM    434  H4'   U    14       7.299  28.923  50.089  1.00  0.00           H  
ATOM    435  O4'   U    14       8.043  30.878  50.048  1.00  0.00           O  
ATOM    436  C1'   U    14       7.511  31.535  48.894  1.00  0.00           C  
ATOM    437  H1'   U    14       6.530  31.937  49.151  1.00  0.00           H  
ATOM    438  N1    U    14       8.390  32.693  48.534  1.00  0.00           N  
ATOM    439  C6    U    14       9.766  32.584  48.573  1.00  0.00           C  
ATOM    440  H6    U    14      10.219  31.690  48.975  1.00  0.00           H  
ATOM    441  C5    U    14      10.574  33.522  48.083  1.00  0.00           C  
ATOM    442  H5    U    14      11.639  33.349  48.137  1.00  0.00           H  
ATOM    443  C4    U    14      10.000  34.696  47.375  1.00  0.00           C  
ATOM    444  O4    U    14      10.721  35.463  46.739  1.00  0.00           O  
ATOM    445  N3    U    14       8.650  34.652  47.210  1.00  0.00           N  
ATOM    446  H3    U    14       8.172  35.232  46.535  1.00  0.00           H  
ATOM    447  C2    U    14       7.787  33.775  47.831  1.00  0.00           C  
ATOM    448  O2    U    14       6.581  33.996  47.723  1.00  0.00           O  
ATOM    449  C3'   U    14       8.290  29.386  48.245  1.00  0.00           C  
ATOM    450  H3'   U    14       9.264  29.701  47.869  1.00  0.00           H  
ATOM    451  C2'   U    14       7.326  30.489  47.807  1.00  0.00           C  
ATOM    452  H2'   U    14       7.539  30.826  46.792  1.00  0.00           H  
ATOM    453  O2'   U    14       5.986  30.007  47.847  1.00  0.00           O  
ATOM    454 HO2'   U    14       5.912  29.410  47.099  1.00  0.00           H  
ATOM    455  O3'   U    14       8.042  28.047  47.663  1.00  0.00           O  
ATOM    456  P     C    15       8.941  27.389  46.517  1.00  0.00           P  
ATOM    457  OP1   C    15       8.487  25.973  46.224  1.00  0.00           O  
ATOM    458  OP2   C    15      10.404  27.652  46.755  1.00  0.00           O  
ATOM    459  O5'   C    15       8.523  28.323  45.317  1.00  0.00           O  
ATOM    460  C5'   C    15       7.388  27.977  44.432  1.00  0.00           C  
ATOM    461  H5'   C    15       6.532  27.920  45.105  1.00  0.00           H  
ATOM    462 H5''   C    15       7.546  26.973  44.037  1.00  0.00           H  
ATOM    463  C4'   C    15       6.978  29.035  43.406  1.00  0.00           C  
ATOM    464  H4'   C    15       6.062  28.621  42.985  1.00  0.00           H  
ATOM    465  O4'   C    15       6.677  30.359  43.968  1.00  0.00           O  
ATOM    466  C1'   C    15       6.797  31.289  42.876  1.00  0.00           C  
ATOM    467  H1'   C    15       5.919  31.905  42.680  1.00  0.00           H  
ATOM    468  N1    C    15       7.928  32.325  43.180  1.00  0.00           N  
ATOM    469  C6    C    15       8.994  31.939  43.966  1.00  0.00           C  
ATOM    470  H6    C    15       9.040  30.985  44.470  1.00  0.00           H  
ATOM    471  C5    C    15       9.964  32.853  44.194  1.00  0.00           C  
ATOM    472  H5    C    15      10.774  32.641  44.876  1.00  0.00           H  
ATOM    473  C4    C    15       9.860  34.098  43.532  1.00  0.00           C  
ATOM    474  N4    C    15      10.888  34.939  43.668  1.00  0.00           N  
ATOM    475  H41   C    15      11.025  35.782  43.130  1.00  0.00           H  
ATOM    476  H42   C    15      11.626  34.571  44.251  1.00  0.00           H  
ATOM    477  N3    C    15       8.892  34.474  42.698  1.00  0.00           N  
ATOM    478  C2    C    15       7.896  33.545  42.546  1.00  0.00           C  
ATOM    479  O2    C    15       7.044  33.909  41.683  1.00  0.00           O  
ATOM    480  C3'   C    15       7.907  29.219  42.206  1.00  0.00           C  
ATOM    481  H3'   C    15       8.886  29.537  42.563  1.00  0.00           H  
ATOM    482  C2'   C    15       7.301  30.489  41.635  1.00  0.00           C  
ATOM    483  H2'   C    15       8.011  31.070  41.046  1.00  0.00           H  
ATOM    484  O2'   C    15       6.194  30.272  40.744  1.00  0.00           O  
ATOM    485 HO2'   C    15       5.437  29.925  41.221  1.00  0.00           H  
ATOM    486  O3'   C    15       8.015  28.128  41.298  1.00  0.00           O  
ATOM    487  P     U    16       9.175  28.038  40.160  1.00  0.00           P  
ATOM    488  OP1   U    16       8.997  26.789  39.410  1.00  0.00           O  
ATOM    489  OP2   U    16      10.404  28.229  40.872  1.00  0.00           O  
ATOM    490  O5'   U    16       8.880  29.237  39.185  1.00  0.00           O  
ATOM    491  C5'   U    16       7.852  29.087  38.219  1.00  0.00           C  
ATOM    492  H5'   U    16       6.996  28.761  38.810  1.00  0.00           H  
ATOM    493 H5''   U    16       8.127  28.351  37.463  1.00  0.00           H  
ATOM    494  C4'   U    16       7.588  30.413  37.484  1.00  0.00           C  
ATOM    495  H4'   U    16       6.660  30.322  36.919  1.00  0.00           H  
ATOM    496  O4'   U    16       7.442  31.548  38.375  1.00  0.00           O  
ATOM    497  C1'   U    16       8.121  32.694  37.815  1.00  0.00           C  
ATOM    498  H1'   U    16       7.452  33.555  37.821  1.00  0.00           H  
ATOM    499  N1    U    16       9.342  33.034  38.641  1.00  0.00           N  
ATOM    500  C6    U    16       9.978  32.159  39.429  1.00  0.00           C  
ATOM    501  H6    U    16       9.669  31.131  39.548  1.00  0.00           H  
ATOM    502  C5    U    16      10.961  32.549  40.270  1.00  0.00           C  
ATOM    503  H5    U    16      11.368  31.881  41.015  1.00  0.00           H  
ATOM    504  C4    U    16      11.493  33.836  40.190  1.00  0.00           C  
ATOM    505  O4    U    16      12.413  34.308  40.884  1.00  0.00           O  
ATOM    506  N3    U    16      10.833  34.683  39.269  1.00  0.00           N  
ATOM    507  H3    U    16      11.136  35.646  39.278  1.00  0.00           H  
ATOM    508  C2    U    16       9.839  34.300  38.428  1.00  0.00           C  
ATOM    509  O2    U    16       9.542  35.019  37.504  1.00  0.00           O  
ATOM    510  C3'   U    16       8.778  30.883  36.591  1.00  0.00           C  
ATOM    511  H3'   U    16       9.729  30.728  37.100  1.00  0.00           H  
ATOM    512  C2'   U    16       8.421  32.277  36.371  1.00  0.00           C  
ATOM    513  H2'   U    16       9.213  32.840  35.877  1.00  0.00           H  
ATOM    514  O2'   U    16       7.259  32.491  35.617  1.00  0.00           O  
ATOM    515 HO2'   U    16       6.805  31.661  35.457  1.00  0.00           H  
ATOM    516  O3'   U    16       8.682  30.181  35.339  1.00  0.00           O  
ATOM    517  P     A    17       9.904  29.443  34.626  1.00  0.00           P  
ATOM    518  OP1   A    17       9.324  28.565  33.575  1.00  0.00           O  
ATOM    519  OP2   A    17      10.822  28.886  35.590  1.00  0.00           O  
ATOM    520  O5'   A    17      10.583  30.709  33.969  1.00  0.00           O  
ATOM    521  C5'   A    17       9.984  31.371  32.843  1.00  0.00           C  
ATOM    522  H5'   A    17       8.906  31.520  32.890  1.00  0.00           H  
ATOM    523 H5''   A    17      10.073  30.698  31.990  1.00  0.00           H  
ATOM    524  C4'   A    17      10.605  32.794  32.651  1.00  0.00           C  
ATOM    525  H4'   A    17      10.037  33.253  31.842  1.00  0.00           H  
ATOM    526  O4'   A    17      10.392  33.489  33.792  1.00  0.00           O  
ATOM    527  C1'   A    17      11.539  34.382  33.890  1.00  0.00           C  
ATOM    528  H1'   A    17      11.342  35.451  33.815  1.00  0.00           H  
ATOM    529  N9    A    17      12.221  33.977  35.151  1.00  0.00           N  
ATOM    530  C8    A    17      12.118  32.847  35.933  1.00  0.00           C  
ATOM    531  H8    A    17      11.400  32.062  35.750  1.00  0.00           H  
ATOM    532  N7    A    17      12.892  32.865  37.009  1.00  0.00           N  
ATOM    533  C5    A    17      13.601  34.091  36.839  1.00  0.00           C  
ATOM    534  C6    A    17      14.650  34.795  37.545  1.00  0.00           C  
ATOM    535  N6    A    17      15.140  34.462  38.689  1.00  0.00           N  
ATOM    536  H61   A    17      15.880  34.905  39.214  1.00  0.00           H  
ATOM    537  H62   A    17      14.707  33.677  39.154  1.00  0.00           H  
ATOM    538  N1    A    17      15.238  35.813  36.944  1.00  0.00           N  
ATOM    539  C2    A    17      14.804  36.323  35.770  1.00  0.00           C  
ATOM    540  H2    A    17      15.382  37.131  35.348  1.00  0.00           H  
ATOM    541  N3    A    17      13.744  35.841  35.093  1.00  0.00           N  
ATOM    542  C4    A    17      13.177  34.724  35.709  1.00  0.00           C  
ATOM    543  C3'   A    17      12.086  32.643  32.372  1.00  0.00           C  
ATOM    544  H3'   A    17      12.445  31.969  33.149  1.00  0.00           H  
ATOM    545  C2'   A    17      12.389  34.118  32.671  1.00  0.00           C  
ATOM    546  H2'   A    17      13.459  34.258  32.822  1.00  0.00           H  
ATOM    547  O2'   A    17      11.995  35.097  31.677  1.00  0.00           O  
ATOM    548 HO2'   A    17      12.162  35.984  32.003  1.00  0.00           H  
ATOM    549  O3'   A    17      12.345  32.246  31.014  1.00  0.00           O  
ATOM    550  P     G    18      13.773  31.598  30.556  1.00  0.00           P  
ATOM    551  OP1   G    18      13.569  31.018  29.192  1.00  0.00           O  
ATOM    552  OP2   G    18      14.229  30.698  31.660  1.00  0.00           O  
ATOM    553  O5'   G    18      14.880  32.794  30.439  1.00  0.00           O  
ATOM    554  C5'   G    18      14.787  33.904  29.529  1.00  0.00           C  
ATOM    555  H5'   G    18      13.810  34.384  29.565  1.00  0.00           H  
ATOM    556 H5''   G    18      14.809  33.603  28.482  1.00  0.00           H  
ATOM    557  C4'   G    18      15.771  34.944  29.952  1.00  0.00           C  
ATOM    558  H4'   G    18      15.860  35.653  29.129  1.00  0.00           H  
ATOM    559  O4'   G    18      15.494  35.450  31.288  1.00  0.00           O  
ATOM    560  C1'   G    18      16.691  35.691  32.009  1.00  0.00           C  
ATOM    561  H1'   G    18      16.793  36.715  32.368  1.00  0.00           H  
ATOM    562  N9    G    18      16.806  34.834  33.210  1.00  0.00           N  
ATOM    563  C8    G    18      16.306  33.590  33.551  1.00  0.00           C  
ATOM    564  H8    G    18      15.767  32.964  32.855  1.00  0.00           H  
ATOM    565  N7    G    18      16.711  33.166  34.688  1.00  0.00           N  
ATOM    566  C5    G    18      17.489  34.173  35.189  1.00  0.00           C  
ATOM    567  C6    G    18      18.218  34.346  36.438  1.00  0.00           C  
ATOM    568  O6    G    18      18.198  33.581  37.416  1.00  0.00           O  
ATOM    569  N1    G    18      19.085  35.406  36.519  1.00  0.00           N  
ATOM    570  H1    G    18      19.660  35.493  37.345  1.00  0.00           H  
ATOM    571  C2    G    18      19.140  36.308  35.458  1.00  0.00           C  
ATOM    572  N2    G    18      19.836  37.319  35.711  1.00  0.00           N  
ATOM    573  H21   G    18      20.369  37.277  36.568  1.00  0.00           H  
ATOM    574  H22   G    18      20.100  37.847  34.892  1.00  0.00           H  
ATOM    575  N3    G    18      18.351  36.277  34.370  1.00  0.00           N  
ATOM    576  C4    G    18      17.597  35.202  34.287  1.00  0.00           C  
ATOM    577  C3'   G    18      17.167  34.336  30.104  1.00  0.00           C  
ATOM    578  H3'   G    18      17.135  33.425  30.703  1.00  0.00           H  
ATOM    579  C2'   G    18      17.824  35.468  30.958  1.00  0.00           C  
ATOM    580  H2'   G    18      18.741  35.249  31.505  1.00  0.00           H  
ATOM    581  O2'   G    18      18.045  36.698  30.204  1.00  0.00           O  
ATOM    582 HO2'   G    18      18.679  37.291  30.614  1.00  0.00           H  
ATOM    583  O3'   G    18      17.824  34.057  28.904  1.00  0.00           O  
ATOM    584  P     U    19      19.075  33.071  28.816  1.00  0.00           P  
ATOM    585  OP1   U    19      19.481  33.066  27.350  1.00  0.00           O  
ATOM    586  OP2   U    19      18.605  31.790  29.461  1.00  0.00           O  
ATOM    587  O5'   U    19      20.249  33.657  29.676  1.00  0.00           O  
ATOM    588  C5'   U    19      20.933  34.871  29.267  1.00  0.00           C  
ATOM    589  H5'   U    19      20.163  35.640  29.214  1.00  0.00           H  
ATOM    590 H5''   U    19      21.326  34.683  28.268  1.00  0.00           H  
ATOM    591  C4'   U    19      22.012  35.336  30.272  1.00  0.00           C  
ATOM    592  H4'   U    19      22.281  36.354  29.991  1.00  0.00           H  
ATOM    593  O4'   U    19      21.695  35.220  31.623  1.00  0.00           O  
ATOM    594  C1'   U    19      22.852  35.096  32.415  1.00  0.00           C  
ATOM    595  H1'   U    19      23.124  35.998  32.963  1.00  0.00           H  
ATOM    596  N1    U    19      22.734  34.011  33.392  1.00  0.00           N  
ATOM    597  C6    U    19      22.166  32.802  33.033  1.00  0.00           C  
ATOM    598  H6    U    19      21.790  32.513  32.063  1.00  0.00           H  
ATOM    599  C5    U    19      21.868  31.858  34.002  1.00  0.00           C  
ATOM    600  H5    U    19      21.582  30.844  33.763  1.00  0.00           H  
ATOM    601  C4    U    19      22.142  32.197  35.387  1.00  0.00           C  
ATOM    602  O4    U    19      21.894  31.460  36.304  1.00  0.00           O  
ATOM    603  N3    U    19      22.491  33.436  35.651  1.00  0.00           N  
ATOM    604  H3    U    19      22.692  33.624  36.623  1.00  0.00           H  
ATOM    605  C2    U    19      22.912  34.315  34.700  1.00  0.00           C  
ATOM    606  O2    U    19      23.574  35.260  35.075  1.00  0.00           O  
ATOM    607  C3'   U    19      23.283  34.485  30.086  1.00  0.00           C  
ATOM    608  H3'   U    19      23.045  33.456  29.818  1.00  0.00           H  
ATOM    609  C2'   U    19      23.987  34.626  31.498  1.00  0.00           C  
ATOM    610  H2'   U    19      24.409  33.736  31.965  1.00  0.00           H  
ATOM    611  O2'   U    19      24.892  35.759  31.500  1.00  0.00           O  
ATOM    612 HO2'   U    19      24.842  36.318  30.721  1.00  0.00           H  
ATOM    613  O3'   U    19      24.020  34.960  28.944  1.00  0.00           O  
ATOM    614  P     G    20      25.332  34.164  28.327  1.00  0.00           P  
ATOM    615  OP1   G    20      25.377  32.835  28.973  1.00  0.00           O  
ATOM    616  OP2   G    20      26.489  35.033  28.375  1.00  0.00           O  
ATOM    617  O5'   G    20      24.895  33.826  26.826  1.00  0.00           O  
ATOM    618  C5'   G    20      24.428  34.861  25.984  1.00  0.00           C  
ATOM    619  H5'   G    20      24.865  35.821  26.259  1.00  0.00           H  
ATOM    620 H5''   G    20      23.339  34.813  25.992  1.00  0.00           H  
ATOM    621  C4'   G    20      24.794  34.618  24.493  1.00  0.00           C  
ATOM    622  H4'   G    20      24.109  35.291  23.979  1.00  0.00           H  
ATOM    623  O4'   G    20      26.125  35.148  24.207  1.00  0.00           O  
ATOM    624  C1'   G    20      26.805  34.207  23.419  1.00  0.00           C  
ATOM    625  H1'   G    20      27.361  34.672  22.605  1.00  0.00           H  
ATOM    626  N9    G    20      27.823  33.446  24.267  1.00  0.00           N  
ATOM    627  C8    G    20      28.132  33.700  25.564  1.00  0.00           C  
ATOM    628  H8    G    20      27.621  34.411  26.196  1.00  0.00           H  
ATOM    629  N7    G    20      29.184  33.032  25.877  1.00  0.00           N  
ATOM    630  C5    G    20      29.566  32.304  24.744  1.00  0.00           C  
ATOM    631  C6    G    20      30.655  31.464  24.483  1.00  0.00           C  
ATOM    632  O6    G    20      31.409  30.986  25.250  1.00  0.00           O  
ATOM    633  N1    G    20      30.652  30.898  23.184  1.00  0.00           N  
ATOM    634  H1    G    20      31.385  30.227  23.003  1.00  0.00           H  
ATOM    635  C2    G    20      29.922  31.493  22.192  1.00  0.00           C  
ATOM    636  N2    G    20      30.115  30.921  21.040  1.00  0.00           N  
ATOM    637  H21   G    20      30.839  30.236  20.875  1.00  0.00           H  
ATOM    638  H22   G    20      29.436  31.027  20.301  1.00  0.00           H  
ATOM    639  N3    G    20      28.858  32.211  22.423  1.00  0.00           N  
ATOM    640  C4    G    20      28.741  32.600  23.711  1.00  0.00           C  
ATOM    641  C3'   G    20      24.684  33.229  24.028  1.00  0.00           C  
ATOM    642  H3'   G    20      25.034  32.520  24.778  1.00  0.00           H  
ATOM    643  C2'   G    20      25.685  33.294  22.896  1.00  0.00           C  
ATOM    644  H2'   G    20      26.134  32.323  22.685  1.00  0.00           H  
ATOM    645  O2'   G    20      25.193  33.860  21.693  1.00  0.00           O  
ATOM    646 HO2'   G    20      25.140  34.817  21.743  1.00  0.00           H  
ATOM    647  O3'   G    20      23.345  33.018  23.577  1.00  0.00           O  
ATOM    648  P     A    21      22.634  31.618  23.772  1.00  0.00           P  
ATOM    649  OP1   A    21      21.244  31.742  23.219  1.00  0.00           O  
ATOM    650  OP2   A    21      22.924  31.059  25.089  1.00  0.00           O  
ATOM    651  O5'   A    21      23.381  30.548  22.732  1.00  0.00           O  
ATOM    652  C5'   A    21      23.138  30.478  21.346  1.00  0.00           C  
ATOM    653  H5'   A    21      23.011  31.450  20.872  1.00  0.00           H  
ATOM    654 H5''   A    21      22.200  29.928  21.279  1.00  0.00           H  
ATOM    655  C4'   A    21      24.174  29.657  20.621  1.00  0.00           C  
ATOM    656  H4'   A    21      23.885  29.597  19.572  1.00  0.00           H  
ATOM    657  O4'   A    21      25.480  30.208  20.855  1.00  0.00           O  
ATOM    658  C1'   A    21      26.337  29.046  21.046  1.00  0.00           C  
ATOM    659  H1'   A    21      27.163  29.221  20.357  1.00  0.00           H  
ATOM    660  N9    A    21      27.023  29.043  22.366  1.00  0.00           N  
ATOM    661  C8    A    21      26.758  29.730  23.576  1.00  0.00           C  
ATOM    662  H8    A    21      25.886  30.319  23.818  1.00  0.00           H  
ATOM    663  N7    A    21      27.678  29.584  24.497  1.00  0.00           N  
ATOM    664  C5    A    21      28.545  28.632  23.943  1.00  0.00           C  
ATOM    665  C6    A    21      29.687  27.949  24.444  1.00  0.00           C  
ATOM    666  N6    A    21      30.367  28.163  25.523  1.00  0.00           N  
ATOM    667  H61   A    21      31.178  27.569  25.620  1.00  0.00           H  
ATOM    668  H62   A    21      30.007  28.911  26.099  1.00  0.00           H  
ATOM    669  N1    A    21      30.231  26.930  23.705  1.00  0.00           N  
ATOM    670  C2    A    21      29.716  26.633  22.532  1.00  0.00           C  
ATOM    671  H2    A    21      30.157  25.782  22.035  1.00  0.00           H  
ATOM    672  N3    A    21      28.719  27.263  21.924  1.00  0.00           N  
ATOM    673  C4    A    21      28.180  28.229  22.660  1.00  0.00           C  
ATOM    674  C3'   A    21      24.177  28.248  21.251  1.00  0.00           C  
ATOM    675  H3'   A    21      24.196  28.254  22.341  1.00  0.00           H  
ATOM    676  C2'   A    21      25.546  27.780  20.827  1.00  0.00           C  
ATOM    677  H2'   A    21      25.905  26.947  21.432  1.00  0.00           H  
ATOM    678  O2'   A    21      25.676  27.546  19.423  1.00  0.00           O  
ATOM    679 HO2'   A    21      26.133  26.709  19.306  1.00  0.00           H  
ATOM    680  O3'   A    21      23.138  27.339  20.870  1.00  0.00           O  
ATOM    681  P     U    22      22.451  26.417  21.949  1.00  0.00           P  
ATOM    682  OP1   U    22      21.262  25.764  21.333  1.00  0.00           O  
ATOM    683  OP2   U    22      22.227  27.213  23.176  1.00  0.00           O  
ATOM    684  O5'   U    22      23.400  25.268  22.279  1.00  0.00           O  
ATOM    685  C5'   U    22      23.655  24.171  21.419  1.00  0.00           C  
ATOM    686  H5'   U    22      24.225  24.621  20.606  1.00  0.00           H  
ATOM    687 H5''   U    22      22.719  23.909  20.927  1.00  0.00           H  
ATOM    688  C4'   U    22      24.346  23.028  22.190  1.00  0.00           C  
ATOM    689  H4'   U    22      24.264  22.159  21.538  1.00  0.00           H  
ATOM    690  O4'   U    22      25.769  23.363  22.201  1.00  0.00           O  
ATOM    691  C1'   U    22      26.247  23.045  23.503  1.00  0.00           C  
ATOM    692  H1'   U    22      27.261  22.646  23.473  1.00  0.00           H  
ATOM    693  N1    U    22      26.560  24.219  24.401  1.00  0.00           N  
ATOM    694  C6    U    22      26.070  25.478  24.095  1.00  0.00           C  
ATOM    695  H6    U    22      25.413  25.591  23.245  1.00  0.00           H  
ATOM    696  C5    U    22      26.288  26.492  24.962  1.00  0.00           C  
ATOM    697  H5    U    22      25.878  27.456  24.701  1.00  0.00           H  
ATOM    698  C4    U    22      27.099  26.314  26.190  1.00  0.00           C  
ATOM    699  O4    U    22      27.351  27.188  26.984  1.00  0.00           O  
ATOM    700  N3    U    22      27.630  25.085  26.385  1.00  0.00           N  
ATOM    701  H3    U    22      28.145  24.911  27.236  1.00  0.00           H  
ATOM    702  C2    U    22      27.446  24.031  25.530  1.00  0.00           C  
ATOM    703  O2    U    22      27.958  22.911  25.812  1.00  0.00           O  
ATOM    704  C3'   U    22      23.920  22.687  23.617  1.00  0.00           C  
ATOM    705  H3'   U    22      23.729  23.634  24.121  1.00  0.00           H  
ATOM    706  C2'   U    22      25.227  22.090  24.131  1.00  0.00           C  
ATOM    707  H2'   U    22      25.222  22.050  25.220  1.00  0.00           H  
ATOM    708  O2'   U    22      25.558  20.875  23.514  1.00  0.00           O  
ATOM    709 HO2'   U    22      25.321  20.086  24.006  1.00  0.00           H  
ATOM    710  O3'   U    22      22.799  21.786  23.879  1.00  0.00           O  
ATOM    711  P     G    23      21.943  21.782  25.258  1.00  0.00           P  
ATOM    712  OP1   G    23      20.654  21.026  25.040  1.00  0.00           O  
ATOM    713  OP2   G    23      21.884  23.135  25.817  1.00  0.00           O  
ATOM    714  O5'   G    23      22.757  20.983  26.289  1.00  0.00           O  
ATOM    715  C5'   G    23      22.833  19.592  26.333  1.00  0.00           C  
ATOM    716  H5'   G    23      23.093  19.148  25.372  1.00  0.00           H  
ATOM    717 H5''   G    23      21.830  19.251  26.589  1.00  0.00           H  
ATOM    718  C4'   G    23      23.737  19.230  27.529  1.00  0.00           C  
ATOM    719  H4'   G    23      23.823  18.175  27.787  1.00  0.00           H  
ATOM    720  O4'   G    23      25.024  19.771  27.326  1.00  0.00           O  
ATOM    721  C1'   G    23      25.611  20.047  28.673  1.00  0.00           C  
ATOM    722  H1'   G    23      26.584  19.587  28.844  1.00  0.00           H  
ATOM    723  N9    G    23      25.726  21.509  28.810  1.00  0.00           N  
ATOM    724  C8    G    23      25.231  22.449  27.925  1.00  0.00           C  
ATOM    725  H8    G    23      24.497  22.172  27.183  1.00  0.00           H  
ATOM    726  N7    G    23      25.505  23.628  28.315  1.00  0.00           N  
ATOM    727  C5    G    23      26.394  23.532  29.434  1.00  0.00           C  
ATOM    728  C6    G    23      27.076  24.489  30.300  1.00  0.00           C  
ATOM    729  O6    G    23      27.124  25.677  30.206  1.00  0.00           O  
ATOM    730  N1    G    23      27.782  23.878  31.337  1.00  0.00           N  
ATOM    731  H1    G    23      28.215  24.499  32.006  1.00  0.00           H  
ATOM    732  C2    G    23      27.894  22.528  31.499  1.00  0.00           C  
ATOM    733  N2    G    23      28.472  22.106  32.557  1.00  0.00           N  
ATOM    734  H21   G    23      28.845  22.709  33.277  1.00  0.00           H  
ATOM    735  H22   G    23      28.226  21.167  32.835  1.00  0.00           H  
ATOM    736  N3    G    23      27.207  21.640  30.803  1.00  0.00           N  
ATOM    737  C4    G    23      26.469  22.192  29.730  1.00  0.00           C  
ATOM    738  C3'   G    23      23.278  19.689  28.906  1.00  0.00           C  
ATOM    739  H3'   G    23      23.175  20.769  29.008  1.00  0.00           H  
ATOM    740  C2'   G    23      24.614  19.502  29.650  1.00  0.00           C  
ATOM    741  H2'   G    23      24.582  20.234  30.457  1.00  0.00           H  
ATOM    742  O2'   G    23      25.011  18.171  30.053  1.00  0.00           O  
ATOM    743 HO2'   G    23      24.260  17.858  30.563  1.00  0.00           H  
ATOM    744  O3'   G    23      22.110  19.212  29.499  1.00  0.00           O  
ATOM    745  P     C    24      21.348  19.925  30.705  1.00  0.00           P  
ATOM    746  OP1   C    24      20.431  18.871  31.270  1.00  0.00           O  
ATOM    747  OP2   C    24      20.848  21.225  30.244  1.00  0.00           O  
ATOM    748  O5'   C    24      22.582  20.191  31.766  1.00  0.00           O  
ATOM    749  C5'   C    24      22.972  19.240  32.716  1.00  0.00           C  
ATOM    750  H5'   C    24      23.555  18.481  32.194  1.00  0.00           H  
ATOM    751 H5''   C    24      22.095  18.815  33.204  1.00  0.00           H  
ATOM    752  C4'   C    24      23.856  19.876  33.859  1.00  0.00           C  
ATOM    753  H4'   C    24      24.151  19.014  34.458  1.00  0.00           H  
ATOM    754  O4'   C    24      25.028  20.554  33.415  1.00  0.00           O  
ATOM    755  C1'   C    24      25.373  21.493  34.366  1.00  0.00           C  
ATOM    756  H1'   C    24      26.357  21.326  34.805  1.00  0.00           H  
ATOM    757  N1    C    24      25.329  22.897  33.692  1.00  0.00           N  
ATOM    758  C6    C    24      24.718  23.096  32.513  1.00  0.00           C  
ATOM    759  H6    C    24      24.395  22.242  31.936  1.00  0.00           H  
ATOM    760  C5    C    24      24.588  24.347  31.979  1.00  0.00           C  
ATOM    761  H5    C    24      24.078  24.495  31.039  1.00  0.00           H  
ATOM    762  C4    C    24      25.087  25.427  32.801  1.00  0.00           C  
ATOM    763  N4    C    24      25.053  26.641  32.436  1.00  0.00           N  
ATOM    764  H41   C    24      25.780  27.183  32.881  1.00  0.00           H  
ATOM    765  H42   C    24      24.832  26.814  31.466  1.00  0.00           H  
ATOM    766  N3    C    24      25.753  25.276  33.911  1.00  0.00           N  
ATOM    767  C2    C    24      25.833  24.001  34.367  1.00  0.00           C  
ATOM    768  O2    C    24      26.455  23.897  35.427  1.00  0.00           O  
ATOM    769  C3'   C    24      23.207  20.871  34.798  1.00  0.00           C  
ATOM    770  H3'   C    24      22.526  21.553  34.288  1.00  0.00           H  
ATOM    771  C2'   C    24      24.370  21.597  35.571  1.00  0.00           C  
ATOM    772  H2'   C    24      24.014  22.583  35.870  1.00  0.00           H  
ATOM    773  O2'   C    24      24.864  20.906  36.720  1.00  0.00           O  
ATOM    774 HO2'   C    24      24.108  20.747  37.291  1.00  0.00           H  
ATOM    775  O3'   C    24      22.395  20.233  35.828  1.00  0.00           O  
ATOM    776  P     U    25      21.566  20.990  36.956  1.00  0.00           P  
ATOM    777  OP1   U    25      20.364  20.126  37.062  1.00  0.00           O  
ATOM    778  OP2   U    25      21.351  22.380  36.483  1.00  0.00           O  
ATOM    779  O5'   U    25      22.428  20.928  38.187  1.00  0.00           O  
ATOM    780  C5'   U    25      22.629  19.753  38.923  1.00  0.00           C  
ATOM    781  H5'   U    25      23.140  18.983  38.344  1.00  0.00           H  
ATOM    782 H5''   U    25      21.714  19.312  39.319  1.00  0.00           H  
ATOM    783  C4'   U    25      23.403  19.967  40.162  1.00  0.00           C  
ATOM    784  H4'   U    25      23.268  19.062  40.755  1.00  0.00           H  
ATOM    785  O4'   U    25      24.857  20.044  39.922  1.00  0.00           O  
ATOM    786  C1'   U    25      25.499  20.789  40.920  1.00  0.00           C  
ATOM    787  H1'   U    25      26.100  20.041  41.436  1.00  0.00           H  
ATOM    788  N1    U    25      26.296  21.940  40.369  1.00  0.00           N  
ATOM    789  C6    U    25      25.818  22.647  39.253  1.00  0.00           C  
ATOM    790  H6    U    25      24.926  22.284  38.764  1.00  0.00           H  
ATOM    791  C5    U    25      26.446  23.653  38.740  1.00  0.00           C  
ATOM    792  H5    U    25      25.987  24.226  37.948  1.00  0.00           H  
ATOM    793  C4    U    25      27.678  24.102  39.319  1.00  0.00           C  
ATOM    794  O4    U    25      28.428  24.954  38.848  1.00  0.00           O  
ATOM    795  N3    U    25      28.127  23.352  40.367  1.00  0.00           N  
ATOM    796  H3    U    25      28.992  23.639  40.803  1.00  0.00           H  
ATOM    797  C2    U    25      27.463  22.349  41.009  1.00  0.00           C  
ATOM    798  O2    U    25      27.853  21.938  42.115  1.00  0.00           O  
ATOM    799  C3'   U    25      23.019  21.176  40.987  1.00  0.00           C  
ATOM    800  H3'   U    25      22.837  22.076  40.399  1.00  0.00           H  
ATOM    801  C2'   U    25      24.300  21.187  41.799  1.00  0.00           C  
ATOM    802  H2'   U    25      24.379  22.176  42.249  1.00  0.00           H  
ATOM    803  O2'   U    25      24.221  20.100  42.847  1.00  0.00           O  
ATOM    804 HO2'   U    25      23.279  19.929  42.771  1.00  0.00           H  
ATOM    805  O3'   U    25      21.935  20.796  41.722  1.00  0.00           O  
ATOM    806  P     C    26      21.007  21.957  42.234  1.00  0.00           P  
ATOM    807  OP1   C    26      19.768  21.409  42.830  1.00  0.00           O  
ATOM    808  OP2   C    26      20.819  22.931  41.131  1.00  0.00           O  
ATOM    809  O5'   C    26      21.929  22.721  43.313  1.00  0.00           O  
ATOM    810  C5'   C    26      22.215  22.207  44.581  1.00  0.00           C  
ATOM    811  H5'   C    26      22.406  21.135  44.529  1.00  0.00           H  
ATOM    812 H5''   C    26      21.407  22.364  45.297  1.00  0.00           H  
ATOM    813  C4'   C    26      23.431  22.858  45.240  1.00  0.00           C  
ATOM    814  H4'   C    26      23.476  22.376  46.216  1.00  0.00           H  
ATOM    815  O4'   C    26      24.713  22.681  44.590  1.00  0.00           O  
ATOM    816  C1'   C    26      25.570  23.793  44.989  1.00  0.00           C  
ATOM    817  H1'   C    26      26.368  23.394  45.615  1.00  0.00           H  
ATOM    818  N1    C    26      26.192  24.529  43.915  1.00  0.00           N  
ATOM    819  C6    C    26      25.502  24.845  42.749  1.00  0.00           C  
ATOM    820  H6    C    26      24.494  24.491  42.588  1.00  0.00           H  
ATOM    821  C5    C    26      25.960  25.826  41.903  1.00  0.00           C  
ATOM    822  H5    C    26      25.394  26.040  41.008  1.00  0.00           H  
ATOM    823  C4    C    26      27.139  26.510  42.268  1.00  0.00           C  
ATOM    824  N4    C    26      27.717  27.280  41.421  1.00  0.00           N  
ATOM    825  H41   C    26      28.515  27.835  41.696  1.00  0.00           H  
ATOM    826  H42   C    26      27.209  27.439  40.563  1.00  0.00           H  
ATOM    827  N3    C    26      27.815  26.238  43.356  1.00  0.00           N  
ATOM    828  C2    C    26      27.320  25.379  44.193  1.00  0.00           C  
ATOM    829  O2    C    26      27.920  25.260  45.268  1.00  0.00           O  
ATOM    830  C3'   C    26      23.220  24.376  45.504  1.00  0.00           C  
ATOM    831  H3'   C    26      22.881  24.805  44.561  1.00  0.00           H  
ATOM    832  C2'   C    26      24.647  24.668  45.873  1.00  0.00           C  
ATOM    833  H2'   C    26      24.889  25.716  45.698  1.00  0.00           H  
ATOM    834  O2'   C    26      24.924  24.409  47.212  1.00  0.00           O  
ATOM    835 HO2'   C    26      24.228  24.829  47.722  1.00  0.00           H  
ATOM    836  O3'   C    26      22.334  24.634  46.576  1.00  0.00           O  
ATOM    837  P     G    27      21.567  26.001  46.613  1.00  0.00           P  
ATOM    838  OP1   G    27      20.911  26.193  47.894  1.00  0.00           O  
ATOM    839  OP2   G    27      20.846  25.985  45.308  1.00  0.00           O  
ATOM    840  O5'   G    27      22.758  27.098  46.512  1.00  0.00           O  
ATOM    841  C5'   G    27      23.555  27.418  47.639  1.00  0.00           C  
ATOM    842  H5'   G    27      24.069  26.500  47.925  1.00  0.00           H  
ATOM    843 H5''   G    27      22.989  27.904  48.434  1.00  0.00           H  
ATOM    844  C4'   G    27      24.729  28.327  47.243  1.00  0.00           C  
ATOM    845  H4'   G    27      25.377  28.334  48.119  1.00  0.00           H  
ATOM    846  O4'   G    27      25.580  27.789  46.165  1.00  0.00           O  
ATOM    847  C1'   G    27      25.950  28.853  45.306  1.00  0.00           C  
ATOM    848  H1'   G    27      27.028  28.790  45.156  1.00  0.00           H  
ATOM    849  N9    G    27      25.220  28.790  44.050  1.00  0.00           N  
ATOM    850  C8    G    27      24.244  27.932  43.627  1.00  0.00           C  
ATOM    851  H8    G    27      23.861  27.139  44.252  1.00  0.00           H  
ATOM    852  N7    G    27      23.790  28.136  42.442  1.00  0.00           N  
ATOM    853  C5    G    27      24.643  29.129  42.015  1.00  0.00           C  
ATOM    854  C6    G    27      24.772  29.653  40.675  1.00  0.00           C  
ATOM    855  O6    G    27      24.023  29.475  39.736  1.00  0.00           O  
ATOM    856  N1    G    27      25.708  30.706  40.667  1.00  0.00           N  
ATOM    857  H1    G    27      25.584  31.317  39.872  1.00  0.00           H  
ATOM    858  C2    G    27      26.524  31.057  41.650  1.00  0.00           C  
ATOM    859  N2    G    27      27.271  32.185  41.471  1.00  0.00           N  
ATOM    860  H21   G    27      27.185  32.640  40.573  1.00  0.00           H  
ATOM    861  H22   G    27      27.952  32.402  42.185  1.00  0.00           H  
ATOM    862  N3    G    27      26.503  30.525  42.874  1.00  0.00           N  
ATOM    863  C4    G    27      25.561  29.511  42.964  1.00  0.00           C  
ATOM    864  C3'   G    27      24.302  29.742  46.751  1.00  0.00           C  
ATOM    865  H3'   G    27      23.414  29.634  46.128  1.00  0.00           H  
ATOM    866  C2'   G    27      25.600  30.125  45.967  1.00  0.00           C  
ATOM    867  H2'   G    27      25.444  30.971  45.296  1.00  0.00           H  
ATOM    868  O2'   G    27      26.696  30.463  46.763  1.00  0.00           O  
ATOM    869 HO2'   G    27      27.118  31.279  46.482  1.00  0.00           H  
ATOM    870  O3'   G    27      24.004  30.663  47.851  1.00  0.00           O  
ATOM    871  P     A    28      22.997  31.834  47.606  1.00  0.00           P  
ATOM    872  OP1   A    28      22.820  32.577  48.870  1.00  0.00           O  
ATOM    873  OP2   A    28      21.800  31.170  46.947  1.00  0.00           O  
ATOM    874  O5'   A    28      23.728  32.791  46.545  1.00  0.00           O  
ATOM    875  C5'   A    28      24.926  33.605  46.909  1.00  0.00           C  
ATOM    876  H5'   A    28      25.643  32.853  47.235  1.00  0.00           H  
ATOM    877 H5''   A    28      24.629  34.324  47.673  1.00  0.00           H  
ATOM    878  C4'   A    28      25.359  34.374  45.741  1.00  0.00           C  
ATOM    879  H4'   A    28      26.219  34.879  46.180  1.00  0.00           H  
ATOM    880  O4'   A    28      25.798  33.559  44.655  1.00  0.00           O  
ATOM    881  C1'   A    28      25.482  34.118  43.398  1.00  0.00           C  
ATOM    882  H1'   A    28      26.299  34.165  42.678  1.00  0.00           H  
ATOM    883  N9    A    28      24.337  33.431  42.748  1.00  0.00           N  
ATOM    884  C8    A    28      23.674  32.346  43.188  1.00  0.00           C  
ATOM    885  H8    A    28      23.585  32.179  44.251  1.00  0.00           H  
ATOM    886  N7    A    28      22.733  31.922  42.324  1.00  0.00           N  
ATOM    887  C5    A    28      23.034  32.625  41.163  1.00  0.00           C  
ATOM    888  C6    A    28      22.562  32.613  39.771  1.00  0.00           C  
ATOM    889  N6    A    28      21.816  31.614  39.343  1.00  0.00           N  
ATOM    890  H61   A    28      21.508  31.555  38.383  1.00  0.00           H  
ATOM    891  H62   A    28      21.411  30.911  39.945  1.00  0.00           H  
ATOM    892  N1    A    28      23.046  33.480  38.905  1.00  0.00           N  
ATOM    893  C2    A    28      23.932  34.359  39.304  1.00  0.00           C  
ATOM    894  H2    A    28      24.403  35.030  38.600  1.00  0.00           H  
ATOM    895  N3    A    28      24.461  34.522  40.522  1.00  0.00           N  
ATOM    896  C4    A    28      23.962  33.632  41.396  1.00  0.00           C  
ATOM    897  C3'   A    28      24.416  35.432  45.113  1.00  0.00           C  
ATOM    898  H3'   A    28      23.431  35.011  44.913  1.00  0.00           H  
ATOM    899  C2'   A    28      24.994  35.547  43.722  1.00  0.00           C  
ATOM    900  H2'   A    28      24.258  35.819  42.965  1.00  0.00           H  
ATOM    901  O2'   A    28      26.167  36.281  43.755  1.00  0.00           O  
ATOM    902 HO2'   A    28      26.496  36.204  42.857  1.00  0.00           H  
ATOM    903  O3'   A    28      24.175  36.625  45.838  1.00  0.00           O  
ATOM    904  P     C    29      22.888  37.458  45.591  1.00  0.00           P  
ATOM    905  OP1   C    29      23.104  38.550  46.557  1.00  0.00           O  
ATOM    906  OP2   C    29      21.677  36.680  45.714  1.00  0.00           O  
ATOM    907  O5'   C    29      22.948  38.095  44.131  1.00  0.00           O  
ATOM    908  C5'   C    29      24.028  38.906  43.662  1.00  0.00           C  
ATOM    909  H5'   C    29      24.980  38.520  44.027  1.00  0.00           H  
ATOM    910 H5''   C    29      24.060  39.947  43.982  1.00  0.00           H  
ATOM    911  C4'   C    29      24.119  39.104  42.102  1.00  0.00           C  
ATOM    912  H4'   C    29      24.925  39.775  41.809  1.00  0.00           H  
ATOM    913  O4'   C    29      24.182  37.901  41.359  1.00  0.00           O  
ATOM    914  C1'   C    29      23.358  37.866  40.146  1.00  0.00           C  
ATOM    915  H1'   C    29      23.995  37.647  39.289  1.00  0.00           H  
ATOM    916  N1    C    29      22.226  36.883  40.174  1.00  0.00           N  
ATOM    917  C6    C    29      21.841  36.241  41.310  1.00  0.00           C  
ATOM    918  H6    C    29      22.358  36.434  42.238  1.00  0.00           H  
ATOM    919  C5    C    29      20.876  35.356  41.303  1.00  0.00           C  
ATOM    920  H5    C    29      20.662  34.854  42.235  1.00  0.00           H  
ATOM    921  C4    C    29      20.262  35.091  40.021  1.00  0.00           C  
ATOM    922  N4    C    29      19.262  34.297  40.022  1.00  0.00           N  
ATOM    923  H41   C    29      18.651  34.255  39.219  1.00  0.00           H  
ATOM    924  H42   C    29      19.030  33.819  40.881  1.00  0.00           H  
ATOM    925  N3    C    29      20.543  35.745  38.933  1.00  0.00           N  
ATOM    926  C2    C    29      21.516  36.701  39.048  1.00  0.00           C  
ATOM    927  O2    C    29      21.818  37.257  37.981  1.00  0.00           O  
ATOM    928  C3'   C    29      22.771  39.730  41.531  1.00  0.00           C  
ATOM    929  H3'   C    29      21.961  39.292  42.114  1.00  0.00           H  
ATOM    930  C2'   C    29      22.791  39.283  40.053  1.00  0.00           C  
ATOM    931  H2'   C    29      21.760  39.274  39.699  1.00  0.00           H  
ATOM    932  O2'   C    29      23.580  40.035  39.150  1.00  0.00           O  
ATOM    933 HO2'   C    29      23.958  40.833  39.528  1.00  0.00           H  
ATOM    934  O3'   C    29      22.701  41.118  41.684  1.00  0.00           O  
ATOM    935  P     U    30      21.268  41.798  41.915  1.00  0.00           P  
ATOM    936  OP1   U    30      21.549  43.240  42.073  1.00  0.00           O  
ATOM    937  OP2   U    30      20.596  41.001  42.985  1.00  0.00           O  
ATOM    938  O5'   U    30      20.606  41.744  40.471  1.00  0.00           O  
ATOM    939  C5'   U    30      21.006  42.700  39.537  1.00  0.00           C  
ATOM    940  H5'   U    30      22.052  42.616  39.240  1.00  0.00           H  
ATOM    941 H5''   U    30      20.717  43.707  39.838  1.00  0.00           H  
ATOM    942  C4'   U    30      20.274  42.412  38.215  1.00  0.00           C  
ATOM    943  H4'   U    30      20.588  43.159  37.485  1.00  0.00           H  
ATOM    944  O4'   U    30      20.451  41.093  37.670  1.00  0.00           O  
ATOM    945  C1'   U    30      19.180  40.653  37.111  1.00  0.00           C  
ATOM    946  H1'   U    30      19.308  40.285  36.093  1.00  0.00           H  
ATOM    947  N1    U    30      18.509  39.595  37.872  1.00  0.00           N  
ATOM    948  C6    U    30      18.864  39.359  39.154  1.00  0.00           C  
ATOM    949  H6    U    30      19.625  40.031  39.522  1.00  0.00           H  
ATOM    950  C5    U    30      18.382  38.330  39.932  1.00  0.00           C  
ATOM    951  H5    U    30      18.658  38.115  40.953  1.00  0.00           H  
ATOM    952  C4    U    30      17.355  37.415  39.343  1.00  0.00           C  
ATOM    953  O4    U    30      16.769  36.503  39.926  1.00  0.00           O  
ATOM    954  N3    U    30      16.987  37.744  38.065  1.00  0.00           N  
ATOM    955  H3    U    30      16.126  37.313  37.759  1.00  0.00           H  
ATOM    956  C2    U    30      17.467  38.855  37.320  1.00  0.00           C  
ATOM    957  O2    U    30      17.023  39.053  36.174  1.00  0.00           O  
ATOM    958  C3'   U    30      18.755  42.712  38.235  1.00  0.00           C  
ATOM    959  H3'   U    30      18.214  42.334  39.103  1.00  0.00           H  
ATOM    960  C2'   U    30      18.229  41.857  37.048  1.00  0.00           C  
ATOM    961  H2'   U    30      17.186  41.580  37.203  1.00  0.00           H  
ATOM    962  O2'   U    30      18.501  42.336  35.721  1.00  0.00           O  
ATOM    963 HO2'   U    30      17.711  42.234  35.186  1.00  0.00           H  
ATOM    964  O3'   U    30      18.466  44.098  38.018  1.00  0.00           O  
ATOM    965  P     A    31      17.197  44.817  38.765  1.00  0.00           P  
ATOM    966  OP1   A    31      17.243  46.285  38.516  1.00  0.00           O  
ATOM    967  OP2   A    31      17.153  44.333  40.132  1.00  0.00           O  
ATOM    968  O5'   A    31      15.898  44.255  38.017  1.00  0.00           O  
ATOM    969  C5'   A    31      15.650  44.610  36.725  1.00  0.00           C  
ATOM    970  H5'   A    31      16.566  44.443  36.157  1.00  0.00           H  
ATOM    971 H5''   A    31      15.559  45.660  36.449  1.00  0.00           H  
ATOM    972  C4'   A    31      14.559  43.683  36.076  1.00  0.00           C  
ATOM    973  H4'   A    31      14.436  44.043  35.055  1.00  0.00           H  
ATOM    974  O4'   A    31      14.940  42.286  36.000  1.00  0.00           O  
ATOM    975  C1'   A    31      13.788  41.454  36.242  1.00  0.00           C  
ATOM    976  H1'   A    31      13.644  40.910  35.309  1.00  0.00           H  
ATOM    977  N9    A    31      13.918  40.622  37.465  1.00  0.00           N  
ATOM    978  C8    A    31      14.596  40.861  38.620  1.00  0.00           C  
ATOM    979  H8    A    31      15.335  41.645  38.699  1.00  0.00           H  
ATOM    980  N7    A    31      14.639  39.847  39.389  1.00  0.00           N  
ATOM    981  C5    A    31      13.752  38.929  38.881  1.00  0.00           C  
ATOM    982  C6    A    31      13.189  37.685  39.278  1.00  0.00           C  
ATOM    983  N6    A    31      13.697  36.870  40.176  1.00  0.00           N  
ATOM    984  H61   A    31      13.210  35.985  40.200  1.00  0.00           H  
ATOM    985  H62   A    31      14.598  36.953  40.624  1.00  0.00           H  
ATOM    986  N1    A    31      12.225  37.133  38.552  1.00  0.00           N  
ATOM    987  C2    A    31      11.833  37.749  37.478  1.00  0.00           C  
ATOM    988  H2    A    31      10.972  37.318  36.989  1.00  0.00           H  
ATOM    989  N3    A    31      12.296  38.886  36.955  1.00  0.00           N  
ATOM    990  C4    A    31      13.244  39.437  37.732  1.00  0.00           C  
ATOM    991  C3'   A    31      13.228  43.721  36.875  1.00  0.00           C  
ATOM    992  H3'   A    31      13.443  43.594  37.936  1.00  0.00           H  
ATOM    993  C2'   A    31      12.610  42.456  36.420  1.00  0.00           C  
ATOM    994  H2'   A    31      11.946  42.069  37.193  1.00  0.00           H  
ATOM    995  O2'   A    31      12.059  42.529  35.100  1.00  0.00           O  
ATOM    996 HO2'   A    31      11.710  41.689  34.795  1.00  0.00           H  
ATOM    997  O3'   A    31      12.459  44.781  36.549  1.00  0.00           O  
ATOM    998  P     G    32      11.457  45.428  37.577  1.00  0.00           P  
ATOM    999  OP1   G    32      10.957  46.649  37.063  1.00  0.00           O  
ATOM   1000  OP2   G    32      12.111  45.437  38.903  1.00  0.00           O  
ATOM   1001  O5'   G    32      10.409  44.318  37.815  1.00  0.00           O  
ATOM   1002  C5'   G    32       9.334  44.194  36.821  1.00  0.00           C  
ATOM   1003  H5'   G    32       9.788  43.964  35.857  1.00  0.00           H  
ATOM   1004 H5''   G    32       8.708  45.085  36.858  1.00  0.00           H  
ATOM   1005  C4'   G    32       8.394  43.140  37.203  1.00  0.00           C  
ATOM   1006  H4'   G    32       7.510  43.180  36.568  1.00  0.00           H  
ATOM   1007  O4'   G    32       9.109  41.884  37.096  1.00  0.00           O  
ATOM   1008  C1'   G    32       8.563  40.953  38.000  1.00  0.00           C  
ATOM   1009  H1'   G    32       8.123  40.092  37.497  1.00  0.00           H  
ATOM   1010  N9    G    32       9.603  40.378  38.915  1.00  0.00           N  
ATOM   1011  C8    G    32      10.669  40.954  39.537  1.00  0.00           C  
ATOM   1012  H8    G    32      11.089  41.901  39.231  1.00  0.00           H  
ATOM   1013  N7    G    32      11.258  40.098  40.383  1.00  0.00           N  
ATOM   1014  C5    G    32      10.415  38.984  40.479  1.00  0.00           C  
ATOM   1015  C6    G    32      10.365  37.859  41.408  1.00  0.00           C  
ATOM   1016  O6    G    32      11.068  37.581  42.389  1.00  0.00           O  
ATOM   1017  N1    G    32       9.312  37.062  41.109  1.00  0.00           N  
ATOM   1018  H1    G    32       9.224  36.211  41.645  1.00  0.00           H  
ATOM   1019  C2    G    32       8.532  37.169  40.034  1.00  0.00           C  
ATOM   1020  N2    G    32       7.466  36.423  40.128  1.00  0.00           N  
ATOM   1021  H21   G    32       7.339  35.811  40.921  1.00  0.00           H  
ATOM   1022  H22   G    32       6.608  36.555  39.612  1.00  0.00           H  
ATOM   1023  N3    G    32       8.428  38.207  39.252  1.00  0.00           N  
ATOM   1024  C4    G    32       9.379  39.134  39.530  1.00  0.00           C  
ATOM   1025  C3'   G    32       7.799  43.098  38.653  1.00  0.00           C  
ATOM   1026  H3'   G    32       8.569  43.358  39.380  1.00  0.00           H  
ATOM   1027  C2'   G    32       7.371  41.590  38.767  1.00  0.00           C  
ATOM   1028  H2'   G    32       7.235  41.202  39.776  1.00  0.00           H  
ATOM   1029  O2'   G    32       6.140  41.376  38.065  1.00  0.00           O  
ATOM   1030 HO2'   G    32       5.603  42.073  38.448  1.00  0.00           H  
ATOM   1031  O3'   G    32       6.613  43.896  38.650  1.00  0.00           O  
ATOM   1032  P     A    33       5.683  44.053  40.012  1.00  0.00           P  
ATOM   1033  OP1   A    33       4.480  44.854  39.656  1.00  0.00           O  
ATOM   1034  OP2   A    33       6.605  44.612  41.017  1.00  0.00           O  
ATOM   1035  O5'   A    33       5.256  42.527  40.402  1.00  0.00           O  
ATOM   1036  C5'   A    33       3.972  42.041  40.224  1.00  0.00           C  
ATOM   1037  H5'   A    33       3.949  41.676  39.197  1.00  0.00           H  
ATOM   1038 H5''   A    33       3.210  42.815  40.310  1.00  0.00           H  
ATOM   1039  C4'   A    33       3.672  40.931  41.251  1.00  0.00           C  
ATOM   1040  H4'   A    33       2.624  40.679  41.090  1.00  0.00           H  
ATOM   1041  O4'   A    33       4.389  39.797  40.935  1.00  0.00           O  
ATOM   1042  C1'   A    33       4.569  39.036  42.111  1.00  0.00           C  
ATOM   1043  H1'   A    33       4.133  38.039  42.046  1.00  0.00           H  
ATOM   1044  N9    A    33       5.954  38.859  42.570  1.00  0.00           N  
ATOM   1045  C8    A    33       6.969  39.704  42.439  1.00  0.00           C  
ATOM   1046  H8    A    33       6.937  40.516  41.729  1.00  0.00           H  
ATOM   1047  N7    A    33       8.057  39.395  43.024  1.00  0.00           N  
ATOM   1048  C5    A    33       7.688  38.280  43.787  1.00  0.00           C  
ATOM   1049  C6    A    33       8.271  37.406  44.679  1.00  0.00           C  
ATOM   1050  N6    A    33       9.599  37.363  44.912  1.00  0.00           N  
ATOM   1051  H61   A    33       9.924  36.634  45.532  1.00  0.00           H  
ATOM   1052  H62   A    33      10.160  38.148  44.613  1.00  0.00           H  
ATOM   1053  N1    A    33       7.561  36.367  45.163  1.00  0.00           N  
ATOM   1054  C2    A    33       6.272  36.217  44.884  1.00  0.00           C  
ATOM   1055  H2    A    33       5.775  35.433  45.436  1.00  0.00           H  
ATOM   1056  N3    A    33       5.636  36.973  44.047  1.00  0.00           N  
ATOM   1057  C4    A    33       6.374  37.960  43.471  1.00  0.00           C  
ATOM   1058  C3'   A    33       3.988  41.272  42.688  1.00  0.00           C  
ATOM   1059  H3'   A    33       4.977  41.727  42.748  1.00  0.00           H  
ATOM   1060  C2'   A    33       3.788  39.821  43.225  1.00  0.00           C  
ATOM   1061  H2'   A    33       4.248  39.705  44.206  1.00  0.00           H  
ATOM   1062  O2'   A    33       2.458  39.435  43.358  1.00  0.00           O  
ATOM   1063 HO2'   A    33       1.963  40.232  43.152  1.00  0.00           H  
ATOM   1064  O3'   A    33       3.093  42.138  43.247  1.00  0.00           O  
ATOM   1065  P     G    34       3.384  42.902  44.704  1.00  0.00           P  
ATOM   1066  OP1   G    34       2.232  43.863  44.808  1.00  0.00           O  
ATOM   1067  OP2   G    34       4.734  43.340  44.736  1.00  0.00           O  
ATOM   1068  O5'   G    34       3.195  41.640  45.698  1.00  0.00           O  
ATOM   1069  C5'   G    34       1.883  41.134  45.953  1.00  0.00           C  
ATOM   1070  H5'   G    34       1.342  40.752  45.088  1.00  0.00           H  
ATOM   1071 H5''   G    34       1.225  41.888  46.387  1.00  0.00           H  
ATOM   1072  C4'   G    34       1.965  39.931  46.985  1.00  0.00           C  
ATOM   1073  H4'   G    34       0.991  39.459  47.114  1.00  0.00           H  
ATOM   1074  O4'   G    34       2.814  38.909  46.497  1.00  0.00           O  
ATOM   1075  C1'   G    34       3.445  38.385  47.690  1.00  0.00           C  
ATOM   1076  H1'   G    34       3.299  37.313  47.822  1.00  0.00           H  
ATOM   1077  N9    G    34       4.874  38.559  47.534  1.00  0.00           N  
ATOM   1078  C8    G    34       5.560  39.412  46.652  1.00  0.00           C  
ATOM   1079  H8    G    34       5.050  40.110  46.005  1.00  0.00           H  
ATOM   1080  N7    G    34       6.890  39.319  46.714  1.00  0.00           N  
ATOM   1081  C5    G    34       7.076  38.406  47.700  1.00  0.00           C  
ATOM   1082  C6    G    34       8.251  37.857  48.271  1.00  0.00           C  
ATOM   1083  O6    G    34       9.436  38.007  48.004  1.00  0.00           O  
ATOM   1084  N1    G    34       8.089  37.093  49.404  1.00  0.00           N  
ATOM   1085  H1    G    34       8.861  36.594  49.822  1.00  0.00           H  
ATOM   1086  C2    G    34       6.893  36.762  49.794  1.00  0.00           C  
ATOM   1087  N2    G    34       6.905  35.817  50.751  1.00  0.00           N  
ATOM   1088  H21   G    34       7.699  35.579  51.329  1.00  0.00           H  
ATOM   1089  H22   G    34       5.974  35.484  50.959  1.00  0.00           H  
ATOM   1090  N3    G    34       5.723  37.080  49.300  1.00  0.00           N  
ATOM   1091  C4    G    34       5.904  37.954  48.267  1.00  0.00           C  
ATOM   1092  C3'   G    34       2.478  40.380  48.382  1.00  0.00           C  
ATOM   1093  H3'   G    34       3.327  41.053  48.264  1.00  0.00           H  
ATOM   1094  C2'   G    34       2.901  39.059  48.959  1.00  0.00           C  
ATOM   1095  H2'   G    34       3.718  39.163  49.673  1.00  0.00           H  
ATOM   1096  O2'   G    34       1.870  38.310  49.543  1.00  0.00           O  
ATOM   1097 HO2'   G    34       2.264  37.593  50.045  1.00  0.00           H  
ATOM   1098  O3'   G    34       1.477  40.934  49.173  1.00  0.00           O  
ATOM   1099  P     C    35       1.841  42.031  50.259  1.00  0.00           P  
ATOM   1100  OP1   C    35       0.532  42.576  50.765  1.00  0.00           O  
ATOM   1101  OP2   C    35       2.780  43.007  49.596  1.00  0.00           O  
ATOM   1102  O5'   C    35       2.623  41.369  51.538  1.00  0.00           O  
ATOM   1103  C5'   C    35       1.993  40.277  52.282  1.00  0.00           C  
ATOM   1104  H5'   C    35       1.409  39.665  51.595  1.00  0.00           H  
ATOM   1105 H5''   C    35       1.300  40.695  53.013  1.00  0.00           H  
ATOM   1106  C4'   C    35       2.984  39.308  52.952  1.00  0.00           C  
ATOM   1107  H4'   C    35       2.363  38.525  53.386  1.00  0.00           H  
ATOM   1108  O4'   C    35       3.827  38.608  52.038  1.00  0.00           O  
ATOM   1109  C1'   C    35       5.088  38.365  52.702  1.00  0.00           C  
ATOM   1110  H1'   C    35       5.145  37.300  52.927  1.00  0.00           H  
ATOM   1111  N1    C    35       6.296  39.075  52.119  1.00  0.00           N  
ATOM   1112  C6    C    35       6.020  40.080  51.193  1.00  0.00           C  
ATOM   1113  H6    C    35       5.033  40.439  50.941  1.00  0.00           H  
ATOM   1114  C5    C    35       7.088  40.618  50.527  1.00  0.00           C  
ATOM   1115  H5    C    35       6.870  41.495  49.936  1.00  0.00           H  
ATOM   1116  C4    C    35       8.436  40.183  50.874  1.00  0.00           C  
ATOM   1117  N4    C    35       9.455  40.507  50.185  1.00  0.00           N  
ATOM   1118  H41   C    35      10.349  40.160  50.500  1.00  0.00           H  
ATOM   1119  H42   C    35       9.342  41.071  49.354  1.00  0.00           H  
ATOM   1120  N3    C    35       8.645  39.295  51.809  1.00  0.00           N  
ATOM   1121  C2    C    35       7.585  38.628  52.460  1.00  0.00           C  
ATOM   1122  O2    C    35       7.819  37.685  53.212  1.00  0.00           O  
ATOM   1123  C3'   C    35       3.857  39.998  53.988  1.00  0.00           C  
ATOM   1124  H3'   C    35       4.314  40.915  53.615  1.00  0.00           H  
ATOM   1125  C2'   C    35       4.953  38.954  54.111  1.00  0.00           C  
ATOM   1126  H2'   C    35       5.912  39.349  54.446  1.00  0.00           H  
ATOM   1127  O2'   C    35       4.577  37.894  55.035  1.00  0.00           O  
ATOM   1128 HO2'   C    35       5.401  37.502  55.333  1.00  0.00           H  
ATOM   1129  O3'   C    35       3.103  40.196  55.194  1.00  0.00           O  
ATOM   1130  P     C    36       3.552  41.174  56.411  1.00  0.00           P  
ATOM   1131  OP1   C    36       2.384  41.249  57.286  1.00  0.00           O  
ATOM   1132  OP2   C    36       4.027  42.440  55.815  1.00  0.00           O  
ATOM   1133  O5'   C    36       4.820  40.541  57.231  1.00  0.00           O  
ATOM   1134  C5'   C    36       4.893  39.306  57.958  1.00  0.00           C  
ATOM   1135  H5'   C    36       4.205  38.606  57.485  1.00  0.00           H  
ATOM   1136 H5''   C    36       4.550  39.459  58.981  1.00  0.00           H  
ATOM   1137  C4'   C    36       6.372  38.856  57.962  1.00  0.00           C  
ATOM   1138  H4'   C    36       6.472  37.870  58.416  1.00  0.00           H  
ATOM   1139  O4'   C    36       6.882  38.798  56.639  1.00  0.00           O  
ATOM   1140  C1'   C    36       8.316  38.977  56.790  1.00  0.00           C  
ATOM   1141  H1'   C    36       8.878  38.056  56.638  1.00  0.00           H  
ATOM   1142  N1    C    36       8.867  40.079  55.946  1.00  0.00           N  
ATOM   1143  C6    C    36       8.068  40.990  55.326  1.00  0.00           C  
ATOM   1144  H6    C    36       7.067  41.177  55.686  1.00  0.00           H  
ATOM   1145  C5    C    36       8.455  41.671  54.261  1.00  0.00           C  
ATOM   1146  H5    C    36       7.711  42.342  53.857  1.00  0.00           H  
ATOM   1147  C4    C    36       9.705  41.482  53.752  1.00  0.00           C  
ATOM   1148  N4    C    36      10.108  42.226  52.789  1.00  0.00           N  
ATOM   1149  H41   C    36      11.034  41.988  52.462  1.00  0.00           H  
ATOM   1150  H42   C    36       9.496  42.823  52.251  1.00  0.00           H  
ATOM   1151  N3    C    36      10.593  40.672  54.328  1.00  0.00           N  
ATOM   1152  C2    C    36      10.238  40.000  55.470  1.00  0.00           C  
ATOM   1153  O2    C    36      11.116  39.384  56.051  1.00  0.00           O  
ATOM   1154  C3'   C    36       7.287  39.874  58.731  1.00  0.00           C  
ATOM   1155  H3'   C    36       7.050  40.859  58.327  1.00  0.00           H  
ATOM   1156  C2'   C    36       8.622  39.353  58.271  1.00  0.00           C  
ATOM   1157  H2'   C    36       9.345  40.160  58.391  1.00  0.00           H  
ATOM   1158  O2'   C    36       8.861  38.153  59.034  1.00  0.00           O  
ATOM   1159 HO2'   C    36       8.901  38.437  59.950  1.00  0.00           H  
ATOM   1160  O3'   C    36       7.006  39.880  60.113  1.00  0.00           O  
ATOM   1161  P     C    37       7.473  41.014  61.043  1.00  0.00           P  
ATOM   1162  OP1   C    37       7.315  40.407  62.395  1.00  0.00           O  
ATOM   1163  OP2   C    37       6.684  42.207  60.711  1.00  0.00           O  
ATOM   1164  O5'   C    37       9.041  41.132  60.713  1.00  0.00           O  
ATOM   1165  C5'   C    37       9.731  42.384  60.700  1.00  0.00           C  
ATOM   1166  H5'   C    37       9.522  42.652  61.736  1.00  0.00           H  
ATOM   1167 H5''   C    37       9.171  42.967  59.969  1.00  0.00           H  
ATOM   1168  C4'   C    37      11.207  42.200  60.405  1.00  0.00           C  
ATOM   1169  H4'   C    37      11.526  41.489  61.167  1.00  0.00           H  
ATOM   1170  O4'   C    37      11.434  41.657  59.080  1.00  0.00           O  
ATOM   1171  C1'   C    37      12.643  42.245  58.500  1.00  0.00           C  
ATOM   1172  H1'   C    37      13.290  41.482  58.068  1.00  0.00           H  
ATOM   1173  N1    C    37      12.249  43.245  57.459  1.00  0.00           N  
ATOM   1174  C6    C    37      10.972  43.553  57.190  1.00  0.00           C  
ATOM   1175  H6    C    37      10.140  43.156  57.754  1.00  0.00           H  
ATOM   1176  C5    C    37      10.655  44.282  56.063  1.00  0.00           C  
ATOM   1177  H5    C    37       9.607  44.444  55.857  1.00  0.00           H  
ATOM   1178  C4    C    37      11.725  44.799  55.243  1.00  0.00           C  
ATOM   1179  N4    C    37      11.486  45.409  54.114  1.00  0.00           N  
ATOM   1180  H41   C    37      12.339  45.634  53.622  1.00  0.00           H  
ATOM   1181  H42   C    37      10.534  45.736  54.026  1.00  0.00           H  
ATOM   1182  N3    C    37      13.015  44.533  55.509  1.00  0.00           N  
ATOM   1183  C2    C    37      13.317  43.849  56.668  1.00  0.00           C  
ATOM   1184  O2    C    37      14.488  43.805  57.034  1.00  0.00           O  
ATOM   1185  C3'   C    37      12.094  43.424  60.533  1.00  0.00           C  
ATOM   1186  H3'   C    37      11.420  44.167  60.108  1.00  0.00           H  
ATOM   1187  C2'   C    37      13.233  42.985  59.639  1.00  0.00           C  
ATOM   1188  H2'   C    37      13.795  43.876  59.361  1.00  0.00           H  
ATOM   1189  O2'   C    37      14.142  42.096  60.312  1.00  0.00           O  
ATOM   1190 HO2'   C    37      13.771  42.008  61.193  1.00  0.00           H  
ATOM   1191  O3'   C    37      12.450  43.614  61.881  1.00  0.00           O  
ATOM   1192  P     U    38      13.189  44.981  62.327  1.00  0.00           P  
ATOM   1193  OP1   U    38      13.996  44.752  63.615  1.00  0.00           O  
ATOM   1194  OP2   U    38      12.109  46.010  62.482  1.00  0.00           O  
ATOM   1195  O5'   U    38      14.190  45.516  61.164  1.00  0.00           O  
ATOM   1196  C5'   U    38      15.530  45.079  61.077  1.00  0.00           C  
ATOM   1197  H5'   U    38      15.602  44.006  60.902  1.00  0.00           H  
ATOM   1198 H5''   U    38      15.888  45.333  62.075  1.00  0.00           H  
ATOM   1199  C4'   U    38      16.383  45.894  60.083  1.00  0.00           C  
ATOM   1200  H4'   U    38      17.431  45.607  60.163  1.00  0.00           H  
ATOM   1201  O4'   U    38      15.873  45.556  58.810  1.00  0.00           O  
ATOM   1202  C1'   U    38      15.646  46.760  58.026  1.00  0.00           C  
ATOM   1203  H1'   U    38      16.280  46.619  57.150  1.00  0.00           H  
ATOM   1204  N1    U    38      14.295  47.169  57.670  1.00  0.00           N  
ATOM   1205  C6    U    38      13.147  46.762  58.279  1.00  0.00           C  
ATOM   1206  H6    U    38      13.125  45.990  59.034  1.00  0.00           H  
ATOM   1207  C5    U    38      11.986  47.356  58.117  1.00  0.00           C  
ATOM   1208  H5    U    38      11.096  47.013  58.624  1.00  0.00           H  
ATOM   1209  C4    U    38      11.749  48.309  57.015  1.00  0.00           C  
ATOM   1210  O4    U    38      10.723  48.768  56.547  1.00  0.00           O  
ATOM   1211  N3    U    38      12.901  48.560  56.365  1.00  0.00           N  
ATOM   1212  H3    U    38      12.754  49.181  55.582  1.00  0.00           H  
ATOM   1213  C2    U    38      14.125  48.102  56.689  1.00  0.00           C  
ATOM   1214  O2    U    38      15.077  48.512  56.085  1.00  0.00           O  
ATOM   1215  C3'   U    38      16.331  47.428  60.303  1.00  0.00           C  
ATOM   1216  H3'   U    38      15.449  47.681  60.891  1.00  0.00           H  
ATOM   1217  C2'   U    38      16.181  47.923  58.885  1.00  0.00           C  
ATOM   1218  H2'   U    38      15.507  48.779  58.851  1.00  0.00           H  
ATOM   1219  O2'   U    38      17.460  48.299  58.270  1.00  0.00           O  
ATOM   1220 HO2'   U    38      17.969  48.965  58.738  1.00  0.00           H  
ATOM   1221  O3'   U    38      17.470  47.844  60.967  1.00  0.00           O  
ATOM   1222  P     G    39      17.770  49.306  61.465  1.00  0.00           P  
ATOM   1223  OP1   G    39      18.775  49.182  62.556  1.00  0.00           O  
ATOM   1224  OP2   G    39      16.567  50.071  61.737  1.00  0.00           O  
ATOM   1225  O5'   G    39      18.447  49.939  60.135  1.00  0.00           O  
ATOM   1226  C5'   G    39      19.831  49.759  59.774  1.00  0.00           C  
ATOM   1227  H5'   G    39      20.057  48.750  59.429  1.00  0.00           H  
ATOM   1228 H5''   G    39      20.388  50.108  60.644  1.00  0.00           H  
ATOM   1229  C4'   G    39      20.294  50.741  58.641  1.00  0.00           C  
ATOM   1230  H4'   G    39      21.270  50.423  58.275  1.00  0.00           H  
ATOM   1231  O4'   G    39      19.390  50.543  57.543  1.00  0.00           O  
ATOM   1232  C1'   G    39      18.868  51.814  57.208  1.00  0.00           C  
ATOM   1233  H1'   G    39      19.483  52.330  56.471  1.00  0.00           H  
ATOM   1234  N9    G    39      17.489  51.753  56.575  1.00  0.00           N  
ATOM   1235  C8    G    39      16.348  51.259  57.129  1.00  0.00           C  
ATOM   1236  H8    G    39      16.329  50.840  58.124  1.00  0.00           H  
ATOM   1237  N7    G    39      15.261  51.535  56.457  1.00  0.00           N  
ATOM   1238  C5    G    39      15.709  52.288  55.327  1.00  0.00           C  
ATOM   1239  C6    G    39      15.051  52.726  54.149  1.00  0.00           C  
ATOM   1240  O6    G    39      13.821  52.773  53.937  1.00  0.00           O  
ATOM   1241  N1    G    39      15.955  53.264  53.179  1.00  0.00           N  
ATOM   1242  H1    G    39      15.573  53.567  52.295  1.00  0.00           H  
ATOM   1243  C2    G    39      17.271  53.324  53.362  1.00  0.00           C  
ATOM   1244  N2    G    39      18.020  53.920  52.438  1.00  0.00           N  
ATOM   1245  H21   G    39      17.571  54.315  51.624  1.00  0.00           H  
ATOM   1246  H22   G    39      19.004  53.825  52.645  1.00  0.00           H  
ATOM   1247  N3    G    39      17.923  53.030  54.463  1.00  0.00           N  
ATOM   1248  C4    G    39      17.109  52.427  55.422  1.00  0.00           C  
ATOM   1249  C3'   G    39      20.307  52.206  59.057  1.00  0.00           C  
ATOM   1250  H3'   G    39      20.314  52.434  60.123  1.00  0.00           H  
ATOM   1251  C2'   G    39      18.945  52.586  58.478  1.00  0.00           C  
ATOM   1252  H2'   G    39      18.057  52.366  59.071  1.00  0.00           H  
ATOM   1253  O2'   G    39      19.048  53.997  58.221  1.00  0.00           O  
ATOM   1254 HO2'   G    39      19.786  54.210  57.646  1.00  0.00           H  
ATOM   1255  O3'   G    39      21.402  52.857  58.428  1.00  0.00           O  
ATOM   1256  P     C    40      22.883  52.627  58.913  1.00  0.00           P  
ATOM   1257  OP1   C    40      23.048  52.917  60.368  1.00  0.00           O  
ATOM   1258  OP2   C    40      23.682  53.403  57.875  1.00  0.00           O  
ATOM   1259  O5'   C    40      23.243  51.106  58.650  1.00  0.00           O  
ATOM   1260  C5'   C    40      23.274  50.221  59.761  1.00  0.00           C  
ATOM   1261  H5'   C    40      22.313  50.160  60.272  1.00  0.00           H  
ATOM   1262 H5''   C    40      23.919  50.686  60.506  1.00  0.00           H  
ATOM   1263  C4'   C    40      23.740  48.807  59.425  1.00  0.00           C  
ATOM   1264  H4'   C    40      23.909  48.188  60.306  1.00  0.00           H  
ATOM   1265  O4'   C    40      22.758  48.183  58.690  1.00  0.00           O  
ATOM   1266  C1'   C    40      23.125  47.822  57.316  1.00  0.00           C  
ATOM   1267  H1'   C    40      23.012  46.758  57.110  1.00  0.00           H  
ATOM   1268  N1    C    40      22.413  48.661  56.354  1.00  0.00           N  
ATOM   1269  C6    C    40      22.938  49.900  55.914  1.00  0.00           C  
ATOM   1270  H6    C    40      23.885  50.286  56.262  1.00  0.00           H  
ATOM   1271  C5    C    40      22.306  50.574  54.896  1.00  0.00           C  
ATOM   1272  H5    C    40      22.757  51.483  54.527  1.00  0.00           H  
ATOM   1273  C4    C    40      21.049  50.096  54.499  1.00  0.00           C  
ATOM   1274  N4    C    40      20.365  50.778  53.661  1.00  0.00           N  
ATOM   1275  H41   C    40      19.486  50.341  53.423  1.00  0.00           H  
ATOM   1276  H42   C    40      20.852  51.481  53.125  1.00  0.00           H  
ATOM   1277  N3    C    40      20.553  48.941  54.866  1.00  0.00           N  
ATOM   1278  C2    C    40      21.228  48.201  55.753  1.00  0.00           C  
ATOM   1279  O2    C    40      20.805  47.088  56.094  1.00  0.00           O  
ATOM   1280  C3'   C    40      25.011  48.835  58.542  1.00  0.00           C  
ATOM   1281  H3'   C    40      25.078  49.808  58.056  1.00  0.00           H  
ATOM   1282  C2'   C    40      24.665  47.885  57.383  1.00  0.00           C  
ATOM   1283  H2'   C    40      25.140  48.132  56.433  1.00  0.00           H  
ATOM   1284  O2'   C    40      25.027  46.535  57.813  1.00  0.00           O  
ATOM   1285 HO2'   C    40      25.984  46.482  57.760  1.00  0.00           H  
ATOM   1286  O3'   C    40      26.111  48.533  59.338  1.00  0.00           O  
ATOM   1287  P     A    41      27.672  48.573  58.881  1.00  0.00           P  
ATOM   1288  OP1   A    41      28.623  48.639  60.031  1.00  0.00           O  
ATOM   1289  OP2   A    41      27.776  49.686  57.869  1.00  0.00           O  
ATOM   1290  O5'   A    41      27.913  47.196  58.101  1.00  0.00           O  
ATOM   1291  C5'   A    41      28.223  45.927  58.822  1.00  0.00           C  
ATOM   1292  H5'   A    41      27.455  45.706  59.564  1.00  0.00           H  
ATOM   1293 H5''   A    41      29.170  46.037  59.351  1.00  0.00           H  
ATOM   1294  C4'   A    41      28.342  44.827  57.746  1.00  0.00           C  
ATOM   1295  H4'   A    41      28.467  43.832  58.175  1.00  0.00           H  
ATOM   1296  O4'   A    41      27.164  44.800  56.926  1.00  0.00           O  
ATOM   1297  C1'   A    41      27.560  44.959  55.602  1.00  0.00           C  
ATOM   1298  H1'   A    41      27.117  44.160  55.007  1.00  0.00           H  
ATOM   1299  N9    A    41      27.083  46.268  55.013  1.00  0.00           N  
ATOM   1300  C8    A    41      27.713  47.512  55.021  1.00  0.00           C  
ATOM   1301  H8    A    41      28.745  47.618  55.320  1.00  0.00           H  
ATOM   1302  N7    A    41      26.977  48.490  54.510  1.00  0.00           N  
ATOM   1303  C5    A    41      25.794  47.869  54.071  1.00  0.00           C  
ATOM   1304  C6    A    41      24.600  48.216  53.379  1.00  0.00           C  
ATOM   1305  N6    A    41      24.367  49.383  52.809  1.00  0.00           N  
ATOM   1306  H61   A    41      23.489  49.475  52.319  1.00  0.00           H  
ATOM   1307  H62   A    41      25.042  50.133  52.863  1.00  0.00           H  
ATOM   1308  N1    A    41      23.649  47.305  53.158  1.00  0.00           N  
ATOM   1309  C2    A    41      23.832  46.100  53.684  1.00  0.00           C  
ATOM   1310  H2    A    41      22.977  45.466  53.502  1.00  0.00           H  
ATOM   1311  N3    A    41      24.926  45.585  54.315  1.00  0.00           N  
ATOM   1312  C4    A    41      25.878  46.499  54.455  1.00  0.00           C  
ATOM   1313  C3'   A    41      29.510  45.215  56.913  1.00  0.00           C  
ATOM   1314  H3'   A    41      29.680  46.289  56.996  1.00  0.00           H  
ATOM   1315  C2'   A    41      29.038  44.750  55.484  1.00  0.00           C  
ATOM   1316  H2'   A    41      29.481  45.324  54.671  1.00  0.00           H  
ATOM   1317  O2'   A    41      29.374  43.359  55.274  1.00  0.00           O  
ATOM   1318 HO2'   A    41      30.314  43.339  55.469  1.00  0.00           H  
ATOM   1319  O3'   A    41      30.691  44.503  57.226  1.00  0.00           O  
ATOM   1320  P     A    42      32.089  44.990  56.629  1.00  0.00           P  
ATOM   1321  OP1   A    42      33.142  44.686  57.679  1.00  0.00           O  
ATOM   1322  OP2   A    42      32.032  46.410  56.094  1.00  0.00           O  
ATOM   1323  O5'   A    42      32.362  44.048  55.368  1.00  0.00           O  
ATOM   1324  C5'   A    42      32.800  42.674  55.554  1.00  0.00           C  
ATOM   1325  H5'   A    42      32.267  42.094  56.308  1.00  0.00           H  
ATOM   1326 H5''   A    42      33.835  42.567  55.880  1.00  0.00           H  
ATOM   1327  C4'   A    42      32.771  41.849  54.188  1.00  0.00           C  
ATOM   1328  H4'   A    42      33.128  40.845  54.419  1.00  0.00           H  
ATOM   1329  O4'   A    42      31.426  41.714  53.608  1.00  0.00           O  
ATOM   1330  C1'   A    42      31.469  42.252  52.323  1.00  0.00           C  
ATOM   1331  H1'   A    42      30.883  41.528  51.757  1.00  0.00           H  
ATOM   1332  N9    A    42      30.734  43.490  52.316  1.00  0.00           N  
ATOM   1333  C8    A    42      31.229  44.810  52.422  1.00  0.00           C  
ATOM   1334  H8    A    42      32.277  44.951  52.639  1.00  0.00           H  
ATOM   1335  N7    A    42      30.319  45.709  52.200  1.00  0.00           N  
ATOM   1336  C5    A    42      29.096  44.948  51.959  1.00  0.00           C  
ATOM   1337  C6    A    42      27.726  45.213  51.615  1.00  0.00           C  
ATOM   1338  N6    A    42      27.095  46.386  51.558  1.00  0.00           N  
ATOM   1339  H61   A    42      26.127  46.351  51.273  1.00  0.00           H  
ATOM   1340  H62   A    42      27.616  47.251  51.563  1.00  0.00           H  
ATOM   1341  N1    A    42      26.896  44.171  51.435  1.00  0.00           N  
ATOM   1342  C2    A    42      27.359  42.962  51.358  1.00  0.00           C  
ATOM   1343  H2    A    42      26.780  42.050  51.364  1.00  0.00           H  
ATOM   1344  N3    A    42      28.570  42.608  51.666  1.00  0.00           N  
ATOM   1345  C4    A    42      29.422  43.594  51.929  1.00  0.00           C  
ATOM   1346  C3'   A    42      33.703  42.467  53.071  1.00  0.00           C  
ATOM   1347  H3'   A    42      33.700  43.553  53.156  1.00  0.00           H  
ATOM   1348  C2'   A    42      32.879  42.177  51.822  1.00  0.00           C  
ATOM   1349  H2'   A    42      33.014  42.962  51.079  1.00  0.00           H  
ATOM   1350  O2'   A    42      33.177  40.911  51.325  1.00  0.00           O  
ATOM   1351 HO2'   A    42      33.968  40.997  50.788  1.00  0.00           H  
ATOM   1352  O3'   A    42      35.076  42.051  53.068  1.00  0.00           O  
ATOM   1353  P     U    43      36.207  42.874  52.340  1.00  0.00           P  
ATOM   1354  OP1   U    43      37.540  42.386  52.784  1.00  0.00           O  
ATOM   1355  OP2   U    43      35.941  44.313  52.527  1.00  0.00           O  
ATOM   1356  O5'   U    43      35.964  42.519  50.785  1.00  0.00           O  
ATOM   1357  C5'   U    43      36.443  41.283  50.175  1.00  0.00           C  
ATOM   1358  H5'   U    43      35.996  40.377  50.585  1.00  0.00           H  
ATOM   1359 H5''   U    43      37.523  41.204  50.295  1.00  0.00           H  
ATOM   1360  C4'   U    43      36.065  41.165  48.636  1.00  0.00           C  
ATOM   1361  H4'   U    43      36.577  40.259  48.315  1.00  0.00           H  
ATOM   1362  O4'   U    43      34.601  40.998  48.445  1.00  0.00           O  
ATOM   1363  C1'   U    43      34.163  41.618  47.230  1.00  0.00           C  
ATOM   1364  H1'   U    43      33.856  40.857  46.511  1.00  0.00           H  
ATOM   1365  N1    U    43      32.984  42.425  47.534  1.00  0.00           N  
ATOM   1366  C6    U    43      33.089  43.370  48.426  1.00  0.00           C  
ATOM   1367  H6    U    43      34.074  43.644  48.775  1.00  0.00           H  
ATOM   1368  C5    U    43      31.980  44.148  48.776  1.00  0.00           C  
ATOM   1369  H5    U    43      32.163  44.975  49.446  1.00  0.00           H  
ATOM   1370  C4    U    43      30.649  43.841  48.314  1.00  0.00           C  
ATOM   1371  O4    U    43      29.648  44.480  48.627  1.00  0.00           O  
ATOM   1372  N3    U    43      30.584  42.717  47.559  1.00  0.00           N  
ATOM   1373  H3    U    43      29.737  42.450  47.078  1.00  0.00           H  
ATOM   1374  C2    U    43      31.688  42.025  47.142  1.00  0.00           C  
ATOM   1375  O2    U    43      31.547  40.933  46.684  1.00  0.00           O  
ATOM   1376  C3'   U    43      36.459  42.336  47.792  1.00  0.00           C  
ATOM   1377  H3'   U    43      36.398  43.274  48.344  1.00  0.00           H  
ATOM   1378  C2'   U    43      35.425  42.231  46.625  1.00  0.00           C  
ATOM   1379  H2'   U    43      35.215  43.218  46.212  1.00  0.00           H  
ATOM   1380  O2'   U    43      35.883  41.442  45.562  1.00  0.00           O  
ATOM   1381 HO2'   U    43      36.739  41.782  45.292  1.00  0.00           H  
ATOM   1382  O3'   U    43      37.827  42.214  47.413  1.00  0.00           O  
ATOM   1383  P     G    44      38.562  43.295  46.681  1.00  0.00           P  
ATOM   1384  OP1   G    44      39.995  43.334  47.016  1.00  0.00           O  
ATOM   1385  OP2   G    44      37.833  44.515  46.882  1.00  0.00           O  
ATOM   1386  O5'   G    44      38.416  42.842  45.172  1.00  0.00           O  
ATOM   1387  C5'   G    44      39.190  41.795  44.645  1.00  0.00           C  
ATOM   1388  H5'   G    44      38.804  40.793  44.832  1.00  0.00           H  
ATOM   1389 H5''   G    44      40.217  41.983  44.958  1.00  0.00           H  
ATOM   1390  C4'   G    44      39.193  42.028  43.136  1.00  0.00           C  
ATOM   1391  H4'   G    44      39.664  41.171  42.656  1.00  0.00           H  
ATOM   1392  O4'   G    44      37.863  42.104  42.611  1.00  0.00           O  
ATOM   1393  C1'   G    44      37.878  42.991  41.410  1.00  0.00           C  
ATOM   1394  H1'   G    44      37.538  42.530  40.482  1.00  0.00           H  
ATOM   1395  N9    G    44      36.999  44.203  41.676  1.00  0.00           N  
ATOM   1396  C8    G    44      36.426  44.690  42.869  1.00  0.00           C  
ATOM   1397  H8    G    44      36.626  44.220  43.821  1.00  0.00           H  
ATOM   1398  N7    G    44      35.680  45.716  42.672  1.00  0.00           N  
ATOM   1399  C5    G    44      35.827  45.977  41.396  1.00  0.00           C  
ATOM   1400  C6    G    44      35.337  47.142  40.660  1.00  0.00           C  
ATOM   1401  O6    G    44      34.752  48.163  41.030  1.00  0.00           O  
ATOM   1402  N1    G    44      35.685  47.149  39.306  1.00  0.00           N  
ATOM   1403  H1    G    44      35.292  47.815  38.656  1.00  0.00           H  
ATOM   1404  C2    G    44      36.693  46.411  38.897  1.00  0.00           C  
ATOM   1405  N2    G    44      37.105  46.693  37.674  1.00  0.00           N  
ATOM   1406  H21   G    44      36.586  47.440  37.236  1.00  0.00           H  
ATOM   1407  H22   G    44      37.914  46.253  37.260  1.00  0.00           H  
ATOM   1408  N3    G    44      37.361  45.476  39.596  1.00  0.00           N  
ATOM   1409  C4    G    44      36.839  45.215  40.825  1.00  0.00           C  
ATOM   1410  C3'   G    44      39.831  43.398  42.798  1.00  0.00           C  
ATOM   1411  H3'   G    44      39.331  44.206  43.332  1.00  0.00           H  
ATOM   1412  C2'   G    44      39.377  43.366  41.317  1.00  0.00           C  
ATOM   1413  H2'   G    44      39.496  44.361  40.888  1.00  0.00           H  
ATOM   1414  O2'   G    44      40.096  42.480  40.477  1.00  0.00           O  
ATOM   1415 HO2'   G    44      40.017  42.803  39.577  1.00  0.00           H  
ATOM   1416  O3'   G    44      41.217  43.462  43.021  1.00  0.00           O  
ATOM   1417  P     G    45      41.881  44.870  43.272  1.00  0.00           P  
ATOM   1418  OP1   G    45      43.235  44.565  43.733  1.00  0.00           O  
ATOM   1419  OP2   G    45      40.995  45.699  44.115  1.00  0.00           O  
ATOM   1420  O5'   G    45      41.895  45.557  41.855  1.00  0.00           O  
ATOM   1421  C5'   G    45      42.606  44.913  40.689  1.00  0.00           C  
ATOM   1422  H5'   G    45      42.330  43.859  40.651  1.00  0.00           H  
ATOM   1423 H5''   G    45      43.657  44.793  40.953  1.00  0.00           H  
ATOM   1424  C4'   G    45      42.446  45.662  39.319  1.00  0.00           C  
ATOM   1425  H4'   G    45      42.866  45.164  38.445  1.00  0.00           H  
ATOM   1426  O4'   G    45      41.052  45.787  39.056  1.00  0.00           O  
ATOM   1427  C1'   G    45      40.798  47.047  38.473  1.00  0.00           C  
ATOM   1428  H1'   G    45      40.361  46.898  37.486  1.00  0.00           H  
ATOM   1429  N9    G    45      39.937  47.975  39.244  1.00  0.00           N  
ATOM   1430  C8    G    45      39.601  47.818  40.585  1.00  0.00           C  
ATOM   1431  H8    G    45      40.032  47.050  41.210  1.00  0.00           H  
ATOM   1432  N7    G    45      38.715  48.695  40.937  1.00  0.00           N  
ATOM   1433  C5    G    45      38.461  49.462  39.767  1.00  0.00           C  
ATOM   1434  C6    G    45      37.597  50.554  39.515  1.00  0.00           C  
ATOM   1435  O6    G    45      36.810  51.093  40.258  1.00  0.00           O  
ATOM   1436  N1    G    45      37.814  51.081  38.265  1.00  0.00           N  
ATOM   1437  H1    G    45      37.517  52.041  38.166  1.00  0.00           H  
ATOM   1438  C2    G    45      38.710  50.626  37.402  1.00  0.00           C  
ATOM   1439  N2    G    45      38.692  51.251  36.265  1.00  0.00           N  
ATOM   1440  H21   G    45      38.120  52.077  36.166  1.00  0.00           H  
ATOM   1441  H22   G    45      39.357  50.888  35.597  1.00  0.00           H  
ATOM   1442  N3    G    45      39.493  49.582  37.570  1.00  0.00           N  
ATOM   1443  C4    G    45      39.307  49.048  38.776  1.00  0.00           C  
ATOM   1444  C3'   G    45      42.985  47.114  39.392  1.00  0.00           C  
ATOM   1445  H3'   G    45      42.699  47.577  40.337  1.00  0.00           H  
ATOM   1446  C2'   G    45      42.133  47.754  38.251  1.00  0.00           C  
ATOM   1447  H2'   G    45      42.040  48.826  38.420  1.00  0.00           H  
ATOM   1448  O2'   G    45      42.593  47.442  36.933  1.00  0.00           O  
ATOM   1449 HO2'   G    45      42.200  48.120  36.378  1.00  0.00           H  
ATOM   1450  O3'   G    45      44.359  47.238  39.290  1.00  0.00           O  
ATOM   1451  P     C    46      45.107  48.588  39.590  1.00  0.00           P  
ATOM   1452  OP1   C    46      46.518  48.350  39.132  1.00  0.00           O  
ATOM   1453  OP2   C    46      44.884  48.984  40.979  1.00  0.00           O  
ATOM   1454  O5'   C    46      44.454  49.759  38.791  1.00  0.00           O  
ATOM   1455  C5'   C    46      44.652  49.807  37.381  1.00  0.00           C  
ATOM   1456  H5'   C    46      44.350  48.867  36.919  1.00  0.00           H  
ATOM   1457 H5''   C    46      45.704  49.836  37.097  1.00  0.00           H  
ATOM   1458  C4'   C    46      43.868  50.913  36.711  1.00  0.00           C  
ATOM   1459  H4'   C    46      44.077  50.827  35.644  1.00  0.00           H  
ATOM   1460  O4'   C    46      42.467  50.937  37.004  1.00  0.00           O  
ATOM   1461  C1'   C    46      41.885  52.203  37.119  1.00  0.00           C  
ATOM   1462  H1'   C    46      41.224  52.542  36.322  1.00  0.00           H  
ATOM   1463  N1    C    46      41.204  52.538  38.418  1.00  0.00           N  
ATOM   1464  C6    C    46      41.494  51.816  39.544  1.00  0.00           C  
ATOM   1465  H6    C    46      42.280  51.077  39.488  1.00  0.00           H  
ATOM   1466  C5    C    46      40.781  52.008  40.694  1.00  0.00           C  
ATOM   1467  H5    C    46      40.980  51.426  41.582  1.00  0.00           H  
ATOM   1468  C4    C    46      39.728  52.935  40.651  1.00  0.00           C  
ATOM   1469  N4    C    46      38.906  53.015  41.655  1.00  0.00           N  
ATOM   1470  H41   C    46      38.119  53.646  41.706  1.00  0.00           H  
ATOM   1471  H42   C    46      39.184  52.549  42.507  1.00  0.00           H  
ATOM   1472  N3    C    46      39.392  53.644  39.578  1.00  0.00           N  
ATOM   1473  C2    C    46      40.139  53.479  38.415  1.00  0.00           C  
ATOM   1474  O2    C    46      39.885  54.130  37.438  1.00  0.00           O  
ATOM   1475  C3'   C    46      44.323  52.289  37.311  1.00  0.00           C  
ATOM   1476  H3'   C    46      44.406  52.208  38.395  1.00  0.00           H  
ATOM   1477  C2'   C    46      43.087  53.110  36.982  1.00  0.00           C  
ATOM   1478  H2'   C    46      43.043  54.049  37.534  1.00  0.00           H  
ATOM   1479  O2'   C    46      43.257  53.450  35.632  1.00  0.00           O  
ATOM   1480 HO2'   C    46      44.186  53.420  35.394  1.00  0.00           H  
ATOM   1481  O3'   C    46      45.510  52.705  36.689  1.00  0.00           O  
ATOM   1482  P     A    47      46.613  53.504  37.483  1.00  0.00           P  
ATOM   1483  OP1   A    47      47.630  53.816  36.497  1.00  0.00           O  
ATOM   1484  OP2   A    47      46.928  52.777  38.681  1.00  0.00           O  
ATOM   1485  O5'   A    47      45.896  54.842  37.959  1.00  0.00           O  
ATOM   1486  C5'   A    47      45.543  55.835  37.006  1.00  0.00           C  
ATOM   1487  H5'   A    47      45.091  55.415  36.108  1.00  0.00           H  
ATOM   1488 H5''   A    47      46.419  56.344  36.603  1.00  0.00           H  
ATOM   1489  C4'   A    47      44.593  56.876  37.538  1.00  0.00           C  
ATOM   1490  H4'   A    47      44.625  57.664  36.786  1.00  0.00           H  
ATOM   1491  O4'   A    47      43.207  56.472  37.894  1.00  0.00           O  
ATOM   1492  C1'   A    47      42.558  57.418  38.735  1.00  0.00           C  
ATOM   1493  H1'   A    47      41.805  58.043  38.256  1.00  0.00           H  
ATOM   1494  N9    A    47      41.956  56.700  39.900  1.00  0.00           N  
ATOM   1495  C8    A    47      42.439  55.573  40.564  1.00  0.00           C  
ATOM   1496  H8    A    47      43.294  55.049  40.162  1.00  0.00           H  
ATOM   1497  N7    A    47      41.689  55.144  41.494  1.00  0.00           N  
ATOM   1498  C5    A    47      40.674  56.099  41.530  1.00  0.00           C  
ATOM   1499  C6    A    47      39.531  56.248  42.354  1.00  0.00           C  
ATOM   1500  N6    A    47      39.078  55.436  43.319  1.00  0.00           N  
ATOM   1501  H61   A    47      38.318  55.742  43.910  1.00  0.00           H  
ATOM   1502  H62   A    47      39.497  54.520  43.398  1.00  0.00           H  
ATOM   1503  N1    A    47      38.787  57.345  42.218  1.00  0.00           N  
ATOM   1504  C2    A    47      39.190  58.301  41.451  1.00  0.00           C  
ATOM   1505  H2    A    47      38.634  59.214  41.601  1.00  0.00           H  
ATOM   1506  N3    A    47      40.213  58.308  40.571  1.00  0.00           N  
ATOM   1507  C4    A    47      40.917  57.144  40.647  1.00  0.00           C  
ATOM   1508  C3'   A    47      45.055  57.643  38.811  1.00  0.00           C  
ATOM   1509  H3'   A    47      45.333  56.900  39.558  1.00  0.00           H  
ATOM   1510  C2'   A    47      43.663  58.407  39.069  1.00  0.00           C  
ATOM   1511  H2'   A    47      43.508  58.714  40.103  1.00  0.00           H  
ATOM   1512  O2'   A    47      43.469  59.453  38.163  1.00  0.00           O  
ATOM   1513 HO2'   A    47      43.665  60.273  38.621  1.00  0.00           H  
ATOM   1514  O3'   A    47      46.130  58.546  38.618  1.00  0.00           O  
ATOM   1515  P     C    48      47.014  59.144  39.811  1.00  0.00           P  
ATOM   1516  OP1   C    48      47.941  60.052  39.061  1.00  0.00           O  
ATOM   1517  OP2   C    48      47.654  58.111  40.654  1.00  0.00           O  
ATOM   1518  O5'   C    48      45.998  60.001  40.653  1.00  0.00           O  
ATOM   1519  C5'   C    48      45.743  61.365  40.363  1.00  0.00           C  
ATOM   1520  H5'   C    48      45.648  61.449  39.281  1.00  0.00           H  
ATOM   1521 H5''   C    48      46.561  62.027  40.649  1.00  0.00           H  
ATOM   1522  C4'   C    48      44.414  61.931  40.998  1.00  0.00           C  
ATOM   1523  H4'   C    48      44.152  62.903  40.580  1.00  0.00           H  
ATOM   1524  O4'   C    48      43.266  61.107  40.796  1.00  0.00           O  
ATOM   1525  C1'   C    48      42.504  61.203  42.040  1.00  0.00           C  
ATOM   1526  H1'   C    48      41.481  61.502  41.813  1.00  0.00           H  
ATOM   1527  N1    C    48      42.436  59.990  42.936  1.00  0.00           N  
ATOM   1528  C6    C    48      43.275  58.920  42.882  1.00  0.00           C  
ATOM   1529  H6    C    48      44.159  58.985  42.264  1.00  0.00           H  
ATOM   1530  C5    C    48      42.991  57.840  43.644  1.00  0.00           C  
ATOM   1531  H5    C    48      43.721  57.044  43.681  1.00  0.00           H  
ATOM   1532  C4    C    48      41.824  57.845  44.431  1.00  0.00           C  
ATOM   1533  N4    C    48      41.626  56.840  45.228  1.00  0.00           N  
ATOM   1534  H41   C    48      40.686  56.658  45.549  1.00  0.00           H  
ATOM   1535  H42   C    48      42.102  55.981  44.993  1.00  0.00           H  
ATOM   1536  N3    C    48      41.022  58.899  44.529  1.00  0.00           N  
ATOM   1537  C2    C    48      41.320  59.969  43.792  1.00  0.00           C  
ATOM   1538  O2    C    48      40.534  60.914  43.920  1.00  0.00           O  
ATOM   1539  C3'   C    48      44.677  62.141  42.469  1.00  0.00           C  
ATOM   1540  H3'   C    48      45.129  61.252  42.910  1.00  0.00           H  
ATOM   1541  C2'   C    48      43.220  62.221  42.874  1.00  0.00           C  
ATOM   1542  H2'   C    48      43.212  61.923  43.922  1.00  0.00           H  
ATOM   1543  O2'   C    48      42.537  63.480  42.791  1.00  0.00           O  
ATOM   1544 HO2'   C    48      42.699  63.991  43.587  1.00  0.00           H  
ATOM   1545  O3'   C    48      45.484  63.294  42.651  1.00  0.00           O  
ATOM   1546  P     A    49      46.343  63.493  43.979  1.00  0.00           P  
ATOM   1547  OP1   A    49      47.176  64.689  43.653  1.00  0.00           O  
ATOM   1548  OP2   A    49      47.043  62.212  44.359  1.00  0.00           O  
ATOM   1549  O5'   A    49      45.301  63.815  45.158  1.00  0.00           O  
ATOM   1550  C5'   A    49      44.692  65.056  45.241  1.00  0.00           C  
ATOM   1551  H5'   A    49      44.404  65.418  44.255  1.00  0.00           H  
ATOM   1552 H5''   A    49      45.366  65.810  45.647  1.00  0.00           H  
ATOM   1553  C4'   A    49      43.490  64.918  46.092  1.00  0.00           C  
ATOM   1554  H4'   A    49      42.915  65.815  45.861  1.00  0.00           H  
ATOM   1555  O4'   A    49      42.695  63.848  45.782  1.00  0.00           O  
ATOM   1556  C1'   A    49      41.905  63.449  46.929  1.00  0.00           C  
ATOM   1557  H1'   A    49      40.830  63.530  46.768  1.00  0.00           H  
ATOM   1558  N9    A    49      42.310  62.076  47.315  1.00  0.00           N  
ATOM   1559  C8    A    49      43.227  61.300  46.747  1.00  0.00           C  
ATOM   1560  H8    A    49      43.952  61.701  46.054  1.00  0.00           H  
ATOM   1561  N7    A    49      43.183  60.017  47.115  1.00  0.00           N  
ATOM   1562  C5    A    49      42.067  60.026  47.963  1.00  0.00           C  
ATOM   1563  C6    A    49      41.306  59.043  48.649  1.00  0.00           C  
ATOM   1564  N6    A    49      41.472  57.749  48.543  1.00  0.00           N  
ATOM   1565  H61   A    49      40.751  57.141  48.904  1.00  0.00           H  
ATOM   1566  H62   A    49      42.120  57.436  47.834  1.00  0.00           H  
ATOM   1567  N1    A    49      40.195  59.357  49.294  1.00  0.00           N  
ATOM   1568  C2    A    49      39.795  60.632  49.346  1.00  0.00           C  
ATOM   1569  H2    A    49      38.879  60.780  49.898  1.00  0.00           H  
ATOM   1570  N3    A    49      40.441  61.671  48.815  1.00  0.00           N  
ATOM   1571  C4    A    49      41.552  61.307  48.082  1.00  0.00           C  
ATOM   1572  C3'   A    49      43.706  64.835  47.573  1.00  0.00           C  
ATOM   1573  H3'   A    49      44.469  64.060  47.647  1.00  0.00           H  
ATOM   1574  C2'   A    49      42.257  64.456  48.009  1.00  0.00           C  
ATOM   1575  H2'   A    49      42.202  64.032  49.012  1.00  0.00           H  
ATOM   1576  O2'   A    49      41.274  65.469  47.866  1.00  0.00           O  
ATOM   1577 HO2'   A    49      41.653  66.281  47.523  1.00  0.00           H  
ATOM   1578  O3'   A    49      44.209  66.029  48.125  1.00  0.00           O  
ATOM   1579  P     G    50      44.930  66.040  49.509  1.00  0.00           P  
ATOM   1580  OP1   G    50      45.193  67.426  49.947  1.00  0.00           O  
ATOM   1581  OP2   G    50      46.015  65.056  49.571  1.00  0.00           O  
ATOM   1582  O5'   G    50      43.734  65.458  50.372  1.00  0.00           O  
ATOM   1583  C5'   G    50      42.716  66.392  50.797  1.00  0.00           C  
ATOM   1584  H5'   G    50      42.331  66.941  49.938  1.00  0.00           H  
ATOM   1585 H5''   G    50      43.150  67.115  51.488  1.00  0.00           H  
ATOM   1586  C4'   G    50      41.738  65.687  51.759  1.00  0.00           C  
ATOM   1587  H4'   G    50      41.031  66.467  52.043  1.00  0.00           H  
ATOM   1588  O4'   G    50      41.094  64.579  51.123  1.00  0.00           O  
ATOM   1589  C1'   G    50      40.806  63.587  52.092  1.00  0.00           C  
ATOM   1590  H1'   G    50      39.741  63.381  52.195  1.00  0.00           H  
ATOM   1591  N9    G    50      41.563  62.229  51.781  1.00  0.00           N  
ATOM   1592  C8    G    50      42.729  62.044  51.087  1.00  0.00           C  
ATOM   1593  H8    G    50      43.270  62.790  50.523  1.00  0.00           H  
ATOM   1594  N7    G    50      43.168  60.818  51.081  1.00  0.00           N  
ATOM   1595  C5    G    50      42.336  60.191  52.015  1.00  0.00           C  
ATOM   1596  C6    G    50      42.176  58.832  52.438  1.00  0.00           C  
ATOM   1597  O6    G    50      42.845  57.859  52.156  1.00  0.00           O  
ATOM   1598  N1    G    50      41.251  58.646  53.488  1.00  0.00           N  
ATOM   1599  H1    G    50      41.184  57.755  53.961  1.00  0.00           H  
ATOM   1600  C2    G    50      40.420  59.599  53.938  1.00  0.00           C  
ATOM   1601  N2    G    50      39.751  59.399  54.999  1.00  0.00           N  
ATOM   1602  H21   G    50      39.617  58.463  55.354  1.00  0.00           H  
ATOM   1603  H22   G    50      39.234  60.175  55.386  1.00  0.00           H  
ATOM   1604  N3    G    50      40.376  60.820  53.411  1.00  0.00           N  
ATOM   1605  C4    G    50      41.270  61.062  52.364  1.00  0.00           C  
ATOM   1606  C3'   G    50      42.368  65.119  53.067  1.00  0.00           C  
ATOM   1607  H3'   G    50      43.266  64.548  52.829  1.00  0.00           H  
ATOM   1608  C2'   G    50      41.294  64.092  53.407  1.00  0.00           C  
ATOM   1609  H2'   G    50      41.902  63.405  53.996  1.00  0.00           H  
ATOM   1610  O2'   G    50      40.248  64.569  54.249  1.00  0.00           O  
ATOM   1611 HO2'   G    50      40.473  65.435  54.597  1.00  0.00           H  
ATOM   1612  O3'   G    50      42.668  66.048  54.101  1.00  0.00           O  
ATOM   1613  P     A    51      43.997  65.874  54.896  1.00  0.00           P  
ATOM   1614  OP1   A    51      43.851  66.717  56.056  1.00  0.00           O  
ATOM   1615  OP2   A    51      45.136  66.068  53.982  1.00  0.00           O  
ATOM   1616  O5'   A    51      43.886  64.365  55.412  1.00  0.00           O  
ATOM   1617  C5'   A    51      42.932  63.955  56.393  1.00  0.00           C  
ATOM   1618  H5'   A    51      41.912  64.095  56.035  1.00  0.00           H  
ATOM   1619 H5''   A    51      43.113  64.552  57.287  1.00  0.00           H  
ATOM   1620  C4'   A    51      42.931  62.458  56.695  1.00  0.00           C  
ATOM   1621  H4'   A    51      42.171  62.442  57.476  1.00  0.00           H  
ATOM   1622  O4'   A    51      42.553  61.504  55.680  1.00  0.00           O  
ATOM   1623  C1'   A    51      43.358  60.369  55.981  1.00  0.00           C  
ATOM   1624  H1'   A    51      42.743  59.474  55.883  1.00  0.00           H  
ATOM   1625  N9    A    51      44.455  60.139  54.997  1.00  0.00           N  
ATOM   1626  C8    A    51      45.184  61.054  54.239  1.00  0.00           C  
ATOM   1627  H8    A    51      45.089  62.128  54.312  1.00  0.00           H  
ATOM   1628  N7    A    51      46.005  60.451  53.428  1.00  0.00           N  
ATOM   1629  C5    A    51      45.858  59.117  53.727  1.00  0.00           C  
ATOM   1630  C6    A    51      46.450  57.878  53.326  1.00  0.00           C  
ATOM   1631  N6    A    51      47.444  57.778  52.455  1.00  0.00           N  
ATOM   1632  H61   A    51      47.811  56.887  52.152  1.00  0.00           H  
ATOM   1633  H62   A    51      47.689  58.633  51.977  1.00  0.00           H  
ATOM   1634  N1    A    51      46.247  56.799  53.983  1.00  0.00           N  
ATOM   1635  C2    A    51      45.345  56.809  54.976  1.00  0.00           C  
ATOM   1636  H2    A    51      45.160  55.878  55.492  1.00  0.00           H  
ATOM   1637  N3    A    51      44.667  57.798  55.402  1.00  0.00           N  
ATOM   1638  C4    A    51      44.983  58.932  54.739  1.00  0.00           C  
ATOM   1639  C3'   A    51      44.182  62.015  57.500  1.00  0.00           C  
ATOM   1640  H3'   A    51      45.095  62.175  56.927  1.00  0.00           H  
ATOM   1641  C2'   A    51      43.880  60.524  57.456  1.00  0.00           C  
ATOM   1642  H2'   A    51      44.728  59.871  57.664  1.00  0.00           H  
ATOM   1643  O2'   A    51      42.700  60.163  58.273  1.00  0.00           O  
ATOM   1644 HO2'   A    51      42.764  60.663  59.090  1.00  0.00           H  
ATOM   1645  O3'   A    51      44.179  62.494  58.874  1.00  0.00           O  
ATOM   1646  P     C    52      45.521  63.049  59.542  1.00  0.00           P  
ATOM   1647  OP1   C    52      45.205  63.390  60.882  1.00  0.00           O  
ATOM   1648  OP2   C    52      46.037  64.137  58.739  1.00  0.00           O  
ATOM   1649  O5'   C    52      46.518  61.908  59.594  1.00  0.00           O  
ATOM   1650  C5'   C    52      46.457  60.911  60.662  1.00  0.00           C  
ATOM   1651  H5'   C    52      45.488  60.419  60.595  1.00  0.00           H  
ATOM   1652 H5''   C    52      46.611  61.366  61.641  1.00  0.00           H  
ATOM   1653  C4'   C    52      47.539  59.805  60.605  1.00  0.00           C  
ATOM   1654  H4'   C    52      47.679  59.355  61.587  1.00  0.00           H  
ATOM   1655  O4'   C    52      47.355  58.968  59.483  1.00  0.00           O  
ATOM   1656  C1'   C    52      48.592  58.473  59.012  1.00  0.00           C  
ATOM   1657  H1'   C    52      48.618  57.393  59.151  1.00  0.00           H  
ATOM   1658  N1    C    52      48.788  58.828  57.651  1.00  0.00           N  
ATOM   1659  C6    C    52      48.298  59.976  57.199  1.00  0.00           C  
ATOM   1660  H6    C    52      47.737  60.644  57.836  1.00  0.00           H  
ATOM   1661  C5    C    52      48.477  60.374  55.914  1.00  0.00           C  
ATOM   1662  H5    C    52      48.072  61.264  55.455  1.00  0.00           H  
ATOM   1663  C4    C    52      49.269  59.486  55.117  1.00  0.00           C  
ATOM   1664  N4    C    52      49.503  59.702  53.807  1.00  0.00           N  
ATOM   1665  H41   C    52      50.066  58.965  53.407  1.00  0.00           H  
ATOM   1666  H42   C    52      49.141  60.492  53.293  1.00  0.00           H  
ATOM   1667  N3    C    52      49.654  58.336  55.550  1.00  0.00           N  
ATOM   1668  C2    C    52      49.574  58.032  56.853  1.00  0.00           C  
ATOM   1669  O2    C    52      50.289  57.079  57.253  1.00  0.00           O  
ATOM   1670  C3'   C    52      48.956  60.259  60.550  1.00  0.00           C  
ATOM   1671  H3'   C    52      48.959  61.101  59.857  1.00  0.00           H  
ATOM   1672  C2'   C    52      49.668  59.111  59.828  1.00  0.00           C  
ATOM   1673  H2'   C    52      50.438  59.616  59.246  1.00  0.00           H  
ATOM   1674  O2'   C    52      50.240  58.227  60.787  1.00  0.00           O  
ATOM   1675 HO2'   C    52      50.984  58.625  61.244  1.00  0.00           H  
ATOM   1676  O3'   C    52      49.524  60.674  61.757  1.00  0.00           O  
ATOM   1677  P     A    53      50.626  61.760  61.742  1.00  0.00           P  
ATOM   1678  OP1   A    53      50.433  62.597  62.984  1.00  0.00           O  
ATOM   1679  OP2   A    53      50.673  62.344  60.397  1.00  0.00           O  
ATOM   1680  O5'   A    53      51.828  60.784  61.937  1.00  0.00           O  
ATOM   1681  C5'   A    53      52.246  60.228  63.145  1.00  0.00           C  
ATOM   1682  H5'   A    53      51.506  59.507  63.493  1.00  0.00           H  
ATOM   1683 H5''   A    53      52.342  60.923  63.979  1.00  0.00           H  
ATOM   1684  C4'   A    53      53.480  59.454  62.903  1.00  0.00           C  
ATOM   1685  H4'   A    53      53.791  59.023  63.855  1.00  0.00           H  
ATOM   1686  O4'   A    53      53.316  58.383  61.965  1.00  0.00           O  
ATOM   1687  C1'   A    53      54.233  58.540  60.867  1.00  0.00           C  
ATOM   1688  H1'   A    53      54.664  57.551  60.712  1.00  0.00           H  
ATOM   1689  N9    A    53      53.618  59.029  59.594  1.00  0.00           N  
ATOM   1690  C8    A    53      53.111  60.294  59.330  1.00  0.00           C  
ATOM   1691  H8    A    53      53.005  61.104  60.037  1.00  0.00           H  
ATOM   1692  N7    A    53      52.877  60.484  58.069  1.00  0.00           N  
ATOM   1693  C5    A    53      53.099  59.247  57.490  1.00  0.00           C  
ATOM   1694  C6    A    53      52.909  58.773  56.153  1.00  0.00           C  
ATOM   1695  N6    A    53      52.466  59.511  55.196  1.00  0.00           N  
ATOM   1696  H61   A    53      52.076  59.007  54.413  1.00  0.00           H  
ATOM   1697  H62   A    53      52.592  60.508  55.098  1.00  0.00           H  
ATOM   1698  N1    A    53      52.860  57.409  55.938  1.00  0.00           N  
ATOM   1699  C2    A    53      53.200  56.603  56.935  1.00  0.00           C  
ATOM   1700  H2    A    53      53.310  55.562  56.667  1.00  0.00           H  
ATOM   1701  N3    A    53      53.521  56.958  58.167  1.00  0.00           N  
ATOM   1702  C4    A    53      53.401  58.294  58.422  1.00  0.00           C  
ATOM   1703  C3'   A    53      54.621  60.323  62.391  1.00  0.00           C  
ATOM   1704  H3'   A    53      54.238  61.192  61.857  1.00  0.00           H  
ATOM   1705  C2'   A    53      55.406  59.388  61.414  1.00  0.00           C  
ATOM   1706  H2'   A    53      55.737  60.063  60.625  1.00  0.00           H  
ATOM   1707  O2'   A    53      56.337  58.567  62.175  1.00  0.00           O  
ATOM   1708 HO2'   A    53      57.030  59.188  62.411  1.00  0.00           H  
ATOM   1709  O3'   A    53      55.422  60.797  63.449  1.00  0.00           O  
ATOM   1710  P     C    54      56.646  61.710  63.214  1.00  0.00           P  
ATOM   1711  OP1   C    54      56.766  62.709  64.306  1.00  0.00           O  
ATOM   1712  OP2   C    54      56.648  62.235  61.846  1.00  0.00           O  
ATOM   1713  O5'   C    54      57.789  60.625  63.196  1.00  0.00           O  
ATOM   1714  C5'   C    54      58.403  60.233  64.448  1.00  0.00           C  
ATOM   1715  H5'   C    54      57.648  59.975  65.191  1.00  0.00           H  
ATOM   1716 H5''   C    54      58.928  61.134  64.764  1.00  0.00           H  
ATOM   1717  C4'   C    54      59.477  59.155  64.362  1.00  0.00           C  
ATOM   1718  H4'   C    54      59.791  59.008  65.395  1.00  0.00           H  
ATOM   1719  O4'   C    54      59.053  57.902  63.721  1.00  0.00           O  
ATOM   1720  C1'   C    54      59.919  57.476  62.686  1.00  0.00           C  
ATOM   1721  H1'   C    54      60.214  56.429  62.750  1.00  0.00           H  
ATOM   1722  N1    C    54      59.194  57.587  61.425  1.00  0.00           N  
ATOM   1723  C6    C    54      59.057  58.749  60.743  1.00  0.00           C  
ATOM   1724  H6    C    54      59.645  59.608  61.029  1.00  0.00           H  
ATOM   1725  C5    C    54      58.214  58.826  59.623  1.00  0.00           C  
ATOM   1726  H5    C    54      58.079  59.773  59.120  1.00  0.00           H  
ATOM   1727  C4    C    54      57.614  57.617  59.264  1.00  0.00           C  
ATOM   1728  N4    C    54      56.756  57.646  58.284  1.00  0.00           N  
ATOM   1729  H41   C    54      56.420  56.774  57.900  1.00  0.00           H  
ATOM   1730  H42   C    54      56.686  58.505  57.756  1.00  0.00           H  
ATOM   1731  N3    C    54      57.807  56.443  59.881  1.00  0.00           N  
ATOM   1732  C2    C    54      58.552  56.454  60.960  1.00  0.00           C  
ATOM   1733  O2    C    54      58.646  55.458  61.645  1.00  0.00           O  
ATOM   1734  C3'   C    54      60.740  59.528  63.612  1.00  0.00           C  
ATOM   1735  H3'   C    54      60.564  60.302  62.865  1.00  0.00           H  
ATOM   1736  C2'   C    54      61.197  58.260  62.866  1.00  0.00           C  
ATOM   1737  H2'   C    54      61.669  58.628  61.955  1.00  0.00           H  
ATOM   1738  O2'   C    54      62.135  57.434  63.561  1.00  0.00           O  
ATOM   1739 HO2'   C    54      62.893  57.970  63.804  1.00  0.00           H  
ATOM   1740  O3'   C    54      61.803  60.051  64.504  1.00  0.00           O  
ATOM   1741  P     U    55      63.215  60.589  64.023  1.00  0.00           P  
ATOM   1742  OP1   U    55      64.113  59.387  63.882  1.00  0.00           O  
ATOM   1743  OP2   U    55      63.568  61.694  64.941  1.00  0.00           O  
ATOM   1744  O5'   U    55      62.868  61.365  62.616  1.00  0.00           O  
ATOM   1745  C5'   U    55      62.115  62.615  62.537  1.00  0.00           C  
ATOM   1746  H5'   U    55      62.157  63.112  63.506  1.00  0.00           H  
ATOM   1747 H5''   U    55      61.077  62.306  62.413  1.00  0.00           H  
ATOM   1748  C4'   U    55      62.583  63.529  61.380  1.00  0.00           C  
ATOM   1749  H4'   U    55      62.007  64.455  61.384  1.00  0.00           H  
ATOM   1750  O4'   U    55      63.901  63.818  61.705  1.00  0.00           O  
ATOM   1751  C1'   U    55      64.737  63.433  60.710  1.00  0.00           C  
ATOM   1752  H1'   U    55      64.975  64.317  60.118  1.00  0.00           H  
ATOM   1753  N1    U    55      66.123  62.851  61.030  1.00  0.00           N  
ATOM   1754  C6    U    55      66.193  61.897  61.989  1.00  0.00           C  
ATOM   1755  H6    U    55      65.467  61.901  62.789  1.00  0.00           H  
ATOM   1756  C5    U    55      67.264  61.039  62.007  1.00  0.00           C  
ATOM   1757  H5    U    55      67.364  60.207  62.689  1.00  0.00           H  
ATOM   1758  C4    U    55      68.412  61.220  61.177  1.00  0.00           C  
ATOM   1759  O4    U    55      69.386  60.468  60.955  1.00  0.00           O  
ATOM   1760  N3    U    55      68.324  62.345  60.378  1.00  0.00           N  
ATOM   1761  H3    U    55      69.149  62.484  59.812  1.00  0.00           H  
ATOM   1762  C2    U    55      67.246  63.141  60.181  1.00  0.00           C  
ATOM   1763  O2    U    55      67.296  64.095  59.422  1.00  0.00           O  
ATOM   1764  C3'   U    55      62.581  62.767  59.991  1.00  0.00           C  
ATOM   1765  H3'   U    55      61.961  61.872  60.030  1.00  0.00           H  
ATOM   1766  C2'   U    55      64.011  62.381  59.839  1.00  0.00           C  
ATOM   1767  H2'   U    55      64.138  61.391  60.279  1.00  0.00           H  
ATOM   1768  O2'   U    55      64.413  62.416  58.517  1.00  0.00           O  
ATOM   1769 HO2'   U    55      63.793  63.028  58.114  1.00  0.00           H  
ATOM   1770  O3'   U    55      62.286  63.693  59.001  1.00  0.00           O  
ATOM   1771  P     G    56      60.771  64.042  58.571  1.00  0.00           P  
ATOM   1772  OP1   G    56      60.846  65.329  57.840  1.00  0.00           O  
ATOM   1773  OP2   G    56      59.942  64.152  59.862  1.00  0.00           O  
ATOM   1774  O5'   G    56      60.401  62.833  57.636  1.00  0.00           O  
ATOM   1775  C5'   G    56      60.601  62.964  56.211  1.00  0.00           C  
ATOM   1776  H5'   G    56      61.642  63.233  56.034  1.00  0.00           H  
ATOM   1777 H5''   G    56      59.948  63.782  55.907  1.00  0.00           H  
ATOM   1778  C4'   G    56      60.267  61.607  55.525  1.00  0.00           C  
ATOM   1779  H4'   G    56      60.183  61.903  54.479  1.00  0.00           H  
ATOM   1780  O4'   G    56      61.330  60.742  55.757  1.00  0.00           O  
ATOM   1781  C1'   G    56      60.865  59.416  55.999  1.00  0.00           C  
ATOM   1782  H1'   G    56      61.241  58.734  55.237  1.00  0.00           H  
ATOM   1783  N9    G    56      61.260  58.930  57.330  1.00  0.00           N  
ATOM   1784  C8    G    56      62.094  59.463  58.297  1.00  0.00           C  
ATOM   1785  H8    G    56      62.608  60.403  58.159  1.00  0.00           H  
ATOM   1786  N7    G    56      62.353  58.677  59.333  1.00  0.00           N  
ATOM   1787  C5    G    56      61.699  57.485  58.980  1.00  0.00           C  
ATOM   1788  C6    G    56      61.560  56.201  59.618  1.00  0.00           C  
ATOM   1789  O6    G    56      62.155  55.832  60.663  1.00  0.00           O  
ATOM   1790  N1    G    56      60.859  55.251  58.950  1.00  0.00           N  
ATOM   1791  H1    G    56      60.842  54.293  59.269  1.00  0.00           H  
ATOM   1792  C2    G    56      60.280  55.578  57.768  1.00  0.00           C  
ATOM   1793  N2    G    56      59.491  54.783  57.192  1.00  0.00           N  
ATOM   1794  H21   G    56      59.242  53.870  57.546  1.00  0.00           H  
ATOM   1795  H22   G    56      59.123  55.092  56.303  1.00  0.00           H  
ATOM   1796  N3    G    56      60.427  56.738  57.130  1.00  0.00           N  
ATOM   1797  C4    G    56      61.095  57.662  57.768  1.00  0.00           C  
ATOM   1798  C3'   G    56      58.956  60.952  55.991  1.00  0.00           C  
ATOM   1799  H3'   G    56      58.686  61.031  57.044  1.00  0.00           H  
ATOM   1800  C2'   G    56      59.341  59.479  55.784  1.00  0.00           C  
ATOM   1801  H2'   G    56      58.849  58.822  56.500  1.00  0.00           H  
ATOM   1802  O2'   G    56      59.084  59.026  54.446  1.00  0.00           O  
ATOM   1803 HO2'   G    56      58.148  59.159  54.277  1.00  0.00           H  
ATOM   1804  O3'   G    56      57.775  61.391  55.274  1.00  0.00           O  
ATOM   1805  P     A    57      56.271  60.717  55.556  1.00  0.00           P  
ATOM   1806  OP1   A    57      55.232  61.712  55.318  1.00  0.00           O  
ATOM   1807  OP2   A    57      56.343  60.083  56.874  1.00  0.00           O  
ATOM   1808  O5'   A    57      56.297  59.598  54.418  1.00  0.00           O  
ATOM   1809  C5'   A    57      55.927  59.863  53.139  1.00  0.00           C  
ATOM   1810  H5'   A    57      56.822  60.361  52.768  1.00  0.00           H  
ATOM   1811 H5''   A    57      55.017  60.454  53.038  1.00  0.00           H  
ATOM   1812  C4'   A    57      55.789  58.453  52.400  1.00  0.00           C  
ATOM   1813  H4'   A    57      55.939  58.544  51.324  1.00  0.00           H  
ATOM   1814  O4'   A    57      56.777  57.486  52.588  1.00  0.00           O  
ATOM   1815  C1'   A    57      56.159  56.270  52.641  1.00  0.00           C  
ATOM   1816  H1'   A    57      56.556  55.571  51.905  1.00  0.00           H  
ATOM   1817  N9    A    57      56.154  55.666  53.999  1.00  0.00           N  
ATOM   1818  C8    A    57      56.426  56.240  55.255  1.00  0.00           C  
ATOM   1819  H8    A    57      56.843  57.223  55.413  1.00  0.00           H  
ATOM   1820  N7    A    57      56.077  55.420  56.226  1.00  0.00           N  
ATOM   1821  C5    A    57      55.662  54.251  55.581  1.00  0.00           C  
ATOM   1822  C6    A    57      55.132  53.033  56.075  1.00  0.00           C  
ATOM   1823  N6    A    57      54.762  52.825  57.339  1.00  0.00           N  
ATOM   1824  H61   A    57      54.081  52.080  57.392  1.00  0.00           H  
ATOM   1825  H62   A    57      54.784  53.595  57.991  1.00  0.00           H  
ATOM   1826  N1    A    57      54.703  52.102  55.229  1.00  0.00           N  
ATOM   1827  C2    A    57      54.936  52.329  53.926  1.00  0.00           C  
ATOM   1828  H2    A    57      54.711  51.563  53.198  1.00  0.00           H  
ATOM   1829  N3    A    57      55.412  53.403  53.317  1.00  0.00           N  
ATOM   1830  C4    A    57      55.692  54.388  54.221  1.00  0.00           C  
ATOM   1831  C3'   A    57      54.415  57.843  52.572  1.00  0.00           C  
ATOM   1832  H3'   A    57      54.124  57.717  53.615  1.00  0.00           H  
ATOM   1833  C2'   A    57      54.654  56.403  52.250  1.00  0.00           C  
ATOM   1834  H2'   A    57      54.019  55.721  52.816  1.00  0.00           H  
ATOM   1835  O2'   A    57      54.688  56.202  50.794  1.00  0.00           O  
ATOM   1836 HO2'   A    57      53.885  56.609  50.461  1.00  0.00           H  
ATOM   1837  O3'   A    57      53.404  58.520  51.754  1.00  0.00           O  
ATOM   1838  P     U    58      51.876  58.113  51.709  1.00  0.00           P  
ATOM   1839  OP1   U    58      51.129  59.144  50.948  1.00  0.00           O  
ATOM   1840  OP2   U    58      51.427  57.708  53.061  1.00  0.00           O  
ATOM   1841  O5'   U    58      51.848  56.728  50.874  1.00  0.00           O  
ATOM   1842  C5'   U    58      50.665  56.322  50.181  1.00  0.00           C  
ATOM   1843  H5'   U    58      50.538  56.836  49.229  1.00  0.00           H  
ATOM   1844 H5''   U    58      49.804  56.530  50.817  1.00  0.00           H  
ATOM   1845  C4'   U    58      50.754  54.807  49.957  1.00  0.00           C  
ATOM   1846  H4'   U    58      49.936  54.478  49.316  1.00  0.00           H  
ATOM   1847  O4'   U    58      52.009  54.372  49.384  1.00  0.00           O  
ATOM   1848  C1'   U    58      52.331  53.172  49.962  1.00  0.00           C  
ATOM   1849  H1'   U    58      51.559  52.442  49.718  1.00  0.00           H  
ATOM   1850  N1    U    58      53.607  52.489  49.693  1.00  0.00           N  
ATOM   1851  C6    U    58      54.760  52.700  50.406  1.00  0.00           C  
ATOM   1852  H6    U    58      54.875  53.588  51.010  1.00  0.00           H  
ATOM   1853  C5    U    58      55.846  51.972  50.028  1.00  0.00           C  
ATOM   1854  H5    U    58      56.806  52.200  50.466  1.00  0.00           H  
ATOM   1855  C4    U    58      55.820  50.783  49.189  1.00  0.00           C  
ATOM   1856  O4    U    58      56.800  50.059  48.977  1.00  0.00           O  
ATOM   1857  N3    U    58      54.681  50.703  48.471  1.00  0.00           N  
ATOM   1858  H3    U    58      54.576  49.886  47.887  1.00  0.00           H  
ATOM   1859  C2    U    58      53.516  51.334  48.832  1.00  0.00           C  
ATOM   1860  O2    U    58      52.471  50.908  48.359  1.00  0.00           O  
ATOM   1861  C3'   U    58      50.661  54.025  51.287  1.00  0.00           C  
ATOM   1862  H3'   U    58      50.455  54.660  52.148  1.00  0.00           H  
ATOM   1863  C2'   U    58      52.102  53.439  51.486  1.00  0.00           C  
ATOM   1864  H2'   U    58      52.838  54.154  51.853  1.00  0.00           H  
ATOM   1865  O2'   U    58      52.092  52.275  52.379  1.00  0.00           O  
ATOM   1866 HO2'   U    58      51.275  51.778  52.288  1.00  0.00           H  
ATOM   1867  O3'   U    58      49.756  52.925  51.198  1.00  0.00           O  
ATOM   1868  P     C    59      48.270  53.176  51.772  1.00  0.00           P  
ATOM   1869  OP1   C    59      47.291  52.150  51.338  1.00  0.00           O  
ATOM   1870  OP2   C    59      47.926  54.634  51.572  1.00  0.00           O  
ATOM   1871  O5'   C    59      48.599  52.836  53.298  1.00  0.00           O  
ATOM   1872  C5'   C    59      49.057  51.582  53.715  1.00  0.00           C  
ATOM   1873  H5'   C    59      50.142  51.509  53.644  1.00  0.00           H  
ATOM   1874 H5''   C    59      48.652  50.776  53.103  1.00  0.00           H  
ATOM   1875  C4'   C    59      48.662  51.245  55.162  1.00  0.00           C  
ATOM   1876  H4'   C    59      48.996  50.257  55.479  1.00  0.00           H  
ATOM   1877  O4'   C    59      49.108  52.254  56.041  1.00  0.00           O  
ATOM   1878  C1'   C    59      48.398  52.070  57.267  1.00  0.00           C  
ATOM   1879  H1'   C    59      48.980  51.536  58.019  1.00  0.00           H  
ATOM   1880  N1    C    59      47.923  53.393  57.823  1.00  0.00           N  
ATOM   1881  C6    C    59      47.651  54.521  57.067  1.00  0.00           C  
ATOM   1882  H6    C    59      47.908  54.527  56.018  1.00  0.00           H  
ATOM   1883  C5    C    59      46.950  55.542  57.600  1.00  0.00           C  
ATOM   1884  H5    C    59      46.733  56.431  57.025  1.00  0.00           H  
ATOM   1885  C4    C    59      46.558  55.421  58.939  1.00  0.00           C  
ATOM   1886  N4    C    59      46.020  56.448  59.456  1.00  0.00           N  
ATOM   1887  H41   C    59      46.079  56.660  60.442  1.00  0.00           H  
ATOM   1888  H42   C    59      45.706  57.065  58.721  1.00  0.00           H  
ATOM   1889  N3    C    59      46.938  54.475  59.723  1.00  0.00           N  
ATOM   1890  C2    C    59      47.667  53.479  59.221  1.00  0.00           C  
ATOM   1891  O2    C    59      47.968  52.546  59.857  1.00  0.00           O  
ATOM   1892  C3'   C    59      47.135  51.158  55.403  1.00  0.00           C  
ATOM   1893  H3'   C    59      46.724  52.107  55.060  1.00  0.00           H  
ATOM   1894  C2'   C    59      47.176  51.155  56.950  1.00  0.00           C  
ATOM   1895  H2'   C    59      46.242  51.631  57.251  1.00  0.00           H  
ATOM   1896  O2'   C    59      47.239  49.850  57.555  1.00  0.00           O  
ATOM   1897 HO2'   C    59      46.826  49.921  58.419  1.00  0.00           H  
ATOM   1898  O3'   C    59      46.588  50.031  54.725  1.00  0.00           O  
ATOM   1899  P     A    60      45.073  50.021  54.243  1.00  0.00           P  
ATOM   1900  OP1   A    60      44.917  48.777  53.428  1.00  0.00           O  
ATOM   1901  OP2   A    60      44.935  51.279  53.506  1.00  0.00           O  
ATOM   1902  O5'   A    60      44.115  50.016  55.563  1.00  0.00           O  
ATOM   1903  C5'   A    60      44.018  48.842  56.365  1.00  0.00           C  
ATOM   1904  H5'   A    60      44.993  48.396  56.558  1.00  0.00           H  
ATOM   1905 H5''   A    60      43.311  48.113  55.970  1.00  0.00           H  
ATOM   1906  C4'   A    60      43.475  49.255  57.671  1.00  0.00           C  
ATOM   1907  H4'   A    60      43.341  48.362  58.282  1.00  0.00           H  
ATOM   1908  O4'   A    60      44.268  50.233  58.383  1.00  0.00           O  
ATOM   1909  C1'   A    60      43.408  51.183  58.953  1.00  0.00           C  
ATOM   1910  H1'   A    60      43.544  51.334  60.024  1.00  0.00           H  
ATOM   1911  N9    A    60      43.422  52.480  58.345  1.00  0.00           N  
ATOM   1912  C8    A    60      43.880  52.898  57.126  1.00  0.00           C  
ATOM   1913  H8    A    60      44.493  52.275  56.491  1.00  0.00           H  
ATOM   1914  N7    A    60      43.804  54.182  56.832  1.00  0.00           N  
ATOM   1915  C5    A    60      43.279  54.744  58.001  1.00  0.00           C  
ATOM   1916  C6    A    60      42.925  56.081  58.420  1.00  0.00           C  
ATOM   1917  N6    A    60      42.995  57.091  57.656  1.00  0.00           N  
ATOM   1918  H61   A    60      42.723  58.015  57.960  1.00  0.00           H  
ATOM   1919  H62   A    60      43.363  57.021  56.718  1.00  0.00           H  
ATOM   1920  N1    A    60      42.370  56.273  59.643  1.00  0.00           N  
ATOM   1921  C2    A    60      42.288  55.199  60.466  1.00  0.00           C  
ATOM   1922  H2    A    60      41.973  55.404  61.479  1.00  0.00           H  
ATOM   1923  N3    A    60      42.509  53.894  60.190  1.00  0.00           N  
ATOM   1924  C4    A    60      43.001  53.690  58.912  1.00  0.00           C  
ATOM   1925  C3'   A    60      42.017  49.762  57.517  1.00  0.00           C  
ATOM   1926  H3'   A    60      42.011  50.434  56.659  1.00  0.00           H  
ATOM   1927  C2'   A    60      41.941  50.638  58.843  1.00  0.00           C  
ATOM   1928  H2'   A    60      41.230  51.452  58.700  1.00  0.00           H  
ATOM   1929  O2'   A    60      41.666  49.910  59.967  1.00  0.00           O  
ATOM   1930 HO2'   A    60      41.091  49.225  59.618  1.00  0.00           H  
ATOM   1931  O3'   A    60      40.982  48.826  57.721  1.00  0.00           O  
ATOM   1932  P     C    61      39.693  49.108  56.764  1.00  0.00           P  
ATOM   1933  OP1   C    61      38.650  48.191  57.265  1.00  0.00           O  
ATOM   1934  OP2   C    61      40.085  49.056  55.319  1.00  0.00           O  
ATOM   1935  O5'   C    61      39.319  50.610  57.128  1.00  0.00           O  
ATOM   1936  C5'   C    61      38.678  50.891  58.357  1.00  0.00           C  
ATOM   1937  H5'   C    61      39.330  50.540  59.158  1.00  0.00           H  
ATOM   1938 H5''   C    61      37.778  50.292  58.491  1.00  0.00           H  
ATOM   1939  C4'   C    61      38.395  52.365  58.572  1.00  0.00           C  
ATOM   1940  H4'   C    61      37.908  52.526  59.533  1.00  0.00           H  
ATOM   1941  O4'   C    61      39.634  53.088  58.463  1.00  0.00           O  
ATOM   1942  C1'   C    61      39.480  54.354  57.900  1.00  0.00           C  
ATOM   1943  H1'   C    61      39.666  55.196  58.566  1.00  0.00           H  
ATOM   1944  N1    C    61      40.180  54.600  56.565  1.00  0.00           N  
ATOM   1945  C6    C    61      40.703  53.532  55.874  1.00  0.00           C  
ATOM   1946  H6    C    61      40.660  52.515  56.233  1.00  0.00           H  
ATOM   1947  C5    C    61      41.369  53.716  54.717  1.00  0.00           C  
ATOM   1948  H5    C    61      41.842  52.884  54.216  1.00  0.00           H  
ATOM   1949  C4    C    61      41.513  55.065  54.290  1.00  0.00           C  
ATOM   1950  N4    C    61      42.178  55.472  53.225  1.00  0.00           N  
ATOM   1951  H41   C    61      42.258  56.430  52.913  1.00  0.00           H  
ATOM   1952  H42   C    61      42.638  54.758  52.678  1.00  0.00           H  
ATOM   1953  N3    C    61      41.031  56.125  55.018  1.00  0.00           N  
ATOM   1954  C2    C    61      40.274  55.906  56.071  1.00  0.00           C  
ATOM   1955  O2    C    61      39.640  56.847  56.586  1.00  0.00           O  
ATOM   1956  C3'   C    61      37.596  52.958  57.422  1.00  0.00           C  
ATOM   1957  H3'   C    61      37.898  52.535  56.464  1.00  0.00           H  
ATOM   1958  C2'   C    61      37.955  54.444  57.576  1.00  0.00           C  
ATOM   1959  H2'   C    61      37.788  54.937  56.618  1.00  0.00           H  
ATOM   1960  O2'   C    61      37.214  55.041  58.669  1.00  0.00           O  
ATOM   1961 HO2'   C    61      36.418  54.511  58.756  1.00  0.00           H  
ATOM   1962  O3'   C    61      36.210  52.670  57.802  1.00  0.00           O  
ATOM   1963  P     U    62      35.155  52.382  56.683  1.00  0.00           P  
ATOM   1964  OP1   U    62      33.799  52.119  57.261  1.00  0.00           O  
ATOM   1965  OP2   U    62      35.656  51.318  55.819  1.00  0.00           O  
ATOM   1966  O5'   U    62      35.025  53.686  55.812  1.00  0.00           O  
ATOM   1967  C5'   U    62      34.499  54.874  56.358  1.00  0.00           C  
ATOM   1968  H5'   U    62      34.899  54.951  57.369  1.00  0.00           H  
ATOM   1969 H5''   U    62      33.413  54.905  56.446  1.00  0.00           H  
ATOM   1970  C4'   U    62      34.868  56.120  55.546  1.00  0.00           C  
ATOM   1971  H4'   U    62      34.430  57.047  55.916  1.00  0.00           H  
ATOM   1972  O4'   U    62      36.247  56.198  55.302  1.00  0.00           O  
ATOM   1973  C1'   U    62      36.478  57.023  54.164  1.00  0.00           C  
ATOM   1974  H1'   U    62      36.628  58.008  54.607  1.00  0.00           H  
ATOM   1975  N1    U    62      37.403  56.598  53.144  1.00  0.00           N  
ATOM   1976  C6    U    62      37.914  55.343  53.073  1.00  0.00           C  
ATOM   1977  H6    U    62      37.625  54.703  53.893  1.00  0.00           H  
ATOM   1978  C5    U    62      38.721  54.877  52.038  1.00  0.00           C  
ATOM   1979  H5    U    62      39.138  53.882  52.012  1.00  0.00           H  
ATOM   1980  C4    U    62      39.088  55.802  51.028  1.00  0.00           C  
ATOM   1981  O4    U    62      39.833  55.602  50.013  1.00  0.00           O  
ATOM   1982  N3    U    62      38.605  57.058  51.166  1.00  0.00           N  
ATOM   1983  H3    U    62      38.690  57.702  50.392  1.00  0.00           H  
ATOM   1984  C2    U    62      37.853  57.481  52.207  1.00  0.00           C  
ATOM   1985  O2    U    62      37.605  58.686  52.044  1.00  0.00           O  
ATOM   1986  C3'   U    62      34.372  56.065  54.100  1.00  0.00           C  
ATOM   1987  H3'   U    62      34.665  55.120  53.643  1.00  0.00           H  
ATOM   1988  C2'   U    62      35.161  57.235  53.492  1.00  0.00           C  
ATOM   1989  H2'   U    62      35.229  57.184  52.405  1.00  0.00           H  
ATOM   1990  O2'   U    62      34.610  58.488  53.859  1.00  0.00           O  
ATOM   1991 HO2'   U    62      34.828  59.118  53.169  1.00  0.00           H  
ATOM   1992  O3'   U    62      32.929  56.190  53.880  1.00  0.00           O  
ATOM   1993  P     G    63      32.300  56.023  52.398  1.00  0.00           P  
ATOM   1994  OP1   G    63      30.836  56.166  52.526  1.00  0.00           O  
ATOM   1995  OP2   G    63      32.850  54.788  51.836  1.00  0.00           O  
ATOM   1996  O5'   G    63      32.825  57.292  51.495  1.00  0.00           O  
ATOM   1997  C5'   G    63      32.417  58.573  51.757  1.00  0.00           C  
ATOM   1998  H5'   G    63      32.372  58.712  52.837  1.00  0.00           H  
ATOM   1999 H5''   G    63      31.414  58.676  51.343  1.00  0.00           H  
ATOM   2000  C4'   G    63      33.214  59.668  50.934  1.00  0.00           C  
ATOM   2001  H4'   G    63      33.028  60.584  51.495  1.00  0.00           H  
ATOM   2002  O4'   G    63      34.636  59.436  51.064  1.00  0.00           O  
ATOM   2003  C1'   G    63      35.212  59.944  49.907  1.00  0.00           C  
ATOM   2004  H1'   G    63      36.012  60.632  50.182  1.00  0.00           H  
ATOM   2005  N9    G    63      35.919  58.852  49.117  1.00  0.00           N  
ATOM   2006  C8    G    63      35.962  57.472  49.444  1.00  0.00           C  
ATOM   2007  H8    G    63      35.245  57.061  50.139  1.00  0.00           H  
ATOM   2008  N7    G    63      36.725  56.751  48.605  1.00  0.00           N  
ATOM   2009  C5    G    63      37.342  57.663  47.822  1.00  0.00           C  
ATOM   2010  C6    G    63      38.477  57.583  46.951  1.00  0.00           C  
ATOM   2011  O6    G    63      39.144  56.599  46.654  1.00  0.00           O  
ATOM   2012  N1    G    63      38.885  58.789  46.423  1.00  0.00           N  
ATOM   2013  H1    G    63      39.696  58.791  45.821  1.00  0.00           H  
ATOM   2014  C2    G    63      38.200  59.947  46.608  1.00  0.00           C  
ATOM   2015  N2    G    63      38.499  61.052  45.965  1.00  0.00           N  
ATOM   2016  H21   G    63      39.158  60.943  45.207  1.00  0.00           H  
ATOM   2017  H22   G    63      37.839  61.814  45.893  1.00  0.00           H  
ATOM   2018  N3    G    63      37.140  60.054  47.375  1.00  0.00           N  
ATOM   2019  C4    G    63      36.771  58.960  48.015  1.00  0.00           C  
ATOM   2020  C3'   G    63      32.955  59.861  49.526  1.00  0.00           C  
ATOM   2021  H3'   G    63      32.852  58.944  48.944  1.00  0.00           H  
ATOM   2022  C2'   G    63      34.146  60.646  49.090  1.00  0.00           C  
ATOM   2023  H2'   G    63      34.208  60.497  48.012  1.00  0.00           H  
ATOM   2024  O2'   G    63      34.088  62.065  49.493  1.00  0.00           O  
ATOM   2025 HO2'   G    63      33.164  62.279  49.644  1.00  0.00           H  
ATOM   2026  O3'   G    63      31.787  60.714  49.518  1.00  0.00           O  
ATOM   2027  P     U    64      30.522  60.322  48.601  1.00  0.00           P  
ATOM   2028  OP1   U    64      29.452  61.304  48.839  1.00  0.00           O  
ATOM   2029  OP2   U    64      30.159  58.920  48.835  1.00  0.00           O  
ATOM   2030  O5'   U    64      31.278  60.454  47.164  1.00  0.00           O  
ATOM   2031  C5'   U    64      31.615  61.797  46.682  1.00  0.00           C  
ATOM   2032  H5'   U    64      32.189  62.341  47.433  1.00  0.00           H  
ATOM   2033 H5''   U    64      30.708  62.320  46.377  1.00  0.00           H  
ATOM   2034  C4'   U    64      32.510  61.766  45.492  1.00  0.00           C  
ATOM   2035  H4'   U    64      32.452  62.762  45.055  1.00  0.00           H  
ATOM   2036  O4'   U    64      33.894  61.399  45.759  1.00  0.00           O  
ATOM   2037  C1'   U    64      34.505  60.856  44.611  1.00  0.00           C  
ATOM   2038  H1'   U    64      35.278  61.534  44.248  1.00  0.00           H  
ATOM   2039  N1    U    64      35.047  59.511  44.743  1.00  0.00           N  
ATOM   2040  C6    U    64      34.517  58.609  45.621  1.00  0.00           C  
ATOM   2041  H6    U    64      33.642  58.830  46.213  1.00  0.00           H  
ATOM   2042  C5    U    64      34.899  57.350  45.578  1.00  0.00           C  
ATOM   2043  H5    U    64      34.351  56.625  46.162  1.00  0.00           H  
ATOM   2044  C4    U    64      35.901  56.919  44.628  1.00  0.00           C  
ATOM   2045  O4    U    64      36.358  55.768  44.551  1.00  0.00           O  
ATOM   2046  N3    U    64      36.496  57.872  43.903  1.00  0.00           N  
ATOM   2047  H3    U    64      37.173  57.559  43.222  1.00  0.00           H  
ATOM   2048  C2    U    64      36.235  59.209  43.985  1.00  0.00           C  
ATOM   2049  O2    U    64      36.868  59.926  43.249  1.00  0.00           O  
ATOM   2050  C3'   U    64      32.024  60.839  44.389  1.00  0.00           C  
ATOM   2051  H3'   U    64      31.871  59.812  44.721  1.00  0.00           H  
ATOM   2052  C2'   U    64      33.365  60.933  43.618  1.00  0.00           C  
ATOM   2053  H2'   U    64      33.479  60.020  43.033  1.00  0.00           H  
ATOM   2054  O2'   U    64      33.492  62.075  42.769  1.00  0.00           O  
ATOM   2055 HO2'   U    64      32.939  61.910  42.002  1.00  0.00           H  
ATOM   2056  O3'   U    64      30.835  61.313  43.682  1.00  0.00           O  
ATOM   2057  P     G    65      30.204  60.392  42.563  1.00  0.00           P  
ATOM   2058  OP1   G    65      29.022  61.098  42.057  1.00  0.00           O  
ATOM   2059  OP2   G    65      30.249  58.936  43.016  1.00  0.00           O  
ATOM   2060  O5'   G    65      31.436  60.512  41.390  1.00  0.00           O  
ATOM   2061  C5'   G    65      31.400  61.383  40.301  1.00  0.00           C  
ATOM   2062  H5'   G    65      31.428  62.422  40.630  1.00  0.00           H  
ATOM   2063 H5''   G    65      30.426  61.355  39.812  1.00  0.00           H  
ATOM   2064  C4'   G    65      32.573  61.071  39.332  1.00  0.00           C  
ATOM   2065  H4'   G    65      32.637  61.834  38.557  1.00  0.00           H  
ATOM   2066  O4'   G    65      33.769  60.863  40.025  1.00  0.00           O  
ATOM   2067  C1'   G    65      34.669  60.031  39.296  1.00  0.00           C  
ATOM   2068  H1'   G    65      35.645  60.462  39.072  1.00  0.00           H  
ATOM   2069  N9    G    65      34.853  58.833  40.016  1.00  0.00           N  
ATOM   2070  C8    G    65      34.139  58.324  41.044  1.00  0.00           C  
ATOM   2071  H8    G    65      33.186  58.725  41.358  1.00  0.00           H  
ATOM   2072  N7    G    65      34.652  57.245  41.466  1.00  0.00           N  
ATOM   2073  C5    G    65      35.667  56.932  40.643  1.00  0.00           C  
ATOM   2074  C6    G    65      36.579  55.832  40.643  1.00  0.00           C  
ATOM   2075  O6    G    65      36.513  54.773  41.359  1.00  0.00           O  
ATOM   2076  N1    G    65      37.457  55.833  39.577  1.00  0.00           N  
ATOM   2077  H1    G    65      37.969  54.967  39.495  1.00  0.00           H  
ATOM   2078  C2    G    65      37.626  56.883  38.759  1.00  0.00           C  
ATOM   2079  N2    G    65      38.519  56.706  37.848  1.00  0.00           N  
ATOM   2080  H21   G    65      38.859  55.758  37.770  1.00  0.00           H  
ATOM   2081  H22   G    65      38.630  57.410  37.132  1.00  0.00           H  
ATOM   2082  N3    G    65      36.859  57.994  38.836  1.00  0.00           N  
ATOM   2083  C4    G    65      35.856  57.921  39.725  1.00  0.00           C  
ATOM   2084  C3'   G    65      32.457  59.858  38.476  1.00  0.00           C  
ATOM   2085  H3'   G    65      32.264  58.958  39.060  1.00  0.00           H  
ATOM   2086  C2'   G    65      33.940  59.739  38.036  1.00  0.00           C  
ATOM   2087  H2'   G    65      34.142  58.717  37.713  1.00  0.00           H  
ATOM   2088  O2'   G    65      34.319  60.730  37.158  1.00  0.00           O  
ATOM   2089 HO2'   G    65      35.105  60.502  36.656  1.00  0.00           H  
ATOM   2090  O3'   G    65      31.506  59.902  37.402  1.00  0.00           O  
ATOM   2091  P     U    66      30.814  58.519  36.863  1.00  0.00           P  
ATOM   2092  OP1   U    66      29.939  58.731  35.714  1.00  0.00           O  
ATOM   2093  OP2   U    66      30.214  57.686  38.019  1.00  0.00           O  
ATOM   2094  O5'   U    66      32.105  57.755  36.297  1.00  0.00           O  
ATOM   2095  C5'   U    66      32.871  58.219  35.251  1.00  0.00           C  
ATOM   2096  H5'   U    66      33.114  59.274  35.378  1.00  0.00           H  
ATOM   2097 H5''   U    66      32.290  58.187  34.329  1.00  0.00           H  
ATOM   2098  C4'   U    66      34.057  57.298  34.988  1.00  0.00           C  
ATOM   2099  H4'   U    66      34.739  57.798  34.299  1.00  0.00           H  
ATOM   2100  O4'   U    66      34.958  57.041  36.124  1.00  0.00           O  
ATOM   2101  C1'   U    66      35.454  55.692  36.052  1.00  0.00           C  
ATOM   2102  H1'   U    66      36.538  55.756  36.145  1.00  0.00           H  
ATOM   2103  N1    U    66      34.943  54.898  37.242  1.00  0.00           N  
ATOM   2104  C6    U    66      33.726  55.205  37.843  1.00  0.00           C  
ATOM   2105  H6    U    66      33.064  55.879  37.320  1.00  0.00           H  
ATOM   2106  C5    U    66      33.330  54.543  38.916  1.00  0.00           C  
ATOM   2107  H5    U    66      32.321  54.756  39.237  1.00  0.00           H  
ATOM   2108  C4    U    66      34.125  53.626  39.661  1.00  0.00           C  
ATOM   2109  O4    U    66      33.862  53.098  40.733  1.00  0.00           O  
ATOM   2110  N3    U    66      35.329  53.325  39.006  1.00  0.00           N  
ATOM   2111  H3    U    66      35.959  52.661  39.433  1.00  0.00           H  
ATOM   2112  C2    U    66      35.691  53.900  37.818  1.00  0.00           C  
ATOM   2113  O2    U    66      36.721  53.494  37.259  1.00  0.00           O  
ATOM   2114  C3'   U    66      33.806  55.890  34.440  1.00  0.00           C  
ATOM   2115  H3'   U    66      32.991  55.520  35.062  1.00  0.00           H  
ATOM   2116  C2'   U    66      34.995  54.992  34.823  1.00  0.00           C  
ATOM   2117  H2'   U    66      34.765  53.960  35.087  1.00  0.00           H  
ATOM   2118  O2'   U    66      36.069  55.249  33.908  1.00  0.00           O  
ATOM   2119 HO2'   U    66      35.935  54.750  33.099  1.00  0.00           H  
ATOM   2120  O3'   U    66      33.462  55.858  33.056  1.00  0.00           O  
ATOM   2121  P     C    67      32.422  54.841  32.545  1.00  0.00           P  
ATOM   2122  OP1   C    67      32.115  55.123  31.153  1.00  0.00           O  
ATOM   2123  OP2   C    67      31.312  54.784  33.466  1.00  0.00           O  
ATOM   2124  O5'   C    67      33.165  53.445  32.679  1.00  0.00           O  
ATOM   2125  C5'   C    67      34.153  53.006  31.735  1.00  0.00           C  
ATOM   2126  H5'   C    67      34.841  53.848  31.653  1.00  0.00           H  
ATOM   2127 H5''   C    67      33.662  52.669  30.822  1.00  0.00           H  
ATOM   2128  C4'   C    67      34.980  51.794  32.183  1.00  0.00           C  
ATOM   2129  H4'   C    67      35.894  51.719  31.594  1.00  0.00           H  
ATOM   2130  O4'   C    67      35.410  51.932  33.500  1.00  0.00           O  
ATOM   2131  C1'   C    67      35.623  50.628  34.004  1.00  0.00           C  
ATOM   2132  H1'   C    67      36.661  50.413  34.258  1.00  0.00           H  
ATOM   2133  N1    C    67      34.851  50.409  35.276  1.00  0.00           N  
ATOM   2134  C6    C    67      33.884  51.218  35.704  1.00  0.00           C  
ATOM   2135  H6    C    67      33.430  51.905  35.005  1.00  0.00           H  
ATOM   2136  C5    C    67      33.394  51.159  36.963  1.00  0.00           C  
ATOM   2137  H5    C    67      32.588  51.790  37.305  1.00  0.00           H  
ATOM   2138  C4    C    67      33.893  50.141  37.792  1.00  0.00           C  
ATOM   2139  N4    C    67      33.482  49.929  38.965  1.00  0.00           N  
ATOM   2140  H41   C    67      33.958  49.241  39.532  1.00  0.00           H  
ATOM   2141  H42   C    67      32.794  50.536  39.387  1.00  0.00           H  
ATOM   2142  N3    C    67      34.784  49.286  37.411  1.00  0.00           N  
ATOM   2143  C2    C    67      35.318  49.444  36.179  1.00  0.00           C  
ATOM   2144  O2    C    67      36.310  48.735  35.907  1.00  0.00           O  
ATOM   2145  C3'   C    67      34.075  50.587  32.127  1.00  0.00           C  
ATOM   2146  H3'   C    67      33.179  50.941  32.636  1.00  0.00           H  
ATOM   2147  C2'   C    67      34.927  49.684  33.004  1.00  0.00           C  
ATOM   2148  H2'   C    67      34.292  48.919  33.451  1.00  0.00           H  
ATOM   2149  O2'   C    67      36.002  49.120  32.271  1.00  0.00           O  
ATOM   2150 HO2'   C    67      35.671  48.326  31.846  1.00  0.00           H  
ATOM   2151  O3'   C    67      33.897  50.131  30.810  1.00  0.00           O  
ATOM   2152  P     C    68      33.094  48.826  30.615  1.00  0.00           P  
ATOM   2153  OP1   C    68      32.929  48.629  29.144  1.00  0.00           O  
ATOM   2154  OP2   C    68      31.929  48.686  31.524  1.00  0.00           O  
ATOM   2155  O5'   C    68      34.024  47.554  31.066  1.00  0.00           O  
ATOM   2156  C5'   C    68      35.028  46.976  30.233  1.00  0.00           C  
ATOM   2157  H5'   C    68      35.702  47.788  29.961  1.00  0.00           H  
ATOM   2158 H5''   C    68      34.575  46.588  29.320  1.00  0.00           H  
ATOM   2159  C4'   C    68      35.660  45.782  31.000  1.00  0.00           C  
ATOM   2160  H4'   C    68      36.513  45.387  30.448  1.00  0.00           H  
ATOM   2161  O4'   C    68      36.017  46.171  32.262  1.00  0.00           O  
ATOM   2162  C1'   C    68      36.050  45.016  33.109  1.00  0.00           C  
ATOM   2163  H1'   C    68      37.107  44.747  33.127  1.00  0.00           H  
ATOM   2164  N1    C    68      35.489  45.077  34.490  1.00  0.00           N  
ATOM   2165  C6    C    68      34.535  46.066  34.811  1.00  0.00           C  
ATOM   2166  H6    C    68      34.235  46.759  34.039  1.00  0.00           H  
ATOM   2167  C5    C    68      33.913  46.046  36.000  1.00  0.00           C  
ATOM   2168  H5    C    68      33.171  46.800  36.215  1.00  0.00           H  
ATOM   2169  C4    C    68      34.145  44.942  36.808  1.00  0.00           C  
ATOM   2170  N4    C    68      33.552  44.879  37.995  1.00  0.00           N  
ATOM   2171  H41   C    68      33.911  44.136  38.577  1.00  0.00           H  
ATOM   2172  H42   C    68      33.124  45.746  38.288  1.00  0.00           H  
ATOM   2173  N3    C    68      34.940  43.999  36.567  1.00  0.00           N  
ATOM   2174  C2    C    68      35.659  44.027  35.396  1.00  0.00           C  
ATOM   2175  O2    C    68      36.397  43.083  35.141  1.00  0.00           O  
ATOM   2176  C3'   C    68      34.587  44.764  31.226  1.00  0.00           C  
ATOM   2177  H3'   C    68      33.761  45.210  31.780  1.00  0.00           H  
ATOM   2178  C2'   C    68      35.329  43.955  32.276  1.00  0.00           C  
ATOM   2179  H2'   C    68      34.669  43.343  32.890  1.00  0.00           H  
ATOM   2180  O2'   C    68      36.312  43.001  31.626  1.00  0.00           O  
ATOM   2181 HO2'   C    68      36.078  43.050  30.696  1.00  0.00           H  
ATOM   2182  O3'   C    68      34.086  44.044  30.152  1.00  0.00           O  
ATOM   2183  P     G    69      32.548  43.528  30.062  1.00  0.00           P  
ATOM   2184  OP1   G    69      32.458  42.943  28.718  1.00  0.00           O  
ATOM   2185  OP2   G    69      31.507  44.568  30.400  1.00  0.00           O  
ATOM   2186  O5'   G    69      32.382  42.351  31.213  1.00  0.00           O  
ATOM   2187  C5'   G    69      33.045  41.108  31.165  1.00  0.00           C  
ATOM   2188  H5'   G    69      34.115  41.279  31.054  1.00  0.00           H  
ATOM   2189 H5''   G    69      32.529  40.520  30.406  1.00  0.00           H  
ATOM   2190  C4'   G    69      33.036  40.449  32.526  1.00  0.00           C  
ATOM   2191  H4'   G    69      33.739  39.619  32.596  1.00  0.00           H  
ATOM   2192  O4'   G    69      33.350  41.427  33.504  1.00  0.00           O  
ATOM   2193  C1'   G    69      32.764  41.126  34.769  1.00  0.00           C  
ATOM   2194  H1'   G    69      33.583  40.878  35.444  1.00  0.00           H  
ATOM   2195  N9    G    69      31.964  42.301  35.169  1.00  0.00           N  
ATOM   2196  C8    G    69      31.395  43.306  34.446  1.00  0.00           C  
ATOM   2197  H8    G    69      31.402  43.345  33.367  1.00  0.00           H  
ATOM   2198  N7    G    69      30.781  44.151  35.155  1.00  0.00           N  
ATOM   2199  C5    G    69      30.912  43.652  36.424  1.00  0.00           C  
ATOM   2200  C6    G    69      30.461  44.194  37.674  1.00  0.00           C  
ATOM   2201  O6    G    69      29.894  45.299  37.861  1.00  0.00           O  
ATOM   2202  N1    G    69      30.566  43.282  38.762  1.00  0.00           N  
ATOM   2203  H1    G    69      30.024  43.533  39.576  1.00  0.00           H  
ATOM   2204  C2    G    69      31.303  42.098  38.631  1.00  0.00           C  
ATOM   2205  N2    G    69      31.306  41.295  39.665  1.00  0.00           N  
ATOM   2206  H21   G    69      31.000  41.537  40.596  1.00  0.00           H  
ATOM   2207  H22   G    69      31.842  40.444  39.573  1.00  0.00           H  
ATOM   2208  N3    G    69      31.811  41.635  37.522  1.00  0.00           N  
ATOM   2209  C4    G    69      31.610  42.452  36.447  1.00  0.00           C  
ATOM   2210  C3'   G    69      31.631  39.963  32.912  1.00  0.00           C  
ATOM   2211  H3'   G    69      30.961  40.806  32.745  1.00  0.00           H  
ATOM   2212  C2'   G    69      31.865  39.942  34.429  1.00  0.00           C  
ATOM   2213  H2'   G    69      30.930  39.971  34.989  1.00  0.00           H  
ATOM   2214  O2'   G    69      32.498  38.697  34.858  1.00  0.00           O  
ATOM   2215 HO2'   G    69      32.151  37.879  34.494  1.00  0.00           H  
ATOM   2216  O3'   G    69      31.204  38.726  32.447  1.00  0.00           O  
ATOM   2217  P     C    70      29.791  38.390  32.083  1.00  0.00           P  
ATOM   2218  OP1   C    70      29.659  37.248  31.136  1.00  0.00           O  
ATOM   2219  OP2   C    70      29.061  39.620  31.809  1.00  0.00           O  
ATOM   2220  O5'   C    70      29.455  37.967  33.546  1.00  0.00           O  
ATOM   2221  C5'   C    70      28.289  37.215  33.862  1.00  0.00           C  
ATOM   2222  H5'   C    70      28.068  36.320  33.280  1.00  0.00           H  
ATOM   2223 H5''   C    70      27.382  37.814  33.952  1.00  0.00           H  
ATOM   2224  C4'   C    70      28.523  36.674  35.347  1.00  0.00           C  
ATOM   2225  H4'   C    70      28.976  37.391  36.032  1.00  0.00           H  
ATOM   2226  O4'   C    70      27.202  36.108  35.795  1.00  0.00           O  
ATOM   2227  C1'   C    70      27.633  35.284  36.925  1.00  0.00           C  
ATOM   2228  H1'   C    70      27.348  35.760  37.863  1.00  0.00           H  
ATOM   2229  N1    C    70      26.855  33.986  36.926  1.00  0.00           N  
ATOM   2230  C6    C    70      26.262  33.550  35.791  1.00  0.00           C  
ATOM   2231  H6    C    70      26.331  34.218  34.945  1.00  0.00           H  
ATOM   2232  C5    C    70      25.714  32.319  35.740  1.00  0.00           C  
ATOM   2233  H5    C    70      25.227  32.077  34.807  1.00  0.00           H  
ATOM   2234  C4    C    70      25.698  31.570  36.958  1.00  0.00           C  
ATOM   2235  N4    C    70      25.097  30.378  37.017  1.00  0.00           N  
ATOM   2236  H41   C    70      25.059  29.783  37.832  1.00  0.00           H  
ATOM   2237  H42   C    70      24.588  30.056  36.206  1.00  0.00           H  
ATOM   2238  N3    C    70      26.363  31.967  38.029  1.00  0.00           N  
ATOM   2239  C2    C    70      26.899  33.191  38.067  1.00  0.00           C  
ATOM   2240  O2    C    70      27.419  33.601  39.122  1.00  0.00           O  
ATOM   2241  C3'   C    70      29.479  35.536  35.467  1.00  0.00           C  
ATOM   2242  H3'   C    70      29.171  34.769  34.757  1.00  0.00           H  
ATOM   2243  C2'   C    70      29.158  35.092  36.894  1.00  0.00           C  
ATOM   2244  H2'   C    70      29.471  34.058  37.037  1.00  0.00           H  
ATOM   2245  O2'   C    70      29.824  35.888  37.845  1.00  0.00           O  
ATOM   2246 HO2'   C    70      30.469  36.426  37.379  1.00  0.00           H  
ATOM   2247  O3'   C    70      30.889  35.866  35.398  1.00  0.00           O  
ATOM   2248  P     G    71      31.943  34.787  35.111  1.00  0.00           P  
ATOM   2249  OP1   G    71      33.296  35.281  35.420  1.00  0.00           O  
ATOM   2250  OP2   G    71      31.700  34.379  33.685  1.00  0.00           O  
ATOM   2251  O5'   G    71      31.625  33.528  36.108  1.00  0.00           O  
ATOM   2252  C5'   G    71      32.215  33.427  37.372  1.00  0.00           C  
ATOM   2253  H5'   G    71      31.902  34.257  38.006  1.00  0.00           H  
ATOM   2254 H5''   G    71      33.283  33.636  37.312  1.00  0.00           H  
ATOM   2255  C4'   G    71      31.850  32.084  37.966  1.00  0.00           C  
ATOM   2256  H4'   G    71      32.239  32.015  38.982  1.00  0.00           H  
ATOM   2257  O4'   G    71      30.423  32.010  38.080  1.00  0.00           O  
ATOM   2258  C1'   G    71      30.024  30.684  37.896  1.00  0.00           C  
ATOM   2259  H1'   G    71      29.389  30.315  38.701  1.00  0.00           H  
ATOM   2260  N9    G    71      29.228  30.526  36.553  1.00  0.00           N  
ATOM   2261  C8    G    71      29.050  31.470  35.579  1.00  0.00           C  
ATOM   2262  H8    G    71      29.439  32.473  35.679  1.00  0.00           H  
ATOM   2263  N7    G    71      28.284  31.134  34.636  1.00  0.00           N  
ATOM   2264  C5    G    71      28.025  29.810  34.858  1.00  0.00           C  
ATOM   2265  C6    G    71      27.151  28.816  34.258  1.00  0.00           C  
ATOM   2266  O6    G    71      26.312  28.982  33.404  1.00  0.00           O  
ATOM   2267  N1    G    71      27.188  27.532  34.840  1.00  0.00           N  
ATOM   2268  H1    G    71      26.611  26.746  34.577  1.00  0.00           H  
ATOM   2269  C2    G    71      27.862  27.324  35.996  1.00  0.00           C  
ATOM   2270  N2    G    71      27.869  26.073  36.469  1.00  0.00           N  
ATOM   2271  H21   G    71      27.439  25.305  35.975  1.00  0.00           H  
ATOM   2272  H22   G    71      28.284  25.872  37.368  1.00  0.00           H  
ATOM   2273  N3    G    71      28.537  28.261  36.664  1.00  0.00           N  
ATOM   2274  C4    G    71      28.566  29.428  36.039  1.00  0.00           C  
ATOM   2275  C3'   G    71      32.205  30.792  37.179  1.00  0.00           C  
ATOM   2276  H3'   G    71      32.034  30.846  36.104  1.00  0.00           H  
ATOM   2277  C2'   G    71      31.229  29.830  37.780  1.00  0.00           C  
ATOM   2278  H2'   G    71      31.047  28.997  37.100  1.00  0.00           H  
ATOM   2279  O2'   G    71      31.519  29.362  39.079  1.00  0.00           O  
ATOM   2280 HO2'   G    71      31.033  28.537  39.144  1.00  0.00           H  
ATOM   2281  O3'   G    71      33.624  30.631  37.303  1.00  0.00           O  
ATOM   2282  P     C    72      34.316  29.835  36.107  1.00  0.00           P  
ATOM   2283  OP1   C    72      35.782  29.763  36.328  1.00  0.00           O  
ATOM   2284  OP2   C    72      33.913  30.504  34.888  1.00  0.00           O  
ATOM   2285  O5'   C    72      33.758  28.364  36.227  1.00  0.00           O  
ATOM   2286  C5'   C    72      33.986  27.515  37.373  1.00  0.00           C  
ATOM   2287  H5'   C    72      33.740  28.072  38.278  1.00  0.00           H  
ATOM   2288 H5''   C    72      35.068  27.388  37.355  1.00  0.00           H  
ATOM   2289  C4'   C    72      33.357  26.131  37.273  1.00  0.00           C  
ATOM   2290  H4'   C    72      33.619  25.501  38.124  1.00  0.00           H  
ATOM   2291  O4'   C    72      31.979  26.276  37.315  1.00  0.00           O  
ATOM   2292  C1'   C    72      31.386  25.364  36.342  1.00  0.00           C  
ATOM   2293  H1'   C    72      30.728  24.625  36.799  1.00  0.00           H  
ATOM   2294  N1    C    72      30.814  26.015  35.091  1.00  0.00           N  
ATOM   2295  C6    C    72      31.022  27.325  34.707  1.00  0.00           C  
ATOM   2296  H6    C    72      31.571  28.005  35.341  1.00  0.00           H  
ATOM   2297  C5    C    72      30.438  27.806  33.515  1.00  0.00           C  
ATOM   2298  H5    C    72      30.711  28.826  33.287  1.00  0.00           H  
ATOM   2299  C4    C    72      29.680  26.931  32.710  1.00  0.00           C  
ATOM   2300  N4    C    72      29.047  27.280  31.656  1.00  0.00           N  
ATOM   2301  H41   C    72      28.455  26.614  31.179  1.00  0.00           H  
ATOM   2302  H42   C    72      29.106  28.220  31.292  1.00  0.00           H  
ATOM   2303  N3    C    72      29.517  25.701  33.079  1.00  0.00           N  
ATOM   2304  C2    C    72      29.994  25.192  34.214  1.00  0.00           C  
ATOM   2305  O2    C    72      29.569  24.099  34.526  1.00  0.00           O  
ATOM   2306  C3'   C    72      33.716  25.434  35.929  1.00  0.00           C  
ATOM   2307  H3'   C    72      33.618  26.176  35.136  1.00  0.00           H  
ATOM   2308  C2'   C    72      32.523  24.503  35.843  1.00  0.00           C  
ATOM   2309  H2'   C    72      32.400  24.157  34.816  1.00  0.00           H  
ATOM   2310  O2'   C    72      32.706  23.452  36.798  1.00  0.00           O  
ATOM   2311 HO2'   C    72      33.646  23.264  36.842  1.00  0.00           H  
ATOM   2312  O3'   C    72      34.977  24.796  35.881  1.00  0.00           O  
ATOM   2313  P     A    73      35.746  24.581  34.554  1.00  0.00           P  
ATOM   2314  OP1   A    73      37.076  24.055  34.831  1.00  0.00           O  
ATOM   2315  OP2   A    73      35.508  25.759  33.677  1.00  0.00           O  
ATOM   2316  O5'   A    73      35.022  23.488  33.670  1.00  0.00           O  
ATOM   2317  C5'   A    73      34.877  22.141  34.116  1.00  0.00           C  
ATOM   2318  H5'   A    73      34.728  21.974  35.183  1.00  0.00           H  
ATOM   2319 H5''   A    73      35.871  21.710  33.989  1.00  0.00           H  
ATOM   2320  C4'   A    73      33.828  21.406  33.231  1.00  0.00           C  
ATOM   2321  H4'   A    73      33.802  20.339  33.452  1.00  0.00           H  
ATOM   2322  O4'   A    73      32.543  21.963  33.276  1.00  0.00           O  
ATOM   2323  C1'   A    73      31.959  21.883  32.016  1.00  0.00           C  
ATOM   2324  H1'   A    73      30.945  21.484  32.051  1.00  0.00           H  
ATOM   2325  N9    A    73      31.936  23.220  31.371  1.00  0.00           N  
ATOM   2326  C8    A    73      32.658  24.398  31.612  1.00  0.00           C  
ATOM   2327  H8    A    73      33.572  24.410  32.186  1.00  0.00           H  
ATOM   2328  N7    A    73      32.159  25.465  30.980  1.00  0.00           N  
ATOM   2329  C5    A    73      31.174  24.886  30.125  1.00  0.00           C  
ATOM   2330  C6    A    73      30.313  25.309  29.162  1.00  0.00           C  
ATOM   2331  N6    A    73      29.985  26.523  28.908  1.00  0.00           N  
ATOM   2332  H61   A    73      29.202  26.763  28.316  1.00  0.00           H  
ATOM   2333  H62   A    73      30.289  27.117  29.666  1.00  0.00           H  
ATOM   2334  N1    A    73      29.673  24.446  28.337  1.00  0.00           N  
ATOM   2335  C2    A    73      29.811  23.168  28.575  1.00  0.00           C  
ATOM   2336  H2    A    73      29.418  22.511  27.813  1.00  0.00           H  
ATOM   2337  N3    A    73      30.427  22.609  29.539  1.00  0.00           N  
ATOM   2338  C4    A    73      31.158  23.502  30.323  1.00  0.00           C  
ATOM   2339  C3'   A    73      34.175  21.281  31.771  1.00  0.00           C  
ATOM   2340  H3'   A    73      34.645  22.224  31.489  1.00  0.00           H  
ATOM   2341  C2'   A    73      32.831  20.995  31.212  1.00  0.00           C  
ATOM   2342  H2'   A    73      32.794  21.307  30.169  1.00  0.00           H  
ATOM   2343  O2'   A    73      32.450  19.697  31.391  1.00  0.00           O  
ATOM   2344 HO2'   A    73      33.159  19.166  31.021  1.00  0.00           H  
ATOM   2345  O3'   A    73      35.084  20.214  31.543  1.00  0.00           O  
ATOM   2346  P     U    74      36.096  20.302  30.403  1.00  0.00           P  
ATOM   2347  OP1   U    74      36.784  19.049  30.213  1.00  0.00           O  
ATOM   2348  OP2   U    74      36.883  21.586  30.514  1.00  0.00           O  
ATOM   2349  O5'   U    74      35.196  20.560  29.090  1.00  0.00           O  
ATOM   2350  C5'   U    74      34.544  19.436  28.527  1.00  0.00           C  
ATOM   2351  H5'   U    74      33.880  18.954  29.245  1.00  0.00           H  
ATOM   2352 H5''   U    74      35.240  18.670  28.186  1.00  0.00           H  
ATOM   2353  C4'   U    74      33.665  19.703  27.299  1.00  0.00           C  
ATOM   2354  H4'   U    74      33.142  18.800  26.982  1.00  0.00           H  
ATOM   2355  O4'   U    74      32.708  20.715  27.574  1.00  0.00           O  
ATOM   2356  C1'   U    74      32.442  21.431  26.396  1.00  0.00           C  
ATOM   2357  H1'   U    74      31.397  21.228  26.161  1.00  0.00           H  
ATOM   2358  N1    U    74      32.540  22.956  26.566  1.00  0.00           N  
ATOM   2359  C6    U    74      33.507  23.560  27.330  1.00  0.00           C  
ATOM   2360  H6    U    74      34.141  23.010  28.009  1.00  0.00           H  
ATOM   2361  C5    U    74      33.482  24.955  27.532  1.00  0.00           C  
ATOM   2362  H5    U    74      34.147  25.489  28.195  1.00  0.00           H  
ATOM   2363  C4    U    74      32.588  25.812  26.773  1.00  0.00           C  
ATOM   2364  O4    U    74      32.526  27.021  26.827  1.00  0.00           O  
ATOM   2365  N3    U    74      31.830  25.158  25.845  1.00  0.00           N  
ATOM   2366  H3    U    74      31.226  25.715  25.258  1.00  0.00           H  
ATOM   2367  C2    U    74      31.719  23.757  25.777  1.00  0.00           C  
ATOM   2368  O2    U    74      30.940  23.339  24.962  1.00  0.00           O  
ATOM   2369  C3'   U    74      34.404  20.246  26.060  1.00  0.00           C  
ATOM   2370  H3'   U    74      35.009  21.079  26.420  1.00  0.00           H  
ATOM   2371  C2'   U    74      33.307  20.880  25.255  1.00  0.00           C  
ATOM   2372  H2'   U    74      33.693  21.681  24.624  1.00  0.00           H  
ATOM   2373  O2'   U    74      32.441  20.050  24.509  1.00  0.00           O  
ATOM   2374 HO2'   U    74      32.909  19.331  24.078  1.00  0.00           H  
ATOM   2375  O3'   U    74      35.212  19.312  25.398  1.00  0.00           O  
ATOM   2376  P     U    75      36.498  19.830  24.670  1.00  0.00           P  
ATOM   2377  OP1   U    75      37.155  18.676  24.004  1.00  0.00           O  
ATOM   2378  OP2   U    75      37.252  20.547  25.700  1.00  0.00           O  
ATOM   2379  O5'   U    75      35.811  20.880  23.631  1.00  0.00           O  
ATOM   2380  C5'   U    75      35.229  20.412  22.472  1.00  0.00           C  
ATOM   2381  H5'   U    75      34.278  19.971  22.769  1.00  0.00           H  
ATOM   2382 H5''   U    75      35.859  19.654  22.007  1.00  0.00           H  
ATOM   2383  C4'   U    75      34.815  21.501  21.461  1.00  0.00           C  
ATOM   2384  H4'   U    75      34.229  21.126  20.622  1.00  0.00           H  
ATOM   2385  O4'   U    75      34.060  22.523  22.199  1.00  0.00           O  
ATOM   2386  C1'   U    75      34.100  23.678  21.443  1.00  0.00           C  
ATOM   2387  H1'   U    75      33.189  23.828  20.864  1.00  0.00           H  
ATOM   2388  N1    U    75      34.167  24.885  22.354  1.00  0.00           N  
ATOM   2389  C6    U    75      34.841  24.788  23.565  1.00  0.00           C  
ATOM   2390  H6    U    75      35.302  23.862  23.873  1.00  0.00           H  
ATOM   2391  C5    U    75      35.133  25.875  24.310  1.00  0.00           C  
ATOM   2392  H5    U    75      35.678  25.794  25.239  1.00  0.00           H  
ATOM   2393  C4    U    75      34.458  27.208  24.079  1.00  0.00           C  
ATOM   2394  O4    U    75      34.532  28.199  24.811  1.00  0.00           O  
ATOM   2395  N3    U    75      33.750  27.206  22.969  1.00  0.00           N  
ATOM   2396  H3    U    75      33.353  28.075  22.641  1.00  0.00           H  
ATOM   2397  C2    U    75      33.431  26.093  22.154  1.00  0.00           C  
ATOM   2398  O2    U    75      32.631  26.128  21.231  1.00  0.00           O  
ATOM   2399  C3'   U    75      35.998  22.347  21.037  1.00  0.00           C  
ATOM   2400  H3'   U    75      36.494  22.631  21.965  1.00  0.00           H  
ATOM   2401  C2'   U    75      35.307  23.599  20.493  1.00  0.00           C  
ATOM   2402  H2'   U    75      35.975  24.456  20.583  1.00  0.00           H  
ATOM   2403  O2'   U    75      34.798  23.354  19.095  1.00  0.00           O  
ATOM   2404 HO2'   U    75      35.541  23.050  18.569  1.00  0.00           H  
ATOM   2405  O3'   U    75      36.859  21.646  20.213  1.00  0.00           O  
ATOM   2406  P    U3    76      38.415  22.007  20.057  1.00  0.00           P  
ATOM   2407  OP1  U3    76      38.607  23.390  19.651  1.00  0.00           O  
ATOM   2408  OP2  U3    76      38.996  20.968  19.243  1.00  0.00           O  
ATOM   2409  O5'  U3    76      38.967  21.971  21.539  1.00  0.00           O  
ATOM   2410  C5'  U3    76      39.044  20.749  22.267  1.00  0.00           C  
ATOM   2411  H5'  U3    76      39.311  19.885  21.659  1.00  0.00           H  
ATOM   2412 H5''  U3    76      38.052  20.552  22.673  1.00  0.00           H  
ATOM   2413  C4'  U3    76      39.955  20.917  23.536  1.00  0.00           C  
ATOM   2414  H4'  U3    76      39.721  20.051  24.156  1.00  0.00           H  
ATOM   2415  O4'  U3    76      41.337  20.798  23.084  1.00  0.00           O  
ATOM   2416  C1'  U3    76      42.025  21.757  23.832  1.00  0.00           C  
ATOM   2417  H1'  U3    76      42.241  21.341  24.816  1.00  0.00           H  
ATOM   2418  N1   U3    76      43.217  22.385  23.241  1.00  0.00           N  
ATOM   2419  C6   U3    76      43.284  22.650  21.884  1.00  0.00           C  
ATOM   2420  H6   U3    76      42.435  22.445  21.247  1.00  0.00           H  
ATOM   2421  C5   U3    76      44.396  23.209  21.311  1.00  0.00           C  
ATOM   2422  H5   U3    76      44.422  23.420  20.252  1.00  0.00           H  
ATOM   2423  C4   U3    76      45.596  23.402  22.097  1.00  0.00           C  
ATOM   2424  O4   U3    76      46.682  23.755  21.638  1.00  0.00           O  
ATOM   2425  N3   U3    76      45.493  23.080  23.464  1.00  0.00           N  
ATOM   2426  H3   U3    76      46.333  23.005  24.021  1.00  0.00           H  
ATOM   2427  C2   U3    76      44.371  22.505  23.991  1.00  0.00           C  
ATOM   2428  O2   U3    76      44.408  22.218  25.174  1.00  0.00           O  
ATOM   2429  C3'  U3    76      39.713  22.086  24.402  1.00  0.00           C  
ATOM   2430  H3'  U3    76      38.764  22.561  24.154  1.00  0.00           H  
ATOM   2431  C2'  U3    76      40.954  22.911  24.105  1.00  0.00           C  
ATOM   2432  H2'  U3    76      40.728  23.425  23.171  1.00  0.00           H  
ATOM   2433  O2'  U3    76      41.331  23.900  25.152  1.00  0.00           O  
ATOM   2434 HO2'  U3    76      41.953  24.499  24.733  1.00  0.00           H  
ATOM   2435  O3'  U3    76      39.589  21.597  25.694  1.00  0.00           O  
ATOM   2436 HO3'  U3    76      38.762  21.111  25.655  1.00  0.00           H  
TER    2437       U3    76 
ATOM   2437 MG    MG    77      14.394  39.638  44.185  1.00  0.00          MG  
TER    2438       MG    77 
ATOM   2438 MG    MG    78      22.264  40.012  47.507  1.00  0.00          MG  
TER    2439       MG    78 
ATOM   2439 MG    MG    79      48.667  45.579  48.581  1.00  0.00          MG  
TER    2440       MG    79 
ATOM   2440 MG    MG    80      19.690  26.647  41.017  1.00  0.00          MG  
TER    2441       MG    80 
ATOM   2441 MG    MG    81      22.477  47.417  42.067  1.00  0.00          MG  
TER    2442       MG    81 
ATOM   2442 MG    MG    82       5.618  43.759  60.564  1.00  0.00          MG  
TER    2443       MG    82 
END   
