# Supplementary material for: Modelling the structures of frameshift-stimulatory pseudoknots from representative bat coronaviruses
Source: PLoS Comput Biol. 2023 May 19;19(5):e1011124. doi: 10.1371/journal.pcbi.1011124 (PMC10234561; doi:10.1371/journal.pcbi.1011124)
Supplement: S3 Data — PDB files for the top 3 representative clusters from each conformer (threaded/unthreaded) of each pseudoknot described in the main text, along with PDB files for the representative clusters shown in S8–S18 Figs. (ZIP) [file pcbi.1011124.s003.zip › SI_Model_PDB_files/Rs4236_threaded_noMg_cluster1.pdb]

ATOM      1 HO5'  A5     1      51.426  44.329  41.137  1.00  0.00           H  
ATOM      2  O5'  A5     1      51.235  44.298  42.077  1.00  0.00           O  
ATOM      3  C5'  A5     1      52.242  44.704  42.956  1.00  0.00           C  
ATOM      4  H5'  A5     1      53.033  43.957  43.016  1.00  0.00           H  
ATOM      5 H5''  A5     1      51.865  44.683  43.979  1.00  0.00           H  
ATOM      6  C4'  A5     1      52.932  45.994  42.654  1.00  0.00           C  
ATOM      7  H4'  A5     1      53.624  46.307  43.435  1.00  0.00           H  
ATOM      8  O4'  A5     1      53.536  45.870  41.362  1.00  0.00           O  
ATOM      9  C1'  A5     1      53.091  46.876  40.502  1.00  0.00           C  
ATOM     10  H1'  A5     1      53.647  47.800  40.658  1.00  0.00           H  
ATOM     11  N9   A5     1      53.088  46.413  39.055  1.00  0.00           N  
ATOM     12  C8   A5     1      53.543  47.137  38.007  1.00  0.00           C  
ATOM     13  H8   A5     1      53.930  48.144  37.966  1.00  0.00           H  
ATOM     14  N7   A5     1      53.346  46.432  36.864  1.00  0.00           N  
ATOM     15  C5   A5     1      52.855  45.207  37.225  1.00  0.00           C  
ATOM     16  C6   A5     1      52.564  44.051  36.502  1.00  0.00           C  
ATOM     17  N6   A5     1      52.950  43.883  35.283  1.00  0.00           N  
ATOM     18  H61  A5     1      52.864  42.957  34.887  1.00  0.00           H  
ATOM     19  H62  A5     1      53.034  44.698  34.692  1.00  0.00           H  
ATOM     20  N1   A5     1      51.918  43.070  37.049  1.00  0.00           N  
ATOM     21  C2   A5     1      51.642  43.180  38.360  1.00  0.00           C  
ATOM     22  H2   A5     1      51.304  42.231  38.750  1.00  0.00           H  
ATOM     23  N3   A5     1      51.949  44.170  39.205  1.00  0.00           N  
ATOM     24  C4   A5     1      52.646  45.184  38.551  1.00  0.00           C  
ATOM     25  C3'  A5     1      51.917  47.171  42.508  1.00  0.00           C  
ATOM     26  H3'  A5     1      51.038  47.143  43.152  1.00  0.00           H  
ATOM     27  C2'  A5     1      51.613  47.142  41.028  1.00  0.00           C  
ATOM     28  H2'  A5     1      51.074  46.260  40.682  1.00  0.00           H  
ATOM     29  O2'  A5     1      51.327  48.356  40.302  1.00  0.00           O  
ATOM     30 HO2'  A5     1      51.115  48.979  41.001  1.00  0.00           H  
ATOM     31  O3'  A5     1      52.580  48.357  42.862  1.00  0.00           O  
ATOM     32  P     C     2      51.852  49.596  43.548  1.00  0.00           P  
ATOM     33  OP1   C     2      51.846  49.324  44.950  1.00  0.00           O  
ATOM     34  OP2   C     2      50.582  49.770  42.850  1.00  0.00           O  
ATOM     35  O5'   C     2      52.871  50.805  43.110  1.00  0.00           O  
ATOM     36  C5'   C     2      53.902  51.151  44.050  1.00  0.00           C  
ATOM     37  H5'   C     2      54.595  50.319  44.171  1.00  0.00           H  
ATOM     38 H5''   C     2      53.491  51.414  45.025  1.00  0.00           H  
ATOM     39  C4'   C     2      54.977  52.162  43.482  1.00  0.00           C  
ATOM     40  H4'   C     2      55.874  52.047  44.090  1.00  0.00           H  
ATOM     41  O4'   C     2      55.304  51.743  42.191  1.00  0.00           O  
ATOM     42  C1'   C     2      55.168  52.844  41.353  1.00  0.00           C  
ATOM     43  H1'   C     2      56.173  53.261  41.276  1.00  0.00           H  
ATOM     44  N1    C     2      54.729  52.473  39.997  1.00  0.00           N  
ATOM     45  C6    C     2      53.868  51.405  39.823  1.00  0.00           C  
ATOM     46  H6    C     2      53.384  50.942  40.670  1.00  0.00           H  
ATOM     47  C5    C     2      53.486  51.110  38.563  1.00  0.00           C  
ATOM     48  H5    C     2      52.746  50.325  38.516  1.00  0.00           H  
ATOM     49  C4    C     2      53.981  51.840  37.445  1.00  0.00           C  
ATOM     50  N4    C     2      53.893  51.201  36.254  1.00  0.00           N  
ATOM     51  H41   C     2      54.225  51.718  35.452  1.00  0.00           H  
ATOM     52  H42   C     2      53.321  50.376  36.147  1.00  0.00           H  
ATOM     53  N3    C     2      54.951  52.753  37.574  1.00  0.00           N  
ATOM     54  C2    C     2      55.298  53.055  38.848  1.00  0.00           C  
ATOM     55  O2    C     2      56.264  53.786  38.961  1.00  0.00           O  
ATOM     56  C3'   C     2      54.476  53.599  43.500  1.00  0.00           C  
ATOM     57  H3'   C     2      53.566  53.603  44.100  1.00  0.00           H  
ATOM     58  C2'   C     2      54.237  53.884  42.000  1.00  0.00           C  
ATOM     59  H2'   C     2      53.205  53.658  41.730  1.00  0.00           H  
ATOM     60  O2'   C     2      54.681  55.136  41.501  1.00  0.00           O  
ATOM     61 HO2'   C     2      54.045  55.810  41.751  1.00  0.00           H  
ATOM     62  O3'   C     2      55.548  54.365  43.952  1.00  0.00           O  
ATOM     63  P     G     3      55.263  55.641  44.858  1.00  0.00           P  
ATOM     64  OP1   G     3      56.569  56.173  45.234  1.00  0.00           O  
ATOM     65  OP2   G     3      54.407  55.247  46.030  1.00  0.00           O  
ATOM     66  O5'   G     3      54.358  56.706  44.204  1.00  0.00           O  
ATOM     67  C5'   G     3      54.886  57.775  43.485  1.00  0.00           C  
ATOM     68  H5'   G     3      55.574  57.403  42.726  1.00  0.00           H  
ATOM     69 H5''   G     3      55.305  58.463  44.220  1.00  0.00           H  
ATOM     70  C4'   G     3      53.762  58.476  42.719  1.00  0.00           C  
ATOM     71  H4'   G     3      54.261  59.100  41.978  1.00  0.00           H  
ATOM     72  O4'   G     3      52.957  57.528  41.985  1.00  0.00           O  
ATOM     73  C1'   G     3      51.548  57.746  42.255  1.00  0.00           C  
ATOM     74  H1'   G     3      50.951  57.583  41.358  1.00  0.00           H  
ATOM     75  N9    G     3      51.134  56.691  43.217  1.00  0.00           N  
ATOM     76  C8    G     3      51.101  56.787  44.624  1.00  0.00           C  
ATOM     77  H8    G     3      51.311  57.661  45.222  1.00  0.00           H  
ATOM     78  N7    G     3      50.560  55.703  45.177  1.00  0.00           N  
ATOM     79  C5    G     3      50.329  54.808  44.127  1.00  0.00           C  
ATOM     80  C6    G     3      49.869  53.481  44.158  1.00  0.00           C  
ATOM     81  O6    G     3      49.493  52.813  45.114  1.00  0.00           O  
ATOM     82  N1    G     3      49.876  52.827  42.911  1.00  0.00           N  
ATOM     83  H1    G     3      49.810  51.820  42.893  1.00  0.00           H  
ATOM     84  C2    G     3      50.165  53.497  41.740  1.00  0.00           C  
ATOM     85  N2    G     3      50.168  52.766  40.661  1.00  0.00           N  
ATOM     86  H21   G     3      49.679  51.884  40.600  1.00  0.00           H  
ATOM     87  H22   G     3      50.354  53.210  39.773  1.00  0.00           H  
ATOM     88  N3    G     3      50.675  54.756  41.697  1.00  0.00           N  
ATOM     89  C4    G     3      50.667  55.399  42.916  1.00  0.00           C  
ATOM     90  C3'   G     3      52.858  59.316  43.613  1.00  0.00           C  
ATOM     91  H3'   G     3      52.848  58.891  44.617  1.00  0.00           H  
ATOM     92  C2'   G     3      51.510  59.215  42.854  1.00  0.00           C  
ATOM     93  H2'   G     3      50.684  59.230  43.566  1.00  0.00           H  
ATOM     94  O2'   G     3      51.448  60.122  41.791  1.00  0.00           O  
ATOM     95 HO2'   G     3      52.075  59.865  41.111  1.00  0.00           H  
ATOM     96  O3'   G     3      53.226  60.690  43.592  1.00  0.00           O  
ATOM     97  P     A     4      54.514  61.242  44.295  1.00  0.00           P  
ATOM     98  OP1   A     4      54.715  60.560  45.570  1.00  0.00           O  
ATOM     99  OP2   A     4      54.462  62.710  44.359  1.00  0.00           O  
ATOM    100  O5'   A     4      55.627  60.822  43.248  1.00  0.00           O  
ATOM    101  C5'   A     4      55.702  61.267  41.884  1.00  0.00           C  
ATOM    102  H5'   A     4      54.704  61.532  41.533  1.00  0.00           H  
ATOM    103 H5''   A     4      56.146  60.465  41.295  1.00  0.00           H  
ATOM    104  C4'   A     4      56.734  62.463  41.799  1.00  0.00           C  
ATOM    105  H4'   A     4      56.436  63.329  42.389  1.00  0.00           H  
ATOM    106  O4'   A     4      57.997  62.004  42.082  1.00  0.00           O  
ATOM    107  C1'   A     4      58.941  62.238  41.026  1.00  0.00           C  
ATOM    108  H1'   A     4      59.784  62.830  41.383  1.00  0.00           H  
ATOM    109  N9    A     4      59.473  61.012  40.369  1.00  0.00           N  
ATOM    110  C8    A     4      59.270  59.659  40.644  1.00  0.00           C  
ATOM    111  H8    A     4      58.681  59.357  41.498  1.00  0.00           H  
ATOM    112  N7    A     4      60.108  58.869  40.040  1.00  0.00           N  
ATOM    113  C5    A     4      60.697  59.647  39.111  1.00  0.00           C  
ATOM    114  C6    A     4      61.616  59.451  38.035  1.00  0.00           C  
ATOM    115  N6    A     4      62.091  58.309  37.666  1.00  0.00           N  
ATOM    116  H61   A     4      62.738  58.394  36.895  1.00  0.00           H  
ATOM    117  H62   A     4      61.767  57.447  38.080  1.00  0.00           H  
ATOM    118  N1    A     4      62.152  60.473  37.348  1.00  0.00           N  
ATOM    119  C2    A     4      61.821  61.672  37.627  1.00  0.00           C  
ATOM    120  H2    A     4      62.288  62.436  37.023  1.00  0.00           H  
ATOM    121  N3    A     4      61.007  62.037  38.653  1.00  0.00           N  
ATOM    122  C4    A     4      60.480  61.002  39.397  1.00  0.00           C  
ATOM    123  C3'   A     4      56.751  62.885  40.285  1.00  0.00           C  
ATOM    124  H3'   A     4      56.577  62.010  39.658  1.00  0.00           H  
ATOM    125  C2'   A     4      58.252  63.231  40.049  1.00  0.00           C  
ATOM    126  H2'   A     4      58.568  63.045  39.023  1.00  0.00           H  
ATOM    127  O2'   A     4      58.502  64.590  40.444  1.00  0.00           O  
ATOM    128 HO2'   A     4      58.187  64.856  41.311  1.00  0.00           H  
ATOM    129  O3'   A     4      55.970  63.927  39.781  1.00  0.00           O  
ATOM    130  P     G     5      54.759  63.683  38.773  1.00  0.00           P  
ATOM    131  OP1   G     5      53.993  64.904  38.616  1.00  0.00           O  
ATOM    132  OP2   G     5      54.066  62.483  39.288  1.00  0.00           O  
ATOM    133  O5'   G     5      55.486  63.371  37.471  1.00  0.00           O  
ATOM    134  C5'   G     5      56.023  64.416  36.662  1.00  0.00           C  
ATOM    135  H5'   G     5      56.699  65.029  37.257  1.00  0.00           H  
ATOM    136 H5''   G     5      55.238  65.076  36.291  1.00  0.00           H  
ATOM    137  C4'   G     5      56.616  63.847  35.367  1.00  0.00           C  
ATOM    138  H4'   G     5      56.668  64.658  34.641  1.00  0.00           H  
ATOM    139  O4'   G     5      57.973  63.235  35.548  1.00  0.00           O  
ATOM    140  C1'   G     5      57.951  61.981  34.884  1.00  0.00           C  
ATOM    141  H1'   G     5      58.931  61.772  34.455  1.00  0.00           H  
ATOM    142  N9    G     5      57.786  60.843  35.858  1.00  0.00           N  
ATOM    143  C8    G     5      57.577  60.968  37.182  1.00  0.00           C  
ATOM    144  H8    G     5      57.570  61.943  37.647  1.00  0.00           H  
ATOM    145  N7    G     5      57.546  59.792  37.807  1.00  0.00           N  
ATOM    146  C5    G     5      57.865  58.860  36.754  1.00  0.00           C  
ATOM    147  C6    G     5      58.180  57.419  36.810  1.00  0.00           C  
ATOM    148  O6    G     5      58.295  56.700  37.797  1.00  0.00           O  
ATOM    149  N1    G     5      58.605  56.908  35.591  1.00  0.00           N  
ATOM    150  H1    G     5      59.105  56.037  35.699  1.00  0.00           H  
ATOM    151  C2    G     5      58.732  57.610  34.478  1.00  0.00           C  
ATOM    152  N2    G     5      59.262  56.929  33.448  1.00  0.00           N  
ATOM    153  H21   G     5      59.532  55.959  33.376  1.00  0.00           H  
ATOM    154  H22   G     5      59.451  57.452  32.604  1.00  0.00           H  
ATOM    155  N3    G     5      58.432  58.966  34.357  1.00  0.00           N  
ATOM    156  C4    G     5      58.036  59.491  35.595  1.00  0.00           C  
ATOM    157  C3'   G     5      55.753  62.828  34.660  1.00  0.00           C  
ATOM    158  H3'   G     5      55.248  62.278  35.453  1.00  0.00           H  
ATOM    159  C2'   G     5      56.826  62.069  33.832  1.00  0.00           C  
ATOM    160  H2'   G     5      56.373  61.123  33.536  1.00  0.00           H  
ATOM    161  O2'   G     5      57.257  62.786  32.626  1.00  0.00           O  
ATOM    162 HO2'   G     5      56.458  63.236  32.343  1.00  0.00           H  
ATOM    163  O3'   G     5      54.793  63.527  33.840  1.00  0.00           O  
ATOM    164  P     C     6      53.439  62.838  33.583  1.00  0.00           P  
ATOM    165  OP1   C     6      52.602  63.587  32.568  1.00  0.00           O  
ATOM    166  OP2   C     6      52.856  62.528  34.873  1.00  0.00           O  
ATOM    167  O5'   C     6      53.933  61.469  32.902  1.00  0.00           O  
ATOM    168  C5'   C     6      54.263  61.486  31.542  1.00  0.00           C  
ATOM    169  H5'   C     6      55.160  62.098  31.446  1.00  0.00           H  
ATOM    170 H5''   C     6      53.473  61.898  30.915  1.00  0.00           H  
ATOM    171  C4'   C     6      54.487  59.983  31.114  1.00  0.00           C  
ATOM    172  H4'   C     6      54.755  59.930  30.059  1.00  0.00           H  
ATOM    173  O4'   C     6      55.551  59.404  31.886  1.00  0.00           O  
ATOM    174  C1'   C     6      55.274  58.040  31.960  1.00  0.00           C  
ATOM    175  H1'   C     6      56.013  57.398  31.482  1.00  0.00           H  
ATOM    176  N1    C     6      55.085  57.516  33.385  1.00  0.00           N  
ATOM    177  C6    C     6      54.928  58.330  34.483  1.00  0.00           C  
ATOM    178  H6    C     6      54.729  59.370  34.272  1.00  0.00           H  
ATOM    179  C5    C     6      55.087  57.878  35.768  1.00  0.00           C  
ATOM    180  H5    C     6      54.930  58.482  36.649  1.00  0.00           H  
ATOM    181  C4    C     6      55.307  56.468  35.915  1.00  0.00           C  
ATOM    182  N4    C     6      55.349  55.898  37.094  1.00  0.00           N  
ATOM    183  H41   C     6      55.484  54.898  37.054  1.00  0.00           H  
ATOM    184  H42   C     6      55.217  56.347  37.990  1.00  0.00           H  
ATOM    185  N3    C     6      55.515  55.659  34.916  1.00  0.00           N  
ATOM    186  C2    C     6      55.472  56.184  33.643  1.00  0.00           C  
ATOM    187  O2    C     6      55.655  55.413  32.737  1.00  0.00           O  
ATOM    188  C3'   C     6      53.289  59.101  31.417  1.00  0.00           C  
ATOM    189  H3'   C     6      52.908  59.301  32.418  1.00  0.00           H  
ATOM    190  C2'   C     6      53.975  57.734  31.182  1.00  0.00           C  
ATOM    191  H2'   C     6      53.440  56.861  31.556  1.00  0.00           H  
ATOM    192  O2'   C     6      54.328  57.531  29.842  1.00  0.00           O  
ATOM    193 HO2'   C     6      53.593  57.326  29.259  1.00  0.00           H  
ATOM    194  O3'   C     6      52.300  59.311  30.469  1.00  0.00           O  
ATOM    195  P     A     7      50.854  59.179  30.965  1.00  0.00           P  
ATOM    196  OP1   A     7      50.040  59.585  29.813  1.00  0.00           O  
ATOM    197  OP2   A     7      50.645  59.972  32.219  1.00  0.00           O  
ATOM    198  O5'   A     7      50.642  57.628  31.399  1.00  0.00           O  
ATOM    199  C5'   A     7      50.718  56.573  30.500  1.00  0.00           C  
ATOM    200  H5'   A     7      51.699  56.649  30.032  1.00  0.00           H  
ATOM    201 H5''   A     7      49.925  56.645  29.756  1.00  0.00           H  
ATOM    202  C4'   A     7      50.627  55.259  31.204  1.00  0.00           C  
ATOM    203  H4'   A     7      50.565  54.417  30.515  1.00  0.00           H  
ATOM    204  O4'   A     7      51.807  55.015  31.990  1.00  0.00           O  
ATOM    205  C1'   A     7      51.474  54.193  33.124  1.00  0.00           C  
ATOM    206  H1'   A     7      52.129  53.347  33.332  1.00  0.00           H  
ATOM    207  N9    A     7      51.644  54.963  34.379  1.00  0.00           N  
ATOM    208  C8    A     7      52.095  56.276  34.640  1.00  0.00           C  
ATOM    209  H8    A     7      52.313  56.964  33.836  1.00  0.00           H  
ATOM    210  N7    A     7      52.204  56.617  35.897  1.00  0.00           N  
ATOM    211  C5    A     7      51.733  55.435  36.487  1.00  0.00           C  
ATOM    212  C6    A     7      51.558  54.977  37.845  1.00  0.00           C  
ATOM    213  N6    A     7      51.862  55.746  38.934  1.00  0.00           N  
ATOM    214  H61   A     7      51.548  55.422  39.838  1.00  0.00           H  
ATOM    215  H62   A     7      52.187  56.692  38.792  1.00  0.00           H  
ATOM    216  N1    A     7      50.951  53.793  38.159  1.00  0.00           N  
ATOM    217  C2    A     7      50.738  52.947  37.177  1.00  0.00           C  
ATOM    218  H2    A     7      50.378  51.940  37.330  1.00  0.00           H  
ATOM    219  N3    A     7      51.005  53.180  35.891  1.00  0.00           N  
ATOM    220  C4    A     7      51.459  54.445  35.618  1.00  0.00           C  
ATOM    221  C3'   A     7      49.528  55.071  32.107  1.00  0.00           C  
ATOM    222  H3'   A     7      49.247  55.800  32.867  1.00  0.00           H  
ATOM    223  C2'   A     7      50.020  53.816  32.826  1.00  0.00           C  
ATOM    224  H2'   A     7      49.416  53.619  33.711  1.00  0.00           H  
ATOM    225  O2'   A     7      50.057  52.617  32.069  1.00  0.00           O  
ATOM    226 HO2'   A     7      50.093  51.892  32.697  1.00  0.00           H  
ATOM    227  O3'   A     7      48.306  54.739  31.389  1.00  0.00           O  
ATOM    228  P     C     8      46.918  55.202  32.001  1.00  0.00           P  
ATOM    229  OP1   C     8      45.945  55.036  30.944  1.00  0.00           O  
ATOM    230  OP2   C     8      47.140  56.534  32.584  1.00  0.00           O  
ATOM    231  O5'   C     8      46.573  54.311  33.199  1.00  0.00           O  
ATOM    232  C5'   C     8      46.493  52.932  33.132  1.00  0.00           C  
ATOM    233  H5'   C     8      47.361  52.483  32.649  1.00  0.00           H  
ATOM    234 H5''   C     8      45.542  52.666  32.671  1.00  0.00           H  
ATOM    235  C4'   C     8      46.439  52.326  34.498  1.00  0.00           C  
ATOM    236  H4'   C     8      46.254  51.273  34.284  1.00  0.00           H  
ATOM    237  O4'   C     8      47.621  52.425  35.249  1.00  0.00           O  
ATOM    238  C1'   C     8      47.352  52.668  36.590  1.00  0.00           C  
ATOM    239  H1'   C     8      47.963  51.988  37.184  1.00  0.00           H  
ATOM    240  N1    C     8      47.758  54.062  37.022  1.00  0.00           N  
ATOM    241  C6    C     8      48.181  54.978  36.139  1.00  0.00           C  
ATOM    242  H6    C     8      48.295  54.693  35.104  1.00  0.00           H  
ATOM    243  C5    C     8      48.524  56.231  36.487  1.00  0.00           C  
ATOM    244  H5    C     8      48.996  56.898  35.780  1.00  0.00           H  
ATOM    245  C4    C     8      48.265  56.610  37.841  1.00  0.00           C  
ATOM    246  N4    C     8      48.671  57.789  38.351  1.00  0.00           N  
ATOM    247  H41   C     8      48.408  57.993  39.304  1.00  0.00           H  
ATOM    248  H42   C     8      48.877  58.534  37.701  1.00  0.00           H  
ATOM    249  N3    C     8      47.762  55.763  38.680  1.00  0.00           N  
ATOM    250  C2    C     8      47.527  54.454  38.346  1.00  0.00           C  
ATOM    251  O2    C     8      47.095  53.654  39.153  1.00  0.00           O  
ATOM    252  C3'   C     8      45.323  52.855  35.392  1.00  0.00           C  
ATOM    253  H3'   C     8      45.385  53.943  35.359  1.00  0.00           H  
ATOM    254  C2'   C     8      45.854  52.406  36.798  1.00  0.00           C  
ATOM    255  H2'   C     8      45.456  52.985  37.631  1.00  0.00           H  
ATOM    256  O2'   C     8      45.774  51.057  36.998  1.00  0.00           O  
ATOM    257 HO2'   C     8      45.501  50.846  37.894  1.00  0.00           H  
ATOM    258  O3'   C     8      44.180  52.161  34.977  1.00  0.00           O  
ATOM    259  P     G     9      42.768  52.637  35.578  1.00  0.00           P  
ATOM    260  OP1   G     9      41.729  51.933  34.883  1.00  0.00           O  
ATOM    261  OP2   G     9      42.783  54.063  35.552  1.00  0.00           O  
ATOM    262  O5'   G     9      42.641  52.240  37.164  1.00  0.00           O  
ATOM    263  C5'   G     9      42.476  50.933  37.590  1.00  0.00           C  
ATOM    264  H5'   G     9      43.232  50.269  37.173  1.00  0.00           H  
ATOM    265 H5''   G     9      41.470  50.621  37.309  1.00  0.00           H  
ATOM    266  C4'   G     9      42.530  50.811  39.138  1.00  0.00           C  
ATOM    267  H4'   G     9      42.648  49.749  39.350  1.00  0.00           H  
ATOM    268  O4'   G     9      43.657  51.515  39.659  1.00  0.00           O  
ATOM    269  C1'   G     9      43.340  52.066  40.914  1.00  0.00           C  
ATOM    270  H1'   G     9      44.150  51.634  41.503  1.00  0.00           H  
ATOM    271  N9    G     9      43.375  53.473  40.734  1.00  0.00           N  
ATOM    272  C8    G     9      43.494  54.264  39.567  1.00  0.00           C  
ATOM    273  H8    G     9      43.391  53.883  38.562  1.00  0.00           H  
ATOM    274  N7    G     9      43.653  55.533  39.843  1.00  0.00           N  
ATOM    275  C5    G     9      43.560  55.551  41.248  1.00  0.00           C  
ATOM    276  C6    G     9      43.627  56.653  42.168  1.00  0.00           C  
ATOM    277  O6    G     9      43.856  57.822  41.890  1.00  0.00           O  
ATOM    278  N1    G     9      43.359  56.330  43.520  1.00  0.00           N  
ATOM    279  H1    G     9      43.340  57.061  44.217  1.00  0.00           H  
ATOM    280  C2    G     9      43.289  55.030  43.944  1.00  0.00           C  
ATOM    281  N2    G     9      42.796  54.829  45.174  1.00  0.00           N  
ATOM    282  H21   G     9      42.456  55.576  45.761  1.00  0.00           H  
ATOM    283  H22   G     9      42.580  53.871  45.412  1.00  0.00           H  
ATOM    284  N3    G     9      43.228  53.941  43.092  1.00  0.00           N  
ATOM    285  C4    G     9      43.417  54.299  41.748  1.00  0.00           C  
ATOM    286  C3'   G     9      41.280  51.443  39.806  1.00  0.00           C  
ATOM    287  H3'   G     9      41.172  52.487  39.511  1.00  0.00           H  
ATOM    288  C2'   G     9      41.910  51.557  41.230  1.00  0.00           C  
ATOM    289  H2'   G     9      41.344  52.358  41.703  1.00  0.00           H  
ATOM    290  O2'   G     9      42.083  50.279  41.959  1.00  0.00           O  
ATOM    291 HO2'   G     9      42.584  50.499  42.748  1.00  0.00           H  
ATOM    292  O3'   G     9      40.049  50.657  39.749  1.00  0.00           O  
ATOM    293  P     G    10      38.584  51.354  39.846  1.00  0.00           P  
ATOM    294  OP1   G    10      37.560  50.344  39.932  1.00  0.00           O  
ATOM    295  OP2   G    10      38.586  52.469  38.872  1.00  0.00           O  
ATOM    296  O5'   G    10      38.687  51.966  41.261  1.00  0.00           O  
ATOM    297  C5'   G    10      38.776  51.139  42.447  1.00  0.00           C  
ATOM    298  H5'   G    10      39.580  50.420  42.294  1.00  0.00           H  
ATOM    299 H5''   G    10      37.908  50.482  42.497  1.00  0.00           H  
ATOM    300  C4'   G    10      38.782  52.067  43.667  1.00  0.00           C  
ATOM    301  H4'   G    10      38.585  51.376  44.486  1.00  0.00           H  
ATOM    302  O4'   G    10      39.989  52.840  43.881  1.00  0.00           O  
ATOM    303  C1'   G    10      39.647  54.076  44.450  1.00  0.00           C  
ATOM    304  H1'   G    10      40.231  54.407  45.309  1.00  0.00           H  
ATOM    305  N9    G    10      39.927  55.083  43.380  1.00  0.00           N  
ATOM    306  C8    G    10      39.946  54.923  41.975  1.00  0.00           C  
ATOM    307  H8    G    10      39.819  53.951  41.522  1.00  0.00           H  
ATOM    308  N7    G    10      40.071  56.025  41.275  1.00  0.00           N  
ATOM    309  C5    G    10      40.186  56.997  42.336  1.00  0.00           C  
ATOM    310  C6    G    10      40.183  58.434  42.230  1.00  0.00           C  
ATOM    311  O6    G    10      40.015  59.180  41.237  1.00  0.00           O  
ATOM    312  N1    G    10      40.241  58.943  43.495  1.00  0.00           N  
ATOM    313  H1    G    10      40.155  59.948  43.443  1.00  0.00           H  
ATOM    314  C2    G    10      40.255  58.350  44.702  1.00  0.00           C  
ATOM    315  N2    G    10      39.997  59.039  45.728  1.00  0.00           N  
ATOM    316  H21   G    10      39.768  60.006  45.544  1.00  0.00           H  
ATOM    317  H22   G    10      40.019  58.692  46.676  1.00  0.00           H  
ATOM    318  N3    G    10      40.113  57.027  44.819  1.00  0.00           N  
ATOM    319  C4    G    10      40.150  56.416  43.587  1.00  0.00           C  
ATOM    320  C3'   G    10      37.696  53.128  43.673  1.00  0.00           C  
ATOM    321  H3'   G    10      37.769  53.662  42.725  1.00  0.00           H  
ATOM    322  C2'   G    10      38.192  54.059  44.725  1.00  0.00           C  
ATOM    323  H2'   G    10      37.697  55.020  44.582  1.00  0.00           H  
ATOM    324  O2'   G    10      37.967  53.471  45.992  1.00  0.00           O  
ATOM    325 HO2'   G    10      37.134  52.997  45.949  1.00  0.00           H  
ATOM    326  O3'   G    10      36.443  52.631  43.820  1.00  0.00           O  
ATOM    327  P     G    11      35.203  53.345  43.213  1.00  0.00           P  
ATOM    328  OP1   G    11      33.936  52.491  43.309  1.00  0.00           O  
ATOM    329  OP2   G    11      35.422  53.863  41.883  1.00  0.00           O  
ATOM    330  O5'   G    11      35.066  54.585  44.203  1.00  0.00           O  
ATOM    331  C5'   G    11      34.505  54.537  45.604  1.00  0.00           C  
ATOM    332  H5'   G    11      35.014  53.724  46.122  1.00  0.00           H  
ATOM    333 H5''   G    11      33.454  54.252  45.639  1.00  0.00           H  
ATOM    334  C4'   G    11      34.668  55.732  46.472  1.00  0.00           C  
ATOM    335  H4'   G    11      34.431  55.386  47.478  1.00  0.00           H  
ATOM    336  O4'   G    11      35.926  56.355  46.466  1.00  0.00           O  
ATOM    337  C1'   G    11      35.777  57.741  46.267  1.00  0.00           C  
ATOM    338  H1'   G    11      36.403  58.321  46.944  1.00  0.00           H  
ATOM    339  N9    G    11      36.129  58.237  44.998  1.00  0.00           N  
ATOM    340  C8    G    11      36.237  57.422  43.897  1.00  0.00           C  
ATOM    341  H8    G    11      36.173  56.344  43.922  1.00  0.00           H  
ATOM    342  N7    G    11      36.546  58.125  42.820  1.00  0.00           N  
ATOM    343  C5    G    11      36.609  59.445  43.211  1.00  0.00           C  
ATOM    344  C6    G    11      36.769  60.641  42.446  1.00  0.00           C  
ATOM    345  O6    G    11      37.048  60.742  41.287  1.00  0.00           O  
ATOM    346  N1    G    11      36.519  61.731  43.152  1.00  0.00           N  
ATOM    347  H1    G    11      36.544  62.618  42.670  1.00  0.00           H  
ATOM    348  C2    G    11      36.252  61.768  44.509  1.00  0.00           C  
ATOM    349  N2    G    11      35.973  62.934  45.081  1.00  0.00           N  
ATOM    350  H21   G    11      36.002  63.774  44.522  1.00  0.00           H  
ATOM    351  H22   G    11      35.318  62.947  45.850  1.00  0.00           H  
ATOM    352  N3    G    11      36.009  60.686  45.259  1.00  0.00           N  
ATOM    353  C4    G    11      36.224  59.532  44.530  1.00  0.00           C  
ATOM    354  C3'   G    11      33.711  56.816  46.075  1.00  0.00           C  
ATOM    355  H3'   G    11      33.839  56.814  44.993  1.00  0.00           H  
ATOM    356  C2'   G    11      34.365  58.096  46.665  1.00  0.00           C  
ATOM    357  H2'   G    11      34.036  59.046  46.245  1.00  0.00           H  
ATOM    358  O2'   G    11      34.235  58.073  48.053  1.00  0.00           O  
ATOM    359 HO2'   G    11      33.423  57.630  48.309  1.00  0.00           H  
ATOM    360  O3'   G    11      32.426  56.543  46.495  1.00  0.00           O  
ATOM    361  P     G    12      31.120  56.967  45.632  1.00  0.00           P  
ATOM    362  OP1   G    12      29.942  56.407  46.237  1.00  0.00           O  
ATOM    363  OP2   G    12      31.389  56.757  44.177  1.00  0.00           O  
ATOM    364  O5'   G    12      30.941  58.538  45.746  1.00  0.00           O  
ATOM    365  C5'   G    12      30.637  59.272  46.920  1.00  0.00           C  
ATOM    366  H5'   G    12      31.029  58.729  47.780  1.00  0.00           H  
ATOM    367 H5''   G    12      29.553  59.249  47.034  1.00  0.00           H  
ATOM    368  C4'   G    12      30.958  60.752  46.761  1.00  0.00           C  
ATOM    369  H4'   G    12      30.790  61.360  47.650  1.00  0.00           H  
ATOM    370  O4'   G    12      32.298  60.904  46.290  1.00  0.00           O  
ATOM    371  C1'   G    12      32.344  62.046  45.412  1.00  0.00           C  
ATOM    372  H1'   G    12      32.945  62.897  45.731  1.00  0.00           H  
ATOM    373  N9    G    12      32.753  61.717  44.048  1.00  0.00           N  
ATOM    374  C8    G    12      32.698  60.488  43.439  1.00  0.00           C  
ATOM    375  H8    G    12      32.473  59.590  43.995  1.00  0.00           H  
ATOM    376  N7    G    12      33.067  60.566  42.177  1.00  0.00           N  
ATOM    377  C5    G    12      33.286  61.893  41.931  1.00  0.00           C  
ATOM    378  C6    G    12      33.576  62.583  40.760  1.00  0.00           C  
ATOM    379  O6    G    12      33.890  62.124  39.681  1.00  0.00           O  
ATOM    380  N1    G    12      33.592  63.944  40.930  1.00  0.00           N  
ATOM    381  H1    G    12      33.993  64.515  40.200  1.00  0.00           H  
ATOM    382  C2    G    12      33.252  64.598  42.101  1.00  0.00           C  
ATOM    383  N2    G    12      33.263  65.947  42.005  1.00  0.00           N  
ATOM    384  H21   G    12      33.477  66.293  41.081  1.00  0.00           H  
ATOM    385  H22   G    12      32.972  66.613  42.706  1.00  0.00           H  
ATOM    386  N3    G    12      32.883  64.010  43.257  1.00  0.00           N  
ATOM    387  C4    G    12      33.041  62.647  43.081  1.00  0.00           C  
ATOM    388  C3'   G    12      30.114  61.436  45.760  1.00  0.00           C  
ATOM    389  H3'   G    12      30.032  60.748  44.919  1.00  0.00           H  
ATOM    390  C2'   G    12      30.887  62.666  45.323  1.00  0.00           C  
ATOM    391  H2'   G    12      30.568  62.946  44.319  1.00  0.00           H  
ATOM    392  O2'   G    12      30.748  63.675  46.244  1.00  0.00           O  
ATOM    393 HO2'   G    12      29.824  63.528  46.460  1.00  0.00           H  
ATOM    394  O3'   G    12      28.782  61.674  46.315  1.00  0.00           O  
ATOM    395  P     C    13      27.461  61.496  45.493  1.00  0.00           P  
ATOM    396  OP1   C    13      26.435  61.617  46.467  1.00  0.00           O  
ATOM    397  OP2   C    13      27.486  60.226  44.722  1.00  0.00           O  
ATOM    398  O5'   C    13      27.358  62.780  44.513  1.00  0.00           O  
ATOM    399  C5'   C    13      27.181  64.031  45.067  1.00  0.00           C  
ATOM    400  H5'   C    13      27.819  64.114  45.947  1.00  0.00           H  
ATOM    401 H5''   C    13      26.162  64.057  45.452  1.00  0.00           H  
ATOM    402  C4'   C    13      27.447  65.204  44.125  1.00  0.00           C  
ATOM    403  H4'   C    13      27.304  66.070  44.770  1.00  0.00           H  
ATOM    404  O4'   C    13      28.843  65.253  43.805  1.00  0.00           O  
ATOM    405  C1'   C    13      28.971  65.962  42.583  1.00  0.00           C  
ATOM    406  H1'   C    13      29.711  66.763  42.590  1.00  0.00           H  
ATOM    407  N1    C    13      29.359  64.962  41.521  1.00  0.00           N  
ATOM    408  C6    C    13      29.201  63.565  41.696  1.00  0.00           C  
ATOM    409  H6    C    13      28.824  63.254  42.659  1.00  0.00           H  
ATOM    410  C5    C    13      29.684  62.683  40.823  1.00  0.00           C  
ATOM    411  H5    C    13      29.551  61.639  41.063  1.00  0.00           H  
ATOM    412  C4    C    13      30.318  63.202  39.687  1.00  0.00           C  
ATOM    413  N4    C    13      31.005  62.462  38.938  1.00  0.00           N  
ATOM    414  H41   C    13      31.614  63.022  38.358  1.00  0.00           H  
ATOM    415  H42   C    13      30.997  61.456  39.025  1.00  0.00           H  
ATOM    416  N3    C    13      30.482  64.442  39.438  1.00  0.00           N  
ATOM    417  C2    C    13      30.021  65.391  40.318  1.00  0.00           C  
ATOM    418  O2    C    13      30.131  66.583  40.128  1.00  0.00           O  
ATOM    419  C3'   C    13      26.642  65.398  42.883  1.00  0.00           C  
ATOM    420  H3'   C    13      26.545  64.456  42.344  1.00  0.00           H  
ATOM    421  C2'   C    13      27.528  66.394  42.244  1.00  0.00           C  
ATOM    422  H2'   C    13      27.372  66.403  41.165  1.00  0.00           H  
ATOM    423  O2'   C    13      27.431  67.718  42.693  1.00  0.00           O  
ATOM    424 HO2'   C    13      26.516  67.826  42.963  1.00  0.00           H  
ATOM    425  O3'   C    13      25.394  65.950  43.153  1.00  0.00           O  
ATOM    426  P     U    14      24.199  65.827  42.122  1.00  0.00           P  
ATOM    427  OP1   U    14      22.990  66.466  42.642  1.00  0.00           O  
ATOM    428  OP2   U    14      24.104  64.414  41.733  1.00  0.00           O  
ATOM    429  O5'   U    14      24.588  66.539  40.759  1.00  0.00           O  
ATOM    430  C5'   U    14      24.637  67.934  40.681  1.00  0.00           C  
ATOM    431  H5'   U    14      25.321  68.329  41.432  1.00  0.00           H  
ATOM    432 H5''   U    14      23.637  68.244  40.984  1.00  0.00           H  
ATOM    433  C4'   U    14      25.040  68.567  39.287  1.00  0.00           C  
ATOM    434  H4'   U    14      24.753  69.616  39.366  1.00  0.00           H  
ATOM    435  O4'   U    14      26.463  68.594  39.091  1.00  0.00           O  
ATOM    436  C1'   U    14      26.667  68.240  37.682  1.00  0.00           C  
ATOM    437  H1'   U    14      27.411  68.875  37.201  1.00  0.00           H  
ATOM    438  N1    U    14      27.086  66.817  37.473  1.00  0.00           N  
ATOM    439  C6    U    14      26.964  65.845  38.455  1.00  0.00           C  
ATOM    440  H6    U    14      26.412  66.124  39.341  1.00  0.00           H  
ATOM    441  C5    U    14      27.508  64.601  38.293  1.00  0.00           C  
ATOM    442  H5    U    14      27.379  63.764  38.963  1.00  0.00           H  
ATOM    443  C4    U    14      28.163  64.246  37.055  1.00  0.00           C  
ATOM    444  O4    U    14      28.645  63.148  36.810  1.00  0.00           O  
ATOM    445  N3    U    14      28.220  65.229  36.129  1.00  0.00           N  
ATOM    446  H3    U    14      28.642  64.891  35.276  1.00  0.00           H  
ATOM    447  C2    U    14      27.787  66.525  36.276  1.00  0.00           C  
ATOM    448  O2    U    14      27.931  67.312  35.295  1.00  0.00           O  
ATOM    449  C3'   U    14      24.372  67.936  38.044  1.00  0.00           C  
ATOM    450  H3'   U    14      24.330  66.873  38.284  1.00  0.00           H  
ATOM    451  C2'   U    14      25.316  68.434  36.940  1.00  0.00           C  
ATOM    452  H2'   U    14      25.251  67.786  36.067  1.00  0.00           H  
ATOM    453  O2'   U    14      25.066  69.808  36.549  1.00  0.00           O  
ATOM    454 HO2'   U    14      24.230  70.179  36.842  1.00  0.00           H  
ATOM    455  O3'   U    14      23.066  68.406  37.893  1.00  0.00           O  
ATOM    456  P     C    15      21.841  67.506  37.410  1.00  0.00           P  
ATOM    457  OP1   C    15      20.683  68.434  37.346  1.00  0.00           O  
ATOM    458  OP2   C    15      21.797  66.332  38.301  1.00  0.00           O  
ATOM    459  O5'   C    15      22.382  67.013  36.023  1.00  0.00           O  
ATOM    460  C5'   C    15      22.530  68.000  35.003  1.00  0.00           C  
ATOM    461  H5'   C    15      23.128  68.856  35.316  1.00  0.00           H  
ATOM    462 H5''   C    15      21.593  68.466  34.698  1.00  0.00           H  
ATOM    463  C4'   C    15      23.188  67.324  33.785  1.00  0.00           C  
ATOM    464  H4'   C    15      23.303  68.076  33.004  1.00  0.00           H  
ATOM    465  O4'   C    15      24.580  66.872  33.818  1.00  0.00           O  
ATOM    466  C1'   C    15      24.794  65.818  32.939  1.00  0.00           C  
ATOM    467  H1'   C    15      25.546  66.000  32.172  1.00  0.00           H  
ATOM    468  N1    C    15      25.141  64.625  33.727  1.00  0.00           N  
ATOM    469  C6    C    15      24.782  64.444  35.053  1.00  0.00           C  
ATOM    470  H6    C    15      24.207  65.163  35.618  1.00  0.00           H  
ATOM    471  C5    C    15      25.236  63.351  35.743  1.00  0.00           C  
ATOM    472  H5    C    15      24.923  63.257  36.772  1.00  0.00           H  
ATOM    473  C4    C    15      26.036  62.356  35.035  1.00  0.00           C  
ATOM    474  N4    C    15      26.394  61.257  35.645  1.00  0.00           N  
ATOM    475  H41   C    15      26.972  60.559  35.199  1.00  0.00           H  
ATOM    476  H42   C    15      26.127  61.014  36.588  1.00  0.00           H  
ATOM    477  N3    C    15      26.248  62.408  33.734  1.00  0.00           N  
ATOM    478  C2    C    15      25.893  63.579  33.115  1.00  0.00           C  
ATOM    479  O2    C    15      26.056  63.616  31.914  1.00  0.00           O  
ATOM    480  C3'   C    15      22.420  66.167  33.208  1.00  0.00           C  
ATOM    481  H3'   C    15      22.110  65.567  34.063  1.00  0.00           H  
ATOM    482  C2'   C    15      23.398  65.577  32.235  1.00  0.00           C  
ATOM    483  H2'   C    15      23.163  64.527  32.065  1.00  0.00           H  
ATOM    484  O2'   C    15      23.503  66.305  31.046  1.00  0.00           O  
ATOM    485 HO2'   C    15      23.576  65.700  30.304  1.00  0.00           H  
ATOM    486  O3'   C    15      21.156  66.570  32.594  1.00  0.00           O  
ATOM    487  P     U    16      20.099  65.509  32.291  1.00  0.00           P  
ATOM    488  OP1   U    16      18.916  66.274  31.817  1.00  0.00           O  
ATOM    489  OP2   U    16      19.870  64.538  33.390  1.00  0.00           O  
ATOM    490  O5'   U    16      20.768  64.595  31.176  1.00  0.00           O  
ATOM    491  C5'   U    16      20.650  64.907  29.798  1.00  0.00           C  
ATOM    492  H5'   U    16      21.106  65.892  29.696  1.00  0.00           H  
ATOM    493 H5''   U    16      19.616  65.007  29.468  1.00  0.00           H  
ATOM    494  C4'   U    16      21.402  63.846  28.979  1.00  0.00           C  
ATOM    495  H4'   U    16      21.397  64.206  27.950  1.00  0.00           H  
ATOM    496  O4'   U    16      22.633  63.685  29.433  1.00  0.00           O  
ATOM    497  C1'   U    16      23.081  62.327  29.109  1.00  0.00           C  
ATOM    498  H1'   U    16      23.891  62.455  28.391  1.00  0.00           H  
ATOM    499  N1    U    16      23.467  61.558  30.406  1.00  0.00           N  
ATOM    500  C6    U    16      22.909  61.865  31.601  1.00  0.00           C  
ATOM    501  H6    U    16      22.303  62.744  31.758  1.00  0.00           H  
ATOM    502  C5    U    16      23.348  61.202  32.689  1.00  0.00           C  
ATOM    503  H5    U    16      22.966  61.552  33.636  1.00  0.00           H  
ATOM    504  C4    U    16      24.320  60.130  32.592  1.00  0.00           C  
ATOM    505  O4    U    16      24.693  59.454  33.567  1.00  0.00           O  
ATOM    506  N3    U    16      24.856  59.875  31.371  1.00  0.00           N  
ATOM    507  H3    U    16      25.620  59.216  31.320  1.00  0.00           H  
ATOM    508  C2    U    16      24.371  60.501  30.252  1.00  0.00           C  
ATOM    509  O2    U    16      24.771  60.232  29.141  1.00  0.00           O  
ATOM    510  C3'   U    16      20.798  62.424  29.058  1.00  0.00           C  
ATOM    511  H3'   U    16      20.701  62.060  30.081  1.00  0.00           H  
ATOM    512  C2'   U    16      21.919  61.654  28.384  1.00  0.00           C  
ATOM    513  H2'   U    16      21.785  60.580  28.513  1.00  0.00           H  
ATOM    514  O2'   U    16      22.003  61.955  26.967  1.00  0.00           O  
ATOM    515 HO2'   U    16      21.072  61.996  26.737  1.00  0.00           H  
ATOM    516  O3'   U    16      19.580  62.281  28.357  1.00  0.00           O  
ATOM    517  P     A    17      18.397  61.304  28.946  1.00  0.00           P  
ATOM    518  OP1   A    17      17.279  61.534  28.043  1.00  0.00           O  
ATOM    519  OP2   A    17      18.273  61.428  30.382  1.00  0.00           O  
ATOM    520  O5'   A    17      18.976  59.824  28.698  1.00  0.00           O  
ATOM    521  C5'   A    17      19.102  59.293  27.351  1.00  0.00           C  
ATOM    522  H5'   A    17      19.735  60.017  26.837  1.00  0.00           H  
ATOM    523 H5''   A    17      18.116  59.275  26.887  1.00  0.00           H  
ATOM    524  C4'   A    17      19.884  58.013  27.238  1.00  0.00           C  
ATOM    525  H4'   A    17      20.040  57.841  26.173  1.00  0.00           H  
ATOM    526  O4'   A    17      21.138  58.318  27.755  1.00  0.00           O  
ATOM    527  C1'   A    17      21.685  57.217  28.371  1.00  0.00           C  
ATOM    528  H1'   A    17      22.662  56.900  28.006  1.00  0.00           H  
ATOM    529  N9    A    17      21.673  57.264  29.830  1.00  0.00           N  
ATOM    530  C8    A    17      21.292  58.231  30.674  1.00  0.00           C  
ATOM    531  H8    A    17      20.717  59.079  30.333  1.00  0.00           H  
ATOM    532  N7    A    17      21.675  58.102  31.917  1.00  0.00           N  
ATOM    533  C5    A    17      22.326  56.893  31.911  1.00  0.00           C  
ATOM    534  C6    A    17      22.914  55.991  32.866  1.00  0.00           C  
ATOM    535  N6    A    17      23.116  56.292  34.166  1.00  0.00           N  
ATOM    536  H61   A    17      23.700  55.705  34.743  1.00  0.00           H  
ATOM    537  H62   A    17      22.811  57.201  34.482  1.00  0.00           H  
ATOM    538  N1    A    17      23.511  54.850  32.422  1.00  0.00           N  
ATOM    539  C2    A    17      23.362  54.481  31.182  1.00  0.00           C  
ATOM    540  H2    A    17      23.735  53.507  30.901  1.00  0.00           H  
ATOM    541  N3    A    17      22.720  55.180  30.247  1.00  0.00           N  
ATOM    542  C4    A    17      22.268  56.362  30.619  1.00  0.00           C  
ATOM    543  C3'   A    17      19.320  56.809  27.898  1.00  0.00           C  
ATOM    544  H3'   A    17      18.891  57.048  28.871  1.00  0.00           H  
ATOM    545  C2'   A    17      20.675  56.048  27.982  1.00  0.00           C  
ATOM    546  H2'   A    17      20.601  55.305  28.775  1.00  0.00           H  
ATOM    547  O2'   A    17      21.001  55.543  26.673  1.00  0.00           O  
ATOM    548 HO2'   A    17      20.195  55.100  26.397  1.00  0.00           H  
ATOM    549  O3'   A    17      18.359  56.238  26.967  1.00  0.00           O  
ATOM    550  P     G    18      17.305  55.215  27.495  1.00  0.00           P  
ATOM    551  OP1   G    18      16.444  54.782  26.395  1.00  0.00           O  
ATOM    552  OP2   G    18      16.673  55.772  28.652  1.00  0.00           O  
ATOM    553  O5'   G    18      18.155  54.000  28.017  1.00  0.00           O  
ATOM    554  C5'   G    18      18.728  53.059  27.049  1.00  0.00           C  
ATOM    555  H5'   G    18      19.268  53.710  26.361  1.00  0.00           H  
ATOM    556 H5''   G    18      17.842  52.631  26.580  1.00  0.00           H  
ATOM    557  C4'   G    18      19.558  51.952  27.714  1.00  0.00           C  
ATOM    558  H4'   G    18      20.164  51.378  27.012  1.00  0.00           H  
ATOM    559  O4'   G    18      20.450  52.572  28.570  1.00  0.00           O  
ATOM    560  C1'   G    18      20.565  51.768  29.746  1.00  0.00           C  
ATOM    561  H1'   G    18      21.563  51.329  29.751  1.00  0.00           H  
ATOM    562  N9    G    18      20.334  52.714  30.935  1.00  0.00           N  
ATOM    563  C8    G    18      19.668  53.906  31.004  1.00  0.00           C  
ATOM    564  H8    G    18      19.226  54.287  30.096  1.00  0.00           H  
ATOM    565  N7    G    18      19.745  54.468  32.228  1.00  0.00           N  
ATOM    566  C5    G    18      20.473  53.547  33.044  1.00  0.00           C  
ATOM    567  C6    G    18      20.983  53.451  34.415  1.00  0.00           C  
ATOM    568  O6    G    18      20.802  54.261  35.403  1.00  0.00           O  
ATOM    569  N1    G    18      21.700  52.326  34.677  1.00  0.00           N  
ATOM    570  H1    G    18      22.063  52.264  35.617  1.00  0.00           H  
ATOM    571  C2    G    18      21.909  51.306  33.819  1.00  0.00           C  
ATOM    572  N2    G    18      22.433  50.187  34.281  1.00  0.00           N  
ATOM    573  H21   G    18      22.546  50.147  35.284  1.00  0.00           H  
ATOM    574  H22   G    18      22.596  49.398  33.672  1.00  0.00           H  
ATOM    575  N3    G    18      21.581  51.401  32.543  1.00  0.00           N  
ATOM    576  C4    G    18      20.935  52.543  32.182  1.00  0.00           C  
ATOM    577  C3'   G    18      18.636  51.054  28.571  1.00  0.00           C  
ATOM    578  H3'   G    18      17.991  51.738  29.122  1.00  0.00           H  
ATOM    579  C2'   G    18      19.609  50.547  29.674  1.00  0.00           C  
ATOM    580  H2'   G    18      19.072  50.483  30.620  1.00  0.00           H  
ATOM    581  O2'   G    18      20.456  49.489  29.164  1.00  0.00           O  
ATOM    582 HO2'   G    18      20.303  48.729  29.729  1.00  0.00           H  
ATOM    583  O3'   G    18      17.998  49.981  27.838  1.00  0.00           O  
ATOM    584  P     U    19      16.574  49.416  28.264  1.00  0.00           P  
ATOM    585  OP1   U    19      16.044  48.584  27.181  1.00  0.00           O  
ATOM    586  OP2   U    19      15.778  50.603  28.614  1.00  0.00           O  
ATOM    587  O5'   U    19      16.886  48.469  29.567  1.00  0.00           O  
ATOM    588  C5'   U    19      17.507  47.233  29.421  1.00  0.00           C  
ATOM    589  H5'   U    19      18.370  47.442  28.789  1.00  0.00           H  
ATOM    590 H5''   U    19      16.890  46.439  28.999  1.00  0.00           H  
ATOM    591  C4'   U    19      18.177  46.632  30.692  1.00  0.00           C  
ATOM    592  H4'   U    19      18.706  45.715  30.431  1.00  0.00           H  
ATOM    593  O4'   U    19      19.043  47.655  31.312  1.00  0.00           O  
ATOM    594  C1'   U    19      19.126  47.465  32.714  1.00  0.00           C  
ATOM    595  H1'   U    19      20.154  47.221  32.981  1.00  0.00           H  
ATOM    596  N1    U    19      18.729  48.657  33.487  1.00  0.00           N  
ATOM    597  C6    U    19      17.984  49.601  32.892  1.00  0.00           C  
ATOM    598  H6    U    19      17.516  49.418  31.936  1.00  0.00           H  
ATOM    599  C5    U    19      17.871  50.812  33.562  1.00  0.00           C  
ATOM    600  H5    U    19      17.309  51.603  33.090  1.00  0.00           H  
ATOM    601  C4    U    19      18.530  51.115  34.794  1.00  0.00           C  
ATOM    602  O4    U    19      18.549  52.199  35.363  1.00  0.00           O  
ATOM    603  N3    U    19      19.230  50.061  35.340  1.00  0.00           N  
ATOM    604  H3    U    19      19.608  50.194  36.268  1.00  0.00           H  
ATOM    605  C2    U    19      19.400  48.884  34.723  1.00  0.00           C  
ATOM    606  O2    U    19      20.161  48.054  35.218  1.00  0.00           O  
ATOM    607  C3'   U    19      17.193  46.254  31.726  1.00  0.00           C  
ATOM    608  H3'   U    19      16.549  47.134  31.736  1.00  0.00           H  
ATOM    609  C2'   U    19      18.191  46.296  32.851  1.00  0.00           C  
ATOM    610  H2'   U    19      17.754  46.333  33.849  1.00  0.00           H  
ATOM    611  O2'   U    19      19.031  45.093  32.914  1.00  0.00           O  
ATOM    612 HO2'   U    19      18.414  44.383  33.104  1.00  0.00           H  
ATOM    613  O3'   U    19      16.526  45.012  31.659  1.00  0.00           O  
ATOM    614  P     G    20      15.692  44.445  32.928  1.00  0.00           P  
ATOM    615  OP1   G    20      15.084  45.642  33.542  1.00  0.00           O  
ATOM    616  OP2   G    20      16.628  43.663  33.800  1.00  0.00           O  
ATOM    617  O5'   G    20      14.564  43.433  32.330  1.00  0.00           O  
ATOM    618  C5'   G    20      13.359  43.836  31.742  1.00  0.00           C  
ATOM    619  H5'   G    20      13.270  44.916  31.625  1.00  0.00           H  
ATOM    620 H5''   G    20      12.510  43.585  32.378  1.00  0.00           H  
ATOM    621  C4'   G    20      13.135  43.159  30.332  1.00  0.00           C  
ATOM    622  H4'   G    20      12.138  43.333  29.928  1.00  0.00           H  
ATOM    623  O4'   G    20      14.011  43.753  29.447  1.00  0.00           O  
ATOM    624  C1'   G    20      14.892  42.759  28.871  1.00  0.00           C  
ATOM    625  H1'   G    20      14.453  42.398  27.942  1.00  0.00           H  
ATOM    626  N9    G    20      16.159  43.390  28.571  1.00  0.00           N  
ATOM    627  C8    G    20      17.246  43.448  29.388  1.00  0.00           C  
ATOM    628  H8    G    20      17.301  43.203  30.438  1.00  0.00           H  
ATOM    629  N7    G    20      18.228  44.054  28.814  1.00  0.00           N  
ATOM    630  C5    G    20      17.823  44.291  27.486  1.00  0.00           C  
ATOM    631  C6    G    20      18.528  44.881  26.372  1.00  0.00           C  
ATOM    632  O6    G    20      19.595  45.440  26.337  1.00  0.00           O  
ATOM    633  N1    G    20      17.753  44.920  25.220  1.00  0.00           N  
ATOM    634  H1    G    20      18.067  45.365  24.369  1.00  0.00           H  
ATOM    635  C2    G    20      16.474  44.514  25.144  1.00  0.00           C  
ATOM    636  N2    G    20      15.865  44.529  24.011  1.00  0.00           N  
ATOM    637  H21   G    20      16.187  45.108  23.248  1.00  0.00           H  
ATOM    638  H22   G    20      14.869  44.365  24.038  1.00  0.00           H  
ATOM    639  N3    G    20      15.862  43.902  26.098  1.00  0.00           N  
ATOM    640  C4    G    20      16.525  43.873  27.296  1.00  0.00           C  
ATOM    641  C3'   G    20      13.373  41.670  30.381  1.00  0.00           C  
ATOM    642  H3'   G    20      13.511  41.431  31.435  1.00  0.00           H  
ATOM    643  C2'   G    20      14.837  41.648  29.863  1.00  0.00           C  
ATOM    644  H2'   G    20      15.414  41.900  30.753  1.00  0.00           H  
ATOM    645  O2'   G    20      15.358  40.431  29.370  1.00  0.00           O  
ATOM    646 HO2'   G    20      15.255  39.727  30.014  1.00  0.00           H  
ATOM    647  O3'   G    20      12.478  40.805  29.623  1.00  0.00           O  
ATOM    648  P     A    21      11.734  39.646  30.360  1.00  0.00           P  
ATOM    649  OP1   A    21      11.503  40.099  31.717  1.00  0.00           O  
ATOM    650  OP2   A    21      12.395  38.414  29.945  1.00  0.00           O  
ATOM    651  O5'   A    21      10.300  39.653  29.649  1.00  0.00           O  
ATOM    652  C5'   A    21      10.072  39.441  28.228  1.00  0.00           C  
ATOM    653  H5'   A    21      10.184  38.370  28.060  1.00  0.00           H  
ATOM    654 H5''   A    21      10.781  39.991  27.608  1.00  0.00           H  
ATOM    655  C4'   A    21       8.668  39.731  27.812  1.00  0.00           C  
ATOM    656  H4'   A    21       8.611  39.683  26.724  1.00  0.00           H  
ATOM    657  O4'   A    21       7.723  38.807  28.375  1.00  0.00           O  
ATOM    658  C1'   A    21       6.533  39.445  28.749  1.00  0.00           C  
ATOM    659  H1'   A    21       5.737  38.805  28.367  1.00  0.00           H  
ATOM    660  N9    A    21       6.562  39.491  30.247  1.00  0.00           N  
ATOM    661  C8    A    21       7.493  38.936  31.086  1.00  0.00           C  
ATOM    662  H8    A    21       8.356  38.390  30.735  1.00  0.00           H  
ATOM    663  N7    A    21       7.227  39.148  32.330  1.00  0.00           N  
ATOM    664  C5    A    21       5.949  39.879  32.249  1.00  0.00           C  
ATOM    665  C6    A    21       5.181  40.511  33.262  1.00  0.00           C  
ATOM    666  N6    A    21       5.300  40.445  34.557  1.00  0.00           N  
ATOM    667  H61   A    21       4.638  40.935  35.141  1.00  0.00           H  
ATOM    668  H62   A    21       6.066  40.015  35.056  1.00  0.00           H  
ATOM    669  N1    A    21       4.079  41.189  32.890  1.00  0.00           N  
ATOM    670  C2    A    21       3.820  41.240  31.583  1.00  0.00           C  
ATOM    671  H2    A    21       2.946  41.837  31.366  1.00  0.00           H  
ATOM    672  N3    A    21       4.434  40.660  30.568  1.00  0.00           N  
ATOM    673  C4    A    21       5.529  40.054  30.980  1.00  0.00           C  
ATOM    674  C3'   A    21       8.078  41.067  28.272  1.00  0.00           C  
ATOM    675  H3'   A    21       8.385  41.209  29.308  1.00  0.00           H  
ATOM    676  C2'   A    21       6.583  40.848  28.162  1.00  0.00           C  
ATOM    677  H2'   A    21       6.025  41.499  28.835  1.00  0.00           H  
ATOM    678  O2'   A    21       6.223  40.899  26.784  1.00  0.00           O  
ATOM    679 HO2'   A    21       6.251  41.832  26.559  1.00  0.00           H  
ATOM    680  O3'   A    21       8.536  42.129  27.376  1.00  0.00           O  
ATOM    681  P     U    22       8.878  43.650  27.865  1.00  0.00           P  
ATOM    682  OP1   U    22       9.443  44.351  26.652  1.00  0.00           O  
ATOM    683  OP2   U    22       9.717  43.608  29.099  1.00  0.00           O  
ATOM    684  O5'   U    22       7.413  44.181  28.216  1.00  0.00           O  
ATOM    685  C5'   U    22       6.621  44.663  27.154  1.00  0.00           C  
ATOM    686  H5'   U    22       6.481  43.888  26.400  1.00  0.00           H  
ATOM    687 H5''   U    22       7.183  45.412  26.597  1.00  0.00           H  
ATOM    688  C4'   U    22       5.267  45.339  27.545  1.00  0.00           C  
ATOM    689  H4'   U    22       4.835  45.678  26.603  1.00  0.00           H  
ATOM    690  O4'   U    22       4.317  44.583  28.255  1.00  0.00           O  
ATOM    691  C1'   U    22       3.619  45.340  29.206  1.00  0.00           C  
ATOM    692  H1'   U    22       2.540  45.212  29.123  1.00  0.00           H  
ATOM    693  N1    U    22       4.036  44.847  30.618  1.00  0.00           N  
ATOM    694  C6    U    22       5.242  44.209  30.836  1.00  0.00           C  
ATOM    695  H6    U    22       5.774  44.028  29.914  1.00  0.00           H  
ATOM    696  C5    U    22       5.669  43.859  32.077  1.00  0.00           C  
ATOM    697  H5    U    22       6.556  43.249  32.170  1.00  0.00           H  
ATOM    698  C4    U    22       4.856  44.110  33.215  1.00  0.00           C  
ATOM    699  O4    U    22       5.167  43.876  34.379  1.00  0.00           O  
ATOM    700  N3    U    22       3.683  44.834  32.985  1.00  0.00           N  
ATOM    701  H3    U    22       3.086  44.903  33.797  1.00  0.00           H  
ATOM    702  C2    U    22       3.221  45.178  31.783  1.00  0.00           C  
ATOM    703  O2    U    22       2.156  45.791  31.694  1.00  0.00           O  
ATOM    704  C3'   U    22       5.488  46.554  28.425  1.00  0.00           C  
ATOM    705  H3'   U    22       6.202  46.266  29.196  1.00  0.00           H  
ATOM    706  C2'   U    22       4.037  46.845  28.992  1.00  0.00           C  
ATOM    707  H2'   U    22       4.152  47.397  29.924  1.00  0.00           H  
ATOM    708  O2'   U    22       3.207  47.445  28.078  1.00  0.00           O  
ATOM    709 HO2'   U    22       3.707  47.942  27.426  1.00  0.00           H  
ATOM    710  O3'   U    22       5.941  47.789  27.775  1.00  0.00           O  
ATOM    711  P     G    23       6.749  48.829  28.666  1.00  0.00           P  
ATOM    712  OP1   G    23       7.211  49.860  27.684  1.00  0.00           O  
ATOM    713  OP2   G    23       7.760  48.135  29.545  1.00  0.00           O  
ATOM    714  O5'   G    23       5.759  49.627  29.685  1.00  0.00           O  
ATOM    715  C5'   G    23       4.661  50.462  29.281  1.00  0.00           C  
ATOM    716  H5'   G    23       4.171  49.770  28.597  1.00  0.00           H  
ATOM    717 H5''   G    23       5.049  51.428  28.957  1.00  0.00           H  
ATOM    718  C4'   G    23       3.682  50.710  30.405  1.00  0.00           C  
ATOM    719  H4'   G    23       2.860  51.323  30.034  1.00  0.00           H  
ATOM    720  O4'   G    23       3.188  49.360  30.817  1.00  0.00           O  
ATOM    721  C1'   G    23       2.996  49.562  32.217  1.00  0.00           C  
ATOM    722  H1'   G    23       2.007  49.211  32.511  1.00  0.00           H  
ATOM    723  N9    G    23       3.947  48.728  33.009  1.00  0.00           N  
ATOM    724  C8    G    23       5.124  48.071  32.701  1.00  0.00           C  
ATOM    725  H8    G    23       5.457  48.021  31.675  1.00  0.00           H  
ATOM    726  N7    G    23       5.659  47.421  33.666  1.00  0.00           N  
ATOM    727  C5    G    23       4.867  47.679  34.802  1.00  0.00           C  
ATOM    728  C6    G    23       4.937  47.215  36.197  1.00  0.00           C  
ATOM    729  O6    G    23       5.804  46.550  36.712  1.00  0.00           O  
ATOM    730  N1    G    23       3.888  47.633  36.960  1.00  0.00           N  
ATOM    731  H1    G    23       3.670  47.249  37.869  1.00  0.00           H  
ATOM    732  C2    G    23       2.878  48.340  36.462  1.00  0.00           C  
ATOM    733  N2    G    23       2.068  48.666  37.419  1.00  0.00           N  
ATOM    734  H21   G    23       2.121  48.305  38.361  1.00  0.00           H  
ATOM    735  H22   G    23       1.216  49.163  37.200  1.00  0.00           H  
ATOM    736  N3    G    23       2.777  48.869  35.243  1.00  0.00           N  
ATOM    737  C4    G    23       3.771  48.441  34.386  1.00  0.00           C  
ATOM    738  C3'   G    23       4.343  51.369  31.573  1.00  0.00           C  
ATOM    739  H3'   G    23       5.257  50.828  31.817  1.00  0.00           H  
ATOM    740  C2'   G    23       3.260  51.077  32.613  1.00  0.00           C  
ATOM    741  H2'   G    23       3.600  51.257  33.632  1.00  0.00           H  
ATOM    742  O2'   G    23       2.026  51.712  32.302  1.00  0.00           O  
ATOM    743 HO2'   G    23       1.342  51.335  32.860  1.00  0.00           H  
ATOM    744  O3'   G    23       4.591  52.701  31.275  1.00  0.00           O  
ATOM    745  P     C    24       5.593  53.600  32.101  1.00  0.00           P  
ATOM    746  OP1   C    24       5.628  54.965  31.602  1.00  0.00           O  
ATOM    747  OP2   C    24       6.899  52.914  32.128  1.00  0.00           O  
ATOM    748  O5'   C    24       5.136  53.653  33.659  1.00  0.00           O  
ATOM    749  C5'   C    24       3.916  54.352  34.058  1.00  0.00           C  
ATOM    750  H5'   C    24       3.153  54.034  33.347  1.00  0.00           H  
ATOM    751 H5''   C    24       3.949  55.441  34.038  1.00  0.00           H  
ATOM    752  C4'   C    24       3.437  53.876  35.468  1.00  0.00           C  
ATOM    753  H4'   C    24       2.454  54.317  35.635  1.00  0.00           H  
ATOM    754  O4'   C    24       3.238  52.554  35.610  1.00  0.00           O  
ATOM    755  C1'   C    24       3.723  52.037  36.931  1.00  0.00           C  
ATOM    756  H1'   C    24       2.923  51.343  37.188  1.00  0.00           H  
ATOM    757  N1    C    24       4.996  51.266  36.844  1.00  0.00           N  
ATOM    758  C6    C    24       5.737  51.100  35.684  1.00  0.00           C  
ATOM    759  H6    C    24       5.503  51.677  34.802  1.00  0.00           H  
ATOM    760  C5    C    24       6.789  50.208  35.595  1.00  0.00           C  
ATOM    761  H5    C    24       7.346  50.115  34.675  1.00  0.00           H  
ATOM    762  C4    C    24       7.106  49.433  36.868  1.00  0.00           C  
ATOM    763  N4    C    24       8.083  48.650  36.885  1.00  0.00           N  
ATOM    764  H41   C    24       7.938  48.039  37.676  1.00  0.00           H  
ATOM    765  H42   C    24       8.157  48.135  36.019  1.00  0.00           H  
ATOM    766  N3    C    24       6.335  49.598  37.987  1.00  0.00           N  
ATOM    767  C2    C    24       5.266  50.435  37.976  1.00  0.00           C  
ATOM    768  O2    C    24       4.645  50.461  39.092  1.00  0.00           O  
ATOM    769  C3'   C    24       4.367  54.239  36.670  1.00  0.00           C  
ATOM    770  H3'   C    24       5.388  53.894  36.505  1.00  0.00           H  
ATOM    771  C2'   C    24       3.748  53.292  37.708  1.00  0.00           C  
ATOM    772  H2'   C    24       4.325  53.286  38.632  1.00  0.00           H  
ATOM    773  O2'   C    24       2.486  53.825  38.153  1.00  0.00           O  
ATOM    774 HO2'   C    24       2.678  54.754  38.300  1.00  0.00           H  
ATOM    775  O3'   C    24       4.303  55.587  37.063  1.00  0.00           O  
ATOM    776  P     U    25       5.542  56.434  37.503  1.00  0.00           P  
ATOM    777  OP1   U    25       5.078  57.758  37.839  1.00  0.00           O  
ATOM    778  OP2   U    25       6.607  56.326  36.462  1.00  0.00           O  
ATOM    779  O5'   U    25       6.082  55.656  38.840  1.00  0.00           O  
ATOM    780  C5'   U    25       5.366  55.727  40.082  1.00  0.00           C  
ATOM    781  H5'   U    25       4.336  55.377  40.011  1.00  0.00           H  
ATOM    782 H5''   U    25       5.334  56.768  40.404  1.00  0.00           H  
ATOM    783  C4'   U    25       6.039  54.867  41.087  1.00  0.00           C  
ATOM    784  H4'   U    25       5.451  54.824  42.003  1.00  0.00           H  
ATOM    785  O4'   U    25       6.020  53.591  40.567  1.00  0.00           O  
ATOM    786  C1'   U    25       7.174  52.932  41.097  1.00  0.00           C  
ATOM    787  H1'   U    25       6.762  52.298  41.882  1.00  0.00           H  
ATOM    788  N1    U    25       7.792  52.164  40.031  1.00  0.00           N  
ATOM    789  C6    U    25       8.197  52.823  38.837  1.00  0.00           C  
ATOM    790  H6    U    25       7.708  53.750  38.576  1.00  0.00           H  
ATOM    791  C5    U    25       9.128  52.211  38.055  1.00  0.00           C  
ATOM    792  H5    U    25       9.343  52.601  37.071  1.00  0.00           H  
ATOM    793  C4    U    25       9.750  50.968  38.424  1.00  0.00           C  
ATOM    794  O4    U    25      10.616  50.335  37.790  1.00  0.00           O  
ATOM    795  N3    U    25       9.402  50.453  39.647  1.00  0.00           N  
ATOM    796  H3    U    25       9.906  49.636  39.961  1.00  0.00           H  
ATOM    797  C2    U    25       8.511  50.990  40.486  1.00  0.00           C  
ATOM    798  O2    U    25       8.478  50.547  41.643  1.00  0.00           O  
ATOM    799  C3'   U    25       7.466  55.355  41.299  1.00  0.00           C  
ATOM    800  H3'   U    25       7.821  55.681  40.321  1.00  0.00           H  
ATOM    801  C2'   U    25       8.115  54.047  41.707  1.00  0.00           C  
ATOM    802  H2'   U    25       9.099  53.930  41.252  1.00  0.00           H  
ATOM    803  O2'   U    25       8.091  53.850  43.107  1.00  0.00           O  
ATOM    804 HO2'   U    25       8.769  54.422  43.474  1.00  0.00           H  
ATOM    805  O3'   U    25       7.581  56.366  42.287  1.00  0.00           O  
ATOM    806  P     C    26       8.751  57.353  42.324  1.00  0.00           P  
ATOM    807  OP1   C    26       8.313  58.553  43.087  1.00  0.00           O  
ATOM    808  OP2   C    26       9.178  57.536  40.990  1.00  0.00           O  
ATOM    809  O5'   C    26       9.832  56.564  43.161  1.00  0.00           O  
ATOM    810  C5'   C    26       9.672  56.255  44.507  1.00  0.00           C  
ATOM    811  H5'   C    26       8.640  55.920  44.614  1.00  0.00           H  
ATOM    812 H5''   C    26       9.777  57.140  45.134  1.00  0.00           H  
ATOM    813  C4'   C    26      10.638  55.099  44.962  1.00  0.00           C  
ATOM    814  H4'   C    26      10.497  54.731  45.978  1.00  0.00           H  
ATOM    815  O4'   C    26      10.477  53.895  44.250  1.00  0.00           O  
ATOM    816  C1'   C    26      11.707  53.145  44.344  1.00  0.00           C  
ATOM    817  H1'   C    26      11.633  52.260  44.976  1.00  0.00           H  
ATOM    818  N1    C    26      12.160  52.699  42.972  1.00  0.00           N  
ATOM    819  C6    C    26      11.770  53.339  41.821  1.00  0.00           C  
ATOM    820  H6    C    26      11.227  54.269  41.912  1.00  0.00           H  
ATOM    821  C5    C    26      11.999  52.790  40.599  1.00  0.00           C  
ATOM    822  H5    C    26      11.636  53.281  39.709  1.00  0.00           H  
ATOM    823  C4    C    26      12.680  51.564  40.575  1.00  0.00           C  
ATOM    824  N4    C    26      12.937  51.010  39.417  1.00  0.00           N  
ATOM    825  H41   C    26      13.636  50.284  39.482  1.00  0.00           H  
ATOM    826  H42   C    26      12.430  51.184  38.561  1.00  0.00           H  
ATOM    827  N3    C    26      13.207  51.006  41.634  1.00  0.00           N  
ATOM    828  C2    C    26      12.928  51.537  42.855  1.00  0.00           C  
ATOM    829  O2    C    26      13.268  50.882  43.803  1.00  0.00           O  
ATOM    830  C3'   C    26      12.092  55.448  44.730  1.00  0.00           C  
ATOM    831  H3'   C    26      12.350  55.860  43.754  1.00  0.00           H  
ATOM    832  C2'   C    26      12.808  54.074  44.847  1.00  0.00           C  
ATOM    833  H2'   C    26      13.753  53.993  44.309  1.00  0.00           H  
ATOM    834  O2'   C    26      12.862  53.629  46.289  1.00  0.00           O  
ATOM    835 HO2'   C    26      13.100  54.391  46.822  1.00  0.00           H  
ATOM    836  O3'   C    26      12.621  56.247  45.813  1.00  0.00           O  
ATOM    837  P     G    27      13.780  57.197  45.586  1.00  0.00           P  
ATOM    838  OP1   G    27      14.015  57.955  46.842  1.00  0.00           O  
ATOM    839  OP2   G    27      13.497  57.891  44.310  1.00  0.00           O  
ATOM    840  O5'   G    27      14.979  56.190  45.368  1.00  0.00           O  
ATOM    841  C5'   G    27      15.576  55.487  46.513  1.00  0.00           C  
ATOM    842  H5'   G    27      14.750  55.153  47.141  1.00  0.00           H  
ATOM    843 H5''   G    27      16.105  56.265  47.064  1.00  0.00           H  
ATOM    844  C4'   G    27      16.491  54.225  46.277  1.00  0.00           C  
ATOM    845  H4'   G    27      16.667  53.843  47.283  1.00  0.00           H  
ATOM    846  O4'   G    27      15.758  53.337  45.546  1.00  0.00           O  
ATOM    847  C1'   G    27      16.571  52.596  44.710  1.00  0.00           C  
ATOM    848  H1'   G    27      16.430  51.538  44.930  1.00  0.00           H  
ATOM    849  N9    G    27      16.391  52.794  43.274  1.00  0.00           N  
ATOM    850  C8    G    27      15.898  53.885  42.538  1.00  0.00           C  
ATOM    851  H8    G    27      15.582  54.788  43.040  1.00  0.00           H  
ATOM    852  N7    G    27      15.728  53.618  41.236  1.00  0.00           N  
ATOM    853  C5    G    27      16.288  52.333  41.143  1.00  0.00           C  
ATOM    854  C6    G    27      16.466  51.441  39.944  1.00  0.00           C  
ATOM    855  O6    G    27      16.111  51.483  38.779  1.00  0.00           O  
ATOM    856  N1    G    27      17.167  50.308  40.310  1.00  0.00           N  
ATOM    857  H1    G    27      17.142  49.601  39.589  1.00  0.00           H  
ATOM    858  C2    G    27      17.480  49.944  41.617  1.00  0.00           C  
ATOM    859  N2    G    27      18.121  48.827  41.784  1.00  0.00           N  
ATOM    860  H21   G    27      18.409  48.266  40.995  1.00  0.00           H  
ATOM    861  H22   G    27      18.558  48.643  42.676  1.00  0.00           H  
ATOM    862  N3    G    27      17.397  50.699  42.695  1.00  0.00           N  
ATOM    863  C4    G    27      16.718  51.824  42.351  1.00  0.00           C  
ATOM    864  C3'   G    27      17.820  54.487  45.580  1.00  0.00           C  
ATOM    865  H3'   G    27      17.538  55.199  44.804  1.00  0.00           H  
ATOM    866  C2'   G    27      17.999  53.035  45.111  1.00  0.00           C  
ATOM    867  H2'   G    27      18.636  53.102  44.230  1.00  0.00           H  
ATOM    868  O2'   G    27      18.463  52.219  46.104  1.00  0.00           O  
ATOM    869 HO2'   G    27      19.197  52.667  46.532  1.00  0.00           H  
ATOM    870  O3'   G    27      18.825  54.862  46.499  1.00  0.00           O  
ATOM    871  P     A    28      20.113  55.639  46.060  1.00  0.00           P  
ATOM    872  OP1   A    28      20.848  55.909  47.282  1.00  0.00           O  
ATOM    873  OP2   A    28      19.737  56.781  45.205  1.00  0.00           O  
ATOM    874  O5'   A    28      20.990  54.510  45.275  1.00  0.00           O  
ATOM    875  C5'   A    28      21.706  53.414  45.931  1.00  0.00           C  
ATOM    876  H5'   A    28      21.162  53.079  46.815  1.00  0.00           H  
ATOM    877 H5''   A    28      22.616  53.771  46.414  1.00  0.00           H  
ATOM    878  C4'   A    28      21.900  52.153  45.022  1.00  0.00           C  
ATOM    879  H4'   A    28      21.963  51.336  45.741  1.00  0.00           H  
ATOM    880  O4'   A    28      20.750  51.822  44.281  1.00  0.00           O  
ATOM    881  C1'   A    28      21.118  51.136  43.092  1.00  0.00           C  
ATOM    882  H1'   A    28      20.644  50.156  43.054  1.00  0.00           H  
ATOM    883  N9    A    28      20.844  51.966  41.902  1.00  0.00           N  
ATOM    884  C8    A    28      20.730  53.343  41.835  1.00  0.00           C  
ATOM    885  H8    A    28      20.832  53.956  42.718  1.00  0.00           H  
ATOM    886  N7    A    28      20.226  53.810  40.764  1.00  0.00           N  
ATOM    887  C5    A    28      20.030  52.698  39.990  1.00  0.00           C  
ATOM    888  C6    A    28      19.636  52.518  38.649  1.00  0.00           C  
ATOM    889  N6    A    28      19.134  53.426  37.911  1.00  0.00           N  
ATOM    890  H61   A    28      18.758  53.192  37.004  1.00  0.00           H  
ATOM    891  H62   A    28      18.912  54.290  38.386  1.00  0.00           H  
ATOM    892  N1    A    28      19.765  51.317  38.058  1.00  0.00           N  
ATOM    893  C2    A    28      20.254  50.296  38.734  1.00  0.00           C  
ATOM    894  H2    A    28      20.215  49.287  38.349  1.00  0.00           H  
ATOM    895  N3    A    28      20.760  50.321  40.015  1.00  0.00           N  
ATOM    896  C4    A    28      20.623  51.577  40.583  1.00  0.00           C  
ATOM    897  C3'   A    28      23.072  52.005  44.114  1.00  0.00           C  
ATOM    898  H3'   A    28      23.161  52.927  43.540  1.00  0.00           H  
ATOM    899  C2'   A    28      22.633  50.866  43.202  1.00  0.00           C  
ATOM    900  H2'   A    28      23.180  50.974  42.266  1.00  0.00           H  
ATOM    901  O2'   A    28      22.749  49.554  43.820  1.00  0.00           O  
ATOM    902 HO2'   A    28      23.573  49.448  44.301  1.00  0.00           H  
ATOM    903  O3'   A    28      24.278  51.585  44.724  1.00  0.00           O  
ATOM    904  P     C    29      25.667  51.997  44.142  1.00  0.00           P  
ATOM    905  OP1   C    29      26.737  51.434  45.009  1.00  0.00           O  
ATOM    906  OP2   C    29      25.656  53.416  43.839  1.00  0.00           O  
ATOM    907  O5'   C    29      25.745  51.178  42.761  1.00  0.00           O  
ATOM    908  C5'   C    29      25.954  49.772  42.735  1.00  0.00           C  
ATOM    909  H5'   C    29      25.368  49.352  43.552  1.00  0.00           H  
ATOM    910 H5''   C    29      27.010  49.541  42.870  1.00  0.00           H  
ATOM    911  C4'   C    29      25.681  49.208  41.404  1.00  0.00           C  
ATOM    912  H4'   C    29      25.857  48.142  41.547  1.00  0.00           H  
ATOM    913  O4'   C    29      24.381  49.474  40.900  1.00  0.00           O  
ATOM    914  C1'   C    29      24.309  49.571  39.503  1.00  0.00           C  
ATOM    915  H1'   C    29      23.555  48.866  39.152  1.00  0.00           H  
ATOM    916  N1    C    29      23.899  50.946  39.000  1.00  0.00           N  
ATOM    917  C6    C    29      24.073  51.998  39.808  1.00  0.00           C  
ATOM    918  H6    C    29      24.607  51.878  40.739  1.00  0.00           H  
ATOM    919  C5    C    29      23.530  53.203  39.451  1.00  0.00           C  
ATOM    920  H5    C    29      23.610  54.080  40.076  1.00  0.00           H  
ATOM    921  C4    C    29      22.936  53.319  38.125  1.00  0.00           C  
ATOM    922  N4    C    29      22.564  54.422  37.575  1.00  0.00           N  
ATOM    923  H41   C    29      22.263  54.478  36.612  1.00  0.00           H  
ATOM    924  H42   C    29      22.565  55.312  38.053  1.00  0.00           H  
ATOM    925  N3    C    29      22.871  52.253  37.313  1.00  0.00           N  
ATOM    926  C2    C    29      23.310  51.085  37.720  1.00  0.00           C  
ATOM    927  O2    C    29      23.124  50.101  37.053  1.00  0.00           O  
ATOM    928  C3'   C    29      26.578  49.748  40.269  1.00  0.00           C  
ATOM    929  H3'   C    29      26.583  50.838  40.280  1.00  0.00           H  
ATOM    930  C2'   C    29      25.716  49.223  39.099  1.00  0.00           C  
ATOM    931  H2'   C    29      25.989  49.769  38.196  1.00  0.00           H  
ATOM    932  O2'   C    29      25.743  47.802  38.905  1.00  0.00           O  
ATOM    933 HO2'   C    29      26.480  47.666  38.305  1.00  0.00           H  
ATOM    934  O3'   C    29      27.882  49.217  40.325  1.00  0.00           O  
ATOM    935  P     U    30      29.107  49.817  39.515  1.00  0.00           P  
ATOM    936  OP1   U    30      30.375  49.092  39.795  1.00  0.00           O  
ATOM    937  OP2   U    30      29.168  51.269  39.783  1.00  0.00           O  
ATOM    938  O5'   U    30      28.689  49.569  37.932  1.00  0.00           O  
ATOM    939  C5'   U    30      28.952  48.344  37.295  1.00  0.00           C  
ATOM    940  H5'   U    30      28.494  47.484  37.784  1.00  0.00           H  
ATOM    941 H5''   U    30      30.009  48.079  37.265  1.00  0.00           H  
ATOM    942  C4'   U    30      28.341  48.422  35.865  1.00  0.00           C  
ATOM    943  H4'   U    30      28.413  47.464  35.351  1.00  0.00           H  
ATOM    944  O4'   U    30      27.027  49.011  35.861  1.00  0.00           O  
ATOM    945  C1'   U    30      26.777  49.835  34.737  1.00  0.00           C  
ATOM    946  H1'   U    30      25.982  49.397  34.134  1.00  0.00           H  
ATOM    947  N1    U    30      26.308  51.215  35.115  1.00  0.00           N  
ATOM    948  C6    U    30      26.793  51.802  36.222  1.00  0.00           C  
ATOM    949  H6    U    30      27.550  51.301  36.805  1.00  0.00           H  
ATOM    950  C5    U    30      26.466  53.080  36.527  1.00  0.00           C  
ATOM    951  H5    U    30      26.918  53.658  37.320  1.00  0.00           H  
ATOM    952  C4    U    30      25.559  53.860  35.766  1.00  0.00           C  
ATOM    953  O4    U    30      25.271  55.014  36.041  1.00  0.00           O  
ATOM    954  N3    U    30      25.015  53.144  34.712  1.00  0.00           N  
ATOM    955  H3    U    30      24.484  53.642  34.012  1.00  0.00           H  
ATOM    956  C2    U    30      25.428  51.931  34.272  1.00  0.00           C  
ATOM    957  O2    U    30      25.003  51.386  33.295  1.00  0.00           O  
ATOM    958  C3'   U    30      29.108  49.449  35.026  1.00  0.00           C  
ATOM    959  H3'   U    30      29.437  50.278  35.653  1.00  0.00           H  
ATOM    960  C2'   U    30      28.076  50.070  33.994  1.00  0.00           C  
ATOM    961  H2'   U    30      28.315  51.127  33.875  1.00  0.00           H  
ATOM    962  O2'   U    30      27.920  49.482  32.714  1.00  0.00           O  
ATOM    963 HO2'   U    30      28.669  49.822  32.220  1.00  0.00           H  
ATOM    964  O3'   U    30      30.271  48.885  34.453  1.00  0.00           O  
ATOM    965  P     A    31      31.321  50.000  33.822  1.00  0.00           P  
ATOM    966  OP1   A    31      32.494  49.299  33.316  1.00  0.00           O  
ATOM    967  OP2   A    31      31.562  51.036  34.823  1.00  0.00           O  
ATOM    968  O5'   A    31      30.678  50.750  32.562  1.00  0.00           O  
ATOM    969  C5'   A    31      30.785  50.243  31.225  1.00  0.00           C  
ATOM    970  H5'   A    31      30.181  49.355  31.038  1.00  0.00           H  
ATOM    971 H5''   A    31      31.818  49.907  31.134  1.00  0.00           H  
ATOM    972  C4'   A    31      30.414  51.329  30.187  1.00  0.00           C  
ATOM    973  H4'   A    31      30.449  50.934  29.172  1.00  0.00           H  
ATOM    974  O4'   A    31      29.101  51.816  30.449  1.00  0.00           O  
ATOM    975  C1'   A    31      28.992  53.223  30.019  1.00  0.00           C  
ATOM    976  H1'   A    31      28.311  53.366  29.180  1.00  0.00           H  
ATOM    977  N9    A    31      28.485  54.036  31.248  1.00  0.00           N  
ATOM    978  C8    A    31      28.585  53.684  32.556  1.00  0.00           C  
ATOM    979  H8    A    31      29.108  52.773  32.805  1.00  0.00           H  
ATOM    980  N7    A    31      27.806  54.364  33.310  1.00  0.00           N  
ATOM    981  C5    A    31      27.372  55.401  32.501  1.00  0.00           C  
ATOM    982  C6    A    31      26.603  56.572  32.622  1.00  0.00           C  
ATOM    983  N6    A    31      26.098  57.057  33.767  1.00  0.00           N  
ATOM    984  H61   A    31      25.637  57.955  33.820  1.00  0.00           H  
ATOM    985  H62   A    31      26.130  56.426  34.555  1.00  0.00           H  
ATOM    986  N1    A    31      26.418  57.401  31.538  1.00  0.00           N  
ATOM    987  C2    A    31      27.018  57.083  30.432  1.00  0.00           C  
ATOM    988  H2    A    31      26.966  57.708  29.553  1.00  0.00           H  
ATOM    989  N3    A    31      27.730  56.016  30.110  1.00  0.00           N  
ATOM    990  C4    A    31      27.867  55.231  31.238  1.00  0.00           C  
ATOM    991  C3'   A    31      31.332  52.631  30.267  1.00  0.00           C  
ATOM    992  H3'   A    31      31.353  52.970  31.302  1.00  0.00           H  
ATOM    993  C2'   A    31      30.420  53.698  29.604  1.00  0.00           C  
ATOM    994  H2'   A    31      30.645  54.739  29.838  1.00  0.00           H  
ATOM    995  O2'   A    31      30.483  53.612  28.161  1.00  0.00           O  
ATOM    996 HO2'   A    31      31.180  52.974  27.992  1.00  0.00           H  
ATOM    997  O3'   A    31      32.635  52.573  29.722  1.00  0.00           O  
ATOM    998  P     G    32      33.817  53.557  30.118  1.00  0.00           P  
ATOM    999  OP1   G    32      35.030  53.194  29.376  1.00  0.00           O  
ATOM   1000  OP2   G    32      33.917  53.540  31.569  1.00  0.00           O  
ATOM   1001  O5'   G    32      33.206  54.973  29.577  1.00  0.00           O  
ATOM   1002  C5'   G    32      33.223  55.488  28.206  1.00  0.00           C  
ATOM   1003  H5'   G    32      32.906  54.723  27.497  1.00  0.00           H  
ATOM   1004 H5''   G    32      34.277  55.650  27.981  1.00  0.00           H  
ATOM   1005  C4'   G    32      32.490  56.790  28.032  1.00  0.00           C  
ATOM   1006  H4'   G    32      32.357  56.990  26.969  1.00  0.00           H  
ATOM   1007  O4'   G    32      31.221  56.654  28.739  1.00  0.00           O  
ATOM   1008  C1'   G    32      30.985  57.934  29.172  1.00  0.00           C  
ATOM   1009  H1'   G    32      30.118  58.338  28.648  1.00  0.00           H  
ATOM   1010  N9    G    32      30.552  57.952  30.622  1.00  0.00           N  
ATOM   1011  C8    G    32      30.933  57.094  31.663  1.00  0.00           C  
ATOM   1012  H8    G    32      31.476  56.181  31.472  1.00  0.00           H  
ATOM   1013  N7    G    32      30.343  57.399  32.791  1.00  0.00           N  
ATOM   1014  C5    G    32      29.570  58.540  32.474  1.00  0.00           C  
ATOM   1015  C6    G    32      28.670  59.352  33.281  1.00  0.00           C  
ATOM   1016  O6    G    32      28.443  59.410  34.493  1.00  0.00           O  
ATOM   1017  N1    G    32      28.047  60.336  32.566  1.00  0.00           N  
ATOM   1018  H1    G    32      27.576  61.012  33.150  1.00  0.00           H  
ATOM   1019  C2    G    32      28.333  60.609  31.243  1.00  0.00           C  
ATOM   1020  N2    G    32      27.701  61.654  30.669  1.00  0.00           N  
ATOM   1021  H21   G    32      27.034  62.068  31.304  1.00  0.00           H  
ATOM   1022  H22   G    32      27.785  61.712  29.664  1.00  0.00           H  
ATOM   1023  N3    G    32      29.051  59.865  30.468  1.00  0.00           N  
ATOM   1024  C4    G    32      29.672  58.805  31.112  1.00  0.00           C  
ATOM   1025  C3'   G    32      33.291  57.865  28.689  1.00  0.00           C  
ATOM   1026  H3'   G    32      33.726  57.488  29.614  1.00  0.00           H  
ATOM   1027  C2'   G    32      32.181  58.849  28.920  1.00  0.00           C  
ATOM   1028  H2'   G    32      32.410  59.428  29.815  1.00  0.00           H  
ATOM   1029  O2'   G    32      31.980  59.667  27.802  1.00  0.00           O  
ATOM   1030 HO2'   G    32      32.884  59.794  27.504  1.00  0.00           H  
ATOM   1031  O3'   G    32      34.332  58.513  27.959  1.00  0.00           O  
ATOM   1032  P     A    33      35.294  59.715  28.565  1.00  0.00           P  
ATOM   1033  OP1   A    33      36.477  59.657  27.667  1.00  0.00           O  
ATOM   1034  OP2   A    33      35.533  59.449  29.978  1.00  0.00           O  
ATOM   1035  O5'   A    33      34.634  61.183  28.602  1.00  0.00           O  
ATOM   1036  C5'   A    33      34.360  61.855  27.300  1.00  0.00           C  
ATOM   1037  H5'   A    33      33.729  61.218  26.679  1.00  0.00           H  
ATOM   1038 H5''   A    33      35.213  62.073  26.657  1.00  0.00           H  
ATOM   1039  C4'   A    33      33.661  63.190  27.573  1.00  0.00           C  
ATOM   1040  H4'   A    33      33.697  63.788  26.663  1.00  0.00           H  
ATOM   1041  O4'   A    33      32.245  63.121  27.883  1.00  0.00           O  
ATOM   1042  C1'   A    33      31.844  64.139  28.858  1.00  0.00           C  
ATOM   1043  H1'   A    33      30.988  64.701  28.486  1.00  0.00           H  
ATOM   1044  N9    A    33      31.510  63.548  30.177  1.00  0.00           N  
ATOM   1045  C8    A    33      31.998  62.380  30.680  1.00  0.00           C  
ATOM   1046  H8    A    33      32.687  61.805  30.079  1.00  0.00           H  
ATOM   1047  N7    A    33      31.377  61.950  31.742  1.00  0.00           N  
ATOM   1048  C5    A    33      30.659  63.011  32.104  1.00  0.00           C  
ATOM   1049  C6    A    33      29.853  63.241  33.241  1.00  0.00           C  
ATOM   1050  N6    A    33      29.669  62.390  34.188  1.00  0.00           N  
ATOM   1051  H61   A    33      29.321  62.639  35.103  1.00  0.00           H  
ATOM   1052  H62   A    33      29.916  61.419  34.060  1.00  0.00           H  
ATOM   1053  N1    A    33      29.469  64.483  33.538  1.00  0.00           N  
ATOM   1054  C2    A    33      29.648  65.399  32.646  1.00  0.00           C  
ATOM   1055  H2    A    33      29.356  66.401  32.924  1.00  0.00           H  
ATOM   1056  N3    A    33      30.257  65.304  31.439  1.00  0.00           N  
ATOM   1057  C4    A    33      30.787  64.088  31.236  1.00  0.00           C  
ATOM   1058  C3'   A    33      34.243  64.119  28.711  1.00  0.00           C  
ATOM   1059  H3'   A    33      34.416  63.533  29.614  1.00  0.00           H  
ATOM   1060  C2'   A    33      33.099  65.101  28.974  1.00  0.00           C  
ATOM   1061  H2'   A    33      33.066  65.465  30.001  1.00  0.00           H  
ATOM   1062  O2'   A    33      33.045  66.164  27.966  1.00  0.00           O  
ATOM   1063 HO2'   A    33      32.378  66.820  28.182  1.00  0.00           H  
ATOM   1064  O3'   A    33      35.462  64.806  28.354  1.00  0.00           O  
ATOM   1065  P     G    34      36.426  65.318  29.502  1.00  0.00           P  
ATOM   1066  OP1   G    34      37.681  65.965  29.002  1.00  0.00           O  
ATOM   1067  OP2   G    34      36.534  64.263  30.528  1.00  0.00           O  
ATOM   1068  O5'   G    34      35.604  66.400  30.302  1.00  0.00           O  
ATOM   1069  C5'   G    34      35.432  67.744  29.888  1.00  0.00           C  
ATOM   1070  H5'   G    34      34.902  67.709  28.937  1.00  0.00           H  
ATOM   1071 H5''   G    34      36.304  68.390  29.788  1.00  0.00           H  
ATOM   1072  C4'   G    34      34.617  68.482  30.921  1.00  0.00           C  
ATOM   1073  H4'   G    34      34.370  69.485  30.575  1.00  0.00           H  
ATOM   1074  O4'   G    34      33.339  67.893  31.165  1.00  0.00           O  
ATOM   1075  C1'   G    34      33.018  67.930  32.517  1.00  0.00           C  
ATOM   1076  H1'   G    34      32.018  68.363  32.554  1.00  0.00           H  
ATOM   1077  N9    G    34      33.013  66.554  33.137  1.00  0.00           N  
ATOM   1078  C8    G    34      33.545  65.373  32.799  1.00  0.00           C  
ATOM   1079  H8    G    34      34.210  65.207  31.965  1.00  0.00           H  
ATOM   1080  N7    G    34      33.250  64.361  33.529  1.00  0.00           N  
ATOM   1081  C5    G    34      32.537  64.989  34.572  1.00  0.00           C  
ATOM   1082  C6    G    34      31.974  64.389  35.737  1.00  0.00           C  
ATOM   1083  O6    G    34      31.959  63.178  36.051  1.00  0.00           O  
ATOM   1084  N1    G    34      31.475  65.304  36.649  1.00  0.00           N  
ATOM   1085  H1    G    34      31.026  64.999  37.501  1.00  0.00           H  
ATOM   1086  C2    G    34      31.556  66.652  36.454  1.00  0.00           C  
ATOM   1087  N2    G    34      31.118  67.485  37.379  1.00  0.00           N  
ATOM   1088  H21   G    34      30.709  67.163  38.244  1.00  0.00           H  
ATOM   1089  H22   G    34      31.229  68.446  37.089  1.00  0.00           H  
ATOM   1090  N3    G    34      31.988  67.226  35.305  1.00  0.00           N  
ATOM   1091  C4    G    34      32.462  66.300  34.390  1.00  0.00           C  
ATOM   1092  C3'   G    34      35.242  68.581  32.343  1.00  0.00           C  
ATOM   1093  H3'   G    34      35.628  67.576  32.514  1.00  0.00           H  
ATOM   1094  C2'   G    34      33.973  68.872  33.252  1.00  0.00           C  
ATOM   1095  H2'   G    34      34.101  68.465  34.255  1.00  0.00           H  
ATOM   1096  O2'   G    34      33.587  70.168  33.096  1.00  0.00           O  
ATOM   1097 HO2'   G    34      33.818  70.611  33.915  1.00  0.00           H  
ATOM   1098  O3'   G    34      36.375  69.493  32.449  1.00  0.00           O  
ATOM   1099  P     C    35      37.583  69.234  33.460  1.00  0.00           P  
ATOM   1100  OP1   C    35      38.653  70.162  33.063  1.00  0.00           O  
ATOM   1101  OP2   C    35      37.920  67.797  33.483  1.00  0.00           O  
ATOM   1102  O5'   C    35      36.959  69.641  34.883  1.00  0.00           O  
ATOM   1103  C5'   C    35      36.518  70.963  35.176  1.00  0.00           C  
ATOM   1104  H5'   C    35      35.658  71.270  34.581  1.00  0.00           H  
ATOM   1105 H5''   C    35      37.352  71.655  35.290  1.00  0.00           H  
ATOM   1106  C4'   C    35      35.806  70.836  36.532  1.00  0.00           C  
ATOM   1107  H4'   C    35      35.534  71.852  36.818  1.00  0.00           H  
ATOM   1108  O4'   C    35      34.634  69.920  36.544  1.00  0.00           O  
ATOM   1109  C1'   C    35      34.624  69.311  37.841  1.00  0.00           C  
ATOM   1110  H1'   C    35      33.638  69.480  38.273  1.00  0.00           H  
ATOM   1111  N1    C    35      34.844  67.888  37.816  1.00  0.00           N  
ATOM   1112  C6    C    35      35.364  67.274  36.724  1.00  0.00           C  
ATOM   1113  H6    C    35      35.746  67.868  35.907  1.00  0.00           H  
ATOM   1114  C5    C    35      35.409  65.888  36.615  1.00  0.00           C  
ATOM   1115  H5    C    35      35.804  65.385  35.745  1.00  0.00           H  
ATOM   1116  C4    C    35      34.887  65.158  37.625  1.00  0.00           C  
ATOM   1117  N4    C    35      35.033  63.909  37.561  1.00  0.00           N  
ATOM   1118  H41   C    35      34.733  63.405  38.383  1.00  0.00           H  
ATOM   1119  H42   C    35      35.519  63.447  36.806  1.00  0.00           H  
ATOM   1120  N3    C    35      34.248  65.740  38.633  1.00  0.00           N  
ATOM   1121  C2    C    35      34.155  67.096  38.706  1.00  0.00           C  
ATOM   1122  O2    C    35      33.481  67.501  39.691  1.00  0.00           O  
ATOM   1123  C3'   C    35      36.657  70.356  37.627  1.00  0.00           C  
ATOM   1124  H3'   C    35      37.230  69.462  37.382  1.00  0.00           H  
ATOM   1125  C2'   C    35      35.618  70.144  38.670  1.00  0.00           C  
ATOM   1126  H2'   C    35      35.966  69.523  39.496  1.00  0.00           H  
ATOM   1127  O2'   C    35      34.899  71.310  39.076  1.00  0.00           O  
ATOM   1128 HO2'   C    35      34.859  71.196  40.028  1.00  0.00           H  
ATOM   1129  O3'   C    35      37.562  71.405  38.062  1.00  0.00           O  
ATOM   1130  P     C    36      39.040  71.041  38.590  1.00  0.00           P  
ATOM   1131  OP1   C    36      39.805  72.283  38.978  1.00  0.00           O  
ATOM   1132  OP2   C    36      39.688  70.022  37.681  1.00  0.00           O  
ATOM   1133  O5'   C    36      38.642  70.263  39.850  1.00  0.00           O  
ATOM   1134  C5'   C    36      38.177  70.875  41.074  1.00  0.00           C  
ATOM   1135  H5'   C    36      37.288  71.427  40.768  1.00  0.00           H  
ATOM   1136 H5''   C    36      38.847  71.586  41.556  1.00  0.00           H  
ATOM   1137  C4'   C    36      37.715  69.869  42.198  1.00  0.00           C  
ATOM   1138  H4'   C    36      37.416  70.513  43.025  1.00  0.00           H  
ATOM   1139  O4'   C    36      36.600  69.038  41.846  1.00  0.00           O  
ATOM   1140  C1'   C    36      36.847  67.764  42.441  1.00  0.00           C  
ATOM   1141  H1'   C    36      35.903  67.508  42.922  1.00  0.00           H  
ATOM   1142  N1    C    36      37.033  66.558  41.524  1.00  0.00           N  
ATOM   1143  C6    C    36      37.481  66.699  40.183  1.00  0.00           C  
ATOM   1144  H6    C    36      37.715  67.676  39.788  1.00  0.00           H  
ATOM   1145  C5    C    36      37.655  65.568  39.450  1.00  0.00           C  
ATOM   1146  H5    C    36      38.023  65.705  38.444  1.00  0.00           H  
ATOM   1147  C4    C    36      37.382  64.330  40.108  1.00  0.00           C  
ATOM   1148  N4    C    36      37.676  63.264  39.417  1.00  0.00           N  
ATOM   1149  H41   C    36      37.408  62.418  39.899  1.00  0.00           H  
ATOM   1150  H42   C    36      38.129  63.282  38.514  1.00  0.00           H  
ATOM   1151  N3    C    36      36.999  64.189  41.355  1.00  0.00           N  
ATOM   1152  C2    C    36      36.840  65.271  42.112  1.00  0.00           C  
ATOM   1153  O2    C    36      36.467  65.035  43.319  1.00  0.00           O  
ATOM   1154  C3'   C    36      38.895  68.962  42.660  1.00  0.00           C  
ATOM   1155  H3'   C    36      39.341  68.503  41.778  1.00  0.00           H  
ATOM   1156  C2'   C    36      38.014  67.927  43.386  1.00  0.00           C  
ATOM   1157  H2'   C    36      38.564  67.007  43.583  1.00  0.00           H  
ATOM   1158  O2'   C    36      37.570  68.365  44.660  1.00  0.00           O  
ATOM   1159 HO2'   C    36      38.401  68.715  44.989  1.00  0.00           H  
ATOM   1160  O3'   C    36      39.809  69.608  43.542  1.00  0.00           O  
ATOM   1161  P     C    37      41.252  68.988  43.770  1.00  0.00           P  
ATOM   1162  OP1   C    37      42.094  69.895  44.606  1.00  0.00           O  
ATOM   1163  OP2   C    37      41.886  68.586  42.472  1.00  0.00           O  
ATOM   1164  O5'   C    37      40.995  67.755  44.759  1.00  0.00           O  
ATOM   1165  C5'   C    37      40.438  67.955  46.095  1.00  0.00           C  
ATOM   1166  H5'   C    37      39.584  68.630  46.034  1.00  0.00           H  
ATOM   1167 H5''   C    37      41.219  68.454  46.670  1.00  0.00           H  
ATOM   1168  C4'   C    37      40.036  66.650  46.753  1.00  0.00           C  
ATOM   1169  H4'   C    37      39.627  66.808  47.751  1.00  0.00           H  
ATOM   1170  O4'   C    37      39.184  65.969  45.899  1.00  0.00           O  
ATOM   1171  C1'   C    37      39.371  64.588  46.126  1.00  0.00           C  
ATOM   1172  H1'   C    37      38.409  64.220  46.485  1.00  0.00           H  
ATOM   1173  N1    C    37      39.676  63.952  44.829  1.00  0.00           N  
ATOM   1174  C6    C    37      40.196  64.607  43.786  1.00  0.00           C  
ATOM   1175  H6    C    37      40.585  65.586  44.024  1.00  0.00           H  
ATOM   1176  C5    C    37      40.375  64.032  42.591  1.00  0.00           C  
ATOM   1177  H5    C    37      40.706  64.640  41.762  1.00  0.00           H  
ATOM   1178  C4    C    37      39.969  62.635  42.471  1.00  0.00           C  
ATOM   1179  N4    C    37      40.173  62.013  41.314  1.00  0.00           N  
ATOM   1180  H41   C    37      40.004  61.018  41.275  1.00  0.00           H  
ATOM   1181  H42   C    37      40.508  62.543  40.521  1.00  0.00           H  
ATOM   1182  N3    C    37      39.605  61.961  43.499  1.00  0.00           N  
ATOM   1183  C2    C    37      39.445  62.599  44.668  1.00  0.00           C  
ATOM   1184  O2    C    37      39.139  61.932  45.675  1.00  0.00           O  
ATOM   1185  C3'   C    37      41.231  65.729  46.929  1.00  0.00           C  
ATOM   1186  H3'   C    37      41.833  65.753  46.021  1.00  0.00           H  
ATOM   1187  C2'   C    37      40.468  64.446  47.154  1.00  0.00           C  
ATOM   1188  H2'   C    37      41.081  63.583  46.895  1.00  0.00           H  
ATOM   1189  O2'   C    37      39.987  64.250  48.542  1.00  0.00           O  
ATOM   1190 HO2'   C    37      40.019  65.057  49.060  1.00  0.00           H  
ATOM   1191  O3'   C    37      41.966  66.126  48.078  1.00  0.00           O  
ATOM   1192  P     U    38      43.509  65.969  48.154  1.00  0.00           P  
ATOM   1193  OP1   U    38      44.004  66.468  49.445  1.00  0.00           O  
ATOM   1194  OP2   U    38      44.180  66.462  46.969  1.00  0.00           O  
ATOM   1195  O5'   U    38      43.756  64.438  48.111  1.00  0.00           O  
ATOM   1196  C5'   U    38      43.250  63.563  49.150  1.00  0.00           C  
ATOM   1197  H5'   U    38      42.233  63.668  49.527  1.00  0.00           H  
ATOM   1198 H5''   U    38      43.703  63.801  50.113  1.00  0.00           H  
ATOM   1199  C4'   U    38      43.387  62.039  48.879  1.00  0.00           C  
ATOM   1200  H4'   U    38      42.756  61.527  49.606  1.00  0.00           H  
ATOM   1201  O4'   U    38      42.691  61.684  47.631  1.00  0.00           O  
ATOM   1202  C1'   U    38      43.586  60.836  46.897  1.00  0.00           C  
ATOM   1203  H1'   U    38      43.257  59.819  47.111  1.00  0.00           H  
ATOM   1204  N1    U    38      43.556  61.125  45.461  1.00  0.00           N  
ATOM   1205  C6    U    38      43.674  62.398  44.971  1.00  0.00           C  
ATOM   1206  H6    U    38      43.858  63.158  45.716  1.00  0.00           H  
ATOM   1207  C5    U    38      43.630  62.603  43.610  1.00  0.00           C  
ATOM   1208  H5    U    38      43.721  63.563  43.123  1.00  0.00           H  
ATOM   1209  C4    U    38      43.593  61.504  42.700  1.00  0.00           C  
ATOM   1210  O4    U    38      43.573  61.580  41.453  1.00  0.00           O  
ATOM   1211  N3    U    38      43.635  60.276  43.261  1.00  0.00           N  
ATOM   1212  H3    U    38      43.678  59.482  42.638  1.00  0.00           H  
ATOM   1213  C2    U    38      43.494  60.017  44.525  1.00  0.00           C  
ATOM   1214  O2    U    38      43.263  58.825  44.825  1.00  0.00           O  
ATOM   1215  C3'   U    38      44.692  61.379  49.048  1.00  0.00           C  
ATOM   1216  H3'   U    38      45.441  61.984  49.559  1.00  0.00           H  
ATOM   1217  C2'   U    38      44.985  61.100  47.561  1.00  0.00           C  
ATOM   1218  H2'   U    38      45.473  61.975  47.132  1.00  0.00           H  
ATOM   1219  O2'   U    38      45.803  59.897  47.620  1.00  0.00           O  
ATOM   1220 HO2'   U    38      45.514  59.281  48.297  1.00  0.00           H  
ATOM   1221  O3'   U    38      44.424  60.288  49.825  1.00  0.00           O  
ATOM   1222  P     G    39      45.506  59.577  50.678  1.00  0.00           P  
ATOM   1223  OP1   G    39      45.049  59.110  52.040  1.00  0.00           O  
ATOM   1224  OP2   G    39      46.785  60.372  50.631  1.00  0.00           O  
ATOM   1225  O5'   G    39      45.611  58.381  49.688  1.00  0.00           O  
ATOM   1226  C5'   G    39      44.542  57.524  49.452  1.00  0.00           C  
ATOM   1227  H5'   G    39      43.639  58.058  49.157  1.00  0.00           H  
ATOM   1228 H5''   G    39      44.243  57.141  50.428  1.00  0.00           H  
ATOM   1229  C4'   G    39      44.819  56.366  48.560  1.00  0.00           C  
ATOM   1230  H4'   G    39      43.889  55.816  48.418  1.00  0.00           H  
ATOM   1231  O4'   G    39      45.162  56.867  47.259  1.00  0.00           O  
ATOM   1232  C1'   G    39      46.090  56.075  46.649  1.00  0.00           C  
ATOM   1233  H1'   G    39      45.682  55.123  46.309  1.00  0.00           H  
ATOM   1234  N9    G    39      46.753  56.754  45.499  1.00  0.00           N  
ATOM   1235  C8    G    39      47.295  58.038  45.548  1.00  0.00           C  
ATOM   1236  H8    G    39      47.271  58.718  46.387  1.00  0.00           H  
ATOM   1237  N7    G    39      47.885  58.407  44.422  1.00  0.00           N  
ATOM   1238  C5    G    39      47.693  57.311  43.576  1.00  0.00           C  
ATOM   1239  C6    G    39      47.848  57.230  42.105  1.00  0.00           C  
ATOM   1240  O6    G    39      48.137  58.045  41.243  1.00  0.00           O  
ATOM   1241  N1    G    39      47.502  55.983  41.696  1.00  0.00           N  
ATOM   1242  H1    G    39      47.804  55.758  40.758  1.00  0.00           H  
ATOM   1243  C2    G    39      46.801  55.075  42.428  1.00  0.00           C  
ATOM   1244  N2    G    39      46.659  53.948  41.843  1.00  0.00           N  
ATOM   1245  H21   G    39      46.816  53.843  40.850  1.00  0.00           H  
ATOM   1246  H22   G    39      46.466  53.181  42.472  1.00  0.00           H  
ATOM   1247  N3    G    39      46.490  55.172  43.685  1.00  0.00           N  
ATOM   1248  C4    G    39      46.953  56.336  44.220  1.00  0.00           C  
ATOM   1249  C3'   G    39      46.028  55.477  48.961  1.00  0.00           C  
ATOM   1250  H3'   G    39      46.480  55.791  49.902  1.00  0.00           H  
ATOM   1251  C2'   G    39      47.036  55.846  47.822  1.00  0.00           C  
ATOM   1252  H2'   G    39      47.608  56.720  48.136  1.00  0.00           H  
ATOM   1253  O2'   G    39      47.977  54.821  47.584  1.00  0.00           O  
ATOM   1254 HO2'   G    39      47.729  54.100  48.167  1.00  0.00           H  
ATOM   1255  O3'   G    39      45.859  54.071  48.992  1.00  0.00           O  
ATOM   1256  P     C    40      44.885  53.344  50.074  1.00  0.00           P  
ATOM   1257  OP1   C    40      44.349  54.366  50.966  1.00  0.00           O  
ATOM   1258  OP2   C    40      45.724  52.238  50.670  1.00  0.00           O  
ATOM   1259  O5'   C    40      43.688  52.711  49.279  1.00  0.00           O  
ATOM   1260  C5'   C    40      42.385  53.334  49.398  1.00  0.00           C  
ATOM   1261  H5'   C    40      42.429  54.421  49.330  1.00  0.00           H  
ATOM   1262 H5''   C    40      41.938  53.141  50.373  1.00  0.00           H  
ATOM   1263  C4'   C    40      41.440  52.855  48.300  1.00  0.00           C  
ATOM   1264  H4'   C    40      40.541  53.469  48.364  1.00  0.00           H  
ATOM   1265  O4'   C    40      42.091  52.902  46.998  1.00  0.00           O  
ATOM   1266  C1'   C    40      42.449  51.595  46.503  1.00  0.00           C  
ATOM   1267  H1'   C    40      41.814  51.219  45.701  1.00  0.00           H  
ATOM   1268  N1    C    40      43.852  51.491  45.958  1.00  0.00           N  
ATOM   1269  C6    C    40      44.804  52.489  46.228  1.00  0.00           C  
ATOM   1270  H6    C    40      44.706  53.176  47.055  1.00  0.00           H  
ATOM   1271  C5    C    40      46.030  52.373  45.581  1.00  0.00           C  
ATOM   1272  H5    C    40      46.834  53.048  45.835  1.00  0.00           H  
ATOM   1273  C4    C    40      46.180  51.323  44.644  1.00  0.00           C  
ATOM   1274  N4    C    40      47.255  51.243  43.953  1.00  0.00           N  
ATOM   1275  H41   C    40      47.376  50.490  43.290  1.00  0.00           H  
ATOM   1276  H42   C    40      47.986  51.910  44.153  1.00  0.00           H  
ATOM   1277  N3    C    40      45.220  50.433  44.349  1.00  0.00           N  
ATOM   1278  C2    C    40      44.046  50.539  44.933  1.00  0.00           C  
ATOM   1279  O2    C    40      43.167  49.769  44.474  1.00  0.00           O  
ATOM   1280  C3'   C    40      41.249  51.333  48.595  1.00  0.00           C  
ATOM   1281  H3'   C    40      41.297  51.148  49.668  1.00  0.00           H  
ATOM   1282  C2'   C    40      42.295  50.607  47.688  1.00  0.00           C  
ATOM   1283  H2'   C    40      43.236  50.601  48.238  1.00  0.00           H  
ATOM   1284  O2'   C    40      41.829  49.341  47.245  1.00  0.00           O  
ATOM   1285 HO2'   C    40      41.217  48.965  47.882  1.00  0.00           H  
ATOM   1286  O3'   C    40      39.934  51.095  48.212  1.00  0.00           O  
ATOM   1287  P     A    41      39.104  50.216  49.228  1.00  0.00           P  
ATOM   1288  OP1   A    41      39.089  50.824  50.541  1.00  0.00           O  
ATOM   1289  OP2   A    41      39.721  48.912  49.203  1.00  0.00           O  
ATOM   1290  O5'   A    41      37.691  50.181  48.519  1.00  0.00           O  
ATOM   1291  C5'   A    41      36.862  51.353  48.657  1.00  0.00           C  
ATOM   1292  H5'   A    41      37.399  52.190  48.211  1.00  0.00           H  
ATOM   1293 H5''   A    41      36.684  51.495  49.723  1.00  0.00           H  
ATOM   1294  C4'   A    41      35.471  51.082  48.054  1.00  0.00           C  
ATOM   1295  H4'   A    41      34.841  51.931  48.318  1.00  0.00           H  
ATOM   1296  O4'   A    41      35.567  51.126  46.649  1.00  0.00           O  
ATOM   1297  C1'   A    41      34.431  50.436  46.094  1.00  0.00           C  
ATOM   1298  H1'   A    41      33.847  51.186  45.562  1.00  0.00           H  
ATOM   1299  N9    A    41      34.909  49.407  45.117  1.00  0.00           N  
ATOM   1300  C8    A    41      35.980  49.648  44.317  1.00  0.00           C  
ATOM   1301  H8    A    41      36.757  50.320  44.651  1.00  0.00           H  
ATOM   1302  N7    A    41      36.001  48.839  43.241  1.00  0.00           N  
ATOM   1303  C5    A    41      34.739  48.222  43.344  1.00  0.00           C  
ATOM   1304  C6    A    41      33.987  47.266  42.474  1.00  0.00           C  
ATOM   1305  N6    A    41      34.551  46.714  41.419  1.00  0.00           N  
ATOM   1306  H61   A    41      33.903  46.158  40.879  1.00  0.00           H  
ATOM   1307  H62   A    41      35.413  47.125  41.092  1.00  0.00           H  
ATOM   1308  N1    A    41      32.723  46.864  42.756  1.00  0.00           N  
ATOM   1309  C2    A    41      32.202  47.303  43.880  1.00  0.00           C  
ATOM   1310  H2    A    41      31.214  46.923  44.094  1.00  0.00           H  
ATOM   1311  N3    A    41      32.771  48.162  44.780  1.00  0.00           N  
ATOM   1312  C4    A    41      34.036  48.576  44.458  1.00  0.00           C  
ATOM   1313  C3'   A    41      34.731  49.790  48.382  1.00  0.00           C  
ATOM   1314  H3'   A    41      35.358  48.903  48.474  1.00  0.00           H  
ATOM   1315  C2'   A    41      33.718  49.718  47.285  1.00  0.00           C  
ATOM   1316  H2'   A    41      33.567  48.662  47.060  1.00  0.00           H  
ATOM   1317  O2'   A    41      32.498  50.357  47.527  1.00  0.00           O  
ATOM   1318 HO2'   A    41      32.478  50.407  48.485  1.00  0.00           H  
ATOM   1319  O3'   A    41      34.017  49.871  49.629  1.00  0.00           O  
ATOM   1320  P     A    42      34.056  48.709  50.678  1.00  0.00           P  
ATOM   1321  OP1   A    42      32.882  49.028  51.466  1.00  0.00           O  
ATOM   1322  OP2   A    42      35.344  48.596  51.348  1.00  0.00           O  
ATOM   1323  O5'   A    42      33.795  47.478  49.785  1.00  0.00           O  
ATOM   1324  C5'   A    42      32.565  47.029  49.330  1.00  0.00           C  
ATOM   1325  H5'   A    42      32.007  47.870  48.916  1.00  0.00           H  
ATOM   1326 H5''   A    42      31.972  46.663  50.168  1.00  0.00           H  
ATOM   1327  C4'   A    42      32.750  45.927  48.295  1.00  0.00           C  
ATOM   1328  H4'   A    42      31.757  45.559  48.036  1.00  0.00           H  
ATOM   1329  O4'   A    42      33.422  46.324  47.098  1.00  0.00           O  
ATOM   1330  C1'   A    42      34.308  45.303  46.748  1.00  0.00           C  
ATOM   1331  H1'   A    42      33.983  44.734  45.877  1.00  0.00           H  
ATOM   1332  N9    A    42      35.600  45.885  46.501  1.00  0.00           N  
ATOM   1333  C8    A    42      36.452  46.732  47.235  1.00  0.00           C  
ATOM   1334  H8    A    42      36.171  47.020  48.237  1.00  0.00           H  
ATOM   1335  N7    A    42      37.426  47.284  46.612  1.00  0.00           N  
ATOM   1336  C5    A    42      37.385  46.630  45.375  1.00  0.00           C  
ATOM   1337  C6    A    42      38.073  46.681  44.192  1.00  0.00           C  
ATOM   1338  N6    A    42      39.163  47.480  44.024  1.00  0.00           N  
ATOM   1339  H61   A    42      39.722  47.473  43.183  1.00  0.00           H  
ATOM   1340  H62   A    42      39.269  48.281  44.632  1.00  0.00           H  
ATOM   1341  N1    A    42      37.798  46.002  43.094  1.00  0.00           N  
ATOM   1342  C2    A    42      36.782  45.130  43.191  1.00  0.00           C  
ATOM   1343  H2    A    42      36.616  44.617  42.255  1.00  0.00           H  
ATOM   1344  N3    A    42      35.896  44.990  44.171  1.00  0.00           N  
ATOM   1345  C4    A    42      36.253  45.775  45.231  1.00  0.00           C  
ATOM   1346  C3'   A    42      33.589  44.874  48.970  1.00  0.00           C  
ATOM   1347  H3'   A    42      34.345  45.232  49.669  1.00  0.00           H  
ATOM   1348  C2'   A    42      34.334  44.185  47.836  1.00  0.00           C  
ATOM   1349  H2'   A    42      35.317  43.975  48.258  1.00  0.00           H  
ATOM   1350  O2'   A    42      33.556  43.076  47.377  1.00  0.00           O  
ATOM   1351 HO2'   A    42      33.161  42.645  48.138  1.00  0.00           H  
ATOM   1352  O3'   A    42      32.658  44.049  49.659  1.00  0.00           O  
ATOM   1353  P     U    43      33.043  42.829  50.546  1.00  0.00           P  
ATOM   1354  OP1   U    43      34.295  43.108  51.247  1.00  0.00           O  
ATOM   1355  OP2   U    43      32.983  41.597  49.703  1.00  0.00           O  
ATOM   1356  O5'   U    43      31.787  42.687  51.492  1.00  0.00           O  
ATOM   1357  C5'   U    43      31.566  43.682  52.472  1.00  0.00           C  
ATOM   1358  H5'   U    43      32.212  44.543  52.298  1.00  0.00           H  
ATOM   1359 H5''   U    43      31.641  43.222  53.457  1.00  0.00           H  
ATOM   1360  C4'   U    43      30.092  44.237  52.550  1.00  0.00           C  
ATOM   1361  H4'   U    43      30.082  44.811  53.477  1.00  0.00           H  
ATOM   1362  O4'   U    43      29.833  45.145  51.481  1.00  0.00           O  
ATOM   1363  C1'   U    43      28.516  45.017  51.005  1.00  0.00           C  
ATOM   1364  H1'   U    43      27.988  45.969  50.944  1.00  0.00           H  
ATOM   1365  N1    U    43      28.532  44.310  49.637  1.00  0.00           N  
ATOM   1366  C6    U    43      29.618  43.718  49.051  1.00  0.00           C  
ATOM   1367  H6    U    43      30.452  43.627  49.731  1.00  0.00           H  
ATOM   1368  C5    U    43      29.645  43.258  47.794  1.00  0.00           C  
ATOM   1369  H5    U    43      30.549  42.844  47.372  1.00  0.00           H  
ATOM   1370  C4    U    43      28.525  43.411  46.880  1.00  0.00           C  
ATOM   1371  O4    U    43      28.503  42.944  45.745  1.00  0.00           O  
ATOM   1372  N3    U    43      27.410  43.893  47.528  1.00  0.00           N  
ATOM   1373  H3    U    43      26.547  43.792  47.014  1.00  0.00           H  
ATOM   1374  C2    U    43      27.411  44.299  48.866  1.00  0.00           C  
ATOM   1375  O2    U    43      26.333  44.665  49.301  1.00  0.00           O  
ATOM   1376  C3'   U    43      28.923  43.184  52.570  1.00  0.00           C  
ATOM   1377  H3'   U    43      29.155  42.323  51.943  1.00  0.00           H  
ATOM   1378  C2'   U    43      27.846  44.068  51.937  1.00  0.00           C  
ATOM   1379  H2'   U    43      27.097  43.460  51.428  1.00  0.00           H  
ATOM   1380  O2'   U    43      27.243  44.866  52.972  1.00  0.00           O  
ATOM   1381 HO2'   U    43      27.608  44.580  53.813  1.00  0.00           H  
ATOM   1382  O3'   U    43      28.514  42.797  53.895  1.00  0.00           O  
ATOM   1383  P     G    44      27.989  41.296  54.073  1.00  0.00           P  
ATOM   1384  OP1   G    44      27.455  41.081  55.377  1.00  0.00           O  
ATOM   1385  OP2   G    44      29.138  40.354  53.749  1.00  0.00           O  
ATOM   1386  O5'   G    44      26.860  41.110  52.954  1.00  0.00           O  
ATOM   1387  C5'   G    44      25.539  41.611  53.126  1.00  0.00           C  
ATOM   1388  H5'   G    44      25.600  42.630  53.506  1.00  0.00           H  
ATOM   1389 H5''   G    44      25.021  41.002  53.867  1.00  0.00           H  
ATOM   1390  C4'   G    44      24.636  41.625  51.829  1.00  0.00           C  
ATOM   1391  H4'   G    44      23.766  42.282  51.863  1.00  0.00           H  
ATOM   1392  O4'   G    44      25.369  41.818  50.596  1.00  0.00           O  
ATOM   1393  C1'   G    44      24.740  41.236  49.491  1.00  0.00           C  
ATOM   1394  H1'   G    44      24.173  42.040  49.022  1.00  0.00           H  
ATOM   1395  N9    G    44      25.669  40.532  48.537  1.00  0.00           N  
ATOM   1396  C8    G    44      26.899  40.027  48.785  1.00  0.00           C  
ATOM   1397  H8    G    44      27.388  40.040  49.748  1.00  0.00           H  
ATOM   1398  N7    G    44      27.341  39.290  47.791  1.00  0.00           N  
ATOM   1399  C5    G    44      26.365  39.430  46.787  1.00  0.00           C  
ATOM   1400  C6    G    44      26.273  39.005  45.444  1.00  0.00           C  
ATOM   1401  O6    G    44      27.129  38.328  44.759  1.00  0.00           O  
ATOM   1402  N1    G    44      25.078  39.362  44.768  1.00  0.00           N  
ATOM   1403  H1    G    44      24.967  39.197  43.777  1.00  0.00           H  
ATOM   1404  C2    G    44      24.111  40.059  45.409  1.00  0.00           C  
ATOM   1405  N2    G    44      22.981  40.325  44.734  1.00  0.00           N  
ATOM   1406  H21   G    44      22.834  39.880  43.839  1.00  0.00           H  
ATOM   1407  H22   G    44      22.222  40.790  45.213  1.00  0.00           H  
ATOM   1408  N3    G    44      24.187  40.513  46.631  1.00  0.00           N  
ATOM   1409  C4    G    44      25.335  40.211  47.231  1.00  0.00           C  
ATOM   1410  C3'   G    44      24.172  40.207  51.576  1.00  0.00           C  
ATOM   1411  H3'   G    44      24.998  39.538  51.818  1.00  0.00           H  
ATOM   1412  C2'   G    44      23.823  40.129  50.068  1.00  0.00           C  
ATOM   1413  H2'   G    44      24.097  39.156  49.662  1.00  0.00           H  
ATOM   1414  O2'   G    44      22.424  40.502  49.747  1.00  0.00           O  
ATOM   1415 HO2'   G    44      21.803  39.831  50.040  1.00  0.00           H  
ATOM   1416  O3'   G    44      22.999  39.885  52.417  1.00  0.00           O  
ATOM   1417  P     G    45      22.406  38.485  52.528  1.00  0.00           P  
ATOM   1418  OP1   G    45      21.407  38.548  53.616  1.00  0.00           O  
ATOM   1419  OP2   G    45      23.495  37.426  52.558  1.00  0.00           O  
ATOM   1420  O5'   G    45      21.539  38.247  51.155  1.00  0.00           O  
ATOM   1421  C5'   G    45      20.119  38.450  51.126  1.00  0.00           C  
ATOM   1422  H5'   G    45      19.925  39.407  51.610  1.00  0.00           H  
ATOM   1423 H5''   G    45      19.602  37.751  51.784  1.00  0.00           H  
ATOM   1424  C4'   G    45      19.459  38.256  49.787  1.00  0.00           C  
ATOM   1425  H4'   G    45      18.474  38.713  49.884  1.00  0.00           H  
ATOM   1426  O4'   G    45      20.048  38.952  48.636  1.00  0.00           O  
ATOM   1427  C1'   G    45      19.872  38.167  47.431  1.00  0.00           C  
ATOM   1428  H1'   G    45      19.384  38.656  46.589  1.00  0.00           H  
ATOM   1429  N9    G    45      21.215  37.735  46.984  1.00  0.00           N  
ATOM   1430  C8    G    45      22.385  37.773  47.707  1.00  0.00           C  
ATOM   1431  H8    G    45      22.546  38.289  48.643  1.00  0.00           H  
ATOM   1432  N7    G    45      23.389  37.339  47.003  1.00  0.00           N  
ATOM   1433  C5    G    45      22.847  36.864  45.844  1.00  0.00           C  
ATOM   1434  C6    G    45      23.476  36.191  44.773  1.00  0.00           C  
ATOM   1435  O6    G    45      24.656  35.876  44.548  1.00  0.00           O  
ATOM   1436  N1    G    45      22.623  35.934  43.691  1.00  0.00           N  
ATOM   1437  H1    G    45      23.020  35.414  42.922  1.00  0.00           H  
ATOM   1438  C2    G    45      21.341  36.224  43.745  1.00  0.00           C  
ATOM   1439  N2    G    45      20.631  35.913  42.667  1.00  0.00           N  
ATOM   1440  H21   G    45      21.185  35.528  41.915  1.00  0.00           H  
ATOM   1441  H22   G    45      19.631  36.053  42.643  1.00  0.00           H  
ATOM   1442  N3    G    45      20.693  36.808  44.762  1.00  0.00           N  
ATOM   1443  C4    G    45      21.522  37.141  45.791  1.00  0.00           C  
ATOM   1444  C3'   G    45      19.491  36.790  49.328  1.00  0.00           C  
ATOM   1445  H3'   G    45      20.521  36.431  49.347  1.00  0.00           H  
ATOM   1446  C2'   G    45      19.152  36.953  47.882  1.00  0.00           C  
ATOM   1447  H2'   G    45      19.454  35.991  47.468  1.00  0.00           H  
ATOM   1448  O2'   G    45      17.773  37.187  47.752  1.00  0.00           O  
ATOM   1449 HO2'   G    45      17.363  36.914  48.576  1.00  0.00           H  
ATOM   1450  O3'   G    45      18.613  35.980  50.116  1.00  0.00           O  
ATOM   1451  P     C    46      18.804  34.418  50.409  1.00  0.00           P  
ATOM   1452  OP1   C    46      17.560  34.119  51.128  1.00  0.00           O  
ATOM   1453  OP2   C    46      20.124  34.254  51.069  1.00  0.00           O  
ATOM   1454  O5'   C    46      18.761  33.572  48.991  1.00  0.00           O  
ATOM   1455  C5'   C    46      17.612  33.635  48.180  1.00  0.00           C  
ATOM   1456  H5'   C    46      17.266  34.664  48.083  1.00  0.00           H  
ATOM   1457 H5''   C    46      16.845  32.956  48.555  1.00  0.00           H  
ATOM   1458  C4'   C    46      18.055  33.248  46.835  1.00  0.00           C  
ATOM   1459  H4'   C    46      17.195  33.449  46.197  1.00  0.00           H  
ATOM   1460  O4'   C    46      19.116  34.080  46.241  1.00  0.00           O  
ATOM   1461  C1'   C    46      19.931  33.348  45.358  1.00  0.00           C  
ATOM   1462  H1'   C    46      19.723  33.670  44.337  1.00  0.00           H  
ATOM   1463  N1    C    46      21.384  33.369  45.758  1.00  0.00           N  
ATOM   1464  C6    C    46      21.901  33.727  46.992  1.00  0.00           C  
ATOM   1465  H6    C    46      21.253  34.148  47.747  1.00  0.00           H  
ATOM   1466  C5    C    46      23.140  33.537  47.342  1.00  0.00           C  
ATOM   1467  H5    C    46      23.462  33.861  48.321  1.00  0.00           H  
ATOM   1468  C4    C    46      24.044  32.951  46.439  1.00  0.00           C  
ATOM   1469  N4    C    46      25.314  32.766  46.639  1.00  0.00           N  
ATOM   1470  H41   C    46      25.951  32.386  45.954  1.00  0.00           H  
ATOM   1471  H42   C    46      25.590  33.082  47.558  1.00  0.00           H  
ATOM   1472  N3    C    46      23.635  32.548  45.219  1.00  0.00           N  
ATOM   1473  C2    C    46      22.295  32.714  44.874  1.00  0.00           C  
ATOM   1474  O2    C    46      21.910  32.362  43.718  1.00  0.00           O  
ATOM   1475  C3'   C    46      18.623  31.840  46.689  1.00  0.00           C  
ATOM   1476  H3'   C    46      19.179  31.608  47.597  1.00  0.00           H  
ATOM   1477  C2'   C    46      19.521  31.865  45.446  1.00  0.00           C  
ATOM   1478  H2'   C    46      20.311  31.196  45.786  1.00  0.00           H  
ATOM   1479  O2'   C    46      18.969  31.511  44.207  1.00  0.00           O  
ATOM   1480 HO2'   C    46      18.716  30.587  44.156  1.00  0.00           H  
ATOM   1481  O3'   C    46      17.588  30.886  46.675  1.00  0.00           O  
ATOM   1482  P     A    47      17.799  29.381  47.036  1.00  0.00           P  
ATOM   1483  OP1   A    47      16.498  28.678  47.191  1.00  0.00           O  
ATOM   1484  OP2   A    47      18.683  29.394  48.243  1.00  0.00           O  
ATOM   1485  O5'   A    47      18.639  28.706  45.891  1.00  0.00           O  
ATOM   1486  C5'   A    47      18.018  28.023  44.864  1.00  0.00           C  
ATOM   1487  H5'   A    47      17.270  28.672  44.409  1.00  0.00           H  
ATOM   1488 H5''   A    47      17.551  27.127  45.274  1.00  0.00           H  
ATOM   1489  C4'   A    47      19.014  27.582  43.858  1.00  0.00           C  
ATOM   1490  H4'   A    47      18.526  27.315  42.920  1.00  0.00           H  
ATOM   1491  O4'   A    47      20.029  28.544  43.597  1.00  0.00           O  
ATOM   1492  C1'   A    47      21.290  27.906  43.716  1.00  0.00           C  
ATOM   1493  H1'   A    47      21.871  28.123  42.819  1.00  0.00           H  
ATOM   1494  N9    A    47      22.186  28.262  44.835  1.00  0.00           N  
ATOM   1495  C8    A    47      21.852  28.804  46.056  1.00  0.00           C  
ATOM   1496  H8    A    47      20.886  29.059  46.465  1.00  0.00           H  
ATOM   1497  N7    A    47      22.914  29.169  46.717  1.00  0.00           N  
ATOM   1498  C5    A    47      24.043  28.834  45.962  1.00  0.00           C  
ATOM   1499  C6    A    47      25.473  29.128  45.983  1.00  0.00           C  
ATOM   1500  N6    A    47      26.061  29.673  47.020  1.00  0.00           N  
ATOM   1501  H61   A    47      27.052  29.843  46.925  1.00  0.00           H  
ATOM   1502  H62   A    47      25.404  30.085  47.667  1.00  0.00           H  
ATOM   1503  N1    A    47      26.293  28.596  45.038  1.00  0.00           N  
ATOM   1504  C2    A    47      25.711  27.925  44.089  1.00  0.00           C  
ATOM   1505  H2    A    47      26.436  27.589  43.363  1.00  0.00           H  
ATOM   1506  N3    A    47      24.416  27.713  43.843  1.00  0.00           N  
ATOM   1507  C4    A    47      23.594  28.190  44.816  1.00  0.00           C  
ATOM   1508  C3'   A    47      19.694  26.351  44.396  1.00  0.00           C  
ATOM   1509  H3'   A    47      19.802  26.453  45.476  1.00  0.00           H  
ATOM   1510  C2'   A    47      21.055  26.392  43.765  1.00  0.00           C  
ATOM   1511  H2'   A    47      21.758  25.851  44.399  1.00  0.00           H  
ATOM   1512  O2'   A    47      20.897  25.870  42.476  1.00  0.00           O  
ATOM   1513 HO2'   A    47      20.698  24.943  42.628  1.00  0.00           H  
ATOM   1514  O3'   A    47      18.988  25.122  44.061  1.00  0.00           O  
ATOM   1515  P     C    48      19.491  23.793  44.734  1.00  0.00           P  
ATOM   1516  OP1   C    48      18.576  22.718  44.268  1.00  0.00           O  
ATOM   1517  OP2   C    48      19.643  24.096  46.181  1.00  0.00           O  
ATOM   1518  O5'   C    48      20.954  23.461  44.069  1.00  0.00           O  
ATOM   1519  C5'   C    48      21.944  22.777  44.787  1.00  0.00           C  
ATOM   1520  H5'   C    48      21.671  21.728  44.902  1.00  0.00           H  
ATOM   1521 H5''   C    48      22.129  23.173  45.786  1.00  0.00           H  
ATOM   1522  C4'   C    48      23.318  22.854  44.043  1.00  0.00           C  
ATOM   1523  H4'   C    48      23.170  22.389  43.068  1.00  0.00           H  
ATOM   1524  O4'   C    48      23.785  24.220  43.934  1.00  0.00           O  
ATOM   1525  C1'   C    48      25.144  24.204  44.197  1.00  0.00           C  
ATOM   1526  H1'   C    48      25.682  24.710  43.396  1.00  0.00           H  
ATOM   1527  N1    C    48      25.466  24.897  45.485  1.00  0.00           N  
ATOM   1528  C6    C    48      24.510  25.221  46.344  1.00  0.00           C  
ATOM   1529  H6    C    48      23.472  24.924  46.303  1.00  0.00           H  
ATOM   1530  C5    C    48      24.831  25.944  47.459  1.00  0.00           C  
ATOM   1531  H5    C    48      24.091  26.210  48.200  1.00  0.00           H  
ATOM   1532  C4    C    48      26.158  26.313  47.721  1.00  0.00           C  
ATOM   1533  N4    C    48      26.477  26.859  48.815  1.00  0.00           N  
ATOM   1534  H41   C    48      27.429  27.189  48.872  1.00  0.00           H  
ATOM   1535  H42   C    48      25.785  26.887  49.550  1.00  0.00           H  
ATOM   1536  N3    C    48      27.098  26.089  46.884  1.00  0.00           N  
ATOM   1537  C2    C    48      26.766  25.306  45.798  1.00  0.00           C  
ATOM   1538  O2    C    48      27.663  24.992  45.058  1.00  0.00           O  
ATOM   1539  C3'   C    48      24.366  22.093  44.870  1.00  0.00           C  
ATOM   1540  H3'   C    48      24.235  22.378  45.914  1.00  0.00           H  
ATOM   1541  C2'   C    48      25.625  22.712  44.254  1.00  0.00           C  
ATOM   1542  H2'   C    48      26.495  22.609  44.902  1.00  0.00           H  
ATOM   1543  O2'   C    48      25.991  22.264  42.948  1.00  0.00           O  
ATOM   1544 HO2'   C    48      25.457  21.483  42.789  1.00  0.00           H  
ATOM   1545  O3'   C    48      24.314  20.736  44.715  1.00  0.00           O  
ATOM   1546  P     A    49      24.932  19.753  45.877  1.00  0.00           P  
ATOM   1547  OP1   A    49      24.556  18.359  45.487  1.00  0.00           O  
ATOM   1548  OP2   A    49      24.559  20.241  47.228  1.00  0.00           O  
ATOM   1549  O5'   A    49      26.477  19.815  45.803  1.00  0.00           O  
ATOM   1550  C5'   A    49      27.280  19.293  44.759  1.00  0.00           C  
ATOM   1551  H5'   A    49      26.943  19.694  43.803  1.00  0.00           H  
ATOM   1552 H5''   A    49      27.114  18.218  44.685  1.00  0.00           H  
ATOM   1553  C4'   A    49      28.725  19.582  45.190  1.00  0.00           C  
ATOM   1554  H4'   A    49      29.434  19.128  44.497  1.00  0.00           H  
ATOM   1555  O4'   A    49      28.981  20.963  45.185  1.00  0.00           O  
ATOM   1556  C1'   A    49      29.927  21.341  46.221  1.00  0.00           C  
ATOM   1557  H1'   A    49      30.842  21.847  45.913  1.00  0.00           H  
ATOM   1558  N9    A    49      29.232  22.297  47.074  1.00  0.00           N  
ATOM   1559  C8    A    49      27.868  22.406  47.310  1.00  0.00           C  
ATOM   1560  H8    A    49      27.138  21.763  46.840  1.00  0.00           H  
ATOM   1561  N7    A    49      27.594  23.327  48.190  1.00  0.00           N  
ATOM   1562  C5    A    49      28.835  23.829  48.585  1.00  0.00           C  
ATOM   1563  C6    A    49      29.289  24.784  49.583  1.00  0.00           C  
ATOM   1564  N6    A    49      28.530  25.573  50.325  1.00  0.00           N  
ATOM   1565  H61   A    49      28.934  26.333  50.854  1.00  0.00           H  
ATOM   1566  H62   A    49      27.544  25.561  50.108  1.00  0.00           H  
ATOM   1567  N1    A    49      30.579  24.869  49.785  1.00  0.00           N  
ATOM   1568  C2    A    49      31.481  24.289  49.004  1.00  0.00           C  
ATOM   1569  H2    A    49      32.519  24.501  49.215  1.00  0.00           H  
ATOM   1570  N3    A    49      31.217  23.438  48.013  1.00  0.00           N  
ATOM   1571  C4    A    49      29.900  23.220  47.869  1.00  0.00           C  
ATOM   1572  C3'   A    49      29.097  19.183  46.635  1.00  0.00           C  
ATOM   1573  H3'   A    49      28.238  19.384  47.275  1.00  0.00           H  
ATOM   1574  C2'   A    49      30.249  20.095  46.991  1.00  0.00           C  
ATOM   1575  H2'   A    49      30.339  20.147  48.076  1.00  0.00           H  
ATOM   1576  O2'   A    49      31.521  19.634  46.488  1.00  0.00           O  
ATOM   1577 HO2'   A    49      31.501  18.679  46.581  1.00  0.00           H  
ATOM   1578  O3'   A    49      29.451  17.849  46.809  1.00  0.00           O  
ATOM   1579  P     G    50      29.015  17.093  48.082  1.00  0.00           P  
ATOM   1580  OP1   G    50      29.202  15.675  47.901  1.00  0.00           O  
ATOM   1581  OP2   G    50      27.663  17.514  48.489  1.00  0.00           O  
ATOM   1582  O5'   G    50      30.023  17.618  49.270  1.00  0.00           O  
ATOM   1583  C5'   G    50      31.442  17.396  49.280  1.00  0.00           C  
ATOM   1584  H5'   G    50      31.813  17.583  48.272  1.00  0.00           H  
ATOM   1585 H5''   G    50      31.631  16.382  49.633  1.00  0.00           H  
ATOM   1586  C4'   G    50      32.358  18.397  49.981  1.00  0.00           C  
ATOM   1587  H4'   G    50      33.363  18.159  49.634  1.00  0.00           H  
ATOM   1588  O4'   G    50      32.066  19.803  49.716  1.00  0.00           O  
ATOM   1589  C1'   G    50      32.251  20.633  50.852  1.00  0.00           C  
ATOM   1590  H1'   G    50      32.979  21.406  50.609  1.00  0.00           H  
ATOM   1591  N9    G    50      31.047  21.144  51.400  1.00  0.00           N  
ATOM   1592  C8    G    50      29.772  21.034  50.931  1.00  0.00           C  
ATOM   1593  H8    G    50      29.545  20.267  50.207  1.00  0.00           H  
ATOM   1594  N7    G    50      28.897  21.847  51.530  1.00  0.00           N  
ATOM   1595  C5    G    50      29.697  22.541  52.479  1.00  0.00           C  
ATOM   1596  C6    G    50      29.432  23.568  53.436  1.00  0.00           C  
ATOM   1597  O6    G    50      28.393  24.120  53.694  1.00  0.00           O  
ATOM   1598  N1    G    50      30.543  23.992  54.102  1.00  0.00           N  
ATOM   1599  H1    G    50      30.417  24.828  54.654  1.00  0.00           H  
ATOM   1600  C2    G    50      31.814  23.481  53.927  1.00  0.00           C  
ATOM   1601  N2    G    50      32.851  24.033  54.497  1.00  0.00           N  
ATOM   1602  H21   G    50      32.759  24.871  55.053  1.00  0.00           H  
ATOM   1603  H22   G    50      33.782  23.741  54.236  1.00  0.00           H  
ATOM   1604  N3    G    50      32.146  22.537  53.089  1.00  0.00           N  
ATOM   1605  C4    G    50      31.039  22.121  52.390  1.00  0.00           C  
ATOM   1606  C3'   G    50      32.382  18.338  51.547  1.00  0.00           C  
ATOM   1607  H3'   G    50      31.343  18.309  51.875  1.00  0.00           H  
ATOM   1608  C2'   G    50      33.017  19.686  51.796  1.00  0.00           C  
ATOM   1609  H2'   G    50      32.872  19.890  52.857  1.00  0.00           H  
ATOM   1610  O2'   G    50      34.427  19.831  51.533  1.00  0.00           O  
ATOM   1611 HO2'   G    50      34.810  20.525  52.075  1.00  0.00           H  
ATOM   1612  O3'   G    50      33.103  17.224  52.096  1.00  0.00           O  
ATOM   1613  P     A    51      32.778  16.723  53.610  1.00  0.00           P  
ATOM   1614  OP1   A    51      33.660  15.572  53.865  1.00  0.00           O  
ATOM   1615  OP2   A    51      31.367  16.475  53.627  1.00  0.00           O  
ATOM   1616  O5'   A    51      33.029  17.864  54.658  1.00  0.00           O  
ATOM   1617  C5'   A    51      34.277  18.489  54.849  1.00  0.00           C  
ATOM   1618  H5'   A    51      34.611  19.000  53.945  1.00  0.00           H  
ATOM   1619 H5''   A    51      35.015  17.761  55.184  1.00  0.00           H  
ATOM   1620  C4'   A    51      34.084  19.631  55.902  1.00  0.00           C  
ATOM   1621  H4'   A    51      35.012  20.167  56.099  1.00  0.00           H  
ATOM   1622  O4'   A    51      33.193  20.650  55.430  1.00  0.00           O  
ATOM   1623  C1'   A    51      32.161  21.013  56.420  1.00  0.00           C  
ATOM   1624  H1'   A    51      32.170  22.083  56.625  1.00  0.00           H  
ATOM   1625  N9    A    51      30.732  20.680  56.045  1.00  0.00           N  
ATOM   1626  C8    A    51      30.262  19.715  55.234  1.00  0.00           C  
ATOM   1627  H8    A    51      30.893  18.963  54.786  1.00  0.00           H  
ATOM   1628  N7    A    51      28.933  19.744  55.018  1.00  0.00           N  
ATOM   1629  C5    A    51      28.574  20.964  55.717  1.00  0.00           C  
ATOM   1630  C6    A    51      27.381  21.683  56.021  1.00  0.00           C  
ATOM   1631  N6    A    51      26.119  21.371  55.774  1.00  0.00           N  
ATOM   1632  H61   A    51      25.415  21.996  56.138  1.00  0.00           H  
ATOM   1633  H62   A    51      25.824  20.456  55.462  1.00  0.00           H  
ATOM   1634  N1    A    51      27.424  22.861  56.651  1.00  0.00           N  
ATOM   1635  C2    A    51      28.653  23.354  56.963  1.00  0.00           C  
ATOM   1636  H2    A    51      28.834  24.372  57.276  1.00  0.00           H  
ATOM   1637  N3    A    51      29.729  22.664  56.983  1.00  0.00           N  
ATOM   1638  C4    A    51      29.634  21.496  56.330  1.00  0.00           C  
ATOM   1639  C3'   A    51      33.413  19.116  57.191  1.00  0.00           C  
ATOM   1640  H3'   A    51      32.716  18.317  56.936  1.00  0.00           H  
ATOM   1641  C2'   A    51      32.633  20.375  57.689  1.00  0.00           C  
ATOM   1642  H2'   A    51      31.805  20.104  58.344  1.00  0.00           H  
ATOM   1643  O2'   A    51      33.579  21.214  58.287  1.00  0.00           O  
ATOM   1644 HO2'   A    51      33.753  20.807  59.139  1.00  0.00           H  
ATOM   1645  O3'   A    51      34.234  18.639  58.261  1.00  0.00           O  
ATOM   1646  P     C    52      33.506  17.920  59.535  1.00  0.00           P  
ATOM   1647  OP1   C    52      34.515  16.961  60.116  1.00  0.00           O  
ATOM   1648  OP2   C    52      32.206  17.431  59.095  1.00  0.00           O  
ATOM   1649  O5'   C    52      33.253  19.219  60.493  1.00  0.00           O  
ATOM   1650  C5'   C    52      34.293  19.666  61.335  1.00  0.00           C  
ATOM   1651  H5'   C    52      35.028  20.264  60.796  1.00  0.00           H  
ATOM   1652 H5''   C    52      34.750  18.794  61.802  1.00  0.00           H  
ATOM   1653  C4'   C    52      33.831  20.552  62.477  1.00  0.00           C  
ATOM   1654  H4'   C    52      34.646  20.701  63.185  1.00  0.00           H  
ATOM   1655  O4'   C    52      33.491  21.812  61.873  1.00  0.00           O  
ATOM   1656  C1'   C    52      32.402  22.440  62.678  1.00  0.00           C  
ATOM   1657  H1'   C    52      32.703  23.416  63.058  1.00  0.00           H  
ATOM   1658  N1    C    52      31.215  22.740  61.845  1.00  0.00           N  
ATOM   1659  C6    C    52      30.896  21.894  60.844  1.00  0.00           C  
ATOM   1660  H6    C    52      31.477  20.997  60.688  1.00  0.00           H  
ATOM   1661  C5    C    52      29.752  22.086  60.139  1.00  0.00           C  
ATOM   1662  H5    C    52      29.421  21.327  59.445  1.00  0.00           H  
ATOM   1663  C4    C    52      28.861  23.110  60.428  1.00  0.00           C  
ATOM   1664  N4    C    52      27.640  23.188  59.966  1.00  0.00           N  
ATOM   1665  H41   C    52      27.071  23.908  60.388  1.00  0.00           H  
ATOM   1666  H42   C    52      27.255  22.571  59.265  1.00  0.00           H  
ATOM   1667  N3    C    52      29.091  23.759  61.505  1.00  0.00           N  
ATOM   1668  C2    C    52      30.224  23.647  62.241  1.00  0.00           C  
ATOM   1669  O2    C    52      30.438  24.367  63.226  1.00  0.00           O  
ATOM   1670  C3'   C    52      32.640  20.080  63.264  1.00  0.00           C  
ATOM   1671  H3'   C    52      31.991  19.531  62.582  1.00  0.00           H  
ATOM   1672  C2'   C    52      32.030  21.410  63.736  1.00  0.00           C  
ATOM   1673  H2'   C    52      30.953  21.271  63.822  1.00  0.00           H  
ATOM   1674  O2'   C    52      32.624  21.840  64.938  1.00  0.00           O  
ATOM   1675 HO2'   C    52      33.216  21.143  65.231  1.00  0.00           H  
ATOM   1676  O3'   C    52      32.942  19.485  64.524  1.00  0.00           O  
ATOM   1677  P     A    53      32.152  18.123  64.905  1.00  0.00           P  
ATOM   1678  OP1   A    53      32.795  17.536  66.110  1.00  0.00           O  
ATOM   1679  OP2   A    53      32.132  17.347  63.671  1.00  0.00           O  
ATOM   1680  O5'   A    53      30.665  18.529  65.218  1.00  0.00           O  
ATOM   1681  C5'   A    53      30.261  19.333  66.311  1.00  0.00           C  
ATOM   1682  H5'   A    53      30.969  20.157  66.401  1.00  0.00           H  
ATOM   1683 H5''   A    53      30.278  18.840  67.283  1.00  0.00           H  
ATOM   1684  C4'   A    53      28.881  19.831  66.167  1.00  0.00           C  
ATOM   1685  H4'   A    53      28.630  20.447  67.030  1.00  0.00           H  
ATOM   1686  O4'   A    53      28.816  20.772  65.099  1.00  0.00           O  
ATOM   1687  C1'   A    53      27.554  20.790  64.399  1.00  0.00           C  
ATOM   1688  H1'   A    53      27.207  21.818  64.291  1.00  0.00           H  
ATOM   1689  N9    A    53      27.676  20.107  63.056  1.00  0.00           N  
ATOM   1690  C8    A    53      28.775  19.485  62.514  1.00  0.00           C  
ATOM   1691  H8    A    53      29.613  19.273  63.162  1.00  0.00           H  
ATOM   1692  N7    A    53      28.754  19.193  61.270  1.00  0.00           N  
ATOM   1693  C5    A    53      27.516  19.707  60.922  1.00  0.00           C  
ATOM   1694  C6    A    53      26.706  19.767  59.716  1.00  0.00           C  
ATOM   1695  N6    A    53      27.145  19.561  58.459  1.00  0.00           N  
ATOM   1696  H61   A    53      26.445  19.475  57.736  1.00  0.00           H  
ATOM   1697  H62   A    53      28.099  19.256  58.330  1.00  0.00           H  
ATOM   1698  N1    A    53      25.497  20.181  59.693  1.00  0.00           N  
ATOM   1699  C2    A    53      24.983  20.545  60.824  1.00  0.00           C  
ATOM   1700  H2    A    53      24.029  21.050  60.849  1.00  0.00           H  
ATOM   1701  N3    A    53      25.577  20.541  62.040  1.00  0.00           N  
ATOM   1702  C4    A    53      26.818  20.063  62.027  1.00  0.00           C  
ATOM   1703  C3'   A    53      27.610  18.916  65.868  1.00  0.00           C  
ATOM   1704  H3'   A    53      27.967  18.224  65.105  1.00  0.00           H  
ATOM   1705  C2'   A    53      26.670  19.958  65.251  1.00  0.00           C  
ATOM   1706  H2'   A    53      25.918  19.458  64.641  1.00  0.00           H  
ATOM   1707  O2'   A    53      26.078  20.782  66.281  1.00  0.00           O  
ATOM   1708 HO2'   A    53      25.346  20.276  66.640  1.00  0.00           H  
ATOM   1709  O3'   A    53      27.140  18.237  67.016  1.00  0.00           O  
ATOM   1710  P     C    54      26.259  16.893  66.851  1.00  0.00           P  
ATOM   1711  OP1   C    54      25.647  16.455  68.115  1.00  0.00           O  
ATOM   1712  OP2   C    54      27.145  15.925  66.246  1.00  0.00           O  
ATOM   1713  O5'   C    54      25.013  17.175  65.889  1.00  0.00           O  
ATOM   1714  C5'   C    54      23.857  17.883  66.317  1.00  0.00           C  
ATOM   1715  H5'   C    54      24.094  18.902  66.622  1.00  0.00           H  
ATOM   1716 H5''   C    54      23.459  17.482  67.249  1.00  0.00           H  
ATOM   1717  C4'   C    54      22.879  18.027  65.137  1.00  0.00           C  
ATOM   1718  H4'   C    54      22.186  18.733  65.594  1.00  0.00           H  
ATOM   1719  O4'   C    54      23.485  18.537  63.992  1.00  0.00           O  
ATOM   1720  C1'   C    54      22.921  18.078  62.752  1.00  0.00           C  
ATOM   1721  H1'   C    54      22.609  18.969  62.207  1.00  0.00           H  
ATOM   1722  N1    C    54      23.952  17.380  62.005  1.00  0.00           N  
ATOM   1723  C6    C    54      25.308  17.204  62.431  1.00  0.00           C  
ATOM   1724  H6    C    54      25.578  17.622  63.389  1.00  0.00           H  
ATOM   1725  C5    C    54      26.248  16.666  61.559  1.00  0.00           C  
ATOM   1726  H5    C    54      27.269  16.489  61.863  1.00  0.00           H  
ATOM   1727  C4    C    54      25.819  16.374  60.226  1.00  0.00           C  
ATOM   1728  N4    C    54      26.682  16.239  59.288  1.00  0.00           N  
ATOM   1729  H41   C    54      26.464  16.283  58.303  1.00  0.00           H  
ATOM   1730  H42   C    54      27.648  16.317  59.573  1.00  0.00           H  
ATOM   1731  N3    C    54      24.546  16.573  59.780  1.00  0.00           N  
ATOM   1732  C2    C    54      23.640  17.023  60.676  1.00  0.00           C  
ATOM   1733  O2    C    54      22.503  17.200  60.300  1.00  0.00           O  
ATOM   1734  C3'   C    54      22.274  16.732  64.725  1.00  0.00           C  
ATOM   1735  H3'   C    54      22.975  15.906  64.606  1.00  0.00           H  
ATOM   1736  C2'   C    54      21.822  17.088  63.267  1.00  0.00           C  
ATOM   1737  H2'   C    54      21.723  16.108  62.800  1.00  0.00           H  
ATOM   1738  O2'   C    54      20.535  17.733  63.247  1.00  0.00           O  
ATOM   1739 HO2'   C    54      19.824  17.205  63.616  1.00  0.00           H  
ATOM   1740  O3'   C    54      21.159  16.432  65.513  1.00  0.00           O  
ATOM   1741  P     U    55      20.958  14.961  66.140  1.00  0.00           P  
ATOM   1742  OP1   U    55      20.036  15.309  67.260  1.00  0.00           O  
ATOM   1743  OP2   U    55      22.241  14.313  66.461  1.00  0.00           O  
ATOM   1744  O5'   U    55      20.133  14.043  65.105  1.00  0.00           O  
ATOM   1745  C5'   U    55      20.853  13.404  64.057  1.00  0.00           C  
ATOM   1746  H5'   U    55      21.805  12.996  64.397  1.00  0.00           H  
ATOM   1747 H5''   U    55      20.935  14.023  63.164  1.00  0.00           H  
ATOM   1748  C4'   U    55      20.013  12.172  63.592  1.00  0.00           C  
ATOM   1749  H4'   U    55      20.434  11.794  62.660  1.00  0.00           H  
ATOM   1750  O4'   U    55      20.107  11.047  64.399  1.00  0.00           O  
ATOM   1751  C1'   U    55      18.822  10.538  64.806  1.00  0.00           C  
ATOM   1752  H1'   U    55      18.583   9.591  64.322  1.00  0.00           H  
ATOM   1753  N1    U    55      18.863  10.396  66.259  1.00  0.00           N  
ATOM   1754  C6    U    55      19.391  11.327  67.162  1.00  0.00           C  
ATOM   1755  H6    U    55      19.752  12.295  66.850  1.00  0.00           H  
ATOM   1756  C5    U    55      19.463  11.027  68.517  1.00  0.00           C  
ATOM   1757  H5    U    55      20.051  11.644  69.180  1.00  0.00           H  
ATOM   1758  C4    U    55      19.080   9.780  69.015  1.00  0.00           C  
ATOM   1759  O4    U    55      19.116   9.401  70.199  1.00  0.00           O  
ATOM   1760  N3    U    55      18.549   8.964  68.074  1.00  0.00           N  
ATOM   1761  H3    U    55      18.148   8.094  68.395  1.00  0.00           H  
ATOM   1762  C2    U    55      18.385   9.208  66.742  1.00  0.00           C  
ATOM   1763  O2    U    55      17.808   8.292  66.070  1.00  0.00           O  
ATOM   1764  C3'   U    55      18.560  12.477  63.404  1.00  0.00           C  
ATOM   1765  H3'   U    55      18.326  13.520  63.618  1.00  0.00           H  
ATOM   1766  C2'   U    55      17.808  11.634  64.479  1.00  0.00           C  
ATOM   1767  H2'   U    55      17.554  12.255  65.338  1.00  0.00           H  
ATOM   1768  O2'   U    55      16.614  10.964  64.011  1.00  0.00           O  
ATOM   1769 HO2'   U    55      16.037  11.597  63.577  1.00  0.00           H  
ATOM   1770  O3'   U    55      18.135  12.175  62.128  1.00  0.00           O  
ATOM   1771  P     G    56      18.441  13.196  60.962  1.00  0.00           P  
ATOM   1772  OP1   G    56      18.262  12.497  59.655  1.00  0.00           O  
ATOM   1773  OP2   G    56      19.664  13.893  61.194  1.00  0.00           O  
ATOM   1774  O5'   G    56      17.230  14.190  61.037  1.00  0.00           O  
ATOM   1775  C5'   G    56      15.925  13.869  60.699  1.00  0.00           C  
ATOM   1776  H5'   G    56      15.620  13.035  61.331  1.00  0.00           H  
ATOM   1777 H5''   G    56      15.863  13.471  59.686  1.00  0.00           H  
ATOM   1778  C4'   G    56      14.970  15.064  60.849  1.00  0.00           C  
ATOM   1779  H4'   G    56      14.045  14.756  60.361  1.00  0.00           H  
ATOM   1780  O4'   G    56      14.533  15.216  62.193  1.00  0.00           O  
ATOM   1781  C1'   G    56      14.570  16.654  62.504  1.00  0.00           C  
ATOM   1782  H1'   G    56      13.751  16.996  63.138  1.00  0.00           H  
ATOM   1783  N9    G    56      15.782  17.004  63.245  1.00  0.00           N  
ATOM   1784  C8    G    56      16.850  16.263  63.443  1.00  0.00           C  
ATOM   1785  H8    G    56      17.004  15.316  62.947  1.00  0.00           H  
ATOM   1786  N7    G    56      17.735  16.805  64.252  1.00  0.00           N  
ATOM   1787  C5    G    56      17.139  18.023  64.702  1.00  0.00           C  
ATOM   1788  C6    G    56      17.559  19.092  65.578  1.00  0.00           C  
ATOM   1789  O6    G    56      18.504  19.117  66.301  1.00  0.00           O  
ATOM   1790  N1    G    56      16.676  20.180  65.500  1.00  0.00           N  
ATOM   1791  H1    G    56      16.594  20.824  66.274  1.00  0.00           H  
ATOM   1792  C2    G    56      15.502  20.132  64.856  1.00  0.00           C  
ATOM   1793  N2    G    56      14.747  21.147  65.107  1.00  0.00           N  
ATOM   1794  H21   G    56      14.912  21.811  65.850  1.00  0.00           H  
ATOM   1795  H22   G    56      13.863  21.241  64.628  1.00  0.00           H  
ATOM   1796  N3    G    56      15.029  19.188  64.026  1.00  0.00           N  
ATOM   1797  C4    G    56      15.926  18.153  63.989  1.00  0.00           C  
ATOM   1798  C3'   G    56      15.422  16.447  60.365  1.00  0.00           C  
ATOM   1799  H3'   G    56      16.492  16.582  60.522  1.00  0.00           H  
ATOM   1800  C2'   G    56      14.507  17.349  61.189  1.00  0.00           C  
ATOM   1801  H2'   G    56      14.879  18.369  61.288  1.00  0.00           H  
ATOM   1802  O2'   G    56      13.214  17.414  60.630  1.00  0.00           O  
ATOM   1803 HO2'   G    56      13.488  17.320  59.715  1.00  0.00           H  
ATOM   1804  O3'   G    56      15.119  16.803  58.999  1.00  0.00           O  
ATOM   1805  P     A    57      16.206  17.551  58.069  1.00  0.00           P  
ATOM   1806  OP1   A    57      15.791  17.475  56.649  1.00  0.00           O  
ATOM   1807  OP2   A    57      17.522  17.068  58.446  1.00  0.00           O  
ATOM   1808  O5'   A    57      16.137  19.040  58.458  1.00  0.00           O  
ATOM   1809  C5'   A    57      14.907  19.792  58.166  1.00  0.00           C  
ATOM   1810  H5'   A    57      14.033  19.155  58.300  1.00  0.00           H  
ATOM   1811 H5''   A    57      14.894  20.186  57.150  1.00  0.00           H  
ATOM   1812  C4'   A    57      14.755  21.005  59.085  1.00  0.00           C  
ATOM   1813  H4'   A    57      13.843  21.516  58.774  1.00  0.00           H  
ATOM   1814  O4'   A    57      14.741  20.670  60.386  1.00  0.00           O  
ATOM   1815  C1'   A    57      15.620  21.571  61.105  1.00  0.00           C  
ATOM   1816  H1'   A    57      15.031  21.917  61.955  1.00  0.00           H  
ATOM   1817  N9    A    57      16.885  20.989  61.703  1.00  0.00           N  
ATOM   1818  C8    A    57      17.602  19.948  61.205  1.00  0.00           C  
ATOM   1819  H8    A    57      17.293  19.355  60.357  1.00  0.00           H  
ATOM   1820  N7    A    57      18.743  19.681  61.722  1.00  0.00           N  
ATOM   1821  C5    A    57      18.748  20.670  62.748  1.00  0.00           C  
ATOM   1822  C6    A    57      19.680  20.988  63.755  1.00  0.00           C  
ATOM   1823  N6    A    57      20.840  20.471  63.760  1.00  0.00           N  
ATOM   1824  H61   A    57      21.505  20.719  64.479  1.00  0.00           H  
ATOM   1825  H62   A    57      20.907  19.608  63.240  1.00  0.00           H  
ATOM   1826  N1    A    57      19.628  22.082  64.507  1.00  0.00           N  
ATOM   1827  C2    A    57      18.587  22.835  64.317  1.00  0.00           C  
ATOM   1828  H2    A    57      18.560  23.815  64.770  1.00  0.00           H  
ATOM   1829  N3    A    57      17.583  22.642  63.454  1.00  0.00           N  
ATOM   1830  C4    A    57      17.713  21.558  62.666  1.00  0.00           C  
ATOM   1831  C3'   A    57      16.010  22.072  58.831  1.00  0.00           C  
ATOM   1832  H3'   A    57      16.966  21.562  58.712  1.00  0.00           H  
ATOM   1833  C2'   A    57      15.913  22.761  60.186  1.00  0.00           C  
ATOM   1834  H2'   A    57      16.856  23.259  60.410  1.00  0.00           H  
ATOM   1835  O2'   A    57      14.886  23.729  60.371  1.00  0.00           O  
ATOM   1836 HO2'   A    57      14.842  24.114  61.249  1.00  0.00           H  
ATOM   1837  O3'   A    57      15.709  22.983  57.730  1.00  0.00           O  
ATOM   1838  P     U    58      16.888  23.740  56.966  1.00  0.00           P  
ATOM   1839  OP1   U    58      16.294  24.507  55.857  1.00  0.00           O  
ATOM   1840  OP2   U    58      17.927  22.705  56.677  1.00  0.00           O  
ATOM   1841  O5'   U    58      17.550  24.736  57.911  1.00  0.00           O  
ATOM   1842  C5'   U    58      16.882  25.862  58.415  1.00  0.00           C  
ATOM   1843  H5'   U    58      15.911  25.474  58.725  1.00  0.00           H  
ATOM   1844 H5''   U    58      16.688  26.627  57.663  1.00  0.00           H  
ATOM   1845  C4'   U    58      17.761  26.413  59.583  1.00  0.00           C  
ATOM   1846  H4'   U    58      17.221  27.168  60.154  1.00  0.00           H  
ATOM   1847  O4'   U    58      18.005  25.264  60.410  1.00  0.00           O  
ATOM   1848  C1'   U    58      19.272  25.330  60.980  1.00  0.00           C  
ATOM   1849  H1'   U    58      19.279  25.411  62.067  1.00  0.00           H  
ATOM   1850  N1    U    58      20.014  24.075  60.815  1.00  0.00           N  
ATOM   1851  C6    U    58      19.748  23.188  59.765  1.00  0.00           C  
ATOM   1852  H6    U    58      18.991  23.560  59.092  1.00  0.00           H  
ATOM   1853  C5    U    58      20.275  21.969  59.662  1.00  0.00           C  
ATOM   1854  H5    U    58      19.990  21.291  58.871  1.00  0.00           H  
ATOM   1855  C4    U    58      21.291  21.542  60.604  1.00  0.00           C  
ATOM   1856  O4    U    58      21.785  20.414  60.757  1.00  0.00           O  
ATOM   1857  N3    U    58      21.740  22.557  61.447  1.00  0.00           N  
ATOM   1858  H3    U    58      22.387  22.290  62.175  1.00  0.00           H  
ATOM   1859  C2    U    58      21.056  23.768  61.687  1.00  0.00           C  
ATOM   1860  O2    U    58      21.441  24.484  62.674  1.00  0.00           O  
ATOM   1861  C3'   U    58      19.200  26.868  59.234  1.00  0.00           C  
ATOM   1862  H3'   U    58      19.584  26.222  58.445  1.00  0.00           H  
ATOM   1863  C2'   U    58      19.944  26.645  60.576  1.00  0.00           C  
ATOM   1864  H2'   U    58      21.020  26.509  60.465  1.00  0.00           H  
ATOM   1865  O2'   U    58      19.727  27.835  61.381  1.00  0.00           O  
ATOM   1866 HO2'   U    58      19.167  28.426  60.873  1.00  0.00           H  
ATOM   1867  O3'   U    58      19.206  28.298  58.884  1.00  0.00           O  
ATOM   1868  P     C    59      20.405  28.961  58.070  1.00  0.00           P  
ATOM   1869  OP1   C    59      20.129  30.391  57.910  1.00  0.00           O  
ATOM   1870  OP2   C    59      20.562  28.112  56.890  1.00  0.00           O  
ATOM   1871  O5'   C    59      21.764  28.869  58.966  1.00  0.00           O  
ATOM   1872  C5'   C    59      22.040  29.747  60.004  1.00  0.00           C  
ATOM   1873  H5'   C    59      21.178  29.878  60.657  1.00  0.00           H  
ATOM   1874 H5''   C    59      22.362  30.740  59.688  1.00  0.00           H  
ATOM   1875  C4'   C    59      23.146  29.064  60.905  1.00  0.00           C  
ATOM   1876  H4'   C    59      23.236  29.777  61.725  1.00  0.00           H  
ATOM   1877  O4'   C    59      22.757  27.810  61.562  1.00  0.00           O  
ATOM   1878  C1'   C    59      23.948  26.990  61.782  1.00  0.00           C  
ATOM   1879  H1'   C    59      23.991  26.663  62.821  1.00  0.00           H  
ATOM   1880  N1    C    59      23.894  25.776  60.886  1.00  0.00           N  
ATOM   1881  C6    C    59      23.442  25.866  59.604  1.00  0.00           C  
ATOM   1882  H6    C    59      22.971  26.790  59.304  1.00  0.00           H  
ATOM   1883  C5    C    59      23.498  24.795  58.759  1.00  0.00           C  
ATOM   1884  H5    C    59      23.172  24.788  57.730  1.00  0.00           H  
ATOM   1885  C4    C    59      24.077  23.626  59.242  1.00  0.00           C  
ATOM   1886  N4    C    59      24.096  22.632  58.456  1.00  0.00           N  
ATOM   1887  H41   C    59      24.397  21.712  58.746  1.00  0.00           H  
ATOM   1888  H42   C    59      23.602  22.644  57.576  1.00  0.00           H  
ATOM   1889  N3    C    59      24.558  23.516  60.496  1.00  0.00           N  
ATOM   1890  C2    C    59      24.523  24.559  61.326  1.00  0.00           C  
ATOM   1891  O2    C    59      25.155  24.515  62.388  1.00  0.00           O  
ATOM   1892  C3'   C    59      24.510  28.803  60.307  1.00  0.00           C  
ATOM   1893  H3'   C    59      24.423  28.248  59.373  1.00  0.00           H  
ATOM   1894  C2'   C    59      25.115  27.863  61.355  1.00  0.00           C  
ATOM   1895  H2'   C    59      25.938  27.240  61.007  1.00  0.00           H  
ATOM   1896  O2'   C    59      25.537  28.598  62.557  1.00  0.00           O  
ATOM   1897 HO2'   C    59      26.190  28.024  62.965  1.00  0.00           H  
ATOM   1898  O3'   C    59      25.108  30.059  60.085  1.00  0.00           O  
ATOM   1899  P     A    60      26.407  30.190  59.329  1.00  0.00           P  
ATOM   1900  OP1   A    60      26.475  31.575  58.836  1.00  0.00           O  
ATOM   1901  OP2   A    60      26.577  29.127  58.281  1.00  0.00           O  
ATOM   1902  O5'   A    60      27.610  29.918  60.267  1.00  0.00           O  
ATOM   1903  C5'   A    60      27.878  30.751  61.392  1.00  0.00           C  
ATOM   1904  H5'   A    60      26.941  30.848  61.941  1.00  0.00           H  
ATOM   1905 H5''   A    60      28.126  31.765  61.077  1.00  0.00           H  
ATOM   1906  C4'   A    60      29.068  30.266  62.195  1.00  0.00           C  
ATOM   1907  H4'   A    60      29.234  30.927  63.046  1.00  0.00           H  
ATOM   1908  O4'   A    60      28.962  28.845  62.407  1.00  0.00           O  
ATOM   1909  C1'   A    60      30.263  28.285  62.239  1.00  0.00           C  
ATOM   1910  H1'   A    60      30.589  27.693  63.095  1.00  0.00           H  
ATOM   1911  N9    A    60      30.369  27.378  61.053  1.00  0.00           N  
ATOM   1912  C8    A    60      29.489  27.171  60.020  1.00  0.00           C  
ATOM   1913  H8    A    60      28.481  27.528  60.173  1.00  0.00           H  
ATOM   1914  N7    A    60      29.795  26.288  59.088  1.00  0.00           N  
ATOM   1915  C5    A    60      31.100  25.930  59.547  1.00  0.00           C  
ATOM   1916  C6    A    60      32.062  24.959  59.188  1.00  0.00           C  
ATOM   1917  N6    A    60      31.980  23.929  58.326  1.00  0.00           N  
ATOM   1918  H61   A    60      32.566  23.108  58.385  1.00  0.00           H  
ATOM   1919  H62   A    60      31.053  23.748  57.969  1.00  0.00           H  
ATOM   1920  N1    A    60      33.195  24.792  59.827  1.00  0.00           N  
ATOM   1921  C2    A    60      33.451  25.508  60.906  1.00  0.00           C  
ATOM   1922  H2    A    60      34.386  25.358  61.425  1.00  0.00           H  
ATOM   1923  N3    A    60      32.622  26.420  61.429  1.00  0.00           N  
ATOM   1924  C4    A    60      31.426  26.559  60.758  1.00  0.00           C  
ATOM   1925  C3'   A    60      30.363  30.526  61.329  1.00  0.00           C  
ATOM   1926  H3'   A    60      30.090  30.313  60.295  1.00  0.00           H  
ATOM   1927  C2'   A    60      31.145  29.494  62.037  1.00  0.00           C  
ATOM   1928  H2'   A    60      32.118  29.218  61.630  1.00  0.00           H  
ATOM   1929  O2'   A    60      31.483  29.919  63.337  1.00  0.00           O  
ATOM   1930 HO2'   A    60      31.985  30.737  63.295  1.00  0.00           H  
ATOM   1931  O3'   A    60      30.973  31.866  61.534  1.00  0.00           O  
ATOM   1932  P     C    61      31.336  32.688  60.347  1.00  0.00           P  
ATOM   1933  OP1   C    61      32.258  33.735  60.699  1.00  0.00           O  
ATOM   1934  OP2   C    61      30.121  33.117  59.556  1.00  0.00           O  
ATOM   1935  O5'   C    61      32.212  31.591  59.480  1.00  0.00           O  
ATOM   1936  C5'   C    61      33.540  31.212  59.900  1.00  0.00           C  
ATOM   1937  H5'   C    61      33.561  30.992  60.968  1.00  0.00           H  
ATOM   1938 H5''   C    61      34.161  32.103  59.806  1.00  0.00           H  
ATOM   1939  C4'   C    61      34.095  29.996  59.128  1.00  0.00           C  
ATOM   1940  H4'   C    61      34.958  29.614  59.673  1.00  0.00           H  
ATOM   1941  O4'   C    61      33.128  28.907  59.198  1.00  0.00           O  
ATOM   1942  C1'   C    61      33.445  27.991  58.114  1.00  0.00           C  
ATOM   1943  H1'   C    61      33.834  27.053  58.511  1.00  0.00           H  
ATOM   1944  N1    C    61      32.206  27.824  57.399  1.00  0.00           N  
ATOM   1945  C6    C    61      31.154  28.641  57.496  1.00  0.00           C  
ATOM   1946  H6    C    61      31.017  29.422  58.230  1.00  0.00           H  
ATOM   1947  C5    C    61      29.977  28.344  56.875  1.00  0.00           C  
ATOM   1948  H5    C    61      29.093  28.965  56.893  1.00  0.00           H  
ATOM   1949  C4    C    61      29.856  27.159  56.146  1.00  0.00           C  
ATOM   1950  N4    C    61      28.773  26.866  55.526  1.00  0.00           N  
ATOM   1951  H41   C    61      28.642  25.899  55.263  1.00  0.00           H  
ATOM   1952  H42   C    61      27.942  27.390  55.760  1.00  0.00           H  
ATOM   1953  N3    C    61      30.901  26.280  56.007  1.00  0.00           N  
ATOM   1954  C2    C    61      32.100  26.678  56.541  1.00  0.00           C  
ATOM   1955  O2    C    61      33.122  26.071  56.233  1.00  0.00           O  
ATOM   1956  C3'   C    61      34.424  30.085  57.661  1.00  0.00           C  
ATOM   1957  H3'   C    61      33.587  30.600  57.190  1.00  0.00           H  
ATOM   1958  C2'   C    61      34.518  28.622  57.196  1.00  0.00           C  
ATOM   1959  H2'   C    61      34.252  28.479  56.149  1.00  0.00           H  
ATOM   1960  O2'   C    61      35.862  28.258  57.434  1.00  0.00           O  
ATOM   1961 HO2'   C    61      36.267  29.127  57.401  1.00  0.00           H  
ATOM   1962  O3'   C    61      35.620  30.747  57.441  1.00  0.00           O  
ATOM   1963  P     U    62      35.793  31.705  56.308  1.00  0.00           P  
ATOM   1964  OP1   U    62      37.143  32.332  56.492  1.00  0.00           O  
ATOM   1965  OP2   U    62      34.622  32.581  56.150  1.00  0.00           O  
ATOM   1966  O5'   U    62      35.868  30.742  55.117  1.00  0.00           O  
ATOM   1967  C5'   U    62      36.999  29.996  54.741  1.00  0.00           C  
ATOM   1968  H5'   U    62      37.334  29.477  55.639  1.00  0.00           H  
ATOM   1969 H5''   U    62      37.752  30.709  54.404  1.00  0.00           H  
ATOM   1970  C4'   U    62      36.734  28.961  53.637  1.00  0.00           C  
ATOM   1971  H4'   U    62      37.643  28.369  53.528  1.00  0.00           H  
ATOM   1972  O4'   U    62      35.748  28.017  54.020  1.00  0.00           O  
ATOM   1973  C1'   U    62      35.198  27.438  52.879  1.00  0.00           C  
ATOM   1974  H1'   U    62      35.636  26.451  52.729  1.00  0.00           H  
ATOM   1975  N1    U    62      33.701  27.264  52.937  1.00  0.00           N  
ATOM   1976  C6    U    62      32.931  28.071  53.776  1.00  0.00           C  
ATOM   1977  H6    U    62      33.402  28.838  54.372  1.00  0.00           H  
ATOM   1978  C5    U    62      31.571  28.092  53.554  1.00  0.00           C  
ATOM   1979  H5    U    62      30.879  28.682  54.137  1.00  0.00           H  
ATOM   1980  C4    U    62      30.932  27.217  52.631  1.00  0.00           C  
ATOM   1981  O4    U    62      29.716  27.286  52.304  1.00  0.00           O  
ATOM   1982  N3    U    62      31.783  26.356  52.029  1.00  0.00           N  
ATOM   1983  H3    U    62      31.401  25.609  51.465  1.00  0.00           H  
ATOM   1984  C2    U    62      33.117  26.427  52.043  1.00  0.00           C  
ATOM   1985  O2    U    62      33.715  25.892  51.137  1.00  0.00           O  
ATOM   1986  C3'   U    62      36.143  29.572  52.369  1.00  0.00           C  
ATOM   1987  H3'   U    62      35.354  30.203  52.778  1.00  0.00           H  
ATOM   1988  C2'   U    62      35.577  28.341  51.728  1.00  0.00           C  
ATOM   1989  H2'   U    62      34.775  28.705  51.086  1.00  0.00           H  
ATOM   1990  O2'   U    62      36.558  27.624  51.021  1.00  0.00           O  
ATOM   1991 HO2'   U    62      36.942  28.320  50.483  1.00  0.00           H  
ATOM   1992  O3'   U    62      37.073  30.373  51.569  1.00  0.00           O  
ATOM   1993  P     G    63      36.630  31.091  50.163  1.00  0.00           P  
ATOM   1994  OP1   G    63      37.860  31.860  49.872  1.00  0.00           O  
ATOM   1995  OP2   G    63      35.300  31.717  50.409  1.00  0.00           O  
ATOM   1996  O5'   G    63      36.394  29.987  49.062  1.00  0.00           O  
ATOM   1997  C5'   G    63      37.480  29.318  48.362  1.00  0.00           C  
ATOM   1998  H5'   G    63      38.214  28.958  49.084  1.00  0.00           H  
ATOM   1999 H5''   G    63      37.946  30.035  47.687  1.00  0.00           H  
ATOM   2000  C4'   G    63      36.913  28.157  47.397  1.00  0.00           C  
ATOM   2001  H4'   G    63      37.788  27.606  47.050  1.00  0.00           H  
ATOM   2002  O4'   G    63      36.160  27.257  48.150  1.00  0.00           O  
ATOM   2003  C1'   G    63      34.964  26.839  47.367  1.00  0.00           C  
ATOM   2004  H1'   G    63      34.981  25.750  47.382  1.00  0.00           H  
ATOM   2005  N9    G    63      33.650  27.403  47.820  1.00  0.00           N  
ATOM   2006  C8    G    63      33.358  28.509  48.590  1.00  0.00           C  
ATOM   2007  H8    G    63      34.191  29.031  49.038  1.00  0.00           H  
ATOM   2008  N7    G    63      32.135  28.738  48.843  1.00  0.00           N  
ATOM   2009  C5    G    63      31.429  27.736  48.148  1.00  0.00           C  
ATOM   2010  C6    G    63      30.065  27.610  47.863  1.00  0.00           C  
ATOM   2011  O6    G    63      29.056  28.177  48.337  1.00  0.00           O  
ATOM   2012  N1    G    63      29.810  26.778  46.877  1.00  0.00           N  
ATOM   2013  H1    G    63      28.866  26.707  46.525  1.00  0.00           H  
ATOM   2014  C2    G    63      30.830  26.159  46.207  1.00  0.00           C  
ATOM   2015  N2    G    63      30.403  25.289  45.333  1.00  0.00           N  
ATOM   2016  H21   G    63      29.406  25.170  45.221  1.00  0.00           H  
ATOM   2017  H22   G    63      30.997  24.573  44.940  1.00  0.00           H  
ATOM   2018  N3    G    63      32.153  26.088  46.533  1.00  0.00           N  
ATOM   2019  C4    G    63      32.440  26.923  47.500  1.00  0.00           C  
ATOM   2020  C3'   G    63      36.079  28.619  46.201  1.00  0.00           C  
ATOM   2021  H3'   G    63      35.465  29.469  46.499  1.00  0.00           H  
ATOM   2022  C2'   G    63      35.209  27.339  45.926  1.00  0.00           C  
ATOM   2023  H2'   G    63      34.259  27.482  45.411  1.00  0.00           H  
ATOM   2024  O2'   G    63      35.814  26.250  45.287  1.00  0.00           O  
ATOM   2025 HO2'   G    63      35.394  25.432  45.562  1.00  0.00           H  
ATOM   2026  O3'   G    63      36.883  29.070  45.117  1.00  0.00           O  
ATOM   2027  P     U    64      36.367  29.977  43.906  1.00  0.00           P  
ATOM   2028  OP1   U    64      37.499  30.032  42.958  1.00  0.00           O  
ATOM   2029  OP2   U    64      35.812  31.213  44.463  1.00  0.00           O  
ATOM   2030  O5'   U    64      35.178  29.213  43.166  1.00  0.00           O  
ATOM   2031  C5'   U    64      35.441  28.255  42.205  1.00  0.00           C  
ATOM   2032  H5'   U    64      36.163  27.530  42.578  1.00  0.00           H  
ATOM   2033 H5''   U    64      35.767  28.856  41.356  1.00  0.00           H  
ATOM   2034  C4'   U    64      34.124  27.578  41.715  1.00  0.00           C  
ATOM   2035  H4'   U    64      34.435  26.793  41.026  1.00  0.00           H  
ATOM   2036  O4'   U    64      33.383  27.055  42.822  1.00  0.00           O  
ATOM   2037  C1'   U    64      32.009  27.281  42.587  1.00  0.00           C  
ATOM   2038  H1'   U    64      31.386  26.389  42.514  1.00  0.00           H  
ATOM   2039  N1    U    64      31.407  28.114  43.695  1.00  0.00           N  
ATOM   2040  C6    U    64      32.125  28.929  44.517  1.00  0.00           C  
ATOM   2041  H6    U    64      33.198  28.993  44.411  1.00  0.00           H  
ATOM   2042  C5    U    64      31.510  29.705  45.438  1.00  0.00           C  
ATOM   2043  H5    U    64      32.013  30.279  46.202  1.00  0.00           H  
ATOM   2044  C4    U    64      30.035  29.781  45.562  1.00  0.00           C  
ATOM   2045  O4    U    64      29.354  30.439  46.311  1.00  0.00           O  
ATOM   2046  N3    U    64      29.351  29.040  44.648  1.00  0.00           N  
ATOM   2047  H3    U    64      28.366  28.932  44.842  1.00  0.00           H  
ATOM   2048  C2    U    64      29.974  28.176  43.775  1.00  0.00           C  
ATOM   2049  O2    U    64      29.249  27.439  43.089  1.00  0.00           O  
ATOM   2050  C3'   U    64      33.211  28.555  40.989  1.00  0.00           C  
ATOM   2051  H3'   U    64      33.028  29.488  41.522  1.00  0.00           H  
ATOM   2052  C2'   U    64      31.913  27.848  41.200  1.00  0.00           C  
ATOM   2053  H2'   U    64      31.006  28.419  41.003  1.00  0.00           H  
ATOM   2054  O2'   U    64      31.737  26.780  40.278  1.00  0.00           O  
ATOM   2055 HO2'   U    64      32.288  26.959  39.512  1.00  0.00           H  
ATOM   2056  O3'   U    64      33.594  28.734  39.637  1.00  0.00           O  
ATOM   2057  P     G    65      32.980  29.847  38.645  1.00  0.00           P  
ATOM   2058  OP1   G    65      33.524  29.551  37.305  1.00  0.00           O  
ATOM   2059  OP2   G    65      33.191  31.173  39.263  1.00  0.00           O  
ATOM   2060  O5'   G    65      31.425  29.633  38.709  1.00  0.00           O  
ATOM   2061  C5'   G    65      30.755  28.674  37.837  1.00  0.00           C  
ATOM   2062  H5'   G    65      31.105  27.648  37.943  1.00  0.00           H  
ATOM   2063 H5''   G    65      30.836  29.008  36.803  1.00  0.00           H  
ATOM   2064  C4'   G    65      29.260  28.483  38.121  1.00  0.00           C  
ATOM   2065  H4'   G    65      28.880  27.649  37.531  1.00  0.00           H  
ATOM   2066  O4'   G    65      28.874  28.164  39.457  1.00  0.00           O  
ATOM   2067  C1'   G    65      27.631  28.829  39.665  1.00  0.00           C  
ATOM   2068  H1'   G    65      26.905  28.097  40.020  1.00  0.00           H  
ATOM   2069  N9    G    65      27.932  29.835  40.705  1.00  0.00           N  
ATOM   2070  C8    G    65      29.062  30.309  41.311  1.00  0.00           C  
ATOM   2071  H8    G    65      30.038  30.131  40.883  1.00  0.00           H  
ATOM   2072  N7    G    65      28.788  31.064  42.385  1.00  0.00           N  
ATOM   2073  C5    G    65      27.452  30.959  42.536  1.00  0.00           C  
ATOM   2074  C6    G    65      26.583  31.629  43.489  1.00  0.00           C  
ATOM   2075  O6    G    65      26.910  32.368  44.357  1.00  0.00           O  
ATOM   2076  N1    G    65      25.287  31.285  43.339  1.00  0.00           N  
ATOM   2077  H1    G    65      24.794  31.602  44.161  1.00  0.00           H  
ATOM   2078  C2    G    65      24.804  30.619  42.257  1.00  0.00           C  
ATOM   2079  N2    G    65      23.503  30.498  42.116  1.00  0.00           N  
ATOM   2080  H21   G    65      22.885  31.029  42.714  1.00  0.00           H  
ATOM   2081  H22   G    65      23.044  30.032  41.346  1.00  0.00           H  
ATOM   2082  N3    G    65      25.560  29.981  41.343  1.00  0.00           N  
ATOM   2083  C4    G    65      26.900  30.188  41.593  1.00  0.00           C  
ATOM   2084  C3'   G    65      28.391  29.664  37.700  1.00  0.00           C  
ATOM   2085  H3'   G    65      28.734  30.570  38.200  1.00  0.00           H  
ATOM   2086  C2'   G    65      27.096  29.281  38.326  1.00  0.00           C  
ATOM   2087  H2'   G    65      26.364  30.078  38.460  1.00  0.00           H  
ATOM   2088  O2'   G    65      26.373  28.175  37.666  1.00  0.00           O  
ATOM   2089 HO2'   G    65      26.384  28.268  36.711  1.00  0.00           H  
ATOM   2090  O3'   G    65      28.227  29.785  36.358  1.00  0.00           O  
ATOM   2091  P     U    66      28.122  31.253  35.724  1.00  0.00           P  
ATOM   2092  OP1   U    66      27.882  31.137  34.272  1.00  0.00           O  
ATOM   2093  OP2   U    66      29.273  32.006  36.215  1.00  0.00           O  
ATOM   2094  O5'   U    66      26.758  31.788  36.437  1.00  0.00           O  
ATOM   2095  C5'   U    66      25.430  31.357  36.020  1.00  0.00           C  
ATOM   2096  H5'   U    66      25.384  30.282  36.195  1.00  0.00           H  
ATOM   2097 H5''   U    66      25.254  31.525  34.958  1.00  0.00           H  
ATOM   2098  C4'   U    66      24.335  31.999  36.879  1.00  0.00           C  
ATOM   2099  H4'   U    66      23.432  31.422  36.678  1.00  0.00           H  
ATOM   2100  O4'   U    66      24.690  31.766  38.240  1.00  0.00           O  
ATOM   2101  C1'   U    66      24.120  32.823  39.092  1.00  0.00           C  
ATOM   2102  H1'   U    66      23.337  32.368  39.699  1.00  0.00           H  
ATOM   2103  N1    U    66      25.200  33.348  40.042  1.00  0.00           N  
ATOM   2104  C6    U    66      26.520  33.231  39.731  1.00  0.00           C  
ATOM   2105  H6    U    66      26.806  32.786  38.789  1.00  0.00           H  
ATOM   2106  C5    U    66      27.477  33.686  40.575  1.00  0.00           C  
ATOM   2107  H5    U    66      28.504  33.502  40.295  1.00  0.00           H  
ATOM   2108  C4    U    66      27.160  34.402  41.779  1.00  0.00           C  
ATOM   2109  O4    U    66      27.914  34.780  42.709  1.00  0.00           O  
ATOM   2110  N3    U    66      25.807  34.576  42.003  1.00  0.00           N  
ATOM   2111  H3    U    66      25.574  35.006  42.887  1.00  0.00           H  
ATOM   2112  C2    U    66      24.814  33.989  41.195  1.00  0.00           C  
ATOM   2113  O2    U    66      23.602  34.226  41.397  1.00  0.00           O  
ATOM   2114  C3'   U    66      24.196  33.522  36.770  1.00  0.00           C  
ATOM   2115  H3'   U    66      25.146  34.056  36.727  1.00  0.00           H  
ATOM   2116  C2'   U    66      23.562  33.880  38.109  1.00  0.00           C  
ATOM   2117  H2'   U    66      23.970  34.844  38.413  1.00  0.00           H  
ATOM   2118  O2'   U    66      22.156  33.755  38.059  1.00  0.00           O  
ATOM   2119 HO2'   U    66      21.950  33.595  37.135  1.00  0.00           H  
ATOM   2120  O3'   U    66      23.400  33.945  35.671  1.00  0.00           O  
ATOM   2121  P     C    67      23.718  35.355  34.990  1.00  0.00           P  
ATOM   2122  OP1   C    67      22.810  35.448  33.837  1.00  0.00           O  
ATOM   2123  OP2   C    67      25.170  35.519  34.815  1.00  0.00           O  
ATOM   2124  O5'   C    67      23.371  36.472  36.075  1.00  0.00           O  
ATOM   2125  C5'   C    67      22.005  36.793  36.315  1.00  0.00           C  
ATOM   2126  H5'   C    67      21.402  35.890  36.406  1.00  0.00           H  
ATOM   2127 H5''   C    67      21.560  37.273  35.444  1.00  0.00           H  
ATOM   2128  C4'   C    67      21.814  37.734  37.471  1.00  0.00           C  
ATOM   2129  H4'   C    67      20.763  37.947  37.667  1.00  0.00           H  
ATOM   2130  O4'   C    67      22.420  37.006  38.567  1.00  0.00           O  
ATOM   2131  C1'   C    67      22.597  37.998  39.553  1.00  0.00           C  
ATOM   2132  H1'   C    67      21.828  37.835  40.308  1.00  0.00           H  
ATOM   2133  N1    C    67      23.933  37.983  40.207  1.00  0.00           N  
ATOM   2134  C6    C    67      24.997  37.483  39.531  1.00  0.00           C  
ATOM   2135  H6    C    67      24.791  37.156  38.523  1.00  0.00           H  
ATOM   2136  C5    C    67      26.220  37.448  40.063  1.00  0.00           C  
ATOM   2137  H5    C    67      27.070  37.131  39.477  1.00  0.00           H  
ATOM   2138  C4    C    67      26.298  37.922  41.410  1.00  0.00           C  
ATOM   2139  N4    C    67      27.497  37.707  42.087  1.00  0.00           N  
ATOM   2140  H41   C    67      27.615  37.878  43.075  1.00  0.00           H  
ATOM   2141  H42   C    67      28.122  37.057  41.633  1.00  0.00           H  
ATOM   2142  N3    C    67      25.321  38.371  42.138  1.00  0.00           N  
ATOM   2143  C2    C    67      24.090  38.336  41.588  1.00  0.00           C  
ATOM   2144  O2    C    67      23.145  38.578  42.315  1.00  0.00           O  
ATOM   2145  C3'   C    67      22.457  39.152  37.433  1.00  0.00           C  
ATOM   2146  H3'   C    67      23.466  39.091  37.024  1.00  0.00           H  
ATOM   2147  C2'   C    67      22.482  39.412  38.935  1.00  0.00           C  
ATOM   2148  H2'   C    67      23.373  40.009  39.132  1.00  0.00           H  
ATOM   2149  O2'   C    67      21.366  40.061  39.394  1.00  0.00           O  
ATOM   2150 HO2'   C    67      21.002  40.351  38.555  1.00  0.00           H  
ATOM   2151  O3'   C    67      21.590  40.094  36.820  1.00  0.00           O  
ATOM   2152  P     C    68      22.142  41.062  35.734  1.00  0.00           P  
ATOM   2153  OP1   C    68      22.894  40.401  34.676  1.00  0.00           O  
ATOM   2154  OP2   C    68      22.878  42.102  36.403  1.00  0.00           O  
ATOM   2155  O5'   C    68      20.738  41.630  35.208  1.00  0.00           O  
ATOM   2156  C5'   C    68      20.416  42.928  35.140  1.00  0.00           C  
ATOM   2157  H5'   C    68      19.574  43.161  34.488  1.00  0.00           H  
ATOM   2158 H5''   C    68      21.295  43.400  34.700  1.00  0.00           H  
ATOM   2159  C4'   C    68      20.052  43.498  36.491  1.00  0.00           C  
ATOM   2160  H4'   C    68      20.800  43.391  37.276  1.00  0.00           H  
ATOM   2161  O4'   C    68      19.775  44.907  36.421  1.00  0.00           O  
ATOM   2162  C1'   C    68      19.155  45.208  37.647  1.00  0.00           C  
ATOM   2163  H1'   C    68      19.783  45.600  38.446  1.00  0.00           H  
ATOM   2164  N1    C    68      18.112  46.230  37.479  1.00  0.00           N  
ATOM   2165  C6    C    68      17.270  46.230  36.480  1.00  0.00           C  
ATOM   2166  H6    C    68      17.162  45.314  35.920  1.00  0.00           H  
ATOM   2167  C5    C    68      16.448  47.260  36.235  1.00  0.00           C  
ATOM   2168  H5    C    68      15.636  47.153  35.531  1.00  0.00           H  
ATOM   2169  C4    C    68      16.621  48.370  37.127  1.00  0.00           C  
ATOM   2170  N4    C    68      15.958  49.451  36.948  1.00  0.00           N  
ATOM   2171  H41   C    68      15.884  50.108  37.712  1.00  0.00           H  
ATOM   2172  H42   C    68      15.238  49.351  36.247  1.00  0.00           H  
ATOM   2173  N3    C    68      17.373  48.388  38.208  1.00  0.00           N  
ATOM   2174  C2    C    68      18.097  47.257  38.437  1.00  0.00           C  
ATOM   2175  O2    C    68      18.679  47.110  39.520  1.00  0.00           O  
ATOM   2176  C3'   C    68      18.751  42.889  37.091  1.00  0.00           C  
ATOM   2177  H3'   C    68      18.012  42.825  36.292  1.00  0.00           H  
ATOM   2178  C2'   C    68      18.479  43.985  38.129  1.00  0.00           C  
ATOM   2179  H2'   C    68      17.409  44.185  38.200  1.00  0.00           H  
ATOM   2180  O2'   C    68      18.944  43.651  39.424  1.00  0.00           O  
ATOM   2181 HO2'   C    68      18.810  42.710  39.562  1.00  0.00           H  
ATOM   2182  O3'   C    68      18.859  41.622  37.640  1.00  0.00           O  
ATOM   2183  P     G    69      17.542  40.802  38.029  1.00  0.00           P  
ATOM   2184  OP1   G    69      17.828  39.348  38.202  1.00  0.00           O  
ATOM   2185  OP2   G    69      16.407  41.173  37.145  1.00  0.00           O  
ATOM   2186  O5'   G    69      17.128  41.376  39.462  1.00  0.00           O  
ATOM   2187  C5'   G    69      17.707  40.776  40.639  1.00  0.00           C  
ATOM   2188  H5'   G    69      18.763  40.999  40.789  1.00  0.00           H  
ATOM   2189 H5''   G    69      17.551  39.697  40.633  1.00  0.00           H  
ATOM   2190  C4'   G    69      17.120  41.469  41.861  1.00  0.00           C  
ATOM   2191  H4'   G    69      17.565  41.080  42.777  1.00  0.00           H  
ATOM   2192  O4'   G    69      17.544  42.814  41.729  1.00  0.00           O  
ATOM   2193  C1'   G    69      16.602  43.701  42.384  1.00  0.00           C  
ATOM   2194  H1'   G    69      17.101  44.156  43.240  1.00  0.00           H  
ATOM   2195  N9    G    69      16.042  44.740  41.493  1.00  0.00           N  
ATOM   2196  C8    G    69      15.822  44.567  40.155  1.00  0.00           C  
ATOM   2197  H8    G    69      16.101  43.641  39.675  1.00  0.00           H  
ATOM   2198  N7    G    69      15.428  45.615  39.505  1.00  0.00           N  
ATOM   2199  C5    G    69      15.217  46.500  40.550  1.00  0.00           C  
ATOM   2200  C6    G    69      14.629  47.812  40.638  1.00  0.00           C  
ATOM   2201  O6    G    69      14.248  48.450  39.617  1.00  0.00           O  
ATOM   2202  N1    G    69      14.489  48.429  41.844  1.00  0.00           N  
ATOM   2203  H1    G    69      14.140  49.377  41.831  1.00  0.00           H  
ATOM   2204  C2    G    69      14.869  47.782  42.975  1.00  0.00           C  
ATOM   2205  N2    G    69      14.747  48.538  44.060  1.00  0.00           N  
ATOM   2206  H21   G    69      14.265  49.422  43.980  1.00  0.00           H  
ATOM   2207  H22   G    69      15.243  48.275  44.899  1.00  0.00           H  
ATOM   2208  N3    G    69      15.339  46.509  43.011  1.00  0.00           N  
ATOM   2209  C4    G    69      15.541  46.001  41.762  1.00  0.00           C  
ATOM   2210  C3'   G    69      15.617  41.415  41.937  1.00  0.00           C  
ATOM   2211  H3'   G    69      15.284  41.585  40.913  1.00  0.00           H  
ATOM   2212  C2'   G    69      15.531  42.686  42.820  1.00  0.00           C  
ATOM   2213  H2'   G    69      14.572  43.161  42.614  1.00  0.00           H  
ATOM   2214  O2'   G    69      15.771  42.424  44.195  1.00  0.00           O  
ATOM   2215 HO2'   G    69      15.288  42.944  44.842  1.00  0.00           H  
ATOM   2216  O3'   G    69      15.122  40.254  42.482  1.00  0.00           O  
ATOM   2217  P     C    70      13.577  39.836  42.381  1.00  0.00           P  
ATOM   2218  OP1   C    70      13.481  38.381  42.624  1.00  0.00           O  
ATOM   2219  OP2   C    70      13.126  40.357  41.065  1.00  0.00           O  
ATOM   2220  O5'   C    70      12.822  40.734  43.344  1.00  0.00           O  
ATOM   2221  C5'   C    70      12.936  40.506  44.722  1.00  0.00           C  
ATOM   2222  H5'   C    70      14.025  40.531  44.764  1.00  0.00           H  
ATOM   2223 H5''   C    70      12.552  39.518  44.977  1.00  0.00           H  
ATOM   2224  C4'   C    70      12.426  41.580  45.628  1.00  0.00           C  
ATOM   2225  H4'   C    70      12.587  41.211  46.641  1.00  0.00           H  
ATOM   2226  O4'   C    70      13.068  42.834  45.492  1.00  0.00           O  
ATOM   2227  C1'   C    70      12.197  43.794  46.013  1.00  0.00           C  
ATOM   2228  H1'   C    70      12.588  44.383  46.843  1.00  0.00           H  
ATOM   2229  N1    C    70      11.842  44.887  45.019  1.00  0.00           N  
ATOM   2230  C6    C    70      12.262  44.746  43.731  1.00  0.00           C  
ATOM   2231  H6    C    70      12.749  43.863  43.344  1.00  0.00           H  
ATOM   2232  C5    C    70      12.087  45.766  42.850  1.00  0.00           C  
ATOM   2233  H5    C    70      12.477  45.679  41.847  1.00  0.00           H  
ATOM   2234  C4    C    70      11.428  46.993  43.381  1.00  0.00           C  
ATOM   2235  N4    C    70      11.342  48.071  42.693  1.00  0.00           N  
ATOM   2236  H41   C    70      11.056  48.880  43.225  1.00  0.00           H  
ATOM   2237  H42   C    70      11.490  48.038  41.694  1.00  0.00           H  
ATOM   2238  N3    C    70      11.158  47.130  44.639  1.00  0.00           N  
ATOM   2239  C2    C    70      11.321  46.083  45.516  1.00  0.00           C  
ATOM   2240  O2    C    70      11.053  46.301  46.694  1.00  0.00           O  
ATOM   2241  C3'   C    70      10.922  41.786  45.589  1.00  0.00           C  
ATOM   2242  H3'   C    70      10.676  41.971  44.544  1.00  0.00           H  
ATOM   2243  C2'   C    70      10.852  43.104  46.385  1.00  0.00           C  
ATOM   2244  H2'   C    70       9.989  43.732  46.167  1.00  0.00           H  
ATOM   2245  O2'   C    70      10.814  43.069  47.848  1.00  0.00           O  
ATOM   2246 HO2'   C    70      10.817  43.974  48.167  1.00  0.00           H  
ATOM   2247  O3'   C    70      10.128  40.819  46.194  1.00  0.00           O  
ATOM   2248  P     G    71       8.520  40.789  45.977  1.00  0.00           P  
ATOM   2249  OP1   G    71       8.001  40.120  47.228  1.00  0.00           O  
ATOM   2250  OP2   G    71       8.178  40.166  44.664  1.00  0.00           O  
ATOM   2251  O5'   G    71       8.014  42.285  45.887  1.00  0.00           O  
ATOM   2252  C5'   G    71       7.606  43.026  47.070  1.00  0.00           C  
ATOM   2253  H5'   G    71       8.487  43.225  47.680  1.00  0.00           H  
ATOM   2254 H5''   G    71       6.951  42.403  47.679  1.00  0.00           H  
ATOM   2255  C4'   G    71       6.804  44.384  46.701  1.00  0.00           C  
ATOM   2256  H4'   G    71       6.514  44.943  47.590  1.00  0.00           H  
ATOM   2257  O4'   G    71       7.591  45.209  45.989  1.00  0.00           O  
ATOM   2258  C1'   G    71       6.790  46.055  45.168  1.00  0.00           C  
ATOM   2259  H1'   G    71       6.807  47.105  45.461  1.00  0.00           H  
ATOM   2260  N9    G    71       7.256  46.046  43.814  1.00  0.00           N  
ATOM   2261  C8    G    71       8.282  45.342  43.194  1.00  0.00           C  
ATOM   2262  H8    G    71       8.895  44.699  43.809  1.00  0.00           H  
ATOM   2263  N7    G    71       8.351  45.533  41.874  1.00  0.00           N  
ATOM   2264  C5    G    71       7.382  46.535  41.638  1.00  0.00           C  
ATOM   2265  C6    G    71       7.156  47.264  40.440  1.00  0.00           C  
ATOM   2266  O6    G    71       7.751  47.229  39.391  1.00  0.00           O  
ATOM   2267  N1    G    71       6.165  48.231  40.574  1.00  0.00           N  
ATOM   2268  H1    G    71       6.005  48.767  39.733  1.00  0.00           H  
ATOM   2269  C2    G    71       5.543  48.505  41.797  1.00  0.00           C  
ATOM   2270  N2    G    71       4.718  49.529  41.763  1.00  0.00           N  
ATOM   2271  H21   G    71       4.524  49.930  40.856  1.00  0.00           H  
ATOM   2272  H22   G    71       4.122  49.708  42.559  1.00  0.00           H  
ATOM   2273  N3    G    71       5.704  47.827  42.937  1.00  0.00           N  
ATOM   2274  C4    G    71       6.655  46.831  42.808  1.00  0.00           C  
ATOM   2275  C3'   G    71       5.565  44.144  45.840  1.00  0.00           C  
ATOM   2276  H3'   G    71       5.872  43.511  45.007  1.00  0.00           H  
ATOM   2277  C2'   G    71       5.338  45.594  45.404  1.00  0.00           C  
ATOM   2278  H2'   G    71       4.700  45.691  44.526  1.00  0.00           H  
ATOM   2279  O2'   G    71       4.837  46.460  46.380  1.00  0.00           O  
ATOM   2280 HO2'   G    71       4.333  45.964  47.029  1.00  0.00           H  
ATOM   2281  O3'   G    71       4.581  43.586  46.633  1.00  0.00           O  
ATOM   2282  P     C    72       3.468  42.599  45.973  1.00  0.00           P  
ATOM   2283  OP1   C    72       2.569  42.105  47.013  1.00  0.00           O  
ATOM   2284  OP2   C    72       4.203  41.655  45.137  1.00  0.00           O  
ATOM   2285  O5'   C    72       2.600  43.563  44.983  1.00  0.00           O  
ATOM   2286  C5'   C    72       1.881  44.707  45.505  1.00  0.00           C  
ATOM   2287  H5'   C    72       2.595  45.343  46.029  1.00  0.00           H  
ATOM   2288 H5''   C    72       1.135  44.413  46.243  1.00  0.00           H  
ATOM   2289  C4'   C    72       1.187  45.600  44.481  1.00  0.00           C  
ATOM   2290  H4'   C    72       0.459  46.250  44.966  1.00  0.00           H  
ATOM   2291  O4'   C    72       2.078  46.498  43.900  1.00  0.00           O  
ATOM   2292  C1'   C    72       1.703  46.712  42.547  1.00  0.00           C  
ATOM   2293  H1'   C    72       1.666  47.743  42.194  1.00  0.00           H  
ATOM   2294  N1    C    72       2.634  46.061  41.632  1.00  0.00           N  
ATOM   2295  C6    C    72       3.451  45.002  41.988  1.00  0.00           C  
ATOM   2296  H6    C    72       3.179  44.567  42.939  1.00  0.00           H  
ATOM   2297  C5    C    72       4.485  44.477  41.218  1.00  0.00           C  
ATOM   2298  H5    C    72       5.055  43.652  41.619  1.00  0.00           H  
ATOM   2299  C4    C    72       4.636  45.073  39.938  1.00  0.00           C  
ATOM   2300  N4    C    72       5.522  44.800  39.043  1.00  0.00           N  
ATOM   2301  H41   C    72       5.610  45.361  38.207  1.00  0.00           H  
ATOM   2302  H42   C    72       6.159  44.059  39.294  1.00  0.00           H  
ATOM   2303  N3    C    72       3.812  46.088  39.541  1.00  0.00           N  
ATOM   2304  C2    C    72       2.789  46.577  40.330  1.00  0.00           C  
ATOM   2305  O2    C    72       2.193  47.565  39.947  1.00  0.00           O  
ATOM   2306  C3'   C    72       0.366  44.894  43.381  1.00  0.00           C  
ATOM   2307  H3'   C    72       0.855  44.062  42.875  1.00  0.00           H  
ATOM   2308  C2'   C    72       0.283  46.121  42.473  1.00  0.00           C  
ATOM   2309  H2'   C    72      -0.007  45.750  41.489  1.00  0.00           H  
ATOM   2310  O2'   C    72      -0.585  47.129  42.968  1.00  0.00           O  
ATOM   2311 HO2'   C    72      -1.466  46.787  42.802  1.00  0.00           H  
ATOM   2312  O3'   C    72      -0.963  44.457  43.795  1.00  0.00           O  
ATOM   2313  P     A    73      -1.585  43.067  43.226  1.00  0.00           P  
ATOM   2314  OP1   A    73      -2.569  42.456  44.155  1.00  0.00           O  
ATOM   2315  OP2   A    73      -0.454  42.239  42.760  1.00  0.00           O  
ATOM   2316  O5'   A    73      -2.374  43.458  41.915  1.00  0.00           O  
ATOM   2317  C5'   A    73      -3.428  44.431  41.840  1.00  0.00           C  
ATOM   2318  H5'   A    73      -3.339  45.175  42.632  1.00  0.00           H  
ATOM   2319 H5''   A    73      -4.420  43.996  41.962  1.00  0.00           H  
ATOM   2320  C4'   A    73      -3.394  45.084  40.461  1.00  0.00           C  
ATOM   2321  H4'   A    73      -4.237  45.770  40.379  1.00  0.00           H  
ATOM   2322  O4'   A    73      -2.231  45.851  40.258  1.00  0.00           O  
ATOM   2323  C1'   A    73      -1.873  45.783  38.864  1.00  0.00           C  
ATOM   2324  H1'   A    73      -1.856  46.821  38.529  1.00  0.00           H  
ATOM   2325  N9    A    73      -0.467  45.122  38.685  1.00  0.00           N  
ATOM   2326  C8    A    73       0.215  44.149  39.453  1.00  0.00           C  
ATOM   2327  H8    A    73      -0.146  43.617  40.321  1.00  0.00           H  
ATOM   2328  N7    A    73       1.398  43.878  38.978  1.00  0.00           N  
ATOM   2329  C5    A    73       1.504  44.623  37.795  1.00  0.00           C  
ATOM   2330  C6    A    73       2.470  44.671  36.766  1.00  0.00           C  
ATOM   2331  N6    A    73       3.670  43.988  36.772  1.00  0.00           N  
ATOM   2332  H61   A    73       4.309  44.264  36.040  1.00  0.00           H  
ATOM   2333  H62   A    73       3.907  43.482  37.613  1.00  0.00           H  
ATOM   2334  N1    A    73       2.234  45.229  35.615  1.00  0.00           N  
ATOM   2335  C2    A    73       1.067  45.915  35.436  1.00  0.00           C  
ATOM   2336  H2    A    73       0.742  46.208  34.448  1.00  0.00           H  
ATOM   2337  N3    A    73       0.102  45.932  36.360  1.00  0.00           N  
ATOM   2338  C4    A    73       0.371  45.372  37.553  1.00  0.00           C  
ATOM   2339  C3'   A    73      -3.474  44.054  39.306  1.00  0.00           C  
ATOM   2340  H3'   A    73      -2.744  43.264  39.485  1.00  0.00           H  
ATOM   2341  C2'   A    73      -2.951  44.973  38.174  1.00  0.00           C  
ATOM   2342  H2'   A    73      -2.427  44.324  37.472  1.00  0.00           H  
ATOM   2343  O2'   A    73      -4.020  45.801  37.742  1.00  0.00           O  
ATOM   2344 HO2'   A    73      -4.811  45.326  38.009  1.00  0.00           H  
ATOM   2345  O3'   A    73      -4.705  43.528  38.972  1.00  0.00           O  
ATOM   2346  P     U    74      -4.860  42.186  38.194  1.00  0.00           P  
ATOM   2347  OP1   U    74      -6.244  41.842  37.922  1.00  0.00           O  
ATOM   2348  OP2   U    74      -4.017  41.106  38.879  1.00  0.00           O  
ATOM   2349  O5'   U    74      -4.174  42.379  36.791  1.00  0.00           O  
ATOM   2350  C5'   U    74      -4.771  42.918  35.642  1.00  0.00           C  
ATOM   2351  H5'   U    74      -5.336  43.839  35.784  1.00  0.00           H  
ATOM   2352 H5''   U    74      -5.570  42.289  35.250  1.00  0.00           H  
ATOM   2353  C4'   U    74      -3.773  43.219  34.580  1.00  0.00           C  
ATOM   2354  H4'   U    74      -4.365  43.634  33.765  1.00  0.00           H  
ATOM   2355  O4'   U    74      -2.464  43.885  34.856  1.00  0.00           O  
ATOM   2356  C1'   U    74      -1.418  43.333  33.978  1.00  0.00           C  
ATOM   2357  H1'   U    74      -1.052  44.104  33.299  1.00  0.00           H  
ATOM   2358  N1    U    74      -0.254  42.726  34.609  1.00  0.00           N  
ATOM   2359  C6    U    74      -0.360  42.047  35.839  1.00  0.00           C  
ATOM   2360  H6    U    74      -1.355  41.984  36.253  1.00  0.00           H  
ATOM   2361  C5    U    74       0.696  41.462  36.405  1.00  0.00           C  
ATOM   2362  H5    U    74       0.675  41.242  37.462  1.00  0.00           H  
ATOM   2363  C4    U    74       1.972  41.546  35.751  1.00  0.00           C  
ATOM   2364  O4    U    74       3.034  41.263  36.198  1.00  0.00           O  
ATOM   2365  N3    U    74       1.968  42.246  34.560  1.00  0.00           N  
ATOM   2366  H3    U    74       2.851  42.251  34.068  1.00  0.00           H  
ATOM   2367  C2    U    74       0.928  42.796  33.910  1.00  0.00           C  
ATOM   2368  O2    U    74       1.070  43.278  32.767  1.00  0.00           O  
ATOM   2369  C3'   U    74      -3.300  41.875  33.989  1.00  0.00           C  
ATOM   2370  H3'   U    74      -2.877  41.247  34.773  1.00  0.00           H  
ATOM   2371  C2'   U    74      -2.129  42.269  33.108  1.00  0.00           C  
ATOM   2372  H2'   U    74      -1.490  41.389  33.031  1.00  0.00           H  
ATOM   2373  O2'   U    74      -2.413  42.877  31.856  1.00  0.00           O  
ATOM   2374 HO2'   U    74      -3.289  42.773  31.476  1.00  0.00           H  
ATOM   2375  O3'   U    74      -4.338  41.118  33.366  1.00  0.00           O  
ATOM   2376  P     U    75      -4.423  39.566  33.571  1.00  0.00           P  
ATOM   2377  OP1   U    75      -5.635  39.183  32.881  1.00  0.00           O  
ATOM   2378  OP2   U    75      -4.193  39.276  35.000  1.00  0.00           O  
ATOM   2379  O5'   U    75      -3.150  38.966  32.795  1.00  0.00           O  
ATOM   2380  C5'   U    75      -2.989  39.178  31.379  1.00  0.00           C  
ATOM   2381  H5'   U    75      -3.207  40.235  31.225  1.00  0.00           H  
ATOM   2382 H5''   U    75      -3.702  38.581  30.810  1.00  0.00           H  
ATOM   2383  C4'   U    75      -1.600  38.888  30.896  1.00  0.00           C  
ATOM   2384  H4'   U    75      -1.688  39.072  29.825  1.00  0.00           H  
ATOM   2385  O4'   U    75      -0.629  39.641  31.570  1.00  0.00           O  
ATOM   2386  C1'   U    75       0.569  38.863  31.655  1.00  0.00           C  
ATOM   2387  H1'   U    75       1.356  39.385  31.111  1.00  0.00           H  
ATOM   2388  N1    U    75       1.147  38.556  33.040  1.00  0.00           N  
ATOM   2389  C6    U    75       0.365  38.684  34.166  1.00  0.00           C  
ATOM   2390  H6    U    75      -0.664  38.914  33.934  1.00  0.00           H  
ATOM   2391  C5    U    75       0.923  38.464  35.372  1.00  0.00           C  
ATOM   2392  H5    U    75       0.287  38.562  36.239  1.00  0.00           H  
ATOM   2393  C4    U    75       2.326  38.134  35.598  1.00  0.00           C  
ATOM   2394  O4    U    75       2.943  38.063  36.663  1.00  0.00           O  
ATOM   2395  N3    U    75       2.994  37.912  34.379  1.00  0.00           N  
ATOM   2396  H3    U    75       3.930  37.538  34.430  1.00  0.00           H  
ATOM   2397  C2    U    75       2.447  38.072  33.079  1.00  0.00           C  
ATOM   2398  O2    U    75       3.124  37.741  32.091  1.00  0.00           O  
ATOM   2399  C3'   U    75      -1.329  37.400  31.147  1.00  0.00           C  
ATOM   2400  H3'   U    75      -1.638  37.190  32.171  1.00  0.00           H  
ATOM   2401  C2'   U    75       0.191  37.484  31.130  1.00  0.00           C  
ATOM   2402  H2'   U    75       0.617  36.643  31.677  1.00  0.00           H  
ATOM   2403  O2'   U    75       0.653  37.334  29.796  1.00  0.00           O  
ATOM   2404 HO2'   U    75       0.033  36.859  29.237  1.00  0.00           H  
ATOM   2405  O3'   U    75      -1.934  36.565  30.186  1.00  0.00           O  
ATOM   2406  P    U3    76      -2.095  34.956  30.547  1.00  0.00           P  
ATOM   2407  OP1  U3    76      -3.366  34.566  29.893  1.00  0.00           O  
ATOM   2408  OP2  U3    76      -1.936  34.710  32.015  1.00  0.00           O  
ATOM   2409  O5'  U3    76      -0.802  34.306  29.848  1.00  0.00           O  
ATOM   2410  C5'  U3    76      -0.662  33.983  28.486  1.00  0.00           C  
ATOM   2411  H5'  U3    76      -0.461  34.864  27.876  1.00  0.00           H  
ATOM   2412 H5''  U3    76      -1.606  33.682  28.033  1.00  0.00           H  
ATOM   2413  C4'  U3    76       0.350  32.847  28.193  1.00  0.00           C  
ATOM   2414  H4'  U3    76       0.453  32.707  27.117  1.00  0.00           H  
ATOM   2415  O4'  U3    76       1.609  33.306  28.720  1.00  0.00           O  
ATOM   2416  C1'  U3    76       2.036  32.529  29.785  1.00  0.00           C  
ATOM   2417  H1'  U3    76       2.924  32.041  29.383  1.00  0.00           H  
ATOM   2418  N1   U3    76       2.640  33.432  30.834  1.00  0.00           N  
ATOM   2419  C6   U3    76       1.854  33.895  31.900  1.00  0.00           C  
ATOM   2420  H6   U3    76       0.792  33.720  31.808  1.00  0.00           H  
ATOM   2421  C5   U3    76       2.437  34.397  33.038  1.00  0.00           C  
ATOM   2422  H5   U3    76       1.778  34.779  33.803  1.00  0.00           H  
ATOM   2423  C4   U3    76       3.886  34.468  33.098  1.00  0.00           C  
ATOM   2424  O4   U3    76       4.474  34.973  34.064  1.00  0.00           O  
ATOM   2425  N3   U3    76       4.593  33.989  32.018  1.00  0.00           N  
ATOM   2426  H3   U3    76       5.597  34.088  32.053  1.00  0.00           H  
ATOM   2427  C2   U3    76       4.056  33.540  30.838  1.00  0.00           C  
ATOM   2428  O2   U3    76       4.686  33.239  29.832  1.00  0.00           O  
ATOM   2429  C3'  U3    76       0.013  31.546  28.962  1.00  0.00           C  
ATOM   2430  H3'  U3    76      -0.980  31.455  29.401  1.00  0.00           H  
ATOM   2431  C2'  U3    76       0.993  31.485  30.123  1.00  0.00           C  
ATOM   2432  H2'  U3    76       0.337  31.634  30.980  1.00  0.00           H  
ATOM   2433  O2'  U3    76       1.626  30.248  30.368  1.00  0.00           O  
ATOM   2434 HO2'  U3    76       0.976  29.762  30.881  1.00  0.00           H  
ATOM   2435  O3'  U3    76       0.309  30.442  28.091  1.00  0.00           O  
ATOM   2436 HO3'  U3    76       0.131  29.594  28.506  1.00  0.00           H  
TER    2437       U3    76 
END   
