# Supplementary material for: Modelling the structures of frameshift-stimulatory pseudoknots from representative bat coronaviruses
Source: PLoS Comput Biol. 2023 May 19;19(5):e1011124. doi: 10.1371/journal.pcbi.1011124 (PMC10234561; doi:10.1371/journal.pcbi.1011124)
Supplement: S3 Data — PDB files for the top 3 representative clusters from each conformer (threaded/unthreaded) of each pseudoknot described in the main text, along with PDB files for the representative clusters shown in S8–S18 Figs. (ZIP) [file pcbi.1011124.s003.zip › SI_Model_PDB_files/Rs4236_threaded_noMg_cluster2.pdb]

ATOM      1 HO5'  A5     1      47.628  47.813  51.161  1.00  0.00           H  
ATOM      2  O5'  A5     1      47.502  48.740  51.379  1.00  0.00           O  
ATOM      3  C5'  A5     1      48.543  49.034  52.308  1.00  0.00           C  
ATOM      4  H5'  A5     1      48.773  48.185  52.952  1.00  0.00           H  
ATOM      5 H5''  A5     1      48.126  49.865  52.876  1.00  0.00           H  
ATOM      6  C4'  A5     1      49.801  49.421  51.646  1.00  0.00           C  
ATOM      7  H4'  A5     1      50.605  49.525  52.374  1.00  0.00           H  
ATOM      8  O4'  A5     1      50.275  48.396  50.723  1.00  0.00           O  
ATOM      9  C1'  A5     1      50.876  48.981  49.577  1.00  0.00           C  
ATOM     10  H1'  A5     1      51.845  48.484  49.538  1.00  0.00           H  
ATOM     11  N9   A5     1      50.060  48.599  48.434  1.00  0.00           N  
ATOM     12  C8   A5     1      48.674  48.564  48.159  1.00  0.00           C  
ATOM     13  H8   A5     1      47.913  48.818  48.883  1.00  0.00           H  
ATOM     14  N7   A5     1      48.382  48.018  47.032  1.00  0.00           N  
ATOM     15  C5   A5     1      49.631  47.756  46.426  1.00  0.00           C  
ATOM     16  C6   A5     1      50.001  47.168  45.208  1.00  0.00           C  
ATOM     17  N6   A5     1      49.215  46.763  44.292  1.00  0.00           N  
ATOM     18  H61  A5     1      49.563  46.469  43.390  1.00  0.00           H  
ATOM     19  H62  A5     1      48.216  46.811  44.431  1.00  0.00           H  
ATOM     20  N1   A5     1      51.246  46.936  44.886  1.00  0.00           N  
ATOM     21  C2   A5     1      52.164  47.253  45.854  1.00  0.00           C  
ATOM     22  H2   A5     1      53.170  47.041  45.524  1.00  0.00           H  
ATOM     23  N3   A5     1      51.947  47.798  47.066  1.00  0.00           N  
ATOM     24  C4   A5     1      50.633  48.079  47.296  1.00  0.00           C  
ATOM     25  C3'  A5     1      49.731  50.662  50.733  1.00  0.00           C  
ATOM     26  H3'  A5     1      48.789  50.680  50.186  1.00  0.00           H  
ATOM     27  C2'  A5     1      50.962  50.472  49.808  1.00  0.00           C  
ATOM     28  H2'  A5     1      50.972  51.059  48.890  1.00  0.00           H  
ATOM     29  O2'  A5     1      52.176  50.560  50.497  1.00  0.00           O  
ATOM     30 HO2'  A5     1      52.877  50.510  49.843  1.00  0.00           H  
ATOM     31  O3'  A5     1      49.858  51.889  51.413  1.00  0.00           O  
ATOM     32  P     C     2      49.426  53.230  50.683  1.00  0.00           P  
ATOM     33  OP1   C     2      49.321  54.295  51.699  1.00  0.00           O  
ATOM     34  OP2   C     2      48.349  52.936  49.749  1.00  0.00           O  
ATOM     35  O5'   C     2      50.690  53.649  49.735  1.00  0.00           O  
ATOM     36  C5'   C     2      51.955  54.100  50.226  1.00  0.00           C  
ATOM     37  H5'   C     2      52.410  53.206  50.653  1.00  0.00           H  
ATOM     38 H5''   C     2      51.755  54.808  51.031  1.00  0.00           H  
ATOM     39  C4'   C     2      52.998  54.662  49.254  1.00  0.00           C  
ATOM     40  H4'   C     2      53.929  54.957  49.738  1.00  0.00           H  
ATOM     41  O4'   C     2      53.307  53.745  48.252  1.00  0.00           O  
ATOM     42  C1'   C     2      53.347  54.449  47.094  1.00  0.00           C  
ATOM     43  H1'   C     2      54.260  55.039  47.174  1.00  0.00           H  
ATOM     44  N1    C     2      53.331  53.633  45.859  1.00  0.00           N  
ATOM     45  C6    C     2      52.581  52.461  45.747  1.00  0.00           C  
ATOM     46  H6    C     2      52.095  51.987  46.587  1.00  0.00           H  
ATOM     47  C5    C     2      52.450  51.856  44.520  1.00  0.00           C  
ATOM     48  H5    C     2      51.951  50.900  44.461  1.00  0.00           H  
ATOM     49  C4    C     2      53.031  52.463  43.370  1.00  0.00           C  
ATOM     50  N4    C     2      53.064  51.788  42.200  1.00  0.00           N  
ATOM     51  H41   C     2      53.456  52.244  41.388  1.00  0.00           H  
ATOM     52  H42   C     2      52.526  50.940  42.096  1.00  0.00           H  
ATOM     53  N3    C     2      53.800  53.474  43.479  1.00  0.00           N  
ATOM     54  C2    C     2      53.915  54.080  44.660  1.00  0.00           C  
ATOM     55  O2    C     2      54.669  55.034  44.734  1.00  0.00           O  
ATOM     56  C3'   C     2      52.342  55.882  48.576  1.00  0.00           C  
ATOM     57  H3'   C     2      51.412  56.113  49.096  1.00  0.00           H  
ATOM     58  C2'   C     2      52.169  55.426  47.101  1.00  0.00           C  
ATOM     59  H2'   C     2      51.330  54.737  46.997  1.00  0.00           H  
ATOM     60  O2'   C     2      52.208  56.443  46.099  1.00  0.00           O  
ATOM     61 HO2'   C     2      51.419  56.989  46.132  1.00  0.00           H  
ATOM     62  O3'   C     2      53.296  56.949  48.642  1.00  0.00           O  
ATOM     63  P     G     3      52.747  58.346  49.251  1.00  0.00           P  
ATOM     64  OP1   G     3      53.902  59.168  49.606  1.00  0.00           O  
ATOM     65  OP2   G     3      51.874  57.974  50.393  1.00  0.00           O  
ATOM     66  O5'   G     3      51.929  59.062  48.011  1.00  0.00           O  
ATOM     67  C5'   G     3      52.646  59.541  46.880  1.00  0.00           C  
ATOM     68  H5'   G     3      53.092  58.707  46.337  1.00  0.00           H  
ATOM     69 H5''   G     3      53.384  60.289  47.171  1.00  0.00           H  
ATOM     70  C4'   G     3      51.667  60.130  45.918  1.00  0.00           C  
ATOM     71  H4'   G     3      52.318  60.407  45.088  1.00  0.00           H  
ATOM     72  O4'   G     3      50.727  59.093  45.556  1.00  0.00           O  
ATOM     73  C1'   G     3      49.353  59.484  45.746  1.00  0.00           C  
ATOM     74  H1'   G     3      48.633  59.126  45.010  1.00  0.00           H  
ATOM     75  N9    G     3      48.834  58.930  47.029  1.00  0.00           N  
ATOM     76  C8    G     3      48.422  59.562  48.099  1.00  0.00           C  
ATOM     77  H8    G     3      48.425  60.641  48.147  1.00  0.00           H  
ATOM     78  N7    G     3      47.898  58.863  48.988  1.00  0.00           N  
ATOM     79  C5    G     3      48.056  57.556  48.498  1.00  0.00           C  
ATOM     80  C6    G     3      47.641  56.286  49.015  1.00  0.00           C  
ATOM     81  O6    G     3      47.149  56.068  50.076  1.00  0.00           O  
ATOM     82  N1    G     3      48.055  55.257  48.223  1.00  0.00           N  
ATOM     83  H1    G     3      48.023  54.331  48.625  1.00  0.00           H  
ATOM     84  C2    G     3      48.578  55.454  46.990  1.00  0.00           C  
ATOM     85  N2    G     3      48.833  54.342  46.320  1.00  0.00           N  
ATOM     86  H21   G     3      48.564  53.484  46.778  1.00  0.00           H  
ATOM     87  H22   G     3      49.205  54.493  45.393  1.00  0.00           H  
ATOM     88  N3    G     3      48.815  56.597  46.394  1.00  0.00           N  
ATOM     89  C4    G     3      48.634  57.590  47.257  1.00  0.00           C  
ATOM     90  C3'   G     3      50.741  61.212  46.438  1.00  0.00           C  
ATOM     91  H3'   G     3      50.597  61.169  47.518  1.00  0.00           H  
ATOM     92  C2'   G     3      49.358  61.083  45.713  1.00  0.00           C  
ATOM     93  H2'   G     3      48.532  61.578  46.224  1.00  0.00           H  
ATOM     94  O2'   G     3      49.393  61.517  44.378  1.00  0.00           O  
ATOM     95 HO2'   G     3      49.099  62.428  44.451  1.00  0.00           H  
ATOM     96  O3'   G     3      51.277  62.508  46.095  1.00  0.00           O  
ATOM     97  P     A     4      52.508  63.150  46.918  1.00  0.00           P  
ATOM     98  OP1   A     4      52.556  62.732  48.316  1.00  0.00           O  
ATOM     99  OP2   A     4      52.386  64.605  46.630  1.00  0.00           O  
ATOM    100  O5'   A     4      53.790  62.467  46.242  1.00  0.00           O  
ATOM    101  C5'   A     4      54.179  62.766  44.913  1.00  0.00           C  
ATOM    102  H5'   A     4      53.302  62.653  44.276  1.00  0.00           H  
ATOM    103 H5''   A     4      54.860  62.005  44.531  1.00  0.00           H  
ATOM    104  C4'   A     4      54.800  64.138  44.671  1.00  0.00           C  
ATOM    105  H4'   A     4      54.056  64.866  44.992  1.00  0.00           H  
ATOM    106  O4'   A     4      55.956  64.295  45.471  1.00  0.00           O  
ATOM    107  C1'   A     4      57.091  64.311  44.619  1.00  0.00           C  
ATOM    108  H1'   A     4      57.807  64.999  45.068  1.00  0.00           H  
ATOM    109  N9    A     4      57.650  62.878  44.538  1.00  0.00           N  
ATOM    110  C8    A     4      57.803  61.963  45.621  1.00  0.00           C  
ATOM    111  H8    A     4      57.532  62.312  46.606  1.00  0.00           H  
ATOM    112  N7    A     4      58.508  60.916  45.322  1.00  0.00           N  
ATOM    113  C5    A     4      58.679  61.029  43.935  1.00  0.00           C  
ATOM    114  C6    A     4      59.327  60.184  43.019  1.00  0.00           C  
ATOM    115  N6    A     4      59.878  59.046  43.346  1.00  0.00           N  
ATOM    116  H61   A     4      60.293  58.337  42.758  1.00  0.00           H  
ATOM    117  H62   A     4      59.956  58.877  44.339  1.00  0.00           H  
ATOM    118  N1    A     4      59.404  60.553  41.733  1.00  0.00           N  
ATOM    119  C2    A     4      58.927  61.720  41.408  1.00  0.00           C  
ATOM    120  H2    A     4      58.992  62.085  40.393  1.00  0.00           H  
ATOM    121  N3    A     4      58.219  62.567  42.156  1.00  0.00           N  
ATOM    122  C4    A     4      58.212  62.212  43.441  1.00  0.00           C  
ATOM    123  C3'   A     4      55.161  64.408  43.171  1.00  0.00           C  
ATOM    124  H3'   A     4      55.250  63.372  42.845  1.00  0.00           H  
ATOM    125  C2'   A     4      56.555  64.939  43.321  1.00  0.00           C  
ATOM    126  H2'   A     4      57.169  64.743  42.442  1.00  0.00           H  
ATOM    127  O2'   A     4      56.533  66.313  43.680  1.00  0.00           O  
ATOM    128 HO2'   A     4      57.079  66.926  43.183  1.00  0.00           H  
ATOM    129  O3'   A     4      54.303  65.142  42.356  1.00  0.00           O  
ATOM    130  P     G     5      53.268  64.422  41.402  1.00  0.00           P  
ATOM    131  OP1   G     5      52.598  65.534  40.702  1.00  0.00           O  
ATOM    132  OP2   G     5      52.508  63.486  42.143  1.00  0.00           O  
ATOM    133  O5'   G     5      54.137  63.662  40.329  1.00  0.00           O  
ATOM    134  C5'   G     5      54.766  64.237  39.176  1.00  0.00           C  
ATOM    135  H5'   G     5      55.525  64.955  39.489  1.00  0.00           H  
ATOM    136 H5''   G     5      53.971  64.665  38.565  1.00  0.00           H  
ATOM    137  C4'   G     5      55.372  63.067  38.419  1.00  0.00           C  
ATOM    138  H4'   G     5      55.846  63.525  37.551  1.00  0.00           H  
ATOM    139  O4'   G     5      56.360  62.423  39.252  1.00  0.00           O  
ATOM    140  C1'   G     5      56.554  61.068  38.820  1.00  0.00           C  
ATOM    141  H1'   G     5      57.554  60.750  38.528  1.00  0.00           H  
ATOM    142  N9    G     5      56.150  60.293  40.029  1.00  0.00           N  
ATOM    143  C8    G     5      55.513  60.751  41.155  1.00  0.00           C  
ATOM    144  H8    G     5      55.391  61.807  41.344  1.00  0.00           H  
ATOM    145  N7    G     5      55.356  59.912  42.086  1.00  0.00           N  
ATOM    146  C5    G     5      55.922  58.760  41.489  1.00  0.00           C  
ATOM    147  C6    G     5      56.144  57.469  42.161  1.00  0.00           C  
ATOM    148  O6    G     5      56.038  57.115  43.320  1.00  0.00           O  
ATOM    149  N1    G     5      56.624  56.595  41.273  1.00  0.00           N  
ATOM    150  H1    G     5      56.565  55.602  41.447  1.00  0.00           H  
ATOM    151  C2    G     5      56.917  56.877  40.003  1.00  0.00           C  
ATOM    152  N2    G     5      57.536  56.001  39.276  1.00  0.00           N  
ATOM    153  H21   G     5      57.944  55.204  39.744  1.00  0.00           H  
ATOM    154  H22   G     5      57.821  56.204  38.329  1.00  0.00           H  
ATOM    155  N3    G     5      56.708  58.049  39.362  1.00  0.00           N  
ATOM    156  C4    G     5      56.160  58.972  40.177  1.00  0.00           C  
ATOM    157  C3'   G     5      54.441  61.947  37.899  1.00  0.00           C  
ATOM    158  H3'   G     5      53.808  61.652  38.736  1.00  0.00           H  
ATOM    159  C2'   G     5      55.505  60.819  37.730  1.00  0.00           C  
ATOM    160  H2'   G     5      55.044  59.834  37.797  1.00  0.00           H  
ATOM    161  O2'   G     5      56.185  60.773  36.483  1.00  0.00           O  
ATOM    162 HO2'   G     5      56.812  60.046  36.493  1.00  0.00           H  
ATOM    163  O3'   G     5      53.664  62.139  36.726  1.00  0.00           O  
ATOM    164  P     C     6      52.326  61.392  36.621  1.00  0.00           P  
ATOM    165  OP1   C     6      51.723  61.726  35.313  1.00  0.00           O  
ATOM    166  OP2   C     6      51.519  61.666  37.785  1.00  0.00           O  
ATOM    167  O5'   C     6      52.678  59.900  36.521  1.00  0.00           O  
ATOM    168  C5'   C     6      53.461  59.508  35.388  1.00  0.00           C  
ATOM    169  H5'   C     6      54.401  60.059  35.435  1.00  0.00           H  
ATOM    170 H5''   C     6      52.913  59.882  34.523  1.00  0.00           H  
ATOM    171  C4'   C     6      53.780  58.028  35.283  1.00  0.00           C  
ATOM    172  H4'   C     6      54.069  57.979  34.233  1.00  0.00           H  
ATOM    173  O4'   C     6      54.869  57.638  36.166  1.00  0.00           O  
ATOM    174  C1'   C     6      54.548  56.315  36.703  1.00  0.00           C  
ATOM    175  H1'   C     6      55.404  55.644  36.631  1.00  0.00           H  
ATOM    176  N1    C     6      54.113  56.289  38.120  1.00  0.00           N  
ATOM    177  C6    C     6      53.612  57.400  38.775  1.00  0.00           C  
ATOM    178  H6    C     6      53.280  58.249  38.196  1.00  0.00           H  
ATOM    179  C5    C     6      53.309  57.340  40.118  1.00  0.00           C  
ATOM    180  H5    C     6      52.807  58.102  40.695  1.00  0.00           H  
ATOM    181  C4    C     6      53.517  56.086  40.753  1.00  0.00           C  
ATOM    182  N4    C     6      53.261  55.905  42.012  1.00  0.00           N  
ATOM    183  H41   C     6      53.450  55.022  42.464  1.00  0.00           H  
ATOM    184  H42   C     6      52.562  56.538  42.372  1.00  0.00           H  
ATOM    185  N3    C     6      53.941  55.026  40.117  1.00  0.00           N  
ATOM    186  C2    C     6      54.252  55.082  38.795  1.00  0.00           C  
ATOM    187  O2    C     6      54.512  54.054  38.178  1.00  0.00           O  
ATOM    188  C3'   C     6      52.593  57.068  35.470  1.00  0.00           C  
ATOM    189  H3'   C     6      52.054  57.511  36.308  1.00  0.00           H  
ATOM    190  C2'   C     6      53.344  55.808  35.876  1.00  0.00           C  
ATOM    191  H2'   C     6      52.646  55.231  36.483  1.00  0.00           H  
ATOM    192  O2'   C     6      53.839  55.030  34.765  1.00  0.00           O  
ATOM    193 HO2'   C     6      53.063  54.627  34.368  1.00  0.00           H  
ATOM    194  O3'   C     6      51.708  56.954  34.332  1.00  0.00           O  
ATOM    195  P     A     7      50.177  56.763  34.482  1.00  0.00           P  
ATOM    196  OP1   A     7      49.681  56.324  33.199  1.00  0.00           O  
ATOM    197  OP2   A     7      49.568  57.966  34.980  1.00  0.00           O  
ATOM    198  O5'   A     7      49.945  55.562  35.512  1.00  0.00           O  
ATOM    199  C5'   A     7      50.158  54.236  35.080  1.00  0.00           C  
ATOM    200  H5'   A     7      51.151  54.178  34.635  1.00  0.00           H  
ATOM    201 H5''   A     7      49.371  53.994  34.366  1.00  0.00           H  
ATOM    202  C4'   A     7      50.023  53.247  36.210  1.00  0.00           C  
ATOM    203  H4'   A     7      50.159  52.221  35.868  1.00  0.00           H  
ATOM    204  O4'   A     7      50.930  53.576  37.257  1.00  0.00           O  
ATOM    205  C1'   A     7      50.414  53.174  38.516  1.00  0.00           C  
ATOM    206  H1'   A     7      50.965  52.385  39.029  1.00  0.00           H  
ATOM    207  N9    A     7      50.196  54.398  39.381  1.00  0.00           N  
ATOM    208  C8    A     7      50.181  55.733  39.064  1.00  0.00           C  
ATOM    209  H8    A     7      50.211  56.245  38.114  1.00  0.00           H  
ATOM    210  N7    A     7      50.054  56.549  40.100  1.00  0.00           N  
ATOM    211  C5    A     7      49.995  55.598  41.191  1.00  0.00           C  
ATOM    212  C6    A     7      49.966  55.681  42.621  1.00  0.00           C  
ATOM    213  N6    A     7      49.993  56.852  43.278  1.00  0.00           N  
ATOM    214  H61   A     7      49.763  56.792  44.259  1.00  0.00           H  
ATOM    215  H62   A     7      49.997  57.740  42.797  1.00  0.00           H  
ATOM    216  N1    A     7      49.919  54.648  43.397  1.00  0.00           N  
ATOM    217  C2    A     7      49.876  53.468  42.819  1.00  0.00           C  
ATOM    218  H2    A     7      49.850  52.637  43.509  1.00  0.00           H  
ATOM    219  N3    A     7      49.958  53.215  41.490  1.00  0.00           N  
ATOM    220  C4    A     7      50.039  54.320  40.742  1.00  0.00           C  
ATOM    221  C3'   A     7      48.680  53.315  36.918  1.00  0.00           C  
ATOM    222  H3'   A     7      48.576  54.374  37.153  1.00  0.00           H  
ATOM    223  C2'   A     7      49.014  52.595  38.184  1.00  0.00           C  
ATOM    224  H2'   A     7      48.206  52.827  38.877  1.00  0.00           H  
ATOM    225  O2'   A     7      49.111  51.223  37.953  1.00  0.00           O  
ATOM    226 HO2'   A     7      48.358  51.056  37.381  1.00  0.00           H  
ATOM    227  O3'   A     7      47.658  52.763  36.084  1.00  0.00           O  
ATOM    228  P     C     8      46.120  52.990  36.443  1.00  0.00           P  
ATOM    229  OP1   C     8      45.291  52.123  35.604  1.00  0.00           O  
ATOM    230  OP2   C     8      45.975  54.394  36.205  1.00  0.00           O  
ATOM    231  O5'   C     8      45.820  52.855  37.978  1.00  0.00           O  
ATOM    232  C5'   C     8      45.455  51.650  38.586  1.00  0.00           C  
ATOM    233  H5'   C     8      46.100  50.854  38.214  1.00  0.00           H  
ATOM    234 H5''   C     8      44.568  51.167  38.177  1.00  0.00           H  
ATOM    235  C4'   C     8      45.388  51.773  40.092  1.00  0.00           C  
ATOM    236  H4'   C     8      45.493  50.772  40.511  1.00  0.00           H  
ATOM    237  O4'   C     8      46.472  52.549  40.675  1.00  0.00           O  
ATOM    238  C1'   C     8      46.019  53.273  41.892  1.00  0.00           C  
ATOM    239  H1'   C     8      46.513  52.966  42.814  1.00  0.00           H  
ATOM    240  N1    C     8      46.191  54.736  41.764  1.00  0.00           N  
ATOM    241  C6    C     8      46.641  55.271  40.596  1.00  0.00           C  
ATOM    242  H6    C     8      46.833  54.718  39.689  1.00  0.00           H  
ATOM    243  C5    C     8      46.796  56.616  40.464  1.00  0.00           C  
ATOM    244  H5    C     8      47.237  57.077  39.592  1.00  0.00           H  
ATOM    245  C4    C     8      46.474  57.425  41.608  1.00  0.00           C  
ATOM    246  N4    C     8      46.834  58.670  41.662  1.00  0.00           N  
ATOM    247  H41   C     8      46.831  59.122  42.565  1.00  0.00           H  
ATOM    248  H42   C     8      47.455  58.991  40.932  1.00  0.00           H  
ATOM    249  N3    C     8      46.317  56.841  42.803  1.00  0.00           N  
ATOM    250  C2    C     8      46.096  55.538  42.905  1.00  0.00           C  
ATOM    251  O2    C     8      45.830  55.012  43.980  1.00  0.00           O  
ATOM    252  C3'   C     8      44.106  52.407  40.576  1.00  0.00           C  
ATOM    253  H3'   C     8      43.911  53.115  39.770  1.00  0.00           H  
ATOM    254  C2'   C     8      44.509  52.976  41.928  1.00  0.00           C  
ATOM    255  H2'   C     8      43.836  53.811  42.118  1.00  0.00           H  
ATOM    256  O2'   C     8      44.395  52.057  42.948  1.00  0.00           O  
ATOM    257 HO2'   C     8      43.617  51.581  42.648  1.00  0.00           H  
ATOM    258  O3'   C     8      42.972  51.507  40.646  1.00  0.00           O  
ATOM    259  P     G     9      41.464  52.108  40.871  1.00  0.00           P  
ATOM    260  OP1   G     9      40.540  51.036  40.417  1.00  0.00           O  
ATOM    261  OP2   G     9      41.448  53.458  40.281  1.00  0.00           O  
ATOM    262  O5'   G     9      41.310  52.377  42.495  1.00  0.00           O  
ATOM    263  C5'   G     9      41.240  51.355  43.427  1.00  0.00           C  
ATOM    264  H5'   G     9      42.151  50.758  43.422  1.00  0.00           H  
ATOM    265 H5''   G     9      40.403  50.743  43.090  1.00  0.00           H  
ATOM    266  C4'   G     9      41.086  51.969  44.830  1.00  0.00           C  
ATOM    267  H4'   G     9      40.862  51.133  45.492  1.00  0.00           H  
ATOM    268  O4'   G     9      42.231  52.635  45.423  1.00  0.00           O  
ATOM    269  C1'   G     9      41.797  53.671  46.253  1.00  0.00           C  
ATOM    270  H1'   G     9      42.258  53.678  47.241  1.00  0.00           H  
ATOM    271  N9    G     9      42.039  55.061  45.631  1.00  0.00           N  
ATOM    272  C8    G     9      42.574  55.315  44.392  1.00  0.00           C  
ATOM    273  H8    G     9      42.779  54.510  43.703  1.00  0.00           H  
ATOM    274  N7    G     9      42.715  56.596  44.109  1.00  0.00           N  
ATOM    275  C5    G     9      42.275  57.257  45.257  1.00  0.00           C  
ATOM    276  C6    G     9      42.150  58.687  45.445  1.00  0.00           C  
ATOM    277  O6    G     9      42.490  59.614  44.695  1.00  0.00           O  
ATOM    278  N1    G     9      41.800  58.919  46.708  1.00  0.00           N  
ATOM    279  H1    G     9      41.850  59.897  46.956  1.00  0.00           H  
ATOM    280  C2    G     9      41.567  58.004  47.620  1.00  0.00           C  
ATOM    281  N2    G     9      41.146  58.483  48.704  1.00  0.00           N  
ATOM    282  H21   G     9      41.052  59.466  48.918  1.00  0.00           H  
ATOM    283  H22   G     9      41.047  57.799  49.440  1.00  0.00           H  
ATOM    284  N3    G     9      41.424  56.700  47.443  1.00  0.00           N  
ATOM    285  C4    G     9      41.852  56.314  46.201  1.00  0.00           C  
ATOM    286  C3'   G     9      39.888  52.888  45.085  1.00  0.00           C  
ATOM    287  H3'   G     9      39.912  53.800  44.488  1.00  0.00           H  
ATOM    288  C2'   G     9      40.316  53.321  46.461  1.00  0.00           C  
ATOM    289  H2'   G     9      39.636  54.143  46.687  1.00  0.00           H  
ATOM    290  O2'   G     9      40.082  52.478  47.612  1.00  0.00           O  
ATOM    291 HO2'   G     9      40.301  52.854  48.467  1.00  0.00           H  
ATOM    292  O3'   G     9      38.695  52.157  45.023  1.00  0.00           O  
ATOM    293  P     G    10      37.333  52.912  44.705  1.00  0.00           P  
ATOM    294  OP1   G    10      36.257  51.887  44.780  1.00  0.00           O  
ATOM    295  OP2   G    10      37.571  53.582  43.437  1.00  0.00           O  
ATOM    296  O5'   G    10      37.095  54.030  45.826  1.00  0.00           O  
ATOM    297  C5'   G    10      36.951  53.691  47.226  1.00  0.00           C  
ATOM    298  H5'   G    10      37.791  53.084  47.564  1.00  0.00           H  
ATOM    299 H5''   G    10      35.966  53.230  47.292  1.00  0.00           H  
ATOM    300  C4'   G    10      37.001  54.914  48.218  1.00  0.00           C  
ATOM    301  H4'   G    10      36.900  54.585  49.252  1.00  0.00           H  
ATOM    302  O4'   G    10      38.197  55.726  48.118  1.00  0.00           O  
ATOM    303  C1'   G    10      37.888  57.131  48.049  1.00  0.00           C  
ATOM    304  H1'   G    10      38.497  57.746  48.711  1.00  0.00           H  
ATOM    305  N9    G    10      38.145  57.663  46.693  1.00  0.00           N  
ATOM    306  C8    G    10      38.552  56.998  45.589  1.00  0.00           C  
ATOM    307  H8    G    10      38.634  55.923  45.651  1.00  0.00           H  
ATOM    308  N7    G    10      39.054  57.720  44.576  1.00  0.00           N  
ATOM    309  C5    G    10      38.785  59.011  45.056  1.00  0.00           C  
ATOM    310  C6    G    10      39.044  60.267  44.385  1.00  0.00           C  
ATOM    311  O6    G    10      39.549  60.388  43.304  1.00  0.00           O  
ATOM    312  N1    G    10      38.694  61.338  45.157  1.00  0.00           N  
ATOM    313  H1    G    10      38.856  62.231  44.715  1.00  0.00           H  
ATOM    314  C2    G    10      38.261  61.210  46.410  1.00  0.00           C  
ATOM    315  N2    G    10      37.976  62.391  46.946  1.00  0.00           N  
ATOM    316  H21   G    10      38.042  63.249  46.416  1.00  0.00           H  
ATOM    317  H22   G    10      37.628  62.372  47.893  1.00  0.00           H  
ATOM    318  N3    G    10      38.096  60.073  47.099  1.00  0.00           N  
ATOM    319  C4    G    10      38.300  59.017  46.325  1.00  0.00           C  
ATOM    320  C3'   G    10      35.853  55.867  47.869  1.00  0.00           C  
ATOM    321  H3'   G    10      35.532  56.010  46.837  1.00  0.00           H  
ATOM    322  C2'   G    10      36.431  57.166  48.481  1.00  0.00           C  
ATOM    323  H2'   G    10      35.884  58.021  48.086  1.00  0.00           H  
ATOM    324  O2'   G    10      36.350  57.247  49.914  1.00  0.00           O  
ATOM    325 HO2'   G    10      36.321  56.349  50.251  1.00  0.00           H  
ATOM    326  O3'   G    10      34.733  55.375  48.578  1.00  0.00           O  
ATOM    327  P     G    11      33.324  55.712  47.913  1.00  0.00           P  
ATOM    328  OP1   G    11      32.284  55.082  48.739  1.00  0.00           O  
ATOM    329  OP2   G    11      33.408  55.169  46.491  1.00  0.00           O  
ATOM    330  O5'   G    11      33.149  57.332  47.909  1.00  0.00           O  
ATOM    331  C5'   G    11      32.941  57.998  49.186  1.00  0.00           C  
ATOM    332  H5'   G    11      33.562  57.647  50.010  1.00  0.00           H  
ATOM    333 H5''   G    11      31.957  57.753  49.586  1.00  0.00           H  
ATOM    334  C4'   G    11      33.090  59.536  49.046  1.00  0.00           C  
ATOM    335  H4'   G    11      33.021  60.030  50.014  1.00  0.00           H  
ATOM    336  O4'   G    11      34.365  59.897  48.473  1.00  0.00           O  
ATOM    337  C1'   G    11      34.157  61.107  47.746  1.00  0.00           C  
ATOM    338  H1'   G    11      34.820  61.851  48.188  1.00  0.00           H  
ATOM    339  N9    G    11      34.614  61.013  46.359  1.00  0.00           N  
ATOM    340  C8    G    11      34.968  59.860  45.644  1.00  0.00           C  
ATOM    341  H8    G    11      34.841  58.881  46.081  1.00  0.00           H  
ATOM    342  N7    G    11      35.557  60.080  44.511  1.00  0.00           N  
ATOM    343  C5    G    11      35.443  61.476  44.323  1.00  0.00           C  
ATOM    344  C6    G    11      35.757  62.377  43.256  1.00  0.00           C  
ATOM    345  O6    G    11      36.234  62.156  42.207  1.00  0.00           O  
ATOM    346  N1    G    11      35.435  63.690  43.545  1.00  0.00           N  
ATOM    347  H1    G    11      35.478  64.370  42.800  1.00  0.00           H  
ATOM    348  C2    G    11      34.831  64.000  44.648  1.00  0.00           C  
ATOM    349  N2    G    11      34.532  65.224  44.734  1.00  0.00           N  
ATOM    350  H21   G    11      34.579  65.876  43.965  1.00  0.00           H  
ATOM    351  H22   G    11      34.142  65.534  45.613  1.00  0.00           H  
ATOM    352  N3    G    11      34.520  63.282  45.738  1.00  0.00           N  
ATOM    353  C4    G    11      34.877  62.013  45.491  1.00  0.00           C  
ATOM    354  C3'   G    11      32.061  60.126  48.067  1.00  0.00           C  
ATOM    355  H3'   G    11      32.215  59.553  47.153  1.00  0.00           H  
ATOM    356  C2'   G    11      32.687  61.480  47.740  1.00  0.00           C  
ATOM    357  H2'   G    11      32.358  61.918  46.797  1.00  0.00           H  
ATOM    358  O2'   G    11      32.451  62.356  48.731  1.00  0.00           O  
ATOM    359 HO2'   G    11      31.587  62.191  49.114  1.00  0.00           H  
ATOM    360  O3'   G    11      30.712  60.246  48.474  1.00  0.00           O  
ATOM    361  P     G    12      29.536  59.875  47.501  1.00  0.00           P  
ATOM    362  OP1   G    12      28.420  59.572  48.409  1.00  0.00           O  
ATOM    363  OP2   G    12      29.992  58.848  46.542  1.00  0.00           O  
ATOM    364  O5'   G    12      29.322  61.202  46.730  1.00  0.00           O  
ATOM    365  C5'   G    12      28.795  62.300  47.345  1.00  0.00           C  
ATOM    366  H5'   G    12      29.240  62.420  48.333  1.00  0.00           H  
ATOM    367 H5''   G    12      27.737  62.226  47.597  1.00  0.00           H  
ATOM    368  C4'   G    12      29.088  63.701  46.595  1.00  0.00           C  
ATOM    369  H4'   G    12      28.806  64.567  47.195  1.00  0.00           H  
ATOM    370  O4'   G    12      30.440  63.881  46.248  1.00  0.00           O  
ATOM    371  C1'   G    12      30.501  64.606  45.033  1.00  0.00           C  
ATOM    372  H1'   G    12      31.037  65.551  45.113  1.00  0.00           H  
ATOM    373  N9    G    12      31.128  63.848  43.917  1.00  0.00           N  
ATOM    374  C8    G    12      31.452  62.505  43.816  1.00  0.00           C  
ATOM    375  H8    G    12      31.158  61.753  44.533  1.00  0.00           H  
ATOM    376  N7    G    12      32.129  62.154  42.718  1.00  0.00           N  
ATOM    377  C5    G    12      32.182  63.402  42.027  1.00  0.00           C  
ATOM    378  C6    G    12      32.840  63.676  40.790  1.00  0.00           C  
ATOM    379  O6    G    12      33.465  62.975  40.042  1.00  0.00           O  
ATOM    380  N1    G    12      32.773  64.972  40.451  1.00  0.00           N  
ATOM    381  H1    G    12      33.259  65.285  39.623  1.00  0.00           H  
ATOM    382  C2    G    12      32.146  65.892  41.235  1.00  0.00           C  
ATOM    383  N2    G    12      32.000  67.118  40.788  1.00  0.00           N  
ATOM    384  H21   G    12      32.496  67.370  39.945  1.00  0.00           H  
ATOM    385  H22   G    12      31.355  67.722  41.277  1.00  0.00           H  
ATOM    386  N3    G    12      31.454  65.703  42.342  1.00  0.00           N  
ATOM    387  C4    G    12      31.618  64.415  42.741  1.00  0.00           C  
ATOM    388  C3'   G    12      28.199  63.732  45.449  1.00  0.00           C  
ATOM    389  H3'   G    12      28.267  62.781  44.920  1.00  0.00           H  
ATOM    390  C2'   G    12      29.074  64.756  44.661  1.00  0.00           C  
ATOM    391  H2'   G    12      28.945  64.641  43.585  1.00  0.00           H  
ATOM    392  O2'   G    12      28.603  66.058  45.089  1.00  0.00           O  
ATOM    393 HO2'   G    12      29.151  66.774  44.759  1.00  0.00           H  
ATOM    394  O3'   G    12      26.883  64.159  45.720  1.00  0.00           O  
ATOM    395  P     C    13      25.639  63.931  44.860  1.00  0.00           P  
ATOM    396  OP1   C    13      24.446  64.470  45.527  1.00  0.00           O  
ATOM    397  OP2   C    13      25.594  62.527  44.519  1.00  0.00           O  
ATOM    398  O5'   C    13      25.898  64.899  43.559  1.00  0.00           O  
ATOM    399  C5'   C    13      25.678  66.319  43.608  1.00  0.00           C  
ATOM    400  H5'   C    13      26.277  66.773  44.397  1.00  0.00           H  
ATOM    401 H5''   C    13      24.630  66.567  43.776  1.00  0.00           H  
ATOM    402  C4'   C    13      26.142  67.042  42.375  1.00  0.00           C  
ATOM    403  H4'   C    13      26.106  68.088  42.680  1.00  0.00           H  
ATOM    404  O4'   C    13      27.605  66.810  42.130  1.00  0.00           O  
ATOM    405  C1'   C    13      27.864  66.957  40.723  1.00  0.00           C  
ATOM    406  H1'   C    13      28.508  67.824  40.581  1.00  0.00           H  
ATOM    407  N1    C    13      28.562  65.667  40.413  1.00  0.00           N  
ATOM    408  C6    C    13      28.245  64.491  40.951  1.00  0.00           C  
ATOM    409  H6    C    13      27.513  64.485  41.745  1.00  0.00           H  
ATOM    410  C5    C    13      28.893  63.340  40.523  1.00  0.00           C  
ATOM    411  H5    C    13      28.654  62.381  40.958  1.00  0.00           H  
ATOM    412  C4    C    13      29.831  63.453  39.442  1.00  0.00           C  
ATOM    413  N4    C    13      30.506  62.394  39.057  1.00  0.00           N  
ATOM    414  H41   C    13      31.125  62.510  38.268  1.00  0.00           H  
ATOM    415  H42   C    13      30.177  61.490  39.365  1.00  0.00           H  
ATOM    416  N3    C    13      30.016  64.569  38.813  1.00  0.00           N  
ATOM    417  C2    C    13      29.471  65.678  39.313  1.00  0.00           C  
ATOM    418  O2    C    13      29.775  66.683  38.699  1.00  0.00           O  
ATOM    419  C3'   C    13      25.425  66.735  41.100  1.00  0.00           C  
ATOM    420  H3'   C    13      25.339  65.650  41.045  1.00  0.00           H  
ATOM    421  C2'   C    13      26.485  67.197  40.034  1.00  0.00           C  
ATOM    422  H2'   C    13      26.487  66.661  39.084  1.00  0.00           H  
ATOM    423  O2'   C    13      26.336  68.612  39.796  1.00  0.00           O  
ATOM    424 HO2'   C    13      25.379  68.678  39.810  1.00  0.00           H  
ATOM    425  O3'   C    13      24.199  67.339  40.919  1.00  0.00           O  
ATOM    426  P     U    14      23.269  66.668  39.898  1.00  0.00           P  
ATOM    427  OP1   U    14      22.131  67.606  39.871  1.00  0.00           O  
ATOM    428  OP2   U    14      23.085  65.262  40.318  1.00  0.00           O  
ATOM    429  O5'   U    14      23.867  66.715  38.456  1.00  0.00           O  
ATOM    430  C5'   U    14      23.874  67.887  37.597  1.00  0.00           C  
ATOM    431  H5'   U    14      24.227  68.755  38.154  1.00  0.00           H  
ATOM    432 H5''   U    14      22.835  68.056  37.316  1.00  0.00           H  
ATOM    433  C4'   U    14      24.524  67.573  36.240  1.00  0.00           C  
ATOM    434  H4'   U    14      24.533  68.434  35.572  1.00  0.00           H  
ATOM    435  O4'   U    14      25.904  67.309  36.374  1.00  0.00           O  
ATOM    436  C1'   U    14      26.288  66.557  35.234  1.00  0.00           C  
ATOM    437  H1'   U    14      26.989  67.097  34.598  1.00  0.00           H  
ATOM    438  N1    U    14      26.903  65.254  35.631  1.00  0.00           N  
ATOM    439  C6    U    14      26.494  64.535  36.750  1.00  0.00           C  
ATOM    440  H6    U    14      25.774  64.935  37.448  1.00  0.00           H  
ATOM    441  C5    U    14      26.976  63.308  37.101  1.00  0.00           C  
ATOM    442  H5    U    14      26.636  62.679  37.910  1.00  0.00           H  
ATOM    443  C4    U    14      27.912  62.697  36.192  1.00  0.00           C  
ATOM    444  O4    U    14      28.394  61.620  36.372  1.00  0.00           O  
ATOM    445  N3    U    14      28.263  63.406  35.037  1.00  0.00           N  
ATOM    446  H3    U    14      28.888  62.959  34.382  1.00  0.00           H  
ATOM    447  C2    U    14      27.734  64.652  34.720  1.00  0.00           C  
ATOM    448  O2    U    14      28.055  65.021  33.591  1.00  0.00           O  
ATOM    449  C3'   U    14      24.003  66.435  35.459  1.00  0.00           C  
ATOM    450  H3'   U    14      24.025  65.548  36.091  1.00  0.00           H  
ATOM    451  C2'   U    14      25.054  66.326  34.413  1.00  0.00           C  
ATOM    452  H2'   U    14      25.045  65.314  34.009  1.00  0.00           H  
ATOM    453  O2'   U    14      24.993  67.200  33.281  1.00  0.00           O  
ATOM    454 HO2'   U    14      24.619  66.648  32.590  1.00  0.00           H  
ATOM    455  O3'   U    14      22.725  66.808  35.023  1.00  0.00           O  
ATOM    456  P     C    15      21.709  65.792  34.469  1.00  0.00           P  
ATOM    457  OP1   C    15      20.585  66.611  33.910  1.00  0.00           O  
ATOM    458  OP2   C    15      21.460  64.779  35.513  1.00  0.00           O  
ATOM    459  O5'   C    15      22.439  65.186  33.218  1.00  0.00           O  
ATOM    460  C5'   C    15      22.360  65.841  31.921  1.00  0.00           C  
ATOM    461  H5'   C    15      22.606  66.892  32.075  1.00  0.00           H  
ATOM    462 H5''   C    15      21.331  65.658  31.611  1.00  0.00           H  
ATOM    463  C4'   C    15      23.294  65.122  30.955  1.00  0.00           C  
ATOM    464  H4'   C    15      23.414  65.684  30.029  1.00  0.00           H  
ATOM    465  O4'   C    15      24.559  64.910  31.602  1.00  0.00           O  
ATOM    466  C1'   C    15      25.094  63.826  30.913  1.00  0.00           C  
ATOM    467  H1'   C    15      25.923  64.158  30.288  1.00  0.00           H  
ATOM    468  N1    C    15      25.623  62.888  31.870  1.00  0.00           N  
ATOM    469  C6    C    15      25.051  62.720  33.023  1.00  0.00           C  
ATOM    470  H6    C    15      24.266  63.369  33.379  1.00  0.00           H  
ATOM    471  C5    C    15      25.461  61.791  33.866  1.00  0.00           C  
ATOM    472  H5    C    15      25.038  61.752  34.860  1.00  0.00           H  
ATOM    473  C4    C    15      26.426  60.899  33.430  1.00  0.00           C  
ATOM    474  N4    C    15      26.729  59.838  34.146  1.00  0.00           N  
ATOM    475  H41   C    15      27.400  59.246  33.680  1.00  0.00           H  
ATOM    476  H42   C    15      26.317  59.625  35.044  1.00  0.00           H  
ATOM    477  N3    C    15      26.950  60.966  32.218  1.00  0.00           N  
ATOM    478  C2    C    15      26.610  62.068  31.451  1.00  0.00           C  
ATOM    479  O2    C    15      27.149  62.151  30.273  1.00  0.00           O  
ATOM    480  C3'   C    15      22.783  63.724  30.599  1.00  0.00           C  
ATOM    481  H3'   C    15      22.384  63.206  31.471  1.00  0.00           H  
ATOM    482  C2'   C    15      24.056  63.148  29.954  1.00  0.00           C  
ATOM    483  H2'   C    15      24.186  62.066  29.948  1.00  0.00           H  
ATOM    484  O2'   C    15      24.430  63.708  28.663  1.00  0.00           O  
ATOM    485 HO2'   C    15      23.695  64.268  28.401  1.00  0.00           H  
ATOM    486  O3'   C    15      21.782  63.972  29.594  1.00  0.00           O  
ATOM    487  P     U    16      20.674  63.006  29.323  1.00  0.00           P  
ATOM    488  OP1   U    16      19.828  63.617  28.300  1.00  0.00           O  
ATOM    489  OP2   U    16      20.108  62.715  30.687  1.00  0.00           O  
ATOM    490  O5'   U    16      21.526  61.809  28.800  1.00  0.00           O  
ATOM    491  C5'   U    16      21.833  61.619  27.434  1.00  0.00           C  
ATOM    492  H5'   U    16      22.390  62.504  27.127  1.00  0.00           H  
ATOM    493 H5''   U    16      20.959  61.644  26.783  1.00  0.00           H  
ATOM    494  C4'   U    16      22.677  60.385  27.199  1.00  0.00           C  
ATOM    495  H4'   U    16      23.012  60.328  26.163  1.00  0.00           H  
ATOM    496  O4'   U    16      23.853  60.303  28.123  1.00  0.00           O  
ATOM    497  C1'   U    16      24.160  58.945  28.230  1.00  0.00           C  
ATOM    498  H1'   U    16      24.987  58.650  27.584  1.00  0.00           H  
ATOM    499  N1    U    16      24.313  58.626  29.695  1.00  0.00           N  
ATOM    500  C6    U    16      23.574  59.160  30.740  1.00  0.00           C  
ATOM    501  H6    U    16      22.849  59.935  30.539  1.00  0.00           H  
ATOM    502  C5    U    16      23.800  58.747  32.041  1.00  0.00           C  
ATOM    503  H5    U    16      23.239  59.017  32.924  1.00  0.00           H  
ATOM    504  C4    U    16      24.863  57.802  32.368  1.00  0.00           C  
ATOM    505  O4    U    16      25.176  57.233  33.413  1.00  0.00           O  
ATOM    506  N3    U    16      25.453  57.321  31.232  1.00  0.00           N  
ATOM    507  H3    U    16      26.213  56.677  31.398  1.00  0.00           H  
ATOM    508  C2    U    16      25.127  57.611  29.955  1.00  0.00           C  
ATOM    509  O2    U    16      25.765  57.015  29.103  1.00  0.00           O  
ATOM    510  C3'   U    16      21.803  59.205  27.574  1.00  0.00           C  
ATOM    511  H3'   U    16      21.268  59.407  28.502  1.00  0.00           H  
ATOM    512  C2'   U    16      22.916  58.135  27.758  1.00  0.00           C  
ATOM    513  H2'   U    16      22.687  57.420  28.549  1.00  0.00           H  
ATOM    514  O2'   U    16      23.234  57.478  26.502  1.00  0.00           O  
ATOM    515 HO2'   U    16      22.804  56.619  26.522  1.00  0.00           H  
ATOM    516  O3'   U    16      20.830  58.807  26.640  1.00  0.00           O  
ATOM    517  P     A    17      19.678  57.793  27.078  1.00  0.00           P  
ATOM    518  OP1   A    17      18.584  57.829  26.094  1.00  0.00           O  
ATOM    519  OP2   A    17      19.348  58.009  28.479  1.00  0.00           O  
ATOM    520  O5'   A    17      20.439  56.354  26.890  1.00  0.00           O  
ATOM    521  C5'   A    17      20.530  55.761  25.655  1.00  0.00           C  
ATOM    522  H5'   A    17      21.094  56.443  25.018  1.00  0.00           H  
ATOM    523 H5''   A    17      19.508  55.653  25.293  1.00  0.00           H  
ATOM    524  C4'   A    17      21.352  54.392  25.784  1.00  0.00           C  
ATOM    525  H4'   A    17      21.618  54.083  24.774  1.00  0.00           H  
ATOM    526  O4'   A    17      22.538  54.575  26.558  1.00  0.00           O  
ATOM    527  C1'   A    17      22.705  53.572  27.579  1.00  0.00           C  
ATOM    528  H1'   A    17      23.665  53.088  27.401  1.00  0.00           H  
ATOM    529  N9    A    17      22.577  54.002  28.959  1.00  0.00           N  
ATOM    530  C8    A    17      21.975  55.148  29.567  1.00  0.00           C  
ATOM    531  H8    A    17      21.356  55.795  28.963  1.00  0.00           H  
ATOM    532  N7    A    17      22.221  55.250  30.858  1.00  0.00           N  
ATOM    533  C5    A    17      23.027  54.123  31.165  1.00  0.00           C  
ATOM    534  C6    A    17      23.701  53.614  32.372  1.00  0.00           C  
ATOM    535  N6    A    17      23.827  54.245  33.557  1.00  0.00           N  
ATOM    536  H61   A    17      24.296  53.689  34.258  1.00  0.00           H  
ATOM    537  H62   A    17      23.427  55.156  33.729  1.00  0.00           H  
ATOM    538  N1    A    17      24.347  52.414  32.277  1.00  0.00           N  
ATOM    539  C2    A    17      24.331  51.786  31.119  1.00  0.00           C  
ATOM    540  H2    A    17      24.893  50.864  31.151  1.00  0.00           H  
ATOM    541  N3    A    17      23.879  52.176  29.937  1.00  0.00           N  
ATOM    542  C4    A    17      23.193  53.336  30.005  1.00  0.00           C  
ATOM    543  C3'   A    17      20.644  53.325  26.563  1.00  0.00           C  
ATOM    544  H3'   A    17      20.094  53.903  27.305  1.00  0.00           H  
ATOM    545  C2'   A    17      21.697  52.448  27.136  1.00  0.00           C  
ATOM    546  H2'   A    17      21.376  51.737  27.897  1.00  0.00           H  
ATOM    547  O2'   A    17      22.347  51.586  26.207  1.00  0.00           O  
ATOM    548 HO2'   A    17      22.730  50.918  26.780  1.00  0.00           H  
ATOM    549  O3'   A    17      19.789  52.512  25.706  1.00  0.00           O  
ATOM    550  P     G    18      18.551  51.795  26.336  1.00  0.00           P  
ATOM    551  OP1   G    18      17.741  51.249  25.224  1.00  0.00           O  
ATOM    552  OP2   G    18      17.943  52.670  27.353  1.00  0.00           O  
ATOM    553  O5'   G    18      19.262  50.608  27.128  1.00  0.00           O  
ATOM    554  C5'   G    18      19.859  49.534  26.387  1.00  0.00           C  
ATOM    555  H5'   G    18      20.413  50.001  25.573  1.00  0.00           H  
ATOM    556 H5''   G    18      19.105  48.899  25.922  1.00  0.00           H  
ATOM    557  C4'   G    18      20.753  48.614  27.208  1.00  0.00           C  
ATOM    558  H4'   G    18      21.441  48.059  26.571  1.00  0.00           H  
ATOM    559  O4'   G    18      21.702  49.284  28.021  1.00  0.00           O  
ATOM    560  C1'   G    18      21.933  48.426  29.165  1.00  0.00           C  
ATOM    561  H1'   G    18      22.985  48.161  29.277  1.00  0.00           H  
ATOM    562  N9    G    18      21.709  49.176  30.416  1.00  0.00           N  
ATOM    563  C8    G    18      21.020  50.306  30.481  1.00  0.00           C  
ATOM    564  H8    G    18      20.578  50.846  29.657  1.00  0.00           H  
ATOM    565  N7    G    18      20.960  50.874  31.683  1.00  0.00           N  
ATOM    566  C5    G    18      21.632  49.930  32.506  1.00  0.00           C  
ATOM    567  C6    G    18      21.831  49.889  33.938  1.00  0.00           C  
ATOM    568  O6    G    18      21.491  50.708  34.817  1.00  0.00           O  
ATOM    569  N1    G    18      22.432  48.693  34.396  1.00  0.00           N  
ATOM    570  H1    G    18      22.644  48.513  35.367  1.00  0.00           H  
ATOM    571  C2    G    18      22.800  47.702  33.515  1.00  0.00           C  
ATOM    572  N2    G    18      23.335  46.669  34.059  1.00  0.00           N  
ATOM    573  H21   G    18      23.463  46.879  35.038  1.00  0.00           H  
ATOM    574  H22   G    18      23.348  45.785  33.570  1.00  0.00           H  
ATOM    575  N3    G    18      22.540  47.658  32.189  1.00  0.00           N  
ATOM    576  C4    G    18      21.964  48.782  31.746  1.00  0.00           C  
ATOM    577  C3'   G    18      19.958  47.686  28.078  1.00  0.00           C  
ATOM    578  H3'   G    18      19.208  48.369  28.479  1.00  0.00           H  
ATOM    579  C2'   G    18      20.995  47.164  29.089  1.00  0.00           C  
ATOM    580  H2'   G    18      20.600  47.046  30.099  1.00  0.00           H  
ATOM    581  O2'   G    18      21.698  45.960  28.726  1.00  0.00           O  
ATOM    582 HO2'   G    18      22.538  45.976  29.191  1.00  0.00           H  
ATOM    583  O3'   G    18      19.362  46.618  27.359  1.00  0.00           O  
ATOM    584  P     U    19      18.077  45.860  27.868  1.00  0.00           P  
ATOM    585  OP1   U    19      17.899  44.669  27.027  1.00  0.00           O  
ATOM    586  OP2   U    19      17.087  46.892  27.853  1.00  0.00           O  
ATOM    587  O5'   U    19      18.308  45.399  29.391  1.00  0.00           O  
ATOM    588  C5'   U    19      19.099  44.265  29.718  1.00  0.00           C  
ATOM    589  H5'   U    19      20.007  44.335  29.119  1.00  0.00           H  
ATOM    590 H5''   U    19      18.702  43.371  29.237  1.00  0.00           H  
ATOM    591  C4'   U    19      19.278  44.003  31.218  1.00  0.00           C  
ATOM    592  H4'   U    19      19.871  43.101  31.368  1.00  0.00           H  
ATOM    593  O4'   U    19      19.888  45.083  31.862  1.00  0.00           O  
ATOM    594  C1'   U    19      19.616  45.133  33.243  1.00  0.00           C  
ATOM    595  H1'   U    19      20.452  44.856  33.886  1.00  0.00           H  
ATOM    596  N1    U    19      19.213  46.466  33.602  1.00  0.00           N  
ATOM    597  C6    U    19      18.393  47.230  32.768  1.00  0.00           C  
ATOM    598  H6    U    19      18.169  46.940  31.752  1.00  0.00           H  
ATOM    599  C5    U    19      18.055  48.482  33.110  1.00  0.00           C  
ATOM    600  H5    U    19      17.508  49.100  32.412  1.00  0.00           H  
ATOM    601  C4    U    19      18.468  49.125  34.343  1.00  0.00           C  
ATOM    602  O4    U    19      18.117  50.253  34.748  1.00  0.00           O  
ATOM    603  N3    U    19      19.183  48.207  35.166  1.00  0.00           N  
ATOM    604  H3    U    19      19.438  48.449  36.113  1.00  0.00           H  
ATOM    605  C2    U    19      19.525  46.918  34.864  1.00  0.00           C  
ATOM    606  O2    U    19      20.126  46.230  35.715  1.00  0.00           O  
ATOM    607  C3'   U    19      17.952  43.754  32.009  1.00  0.00           C  
ATOM    608  H3'   U    19      17.236  44.480  31.623  1.00  0.00           H  
ATOM    609  C2'   U    19      18.454  44.145  33.431  1.00  0.00           C  
ATOM    610  H2'   U    19      17.677  44.681  33.976  1.00  0.00           H  
ATOM    611  O2'   U    19      18.931  42.996  34.111  1.00  0.00           O  
ATOM    612 HO2'   U    19      18.557  42.283  33.589  1.00  0.00           H  
ATOM    613  O3'   U    19      17.363  42.509  31.970  1.00  0.00           O  
ATOM    614  P     G    20      15.733  42.247  32.273  1.00  0.00           P  
ATOM    615  OP1   G    20      15.071  43.517  32.639  1.00  0.00           O  
ATOM    616  OP2   G    20      15.639  41.077  33.202  1.00  0.00           O  
ATOM    617  O5'   G    20      15.352  41.912  30.828  1.00  0.00           O  
ATOM    618  C5'   G    20      15.266  42.928  29.854  1.00  0.00           C  
ATOM    619  H5'   G    20      16.264  43.336  29.694  1.00  0.00           H  
ATOM    620 H5''   G    20      14.665  43.748  30.246  1.00  0.00           H  
ATOM    621  C4'   G    20      14.597  42.351  28.555  1.00  0.00           C  
ATOM    622  H4'   G    20      14.607  43.049  27.717  1.00  0.00           H  
ATOM    623  O4'   G    20      15.229  41.217  28.140  1.00  0.00           O  
ATOM    624  C1'   G    20      14.339  40.075  28.042  1.00  0.00           C  
ATOM    625  H1'   G    20      14.604  39.465  27.179  1.00  0.00           H  
ATOM    626  N9    G    20      14.488  39.157  29.190  1.00  0.00           N  
ATOM    627  C8    G    20      15.599  39.045  30.105  1.00  0.00           C  
ATOM    628  H8    G    20      16.502  39.628  30.000  1.00  0.00           H  
ATOM    629  N7    G    20      15.379  38.188  31.101  1.00  0.00           N  
ATOM    630  C5    G    20      14.165  37.527  30.645  1.00  0.00           C  
ATOM    631  C6    G    20      13.544  36.333  31.272  1.00  0.00           C  
ATOM    632  O6    G    20      13.794  35.822  32.322  1.00  0.00           O  
ATOM    633  N1    G    20      12.589  35.763  30.504  1.00  0.00           N  
ATOM    634  H1    G    20      12.132  34.945  30.884  1.00  0.00           H  
ATOM    635  C2    G    20      12.237  36.375  29.353  1.00  0.00           C  
ATOM    636  N2    G    20      11.253  35.888  28.730  1.00  0.00           N  
ATOM    637  H21   G    20      10.900  35.006  29.072  1.00  0.00           H  
ATOM    638  H22   G    20      10.913  36.397  27.927  1.00  0.00           H  
ATOM    639  N3    G    20      12.728  37.465  28.775  1.00  0.00           N  
ATOM    640  C4    G    20      13.718  38.023  29.461  1.00  0.00           C  
ATOM    641  C3'   G    20      13.002  41.974  28.658  1.00  0.00           C  
ATOM    642  H3'   G    20      12.716  41.767  29.689  1.00  0.00           H  
ATOM    643  C2'   G    20      12.911  40.596  27.978  1.00  0.00           C  
ATOM    644  H2'   G    20      12.349  39.917  28.619  1.00  0.00           H  
ATOM    645  O2'   G    20      12.410  40.671  26.590  1.00  0.00           O  
ATOM    646 HO2'   G    20      11.900  41.468  26.432  1.00  0.00           H  
ATOM    647  O3'   G    20      12.153  42.877  27.955  1.00  0.00           O  
ATOM    648  P     A    21      11.884  44.291  28.567  1.00  0.00           P  
ATOM    649  OP1   A    21      13.123  45.080  28.491  1.00  0.00           O  
ATOM    650  OP2   A    21      11.246  44.068  29.904  1.00  0.00           O  
ATOM    651  O5'   A    21      10.803  44.794  27.572  1.00  0.00           O  
ATOM    652  C5'   A    21      11.143  44.837  26.203  1.00  0.00           C  
ATOM    653  H5'   A    21      11.569  43.887  25.881  1.00  0.00           H  
ATOM    654 H5''   A    21      11.908  45.599  26.055  1.00  0.00           H  
ATOM    655  C4'   A    21       9.872  45.041  25.406  1.00  0.00           C  
ATOM    656  H4'   A    21      10.161  45.158  24.362  1.00  0.00           H  
ATOM    657  O4'   A    21       8.872  44.013  25.532  1.00  0.00           O  
ATOM    658  C1'   A    21       7.569  44.716  25.509  1.00  0.00           C  
ATOM    659  H1'   A    21       6.817  44.342  24.815  1.00  0.00           H  
ATOM    660  N9    A    21       7.113  44.649  26.873  1.00  0.00           N  
ATOM    661  C8    A    21       7.680  44.020  27.937  1.00  0.00           C  
ATOM    662  H8    A    21       8.657  43.564  27.871  1.00  0.00           H  
ATOM    663  N7    A    21       6.921  43.889  28.953  1.00  0.00           N  
ATOM    664  C5    A    21       5.705  44.408  28.522  1.00  0.00           C  
ATOM    665  C6    A    21       4.382  44.454  29.056  1.00  0.00           C  
ATOM    666  N6    A    21       4.087  43.875  30.269  1.00  0.00           N  
ATOM    667  H61   A    21       3.194  44.019  30.719  1.00  0.00           H  
ATOM    668  H62   A    21       4.837  43.489  30.824  1.00  0.00           H  
ATOM    669  N1    A    21       3.402  45.085  28.463  1.00  0.00           N  
ATOM    670  C2    A    21       3.659  45.596  27.286  1.00  0.00           C  
ATOM    671  H2    A    21       2.748  45.937  26.817  1.00  0.00           H  
ATOM    672  N3    A    21       4.816  45.564  26.622  1.00  0.00           N  
ATOM    673  C4    A    21       5.817  44.894  27.253  1.00  0.00           C  
ATOM    674  C3'   A    21       9.270  46.436  25.728  1.00  0.00           C  
ATOM    675  H3'   A    21       9.125  46.660  26.784  1.00  0.00           H  
ATOM    676  C2'   A    21       7.825  46.193  25.101  1.00  0.00           C  
ATOM    677  H2'   A    21       7.045  46.858  25.470  1.00  0.00           H  
ATOM    678  O2'   A    21       7.877  45.977  23.669  1.00  0.00           O  
ATOM    679 HO2'   A    21       8.275  46.668  23.135  1.00  0.00           H  
ATOM    680  O3'   A    21      10.016  47.463  25.125  1.00  0.00           O  
ATOM    681  P     U    22      10.527  48.765  25.865  1.00  0.00           P  
ATOM    682  OP1   U    22      11.510  49.492  25.009  1.00  0.00           O  
ATOM    683  OP2   U    22      10.929  48.473  27.288  1.00  0.00           O  
ATOM    684  O5'   U    22       9.168  49.557  25.864  1.00  0.00           O  
ATOM    685  C5'   U    22       8.533  49.871  24.634  1.00  0.00           C  
ATOM    686  H5'   U    22       8.494  49.047  23.923  1.00  0.00           H  
ATOM    687 H5''   U    22       9.060  50.711  24.181  1.00  0.00           H  
ATOM    688  C4'   U    22       7.062  50.327  24.928  1.00  0.00           C  
ATOM    689  H4'   U    22       6.602  50.742  24.031  1.00  0.00           H  
ATOM    690  O4'   U    22       6.239  49.234  25.321  1.00  0.00           O  
ATOM    691  C1'   U    22       5.370  49.553  26.420  1.00  0.00           C  
ATOM    692  H1'   U    22       4.360  49.205  26.203  1.00  0.00           H  
ATOM    693  N1    U    22       5.677  48.854  27.713  1.00  0.00           N  
ATOM    694  C6    U    22       6.946  48.648  28.116  1.00  0.00           C  
ATOM    695  H6    U    22       7.810  48.934  27.534  1.00  0.00           H  
ATOM    696  C5    U    22       7.178  47.948  29.222  1.00  0.00           C  
ATOM    697  H5    U    22       8.184  47.661  29.488  1.00  0.00           H  
ATOM    698  C4    U    22       6.142  47.312  30.070  1.00  0.00           C  
ATOM    699  O4    U    22       6.296  46.701  31.145  1.00  0.00           O  
ATOM    700  N3    U    22       4.890  47.736  29.727  1.00  0.00           N  
ATOM    701  H3    U    22       4.103  47.536  30.328  1.00  0.00           H  
ATOM    702  C2    U    22       4.607  48.476  28.568  1.00  0.00           C  
ATOM    703  O2    U    22       3.458  48.762  28.327  1.00  0.00           O  
ATOM    704  C3'   U    22       6.825  51.398  26.080  1.00  0.00           C  
ATOM    705  H3'   U    22       7.561  51.195  26.859  1.00  0.00           H  
ATOM    706  C2'   U    22       5.371  51.100  26.585  1.00  0.00           C  
ATOM    707  H2'   U    22       5.210  51.397  27.621  1.00  0.00           H  
ATOM    708  O2'   U    22       4.409  51.691  25.684  1.00  0.00           O  
ATOM    709 HO2'   U    22       4.783  52.262  25.009  1.00  0.00           H  
ATOM    710  O3'   U    22       6.972  52.679  25.556  1.00  0.00           O  
ATOM    711  P     G    23       7.873  53.694  26.531  1.00  0.00           P  
ATOM    712  OP1   G    23       7.955  55.001  25.828  1.00  0.00           O  
ATOM    713  OP2   G    23       9.120  53.084  26.931  1.00  0.00           O  
ATOM    714  O5'   G    23       6.889  53.919  27.703  1.00  0.00           O  
ATOM    715  C5'   G    23       5.777  54.830  27.483  1.00  0.00           C  
ATOM    716  H5'   G    23       5.249  54.462  26.603  1.00  0.00           H  
ATOM    717 H5''   G    23       6.077  55.851  27.247  1.00  0.00           H  
ATOM    718  C4'   G    23       4.782  54.756  28.627  1.00  0.00           C  
ATOM    719  H4'   G    23       4.003  55.470  28.360  1.00  0.00           H  
ATOM    720  O4'   G    23       4.349  53.413  28.966  1.00  0.00           O  
ATOM    721  C1'   G    23       4.231  53.271  30.402  1.00  0.00           C  
ATOM    722  H1'   G    23       3.177  53.088  30.610  1.00  0.00           H  
ATOM    723  N9    G    23       5.049  52.226  31.092  1.00  0.00           N  
ATOM    724  C8    G    23       6.096  51.566  30.644  1.00  0.00           C  
ATOM    725  H8    G    23       6.675  51.813  29.766  1.00  0.00           H  
ATOM    726  N7    G    23       6.441  50.571  31.314  1.00  0.00           N  
ATOM    727  C5    G    23       5.507  50.506  32.391  1.00  0.00           C  
ATOM    728  C6    G    23       5.262  49.627  33.475  1.00  0.00           C  
ATOM    729  O6    G    23       5.863  48.597  33.753  1.00  0.00           O  
ATOM    730  N1    G    23       4.284  49.967  34.282  1.00  0.00           N  
ATOM    731  H1    G    23       4.069  49.306  35.015  1.00  0.00           H  
ATOM    732  C2    G    23       3.348  50.898  33.938  1.00  0.00           C  
ATOM    733  N2    G    23       2.431  51.179  34.866  1.00  0.00           N  
ATOM    734  H21   G    23       2.474  50.666  35.735  1.00  0.00           H  
ATOM    735  H22   G    23       2.045  52.112  34.889  1.00  0.00           H  
ATOM    736  N3    G    23       3.409  51.679  32.877  1.00  0.00           N  
ATOM    737  C4    G    23       4.564  51.481  32.151  1.00  0.00           C  
ATOM    738  C3'   G    23       5.374  55.261  29.881  1.00  0.00           C  
ATOM    739  H3'   G    23       6.381  54.897  30.080  1.00  0.00           H  
ATOM    740  C2'   G    23       4.497  54.650  30.974  1.00  0.00           C  
ATOM    741  H2'   G    23       5.072  54.609  31.899  1.00  0.00           H  
ATOM    742  O2'   G    23       3.337  55.402  31.130  1.00  0.00           O  
ATOM    743 HO2'   G    23       3.633  56.306  30.998  1.00  0.00           H  
ATOM    744  O3'   G    23       5.381  56.652  29.922  1.00  0.00           O  
ATOM    745  P     C    24       6.630  57.512  30.490  1.00  0.00           P  
ATOM    746  OP1   C    24       6.252  58.920  30.407  1.00  0.00           O  
ATOM    747  OP2   C    24       7.859  56.956  29.850  1.00  0.00           O  
ATOM    748  O5'   C    24       6.657  57.074  32.025  1.00  0.00           O  
ATOM    749  C5'   C    24       5.503  57.376  32.830  1.00  0.00           C  
ATOM    750  H5'   C    24       4.528  57.119  32.415  1.00  0.00           H  
ATOM    751 H5''   C    24       5.391  58.459  32.775  1.00  0.00           H  
ATOM    752  C4'   C    24       5.421  56.879  34.333  1.00  0.00           C  
ATOM    753  H4'   C    24       4.802  57.528  34.952  1.00  0.00           H  
ATOM    754  O4'   C    24       4.887  55.546  34.365  1.00  0.00           O  
ATOM    755  C1'   C    24       5.515  54.862  35.473  1.00  0.00           C  
ATOM    756  H1'   C    24       4.702  54.670  36.174  1.00  0.00           H  
ATOM    757  N1    C    24       6.203  53.567  35.126  1.00  0.00           N  
ATOM    758  C6    C    24       6.999  53.360  34.089  1.00  0.00           C  
ATOM    759  H6    C    24       7.145  54.183  33.405  1.00  0.00           H  
ATOM    760  C5    C    24       7.625  52.160  33.946  1.00  0.00           C  
ATOM    761  H5    C    24       8.281  52.038  33.096  1.00  0.00           H  
ATOM    762  C4    C    24       7.538  51.265  35.083  1.00  0.00           C  
ATOM    763  N4    C    24       8.052  50.091  35.090  1.00  0.00           N  
ATOM    764  H41   C    24       8.111  49.591  35.965  1.00  0.00           H  
ATOM    765  H42   C    24       8.566  49.900  34.242  1.00  0.00           H  
ATOM    766  N3    C    24       6.670  51.484  36.026  1.00  0.00           N  
ATOM    767  C2    C    24       5.966  52.561  36.075  1.00  0.00           C  
ATOM    768  O2    C    24       5.205  52.740  37.000  1.00  0.00           O  
ATOM    769  C3'   C    24       6.836  56.865  35.065  1.00  0.00           C  
ATOM    770  H3'   C    24       7.626  56.500  34.408  1.00  0.00           H  
ATOM    771  C2'   C    24       6.541  55.785  36.109  1.00  0.00           C  
ATOM    772  H2'   C    24       7.429  55.231  36.415  1.00  0.00           H  
ATOM    773  O2'   C    24       5.999  56.359  37.306  1.00  0.00           O  
ATOM    774 HO2'   C    24       6.511  57.156  37.463  1.00  0.00           H  
ATOM    775  O3'   C    24       7.167  58.198  35.578  1.00  0.00           O  
ATOM    776  P     U    25       8.581  58.423  36.208  1.00  0.00           P  
ATOM    777  OP1   U    25       8.874  59.887  36.243  1.00  0.00           O  
ATOM    778  OP2   U    25       9.563  57.580  35.527  1.00  0.00           O  
ATOM    779  O5'   U    25       8.431  57.912  37.701  1.00  0.00           O  
ATOM    780  C5'   U    25       7.862  58.764  38.707  1.00  0.00           C  
ATOM    781  H5'   U    25       6.811  58.906  38.455  1.00  0.00           H  
ATOM    782 H5''   U    25       8.351  59.735  38.781  1.00  0.00           H  
ATOM    783  C4'   U    25       7.764  58.189  40.058  1.00  0.00           C  
ATOM    784  H4'   U    25       7.100  58.769  40.700  1.00  0.00           H  
ATOM    785  O4'   U    25       7.151  56.937  40.087  1.00  0.00           O  
ATOM    786  C1'   U    25       7.699  56.104  41.160  1.00  0.00           C  
ATOM    787  H1'   U    25       7.055  56.025  42.035  1.00  0.00           H  
ATOM    788  N1    U    25       8.076  54.754  40.707  1.00  0.00           N  
ATOM    789  C6    U    25       8.271  54.486  39.355  1.00  0.00           C  
ATOM    790  H6    U    25       8.103  55.262  38.624  1.00  0.00           H  
ATOM    791  C5    U    25       8.716  53.308  38.886  1.00  0.00           C  
ATOM    792  H5    U    25       8.811  53.140  37.823  1.00  0.00           H  
ATOM    793  C4    U    25       8.948  52.230  39.869  1.00  0.00           C  
ATOM    794  O4    U    25       9.278  51.125  39.499  1.00  0.00           O  
ATOM    795  N3    U    25       8.961  52.626  41.188  1.00  0.00           N  
ATOM    796  H3    U    25       8.940  51.857  41.842  1.00  0.00           H  
ATOM    797  C2    U    25       8.539  53.851  41.666  1.00  0.00           C  
ATOM    798  O2    U    25       8.508  54.045  42.886  1.00  0.00           O  
ATOM    799  C3'   U    25       9.244  57.947  40.689  1.00  0.00           C  
ATOM    800  H3'   U    25       9.889  57.506  39.929  1.00  0.00           H  
ATOM    801  C2'   U    25       8.945  56.820  41.716  1.00  0.00           C  
ATOM    802  H2'   U    25       9.826  56.185  41.797  1.00  0.00           H  
ATOM    803  O2'   U    25       8.538  57.333  42.980  1.00  0.00           O  
ATOM    804 HO2'   U    25       8.496  58.286  42.867  1.00  0.00           H  
ATOM    805  O3'   U    25       9.853  59.078  41.273  1.00  0.00           O  
ATOM    806  P     C    26      11.501  59.121  41.243  1.00  0.00           P  
ATOM    807  OP1   C    26      11.868  60.366  41.918  1.00  0.00           O  
ATOM    808  OP2   C    26      11.987  58.936  39.823  1.00  0.00           O  
ATOM    809  O5'   C    26      12.066  57.914  42.140  1.00  0.00           O  
ATOM    810  C5'   C    26      11.887  57.888  43.550  1.00  0.00           C  
ATOM    811  H5'   C    26      10.832  58.041  43.775  1.00  0.00           H  
ATOM    812 H5''   C    26      12.488  58.667  44.019  1.00  0.00           H  
ATOM    813  C4'   C    26      12.231  56.541  44.148  1.00  0.00           C  
ATOM    814  H4'   C    26      12.098  56.596  45.229  1.00  0.00           H  
ATOM    815  O4'   C    26      11.425  55.540  43.561  1.00  0.00           O  
ATOM    816  C1'   C    26      12.050  54.308  43.601  1.00  0.00           C  
ATOM    817  H1'   C    26      11.521  53.708  44.341  1.00  0.00           H  
ATOM    818  N1    C    26      12.080  53.679  42.286  1.00  0.00           N  
ATOM    819  C6    C    26      11.971  54.361  41.087  1.00  0.00           C  
ATOM    820  H6    C    26      11.821  55.429  41.143  1.00  0.00           H  
ATOM    821  C5    C    26      12.337  53.706  39.972  1.00  0.00           C  
ATOM    822  H5    C    26      12.329  54.309  39.076  1.00  0.00           H  
ATOM    823  C4    C    26      12.534  52.287  40.022  1.00  0.00           C  
ATOM    824  N4    C    26      12.681  51.629  38.889  1.00  0.00           N  
ATOM    825  H41   C    26      12.991  50.670  38.965  1.00  0.00           H  
ATOM    826  H42   C    26      12.396  52.107  38.047  1.00  0.00           H  
ATOM    827  N3    C    26      12.436  51.584  41.134  1.00  0.00           N  
ATOM    828  C2    C    26      12.274  52.281  42.291  1.00  0.00           C  
ATOM    829  O2    C    26      12.268  51.602  43.324  1.00  0.00           O  
ATOM    830  C3'   C    26      13.680  56.097  43.915  1.00  0.00           C  
ATOM    831  H3'   C    26      14.084  56.332  42.930  1.00  0.00           H  
ATOM    832  C2'   C    26      13.481  54.540  44.168  1.00  0.00           C  
ATOM    833  H2'   C    26      14.200  53.937  43.614  1.00  0.00           H  
ATOM    834  O2'   C    26      13.438  54.307  45.566  1.00  0.00           O  
ATOM    835 HO2'   C    26      13.932  55.029  45.961  1.00  0.00           H  
ATOM    836  O3'   C    26      14.606  56.549  44.891  1.00  0.00           O  
ATOM    837  P     G    27      16.182  56.729  44.491  1.00  0.00           P  
ATOM    838  OP1   G    27      16.727  57.673  45.485  1.00  0.00           O  
ATOM    839  OP2   G    27      16.361  57.034  43.035  1.00  0.00           O  
ATOM    840  O5'   G    27      16.760  55.304  44.793  1.00  0.00           O  
ATOM    841  C5'   G    27      16.785  54.792  46.152  1.00  0.00           C  
ATOM    842  H5'   G    27      15.832  54.991  46.642  1.00  0.00           H  
ATOM    843 H5''   G    27      17.503  55.403  46.700  1.00  0.00           H  
ATOM    844  C4'   G    27      17.026  53.285  46.331  1.00  0.00           C  
ATOM    845  H4'   G    27      17.023  52.942  47.366  1.00  0.00           H  
ATOM    846  O4'   G    27      15.873  52.712  45.719  1.00  0.00           O  
ATOM    847  C1'   G    27      16.422  51.650  44.933  1.00  0.00           C  
ATOM    848  H1'   G    27      15.872  50.720  45.075  1.00  0.00           H  
ATOM    849  N9    G    27      16.360  51.780  43.399  1.00  0.00           N  
ATOM    850  C8    G    27      16.203  52.846  42.544  1.00  0.00           C  
ATOM    851  H8    G    27      16.078  53.868  42.870  1.00  0.00           H  
ATOM    852  N7    G    27      16.236  52.519  41.283  1.00  0.00           N  
ATOM    853  C5    G    27      16.373  51.135  41.271  1.00  0.00           C  
ATOM    854  C6    G    27      16.486  50.214  40.231  1.00  0.00           C  
ATOM    855  O6    G    27      16.356  50.494  39.000  1.00  0.00           O  
ATOM    856  N1    G    27      16.664  48.875  40.638  1.00  0.00           N  
ATOM    857  H1    G    27      17.027  48.275  39.912  1.00  0.00           H  
ATOM    858  C2    G    27      16.777  48.546  41.994  1.00  0.00           C  
ATOM    859  N2    G    27      17.068  47.298  42.141  1.00  0.00           N  
ATOM    860  H21   G    27      17.287  46.723  41.341  1.00  0.00           H  
ATOM    861  H22   G    27      17.192  47.043  43.111  1.00  0.00           H  
ATOM    862  N3    G    27      16.646  49.423  42.983  1.00  0.00           N  
ATOM    863  C4    G    27      16.470  50.724  42.556  1.00  0.00           C  
ATOM    864  C3'   G    27      18.357  52.817  45.610  1.00  0.00           C  
ATOM    865  H3'   G    27      18.461  53.257  44.618  1.00  0.00           H  
ATOM    866  C2'   G    27      17.866  51.409  45.339  1.00  0.00           C  
ATOM    867  H2'   G    27      18.476  50.925  44.577  1.00  0.00           H  
ATOM    868  O2'   G    27      17.894  50.531  46.417  1.00  0.00           O  
ATOM    869 HO2'   G    27      18.006  49.666  46.016  1.00  0.00           H  
ATOM    870  O3'   G    27      19.503  52.890  46.342  1.00  0.00           O  
ATOM    871  P     A    28      20.863  52.769  45.559  1.00  0.00           P  
ATOM    872  OP1   A    28      21.920  53.074  46.482  1.00  0.00           O  
ATOM    873  OP2   A    28      20.909  53.571  44.330  1.00  0.00           O  
ATOM    874  O5'   A    28      21.018  51.282  45.043  1.00  0.00           O  
ATOM    875  C5'   A    28      21.200  50.106  45.834  1.00  0.00           C  
ATOM    876  H5'   A    28      20.374  49.980  46.535  1.00  0.00           H  
ATOM    877 H5''   A    28      22.152  50.208  46.356  1.00  0.00           H  
ATOM    878  C4'   A    28      21.195  48.892  44.876  1.00  0.00           C  
ATOM    879  H4'   A    28      21.378  48.031  45.518  1.00  0.00           H  
ATOM    880  O4'   A    28      19.973  48.813  44.142  1.00  0.00           O  
ATOM    881  C1'   A    28      20.306  48.177  42.958  1.00  0.00           C  
ATOM    882  H1'   A    28      19.608  47.347  42.845  1.00  0.00           H  
ATOM    883  N9    A    28      20.082  49.136  41.821  1.00  0.00           N  
ATOM    884  C8    A    28      19.835  50.456  41.891  1.00  0.00           C  
ATOM    885  H8    A    28      19.865  51.014  42.815  1.00  0.00           H  
ATOM    886  N7    A    28      19.678  51.105  40.776  1.00  0.00           N  
ATOM    887  C5    A    28      19.892  50.058  39.847  1.00  0.00           C  
ATOM    888  C6    A    28      19.914  49.931  38.454  1.00  0.00           C  
ATOM    889  N6    A    28      19.697  50.849  37.506  1.00  0.00           N  
ATOM    890  H61   A    28      20.061  50.567  36.606  1.00  0.00           H  
ATOM    891  H62   A    28      19.496  51.794  37.799  1.00  0.00           H  
ATOM    892  N1    A    28      20.010  48.754  37.847  1.00  0.00           N  
ATOM    893  C2    A    28      20.291  47.730  38.641  1.00  0.00           C  
ATOM    894  H2    A    28      20.353  46.773  38.145  1.00  0.00           H  
ATOM    895  N3    A    28      20.504  47.671  39.923  1.00  0.00           N  
ATOM    896  C4    A    28      20.197  48.875  40.477  1.00  0.00           C  
ATOM    897  C3'   A    28      22.324  48.831  43.885  1.00  0.00           C  
ATOM    898  H3'   A    28      22.388  49.796  43.381  1.00  0.00           H  
ATOM    899  C2'   A    28      21.756  47.692  43.010  1.00  0.00           C  
ATOM    900  H2'   A    28      22.189  47.693  42.010  1.00  0.00           H  
ATOM    901  O2'   A    28      21.968  46.361  43.574  1.00  0.00           O  
ATOM    902 HO2'   A    28      21.716  45.685  42.941  1.00  0.00           H  
ATOM    903  O3'   A    28      23.503  48.506  44.604  1.00  0.00           O  
ATOM    904  P     C    29      24.840  48.758  44.056  1.00  0.00           P  
ATOM    905  OP1   C    29      25.815  48.292  45.042  1.00  0.00           O  
ATOM    906  OP2   C    29      24.775  50.192  43.607  1.00  0.00           O  
ATOM    907  O5'   C    29      24.969  47.818  42.773  1.00  0.00           O  
ATOM    908  C5'   C    29      25.168  46.422  42.918  1.00  0.00           C  
ATOM    909  H5'   C    29      24.408  45.882  43.484  1.00  0.00           H  
ATOM    910 H5''   C    29      26.110  46.112  43.371  1.00  0.00           H  
ATOM    911  C4'   C    29      25.225  45.697  41.588  1.00  0.00           C  
ATOM    912  H4'   C    29      25.590  44.691  41.794  1.00  0.00           H  
ATOM    913  O4'   C    29      23.985  45.720  40.954  1.00  0.00           O  
ATOM    914  C1'   C    29      24.221  45.854  39.556  1.00  0.00           C  
ATOM    915  H1'   C    29      23.720  45.077  38.979  1.00  0.00           H  
ATOM    916  N1    C    29      23.766  47.196  39.037  1.00  0.00           N  
ATOM    917  C6    C    29      23.628  48.324  39.854  1.00  0.00           C  
ATOM    918  H6    C    29      23.837  48.377  40.912  1.00  0.00           H  
ATOM    919  C5    C    29      23.319  49.500  39.261  1.00  0.00           C  
ATOM    920  H5    C    29      23.187  50.352  39.912  1.00  0.00           H  
ATOM    921  C4    C    29      23.195  49.632  37.846  1.00  0.00           C  
ATOM    922  N4    C    29      22.892  50.751  37.254  1.00  0.00           N  
ATOM    923  H41   C    29      22.545  50.760  36.305  1.00  0.00           H  
ATOM    924  H42   C    29      22.658  51.523  37.862  1.00  0.00           H  
ATOM    925  N3    C    29      23.374  48.567  37.043  1.00  0.00           N  
ATOM    926  C2    C    29      23.693  47.399  37.676  1.00  0.00           C  
ATOM    927  O2    C    29      23.904  46.403  36.907  1.00  0.00           O  
ATOM    928  C3'   C    29      26.218  46.428  40.666  1.00  0.00           C  
ATOM    929  H3'   C    29      25.993  47.492  40.734  1.00  0.00           H  
ATOM    930  C2'   C    29      25.810  45.794  39.292  1.00  0.00           C  
ATOM    931  H2'   C    29      26.028  46.291  38.347  1.00  0.00           H  
ATOM    932  O2'   C    29      26.228  44.478  39.202  1.00  0.00           O  
ATOM    933 HO2'   C    29      26.174  44.232  38.276  1.00  0.00           H  
ATOM    934  O3'   C    29      27.647  46.293  40.882  1.00  0.00           O  
ATOM    935  P     U    30      28.623  47.441  40.274  1.00  0.00           P  
ATOM    936  OP1   U    30      30.028  47.011  40.626  1.00  0.00           O  
ATOM    937  OP2   U    30      28.184  48.768  40.697  1.00  0.00           O  
ATOM    938  O5'   U    30      28.571  47.380  38.667  1.00  0.00           O  
ATOM    939  C5'   U    30      28.997  46.216  37.835  1.00  0.00           C  
ATOM    940  H5'   U    30      28.635  45.253  38.196  1.00  0.00           H  
ATOM    941 H5''   U    30      30.080  46.153  37.944  1.00  0.00           H  
ATOM    942  C4'   U    30      28.609  46.318  36.375  1.00  0.00           C  
ATOM    943  H4'   U    30      28.694  45.301  35.990  1.00  0.00           H  
ATOM    944  O4'   U    30      27.265  46.904  36.248  1.00  0.00           O  
ATOM    945  C1'   U    30      27.164  47.684  35.049  1.00  0.00           C  
ATOM    946  H1'   U    30      26.475  47.330  34.282  1.00  0.00           H  
ATOM    947  N1    U    30      26.589  49.031  35.352  1.00  0.00           N  
ATOM    948  C6    U    30      26.834  49.662  36.556  1.00  0.00           C  
ATOM    949  H6    U    30      27.449  49.148  37.281  1.00  0.00           H  
ATOM    950  C5    U    30      26.280  50.904  36.780  1.00  0.00           C  
ATOM    951  H5    U    30      26.479  51.266  37.778  1.00  0.00           H  
ATOM    952  C4    U    30      25.505  51.632  35.761  1.00  0.00           C  
ATOM    953  O4    U    30      24.975  52.710  35.763  1.00  0.00           O  
ATOM    954  N3    U    30      25.335  50.907  34.600  1.00  0.00           N  
ATOM    955  H3    U    30      24.887  51.308  33.789  1.00  0.00           H  
ATOM    956  C2    U    30      25.850  49.670  34.358  1.00  0.00           C  
ATOM    957  O2    U    30      25.686  49.141  33.218  1.00  0.00           O  
ATOM    958  C3'   U    30      29.506  47.312  35.606  1.00  0.00           C  
ATOM    959  H3'   U    30      29.632  48.194  36.235  1.00  0.00           H  
ATOM    960  C2'   U    30      28.648  47.708  34.435  1.00  0.00           C  
ATOM    961  H2'   U    30      28.946  48.689  34.063  1.00  0.00           H  
ATOM    962  O2'   U    30      28.732  46.690  33.453  1.00  0.00           O  
ATOM    963 HO2'   U    30      29.616  46.321  33.513  1.00  0.00           H  
ATOM    964  O3'   U    30      30.757  46.842  35.154  1.00  0.00           O  
ATOM    965  P     A    31      31.954  47.802  34.638  1.00  0.00           P  
ATOM    966  OP1   A    31      33.168  46.993  34.360  1.00  0.00           O  
ATOM    967  OP2   A    31      32.083  48.867  35.653  1.00  0.00           O  
ATOM    968  O5'   A    31      31.381  48.416  33.252  1.00  0.00           O  
ATOM    969  C5'   A    31      31.461  47.859  31.986  1.00  0.00           C  
ATOM    970  H5'   A    31      30.861  46.950  31.953  1.00  0.00           H  
ATOM    971 H5''   A    31      32.474  47.487  31.829  1.00  0.00           H  
ATOM    972  C4'   A    31      30.840  48.750  30.913  1.00  0.00           C  
ATOM    973  H4'   A    31      30.863  48.302  29.920  1.00  0.00           H  
ATOM    974  O4'   A    31      29.494  48.966  31.292  1.00  0.00           O  
ATOM    975  C1'   A    31      29.024  50.158  30.760  1.00  0.00           C  
ATOM    976  H1'   A    31      28.102  50.070  30.185  1.00  0.00           H  
ATOM    977  N9    A    31      28.570  51.199  31.768  1.00  0.00           N  
ATOM    978  C8    A    31      28.905  51.287  33.104  1.00  0.00           C  
ATOM    979  H8    A    31      29.575  50.578  33.567  1.00  0.00           H  
ATOM    980  N7    A    31      28.403  52.309  33.724  1.00  0.00           N  
ATOM    981  C5    A    31      27.823  53.033  32.705  1.00  0.00           C  
ATOM    982  C6    A    31      27.208  54.331  32.689  1.00  0.00           C  
ATOM    983  N6    A    31      27.150  55.142  33.740  1.00  0.00           N  
ATOM    984  H61   A    31      26.719  56.040  33.569  1.00  0.00           H  
ATOM    985  H62   A    31      27.709  54.840  34.525  1.00  0.00           H  
ATOM    986  N1    A    31      26.764  54.818  31.479  1.00  0.00           N  
ATOM    987  C2    A    31      26.785  53.998  30.417  1.00  0.00           C  
ATOM    988  H2    A    31      26.382  54.496  29.548  1.00  0.00           H  
ATOM    989  N3    A    31      27.444  52.830  30.240  1.00  0.00           N  
ATOM    990  C4    A    31      27.872  52.378  31.479  1.00  0.00           C  
ATOM    991  C3'   A    31      31.398  50.198  30.813  1.00  0.00           C  
ATOM    992  H3'   A    31      31.504  50.670  31.789  1.00  0.00           H  
ATOM    993  C2'   A    31      30.238  50.790  29.978  1.00  0.00           C  
ATOM    994  H2'   A    31      30.283  51.878  30.022  1.00  0.00           H  
ATOM    995  O2'   A    31      30.351  50.379  28.629  1.00  0.00           O  
ATOM    996 HO2'   A    31      31.124  49.817  28.534  1.00  0.00           H  
ATOM    997  O3'   A    31      32.637  50.086  30.032  1.00  0.00           O  
ATOM    998  P     G    32      33.732  51.244  30.273  1.00  0.00           P  
ATOM    999  OP1   G    32      34.957  50.804  29.574  1.00  0.00           O  
ATOM   1000  OP2   G    32      33.678  51.558  31.727  1.00  0.00           O  
ATOM   1001  O5'   G    32      33.207  52.397  29.478  1.00  0.00           O  
ATOM   1002  C5'   G    32      33.262  52.441  28.090  1.00  0.00           C  
ATOM   1003  H5'   G    32      32.785  51.540  27.702  1.00  0.00           H  
ATOM   1004 H5''   G    32      34.312  52.459  27.799  1.00  0.00           H  
ATOM   1005  C4'   G    32      32.541  53.767  27.640  1.00  0.00           C  
ATOM   1006  H4'   G    32      32.503  53.795  26.551  1.00  0.00           H  
ATOM   1007  O4'   G    32      31.179  53.761  28.035  1.00  0.00           O  
ATOM   1008  C1'   G    32      30.814  55.107  28.339  1.00  0.00           C  
ATOM   1009  H1'   G    32      30.011  55.342  27.640  1.00  0.00           H  
ATOM   1010  N9    G    32      30.328  55.416  29.700  1.00  0.00           N  
ATOM   1011  C8    G    32      30.654  54.854  30.900  1.00  0.00           C  
ATOM   1012  H8    G    32      31.359  54.044  31.015  1.00  0.00           H  
ATOM   1013  N7    G    32      29.987  55.415  31.874  1.00  0.00           N  
ATOM   1014  C5    G    32      29.383  56.531  31.356  1.00  0.00           C  
ATOM   1015  C6    G    32      28.601  57.629  31.918  1.00  0.00           C  
ATOM   1016  O6    G    32      28.205  57.799  33.021  1.00  0.00           O  
ATOM   1017  N1    G    32      28.200  58.573  31.009  1.00  0.00           N  
ATOM   1018  H1    G    32      27.688  59.382  31.331  1.00  0.00           H  
ATOM   1019  C2    G    32      28.513  58.507  29.711  1.00  0.00           C  
ATOM   1020  N2    G    32      28.165  59.558  28.986  1.00  0.00           N  
ATOM   1021  H21   G    32      27.982  60.443  29.438  1.00  0.00           H  
ATOM   1022  H22   G    32      28.520  59.585  28.041  1.00  0.00           H  
ATOM   1023  N3    G    32      29.243  57.530  29.110  1.00  0.00           N  
ATOM   1024  C4    G    32      29.702  56.584  30.012  1.00  0.00           C  
ATOM   1025  C3'   G    32      33.167  55.058  28.113  1.00  0.00           C  
ATOM   1026  H3'   G    32      33.358  54.823  29.160  1.00  0.00           H  
ATOM   1027  C2'   G    32      32.018  56.015  28.090  1.00  0.00           C  
ATOM   1028  H2'   G    32      32.147  56.874  28.750  1.00  0.00           H  
ATOM   1029  O2'   G    32      31.909  56.493  26.777  1.00  0.00           O  
ATOM   1030 HO2'   G    32      32.788  56.569  26.399  1.00  0.00           H  
ATOM   1031  O3'   G    32      34.305  55.535  27.382  1.00  0.00           O  
ATOM   1032  P     A    33      35.366  56.558  27.970  1.00  0.00           P  
ATOM   1033  OP1   A    33      36.486  56.624  27.029  1.00  0.00           O  
ATOM   1034  OP2   A    33      35.528  56.101  29.328  1.00  0.00           O  
ATOM   1035  O5'   A    33      34.453  57.924  28.052  1.00  0.00           O  
ATOM   1036  C5'   A    33      34.389  58.745  26.865  1.00  0.00           C  
ATOM   1037  H5'   A    33      33.768  58.273  26.104  1.00  0.00           H  
ATOM   1038 H5''   A    33      35.400  58.991  26.542  1.00  0.00           H  
ATOM   1039  C4'   A    33      33.644  60.046  27.218  1.00  0.00           C  
ATOM   1040  H4'   A    33      33.565  60.523  26.241  1.00  0.00           H  
ATOM   1041  O4'   A    33      32.361  59.916  27.732  1.00  0.00           O  
ATOM   1042  C1'   A    33      32.020  61.100  28.480  1.00  0.00           C  
ATOM   1043  H1'   A    33      31.126  61.525  28.025  1.00  0.00           H  
ATOM   1044  N9    A    33      31.740  60.614  29.884  1.00  0.00           N  
ATOM   1045  C8    A    33      31.964  59.367  30.416  1.00  0.00           C  
ATOM   1046  H8    A    33      32.526  58.625  29.868  1.00  0.00           H  
ATOM   1047  N7    A    33      31.565  59.217  31.613  1.00  0.00           N  
ATOM   1048  C5    A    33      30.911  60.446  31.911  1.00  0.00           C  
ATOM   1049  C6    A    33      30.151  61.042  32.991  1.00  0.00           C  
ATOM   1050  N6    A    33      29.841  60.318  34.010  1.00  0.00           N  
ATOM   1051  H61   A    33      29.101  60.676  34.597  1.00  0.00           H  
ATOM   1052  H62   A    33      30.127  59.356  34.120  1.00  0.00           H  
ATOM   1053  N1    A    33      29.855  62.304  32.988  1.00  0.00           N  
ATOM   1054  C2    A    33      30.077  63.031  31.914  1.00  0.00           C  
ATOM   1055  H2    A    33      29.479  63.930  31.892  1.00  0.00           H  
ATOM   1056  N3    A    33      30.709  62.614  30.794  1.00  0.00           N  
ATOM   1057  C4    A    33      31.160  61.325  30.899  1.00  0.00           C  
ATOM   1058  C3'   A    33      34.381  61.024  28.186  1.00  0.00           C  
ATOM   1059  H3'   A    33      34.573  60.435  29.083  1.00  0.00           H  
ATOM   1060  C2'   A    33      33.261  62.016  28.404  1.00  0.00           C  
ATOM   1061  H2'   A    33      33.442  62.628  29.288  1.00  0.00           H  
ATOM   1062  O2'   A    33      32.987  62.881  27.309  1.00  0.00           O  
ATOM   1063 HO2'   A    33      32.239  63.432  27.552  1.00  0.00           H  
ATOM   1064  O3'   A    33      35.421  61.654  27.628  1.00  0.00           O  
ATOM   1065  P     G    34      36.702  62.189  28.576  1.00  0.00           P  
ATOM   1066  OP1   G    34      37.731  62.832  27.754  1.00  0.00           O  
ATOM   1067  OP2   G    34      37.057  61.111  29.497  1.00  0.00           O  
ATOM   1068  O5'   G    34      36.152  63.418  29.484  1.00  0.00           O  
ATOM   1069  C5'   G    34      35.559  64.500  28.811  1.00  0.00           C  
ATOM   1070  H5'   G    34      34.984  64.073  27.990  1.00  0.00           H  
ATOM   1071 H5''   G    34      36.462  64.948  28.397  1.00  0.00           H  
ATOM   1072  C4'   G    34      34.718  65.401  29.704  1.00  0.00           C  
ATOM   1073  H4'   G    34      34.474  66.275  29.100  1.00  0.00           H  
ATOM   1074  O4'   G    34      33.570  64.736  30.101  1.00  0.00           O  
ATOM   1075  C1'   G    34      33.169  65.241  31.346  1.00  0.00           C  
ATOM   1076  H1'   G    34      32.145  65.615  31.353  1.00  0.00           H  
ATOM   1077  N9    G    34      33.162  64.166  32.394  1.00  0.00           N  
ATOM   1078  C8    G    34      33.696  62.865  32.527  1.00  0.00           C  
ATOM   1079  H8    G    34      34.277  62.444  31.719  1.00  0.00           H  
ATOM   1080  N7    G    34      33.410  62.195  33.642  1.00  0.00           N  
ATOM   1081  C5    G    34      32.678  63.157  34.379  1.00  0.00           C  
ATOM   1082  C6    G    34      32.068  63.117  35.685  1.00  0.00           C  
ATOM   1083  O6    G    34      32.033  62.116  36.475  1.00  0.00           O  
ATOM   1084  N1    G    34      31.326  64.226  36.047  1.00  0.00           N  
ATOM   1085  H1    G    34      31.047  64.321  37.013  1.00  0.00           H  
ATOM   1086  C2    G    34      31.331  65.336  35.336  1.00  0.00           C  
ATOM   1087  N2    G    34      30.719  66.343  35.856  1.00  0.00           N  
ATOM   1088  H21   G    34      30.328  66.343  36.787  1.00  0.00           H  
ATOM   1089  H22   G    34      30.627  67.184  35.305  1.00  0.00           H  
ATOM   1090  N3    G    34      31.834  65.408  34.080  1.00  0.00           N  
ATOM   1091  C4    G    34      32.535  64.334  33.658  1.00  0.00           C  
ATOM   1092  C3'   G    34      35.483  65.918  30.987  1.00  0.00           C  
ATOM   1093  H3'   G    34      36.058  65.159  31.517  1.00  0.00           H  
ATOM   1094  C2'   G    34      34.197  66.263  31.771  1.00  0.00           C  
ATOM   1095  H2'   G    34      34.458  66.259  32.829  1.00  0.00           H  
ATOM   1096  O2'   G    34      33.773  67.571  31.373  1.00  0.00           O  
ATOM   1097 HO2'   G    34      34.615  68.011  31.233  1.00  0.00           H  
ATOM   1098  O3'   G    34      36.259  66.982  30.758  1.00  0.00           O  
ATOM   1099  P     C    35      37.434  67.382  31.739  1.00  0.00           P  
ATOM   1100  OP1   C    35      38.194  68.411  31.115  1.00  0.00           O  
ATOM   1101  OP2   C    35      38.074  66.134  32.241  1.00  0.00           O  
ATOM   1102  O5'   C    35      36.717  68.092  32.998  1.00  0.00           O  
ATOM   1103  C5'   C    35      36.068  69.343  32.893  1.00  0.00           C  
ATOM   1104  H5'   C    35      35.440  69.420  32.006  1.00  0.00           H  
ATOM   1105 H5''   C    35      36.824  70.127  32.836  1.00  0.00           H  
ATOM   1106  C4'   C    35      35.217  69.673  34.114  1.00  0.00           C  
ATOM   1107  H4'   C    35      34.929  70.708  33.935  1.00  0.00           H  
ATOM   1108  O4'   C    35      34.137  68.685  34.345  1.00  0.00           O  
ATOM   1109  C1'   C    35      33.904  68.550  35.720  1.00  0.00           C  
ATOM   1110  H1'   C    35      32.843  68.660  35.944  1.00  0.00           H  
ATOM   1111  N1    C    35      34.531  67.276  36.371  1.00  0.00           N  
ATOM   1112  C6    C    35      35.217  66.391  35.586  1.00  0.00           C  
ATOM   1113  H6    C    35      35.781  66.738  34.732  1.00  0.00           H  
ATOM   1114  C5    C    35      35.401  65.133  35.921  1.00  0.00           C  
ATOM   1115  H5    C    35      36.019  64.456  35.349  1.00  0.00           H  
ATOM   1116  C4    C    35      34.693  64.703  37.087  1.00  0.00           C  
ATOM   1117  N4    C    35      34.797  63.486  37.556  1.00  0.00           N  
ATOM   1118  H41   C    35      34.382  63.232  38.440  1.00  0.00           H  
ATOM   1119  H42   C    35      35.394  62.906  36.983  1.00  0.00           H  
ATOM   1120  N3    C    35      34.073  65.533  37.879  1.00  0.00           N  
ATOM   1121  C2    C    35      33.948  66.807  37.546  1.00  0.00           C  
ATOM   1122  O2    C    35      33.429  67.643  38.318  1.00  0.00           O  
ATOM   1123  C3'   C    35      35.988  69.695  35.434  1.00  0.00           C  
ATOM   1124  H3'   C    35      36.458  68.718  35.542  1.00  0.00           H  
ATOM   1125  C2'   C    35      34.793  69.688  36.403  1.00  0.00           C  
ATOM   1126  H2'   C    35      35.196  69.377  37.366  1.00  0.00           H  
ATOM   1127  O2'   C    35      34.143  70.993  36.399  1.00  0.00           O  
ATOM   1128 HO2'   C    35      33.775  71.123  35.522  1.00  0.00           H  
ATOM   1129  O3'   C    35      36.957  70.725  35.493  1.00  0.00           O  
ATOM   1130  P     C    36      38.069  70.654  36.625  1.00  0.00           P  
ATOM   1131  OP1   C    36      38.802  71.922  36.609  1.00  0.00           O  
ATOM   1132  OP2   C    36      38.847  69.394  36.518  1.00  0.00           O  
ATOM   1133  O5'   C    36      37.185  70.470  37.953  1.00  0.00           O  
ATOM   1134  C5'   C    36      36.482  71.513  38.588  1.00  0.00           C  
ATOM   1135  H5'   C    36      35.769  72.038  37.952  1.00  0.00           H  
ATOM   1136 H5''   C    36      37.236  72.240  38.891  1.00  0.00           H  
ATOM   1137  C4'   C    36      35.675  71.092  39.824  1.00  0.00           C  
ATOM   1138  H4'   C    36      35.066  71.885  40.260  1.00  0.00           H  
ATOM   1139  O4'   C    36      35.010  69.813  39.627  1.00  0.00           O  
ATOM   1140  C1'   C    36      35.067  69.045  40.815  1.00  0.00           C  
ATOM   1141  H1'   C    36      34.055  68.765  41.111  1.00  0.00           H  
ATOM   1142  N1    C    36      35.830  67.787  40.594  1.00  0.00           N  
ATOM   1143  C6    C    36      36.610  67.429  39.481  1.00  0.00           C  
ATOM   1144  H6    C    36      36.953  68.168  38.772  1.00  0.00           H  
ATOM   1145  C5    C    36      37.033  66.158  39.352  1.00  0.00           C  
ATOM   1146  H5    C    36      37.703  65.984  38.524  1.00  0.00           H  
ATOM   1147  C4    C    36      36.521  65.176  40.296  1.00  0.00           C  
ATOM   1148  N4    C    36      36.736  63.906  40.069  1.00  0.00           N  
ATOM   1149  H41   C    36      36.481  63.247  40.791  1.00  0.00           H  
ATOM   1150  H42   C    36      37.120  63.606  39.184  1.00  0.00           H  
ATOM   1151  N3    C    36      35.865  65.479  41.379  1.00  0.00           N  
ATOM   1152  C2    C    36      35.525  66.770  41.588  1.00  0.00           C  
ATOM   1153  O2    C    36      34.841  67.044  42.610  1.00  0.00           O  
ATOM   1154  C3'   C    36      36.684  70.776  40.976  1.00  0.00           C  
ATOM   1155  H3'   C    36      37.499  70.221  40.511  1.00  0.00           H  
ATOM   1156  C2'   C    36      35.805  69.905  41.841  1.00  0.00           C  
ATOM   1157  H2'   C    36      36.425  69.316  42.516  1.00  0.00           H  
ATOM   1158  O2'   C    36      34.796  70.600  42.505  1.00  0.00           O  
ATOM   1159 HO2'   C    36      35.148  71.340  43.005  1.00  0.00           H  
ATOM   1160  O3'   C    36      37.223  71.869  41.664  1.00  0.00           O  
ATOM   1161  P     C    37      38.744  71.845  42.066  1.00  0.00           P  
ATOM   1162  OP1   C    37      38.989  73.126  42.755  1.00  0.00           O  
ATOM   1163  OP2   C    37      39.637  71.316  41.036  1.00  0.00           O  
ATOM   1164  O5'   C    37      38.795  70.680  43.184  1.00  0.00           O  
ATOM   1165  C5'   C    37      38.122  70.926  44.434  1.00  0.00           C  
ATOM   1166  H5'   C    37      37.145  71.365  44.232  1.00  0.00           H  
ATOM   1167 H5''   C    37      38.758  71.521  45.088  1.00  0.00           H  
ATOM   1168  C4'   C    37      37.833  69.662  45.227  1.00  0.00           C  
ATOM   1169  H4'   C    37      37.261  70.071  46.060  1.00  0.00           H  
ATOM   1170  O4'   C    37      37.123  68.639  44.521  1.00  0.00           O  
ATOM   1171  C1'   C    37      37.257  67.370  45.131  1.00  0.00           C  
ATOM   1172  H1'   C    37      36.245  66.997  45.292  1.00  0.00           H  
ATOM   1173  N1    C    37      38.051  66.388  44.378  1.00  0.00           N  
ATOM   1174  C6    C    37      38.660  66.758  43.172  1.00  0.00           C  
ATOM   1175  H6    C    37      38.505  67.730  42.729  1.00  0.00           H  
ATOM   1176  C5    C    37      39.131  65.765  42.396  1.00  0.00           C  
ATOM   1177  H5    C    37      39.455  65.947  41.382  1.00  0.00           H  
ATOM   1178  C4    C    37      39.039  64.473  42.848  1.00  0.00           C  
ATOM   1179  N4    C    37      39.581  63.563  42.088  1.00  0.00           N  
ATOM   1180  H41   C    37      39.326  62.595  42.224  1.00  0.00           H  
ATOM   1181  H42   C    37      40.044  63.833  41.231  1.00  0.00           H  
ATOM   1182  N3    C    37      38.509  64.098  43.981  1.00  0.00           N  
ATOM   1183  C2    C    37      37.958  65.034  44.752  1.00  0.00           C  
ATOM   1184  O2    C    37      37.400  64.743  45.773  1.00  0.00           O  
ATOM   1185  C3'   C    37      39.002  68.906  45.844  1.00  0.00           C  
ATOM   1186  H3'   C    37      39.638  68.664  44.992  1.00  0.00           H  
ATOM   1187  C2'   C    37      38.018  67.738  46.339  1.00  0.00           C  
ATOM   1188  H2'   C    37      38.582  66.867  46.673  1.00  0.00           H  
ATOM   1189  O2'   C    37      37.179  67.921  47.450  1.00  0.00           O  
ATOM   1190 HO2'   C    37      37.050  67.118  47.960  1.00  0.00           H  
ATOM   1191  O3'   C    37      39.751  69.560  46.894  1.00  0.00           O  
ATOM   1192  P     U    38      41.217  69.062  47.205  1.00  0.00           P  
ATOM   1193  OP1   U    38      41.689  70.054  48.184  1.00  0.00           O  
ATOM   1194  OP2   U    38      41.962  68.830  45.927  1.00  0.00           O  
ATOM   1195  O5'   U    38      41.025  67.715  47.943  1.00  0.00           O  
ATOM   1196  C5'   U    38      40.350  67.580  49.126  1.00  0.00           C  
ATOM   1197  H5'   U    38      39.336  67.974  49.063  1.00  0.00           H  
ATOM   1198 H5''   U    38      40.816  68.199  49.892  1.00  0.00           H  
ATOM   1199  C4'   U    38      40.319  66.118  49.633  1.00  0.00           C  
ATOM   1200  H4'   U    38      39.497  66.089  50.349  1.00  0.00           H  
ATOM   1201  O4'   U    38      39.906  65.215  48.603  1.00  0.00           O  
ATOM   1202  C1'   U    38      40.950  64.278  48.362  1.00  0.00           C  
ATOM   1203  H1'   U    38      40.771  63.361  48.923  1.00  0.00           H  
ATOM   1204  N1    U    38      41.093  63.987  46.994  1.00  0.00           N  
ATOM   1205  C6    U    38      41.127  64.951  46.009  1.00  0.00           C  
ATOM   1206  H6    U    38      40.916  65.996  46.182  1.00  0.00           H  
ATOM   1207  C5    U    38      41.573  64.609  44.803  1.00  0.00           C  
ATOM   1208  H5    U    38      41.608  65.441  44.116  1.00  0.00           H  
ATOM   1209  C4    U    38      41.984  63.293  44.431  1.00  0.00           C  
ATOM   1210  O4    U    38      42.453  62.926  43.352  1.00  0.00           O  
ATOM   1211  N3    U    38      41.846  62.351  45.436  1.00  0.00           N  
ATOM   1212  H3    U    38      42.139  61.423  45.165  1.00  0.00           H  
ATOM   1213  C2    U    38      41.549  62.661  46.739  1.00  0.00           C  
ATOM   1214  O2    U    38      41.560  61.782  47.588  1.00  0.00           O  
ATOM   1215  C3'   U    38      41.658  65.586  50.184  1.00  0.00           C  
ATOM   1216  H3'   U    38      42.417  66.304  50.492  1.00  0.00           H  
ATOM   1217  C2'   U    38      42.275  64.902  48.930  1.00  0.00           C  
ATOM   1218  H2'   U    38      42.583  65.658  48.208  1.00  0.00           H  
ATOM   1219  O2'   U    38      43.381  63.966  49.172  1.00  0.00           O  
ATOM   1220 HO2'   U    38      43.070  63.301  49.789  1.00  0.00           H  
ATOM   1221  O3'   U    38      41.499  64.727  51.243  1.00  0.00           O  
ATOM   1222  P     G    39      42.568  64.409  52.429  1.00  0.00           P  
ATOM   1223  OP1   G    39      41.808  64.251  53.683  1.00  0.00           O  
ATOM   1224  OP2   G    39      43.784  65.244  52.423  1.00  0.00           O  
ATOM   1225  O5'   G    39      42.995  62.977  52.040  1.00  0.00           O  
ATOM   1226  C5'   G    39      42.029  61.959  51.914  1.00  0.00           C  
ATOM   1227  H5'   G    39      41.264  62.168  51.166  1.00  0.00           H  
ATOM   1228 H5''   G    39      41.598  61.771  52.897  1.00  0.00           H  
ATOM   1229  C4'   G    39      42.639  60.656  51.358  1.00  0.00           C  
ATOM   1230  H4'   G    39      41.846  59.913  51.447  1.00  0.00           H  
ATOM   1231  O4'   G    39      42.957  60.627  49.975  1.00  0.00           O  
ATOM   1232  C1'   G    39      44.161  59.888  49.849  1.00  0.00           C  
ATOM   1233  H1'   G    39      43.947  58.820  49.828  1.00  0.00           H  
ATOM   1234  N9    G    39      44.777  60.211  48.521  1.00  0.00           N  
ATOM   1235  C8    G    39      45.049  61.455  48.002  1.00  0.00           C  
ATOM   1236  H8    G    39      45.136  62.355  48.592  1.00  0.00           H  
ATOM   1237  N7    G    39      45.586  61.442  46.793  1.00  0.00           N  
ATOM   1238  C5    G    39      45.576  60.063  46.496  1.00  0.00           C  
ATOM   1239  C6    G    39      45.942  59.390  45.325  1.00  0.00           C  
ATOM   1240  O6    G    39      46.407  59.928  44.328  1.00  0.00           O  
ATOM   1241  N1    G    39      45.775  58.057  45.412  1.00  0.00           N  
ATOM   1242  H1    G    39      45.900  57.541  44.553  1.00  0.00           H  
ATOM   1243  C2    G    39      45.288  57.368  46.515  1.00  0.00           C  
ATOM   1244  N2    G    39      45.304  56.091  46.638  1.00  0.00           N  
ATOM   1245  H21   G    39      45.642  55.537  45.864  1.00  0.00           H  
ATOM   1246  H22   G    39      45.226  55.707  47.568  1.00  0.00           H  
ATOM   1247  N3    G    39      44.883  57.986  47.655  1.00  0.00           N  
ATOM   1248  C4    G    39      44.993  59.286  47.503  1.00  0.00           C  
ATOM   1249  C3'   G    39      43.909  60.137  52.131  1.00  0.00           C  
ATOM   1250  H3'   G    39      44.114  60.850  52.929  1.00  0.00           H  
ATOM   1251  C2'   G    39      45.058  60.205  51.053  1.00  0.00           C  
ATOM   1252  H2'   G    39      45.373  61.236  50.890  1.00  0.00           H  
ATOM   1253  O2'   G    39      46.137  59.319  51.144  1.00  0.00           O  
ATOM   1254 HO2'   G    39      46.623  59.162  50.331  1.00  0.00           H  
ATOM   1255  O3'   G    39      43.787  58.839  52.733  1.00  0.00           O  
ATOM   1256  P     C    40      42.953  58.602  54.061  1.00  0.00           P  
ATOM   1257  OP1   C    40      42.485  59.785  54.659  1.00  0.00           O  
ATOM   1258  OP2   C    40      43.692  57.638  54.897  1.00  0.00           O  
ATOM   1259  O5'   C    40      41.692  57.840  53.470  1.00  0.00           O  
ATOM   1260  C5'   C    40      40.395  58.348  53.443  1.00  0.00           C  
ATOM   1261  H5'   C    40      40.314  59.353  53.028  1.00  0.00           H  
ATOM   1262 H5''   C    40      40.107  58.367  54.494  1.00  0.00           H  
ATOM   1263  C4'   C    40      39.597  57.358  52.641  1.00  0.00           C  
ATOM   1264  H4'   C    40      38.576  57.739  52.636  1.00  0.00           H  
ATOM   1265  O4'   C    40      40.034  57.260  51.229  1.00  0.00           O  
ATOM   1266  C1'   C    40      40.022  55.855  50.877  1.00  0.00           C  
ATOM   1267  H1'   C    40      39.365  55.543  50.065  1.00  0.00           H  
ATOM   1268  N1    C    40      41.385  55.389  50.586  1.00  0.00           N  
ATOM   1269  C6    C    40      42.474  56.264  50.701  1.00  0.00           C  
ATOM   1270  H6    C    40      42.249  57.165  51.251  1.00  0.00           H  
ATOM   1271  C5    C    40      43.670  56.029  50.182  1.00  0.00           C  
ATOM   1272  H5    C    40      44.453  56.760  50.316  1.00  0.00           H  
ATOM   1273  C4    C    40      43.868  54.779  49.610  1.00  0.00           C  
ATOM   1274  N4    C    40      45.039  54.301  49.248  1.00  0.00           N  
ATOM   1275  H41   C    40      44.873  53.337  48.996  1.00  0.00           H  
ATOM   1276  H42   C    40      45.939  54.649  49.546  1.00  0.00           H  
ATOM   1277  N3    C    40      42.974  53.827  49.567  1.00  0.00           N  
ATOM   1278  C2    C    40      41.691  54.171  50.040  1.00  0.00           C  
ATOM   1279  O2    C    40      40.847  53.302  50.006  1.00  0.00           O  
ATOM   1280  C3'   C    40      39.468  56.009  53.232  1.00  0.00           C  
ATOM   1281  H3'   C    40      40.360  55.679  53.764  1.00  0.00           H  
ATOM   1282  C2'   C    40      39.284  55.161  52.004  1.00  0.00           C  
ATOM   1283  H2'   C    40      39.771  54.205  52.193  1.00  0.00           H  
ATOM   1284  O2'   C    40      37.913  55.121  51.615  1.00  0.00           O  
ATOM   1285 HO2'   C    40      37.392  54.963  52.406  1.00  0.00           H  
ATOM   1286  O3'   C    40      38.433  55.995  54.226  1.00  0.00           O  
ATOM   1287  P     A    41      38.042  54.660  54.953  1.00  0.00           P  
ATOM   1288  OP1   A    41      37.418  54.986  56.233  1.00  0.00           O  
ATOM   1289  OP2   A    41      39.175  53.725  54.878  1.00  0.00           O  
ATOM   1290  O5'   A    41      36.898  54.063  54.099  1.00  0.00           O  
ATOM   1291  C5'   A    41      35.653  54.732  54.155  1.00  0.00           C  
ATOM   1292  H5'   A    41      35.771  55.804  53.995  1.00  0.00           H  
ATOM   1293 H5''   A    41      35.254  54.537  55.150  1.00  0.00           H  
ATOM   1294  C4'   A    41      34.710  54.104  53.187  1.00  0.00           C  
ATOM   1295  H4'   A    41      33.853  54.757  53.026  1.00  0.00           H  
ATOM   1296  O4'   A    41      35.193  54.161  51.856  1.00  0.00           O  
ATOM   1297  C1'   A    41      34.604  53.136  51.071  1.00  0.00           C  
ATOM   1298  H1'   A    41      34.121  53.554  50.188  1.00  0.00           H  
ATOM   1299  N9    A    41      35.664  52.212  50.622  1.00  0.00           N  
ATOM   1300  C8    A    41      36.900  52.049  51.084  1.00  0.00           C  
ATOM   1301  H8    A    41      37.194  52.493  52.024  1.00  0.00           H  
ATOM   1302  N7    A    41      37.639  51.287  50.356  1.00  0.00           N  
ATOM   1303  C5    A    41      36.862  50.875  49.245  1.00  0.00           C  
ATOM   1304  C6    A    41      37.098  50.100  48.085  1.00  0.00           C  
ATOM   1305  N6    A    41      38.216  49.485  47.801  1.00  0.00           N  
ATOM   1306  H61   A    41      38.283  49.082  46.878  1.00  0.00           H  
ATOM   1307  H62   A    41      38.978  49.694  48.430  1.00  0.00           H  
ATOM   1308  N1    A    41      36.152  49.885  47.227  1.00  0.00           N  
ATOM   1309  C2    A    41      34.960  50.470  47.607  1.00  0.00           C  
ATOM   1310  H2    A    41      34.224  50.212  46.860  1.00  0.00           H  
ATOM   1311  N3    A    41      34.581  51.251  48.602  1.00  0.00           N  
ATOM   1312  C4    A    41      35.622  51.432  49.465  1.00  0.00           C  
ATOM   1313  C3'   A    41      34.127  52.739  53.376  1.00  0.00           C  
ATOM   1314  H3'   A    41      34.950  52.068  53.626  1.00  0.00           H  
ATOM   1315  C2'   A    41      33.613  52.443  51.961  1.00  0.00           C  
ATOM   1316  H2'   A    41      33.564  51.357  51.887  1.00  0.00           H  
ATOM   1317  O2'   A    41      32.357  52.989  51.615  1.00  0.00           O  
ATOM   1318 HO2'   A    41      31.775  52.225  51.638  1.00  0.00           H  
ATOM   1319  O3'   A    41      33.133  52.534  54.439  1.00  0.00           O  
ATOM   1320  P     A    42      32.893  51.013  54.977  1.00  0.00           P  
ATOM   1321  OP1   A    42      32.025  51.084  56.133  1.00  0.00           O  
ATOM   1322  OP2   A    42      34.225  50.464  55.246  1.00  0.00           O  
ATOM   1323  O5'   A    42      32.168  50.211  53.852  1.00  0.00           O  
ATOM   1324  C5'   A    42      30.944  50.696  53.334  1.00  0.00           C  
ATOM   1325  H5'   A    42      30.893  51.773  53.169  1.00  0.00           H  
ATOM   1326 H5''   A    42      30.162  50.449  54.052  1.00  0.00           H  
ATOM   1327  C4'   A    42      30.638  49.927  52.044  1.00  0.00           C  
ATOM   1328  H4'   A    42      29.766  50.310  51.514  1.00  0.00           H  
ATOM   1329  O4'   A    42      31.749  49.969  51.134  1.00  0.00           O  
ATOM   1330  C1'   A    42      31.787  48.838  50.298  1.00  0.00           C  
ATOM   1331  H1'   A    42      31.366  49.125  49.334  1.00  0.00           H  
ATOM   1332  N9    A    42      33.189  48.386  50.184  1.00  0.00           N  
ATOM   1333  C8    A    42      34.178  48.512  51.122  1.00  0.00           C  
ATOM   1334  H8    A    42      33.907  48.990  52.051  1.00  0.00           H  
ATOM   1335  N7    A    42      35.286  47.988  50.810  1.00  0.00           N  
ATOM   1336  C5    A    42      35.087  47.544  49.530  1.00  0.00           C  
ATOM   1337  C6    A    42      35.917  46.884  48.510  1.00  0.00           C  
ATOM   1338  N6    A    42      37.212  46.605  48.612  1.00  0.00           N  
ATOM   1339  H61   A    42      37.564  46.107  47.806  1.00  0.00           H  
ATOM   1340  H62   A    42      37.770  46.683  49.449  1.00  0.00           H  
ATOM   1341  N1    A    42      35.437  46.643  47.333  1.00  0.00           N  
ATOM   1342  C2    A    42      34.178  46.915  47.086  1.00  0.00           C  
ATOM   1343  H2    A    42      33.775  46.553  46.152  1.00  0.00           H  
ATOM   1344  N3    A    42      33.271  47.464  47.947  1.00  0.00           N  
ATOM   1345  C4    A    42      33.793  47.727  49.157  1.00  0.00           C  
ATOM   1346  C3'   A    42      30.490  48.409  52.313  1.00  0.00           C  
ATOM   1347  H3'   A    42      31.182  48.080  53.088  1.00  0.00           H  
ATOM   1348  C2'   A    42      30.814  47.814  50.885  1.00  0.00           C  
ATOM   1349  H2'   A    42      31.314  46.853  51.008  1.00  0.00           H  
ATOM   1350  O2'   A    42      29.655  47.588  50.157  1.00  0.00           O  
ATOM   1351 HO2'   A    42      28.822  47.618  50.634  1.00  0.00           H  
ATOM   1352  O3'   A    42      29.197  48.104  52.805  1.00  0.00           O  
ATOM   1353  P     U    43      28.918  46.786  53.537  1.00  0.00           P  
ATOM   1354  OP1   U    43      27.543  46.788  54.131  1.00  0.00           O  
ATOM   1355  OP2   U    43      30.122  46.590  54.398  1.00  0.00           O  
ATOM   1356  O5'   U    43      28.931  45.638  52.444  1.00  0.00           O  
ATOM   1357  C5'   U    43      27.799  45.284  51.703  1.00  0.00           C  
ATOM   1358  H5'   U    43      27.329  46.142  51.220  1.00  0.00           H  
ATOM   1359 H5''   U    43      27.089  44.811  52.382  1.00  0.00           H  
ATOM   1360  C4'   U    43      28.154  44.294  50.631  1.00  0.00           C  
ATOM   1361  H4'   U    43      27.414  44.117  49.850  1.00  0.00           H  
ATOM   1362  O4'   U    43      29.219  44.670  49.785  1.00  0.00           O  
ATOM   1363  C1'   U    43      29.977  43.472  49.408  1.00  0.00           C  
ATOM   1364  H1'   U    43      29.833  43.222  48.357  1.00  0.00           H  
ATOM   1365  N1    U    43      31.439  43.597  49.565  1.00  0.00           N  
ATOM   1366  C6    U    43      31.902  44.047  50.727  1.00  0.00           C  
ATOM   1367  H6    U    43      31.220  44.262  51.536  1.00  0.00           H  
ATOM   1368  C5    U    43      33.235  44.238  50.953  1.00  0.00           C  
ATOM   1369  H5    U    43      33.647  44.411  51.937  1.00  0.00           H  
ATOM   1370  C4    U    43      34.183  44.047  49.889  1.00  0.00           C  
ATOM   1371  O4    U    43      35.381  44.275  49.982  1.00  0.00           O  
ATOM   1372  N3    U    43      33.662  43.511  48.712  1.00  0.00           N  
ATOM   1373  H3    U    43      34.265  43.478  47.902  1.00  0.00           H  
ATOM   1374  C2    U    43      32.345  43.300  48.531  1.00  0.00           C  
ATOM   1375  O2    U    43      32.061  42.698  47.513  1.00  0.00           O  
ATOM   1376  C3'   U    43      28.632  42.949  51.316  1.00  0.00           C  
ATOM   1377  H3'   U    43      29.309  43.206  52.131  1.00  0.00           H  
ATOM   1378  C2'   U    43      29.357  42.229  50.046  1.00  0.00           C  
ATOM   1379  H2'   U    43      30.067  41.436  50.277  1.00  0.00           H  
ATOM   1380  O2'   U    43      28.318  41.613  49.132  1.00  0.00           O  
ATOM   1381 HO2'   U    43      27.801  41.070  49.732  1.00  0.00           H  
ATOM   1382  O3'   U    43      27.557  42.086  51.740  1.00  0.00           O  
ATOM   1383  P     G    44      27.830  40.739  52.510  1.00  0.00           P  
ATOM   1384  OP1   G    44      26.696  40.508  53.423  1.00  0.00           O  
ATOM   1385  OP2   G    44      29.236  40.793  52.914  1.00  0.00           O  
ATOM   1386  O5'   G    44      27.692  39.846  51.263  1.00  0.00           O  
ATOM   1387  C5'   G    44      26.805  38.689  51.190  1.00  0.00           C  
ATOM   1388  H5'   G    44      26.697  38.136  52.123  1.00  0.00           H  
ATOM   1389 H5''   G    44      27.228  38.030  50.433  1.00  0.00           H  
ATOM   1390  C4'   G    44      25.485  39.099  50.796  1.00  0.00           C  
ATOM   1391  H4'   G    44      25.206  39.888  51.494  1.00  0.00           H  
ATOM   1392  O4'   G    44      25.567  39.685  49.465  1.00  0.00           O  
ATOM   1393  C1'   G    44      24.531  39.048  48.724  1.00  0.00           C  
ATOM   1394  H1'   G    44      23.983  39.873  48.270  1.00  0.00           H  
ATOM   1395  N9    G    44      24.949  38.182  47.667  1.00  0.00           N  
ATOM   1396  C8    G    44      26.180  37.719  47.326  1.00  0.00           C  
ATOM   1397  H8    G    44      27.016  37.931  47.976  1.00  0.00           H  
ATOM   1398  N7    G    44      26.200  36.823  46.326  1.00  0.00           N  
ATOM   1399  C5    G    44      24.910  36.853  45.825  1.00  0.00           C  
ATOM   1400  C6    G    44      24.368  36.174  44.713  1.00  0.00           C  
ATOM   1401  O6    G    44      24.968  35.455  43.902  1.00  0.00           O  
ATOM   1402  N1    G    44      23.070  36.476  44.411  1.00  0.00           N  
ATOM   1403  H1    G    44      22.635  36.113  43.575  1.00  0.00           H  
ATOM   1404  C2    G    44      22.337  37.265  45.277  1.00  0.00           C  
ATOM   1405  N2    G    44      21.071  37.369  45.082  1.00  0.00           N  
ATOM   1406  H21   G    44      20.518  36.867  44.402  1.00  0.00           H  
ATOM   1407  H22   G    44      20.615  37.868  45.833  1.00  0.00           H  
ATOM   1408  N3    G    44      22.788  37.952  46.339  1.00  0.00           N  
ATOM   1409  C4    G    44      24.134  37.705  46.600  1.00  0.00           C  
ATOM   1410  C3'   G    44      24.462  37.978  50.786  1.00  0.00           C  
ATOM   1411  H3'   G    44      24.912  37.022  50.515  1.00  0.00           H  
ATOM   1412  C2'   G    44      23.464  38.359  49.658  1.00  0.00           C  
ATOM   1413  H2'   G    44      22.953  37.519  49.187  1.00  0.00           H  
ATOM   1414  O2'   G    44      22.535  39.350  50.057  1.00  0.00           O  
ATOM   1415 HO2'   G    44      22.009  39.443  49.259  1.00  0.00           H  
ATOM   1416  O3'   G    44      24.001  37.903  52.105  1.00  0.00           O  
ATOM   1417  P     G    45      23.290  36.499  52.579  1.00  0.00           P  
ATOM   1418  OP1   G    45      22.653  36.791  53.866  1.00  0.00           O  
ATOM   1419  OP2   G    45      24.319  35.430  52.473  1.00  0.00           O  
ATOM   1420  O5'   G    45      22.163  36.189  51.574  1.00  0.00           O  
ATOM   1421  C5'   G    45      20.793  36.607  51.888  1.00  0.00           C  
ATOM   1422  H5'   G    45      20.685  37.679  52.051  1.00  0.00           H  
ATOM   1423 H5''   G    45      20.544  36.083  52.811  1.00  0.00           H  
ATOM   1424  C4'   G    45      20.041  36.132  50.700  1.00  0.00           C  
ATOM   1425  H4'   G    45      19.086  36.647  50.805  1.00  0.00           H  
ATOM   1426  O4'   G    45      20.664  36.506  49.445  1.00  0.00           O  
ATOM   1427  C1'   G    45      20.013  35.712  48.437  1.00  0.00           C  
ATOM   1428  H1'   G    45      19.489  36.325  47.704  1.00  0.00           H  
ATOM   1429  N9    G    45      21.009  34.934  47.647  1.00  0.00           N  
ATOM   1430  C8    G    45      22.308  34.874  47.895  1.00  0.00           C  
ATOM   1431  H8    G    45      22.775  35.076  48.848  1.00  0.00           H  
ATOM   1432  N7    G    45      22.991  34.177  46.960  1.00  0.00           N  
ATOM   1433  C5    G    45      21.975  33.903  46.015  1.00  0.00           C  
ATOM   1434  C6    G    45      21.957  33.264  44.718  1.00  0.00           C  
ATOM   1435  O6    G    45      22.917  32.844  44.059  1.00  0.00           O  
ATOM   1436  N1    G    45      20.759  33.125  44.180  1.00  0.00           N  
ATOM   1437  H1    G    45      20.765  32.591  43.323  1.00  0.00           H  
ATOM   1438  C2    G    45      19.646  33.616  44.681  1.00  0.00           C  
ATOM   1439  N2    G    45      18.508  33.293  44.082  1.00  0.00           N  
ATOM   1440  H21   G    45      18.366  32.923  43.153  1.00  0.00           H  
ATOM   1441  H22   G    45      17.683  33.555  44.602  1.00  0.00           H  
ATOM   1442  N3    G    45      19.561  34.215  45.845  1.00  0.00           N  
ATOM   1443  C4    G    45      20.742  34.358  46.470  1.00  0.00           C  
ATOM   1444  C3'   G    45      19.822  34.613  50.449  1.00  0.00           C  
ATOM   1445  H3'   G    45      20.795  34.131  50.354  1.00  0.00           H  
ATOM   1446  C2'   G    45      19.157  34.629  49.108  1.00  0.00           C  
ATOM   1447  H2'   G    45      19.287  33.628  48.694  1.00  0.00           H  
ATOM   1448  O2'   G    45      17.770  34.925  49.176  1.00  0.00           O  
ATOM   1449 HO2'   G    45      17.630  35.401  49.998  1.00  0.00           H  
ATOM   1450  O3'   G    45      18.998  33.968  51.475  1.00  0.00           O  
ATOM   1451  P     C    46      19.242  32.479  51.754  1.00  0.00           P  
ATOM   1452  OP1   C    46      18.355  32.081  52.827  1.00  0.00           O  
ATOM   1453  OP2   C    46      20.705  32.204  51.844  1.00  0.00           O  
ATOM   1454  O5'   C    46      18.709  31.870  50.431  1.00  0.00           O  
ATOM   1455  C5'   C    46      17.339  31.829  50.109  1.00  0.00           C  
ATOM   1456  H5'   C    46      16.956  32.848  50.163  1.00  0.00           H  
ATOM   1457 H5''   C    46      16.796  31.187  50.803  1.00  0.00           H  
ATOM   1458  C4'   C    46      17.078  31.267  48.779  1.00  0.00           C  
ATOM   1459  H4'   C    46      16.056  31.410  48.425  1.00  0.00           H  
ATOM   1460  O4'   C    46      17.910  31.824  47.756  1.00  0.00           O  
ATOM   1461  C1'   C    46      18.212  30.805  46.739  1.00  0.00           C  
ATOM   1462  H1'   C    46      17.941  31.073  45.718  1.00  0.00           H  
ATOM   1463  N1    C    46      19.740  30.665  46.744  1.00  0.00           N  
ATOM   1464  C6    C    46      20.589  31.222  47.635  1.00  0.00           C  
ATOM   1465  H6    C    46      20.213  31.665  48.545  1.00  0.00           H  
ATOM   1466  C5    C    46      21.886  31.132  47.566  1.00  0.00           C  
ATOM   1467  H5    C    46      22.543  31.602  48.282  1.00  0.00           H  
ATOM   1468  C4    C    46      22.443  30.556  46.376  1.00  0.00           C  
ATOM   1469  N4    C    46      23.728  30.627  46.100  1.00  0.00           N  
ATOM   1470  H41   C    46      24.122  30.206  45.271  1.00  0.00           H  
ATOM   1471  H42   C    46      24.348  30.997  46.807  1.00  0.00           H  
ATOM   1472  N3    C    46      21.658  29.985  45.455  1.00  0.00           N  
ATOM   1473  C2    C    46      20.317  30.006  45.636  1.00  0.00           C  
ATOM   1474  O2    C    46      19.718  29.459  44.742  1.00  0.00           O  
ATOM   1475  C3'   C    46      17.502  29.815  48.683  1.00  0.00           C  
ATOM   1476  H3'   C    46      18.534  29.747  49.029  1.00  0.00           H  
ATOM   1477  C2'   C    46      17.510  29.538  47.220  1.00  0.00           C  
ATOM   1478  H2'   C    46      18.028  28.636  46.894  1.00  0.00           H  
ATOM   1479  O2'   C    46      16.195  29.578  46.702  1.00  0.00           O  
ATOM   1480 HO2'   C    46      15.599  29.062  47.249  1.00  0.00           H  
ATOM   1481  O3'   C    46      16.585  28.943  49.366  1.00  0.00           O  
ATOM   1482  P     A    47      17.141  27.644  50.079  1.00  0.00           P  
ATOM   1483  OP1   A    47      16.016  27.062  50.783  1.00  0.00           O  
ATOM   1484  OP2   A    47      18.328  28.086  50.820  1.00  0.00           O  
ATOM   1485  O5'   A    47      17.559  26.662  48.853  1.00  0.00           O  
ATOM   1486  C5'   A    47      16.543  25.982  48.123  1.00  0.00           C  
ATOM   1487  H5'   A    47      15.838  26.722  47.744  1.00  0.00           H  
ATOM   1488 H5''   A    47      16.058  25.286  48.808  1.00  0.00           H  
ATOM   1489  C4'   A    47      17.268  25.140  46.995  1.00  0.00           C  
ATOM   1490  H4'   A    47      16.509  24.648  46.387  1.00  0.00           H  
ATOM   1491  O4'   A    47      17.995  26.037  46.126  1.00  0.00           O  
ATOM   1492  C1'   A    47      19.125  25.381  45.667  1.00  0.00           C  
ATOM   1493  H1'   A    47      19.109  25.346  44.578  1.00  0.00           H  
ATOM   1494  N9    A    47      20.345  26.046  46.155  1.00  0.00           N  
ATOM   1495  C8    A    47      20.626  26.634  47.404  1.00  0.00           C  
ATOM   1496  H8    A    47      19.839  26.828  48.117  1.00  0.00           H  
ATOM   1497  N7    A    47      21.874  27.174  47.550  1.00  0.00           N  
ATOM   1498  C5    A    47      22.489  26.687  46.424  1.00  0.00           C  
ATOM   1499  C6    A    47      23.797  26.716  45.829  1.00  0.00           C  
ATOM   1500  N6    A    47      24.845  27.502  46.207  1.00  0.00           N  
ATOM   1501  H61   A    47      25.666  27.420  45.624  1.00  0.00           H  
ATOM   1502  H62   A    47      24.827  27.976  47.099  1.00  0.00           H  
ATOM   1503  N1    A    47      24.060  26.199  44.631  1.00  0.00           N  
ATOM   1504  C2    A    47      23.112  25.611  43.942  1.00  0.00           C  
ATOM   1505  H2    A    47      23.294  25.119  42.998  1.00  0.00           H  
ATOM   1506  N3    A    47      21.863  25.460  44.318  1.00  0.00           N  
ATOM   1507  C4    A    47      21.654  26.003  45.584  1.00  0.00           C  
ATOM   1508  C3'   A    47      18.260  24.153  47.418  1.00  0.00           C  
ATOM   1509  H3'   A    47      18.882  24.611  48.187  1.00  0.00           H  
ATOM   1510  C2'   A    47      19.116  23.947  46.205  1.00  0.00           C  
ATOM   1511  H2'   A    47      20.107  23.565  46.448  1.00  0.00           H  
ATOM   1512  O2'   A    47      18.649  23.038  45.213  1.00  0.00           O  
ATOM   1513 HO2'   A    47      19.434  22.737  44.749  1.00  0.00           H  
ATOM   1514  O3'   A    47      17.666  22.984  47.978  1.00  0.00           O  
ATOM   1515  P     C    48      18.340  22.157  49.082  1.00  0.00           P  
ATOM   1516  OP1   C    48      17.335  21.189  49.471  1.00  0.00           O  
ATOM   1517  OP2   C    48      18.879  23.006  50.134  1.00  0.00           O  
ATOM   1518  O5'   C    48      19.591  21.449  48.367  1.00  0.00           O  
ATOM   1519  C5'   C    48      19.396  20.416  47.413  1.00  0.00           C  
ATOM   1520  H5'   C    48      18.632  20.670  46.677  1.00  0.00           H  
ATOM   1521 H5''   C    48      19.184  19.452  47.875  1.00  0.00           H  
ATOM   1522  C4'   C    48      20.636  20.147  46.636  1.00  0.00           C  
ATOM   1523  H4'   C    48      20.356  19.328  45.973  1.00  0.00           H  
ATOM   1524  O4'   C    48      21.143  21.235  45.923  1.00  0.00           O  
ATOM   1525  C1'   C    48      22.562  21.234  45.895  1.00  0.00           C  
ATOM   1526  H1'   C    48      22.997  21.263  44.896  1.00  0.00           H  
ATOM   1527  N1    C    48      23.208  22.385  46.652  1.00  0.00           N  
ATOM   1528  C6    C    48      22.645  22.863  47.802  1.00  0.00           C  
ATOM   1529  H6    C    48      21.693  22.468  48.127  1.00  0.00           H  
ATOM   1530  C5    C    48      23.240  23.825  48.549  1.00  0.00           C  
ATOM   1531  H5    C    48      22.823  24.145  49.493  1.00  0.00           H  
ATOM   1532  C4    C    48      24.504  24.296  48.021  1.00  0.00           C  
ATOM   1533  N4    C    48      25.123  25.243  48.631  1.00  0.00           N  
ATOM   1534  H41   C    48      26.059  25.528  48.379  1.00  0.00           H  
ATOM   1535  H42   C    48      24.914  25.509  49.583  1.00  0.00           H  
ATOM   1536  N3    C    48      25.070  23.886  46.954  1.00  0.00           N  
ATOM   1537  C2    C    48      24.414  22.948  46.152  1.00  0.00           C  
ATOM   1538  O2    C    48      24.768  22.696  44.970  1.00  0.00           O  
ATOM   1539  C3'   C    48      21.680  19.654  47.507  1.00  0.00           C  
ATOM   1540  H3'   C    48      21.837  20.249  48.407  1.00  0.00           H  
ATOM   1541  C2'   C    48      22.958  19.996  46.700  1.00  0.00           C  
ATOM   1542  H2'   C    48      23.811  20.221  47.340  1.00  0.00           H  
ATOM   1543  O2'   C    48      23.277  19.083  45.681  1.00  0.00           O  
ATOM   1544 HO2'   C    48      24.185  18.783  45.770  1.00  0.00           H  
ATOM   1545  O3'   C    48      21.624  18.346  47.811  1.00  0.00           O  
ATOM   1546  P     A    49      22.117  17.738  49.204  1.00  0.00           P  
ATOM   1547  OP1   A    49      21.571  16.355  49.197  1.00  0.00           O  
ATOM   1548  OP2   A    49      21.870  18.617  50.367  1.00  0.00           O  
ATOM   1549  O5'   A    49      23.723  17.668  49.043  1.00  0.00           O  
ATOM   1550  C5'   A    49      24.329  16.712  48.122  1.00  0.00           C  
ATOM   1551  H5'   A    49      23.619  16.550  47.312  1.00  0.00           H  
ATOM   1552 H5''   A    49      24.445  15.689  48.481  1.00  0.00           H  
ATOM   1553  C4'   A    49      25.679  17.050  47.513  1.00  0.00           C  
ATOM   1554  H4'   A    49      25.854  16.573  46.549  1.00  0.00           H  
ATOM   1555  O4'   A    49      25.592  18.432  47.162  1.00  0.00           O  
ATOM   1556  C1'   A    49      26.867  19.020  47.259  1.00  0.00           C  
ATOM   1557  H1'   A    49      27.208  19.577  46.387  1.00  0.00           H  
ATOM   1558  N9    A    49      26.815  20.104  48.320  1.00  0.00           N  
ATOM   1559  C8    A    49      25.791  20.382  49.188  1.00  0.00           C  
ATOM   1560  H8    A    49      24.917  19.764  49.331  1.00  0.00           H  
ATOM   1561  N7    A    49      25.905  21.536  49.809  1.00  0.00           N  
ATOM   1562  C5    A    49      27.214  21.884  49.483  1.00  0.00           C  
ATOM   1563  C6    A    49      28.047  22.943  49.750  1.00  0.00           C  
ATOM   1564  N6    A    49      27.742  23.951  50.608  1.00  0.00           N  
ATOM   1565  H61   A    49      28.451  24.657  50.743  1.00  0.00           H  
ATOM   1566  H62   A    49      26.932  23.860  51.205  1.00  0.00           H  
ATOM   1567  N1    A    49      29.274  23.047  49.258  1.00  0.00           N  
ATOM   1568  C2    A    49      29.677  22.131  48.416  1.00  0.00           C  
ATOM   1569  H2    A    49      30.627  22.300  47.932  1.00  0.00           H  
ATOM   1570  N3    A    49      28.966  21.079  47.969  1.00  0.00           N  
ATOM   1571  C4    A    49      27.753  21.004  48.549  1.00  0.00           C  
ATOM   1572  C3'   A    49      26.895  16.984  48.414  1.00  0.00           C  
ATOM   1573  H3'   A    49      26.556  17.422  49.352  1.00  0.00           H  
ATOM   1574  C2'   A    49      27.845  17.966  47.755  1.00  0.00           C  
ATOM   1575  H2'   A    49      28.579  18.342  48.468  1.00  0.00           H  
ATOM   1576  O2'   A    49      28.481  17.513  46.563  1.00  0.00           O  
ATOM   1577 HO2'   A    49      28.492  16.555  46.494  1.00  0.00           H  
ATOM   1578  O3'   A    49      27.509  15.664  48.422  1.00  0.00           O  
ATOM   1579  P     G    50      28.153  15.085  49.735  1.00  0.00           P  
ATOM   1580  OP1   G    50      28.365  13.655  49.554  1.00  0.00           O  
ATOM   1581  OP2   G    50      27.392  15.531  50.903  1.00  0.00           O  
ATOM   1582  O5'   G    50      29.553  15.805  49.803  1.00  0.00           O  
ATOM   1583  C5'   G    50      30.613  15.515  48.884  1.00  0.00           C  
ATOM   1584  H5'   G    50      30.338  15.620  47.835  1.00  0.00           H  
ATOM   1585 H5''   G    50      30.885  14.524  49.247  1.00  0.00           H  
ATOM   1586  C4'   G    50      31.729  16.580  49.105  1.00  0.00           C  
ATOM   1587  H4'   G    50      32.602  16.404  48.476  1.00  0.00           H  
ATOM   1588  O4'   G    50      31.122  17.866  48.790  1.00  0.00           O  
ATOM   1589  C1'   G    50      31.794  18.831  49.571  1.00  0.00           C  
ATOM   1590  H1'   G    50      32.152  19.541  48.824  1.00  0.00           H  
ATOM   1591  N9    G    50      30.911  19.613  50.492  1.00  0.00           N  
ATOM   1592  C8    G    50      29.716  19.318  51.048  1.00  0.00           C  
ATOM   1593  H8    G    50      29.142  18.472  50.703  1.00  0.00           H  
ATOM   1594  N7    G    50      29.206  20.183  51.839  1.00  0.00           N  
ATOM   1595  C5    G    50      30.267  21.189  51.948  1.00  0.00           C  
ATOM   1596  C6    G    50      30.475  22.448  52.676  1.00  0.00           C  
ATOM   1597  O6    G    50      29.633  22.998  53.339  1.00  0.00           O  
ATOM   1598  N1    G    50      31.769  22.932  52.607  1.00  0.00           N  
ATOM   1599  H1    G    50      32.102  23.702  53.170  1.00  0.00           H  
ATOM   1600  C2    G    50      32.700  22.375  51.820  1.00  0.00           C  
ATOM   1601  N2    G    50      33.917  22.876  51.972  1.00  0.00           N  
ATOM   1602  H21   G    50      34.240  23.412  52.764  1.00  0.00           H  
ATOM   1603  H22   G    50      34.618  22.361  51.458  1.00  0.00           H  
ATOM   1604  N3    G    50      32.511  21.366  51.071  1.00  0.00           N  
ATOM   1605  C4    G    50      31.303  20.762  51.137  1.00  0.00           C  
ATOM   1606  C3'   G    50      32.197  16.625  50.555  1.00  0.00           C  
ATOM   1607  H3'   G    50      31.423  16.715  51.316  1.00  0.00           H  
ATOM   1608  C2'   G    50      32.871  18.056  50.392  1.00  0.00           C  
ATOM   1609  H2'   G    50      32.913  18.529  51.373  1.00  0.00           H  
ATOM   1610  O2'   G    50      34.117  17.992  49.714  1.00  0.00           O  
ATOM   1611 HO2'   G    50      34.514  17.136  49.890  1.00  0.00           H  
ATOM   1612  O3'   G    50      33.100  15.675  50.878  1.00  0.00           O  
ATOM   1613  P     A    51      33.257  15.208  52.414  1.00  0.00           P  
ATOM   1614  OP1   A    51      34.284  14.177  52.477  1.00  0.00           O  
ATOM   1615  OP2   A    51      31.965  14.821  52.919  1.00  0.00           O  
ATOM   1616  O5'   A    51      33.647  16.506  53.282  1.00  0.00           O  
ATOM   1617  C5'   A    51      34.921  17.066  53.169  1.00  0.00           C  
ATOM   1618  H5'   A    51      35.101  17.239  52.108  1.00  0.00           H  
ATOM   1619 H5''   A    51      35.730  16.367  53.384  1.00  0.00           H  
ATOM   1620  C4'   A    51      35.243  18.355  53.834  1.00  0.00           C  
ATOM   1621  H4'   A    51      36.318  18.478  53.703  1.00  0.00           H  
ATOM   1622  O4'   A    51      34.445  19.440  53.380  1.00  0.00           O  
ATOM   1623  C1'   A    51      34.042  20.191  54.480  1.00  0.00           C  
ATOM   1624  H1'   A    51      34.189  21.270  54.431  1.00  0.00           H  
ATOM   1625  N9    A    51      32.546  20.070  54.616  1.00  0.00           N  
ATOM   1626  C8    A    51      31.770  19.104  54.078  1.00  0.00           C  
ATOM   1627  H8    A    51      32.188  18.381  53.394  1.00  0.00           H  
ATOM   1628  N7    A    51      30.483  19.134  54.469  1.00  0.00           N  
ATOM   1629  C5    A    51      30.409  20.324  55.210  1.00  0.00           C  
ATOM   1630  C6    A    51      29.394  20.965  55.972  1.00  0.00           C  
ATOM   1631  N6    A    51      28.113  20.658  55.944  1.00  0.00           N  
ATOM   1632  H61   A    51      27.385  21.210  56.375  1.00  0.00           H  
ATOM   1633  H62   A    51      27.832  19.859  55.394  1.00  0.00           H  
ATOM   1634  N1    A    51      29.668  22.119  56.626  1.00  0.00           N  
ATOM   1635  C2    A    51      30.881  22.629  56.377  1.00  0.00           C  
ATOM   1636  H2    A    51      31.042  23.608  56.805  1.00  0.00           H  
ATOM   1637  N3    A    51      31.926  22.092  55.760  1.00  0.00           N  
ATOM   1638  C4    A    51      31.658  20.927  55.232  1.00  0.00           C  
ATOM   1639  C3'   A    51      34.815  18.151  55.273  1.00  0.00           C  
ATOM   1640  H3'   A    51      33.830  17.696  55.363  1.00  0.00           H  
ATOM   1641  C2'   A    51      34.643  19.630  55.770  1.00  0.00           C  
ATOM   1642  H2'   A    51      33.915  19.598  56.581  1.00  0.00           H  
ATOM   1643  O2'   A    51      35.900  20.275  56.100  1.00  0.00           O  
ATOM   1644 HO2'   A    51      36.319  19.680  56.725  1.00  0.00           H  
ATOM   1645  O3'   A    51      35.865  17.527  55.979  1.00  0.00           O  
ATOM   1646  P     C    52      35.672  17.091  57.481  1.00  0.00           P  
ATOM   1647  OP1   C    52      36.657  16.003  57.858  1.00  0.00           O  
ATOM   1648  OP2   C    52      34.215  16.762  57.649  1.00  0.00           O  
ATOM   1649  O5'   C    52      35.858  18.424  58.345  1.00  0.00           O  
ATOM   1650  C5'   C    52      37.136  18.938  58.621  1.00  0.00           C  
ATOM   1651  H5'   C    52      37.465  19.423  57.702  1.00  0.00           H  
ATOM   1652 H5''   C    52      37.765  18.084  58.874  1.00  0.00           H  
ATOM   1653  C4'   C    52      37.181  19.942  59.762  1.00  0.00           C  
ATOM   1654  H4'   C    52      38.237  20.154  59.930  1.00  0.00           H  
ATOM   1655  O4'   C    52      36.457  21.152  59.387  1.00  0.00           O  
ATOM   1656  C1'   C    52      35.775  21.685  60.526  1.00  0.00           C  
ATOM   1657  H1'   C    52      36.183  22.666  60.767  1.00  0.00           H  
ATOM   1658  N1    C    52      34.319  21.826  60.311  1.00  0.00           N  
ATOM   1659  C6    C    52      33.627  21.094  59.386  1.00  0.00           C  
ATOM   1660  H6    C    52      33.987  20.185  58.927  1.00  0.00           H  
ATOM   1661  C5    C    52      32.333  21.505  59.026  1.00  0.00           C  
ATOM   1662  H5    C    52      31.927  20.793  58.322  1.00  0.00           H  
ATOM   1663  C4    C    52      31.822  22.620  59.714  1.00  0.00           C  
ATOM   1664  N4    C    52      30.642  22.971  59.529  1.00  0.00           N  
ATOM   1665  H41   C    52      30.056  23.470  60.183  1.00  0.00           H  
ATOM   1666  H42   C    52      30.156  22.413  58.842  1.00  0.00           H  
ATOM   1667  N3    C    52      32.504  23.341  60.584  1.00  0.00           N  
ATOM   1668  C2    C    52      33.720  22.907  60.914  1.00  0.00           C  
ATOM   1669  O2    C    52      34.231  23.411  61.904  1.00  0.00           O  
ATOM   1670  C3'   C    52      36.684  19.427  61.132  1.00  0.00           C  
ATOM   1671  H3'   C    52      35.822  18.771  61.011  1.00  0.00           H  
ATOM   1672  C2'   C    52      36.112  20.776  61.701  1.00  0.00           C  
ATOM   1673  H2'   C    52      35.254  20.575  62.342  1.00  0.00           H  
ATOM   1674  O2'   C    52      37.115  21.391  62.445  1.00  0.00           O  
ATOM   1675 HO2'   C    52      37.585  20.617  62.764  1.00  0.00           H  
ATOM   1676  O3'   C    52      37.803  18.918  61.852  1.00  0.00           O  
ATOM   1677  P     A    53      37.610  17.806  62.875  1.00  0.00           P  
ATOM   1678  OP1   A    53      38.803  17.612  63.682  1.00  0.00           O  
ATOM   1679  OP2   A    53      36.961  16.645  62.211  1.00  0.00           O  
ATOM   1680  O5'   A    53      36.429  18.414  63.792  1.00  0.00           O  
ATOM   1681  C5'   A    53      36.747  19.246  64.960  1.00  0.00           C  
ATOM   1682  H5'   A    53      37.303  20.092  64.556  1.00  0.00           H  
ATOM   1683 H5''   A    53      37.222  18.738  65.799  1.00  0.00           H  
ATOM   1684  C4'   A    53      35.444  19.632  65.524  1.00  0.00           C  
ATOM   1685  H4'   A    53      35.696  20.188  66.427  1.00  0.00           H  
ATOM   1686  O4'   A    53      34.725  20.414  64.613  1.00  0.00           O  
ATOM   1687  C1'   A    53      33.349  20.258  64.832  1.00  0.00           C  
ATOM   1688  H1'   A    53      32.839  21.121  65.260  1.00  0.00           H  
ATOM   1689  N9    A    53      32.742  19.673  63.597  1.00  0.00           N  
ATOM   1690  C8    A    53      33.094  18.615  62.765  1.00  0.00           C  
ATOM   1691  H8    A    53      33.839  17.881  63.036  1.00  0.00           H  
ATOM   1692  N7    A    53      32.387  18.512  61.688  1.00  0.00           N  
ATOM   1693  C5    A    53      31.467  19.504  61.790  1.00  0.00           C  
ATOM   1694  C6    A    53      30.297  19.871  61.084  1.00  0.00           C  
ATOM   1695  N6    A    53      30.160  19.370  59.847  1.00  0.00           N  
ATOM   1696  H61   A    53      29.350  19.677  59.328  1.00  0.00           H  
ATOM   1697  H62   A    53      30.809  18.672  59.514  1.00  0.00           H  
ATOM   1698  N1    A    53      29.505  20.881  61.516  1.00  0.00           N  
ATOM   1699  C2    A    53      29.757  21.415  62.679  1.00  0.00           C  
ATOM   1700  H2    A    53      29.066  22.209  62.919  1.00  0.00           H  
ATOM   1701  N3    A    53      30.793  21.130  63.499  1.00  0.00           N  
ATOM   1702  C4    A    53      31.629  20.187  63.005  1.00  0.00           C  
ATOM   1703  C3'   A    53      34.531  18.481  65.987  1.00  0.00           C  
ATOM   1704  H3'   A    53      34.499  17.671  65.259  1.00  0.00           H  
ATOM   1705  C2'   A    53      33.165  19.210  65.929  1.00  0.00           C  
ATOM   1706  H2'   A    53      32.476  18.434  65.594  1.00  0.00           H  
ATOM   1707  O2'   A    53      32.831  19.851  67.201  1.00  0.00           O  
ATOM   1708 HO2'   A    53      33.318  19.370  67.874  1.00  0.00           H  
ATOM   1709  O3'   A    53      34.764  17.882  67.280  1.00  0.00           O  
ATOM   1710  P     C    54      34.169  16.417  67.591  1.00  0.00           P  
ATOM   1711  OP1   C    54      34.608  15.963  68.904  1.00  0.00           O  
ATOM   1712  OP2   C    54      34.616  15.591  66.437  1.00  0.00           O  
ATOM   1713  O5'   C    54      32.615  16.526  67.507  1.00  0.00           O  
ATOM   1714  C5'   C    54      31.856  16.813  68.685  1.00  0.00           C  
ATOM   1715  H5'   C    54      32.142  17.797  69.057  1.00  0.00           H  
ATOM   1716 H5''   C    54      32.009  16.068  69.466  1.00  0.00           H  
ATOM   1717  C4'   C    54      30.404  16.917  68.306  1.00  0.00           C  
ATOM   1718  H4'   C    54      29.845  17.259  69.177  1.00  0.00           H  
ATOM   1719  O4'   C    54      30.277  17.751  67.176  1.00  0.00           O  
ATOM   1720  C1'   C    54      28.992  17.486  66.694  1.00  0.00           C  
ATOM   1721  H1'   C    54      28.294  18.200  67.130  1.00  0.00           H  
ATOM   1722  N1    C    54      29.064  17.385  65.206  1.00  0.00           N  
ATOM   1723  C6    C    54      30.219  16.889  64.562  1.00  0.00           C  
ATOM   1724  H6    C    54      31.051  16.511  65.138  1.00  0.00           H  
ATOM   1725  C5    C    54      30.198  16.681  63.225  1.00  0.00           C  
ATOM   1726  H5    C    54      31.108  16.281  62.803  1.00  0.00           H  
ATOM   1727  C4    C    54      28.937  16.938  62.516  1.00  0.00           C  
ATOM   1728  N4    C    54      28.825  16.570  61.278  1.00  0.00           N  
ATOM   1729  H41   C    54      28.070  16.994  60.757  1.00  0.00           H  
ATOM   1730  H42   C    54      29.452  15.867  60.914  1.00  0.00           H  
ATOM   1731  N3    C    54      27.997  17.648  63.106  1.00  0.00           N  
ATOM   1732  C2    C    54      28.064  17.904  64.412  1.00  0.00           C  
ATOM   1733  O2    C    54      27.116  18.493  64.853  1.00  0.00           O  
ATOM   1734  C3'   C    54      29.856  15.519  67.903  1.00  0.00           C  
ATOM   1735  H3'   C    54      30.584  15.144  67.183  1.00  0.00           H  
ATOM   1736  C2'   C    54      28.606  16.033  67.196  1.00  0.00           C  
ATOM   1737  H2'   C    54      28.366  15.307  66.419  1.00  0.00           H  
ATOM   1738  O2'   C    54      27.406  16.082  68.084  1.00  0.00           O  
ATOM   1739 HO2'   C    54      26.664  16.070  67.475  1.00  0.00           H  
ATOM   1740  O3'   C    54      29.610  14.666  69.013  1.00  0.00           O  
ATOM   1741  P     U    55      29.695  13.038  68.914  1.00  0.00           P  
ATOM   1742  OP1   U    55      29.909  12.474  70.287  1.00  0.00           O  
ATOM   1743  OP2   U    55      30.632  12.701  67.829  1.00  0.00           O  
ATOM   1744  O5'   U    55      28.183  12.653  68.398  1.00  0.00           O  
ATOM   1745  C5'   U    55      27.832  12.231  67.137  1.00  0.00           C  
ATOM   1746  H5'   U    55      28.313  11.282  66.899  1.00  0.00           H  
ATOM   1747 H5''   U    55      28.181  13.029  66.482  1.00  0.00           H  
ATOM   1748  C4'   U    55      26.398  11.890  67.098  1.00  0.00           C  
ATOM   1749  H4'   U    55      26.102  11.132  66.373  1.00  0.00           H  
ATOM   1750  O4'   U    55      26.017  11.268  68.305  1.00  0.00           O  
ATOM   1751  C1'   U    55      24.893  11.807  68.952  1.00  0.00           C  
ATOM   1752  H1'   U    55      24.115  11.058  68.802  1.00  0.00           H  
ATOM   1753  N1    U    55      25.018  12.127  70.377  1.00  0.00           N  
ATOM   1754  C6    U    55      25.905  13.108  70.817  1.00  0.00           C  
ATOM   1755  H6    U    55      26.452  13.686  70.087  1.00  0.00           H  
ATOM   1756  C5    U    55      26.032  13.320  72.139  1.00  0.00           C  
ATOM   1757  H5    U    55      26.663  14.121  72.496  1.00  0.00           H  
ATOM   1758  C4    U    55      25.304  12.595  73.135  1.00  0.00           C  
ATOM   1759  O4    U    55      25.416  12.747  74.356  1.00  0.00           O  
ATOM   1760  N3    U    55      24.507  11.590  72.615  1.00  0.00           N  
ATOM   1761  H3    U    55      24.127  10.930  73.278  1.00  0.00           H  
ATOM   1762  C2    U    55      24.239  11.385  71.254  1.00  0.00           C  
ATOM   1763  O2    U    55      23.438  10.520  70.877  1.00  0.00           O  
ATOM   1764  C3'   U    55      25.596  13.220  67.157  1.00  0.00           C  
ATOM   1765  H3'   U    55      26.208  13.939  67.701  1.00  0.00           H  
ATOM   1766  C2'   U    55      24.406  12.941  68.034  1.00  0.00           C  
ATOM   1767  H2'   U    55      24.117  13.833  68.589  1.00  0.00           H  
ATOM   1768  O2'   U    55      23.286  12.466  67.212  1.00  0.00           O  
ATOM   1769 HO2'   U    55      23.549  11.804  66.568  1.00  0.00           H  
ATOM   1770  O3'   U    55      25.293  13.633  65.818  1.00  0.00           O  
ATOM   1771  P     G    56      24.945  15.198  65.509  1.00  0.00           P  
ATOM   1772  OP1   G    56      25.696  15.654  64.276  1.00  0.00           O  
ATOM   1773  OP2   G    56      25.060  16.016  66.698  1.00  0.00           O  
ATOM   1774  O5'   G    56      23.400  15.256  65.025  1.00  0.00           O  
ATOM   1775  C5'   G    56      22.884  14.340  64.122  1.00  0.00           C  
ATOM   1776  H5'   G    56      22.883  13.389  64.655  1.00  0.00           H  
ATOM   1777 H5''   G    56      23.528  14.327  63.242  1.00  0.00           H  
ATOM   1778  C4'   G    56      21.438  14.834  63.783  1.00  0.00           C  
ATOM   1779  H4'   G    56      20.881  14.073  63.236  1.00  0.00           H  
ATOM   1780  O4'   G    56      20.623  15.072  64.905  1.00  0.00           O  
ATOM   1781  C1'   G    56      19.815  16.178  64.616  1.00  0.00           C  
ATOM   1782  H1'   G    56      18.794  16.021  64.965  1.00  0.00           H  
ATOM   1783  N9    G    56      20.193  17.281  65.537  1.00  0.00           N  
ATOM   1784  C8    G    56      21.396  17.499  66.198  1.00  0.00           C  
ATOM   1785  H8    G    56      22.201  16.779  66.204  1.00  0.00           H  
ATOM   1786  N7    G    56      21.455  18.610  66.883  1.00  0.00           N  
ATOM   1787  C5    G    56      20.177  19.266  66.614  1.00  0.00           C  
ATOM   1788  C6    G    56      19.655  20.506  66.931  1.00  0.00           C  
ATOM   1789  O6    G    56      20.150  21.453  67.602  1.00  0.00           O  
ATOM   1790  N1    G    56      18.395  20.793  66.409  1.00  0.00           N  
ATOM   1791  H1    G    56      17.877  21.643  66.582  1.00  0.00           H  
ATOM   1792  C2    G    56      17.754  20.011  65.557  1.00  0.00           C  
ATOM   1793  N2    G    56      16.710  20.562  65.034  1.00  0.00           N  
ATOM   1794  H21   G    56      16.457  21.512  65.263  1.00  0.00           H  
ATOM   1795  H22   G    56      16.296  20.161  64.205  1.00  0.00           H  
ATOM   1796  N3    G    56      18.265  18.835  65.104  1.00  0.00           N  
ATOM   1797  C4    G    56      19.427  18.473  65.756  1.00  0.00           C  
ATOM   1798  C3'   G    56      21.445  16.143  62.970  1.00  0.00           C  
ATOM   1799  H3'   G    56      22.137  16.875  63.388  1.00  0.00           H  
ATOM   1800  C2'   G    56      19.979  16.542  63.146  1.00  0.00           C  
ATOM   1801  H2'   G    56      19.816  17.601  62.948  1.00  0.00           H  
ATOM   1802  O2'   G    56      19.083  15.755  62.391  1.00  0.00           O  
ATOM   1803 HO2'   G    56      19.171  14.822  62.596  1.00  0.00           H  
ATOM   1804  O3'   G    56      21.791  15.903  61.619  1.00  0.00           O  
ATOM   1805  P     A    57      22.416  17.035  60.671  1.00  0.00           P  
ATOM   1806  OP1   A    57      22.541  16.616  59.202  1.00  0.00           O  
ATOM   1807  OP2   A    57      23.645  17.594  61.347  1.00  0.00           O  
ATOM   1808  O5'   A    57      21.308  18.144  60.642  1.00  0.00           O  
ATOM   1809  C5'   A    57      20.224  18.095  59.849  1.00  0.00           C  
ATOM   1810  H5'   A    57      19.617  17.197  59.970  1.00  0.00           H  
ATOM   1811 H5''   A    57      20.604  18.160  58.829  1.00  0.00           H  
ATOM   1812  C4'   A    57      19.412  19.358  60.167  1.00  0.00           C  
ATOM   1813  H4'   A    57      18.566  19.287  59.484  1.00  0.00           H  
ATOM   1814  O4'   A    57      19.018  19.405  61.549  1.00  0.00           O  
ATOM   1815  C1'   A    57      19.129  20.758  62.039  1.00  0.00           C  
ATOM   1816  H1'   A    57      18.203  21.038  62.541  1.00  0.00           H  
ATOM   1817  N9    A    57      20.273  20.953  62.941  1.00  0.00           N  
ATOM   1818  C8    A    57      21.434  20.280  63.143  1.00  0.00           C  
ATOM   1819  H8    A    57      21.715  19.438  62.528  1.00  0.00           H  
ATOM   1820  N7    A    57      22.202  20.794  64.074  1.00  0.00           N  
ATOM   1821  C5    A    57      21.557  21.940  64.465  1.00  0.00           C  
ATOM   1822  C6    A    57      21.835  23.064  65.289  1.00  0.00           C  
ATOM   1823  N6    A    57      23.043  23.307  65.867  1.00  0.00           N  
ATOM   1824  H61   A    57      23.202  24.212  66.286  1.00  0.00           H  
ATOM   1825  H62   A    57      23.586  22.500  66.139  1.00  0.00           H  
ATOM   1826  N1    A    57      20.924  24.068  65.291  1.00  0.00           N  
ATOM   1827  C2    A    57      19.813  24.002  64.556  1.00  0.00           C  
ATOM   1828  H2    A    57      19.142  24.848  64.571  1.00  0.00           H  
ATOM   1829  N3    A    57      19.444  22.966  63.838  1.00  0.00           N  
ATOM   1830  C4    A    57      20.407  22.039  63.791  1.00  0.00           C  
ATOM   1831  C3'   A    57      20.196  20.662  59.867  1.00  0.00           C  
ATOM   1832  H3'   A    57      21.187  20.541  60.303  1.00  0.00           H  
ATOM   1833  C2'   A    57      19.402  21.573  60.777  1.00  0.00           C  
ATOM   1834  H2'   A    57      19.978  22.491  60.894  1.00  0.00           H  
ATOM   1835  O2'   A    57      18.177  21.943  60.295  1.00  0.00           O  
ATOM   1836 HO2'   A    57      17.999  22.833  60.606  1.00  0.00           H  
ATOM   1837  O3'   A    57      20.167  21.089  58.512  1.00  0.00           O  
ATOM   1838  P     U    58      21.307  22.078  58.105  1.00  0.00           P  
ATOM   1839  OP1   U    58      21.197  22.434  56.676  1.00  0.00           O  
ATOM   1840  OP2   U    58      22.582  21.405  58.476  1.00  0.00           O  
ATOM   1841  O5'   U    58      21.184  23.318  59.025  1.00  0.00           O  
ATOM   1842  C5'   U    58      20.322  24.413  58.698  1.00  0.00           C  
ATOM   1843  H5'   U    58      19.288  24.073  58.764  1.00  0.00           H  
ATOM   1844 H5''   U    58      20.564  24.645  57.661  1.00  0.00           H  
ATOM   1845  C4'   U    58      20.611  25.530  59.725  1.00  0.00           C  
ATOM   1846  H4'   U    58      19.860  26.311  59.603  1.00  0.00           H  
ATOM   1847  O4'   U    58      20.708  25.193  61.093  1.00  0.00           O  
ATOM   1848  C1'   U    58      21.735  25.956  61.772  1.00  0.00           C  
ATOM   1849  H1'   U    58      21.446  26.370  62.738  1.00  0.00           H  
ATOM   1850  N1    U    58      22.990  25.148  62.210  1.00  0.00           N  
ATOM   1851  C6    U    58      23.003  23.809  62.016  1.00  0.00           C  
ATOM   1852  H6    U    58      22.234  23.333  61.426  1.00  0.00           H  
ATOM   1853  C5    U    58      24.119  23.111  62.355  1.00  0.00           C  
ATOM   1854  H5    U    58      24.336  22.108  62.018  1.00  0.00           H  
ATOM   1855  C4    U    58      25.212  23.754  63.099  1.00  0.00           C  
ATOM   1856  O4    U    58      26.213  23.198  63.552  1.00  0.00           O  
ATOM   1857  N3    U    58      25.065  25.039  63.231  1.00  0.00           N  
ATOM   1858  H3    U    58      25.742  25.395  63.890  1.00  0.00           H  
ATOM   1859  C2    U    58      23.943  25.778  62.923  1.00  0.00           C  
ATOM   1860  O2    U    58      23.829  26.949  63.246  1.00  0.00           O  
ATOM   1861  C3'   U    58      21.949  26.144  59.372  1.00  0.00           C  
ATOM   1862  H3'   U    58      22.732  25.408  59.193  1.00  0.00           H  
ATOM   1863  C2'   U    58      22.315  26.897  60.660  1.00  0.00           C  
ATOM   1864  H2'   U    58      23.402  26.923  60.727  1.00  0.00           H  
ATOM   1865  O2'   U    58      21.738  28.174  60.926  1.00  0.00           O  
ATOM   1866 HO2'   U    58      21.294  28.440  60.118  1.00  0.00           H  
ATOM   1867  O3'   U    58      21.886  26.973  58.180  1.00  0.00           O  
ATOM   1868  P     C    59      23.055  27.266  57.184  1.00  0.00           P  
ATOM   1869  OP1   C    59      22.653  28.359  56.304  1.00  0.00           O  
ATOM   1870  OP2   C    59      23.479  26.011  56.546  1.00  0.00           O  
ATOM   1871  O5'   C    59      24.374  27.713  58.016  1.00  0.00           O  
ATOM   1872  C5'   C    59      24.654  29.043  58.526  1.00  0.00           C  
ATOM   1873  H5'   C    59      23.753  29.486  58.953  1.00  0.00           H  
ATOM   1874 H5''   C    59      25.002  29.723  57.749  1.00  0.00           H  
ATOM   1875  C4'   C    59      25.785  29.023  59.516  1.00  0.00           C  
ATOM   1876  H4'   C    59      25.988  30.021  59.905  1.00  0.00           H  
ATOM   1877  O4'   C    59      25.680  28.120  60.598  1.00  0.00           O  
ATOM   1878  C1'   C    59      26.987  27.620  60.937  1.00  0.00           C  
ATOM   1879  H1'   C    59      27.222  27.898  61.964  1.00  0.00           H  
ATOM   1880  N1    C    59      26.954  26.115  60.727  1.00  0.00           N  
ATOM   1881  C6    C    59      26.034  25.559  59.863  1.00  0.00           C  
ATOM   1882  H6    C    59      25.186  26.110  59.486  1.00  0.00           H  
ATOM   1883  C5    C    59      26.165  24.283  59.508  1.00  0.00           C  
ATOM   1884  H5    C    59      25.298  23.932  58.969  1.00  0.00           H  
ATOM   1885  C4    C    59      27.248  23.533  60.105  1.00  0.00           C  
ATOM   1886  N4    C    59      27.289  22.198  60.009  1.00  0.00           N  
ATOM   1887  H41   C    59      27.971  21.696  60.558  1.00  0.00           H  
ATOM   1888  H42   C    59      26.700  21.739  59.328  1.00  0.00           H  
ATOM   1889  N3    C    59      28.070  24.085  61.002  1.00  0.00           N  
ATOM   1890  C2    C    59      28.008  25.383  61.285  1.00  0.00           C  
ATOM   1891  O2    C    59      28.856  25.822  61.986  1.00  0.00           O  
ATOM   1892  C3'   C    59      27.036  28.664  58.821  1.00  0.00           C  
ATOM   1893  H3'   C    59      26.740  27.767  58.277  1.00  0.00           H  
ATOM   1894  C2'   C    59      27.909  28.325  60.036  1.00  0.00           C  
ATOM   1895  H2'   C    59      28.808  27.806  59.704  1.00  0.00           H  
ATOM   1896  O2'   C    59      28.410  29.410  60.744  1.00  0.00           O  
ATOM   1897 HO2'   C    59      29.148  29.064  61.251  1.00  0.00           H  
ATOM   1898  O3'   C    59      27.478  29.675  57.929  1.00  0.00           O  
ATOM   1899  P     A    60      28.687  29.463  57.046  1.00  0.00           P  
ATOM   1900  OP1   A    60      28.644  30.627  56.154  1.00  0.00           O  
ATOM   1901  OP2   A    60      28.457  28.140  56.430  1.00  0.00           O  
ATOM   1902  O5'   A    60      30.043  29.377  57.797  1.00  0.00           O  
ATOM   1903  C5'   A    60      30.506  30.558  58.496  1.00  0.00           C  
ATOM   1904  H5'   A    60      29.756  30.801  59.249  1.00  0.00           H  
ATOM   1905 H5''   A    60      30.500  31.423  57.833  1.00  0.00           H  
ATOM   1906  C4'   A    60      31.841  30.300  59.100  1.00  0.00           C  
ATOM   1907  H4'   A    60      32.123  31.159  59.708  1.00  0.00           H  
ATOM   1908  O4'   A    60      31.897  29.127  59.923  1.00  0.00           O  
ATOM   1909  C1'   A    60      33.129  28.461  59.811  1.00  0.00           C  
ATOM   1910  H1'   A    60      33.528  28.238  60.800  1.00  0.00           H  
ATOM   1911  N9    A    60      33.092  27.116  59.071  1.00  0.00           N  
ATOM   1912  C8    A    60      32.094  26.610  58.267  1.00  0.00           C  
ATOM   1913  H8    A    60      31.164  27.145  58.143  1.00  0.00           H  
ATOM   1914  N7    A    60      32.427  25.483  57.715  1.00  0.00           N  
ATOM   1915  C5    A    60      33.726  25.223  58.208  1.00  0.00           C  
ATOM   1916  C6    A    60      34.690  24.238  58.023  1.00  0.00           C  
ATOM   1917  N6    A    60      34.641  23.299  57.117  1.00  0.00           N  
ATOM   1918  H61   A    60      35.351  22.583  57.168  1.00  0.00           H  
ATOM   1919  H62   A    60      33.799  23.250  56.562  1.00  0.00           H  
ATOM   1920  N1    A    60      35.814  24.213  58.655  1.00  0.00           N  
ATOM   1921  C2    A    60      36.123  25.198  59.486  1.00  0.00           C  
ATOM   1922  H2    A    60      36.886  24.957  60.211  1.00  0.00           H  
ATOM   1923  N3    A    60      35.332  26.267  59.864  1.00  0.00           N  
ATOM   1924  C4    A    60      34.168  26.192  59.039  1.00  0.00           C  
ATOM   1925  C3'   A    60      33.038  30.166  58.229  1.00  0.00           C  
ATOM   1926  H3'   A    60      32.940  29.479  57.388  1.00  0.00           H  
ATOM   1927  C2'   A    60      34.062  29.411  59.077  1.00  0.00           C  
ATOM   1928  H2'   A    60      34.831  28.894  58.503  1.00  0.00           H  
ATOM   1929  O2'   A    60      34.790  30.197  60.001  1.00  0.00           O  
ATOM   1930 HO2'   A    60      34.264  30.610  60.690  1.00  0.00           H  
ATOM   1931  O3'   A    60      33.510  31.448  57.923  1.00  0.00           O  
ATOM   1932  P     C    61      33.987  31.781  56.397  1.00  0.00           P  
ATOM   1933  OP1   C    61      34.861  32.974  56.446  1.00  0.00           O  
ATOM   1934  OP2   C    61      32.774  31.862  55.536  1.00  0.00           O  
ATOM   1935  O5'   C    61      34.803  30.464  55.883  1.00  0.00           O  
ATOM   1936  C5'   C    61      36.133  30.265  56.160  1.00  0.00           C  
ATOM   1937  H5'   C    61      36.250  30.126  57.235  1.00  0.00           H  
ATOM   1938 H5''   C    61      36.615  31.186  55.830  1.00  0.00           H  
ATOM   1939  C4'   C    61      36.615  28.948  55.569  1.00  0.00           C  
ATOM   1940  H4'   C    61      37.671  28.960  55.836  1.00  0.00           H  
ATOM   1941  O4'   C    61      35.903  27.849  56.175  1.00  0.00           O  
ATOM   1942  C1'   C    61      35.501  26.884  55.185  1.00  0.00           C  
ATOM   1943  H1'   C    61      35.931  25.972  55.598  1.00  0.00           H  
ATOM   1944  N1    C    61      34.038  26.644  54.987  1.00  0.00           N  
ATOM   1945  C6    C    61      33.146  27.634  55.136  1.00  0.00           C  
ATOM   1946  H6    C    61      33.517  28.632  55.319  1.00  0.00           H  
ATOM   1947  C5    C    61      31.847  27.414  54.944  1.00  0.00           C  
ATOM   1948  H5    C    61      31.063  28.139  55.103  1.00  0.00           H  
ATOM   1949  C4    C    61      31.458  26.070  54.562  1.00  0.00           C  
ATOM   1950  N4    C    61      30.187  25.811  54.552  1.00  0.00           N  
ATOM   1951  H41   C    61      29.924  24.901  54.200  1.00  0.00           H  
ATOM   1952  H42   C    61      29.555  26.551  54.819  1.00  0.00           H  
ATOM   1953  N3    C    61      32.297  25.123  54.368  1.00  0.00           N  
ATOM   1954  C2    C    61      33.578  25.391  54.625  1.00  0.00           C  
ATOM   1955  O2    C    61      34.337  24.481  54.338  1.00  0.00           O  
ATOM   1956  C3'   C    61      36.250  28.782  54.129  1.00  0.00           C  
ATOM   1957  H3'   C    61      35.255  29.160  53.894  1.00  0.00           H  
ATOM   1958  C2'   C    61      36.224  27.311  53.912  1.00  0.00           C  
ATOM   1959  H2'   C    61      35.609  27.077  53.042  1.00  0.00           H  
ATOM   1960  O2'   C    61      37.478  26.614  53.800  1.00  0.00           O  
ATOM   1961 HO2'   C    61      38.149  27.044  54.335  1.00  0.00           H  
ATOM   1962  O3'   C    61      37.149  29.518  53.314  1.00  0.00           O  
ATOM   1963  P     U    62      36.649  30.194  51.967  1.00  0.00           P  
ATOM   1964  OP1   U    62      37.876  30.754  51.370  1.00  0.00           O  
ATOM   1965  OP2   U    62      35.429  31.096  52.177  1.00  0.00           O  
ATOM   1966  O5'   U    62      36.231  28.944  51.066  1.00  0.00           O  
ATOM   1967  C5'   U    62      37.245  28.036  50.645  1.00  0.00           C  
ATOM   1968  H5'   U    62      37.714  27.678  51.562  1.00  0.00           H  
ATOM   1969 H5''   U    62      38.028  28.513  50.056  1.00  0.00           H  
ATOM   1970  C4'   U    62      36.597  26.897  49.869  1.00  0.00           C  
ATOM   1971  H4'   U    62      37.307  26.113  49.603  1.00  0.00           H  
ATOM   1972  O4'   U    62      35.598  26.148  50.562  1.00  0.00           O  
ATOM   1973  C1'   U    62      34.640  25.579  49.607  1.00  0.00           C  
ATOM   1974  H1'   U    62      34.765  24.501  49.510  1.00  0.00           H  
ATOM   1975  N1    U    62      33.179  25.864  49.973  1.00  0.00           N  
ATOM   1976  C6    U    62      32.913  26.864  50.872  1.00  0.00           C  
ATOM   1977  H6    U    62      33.753  27.494  51.125  1.00  0.00           H  
ATOM   1978  C5    U    62      31.707  27.018  51.458  1.00  0.00           C  
ATOM   1979  H5    U    62      31.566  27.813  52.176  1.00  0.00           H  
ATOM   1980  C4    U    62      30.637  26.156  51.092  1.00  0.00           C  
ATOM   1981  O4    U    62      29.492  26.326  51.507  1.00  0.00           O  
ATOM   1982  N3    U    62      30.973  25.155  50.181  1.00  0.00           N  
ATOM   1983  H3    U    62      30.363  24.378  49.970  1.00  0.00           H  
ATOM   1984  C2    U    62      32.204  24.963  49.573  1.00  0.00           C  
ATOM   1985  O2    U    62      32.411  24.023  48.856  1.00  0.00           O  
ATOM   1986  C3'   U    62      35.917  27.430  48.687  1.00  0.00           C  
ATOM   1987  H3'   U    62      35.216  28.233  48.911  1.00  0.00           H  
ATOM   1988  C2'   U    62      35.041  26.219  48.304  1.00  0.00           C  
ATOM   1989  H2'   U    62      34.164  26.491  47.717  1.00  0.00           H  
ATOM   1990  O2'   U    62      35.857  25.303  47.595  1.00  0.00           O  
ATOM   1991 HO2'   U    62      36.537  25.743  47.080  1.00  0.00           H  
ATOM   1992  O3'   U    62      36.866  27.732  47.593  1.00  0.00           O  
ATOM   1993  P     G    63      36.546  28.602  46.357  1.00  0.00           P  
ATOM   1994  OP1   G    63      37.834  28.614  45.561  1.00  0.00           O  
ATOM   1995  OP2   G    63      35.890  29.848  46.793  1.00  0.00           O  
ATOM   1996  O5'   G    63      35.451  27.957  45.352  1.00  0.00           O  
ATOM   1997  C5'   G    63      35.819  26.830  44.584  1.00  0.00           C  
ATOM   1998  H5'   G    63      36.507  26.200  45.147  1.00  0.00           H  
ATOM   1999 H5''   G    63      36.487  27.111  43.769  1.00  0.00           H  
ATOM   2000  C4'   G    63      34.696  25.924  44.084  1.00  0.00           C  
ATOM   2001  H4'   G    63      35.250  25.056  43.727  1.00  0.00           H  
ATOM   2002  O4'   G    63      33.955  25.507  45.196  1.00  0.00           O  
ATOM   2003  C1'   G    63      32.637  25.233  44.823  1.00  0.00           C  
ATOM   2004  H1'   G    63      32.364  24.178  44.778  1.00  0.00           H  
ATOM   2005  N9    G    63      31.630  25.794  45.678  1.00  0.00           N  
ATOM   2006  C8    G    63      31.713  26.883  46.603  1.00  0.00           C  
ATOM   2007  H8    G    63      32.526  27.587  46.691  1.00  0.00           H  
ATOM   2008  N7    G    63      30.668  26.950  47.332  1.00  0.00           N  
ATOM   2009  C5    G    63      29.798  25.964  46.935  1.00  0.00           C  
ATOM   2010  C6    G    63      28.475  25.681  47.357  1.00  0.00           C  
ATOM   2011  O6    G    63      27.825  26.289  48.177  1.00  0.00           O  
ATOM   2012  N1    G    63      27.813  24.797  46.584  1.00  0.00           N  
ATOM   2013  H1    G    63      26.807  24.735  46.652  1.00  0.00           H  
ATOM   2014  C2    G    63      28.458  24.153  45.544  1.00  0.00           C  
ATOM   2015  N2    G    63      27.798  23.137  45.006  1.00  0.00           N  
ATOM   2016  H21   G    63      26.860  22.917  45.309  1.00  0.00           H  
ATOM   2017  H22   G    63      28.305  22.746  44.226  1.00  0.00           H  
ATOM   2018  N3    G    63      29.730  24.276  45.207  1.00  0.00           N  
ATOM   2019  C4    G    63      30.383  25.249  45.932  1.00  0.00           C  
ATOM   2020  C3'   G    63      33.717  26.482  43.018  1.00  0.00           C  
ATOM   2021  H3'   G    63      33.644  27.557  43.184  1.00  0.00           H  
ATOM   2022  C2'   G    63      32.430  25.804  43.367  1.00  0.00           C  
ATOM   2023  H2'   G    63      31.569  26.472  43.370  1.00  0.00           H  
ATOM   2024  O2'   G    63      32.155  24.808  42.512  1.00  0.00           O  
ATOM   2025 HO2'   G    63      32.212  25.138  41.613  1.00  0.00           H  
ATOM   2026  O3'   G    63      34.226  26.351  41.745  1.00  0.00           O  
ATOM   2027  P     U    64      33.735  27.188  40.517  1.00  0.00           P  
ATOM   2028  OP1   U    64      34.678  26.935  39.324  1.00  0.00           O  
ATOM   2029  OP2   U    64      33.622  28.594  41.030  1.00  0.00           O  
ATOM   2030  O5'   U    64      32.247  26.614  40.192  1.00  0.00           O  
ATOM   2031  C5'   U    64      32.054  25.670  39.212  1.00  0.00           C  
ATOM   2032  H5'   U    64      32.721  24.831  39.410  1.00  0.00           H  
ATOM   2033 H5''   U    64      32.466  26.096  38.297  1.00  0.00           H  
ATOM   2034  C4'   U    64      30.666  25.184  38.955  1.00  0.00           C  
ATOM   2035  H4'   U    64      30.721  24.503  38.107  1.00  0.00           H  
ATOM   2036  O4'   U    64      30.033  24.548  40.122  1.00  0.00           O  
ATOM   2037  C1'   U    64      28.664  24.896  40.174  1.00  0.00           C  
ATOM   2038  H1'   U    64      28.079  23.981  40.263  1.00  0.00           H  
ATOM   2039  N1    U    64      28.375  25.648  41.456  1.00  0.00           N  
ATOM   2040  C6    U    64      29.230  26.564  41.961  1.00  0.00           C  
ATOM   2041  H6    U    64      30.103  26.902  41.422  1.00  0.00           H  
ATOM   2042  C5    U    64      29.059  27.191  43.111  1.00  0.00           C  
ATOM   2043  H5    U    64      29.606  28.067  43.430  1.00  0.00           H  
ATOM   2044  C4    U    64      27.759  26.909  43.803  1.00  0.00           C  
ATOM   2045  O4    U    64      27.415  27.534  44.846  1.00  0.00           O  
ATOM   2046  N3    U    64      26.885  26.064  43.207  1.00  0.00           N  
ATOM   2047  H3    U    64      25.960  26.013  43.610  1.00  0.00           H  
ATOM   2048  C2    U    64      27.139  25.408  42.057  1.00  0.00           C  
ATOM   2049  O2    U    64      26.172  24.822  41.511  1.00  0.00           O  
ATOM   2050  C3'   U    64      29.752  26.312  38.436  1.00  0.00           C  
ATOM   2051  H3'   U    64      30.001  27.222  38.982  1.00  0.00           H  
ATOM   2052  C2'   U    64      28.439  25.707  38.905  1.00  0.00           C  
ATOM   2053  H2'   U    64      27.612  26.410  39.003  1.00  0.00           H  
ATOM   2054  O2'   U    64      28.169  24.635  37.998  1.00  0.00           O  
ATOM   2055 HO2'   U    64      28.641  24.895  37.204  1.00  0.00           H  
ATOM   2056  O3'   U    64      29.767  26.507  37.030  1.00  0.00           O  
ATOM   2057  P     G    65      28.924  27.817  36.363  1.00  0.00           P  
ATOM   2058  OP1   G    65      29.115  27.697  34.941  1.00  0.00           O  
ATOM   2059  OP2   G    65      29.289  29.042  37.038  1.00  0.00           O  
ATOM   2060  O5'   G    65      27.401  27.584  36.710  1.00  0.00           O  
ATOM   2061  C5'   G    65      26.574  26.836  35.940  1.00  0.00           C  
ATOM   2062  H5'   G    65      26.944  25.811  35.963  1.00  0.00           H  
ATOM   2063 H5''   G    65      26.604  27.427  35.025  1.00  0.00           H  
ATOM   2064  C4'   G    65      25.098  26.763  36.320  1.00  0.00           C  
ATOM   2065  H4'   G    65      24.722  26.007  35.631  1.00  0.00           H  
ATOM   2066  O4'   G    65      25.077  26.233  37.669  1.00  0.00           O  
ATOM   2067  C1'   G    65      24.091  26.879  38.486  1.00  0.00           C  
ATOM   2068  H1'   G    65      23.401  26.201  38.987  1.00  0.00           H  
ATOM   2069  N9    G    65      24.559  27.797  39.600  1.00  0.00           N  
ATOM   2070  C8    G    65      25.632  28.660  39.617  1.00  0.00           C  
ATOM   2071  H8    G    65      26.347  28.850  38.830  1.00  0.00           H  
ATOM   2072  N7    G    65      25.779  29.184  40.776  1.00  0.00           N  
ATOM   2073  C5    G    65      24.703  28.814  41.560  1.00  0.00           C  
ATOM   2074  C6    G    65      24.289  29.130  42.907  1.00  0.00           C  
ATOM   2075  O6    G    65      25.037  29.621  43.752  1.00  0.00           O  
ATOM   2076  N1    G    65      22.953  28.922  43.147  1.00  0.00           N  
ATOM   2077  H1    G    65      22.605  29.252  44.036  1.00  0.00           H  
ATOM   2078  C2    G    65      22.233  28.194  42.332  1.00  0.00           C  
ATOM   2079  N2    G    65      20.960  27.984  42.720  1.00  0.00           N  
ATOM   2080  H21   G    65      20.769  28.351  43.641  1.00  0.00           H  
ATOM   2081  H22   G    65      20.261  27.533  42.147  1.00  0.00           H  
ATOM   2082  N3    G    65      22.545  27.868  41.017  1.00  0.00           N  
ATOM   2083  C4    G    65      23.840  28.185  40.734  1.00  0.00           C  
ATOM   2084  C3'   G    65      24.259  28.026  36.369  1.00  0.00           C  
ATOM   2085  H3'   G    65      24.910  28.887  36.522  1.00  0.00           H  
ATOM   2086  C2'   G    65      23.316  27.818  37.499  1.00  0.00           C  
ATOM   2087  H2'   G    65      23.045  28.745  38.004  1.00  0.00           H  
ATOM   2088  O2'   G    65      22.173  27.034  37.078  1.00  0.00           O  
ATOM   2089 HO2'   G    65      22.385  26.344  36.446  1.00  0.00           H  
ATOM   2090  O3'   G    65      23.602  28.005  35.160  1.00  0.00           O  
ATOM   2091  P     U    66      23.312  29.254  34.345  1.00  0.00           P  
ATOM   2092  OP1   U    66      22.597  28.872  33.142  1.00  0.00           O  
ATOM   2093  OP2   U    66      24.519  30.087  34.237  1.00  0.00           O  
ATOM   2094  O5'   U    66      22.257  30.129  35.227  1.00  0.00           O  
ATOM   2095  C5'   U    66      20.916  29.652  35.440  1.00  0.00           C  
ATOM   2096  H5'   U    66      20.962  28.581  35.637  1.00  0.00           H  
ATOM   2097 H5''   U    66      20.322  29.837  34.545  1.00  0.00           H  
ATOM   2098  C4'   U    66      20.237  30.316  36.663  1.00  0.00           C  
ATOM   2099  H4'   U    66      19.178  30.066  36.587  1.00  0.00           H  
ATOM   2100  O4'   U    66      20.734  29.920  37.909  1.00  0.00           O  
ATOM   2101  C1'   U    66      20.640  31.045  38.800  1.00  0.00           C  
ATOM   2102  H1'   U    66      19.950  30.584  39.507  1.00  0.00           H  
ATOM   2103  N1    U    66      21.920  31.435  39.464  1.00  0.00           N  
ATOM   2104  C6    U    66      23.086  31.350  38.709  1.00  0.00           C  
ATOM   2105  H6    U    66      23.101  31.025  37.679  1.00  0.00           H  
ATOM   2106  C5    U    66      24.239  31.595  39.291  1.00  0.00           C  
ATOM   2107  H5    U    66      25.179  31.399  38.798  1.00  0.00           H  
ATOM   2108  C4    U    66      24.388  31.871  40.674  1.00  0.00           C  
ATOM   2109  O4    U    66      25.535  32.147  41.152  1.00  0.00           O  
ATOM   2110  N3    U    66      23.221  31.932  41.431  1.00  0.00           N  
ATOM   2111  H3    U    66      23.256  32.420  42.315  1.00  0.00           H  
ATOM   2112  C2    U    66      21.968  31.688  40.877  1.00  0.00           C  
ATOM   2113  O2    U    66      20.975  31.776  41.609  1.00  0.00           O  
ATOM   2114  C3'   U    66      20.369  31.871  36.527  1.00  0.00           C  
ATOM   2115  H3'   U    66      21.314  32.303  36.198  1.00  0.00           H  
ATOM   2116  C2'   U    66      19.965  32.126  37.975  1.00  0.00           C  
ATOM   2117  H2'   U    66      20.264  33.097  38.370  1.00  0.00           H  
ATOM   2118  O2'   U    66      18.542  31.995  38.197  1.00  0.00           O  
ATOM   2119 HO2'   U    66      18.192  32.818  37.849  1.00  0.00           H  
ATOM   2120  O3'   U    66      19.365  32.384  35.690  1.00  0.00           O  
ATOM   2121  P     C    67      19.423  33.872  35.067  1.00  0.00           P  
ATOM   2122  OP1   C    67      18.365  33.921  34.044  1.00  0.00           O  
ATOM   2123  OP2   C    67      20.809  34.196  34.667  1.00  0.00           O  
ATOM   2124  O5'   C    67      18.982  34.824  36.242  1.00  0.00           O  
ATOM   2125  C5'   C    67      17.568  34.944  36.576  1.00  0.00           C  
ATOM   2126  H5'   C    67      17.101  33.963  36.667  1.00  0.00           H  
ATOM   2127 H5''   C    67      17.101  35.527  35.782  1.00  0.00           H  
ATOM   2128  C4'   C    67      17.379  35.687  37.996  1.00  0.00           C  
ATOM   2129  H4'   C    67      16.308  35.753  38.185  1.00  0.00           H  
ATOM   2130  O4'   C    67      18.078  34.960  39.000  1.00  0.00           O  
ATOM   2131  C1'   C    67      18.489  35.853  40.072  1.00  0.00           C  
ATOM   2132  H1'   C    67      17.942  35.716  41.005  1.00  0.00           H  
ATOM   2133  N1    C    67      19.893  35.712  40.387  1.00  0.00           N  
ATOM   2134  C6    C    67      20.801  35.537  39.357  1.00  0.00           C  
ATOM   2135  H6    C    67      20.385  35.593  38.362  1.00  0.00           H  
ATOM   2136  C5    C    67      22.096  35.258  39.642  1.00  0.00           C  
ATOM   2137  H5    C    67      22.717  35.034  38.788  1.00  0.00           H  
ATOM   2138  C4    C    67      22.481  35.317  40.994  1.00  0.00           C  
ATOM   2139  N4    C    67      23.687  35.104  41.337  1.00  0.00           N  
ATOM   2140  H41   C    67      23.895  35.243  42.316  1.00  0.00           H  
ATOM   2141  H42   C    67      24.357  35.062  40.582  1.00  0.00           H  
ATOM   2142  N3    C    67      21.658  35.575  41.994  1.00  0.00           N  
ATOM   2143  C2    C    67      20.381  35.914  41.702  1.00  0.00           C  
ATOM   2144  O2    C    67      19.694  36.334  42.604  1.00  0.00           O  
ATOM   2145  C3'   C    67      17.949  37.158  38.116  1.00  0.00           C  
ATOM   2146  H3'   C    67      18.896  37.213  37.579  1.00  0.00           H  
ATOM   2147  C2'   C    67      18.173  37.250  39.595  1.00  0.00           C  
ATOM   2148  H2'   C    67      19.016  37.916  39.777  1.00  0.00           H  
ATOM   2149  O2'   C    67      17.111  37.818  40.200  1.00  0.00           O  
ATOM   2150 HO2'   C    67      16.525  38.308  39.619  1.00  0.00           H  
ATOM   2151  O3'   C    67      16.959  37.973  37.607  1.00  0.00           O  
ATOM   2152  P     C    68      16.879  38.372  36.049  1.00  0.00           P  
ATOM   2153  OP1   C    68      15.756  37.625  35.394  1.00  0.00           O  
ATOM   2154  OP2   C    68      18.211  38.232  35.433  1.00  0.00           O  
ATOM   2155  O5'   C    68      16.629  39.906  35.830  1.00  0.00           O  
ATOM   2156  C5'   C    68      17.704  40.845  36.083  1.00  0.00           C  
ATOM   2157  H5'   C    68      17.484  41.800  35.604  1.00  0.00           H  
ATOM   2158 H5''   C    68      18.648  40.545  35.629  1.00  0.00           H  
ATOM   2159  C4'   C    68      17.928  41.181  37.551  1.00  0.00           C  
ATOM   2160  H4'   C    68      18.419  40.369  38.087  1.00  0.00           H  
ATOM   2161  O4'   C    68      18.839  42.328  37.618  1.00  0.00           O  
ATOM   2162  C1'   C    68      18.478  43.215  38.745  1.00  0.00           C  
ATOM   2163  H1'   C    68      19.352  43.393  39.370  1.00  0.00           H  
ATOM   2164  N1    C    68      17.872  44.549  38.258  1.00  0.00           N  
ATOM   2165  C6    C    68      17.501  44.714  36.972  1.00  0.00           C  
ATOM   2166  H6    C    68      17.691  43.933  36.251  1.00  0.00           H  
ATOM   2167  C5    C    68      17.112  45.961  36.556  1.00  0.00           C  
ATOM   2168  H5    C    68      16.833  46.127  35.525  1.00  0.00           H  
ATOM   2169  C4    C    68      16.960  47.025  37.543  1.00  0.00           C  
ATOM   2170  N4    C    68      16.416  48.203  37.258  1.00  0.00           N  
ATOM   2171  H41   C    68      16.426  48.942  37.946  1.00  0.00           H  
ATOM   2172  H42   C    68      16.116  48.344  36.304  1.00  0.00           H  
ATOM   2173  N3    C    68      17.306  46.807  38.771  1.00  0.00           N  
ATOM   2174  C2    C    68      17.772  45.595  39.153  1.00  0.00           C  
ATOM   2175  O2    C    68      18.093  45.457  40.333  1.00  0.00           O  
ATOM   2176  C3'   C    68      16.731  41.575  38.427  1.00  0.00           C  
ATOM   2177  H3'   C    68      15.974  42.156  37.901  1.00  0.00           H  
ATOM   2178  C2'   C    68      17.448  42.471  39.538  1.00  0.00           C  
ATOM   2179  H2'   C    68      16.651  43.060  39.993  1.00  0.00           H  
ATOM   2180  O2'   C    68      18.157  41.702  40.544  1.00  0.00           O  
ATOM   2181 HO2'   C    68      17.544  40.970  40.638  1.00  0.00           H  
ATOM   2182  O3'   C    68      16.242  40.347  38.947  1.00  0.00           O  
ATOM   2183  P     G    69      14.722  39.997  38.808  1.00  0.00           P  
ATOM   2184  OP1   G    69      14.506  38.586  39.158  1.00  0.00           O  
ATOM   2185  OP2   G    69      14.032  40.529  37.615  1.00  0.00           O  
ATOM   2186  O5'   G    69      14.331  40.769  40.098  1.00  0.00           O  
ATOM   2187  C5'   G    69      14.769  40.357  41.400  1.00  0.00           C  
ATOM   2188  H5'   G    69      15.795  40.008  41.514  1.00  0.00           H  
ATOM   2189 H5''   G    69      14.158  39.550  41.806  1.00  0.00           H  
ATOM   2190  C4'   G    69      14.667  41.632  42.309  1.00  0.00           C  
ATOM   2191  H4'   G    69      15.195  41.532  43.257  1.00  0.00           H  
ATOM   2192  O4'   G    69      15.358  42.758  41.767  1.00  0.00           O  
ATOM   2193  C1'   G    69      14.771  43.918  42.274  1.00  0.00           C  
ATOM   2194  H1'   G    69      15.317  44.483  43.028  1.00  0.00           H  
ATOM   2195  N9    G    69      14.426  44.873  41.198  1.00  0.00           N  
ATOM   2196  C8    G    69      14.345  44.596  39.830  1.00  0.00           C  
ATOM   2197  H8    G    69      14.542  43.587  39.498  1.00  0.00           H  
ATOM   2198  N7    G    69      14.056  45.661  39.136  1.00  0.00           N  
ATOM   2199  C5    G    69      13.807  46.625  40.085  1.00  0.00           C  
ATOM   2200  C6    G    69      13.477  47.987  39.983  1.00  0.00           C  
ATOM   2201  O6    G    69      13.255  48.639  38.925  1.00  0.00           O  
ATOM   2202  N1    G    69      13.360  48.630  41.245  1.00  0.00           N  
ATOM   2203  H1    G    69      13.075  49.599  41.242  1.00  0.00           H  
ATOM   2204  C2    G    69      13.556  48.060  42.474  1.00  0.00           C  
ATOM   2205  N2    G    69      13.281  48.710  43.585  1.00  0.00           N  
ATOM   2206  H21   G    69      12.951  49.654  43.447  1.00  0.00           H  
ATOM   2207  H22   G    69      13.125  48.112  44.384  1.00  0.00           H  
ATOM   2208  N3    G    69      13.921  46.808  42.590  1.00  0.00           N  
ATOM   2209  C4    G    69      14.087  46.154  41.399  1.00  0.00           C  
ATOM   2210  C3'   G    69      13.238  42.083  42.481  1.00  0.00           C  
ATOM   2211  H3'   G    69      12.713  42.029  41.527  1.00  0.00           H  
ATOM   2212  C2'   G    69      13.457  43.490  42.969  1.00  0.00           C  
ATOM   2213  H2'   G    69      12.644  44.087  42.557  1.00  0.00           H  
ATOM   2214  O2'   G    69      13.656  43.589  44.398  1.00  0.00           O  
ATOM   2215 HO2'   G    69      13.120  42.859  44.715  1.00  0.00           H  
ATOM   2216  O3'   G    69      12.496  41.314  43.403  1.00  0.00           O  
ATOM   2217  P     C    70      10.940  41.424  43.427  1.00  0.00           P  
ATOM   2218  OP1   C    70      10.354  40.284  44.159  1.00  0.00           O  
ATOM   2219  OP2   C    70      10.494  41.598  42.005  1.00  0.00           O  
ATOM   2220  O5'   C    70      10.677  42.748  44.199  1.00  0.00           O  
ATOM   2221  C5'   C    70      10.712  42.843  45.580  1.00  0.00           C  
ATOM   2222  H5'   C    70      11.662  42.582  46.047  1.00  0.00           H  
ATOM   2223 H5''   C    70      10.167  41.979  45.961  1.00  0.00           H  
ATOM   2224  C4'   C    70      10.268  44.179  46.144  1.00  0.00           C  
ATOM   2225  H4'   C    70      10.170  44.010  47.216  1.00  0.00           H  
ATOM   2226  O4'   C    70      11.197  45.143  45.792  1.00  0.00           O  
ATOM   2227  C1'   C    70      10.533  46.380  45.674  1.00  0.00           C  
ATOM   2228  H1'   C    70      11.074  47.072  46.320  1.00  0.00           H  
ATOM   2229  N1    C    70      10.470  46.992  44.343  1.00  0.00           N  
ATOM   2230  C6    C    70      10.751  46.240  43.222  1.00  0.00           C  
ATOM   2231  H6    C    70      10.953  45.198  43.423  1.00  0.00           H  
ATOM   2232  C5    C    70      10.557  46.766  42.005  1.00  0.00           C  
ATOM   2233  H5    C    70      10.477  45.994  41.253  1.00  0.00           H  
ATOM   2234  C4    C    70      10.274  48.145  41.843  1.00  0.00           C  
ATOM   2235  N4    C    70      10.085  48.638  40.643  1.00  0.00           N  
ATOM   2236  H41   C    70       9.872  49.612  40.479  1.00  0.00           H  
ATOM   2237  H42   C    70      10.221  48.079  39.813  1.00  0.00           H  
ATOM   2238  N3    C    70      10.019  48.914  42.869  1.00  0.00           N  
ATOM   2239  C2    C    70      10.105  48.382  44.156  1.00  0.00           C  
ATOM   2240  O2    C    70       9.840  49.115  45.106  1.00  0.00           O  
ATOM   2241  C3'   C    70       8.936  44.650  45.702  1.00  0.00           C  
ATOM   2242  H3'   C    70       8.843  44.587  44.617  1.00  0.00           H  
ATOM   2243  C2'   C    70       9.099  46.133  46.124  1.00  0.00           C  
ATOM   2244  H2'   C    70       8.309  46.729  45.666  1.00  0.00           H  
ATOM   2245  O2'   C    70       9.056  46.240  47.594  1.00  0.00           O  
ATOM   2246 HO2'   C    70       8.383  45.626  47.896  1.00  0.00           H  
ATOM   2247  O3'   C    70       7.875  43.950  46.363  1.00  0.00           O  
ATOM   2248  P     G    71       6.666  43.190  45.680  1.00  0.00           P  
ATOM   2249  OP1   G    71       5.868  42.603  46.710  1.00  0.00           O  
ATOM   2250  OP2   G    71       7.211  42.342  44.565  1.00  0.00           O  
ATOM   2251  O5'   G    71       5.856  44.197  44.999  1.00  0.00           O  
ATOM   2252  C5'   G    71       5.238  45.247  45.768  1.00  0.00           C  
ATOM   2253  H5'   G    71       5.881  45.772  46.475  1.00  0.00           H  
ATOM   2254 H5''   G    71       4.395  44.905  46.367  1.00  0.00           H  
ATOM   2255  C4'   G    71       4.730  46.284  44.728  1.00  0.00           C  
ATOM   2256  H4'   G    71       4.196  47.105  45.205  1.00  0.00           H  
ATOM   2257  O4'   G    71       5.834  46.849  43.987  1.00  0.00           O  
ATOM   2258  C1'   G    71       5.437  47.607  42.956  1.00  0.00           C  
ATOM   2259  H1'   G    71       5.421  48.655  43.256  1.00  0.00           H  
ATOM   2260  N9    G    71       6.265  47.511  41.652  1.00  0.00           N  
ATOM   2261  C8    G    71       7.116  46.502  41.260  1.00  0.00           C  
ATOM   2262  H8    G    71       7.551  45.737  41.885  1.00  0.00           H  
ATOM   2263  N7    G    71       7.537  46.603  40.026  1.00  0.00           N  
ATOM   2264  C5    G    71       7.040  47.793  39.604  1.00  0.00           C  
ATOM   2265  C6    G    71       7.168  48.496  38.347  1.00  0.00           C  
ATOM   2266  O6    G    71       7.791  48.282  37.274  1.00  0.00           O  
ATOM   2267  N1    G    71       6.600  49.793  38.413  1.00  0.00           N  
ATOM   2268  H1    G    71       6.552  50.445  37.643  1.00  0.00           H  
ATOM   2269  C2    G    71       5.836  50.300  39.466  1.00  0.00           C  
ATOM   2270  N2    G    71       5.288  51.469  39.415  1.00  0.00           N  
ATOM   2271  H21   G    71       5.321  51.910  38.506  1.00  0.00           H  
ATOM   2272  H22   G    71       4.845  51.830  40.248  1.00  0.00           H  
ATOM   2273  N3    G    71       5.691  49.604  40.547  1.00  0.00           N  
ATOM   2274  C4    G    71       6.306  48.409  40.623  1.00  0.00           C  
ATOM   2275  C3'   G    71       3.928  45.879  43.597  1.00  0.00           C  
ATOM   2276  H3'   G    71       4.296  45.004  43.062  1.00  0.00           H  
ATOM   2277  C2'   G    71       4.003  47.134  42.685  1.00  0.00           C  
ATOM   2278  H2'   G    71       3.861  46.760  41.671  1.00  0.00           H  
ATOM   2279  O2'   G    71       3.074  48.105  43.002  1.00  0.00           O  
ATOM   2280 HO2'   G    71       2.404  47.920  42.339  1.00  0.00           H  
ATOM   2281  O3'   G    71       2.621  45.607  44.076  1.00  0.00           O  
ATOM   2282  P     C    72       1.425  45.051  43.185  1.00  0.00           P  
ATOM   2283  OP1   C    72       0.274  45.063  44.118  1.00  0.00           O  
ATOM   2284  OP2   C    72       1.984  43.812  42.532  1.00  0.00           O  
ATOM   2285  O5'   C    72       1.039  46.183  42.157  1.00  0.00           O  
ATOM   2286  C5'   C    72       0.080  47.228  42.554  1.00  0.00           C  
ATOM   2287  H5'   C    72       0.312  47.704  43.507  1.00  0.00           H  
ATOM   2288 H5''   C    72      -0.925  46.844  42.734  1.00  0.00           H  
ATOM   2289  C4'   C    72      -0.012  48.269  41.415  1.00  0.00           C  
ATOM   2290  H4'   C    72      -0.481  49.225  41.646  1.00  0.00           H  
ATOM   2291  O4'   C    72       1.305  48.647  40.946  1.00  0.00           O  
ATOM   2292  C1'   C    72       1.176  49.088  39.621  1.00  0.00           C  
ATOM   2293  H1'   C    72       1.433  50.147  39.632  1.00  0.00           H  
ATOM   2294  N1    C    72       2.216  48.511  38.720  1.00  0.00           N  
ATOM   2295  C6    C    72       2.732  47.266  38.976  1.00  0.00           C  
ATOM   2296  H6    C    72       2.413  46.607  39.770  1.00  0.00           H  
ATOM   2297  C5    C    72       3.696  46.764  38.116  1.00  0.00           C  
ATOM   2298  H5    C    72       4.200  45.824  38.289  1.00  0.00           H  
ATOM   2299  C4    C    72       4.175  47.646  37.115  1.00  0.00           C  
ATOM   2300  N4    C    72       5.021  47.188  36.205  1.00  0.00           N  
ATOM   2301  H41   C    72       5.418  47.867  35.571  1.00  0.00           H  
ATOM   2302  H42   C    72       5.506  46.311  36.325  1.00  0.00           H  
ATOM   2303  N3    C    72       3.777  48.867  36.933  1.00  0.00           N  
ATOM   2304  C2    C    72       2.791  49.344  37.741  1.00  0.00           C  
ATOM   2305  O2    C    72       2.314  50.393  37.480  1.00  0.00           O  
ATOM   2306  C3'   C    72      -0.574  47.710  40.128  1.00  0.00           C  
ATOM   2307  H3'   C    72      -0.172  46.704  40.005  1.00  0.00           H  
ATOM   2308  C2'   C    72      -0.233  48.775  39.104  1.00  0.00           C  
ATOM   2309  H2'   C    72      -0.334  48.371  38.097  1.00  0.00           H  
ATOM   2310  O2'   C    72      -0.916  50.003  39.375  1.00  0.00           O  
ATOM   2311 HO2'   C    72      -1.668  49.882  39.960  1.00  0.00           H  
ATOM   2312  O3'   C    72      -2.048  47.727  40.174  1.00  0.00           O  
ATOM   2313  P     A    73      -3.004  47.070  39.065  1.00  0.00           P  
ATOM   2314  OP1   A    73      -4.414  47.339  39.434  1.00  0.00           O  
ATOM   2315  OP2   A    73      -2.656  45.674  38.937  1.00  0.00           O  
ATOM   2316  O5'   A    73      -2.691  47.798  37.618  1.00  0.00           O  
ATOM   2317  C5'   A    73      -3.298  48.991  37.278  1.00  0.00           C  
ATOM   2318  H5'   A    73      -3.174  49.711  38.087  1.00  0.00           H  
ATOM   2319 H5''   A    73      -4.356  48.765  37.143  1.00  0.00           H  
ATOM   2320  C4'   A    73      -2.743  49.550  36.020  1.00  0.00           C  
ATOM   2321  H4'   A    73      -3.179  50.548  35.968  1.00  0.00           H  
ATOM   2322  O4'   A    73      -1.348  49.588  35.999  1.00  0.00           O  
ATOM   2323  C1'   A    73      -0.894  49.554  34.602  1.00  0.00           C  
ATOM   2324  H1'   A    73      -0.412  50.482  34.295  1.00  0.00           H  
ATOM   2325  N9    A    73       0.049  48.433  34.518  1.00  0.00           N  
ATOM   2326  C8    A    73       0.367  47.454  35.408  1.00  0.00           C  
ATOM   2327  H8    A    73      -0.178  47.250  36.319  1.00  0.00           H  
ATOM   2328  N7    A    73       1.316  46.662  34.975  1.00  0.00           N  
ATOM   2329  C5    A    73       1.721  47.147  33.719  1.00  0.00           C  
ATOM   2330  C6    A    73       2.856  46.960  32.882  1.00  0.00           C  
ATOM   2331  N6    A    73       3.904  46.200  33.005  1.00  0.00           N  
ATOM   2332  H61   A    73       4.582  46.300  32.262  1.00  0.00           H  
ATOM   2333  H62   A    73       4.124  45.596  33.784  1.00  0.00           H  
ATOM   2334  N1    A    73       2.891  47.715  31.765  1.00  0.00           N  
ATOM   2335  C2    A    73       2.004  48.792  31.611  1.00  0.00           C  
ATOM   2336  H2    A    73       2.279  49.450  30.800  1.00  0.00           H  
ATOM   2337  N3    A    73       1.012  49.085  32.428  1.00  0.00           N  
ATOM   2338  C4    A    73       0.936  48.250  33.439  1.00  0.00           C  
ATOM   2339  C3'   A    73      -2.982  48.756  34.735  1.00  0.00           C  
ATOM   2340  H3'   A    73      -2.772  47.711  34.962  1.00  0.00           H  
ATOM   2341  C2'   A    73      -2.038  49.282  33.671  1.00  0.00           C  
ATOM   2342  H2'   A    73      -1.784  48.575  32.881  1.00  0.00           H  
ATOM   2343  O2'   A    73      -2.442  50.553  33.089  1.00  0.00           O  
ATOM   2344 HO2'   A    73      -1.729  50.708  32.465  1.00  0.00           H  
ATOM   2345  O3'   A    73      -4.328  48.860  34.319  1.00  0.00           O  
ATOM   2346  P     U    74      -5.043  47.595  33.749  1.00  0.00           P  
ATOM   2347  OP1   U    74      -6.480  47.946  33.699  1.00  0.00           O  
ATOM   2348  OP2   U    74      -4.595  46.335  34.422  1.00  0.00           O  
ATOM   2349  O5'   U    74      -4.463  47.570  32.274  1.00  0.00           O  
ATOM   2350  C5'   U    74      -4.790  48.576  31.362  1.00  0.00           C  
ATOM   2351  H5'   U    74      -4.699  49.570  31.800  1.00  0.00           H  
ATOM   2352 H5''   U    74      -5.778  48.468  30.914  1.00  0.00           H  
ATOM   2353  C4'   U    74      -3.828  48.557  30.138  1.00  0.00           C  
ATOM   2354  H4'   U    74      -4.091  49.350  29.438  1.00  0.00           H  
ATOM   2355  O4'   U    74      -2.447  48.740  30.485  1.00  0.00           O  
ATOM   2356  C1'   U    74      -1.522  48.100  29.540  1.00  0.00           C  
ATOM   2357  H1'   U    74      -0.822  48.668  28.926  1.00  0.00           H  
ATOM   2358  N1    U    74      -0.727  47.038  30.238  1.00  0.00           N  
ATOM   2359  C6    U    74      -1.166  46.425  31.370  1.00  0.00           C  
ATOM   2360  H6    U    74      -2.095  46.836  31.739  1.00  0.00           H  
ATOM   2361  C5    U    74      -0.538  45.354  31.900  1.00  0.00           C  
ATOM   2362  H5    U    74      -0.844  44.834  32.796  1.00  0.00           H  
ATOM   2363  C4    U    74       0.709  44.924  31.316  1.00  0.00           C  
ATOM   2364  O4    U    74       1.300  43.870  31.543  1.00  0.00           O  
ATOM   2365  N3    U    74       1.136  45.610  30.239  1.00  0.00           N  
ATOM   2366  H3    U    74       2.031  45.356  29.846  1.00  0.00           H  
ATOM   2367  C2    U    74       0.422  46.515  29.533  1.00  0.00           C  
ATOM   2368  O2    U    74       0.733  46.803  28.376  1.00  0.00           O  
ATOM   2369  C3'   U    74      -3.776  47.160  29.410  1.00  0.00           C  
ATOM   2370  H3'   U    74      -3.516  46.348  30.089  1.00  0.00           H  
ATOM   2371  C2'   U    74      -2.468  47.350  28.534  1.00  0.00           C  
ATOM   2372  H2'   U    74      -1.931  46.411  28.400  1.00  0.00           H  
ATOM   2373  O2'   U    74      -2.697  48.097  27.337  1.00  0.00           O  
ATOM   2374 HO2'   U    74      -2.052  47.916  26.650  1.00  0.00           H  
ATOM   2375  O3'   U    74      -4.942  46.972  28.708  1.00  0.00           O  
ATOM   2376  P     U    75      -5.339  45.557  28.110  1.00  0.00           P  
ATOM   2377  OP1   U    75      -6.682  45.768  27.527  1.00  0.00           O  
ATOM   2378  OP2   U    75      -5.287  44.665  29.232  1.00  0.00           O  
ATOM   2379  O5'   U    75      -4.332  45.218  26.986  1.00  0.00           O  
ATOM   2380  C5'   U    75      -4.325  45.774  25.695  1.00  0.00           C  
ATOM   2381  H5'   U    75      -4.331  46.862  25.756  1.00  0.00           H  
ATOM   2382 H5''   U    75      -5.296  45.456  25.314  1.00  0.00           H  
ATOM   2383  C4'   U    75      -3.293  45.146  24.723  1.00  0.00           C  
ATOM   2384  H4'   U    75      -3.417  45.610  23.745  1.00  0.00           H  
ATOM   2385  O4'   U    75      -1.962  45.290  25.202  1.00  0.00           O  
ATOM   2386  C1'   U    75      -1.144  44.123  24.798  1.00  0.00           C  
ATOM   2387  H1'   U    75      -0.363  44.455  24.115  1.00  0.00           H  
ATOM   2388  N1    U    75      -0.521  43.454  25.971  1.00  0.00           N  
ATOM   2389  C6    U    75      -1.084  43.421  27.196  1.00  0.00           C  
ATOM   2390  H6    U    75      -2.076  43.798  27.398  1.00  0.00           H  
ATOM   2391  C5    U    75      -0.372  42.976  28.260  1.00  0.00           C  
ATOM   2392  H5    U    75      -0.736  43.087  29.271  1.00  0.00           H  
ATOM   2393  C4    U    75       0.956  42.473  28.096  1.00  0.00           C  
ATOM   2394  O4    U    75       1.552  41.842  28.975  1.00  0.00           O  
ATOM   2395  N3    U    75       1.506  42.666  26.900  1.00  0.00           N  
ATOM   2396  H3    U    75       2.478  42.428  26.762  1.00  0.00           H  
ATOM   2397  C2    U    75       0.806  43.045  25.745  1.00  0.00           C  
ATOM   2398  O2    U    75       1.397  43.210  24.659  1.00  0.00           O  
ATOM   2399  C3'   U    75      -3.533  43.582  24.537  1.00  0.00           C  
ATOM   2400  H3'   U    75      -3.835  43.152  25.492  1.00  0.00           H  
ATOM   2401  C2'   U    75      -2.134  43.156  24.119  1.00  0.00           C  
ATOM   2402  H2'   U    75      -1.815  42.203  24.541  1.00  0.00           H  
ATOM   2403  O2'   U    75      -1.946  43.141  22.720  1.00  0.00           O  
ATOM   2404 HO2'   U    75      -2.423  43.911  22.403  1.00  0.00           H  
ATOM   2405  O3'   U    75      -4.452  43.178  23.574  1.00  0.00           O  
ATOM   2406  P    U3    76      -4.906  41.668  23.504  1.00  0.00           P  
ATOM   2407  OP1  U3    76      -3.879  40.824  22.781  1.00  0.00           O  
ATOM   2408  OP2  U3    76      -6.231  41.724  22.842  1.00  0.00           O  
ATOM   2409  O5'  U3    76      -5.094  41.215  25.028  1.00  0.00           O  
ATOM   2410  C5'  U3    76      -6.291  40.641  25.613  1.00  0.00           C  
ATOM   2411  H5'  U3    76      -6.429  39.653  25.173  1.00  0.00           H  
ATOM   2412 H5''  U3    76      -7.159  41.252  25.364  1.00  0.00           H  
ATOM   2413  C4'  U3    76      -6.144  40.528  27.112  1.00  0.00           C  
ATOM   2414  H4'  U3    76      -7.098  40.148  27.477  1.00  0.00           H  
ATOM   2415  O4'  U3    76      -5.192  39.528  27.409  1.00  0.00           O  
ATOM   2416  C1'  U3    76      -4.095  40.151  28.088  1.00  0.00           C  
ATOM   2417  H1'  U3    76      -4.076  39.853  29.136  1.00  0.00           H  
ATOM   2418  N1   U3    76      -2.789  39.720  27.519  1.00  0.00           N  
ATOM   2419  C6   U3    76      -2.712  39.522  26.147  1.00  0.00           C  
ATOM   2420  H6   U3    76      -3.564  39.375  25.500  1.00  0.00           H  
ATOM   2421  C5   U3    76      -1.484  39.532  25.586  1.00  0.00           C  
ATOM   2422  H5   U3    76      -1.288  39.454  24.527  1.00  0.00           H  
ATOM   2423  C4   U3    76      -0.274  39.592  26.336  1.00  0.00           C  
ATOM   2424  O4   U3    76       0.848  39.738  25.908  1.00  0.00           O  
ATOM   2425  N3   U3    76      -0.432  39.565  27.693  1.00  0.00           N  
ATOM   2426  H3   U3    76       0.403  39.547  28.260  1.00  0.00           H  
ATOM   2427  C2   U3    76      -1.633  39.662  28.330  1.00  0.00           C  
ATOM   2428  O2   U3    76      -1.737  39.811  29.544  1.00  0.00           O  
ATOM   2429  C3'  U3    76      -5.861  41.868  27.791  1.00  0.00           C  
ATOM   2430  H3'  U3    76      -6.051  42.756  27.187  1.00  0.00           H  
ATOM   2431  C2'  U3    76      -4.340  41.664  28.014  1.00  0.00           C  
ATOM   2432  H2'  U3    76      -3.773  41.978  27.138  1.00  0.00           H  
ATOM   2433  O2'  U3    76      -3.862  42.513  29.065  1.00  0.00           O  
ATOM   2434 HO2'  U3    76      -4.543  43.186  29.135  1.00  0.00           H  
ATOM   2435  O3'  U3    76      -6.629  42.075  28.969  1.00  0.00           O  
ATOM   2436 HO3'  U3    76      -7.536  42.189  28.674  1.00  0.00           H  
TER    2437       U3    76 
END   
