# Supplementary material for: Modelling the structures of frameshift-stimulatory pseudoknots from representative bat coronaviruses
Source: PLoS Comput Biol. 2023 May 19;19(5):e1011124. doi: 10.1371/journal.pcbi.1011124 (PMC10234561; doi:10.1371/journal.pcbi.1011124)
Supplement: S3 Data — PDB files for the top 3 representative clusters from each conformer (threaded/unthreaded) of each pseudoknot described in the main text, along with PDB files for the representative clusters shown in S8–S18 Figs. (ZIP) [file pcbi.1011124.s003.zip › SI_Model_PDB_files/Rs4236_threaded_noMg_cluster3.pdb]

ATOM      1 HO5'  A5     1      50.507  47.130  38.819  1.00  0.00           H  
ATOM      2  O5'  A5     1      50.295  46.832  39.706  1.00  0.00           O  
ATOM      3  C5'  A5     1      51.414  46.921  40.594  1.00  0.00           C  
ATOM      4  H5'  A5     1      52.168  46.158  40.403  1.00  0.00           H  
ATOM      5 H5''  A5     1      51.164  46.819  41.650  1.00  0.00           H  
ATOM      6  C4'  A5     1      52.212  48.254  40.564  1.00  0.00           C  
ATOM      7  H4'  A5     1      53.006  48.186  41.307  1.00  0.00           H  
ATOM      8  O4'  A5     1      52.847  48.367  39.280  1.00  0.00           O  
ATOM      9  C1'  A5     1      52.446  49.582  38.734  1.00  0.00           C  
ATOM     10  H1'  A5     1      53.165  50.367  38.966  1.00  0.00           H  
ATOM     11  N9   A5     1      52.203  49.490  37.276  1.00  0.00           N  
ATOM     12  C8   A5     1      52.647  50.375  36.324  1.00  0.00           C  
ATOM     13  H8   A5     1      53.235  51.238  36.603  1.00  0.00           H  
ATOM     14  N7   A5     1      52.656  49.907  35.145  1.00  0.00           N  
ATOM     15  C5   A5     1      51.892  48.701  35.254  1.00  0.00           C  
ATOM     16  C6   A5     1      51.425  47.761  34.312  1.00  0.00           C  
ATOM     17  N6   A5     1      51.691  47.871  33.035  1.00  0.00           N  
ATOM     18  H61  A5     1      51.223  47.268  32.373  1.00  0.00           H  
ATOM     19  H62  A5     1      52.072  48.756  32.735  1.00  0.00           H  
ATOM     20  N1   A5     1      50.673  46.708  34.668  1.00  0.00           N  
ATOM     21  C2   A5     1      50.528  46.495  35.931  1.00  0.00           C  
ATOM     22  H2   A5     1      50.084  45.559  36.234  1.00  0.00           H  
ATOM     23  N3   A5     1      50.961  47.299  36.978  1.00  0.00           N  
ATOM     24  C4   A5     1      51.628  48.435  36.586  1.00  0.00           C  
ATOM     25  C3'  A5     1      51.359  49.537  40.903  1.00  0.00           C  
ATOM     26  H3'  A5     1      50.494  49.275  41.513  1.00  0.00           H  
ATOM     27  C2'  A5     1      51.196  50.051  39.429  1.00  0.00           C  
ATOM     28  H2'  A5     1      50.357  49.440  39.094  1.00  0.00           H  
ATOM     29  O2'  A5     1      50.830  51.393  39.469  1.00  0.00           O  
ATOM     30 HO2'  A5     1      50.376  51.636  40.279  1.00  0.00           H  
ATOM     31  O3'  A5     1      52.146  50.398  41.676  1.00  0.00           O  
ATOM     32  P     C     2      51.500  51.469  42.638  1.00  0.00           P  
ATOM     33  OP1   C     2      51.634  51.036  44.033  1.00  0.00           O  
ATOM     34  OP2   C     2      50.151  51.761  42.036  1.00  0.00           O  
ATOM     35  O5'   C     2      52.442  52.771  42.423  1.00  0.00           O  
ATOM     36  C5'   C     2      53.611  52.892  43.213  1.00  0.00           C  
ATOM     37  H5'   C     2      54.243  52.014  43.078  1.00  0.00           H  
ATOM     38 H5''   C     2      53.312  53.099  44.240  1.00  0.00           H  
ATOM     39  C4'   C     2      54.596  53.937  42.707  1.00  0.00           C  
ATOM     40  H4'   C     2      55.571  53.945  43.194  1.00  0.00           H  
ATOM     41  O4'   C     2      54.714  53.690  41.306  1.00  0.00           O  
ATOM     42  C1'   C     2      54.717  54.947  40.624  1.00  0.00           C  
ATOM     43  H1'   C     2      55.737  55.326  40.687  1.00  0.00           H  
ATOM     44  N1    C     2      54.277  54.751  39.204  1.00  0.00           N  
ATOM     45  C6    C     2      53.305  53.792  38.945  1.00  0.00           C  
ATOM     46  H6    C     2      52.988  53.169  39.769  1.00  0.00           H  
ATOM     47  C5    C     2      52.870  53.586  37.675  1.00  0.00           C  
ATOM     48  H5    C     2      52.203  52.755  37.504  1.00  0.00           H  
ATOM     49  C4    C     2      53.402  54.440  36.702  1.00  0.00           C  
ATOM     50  N4    C     2      53.179  54.217  35.477  1.00  0.00           N  
ATOM     51  H41   C     2      53.583  54.870  34.821  1.00  0.00           H  
ATOM     52  H42   C     2      52.442  53.585  35.199  1.00  0.00           H  
ATOM     53  N3    C     2      54.226  55.494  36.949  1.00  0.00           N  
ATOM     54  C2    C     2      54.626  55.695  38.262  1.00  0.00           C  
ATOM     55  O2    C     2      55.204  56.734  38.559  1.00  0.00           O  
ATOM     56  C3'   C     2      53.993  55.327  42.909  1.00  0.00           C  
ATOM     57  H3'   C     2      53.145  55.370  43.592  1.00  0.00           H  
ATOM     58  C2'   C     2      53.715  55.859  41.450  1.00  0.00           C  
ATOM     59  H2'   C     2      52.692  55.647  41.140  1.00  0.00           H  
ATOM     60  O2'   C     2      54.027  57.124  41.226  1.00  0.00           O  
ATOM     61 HO2'   C     2      53.274  57.656  41.491  1.00  0.00           H  
ATOM     62  O3'   C     2      54.999  56.155  43.504  1.00  0.00           O  
ATOM     63  P     G     3      54.919  56.764  44.948  1.00  0.00           P  
ATOM     64  OP1   G     3      56.280  57.226  45.163  1.00  0.00           O  
ATOM     65  OP2   G     3      54.199  55.853  45.832  1.00  0.00           O  
ATOM     66  O5'   G     3      54.028  57.991  44.622  1.00  0.00           O  
ATOM     67  C5'   G     3      54.488  59.196  43.878  1.00  0.00           C  
ATOM     68  H5'   G     3      55.014  58.813  43.004  1.00  0.00           H  
ATOM     69 H5''   G     3      55.199  59.711  44.524  1.00  0.00           H  
ATOM     70  C4'   G     3      53.328  60.083  43.484  1.00  0.00           C  
ATOM     71  H4'   G     3      53.732  60.816  42.785  1.00  0.00           H  
ATOM     72  O4'   G     3      52.312  59.550  42.718  1.00  0.00           O  
ATOM     73  C1'   G     3      51.112  59.591  43.379  1.00  0.00           C  
ATOM     74  H1'   G     3      50.313  59.486  42.646  1.00  0.00           H  
ATOM     75  N9    G     3      50.985  58.406  44.330  1.00  0.00           N  
ATOM     76  C8    G     3      51.066  58.463  45.655  1.00  0.00           C  
ATOM     77  H8    G     3      51.260  59.311  46.294  1.00  0.00           H  
ATOM     78  N7    G     3      50.999  57.288  46.255  1.00  0.00           N  
ATOM     79  C5    G     3      50.927  56.349  45.172  1.00  0.00           C  
ATOM     80  C6    G     3      50.748  54.964  45.100  1.00  0.00           C  
ATOM     81  O6    G     3      50.664  54.141  46.054  1.00  0.00           O  
ATOM     82  N1    G     3      50.498  54.531  43.846  1.00  0.00           N  
ATOM     83  H1    G     3      50.303  53.569  43.611  1.00  0.00           H  
ATOM     84  C2    G     3      50.552  55.245  42.703  1.00  0.00           C  
ATOM     85  N2    G     3      50.096  54.630  41.646  1.00  0.00           N  
ATOM     86  H21   G     3      49.895  53.642  41.692  1.00  0.00           H  
ATOM     87  H22   G     3      50.095  55.147  40.778  1.00  0.00           H  
ATOM     88  N3    G     3      50.760  56.518  42.669  1.00  0.00           N  
ATOM     89  C4    G     3      50.942  57.059  43.947  1.00  0.00           C  
ATOM     90  C3'   G     3      52.579  60.943  44.503  1.00  0.00           C  
ATOM     91  H3'   G     3      52.679  60.501  45.494  1.00  0.00           H  
ATOM     92  C2'   G     3      51.032  60.919  44.029  1.00  0.00           C  
ATOM     93  H2'   G     3      50.303  60.891  44.838  1.00  0.00           H  
ATOM     94  O2'   G     3      50.598  61.855  43.027  1.00  0.00           O  
ATOM     95 HO2'   G     3      51.419  62.318  42.845  1.00  0.00           H  
ATOM     96  O3'   G     3      52.908  62.299  44.408  1.00  0.00           O  
ATOM     97  P     A     4      54.089  62.883  45.186  1.00  0.00           P  
ATOM     98  OP1   A     4      55.337  62.102  45.109  1.00  0.00           O  
ATOM     99  OP2   A     4      53.595  63.121  46.555  1.00  0.00           O  
ATOM    100  O5'   A     4      54.252  64.220  44.424  1.00  0.00           O  
ATOM    101  C5'   A     4      53.345  65.365  44.575  1.00  0.00           C  
ATOM    102  H5'   A     4      53.528  65.890  45.512  1.00  0.00           H  
ATOM    103 H5''   A     4      52.321  64.990  44.567  1.00  0.00           H  
ATOM    104  C4'   A     4      53.539  66.315  43.471  1.00  0.00           C  
ATOM    105  H4'   A     4      53.107  67.204  43.931  1.00  0.00           H  
ATOM    106  O4'   A     4      54.927  66.484  43.258  1.00  0.00           O  
ATOM    107  C1'   A     4      55.232  66.592  41.885  1.00  0.00           C  
ATOM    108  H1'   A     4      55.859  67.470  41.730  1.00  0.00           H  
ATOM    109  N9    A     4      55.903  65.371  41.374  1.00  0.00           N  
ATOM    110  C8    A     4      56.231  64.166  42.055  1.00  0.00           C  
ATOM    111  H8    A     4      55.942  63.932  43.068  1.00  0.00           H  
ATOM    112  N7    A     4      56.943  63.335  41.255  1.00  0.00           N  
ATOM    113  C5    A     4      57.021  64.005  40.027  1.00  0.00           C  
ATOM    114  C6    A     4      57.627  63.718  38.743  1.00  0.00           C  
ATOM    115  N6    A     4      58.189  62.563  38.456  1.00  0.00           N  
ATOM    116  H61   A     4      58.429  62.516  37.476  1.00  0.00           H  
ATOM    117  H62   A     4      58.421  61.961  39.233  1.00  0.00           H  
ATOM    118  N1    A     4      57.532  64.563  37.721  1.00  0.00           N  
ATOM    119  C2    A     4      56.931  65.720  37.991  1.00  0.00           C  
ATOM    120  H2    A     4      56.853  66.330  37.103  1.00  0.00           H  
ATOM    121  N3    A     4      56.394  66.161  39.080  1.00  0.00           N  
ATOM    122  C4    A     4      56.471  65.221  40.096  1.00  0.00           C  
ATOM    123  C3'   A     4      52.970  65.929  42.182  1.00  0.00           C  
ATOM    124  H3'   A     4      53.054  64.855  42.013  1.00  0.00           H  
ATOM    125  C2'   A     4      53.806  66.768  41.251  1.00  0.00           C  
ATOM    126  H2'   A     4      53.876  66.401  40.227  1.00  0.00           H  
ATOM    127  O2'   A     4      53.413  68.095  41.217  1.00  0.00           O  
ATOM    128 HO2'   A     4      52.481  68.127  41.443  1.00  0.00           H  
ATOM    129  O3'   A     4      51.595  66.411  42.084  1.00  0.00           O  
ATOM    130  P     G     5      50.611  65.717  41.074  1.00  0.00           P  
ATOM    131  OP1   G     5      49.509  66.713  41.053  1.00  0.00           O  
ATOM    132  OP2   G     5      50.272  64.364  41.539  1.00  0.00           O  
ATOM    133  O5'   G     5      51.415  65.737  39.740  1.00  0.00           O  
ATOM    134  C5'   G     5      51.310  66.794  38.737  1.00  0.00           C  
ATOM    135  H5'   G     5      51.730  67.706  39.160  1.00  0.00           H  
ATOM    136 H5''   G     5      50.228  66.897  38.662  1.00  0.00           H  
ATOM    137  C4'   G     5      52.086  66.462  37.475  1.00  0.00           C  
ATOM    138  H4'   G     5      51.963  67.263  36.746  1.00  0.00           H  
ATOM    139  O4'   G     5      53.420  65.938  37.846  1.00  0.00           O  
ATOM    140  C1'   G     5      53.720  64.891  36.925  1.00  0.00           C  
ATOM    141  H1'   G     5      54.592  65.197  36.347  1.00  0.00           H  
ATOM    142  N9    G     5      53.981  63.573  37.617  1.00  0.00           N  
ATOM    143  C8    G     5      53.849  63.296  38.889  1.00  0.00           C  
ATOM    144  H8    G     5      53.318  63.908  39.603  1.00  0.00           H  
ATOM    145  N7    G     5      54.427  62.167  39.373  1.00  0.00           N  
ATOM    146  C5    G     5      54.964  61.612  38.206  1.00  0.00           C  
ATOM    147  C6    G     5      55.689  60.388  37.894  1.00  0.00           C  
ATOM    148  O6    G     5      56.123  59.515  38.627  1.00  0.00           O  
ATOM    149  N1    G     5      56.117  60.271  36.554  1.00  0.00           N  
ATOM    150  H1    G     5      56.732  59.497  36.346  1.00  0.00           H  
ATOM    151  C2    G     5      55.792  61.192  35.642  1.00  0.00           C  
ATOM    152  N2    G     5      56.117  60.894  34.431  1.00  0.00           N  
ATOM    153  H21   G     5      56.598  60.022  34.261  1.00  0.00           H  
ATOM    154  H22   G     5      55.657  61.327  33.643  1.00  0.00           H  
ATOM    155  N3    G     5      55.010  62.242  35.853  1.00  0.00           N  
ATOM    156  C4    G     5      54.638  62.465  37.125  1.00  0.00           C  
ATOM    157  C3'   G     5      51.369  65.313  36.814  1.00  0.00           C  
ATOM    158  H3'   G     5      51.037  64.595  37.563  1.00  0.00           H  
ATOM    159  C2'   G     5      52.499  64.803  35.908  1.00  0.00           C  
ATOM    160  H2'   G     5      52.355  63.785  35.547  1.00  0.00           H  
ATOM    161  O2'   G     5      52.647  65.650  34.754  1.00  0.00           O  
ATOM    162 HO2'   G     5      51.740  65.756  34.460  1.00  0.00           H  
ATOM    163  O3'   G     5      50.324  65.794  36.037  1.00  0.00           O  
ATOM    164  P     C     6      49.300  64.787  35.493  1.00  0.00           P  
ATOM    165  OP1   C     6      48.264  65.560  34.750  1.00  0.00           O  
ATOM    166  OP2   C     6      48.896  63.935  36.667  1.00  0.00           O  
ATOM    167  O5'   C     6      49.878  63.790  34.416  1.00  0.00           O  
ATOM    168  C5'   C     6      50.135  64.116  33.091  1.00  0.00           C  
ATOM    169  H5'   C     6      50.846  64.937  33.001  1.00  0.00           H  
ATOM    170 H5''   C     6      49.194  64.357  32.595  1.00  0.00           H  
ATOM    171  C4'   C     6      50.782  62.906  32.376  1.00  0.00           C  
ATOM    172  H4'   C     6      50.997  63.074  31.320  1.00  0.00           H  
ATOM    173  O4'   C     6      51.986  62.569  32.986  1.00  0.00           O  
ATOM    174  C1'   C     6      52.252  61.188  32.981  1.00  0.00           C  
ATOM    175  H1'   C     6      53.143  60.907  32.419  1.00  0.00           H  
ATOM    176  N1    C     6      52.335  60.663  34.383  1.00  0.00           N  
ATOM    177  C6    C     6      51.690  61.252  35.431  1.00  0.00           C  
ATOM    178  H6    C     6      51.048  62.104  35.267  1.00  0.00           H  
ATOM    179  C5    C     6      51.824  60.778  36.736  1.00  0.00           C  
ATOM    180  H5    C     6      51.390  61.303  37.575  1.00  0.00           H  
ATOM    181  C4    C     6      52.618  59.630  36.944  1.00  0.00           C  
ATOM    182  N4    C     6      52.916  59.196  38.114  1.00  0.00           N  
ATOM    183  H41   C     6      53.539  58.402  38.137  1.00  0.00           H  
ATOM    184  H42   C     6      52.460  59.525  38.953  1.00  0.00           H  
ATOM    185  N3    C     6      53.185  59.001  35.929  1.00  0.00           N  
ATOM    186  C2    C     6      52.965  59.447  34.641  1.00  0.00           C  
ATOM    187  O2    C     6      53.343  58.789  33.648  1.00  0.00           O  
ATOM    188  C3'   C     6      49.934  61.645  32.468  1.00  0.00           C  
ATOM    189  H3'   C     6      49.468  61.706  33.452  1.00  0.00           H  
ATOM    190  C2'   C     6      51.014  60.591  32.311  1.00  0.00           C  
ATOM    191  H2'   C     6      50.738  59.659  32.803  1.00  0.00           H  
ATOM    192  O2'   C     6      51.463  60.303  31.008  1.00  0.00           O  
ATOM    193 HO2'   C     6      50.999  60.857  30.376  1.00  0.00           H  
ATOM    194  O3'   C     6      49.090  61.442  31.422  1.00  0.00           O  
ATOM    195  P     A     7      47.624  60.821  31.676  1.00  0.00           P  
ATOM    196  OP1   A     7      46.852  60.729  30.379  1.00  0.00           O  
ATOM    197  OP2   A     7      47.069  61.642  32.788  1.00  0.00           O  
ATOM    198  O5'   A     7      47.833  59.416  32.248  1.00  0.00           O  
ATOM    199  C5'   A     7      48.196  58.320  31.355  1.00  0.00           C  
ATOM    200  H5'   A     7      48.957  58.758  30.710  1.00  0.00           H  
ATOM    201 H5''   A     7      47.370  58.082  30.685  1.00  0.00           H  
ATOM    202  C4'   A     7      48.876  57.057  31.997  1.00  0.00           C  
ATOM    203  H4'   A     7      49.338  56.439  31.227  1.00  0.00           H  
ATOM    204  O4'   A     7      49.911  57.370  32.838  1.00  0.00           O  
ATOM    205  C1'   A     7      50.064  56.391  33.854  1.00  0.00           C  
ATOM    206  H1'   A     7      51.042  55.928  33.719  1.00  0.00           H  
ATOM    207  N9    A     7      49.783  56.969  35.191  1.00  0.00           N  
ATOM    208  C8    A     7      49.417  58.239  35.549  1.00  0.00           C  
ATOM    209  H8    A     7      49.254  58.975  34.775  1.00  0.00           H  
ATOM    210  N7    A     7      49.268  58.508  36.835  1.00  0.00           N  
ATOM    211  C5    A     7      49.600  57.338  37.443  1.00  0.00           C  
ATOM    212  C6    A     7      49.814  56.989  38.793  1.00  0.00           C  
ATOM    213  N6    A     7      49.907  57.775  39.823  1.00  0.00           N  
ATOM    214  H61   A     7      50.235  57.424  40.711  1.00  0.00           H  
ATOM    215  H62   A     7      49.781  58.776  39.768  1.00  0.00           H  
ATOM    216  N1    A     7      49.966  55.695  39.070  1.00  0.00           N  
ATOM    217  C2    A     7      50.070  54.887  38.045  1.00  0.00           C  
ATOM    218  H2    A     7      50.204  53.830  38.224  1.00  0.00           H  
ATOM    219  N3    A     7      49.959  55.056  36.723  1.00  0.00           N  
ATOM    220  C4    A     7      49.749  56.361  36.472  1.00  0.00           C  
ATOM    221  C3'   A     7      47.975  56.252  32.910  1.00  0.00           C  
ATOM    222  H3'   A     7      47.577  56.973  33.625  1.00  0.00           H  
ATOM    223  C2'   A     7      48.965  55.374  33.571  1.00  0.00           C  
ATOM    224  H2'   A     7      48.568  54.931  34.485  1.00  0.00           H  
ATOM    225  O2'   A     7      49.418  54.327  32.709  1.00  0.00           O  
ATOM    226 HO2'   A     7      48.682  53.780  32.425  1.00  0.00           H  
ATOM    227  O3'   A     7      47.008  55.582  32.232  1.00  0.00           O  
ATOM    228  P     C     8      45.491  55.518  32.718  1.00  0.00           P  
ATOM    229  OP1   C     8      44.823  54.835  31.562  1.00  0.00           O  
ATOM    230  OP2   C     8      45.031  56.870  33.072  1.00  0.00           O  
ATOM    231  O5'   C     8      45.400  54.500  33.875  1.00  0.00           O  
ATOM    232  C5'   C     8      45.676  53.146  33.772  1.00  0.00           C  
ATOM    233  H5'   C     8      46.582  52.982  33.187  1.00  0.00           H  
ATOM    234 H5''   C     8      44.890  52.543  33.318  1.00  0.00           H  
ATOM    235  C4'   C     8      45.847  52.618  35.228  1.00  0.00           C  
ATOM    236  H4'   C     8      46.193  51.587  35.160  1.00  0.00           H  
ATOM    237  O4'   C     8      46.910  53.317  35.868  1.00  0.00           O  
ATOM    238  C1'   C     8      46.754  53.344  37.298  1.00  0.00           C  
ATOM    239  H1'   C     8      47.580  52.793  37.748  1.00  0.00           H  
ATOM    240  N1    C     8      46.696  54.673  37.953  1.00  0.00           N  
ATOM    241  C6    C     8      46.379  55.790  37.231  1.00  0.00           C  
ATOM    242  H6    C     8      46.213  55.624  36.177  1.00  0.00           H  
ATOM    243  C5    C     8      46.243  56.965  37.825  1.00  0.00           C  
ATOM    244  H5    C     8      46.038  57.872  37.277  1.00  0.00           H  
ATOM    245  C4    C     8      46.477  56.971  39.201  1.00  0.00           C  
ATOM    246  N4    C     8      46.485  58.100  39.890  1.00  0.00           N  
ATOM    247  H41   C     8      46.714  58.164  40.872  1.00  0.00           H  
ATOM    248  H42   C     8      46.538  58.912  39.293  1.00  0.00           H  
ATOM    249  N3    C     8      46.830  55.944  39.941  1.00  0.00           N  
ATOM    250  C2    C     8      47.003  54.793  39.300  1.00  0.00           C  
ATOM    251  O2    C     8      47.170  53.793  39.942  1.00  0.00           O  
ATOM    252  C3'   C     8      44.660  52.659  36.207  1.00  0.00           C  
ATOM    253  H3'   C     8      44.312  53.677  36.033  1.00  0.00           H  
ATOM    254  C2'   C     8      45.425  52.614  37.503  1.00  0.00           C  
ATOM    255  H2'   C     8      44.857  53.263  38.170  1.00  0.00           H  
ATOM    256  O2'   C     8      45.502  51.296  38.111  1.00  0.00           O  
ATOM    257 HO2'   C     8      44.730  51.284  38.682  1.00  0.00           H  
ATOM    258  O3'   C     8      43.670  51.668  36.042  1.00  0.00           O  
ATOM    259  P     G     9      42.279  51.761  36.749  1.00  0.00           P  
ATOM    260  OP1   G     9      41.467  50.632  36.201  1.00  0.00           O  
ATOM    261  OP2   G     9      41.845  53.128  36.543  1.00  0.00           O  
ATOM    262  O5'   G     9      42.574  51.643  38.253  1.00  0.00           O  
ATOM    263  C5'   G     9      42.537  50.352  38.864  1.00  0.00           C  
ATOM    264  H5'   G     9      43.140  49.666  38.268  1.00  0.00           H  
ATOM    265 H5''   G     9      41.496  50.033  38.806  1.00  0.00           H  
ATOM    266  C4'   G     9      42.986  50.394  40.361  1.00  0.00           C  
ATOM    267  H4'   G     9      43.067  49.355  40.679  1.00  0.00           H  
ATOM    268  O4'   G     9      44.225  51.032  40.674  1.00  0.00           O  
ATOM    269  C1'   G     9      44.073  51.739  41.926  1.00  0.00           C  
ATOM    270  H1'   G     9      44.984  51.570  42.499  1.00  0.00           H  
ATOM    271  N9    G     9      43.957  53.228  41.758  1.00  0.00           N  
ATOM    272  C8    G     9      43.677  53.897  40.667  1.00  0.00           C  
ATOM    273  H8    G     9      43.465  53.420  39.721  1.00  0.00           H  
ATOM    274  N7    G     9      43.743  55.148  40.777  1.00  0.00           N  
ATOM    275  C5    G     9      44.016  55.354  42.119  1.00  0.00           C  
ATOM    276  C6    G     9      44.127  56.551  42.862  1.00  0.00           C  
ATOM    277  O6    G     9      44.164  57.736  42.511  1.00  0.00           O  
ATOM    278  N1    G     9      44.168  56.352  44.215  1.00  0.00           N  
ATOM    279  H1    G     9      44.096  57.122  44.864  1.00  0.00           H  
ATOM    280  C2    G     9      44.181  55.145  44.761  1.00  0.00           C  
ATOM    281  N2    G     9      44.025  55.100  46.053  1.00  0.00           N  
ATOM    282  H21   G     9      43.984  55.981  46.545  1.00  0.00           H  
ATOM    283  H22   G     9      43.934  54.174  46.446  1.00  0.00           H  
ATOM    284  N3    G     9      44.087  54.004  44.069  1.00  0.00           N  
ATOM    285  C4    G     9      44.053  54.185  42.767  1.00  0.00           C  
ATOM    286  C3'   G     9      41.916  51.073  41.201  1.00  0.00           C  
ATOM    287  H3'   G     9      41.687  52.011  40.695  1.00  0.00           H  
ATOM    288  C2'   G     9      42.727  51.207  42.448  1.00  0.00           C  
ATOM    289  H2'   G     9      42.218  51.894  43.125  1.00  0.00           H  
ATOM    290  O2'   G     9      42.988  49.998  43.179  1.00  0.00           O  
ATOM    291 HO2'   G     9      43.388  50.179  44.033  1.00  0.00           H  
ATOM    292  O3'   G     9      40.756  50.187  41.231  1.00  0.00           O  
ATOM    293  P     G    10      39.301  50.743  41.395  1.00  0.00           P  
ATOM    294  OP1   G    10      38.491  49.514  41.521  1.00  0.00           O  
ATOM    295  OP2   G    10      39.020  51.700  40.294  1.00  0.00           O  
ATOM    296  O5'   G    10      39.451  51.547  42.750  1.00  0.00           O  
ATOM    297  C5'   G    10      39.662  50.967  44.022  1.00  0.00           C  
ATOM    298  H5'   G    10      40.585  50.391  44.088  1.00  0.00           H  
ATOM    299 H5''   G    10      38.852  50.251  44.162  1.00  0.00           H  
ATOM    300  C4'   G    10      39.630  51.926  45.241  1.00  0.00           C  
ATOM    301  H4'   G    10      39.513  51.282  46.113  1.00  0.00           H  
ATOM    302  O4'   G    10      40.882  52.731  45.264  1.00  0.00           O  
ATOM    303  C1'   G    10      40.592  54.167  45.408  1.00  0.00           C  
ATOM    304  H1'   G    10      41.315  54.611  46.092  1.00  0.00           H  
ATOM    305  N9    G    10      40.499  55.052  44.254  1.00  0.00           N  
ATOM    306  C8    G    10      40.776  54.723  42.942  1.00  0.00           C  
ATOM    307  H8    G    10      40.964  53.709  42.622  1.00  0.00           H  
ATOM    308  N7    G    10      40.994  55.722  42.234  1.00  0.00           N  
ATOM    309  C5    G    10      40.844  56.838  43.037  1.00  0.00           C  
ATOM    310  C6    G    10      40.930  58.307  42.797  1.00  0.00           C  
ATOM    311  O6    G    10      41.131  58.950  41.733  1.00  0.00           O  
ATOM    312  N1    G    10      40.838  59.086  43.957  1.00  0.00           N  
ATOM    313  H1    G    10      40.786  60.093  43.906  1.00  0.00           H  
ATOM    314  C2    G    10      40.498  58.565  45.122  1.00  0.00           C  
ATOM    315  N2    G    10      40.511  59.418  46.101  1.00  0.00           N  
ATOM    316  H21   G    10      40.515  60.419  45.971  1.00  0.00           H  
ATOM    317  H22   G    10      40.347  58.997  47.004  1.00  0.00           H  
ATOM    318  N3    G    10      40.411  57.254  45.405  1.00  0.00           N  
ATOM    319  C4    G    10      40.475  56.438  44.311  1.00  0.00           C  
ATOM    320  C3'   G    10      38.583  52.991  45.282  1.00  0.00           C  
ATOM    321  H3'   G    10      38.499  53.426  44.286  1.00  0.00           H  
ATOM    322  C2'   G    10      39.217  54.163  46.028  1.00  0.00           C  
ATOM    323  H2'   G    10      38.738  55.130  45.871  1.00  0.00           H  
ATOM    324  O2'   G    10      39.232  53.957  47.435  1.00  0.00           O  
ATOM    325 HO2'   G    10      38.510  53.387  47.710  1.00  0.00           H  
ATOM    326  O3'   G    10      37.359  52.439  45.816  1.00  0.00           O  
ATOM    327  P     G    11      36.029  53.127  45.323  1.00  0.00           P  
ATOM    328  OP1   G    11      34.829  52.378  45.753  1.00  0.00           O  
ATOM    329  OP2   G    11      36.202  53.311  43.825  1.00  0.00           O  
ATOM    330  O5'   G    11      36.048  54.506  45.995  1.00  0.00           O  
ATOM    331  C5'   G    11      35.934  54.561  47.396  1.00  0.00           C  
ATOM    332  H5'   G    11      36.622  53.894  47.916  1.00  0.00           H  
ATOM    333 H5''   G    11      34.919  54.215  47.589  1.00  0.00           H  
ATOM    334  C4'   G    11      35.997  55.995  47.777  1.00  0.00           C  
ATOM    335  H4'   G    11      35.914  56.053  48.863  1.00  0.00           H  
ATOM    336  O4'   G    11      37.183  56.671  47.378  1.00  0.00           O  
ATOM    337  C1'   G    11      36.821  57.984  47.002  1.00  0.00           C  
ATOM    338  H1'   G    11      37.513  58.640  47.531  1.00  0.00           H  
ATOM    339  N9    G    11      37.047  58.192  45.560  1.00  0.00           N  
ATOM    340  C8    G    11      37.126  57.325  44.461  1.00  0.00           C  
ATOM    341  H8    G    11      36.980  56.263  44.593  1.00  0.00           H  
ATOM    342  N7    G    11      37.344  57.979  43.396  1.00  0.00           N  
ATOM    343  C5    G    11      37.392  59.328  43.682  1.00  0.00           C  
ATOM    344  C6    G    11      37.666  60.515  42.905  1.00  0.00           C  
ATOM    345  O6    G    11      37.944  60.545  41.715  1.00  0.00           O  
ATOM    346  N1    G    11      37.588  61.724  43.586  1.00  0.00           N  
ATOM    347  H1    G    11      37.680  62.581  43.060  1.00  0.00           H  
ATOM    348  C2    G    11      37.288  61.762  44.900  1.00  0.00           C  
ATOM    349  N2    G    11      36.992  62.955  45.362  1.00  0.00           N  
ATOM    350  H21   G    11      36.850  63.769  44.781  1.00  0.00           H  
ATOM    351  H22   G    11      36.826  63.016  46.356  1.00  0.00           H  
ATOM    352  N3    G    11      37.115  60.699  45.672  1.00  0.00           N  
ATOM    353  C4    G    11      37.151  59.486  44.985  1.00  0.00           C  
ATOM    354  C3'   G    11      34.813  56.737  47.157  1.00  0.00           C  
ATOM    355  H3'   G    11      34.657  56.440  46.120  1.00  0.00           H  
ATOM    356  C2'   G    11      35.295  58.096  47.354  1.00  0.00           C  
ATOM    357  H2'   G    11      34.733  58.764  46.701  1.00  0.00           H  
ATOM    358  O2'   G    11      35.291  58.469  48.732  1.00  0.00           O  
ATOM    359 HO2'   G    11      34.663  57.921  49.208  1.00  0.00           H  
ATOM    360  O3'   G    11      33.535  56.651  47.882  1.00  0.00           O  
ATOM    361  P     G    12      32.055  56.941  47.199  1.00  0.00           P  
ATOM    362  OP1   G    12      31.018  56.623  48.179  1.00  0.00           O  
ATOM    363  OP2   G    12      32.004  56.266  45.907  1.00  0.00           O  
ATOM    364  O5'   G    12      31.955  58.465  46.934  1.00  0.00           O  
ATOM    365  C5'   G    12      31.883  59.294  48.127  1.00  0.00           C  
ATOM    366  H5'   G    12      32.617  58.973  48.866  1.00  0.00           H  
ATOM    367 H5''   G    12      30.933  59.060  48.607  1.00  0.00           H  
ATOM    368  C4'   G    12      32.115  60.772  47.723  1.00  0.00           C  
ATOM    369  H4'   G    12      32.046  61.453  48.570  1.00  0.00           H  
ATOM    370  O4'   G    12      33.447  60.994  47.211  1.00  0.00           O  
ATOM    371  C1'   G    12      33.374  61.963  46.140  1.00  0.00           C  
ATOM    372  H1'   G    12      34.184  62.677  46.293  1.00  0.00           H  
ATOM    373  N9    G    12      33.711  61.374  44.850  1.00  0.00           N  
ATOM    374  C8    G    12      33.801  60.076  44.444  1.00  0.00           C  
ATOM    375  H8    G    12      33.446  59.264  45.061  1.00  0.00           H  
ATOM    376  N7    G    12      34.087  59.972  43.172  1.00  0.00           N  
ATOM    377  C5    G    12      34.272  61.232  42.686  1.00  0.00           C  
ATOM    378  C6    G    12      34.741  61.774  41.427  1.00  0.00           C  
ATOM    379  O6    G    12      35.075  61.072  40.396  1.00  0.00           O  
ATOM    380  N1    G    12      34.708  63.176  41.455  1.00  0.00           N  
ATOM    381  H1    G    12      35.005  63.619  40.598  1.00  0.00           H  
ATOM    382  C2    G    12      34.188  63.976  42.429  1.00  0.00           C  
ATOM    383  N2    G    12      34.089  65.237  42.156  1.00  0.00           N  
ATOM    384  H21   G    12      34.554  65.625  41.347  1.00  0.00           H  
ATOM    385  H22   G    12      33.889  65.845  42.937  1.00  0.00           H  
ATOM    386  N3    G    12      33.791  63.529  43.639  1.00  0.00           N  
ATOM    387  C4    G    12      33.944  62.170  43.686  1.00  0.00           C  
ATOM    388  C3'   G    12      31.205  61.246  46.656  1.00  0.00           C  
ATOM    389  H3'   G    12      31.208  60.435  45.927  1.00  0.00           H  
ATOM    390  C2'   G    12      31.987  62.526  46.170  1.00  0.00           C  
ATOM    391  H2'   G    12      31.530  62.758  45.208  1.00  0.00           H  
ATOM    392  O2'   G    12      31.984  63.609  47.089  1.00  0.00           O  
ATOM    393 HO2'   G    12      31.191  63.494  47.618  1.00  0.00           H  
ATOM    394  O3'   G    12      29.926  61.568  47.243  1.00  0.00           O  
ATOM    395  P     C    13      28.566  61.368  46.319  1.00  0.00           P  
ATOM    396  OP1   C    13      27.445  61.474  47.153  1.00  0.00           O  
ATOM    397  OP2   C    13      28.711  60.125  45.549  1.00  0.00           O  
ATOM    398  O5'   C    13      28.646  62.574  45.328  1.00  0.00           O  
ATOM    399  C5'   C    13      28.436  63.939  45.786  1.00  0.00           C  
ATOM    400  H5'   C    13      29.081  63.995  46.663  1.00  0.00           H  
ATOM    401 H5''   C    13      27.457  64.129  46.227  1.00  0.00           H  
ATOM    402  C4'   C    13      28.804  65.049  44.936  1.00  0.00           C  
ATOM    403  H4'   C    13      28.730  66.018  45.430  1.00  0.00           H  
ATOM    404  O4'   C    13      30.134  64.903  44.536  1.00  0.00           O  
ATOM    405  C1'   C    13      30.227  65.328  43.147  1.00  0.00           C  
ATOM    406  H1'   C    13      31.047  66.045  43.119  1.00  0.00           H  
ATOM    407  N1    C    13      30.633  64.282  42.271  1.00  0.00           N  
ATOM    408  C6    C    13      30.587  63.011  42.685  1.00  0.00           C  
ATOM    409  H6    C    13      30.257  62.698  43.664  1.00  0.00           H  
ATOM    410  C5    C    13      31.072  62.054  41.882  1.00  0.00           C  
ATOM    411  H5    C    13      31.066  61.016  42.183  1.00  0.00           H  
ATOM    412  C4    C    13      31.402  62.425  40.585  1.00  0.00           C  
ATOM    413  N4    C    13      31.877  61.515  39.793  1.00  0.00           N  
ATOM    414  H41   C    13      32.284  61.678  38.883  1.00  0.00           H  
ATOM    415  H42   C    13      31.927  60.577  40.165  1.00  0.00           H  
ATOM    416  N3    C    13      31.495  63.678  40.130  1.00  0.00           N  
ATOM    417  C2    C    13      31.151  64.645  41.000  1.00  0.00           C  
ATOM    418  O2    C    13      31.109  65.803  40.594  1.00  0.00           O  
ATOM    419  C3'   C    13      27.939  65.074  43.731  1.00  0.00           C  
ATOM    420  H3'   C    13      27.718  64.087  43.325  1.00  0.00           H  
ATOM    421  C2'   C    13      28.890  65.969  42.827  1.00  0.00           C  
ATOM    422  H2'   C    13      28.730  65.905  41.751  1.00  0.00           H  
ATOM    423  O2'   C    13      28.953  67.323  43.334  1.00  0.00           O  
ATOM    424 HO2'   C    13      28.102  67.746  43.198  1.00  0.00           H  
ATOM    425  O3'   C    13      26.724  65.716  43.922  1.00  0.00           O  
ATOM    426  P     U    14      25.464  65.223  43.108  1.00  0.00           P  
ATOM    427  OP1   U    14      24.272  65.985  43.481  1.00  0.00           O  
ATOM    428  OP2   U    14      25.405  63.744  43.269  1.00  0.00           O  
ATOM    429  O5'   U    14      25.872  65.642  41.667  1.00  0.00           O  
ATOM    430  C5'   U    14      25.591  66.980  41.257  1.00  0.00           C  
ATOM    431  H5'   U    14      26.171  67.661  41.881  1.00  0.00           H  
ATOM    432 H5''   U    14      24.517  67.161  41.227  1.00  0.00           H  
ATOM    433  C4'   U    14      25.992  67.289  39.803  1.00  0.00           C  
ATOM    434  H4'   U    14      25.842  68.365  39.707  1.00  0.00           H  
ATOM    435  O4'   U    14      27.320  66.884  39.447  1.00  0.00           O  
ATOM    436  C1'   U    14      27.377  66.398  38.092  1.00  0.00           C  
ATOM    437  H1'   U    14      28.010  67.096  37.543  1.00  0.00           H  
ATOM    438  N1    U    14      27.744  64.975  38.048  1.00  0.00           N  
ATOM    439  C6    U    14      27.692  64.123  39.183  1.00  0.00           C  
ATOM    440  H6    U    14      27.170  64.444  40.072  1.00  0.00           H  
ATOM    441  C5    U    14      28.244  62.868  39.175  1.00  0.00           C  
ATOM    442  H5    U    14      28.240  62.344  40.120  1.00  0.00           H  
ATOM    443  C4    U    14      28.869  62.309  37.994  1.00  0.00           C  
ATOM    444  O4    U    14      29.212  61.144  37.904  1.00  0.00           O  
ATOM    445  N3    U    14      28.805  63.116  36.917  1.00  0.00           N  
ATOM    446  H3    U    14      29.312  62.755  36.122  1.00  0.00           H  
ATOM    447  C2    U    14      28.428  64.451  36.923  1.00  0.00           C  
ATOM    448  O2    U    14      28.597  65.072  35.898  1.00  0.00           O  
ATOM    449  C3'   U    14      25.095  66.434  38.918  1.00  0.00           C  
ATOM    450  H3'   U    14      25.057  65.414  39.300  1.00  0.00           H  
ATOM    451  C2'   U    14      25.940  66.456  37.644  1.00  0.00           C  
ATOM    452  H2'   U    14      25.624  65.665  36.963  1.00  0.00           H  
ATOM    453  O2'   U    14      25.857  67.768  37.061  1.00  0.00           O  
ATOM    454 HO2'   U    14      25.097  68.287  37.334  1.00  0.00           H  
ATOM    455  O3'   U    14      23.736  67.033  38.752  1.00  0.00           O  
ATOM    456  P     C    15      22.544  66.403  37.760  1.00  0.00           P  
ATOM    457  OP1   C    15      21.685  67.589  37.570  1.00  0.00           O  
ATOM    458  OP2   C    15      22.070  65.250  38.517  1.00  0.00           O  
ATOM    459  O5'   C    15      23.149  65.961  36.385  1.00  0.00           O  
ATOM    460  C5'   C    15      23.398  66.930  35.326  1.00  0.00           C  
ATOM    461  H5'   C    15      23.913  67.745  35.835  1.00  0.00           H  
ATOM    462 H5''   C    15      22.381  67.275  35.142  1.00  0.00           H  
ATOM    463  C4'   C    15      24.121  66.389  34.047  1.00  0.00           C  
ATOM    464  H4'   C    15      24.340  67.209  33.363  1.00  0.00           H  
ATOM    465  O4'   C    15      25.372  65.784  34.468  1.00  0.00           O  
ATOM    466  C1'   C    15      25.586  64.634  33.649  1.00  0.00           C  
ATOM    467  H1'   C    15      26.543  64.834  33.167  1.00  0.00           H  
ATOM    468  N1    C    15      25.690  63.305  34.384  1.00  0.00           N  
ATOM    469  C6    C    15      25.207  63.070  35.675  1.00  0.00           C  
ATOM    470  H6    C    15      24.699  63.856  36.214  1.00  0.00           H  
ATOM    471  C5    C    15      25.545  61.898  36.247  1.00  0.00           C  
ATOM    472  H5    C    15      25.242  61.695  37.263  1.00  0.00           H  
ATOM    473  C4    C    15      26.314  60.957  35.478  1.00  0.00           C  
ATOM    474  N4    C    15      26.824  59.883  35.945  1.00  0.00           N  
ATOM    475  H41   C    15      27.492  59.350  35.406  1.00  0.00           H  
ATOM    476  H42   C    15      26.423  59.418  36.747  1.00  0.00           H  
ATOM    477  N3    C    15      26.594  61.130  34.245  1.00  0.00           N  
ATOM    478  C2    C    15      26.358  62.303  33.639  1.00  0.00           C  
ATOM    479  O2    C    15      26.698  62.468  32.485  1.00  0.00           O  
ATOM    480  C3'   C    15      23.292  65.241  33.463  1.00  0.00           C  
ATOM    481  H3'   C    15      22.986  64.505  34.207  1.00  0.00           H  
ATOM    482  C2'   C    15      24.437  64.574  32.666  1.00  0.00           C  
ATOM    483  H2'   C    15      24.164  63.542  32.445  1.00  0.00           H  
ATOM    484  O2'   C    15      24.624  65.208  31.359  1.00  0.00           O  
ATOM    485 HO2'   C    15      25.260  64.645  30.911  1.00  0.00           H  
ATOM    486  O3'   C    15      22.218  65.592  32.664  1.00  0.00           O  
ATOM    487  P     U    16      21.085  64.562  32.392  1.00  0.00           P  
ATOM    488  OP1   U    16      20.026  65.306  31.692  1.00  0.00           O  
ATOM    489  OP2   U    16      20.793  64.003  33.707  1.00  0.00           O  
ATOM    490  O5'   U    16      21.543  63.403  31.360  1.00  0.00           O  
ATOM    491  C5'   U    16      21.932  63.744  30.056  1.00  0.00           C  
ATOM    492  H5'   U    16      22.585  64.616  30.095  1.00  0.00           H  
ATOM    493 H5''   U    16      20.974  63.848  29.548  1.00  0.00           H  
ATOM    494  C4'   U    16      22.680  62.676  29.318  1.00  0.00           C  
ATOM    495  H4'   U    16      22.930  63.095  28.343  1.00  0.00           H  
ATOM    496  O4'   U    16      23.817  62.292  30.029  1.00  0.00           O  
ATOM    497  C1'   U    16      24.178  60.984  29.843  1.00  0.00           C  
ATOM    498  H1'   U    16      25.152  60.911  29.359  1.00  0.00           H  
ATOM    499  N1    U    16      24.250  60.219  31.089  1.00  0.00           N  
ATOM    500  C6    U    16      23.458  60.488  32.140  1.00  0.00           C  
ATOM    501  H6    U    16      22.814  61.355  32.132  1.00  0.00           H  
ATOM    502  C5    U    16      23.450  59.704  33.197  1.00  0.00           C  
ATOM    503  H5    U    16      22.765  60.049  33.958  1.00  0.00           H  
ATOM    504  C4    U    16      24.235  58.476  33.310  1.00  0.00           C  
ATOM    505  O4    U    16      24.238  57.691  34.267  1.00  0.00           O  
ATOM    506  N3    U    16      24.986  58.292  32.189  1.00  0.00           N  
ATOM    507  H3    U    16      25.627  57.511  32.157  1.00  0.00           H  
ATOM    508  C2    U    16      24.980  59.005  31.026  1.00  0.00           C  
ATOM    509  O2    U    16      25.696  58.667  30.111  1.00  0.00           O  
ATOM    510  C3'   U    16      21.984  61.364  29.070  1.00  0.00           C  
ATOM    511  H3'   U    16      21.571  61.041  30.025  1.00  0.00           H  
ATOM    512  C2'   U    16      23.142  60.428  28.875  1.00  0.00           C  
ATOM    513  H2'   U    16      22.943  59.407  29.200  1.00  0.00           H  
ATOM    514  O2'   U    16      23.515  60.583  27.552  1.00  0.00           O  
ATOM    515 HO2'   U    16      22.689  60.679  27.073  1.00  0.00           H  
ATOM    516  O3'   U    16      21.129  61.319  27.931  1.00  0.00           O  
ATOM    517  P     A    17      19.781  60.539  28.015  1.00  0.00           P  
ATOM    518  OP1   A    17      19.043  60.843  26.778  1.00  0.00           O  
ATOM    519  OP2   A    17      19.007  60.837  29.256  1.00  0.00           O  
ATOM    520  O5'   A    17      20.053  58.989  28.056  1.00  0.00           O  
ATOM    521  C5'   A    17      20.035  58.265  26.846  1.00  0.00           C  
ATOM    522  H5'   A    17      20.539  58.896  26.115  1.00  0.00           H  
ATOM    523 H5''   A    17      19.074  58.111  26.354  1.00  0.00           H  
ATOM    524  C4'   A    17      20.945  56.958  26.898  1.00  0.00           C  
ATOM    525  H4'   A    17      21.236  56.650  25.894  1.00  0.00           H  
ATOM    526  O4'   A    17      22.091  57.151  27.764  1.00  0.00           O  
ATOM    527  C1'   A    17      22.526  55.825  28.212  1.00  0.00           C  
ATOM    528  H1'   A    17      23.563  55.592  27.969  1.00  0.00           H  
ATOM    529  N9    A    17      22.330  55.825  29.625  1.00  0.00           N  
ATOM    530  C8    A    17      21.884  56.870  30.400  1.00  0.00           C  
ATOM    531  H8    A    17      21.618  57.796  29.913  1.00  0.00           H  
ATOM    532  N7    A    17      21.857  56.634  31.642  1.00  0.00           N  
ATOM    533  C5    A    17      22.315  55.347  31.764  1.00  0.00           C  
ATOM    534  C6    A    17      22.811  54.535  32.829  1.00  0.00           C  
ATOM    535  N6    A    17      22.818  55.003  34.077  1.00  0.00           N  
ATOM    536  H61   A    17      23.156  54.414  34.825  1.00  0.00           H  
ATOM    537  H62   A    17      22.658  55.984  34.252  1.00  0.00           H  
ATOM    538  N1    A    17      23.300  53.329  32.676  1.00  0.00           N  
ATOM    539  C2    A    17      23.499  52.946  31.403  1.00  0.00           C  
ATOM    540  H2    A    17      23.859  51.941  31.238  1.00  0.00           H  
ATOM    541  N3    A    17      23.307  53.655  30.293  1.00  0.00           N  
ATOM    542  C4    A    17      22.632  54.861  30.557  1.00  0.00           C  
ATOM    543  C3'   A    17      20.260  55.724  27.554  1.00  0.00           C  
ATOM    544  H3'   A    17      19.963  55.779  28.601  1.00  0.00           H  
ATOM    545  C2'   A    17      21.555  54.848  27.559  1.00  0.00           C  
ATOM    546  H2'   A    17      21.335  53.982  28.184  1.00  0.00           H  
ATOM    547  O2'   A    17      22.035  54.471  26.328  1.00  0.00           O  
ATOM    548 HO2'   A    17      22.679  53.773  26.468  1.00  0.00           H  
ATOM    549  O3'   A    17      19.227  55.171  26.788  1.00  0.00           O  
ATOM    550  P     G    18      18.188  54.139  27.481  1.00  0.00           P  
ATOM    551  OP1   G    18      17.158  53.830  26.523  1.00  0.00           O  
ATOM    552  OP2   G    18      17.811  54.793  28.737  1.00  0.00           O  
ATOM    553  O5'   G    18      18.901  52.806  27.789  1.00  0.00           O  
ATOM    554  C5'   G    18      19.651  51.997  26.873  1.00  0.00           C  
ATOM    555  H5'   G    18      20.326  52.584  26.250  1.00  0.00           H  
ATOM    556 H5''   G    18      18.962  51.456  26.223  1.00  0.00           H  
ATOM    557  C4'   G    18      20.532  50.979  27.526  1.00  0.00           C  
ATOM    558  H4'   G    18      21.067  50.495  26.709  1.00  0.00           H  
ATOM    559  O4'   G    18      21.483  51.482  28.460  1.00  0.00           O  
ATOM    560  C1'   G    18      21.626  50.561  29.578  1.00  0.00           C  
ATOM    561  H1'   G    18      22.676  50.326  29.750  1.00  0.00           H  
ATOM    562  N9    G    18      21.033  51.148  30.790  1.00  0.00           N  
ATOM    563  C8    G    18      20.316  52.362  30.906  1.00  0.00           C  
ATOM    564  H8    G    18      20.102  52.961  30.034  1.00  0.00           H  
ATOM    565  N7    G    18      20.137  52.741  32.093  1.00  0.00           N  
ATOM    566  C5    G    18      20.584  51.710  32.962  1.00  0.00           C  
ATOM    567  C6    G    18      20.615  51.546  34.392  1.00  0.00           C  
ATOM    568  O6    G    18      20.043  52.159  35.295  1.00  0.00           O  
ATOM    569  N1    G    18      21.458  50.516  34.714  1.00  0.00           N  
ATOM    570  H1    G    18      21.652  50.370  35.694  1.00  0.00           H  
ATOM    571  C2    G    18      22.073  49.677  33.872  1.00  0.00           C  
ATOM    572  N2    G    18      22.775  48.693  34.387  1.00  0.00           N  
ATOM    573  H21   G    18      23.044  48.707  35.360  1.00  0.00           H  
ATOM    574  H22   G    18      23.321  48.090  33.788  1.00  0.00           H  
ATOM    575  N3    G    18      21.970  49.755  32.555  1.00  0.00           N  
ATOM    576  C4    G    18      21.254  50.830  32.162  1.00  0.00           C  
ATOM    577  C3'   G    18      19.758  49.926  28.247  1.00  0.00           C  
ATOM    578  H3'   G    18      19.053  50.382  28.942  1.00  0.00           H  
ATOM    579  C2'   G    18      20.841  49.289  29.185  1.00  0.00           C  
ATOM    580  H2'   G    18      20.467  48.533  29.876  1.00  0.00           H  
ATOM    581  O2'   G    18      21.784  48.660  28.327  1.00  0.00           O  
ATOM    582 HO2'   G    18      21.291  47.998  27.838  1.00  0.00           H  
ATOM    583  O3'   G    18      19.204  49.066  27.292  1.00  0.00           O  
ATOM    584  P     U    19      17.988  48.171  27.677  1.00  0.00           P  
ATOM    585  OP1   U    19      17.749  47.297  26.518  1.00  0.00           O  
ATOM    586  OP2   U    19      16.930  49.150  28.034  1.00  0.00           O  
ATOM    587  O5'   U    19      18.310  47.243  28.996  1.00  0.00           O  
ATOM    588  C5'   U    19      19.051  46.069  28.986  1.00  0.00           C  
ATOM    589  H5'   U    19      20.047  46.259  28.586  1.00  0.00           H  
ATOM    590 H5''   U    19      18.572  45.373  28.297  1.00  0.00           H  
ATOM    591  C4'   U    19      19.147  45.502  30.345  1.00  0.00           C  
ATOM    592  H4'   U    19      19.720  44.581  30.449  1.00  0.00           H  
ATOM    593  O4'   U    19      19.782  46.465  31.242  1.00  0.00           O  
ATOM    594  C1'   U    19      19.346  46.179  32.607  1.00  0.00           C  
ATOM    595  H1'   U    19      20.180  45.827  33.214  1.00  0.00           H  
ATOM    596  N1    U    19      18.894  47.498  33.124  1.00  0.00           N  
ATOM    597  C6    U    19      17.999  48.275  32.459  1.00  0.00           C  
ATOM    598  H6    U    19      17.798  48.029  31.426  1.00  0.00           H  
ATOM    599  C5    U    19      17.412  49.354  32.998  1.00  0.00           C  
ATOM    600  H5    U    19      16.743  49.850  32.310  1.00  0.00           H  
ATOM    601  C4    U    19      17.658  49.802  34.348  1.00  0.00           C  
ATOM    602  O4    U    19      17.148  50.679  34.983  1.00  0.00           O  
ATOM    603  N3    U    19      18.533  48.915  34.998  1.00  0.00           N  
ATOM    604  H3    U    19      18.775  49.165  35.947  1.00  0.00           H  
ATOM    605  C2    U    19      19.169  47.790  34.461  1.00  0.00           C  
ATOM    606  O2    U    19      20.014  47.180  35.147  1.00  0.00           O  
ATOM    607  C3'   U    19      17.842  45.122  30.978  1.00  0.00           C  
ATOM    608  H3'   U    19      17.137  45.942  30.845  1.00  0.00           H  
ATOM    609  C2'   U    19      18.281  45.129  32.455  1.00  0.00           C  
ATOM    610  H2'   U    19      17.408  45.282  33.089  1.00  0.00           H  
ATOM    611  O2'   U    19      18.718  43.828  32.791  1.00  0.00           O  
ATOM    612 HO2'   U    19      18.191  43.247  32.237  1.00  0.00           H  
ATOM    613  O3'   U    19      17.447  43.878  30.516  1.00  0.00           O  
ATOM    614  P     G    20      15.957  43.567  30.341  1.00  0.00           P  
ATOM    615  OP1   G    20      15.196  44.319  31.395  1.00  0.00           O  
ATOM    616  OP2   G    20      15.834  42.064  30.245  1.00  0.00           O  
ATOM    617  O5'   G    20      15.813  44.244  28.860  1.00  0.00           O  
ATOM    618  C5'   G    20      15.331  45.533  28.614  1.00  0.00           C  
ATOM    619  H5'   G    20      16.071  46.295  28.366  1.00  0.00           H  
ATOM    620 H5''   G    20      14.825  45.909  29.503  1.00  0.00           H  
ATOM    621  C4'   G    20      14.192  45.487  27.594  1.00  0.00           C  
ATOM    622  H4'   G    20      13.747  46.472  27.458  1.00  0.00           H  
ATOM    623  O4'   G    20      14.707  45.269  26.292  1.00  0.00           O  
ATOM    624  C1'   G    20      13.569  44.890  25.452  1.00  0.00           C  
ATOM    625  H1'   G    20      13.178  45.639  24.764  1.00  0.00           H  
ATOM    626  N9    G    20      13.919  43.636  24.694  1.00  0.00           N  
ATOM    627  C8    G    20      14.070  42.370  25.089  1.00  0.00           C  
ATOM    628  H8    G    20      14.140  41.993  26.099  1.00  0.00           H  
ATOM    629  N7    G    20      13.933  41.528  24.116  1.00  0.00           N  
ATOM    630  C5    G    20      13.744  42.279  22.971  1.00  0.00           C  
ATOM    631  C6    G    20      13.474  41.939  21.606  1.00  0.00           C  
ATOM    632  O6    G    20      13.218  40.839  21.173  1.00  0.00           O  
ATOM    633  N1    G    20      13.378  43.059  20.795  1.00  0.00           N  
ATOM    634  H1    G    20      13.038  42.926  19.854  1.00  0.00           H  
ATOM    635  C2    G    20      13.601  44.366  21.209  1.00  0.00           C  
ATOM    636  N2    G    20      13.573  45.394  20.396  1.00  0.00           N  
ATOM    637  H21   G    20      13.856  45.246  19.438  1.00  0.00           H  
ATOM    638  H22   G    20      13.586  46.276  20.888  1.00  0.00           H  
ATOM    639  N3    G    20      13.707  44.708  22.481  1.00  0.00           N  
ATOM    640  C4    G    20      13.849  43.621  23.317  1.00  0.00           C  
ATOM    641  C3'   G    20      13.134  44.516  27.834  1.00  0.00           C  
ATOM    642  H3'   G    20      13.675  43.571  27.885  1.00  0.00           H  
ATOM    643  C2'   G    20      12.411  44.503  26.432  1.00  0.00           C  
ATOM    644  H2'   G    20      11.916  43.554  26.228  1.00  0.00           H  
ATOM    645  O2'   G    20      11.411  45.480  26.382  1.00  0.00           O  
ATOM    646 HO2'   G    20      10.567  45.152  26.700  1.00  0.00           H  
ATOM    647  O3'   G    20      12.259  44.817  28.877  1.00  0.00           O  
ATOM    648  P     A    21      11.139  43.793  29.263  1.00  0.00           P  
ATOM    649  OP1   A    21      10.550  44.169  30.628  1.00  0.00           O  
ATOM    650  OP2   A    21      11.677  42.391  29.117  1.00  0.00           O  
ATOM    651  O5'   A    21      10.018  44.053  28.262  1.00  0.00           O  
ATOM    652  C5'   A    21       9.036  43.126  27.930  1.00  0.00           C  
ATOM    653  H5'   A    21       8.416  42.854  28.784  1.00  0.00           H  
ATOM    654 H5''   A    21       9.554  42.169  27.876  1.00  0.00           H  
ATOM    655  C4'   A    21       8.246  43.297  26.644  1.00  0.00           C  
ATOM    656  H4'   A    21       9.005  42.991  25.923  1.00  0.00           H  
ATOM    657  O4'   A    21       7.085  42.414  26.638  1.00  0.00           O  
ATOM    658  C1'   A    21       5.921  43.019  26.028  1.00  0.00           C  
ATOM    659  H1'   A    21       5.546  42.465  25.168  1.00  0.00           H  
ATOM    660  N9    A    21       4.766  43.190  27.018  1.00  0.00           N  
ATOM    661  C8    A    21       4.777  43.256  28.393  1.00  0.00           C  
ATOM    662  H8    A    21       5.516  42.733  28.981  1.00  0.00           H  
ATOM    663  N7    A    21       3.599  43.506  28.941  1.00  0.00           N  
ATOM    664  C5    A    21       2.878  44.027  27.852  1.00  0.00           C  
ATOM    665  C6    A    21       1.534  44.511  27.680  1.00  0.00           C  
ATOM    666  N6    A    21       0.607  44.542  28.558  1.00  0.00           N  
ATOM    667  H61   A    21      -0.236  45.079  28.412  1.00  0.00           H  
ATOM    668  H62   A    21       0.871  44.236  29.483  1.00  0.00           H  
ATOM    669  N1    A    21       1.096  44.721  26.437  1.00  0.00           N  
ATOM    670  C2    A    21       1.925  44.558  25.414  1.00  0.00           C  
ATOM    671  H2    A    21       1.547  44.814  24.435  1.00  0.00           H  
ATOM    672  N3    A    21       3.125  44.076  25.401  1.00  0.00           N  
ATOM    673  C4    A    21       3.586  43.821  26.693  1.00  0.00           C  
ATOM    674  C3'   A    21       7.752  44.718  26.457  1.00  0.00           C  
ATOM    675  H3'   A    21       7.456  44.999  27.468  1.00  0.00           H  
ATOM    676  C2'   A    21       6.462  44.436  25.582  1.00  0.00           C  
ATOM    677  H2'   A    21       5.767  45.268  25.701  1.00  0.00           H  
ATOM    678  O2'   A    21       6.902  44.493  24.215  1.00  0.00           O  
ATOM    679 HO2'   A    21       7.706  45.013  24.273  1.00  0.00           H  
ATOM    680  O3'   A    21       8.563  45.709  25.900  1.00  0.00           O  
ATOM    681  P     U    22       8.315  47.222  26.385  1.00  0.00           P  
ATOM    682  OP1   U    22       8.984  48.155  25.494  1.00  0.00           O  
ATOM    683  OP2   U    22       8.802  47.175  27.790  1.00  0.00           O  
ATOM    684  O5'   U    22       6.741  47.409  26.416  1.00  0.00           O  
ATOM    685  C5'   U    22       5.918  47.915  25.339  1.00  0.00           C  
ATOM    686  H5'   U    22       5.675  47.261  24.501  1.00  0.00           H  
ATOM    687 H5''   U    22       6.452  48.816  25.037  1.00  0.00           H  
ATOM    688  C4'   U    22       4.526  48.408  25.772  1.00  0.00           C  
ATOM    689  H4'   U    22       3.963  48.859  24.955  1.00  0.00           H  
ATOM    690  O4'   U    22       3.703  47.345  26.261  1.00  0.00           O  
ATOM    691  C1'   U    22       2.780  47.900  27.247  1.00  0.00           C  
ATOM    692  H1'   U    22       1.749  47.575  27.110  1.00  0.00           H  
ATOM    693  N1    U    22       3.250  47.492  28.579  1.00  0.00           N  
ATOM    694  C6    U    22       4.498  46.840  28.723  1.00  0.00           C  
ATOM    695  H6    U    22       5.129  46.663  27.865  1.00  0.00           H  
ATOM    696  C5    U    22       4.858  46.421  29.986  1.00  0.00           C  
ATOM    697  H5    U    22       5.743  45.840  30.203  1.00  0.00           H  
ATOM    698  C4    U    22       4.000  46.601  31.110  1.00  0.00           C  
ATOM    699  O4    U    22       4.312  46.328  32.268  1.00  0.00           O  
ATOM    700  N3    U    22       2.813  47.214  30.828  1.00  0.00           N  
ATOM    701  H3    U    22       2.089  47.226  31.532  1.00  0.00           H  
ATOM    702  C2    U    22       2.406  47.614  29.613  1.00  0.00           C  
ATOM    703  O2    U    22       1.276  48.045  29.466  1.00  0.00           O  
ATOM    704  C3'   U    22       4.533  49.541  26.831  1.00  0.00           C  
ATOM    705  H3'   U    22       5.142  49.308  27.704  1.00  0.00           H  
ATOM    706  C2'   U    22       2.963  49.422  27.165  1.00  0.00           C  
ATOM    707  H2'   U    22       2.680  49.951  28.076  1.00  0.00           H  
ATOM    708  O2'   U    22       2.089  49.862  26.049  1.00  0.00           O  
ATOM    709 HO2'   U    22       1.587  50.653  26.260  1.00  0.00           H  
ATOM    710  O3'   U    22       4.866  50.749  26.210  1.00  0.00           O  
ATOM    711  P     G    23       5.889  51.783  26.838  1.00  0.00           P  
ATOM    712  OP1   G    23       6.192  52.818  25.849  1.00  0.00           O  
ATOM    713  OP2   G    23       7.009  51.099  27.415  1.00  0.00           O  
ATOM    714  O5'   G    23       5.025  52.402  27.971  1.00  0.00           O  
ATOM    715  C5'   G    23       3.804  53.073  27.573  1.00  0.00           C  
ATOM    716  H5'   G    23       3.326  52.463  26.807  1.00  0.00           H  
ATOM    717 H5''   G    23       4.114  54.027  27.145  1.00  0.00           H  
ATOM    718  C4'   G    23       2.857  53.338  28.709  1.00  0.00           C  
ATOM    719  H4'   G    23       2.069  53.981  28.315  1.00  0.00           H  
ATOM    720  O4'   G    23       2.300  52.041  29.143  1.00  0.00           O  
ATOM    721  C1'   G    23       1.954  52.165  30.552  1.00  0.00           C  
ATOM    722  H1'   G    23       0.910  51.895  30.710  1.00  0.00           H  
ATOM    723  N9    G    23       2.868  51.255  31.273  1.00  0.00           N  
ATOM    724  C8    G    23       3.960  50.555  30.795  1.00  0.00           C  
ATOM    725  H8    G    23       4.259  50.654  29.761  1.00  0.00           H  
ATOM    726  N7    G    23       4.519  49.815  31.686  1.00  0.00           N  
ATOM    727  C5    G    23       3.767  50.008  32.861  1.00  0.00           C  
ATOM    728  C6    G    23       3.740  49.276  34.131  1.00  0.00           C  
ATOM    729  O6    G    23       4.464  48.430  34.562  1.00  0.00           O  
ATOM    730  N1    G    23       2.723  49.704  34.945  1.00  0.00           N  
ATOM    731  H1    G    23       2.570  49.153  35.778  1.00  0.00           H  
ATOM    732  C2    G    23       1.756  50.514  34.573  1.00  0.00           C  
ATOM    733  N2    G    23       0.843  50.721  35.438  1.00  0.00           N  
ATOM    734  H21   G    23       0.795  50.347  36.375  1.00  0.00           H  
ATOM    735  H22   G    23       0.047  51.198  35.039  1.00  0.00           H  
ATOM    736  N3    G    23       1.654  51.117  33.445  1.00  0.00           N  
ATOM    737  C4    G    23       2.701  50.819  32.580  1.00  0.00           C  
ATOM    738  C3'   G    23       3.367  53.983  30.004  1.00  0.00           C  
ATOM    739  H3'   G    23       4.283  53.511  30.361  1.00  0.00           H  
ATOM    740  C2'   G    23       2.256  53.616  30.980  1.00  0.00           C  
ATOM    741  H2'   G    23       2.620  53.601  32.007  1.00  0.00           H  
ATOM    742  O2'   G    23       1.150  54.563  30.819  1.00  0.00           O  
ATOM    743 HO2'   G    23       0.570  54.585  31.584  1.00  0.00           H  
ATOM    744  O3'   G    23       3.643  55.361  29.909  1.00  0.00           O  
ATOM    745  P     C    24       4.633  56.187  30.808  1.00  0.00           P  
ATOM    746  OP1   C    24       4.691  57.591  30.288  1.00  0.00           O  
ATOM    747  OP2   C    24       5.879  55.428  30.962  1.00  0.00           O  
ATOM    748  O5'   C    24       4.012  56.081  32.336  1.00  0.00           O  
ATOM    749  C5'   C    24       2.966  56.936  32.753  1.00  0.00           C  
ATOM    750  H5'   C    24       2.133  56.712  32.087  1.00  0.00           H  
ATOM    751 H5''   C    24       3.356  57.935  32.557  1.00  0.00           H  
ATOM    752  C4'   C    24       2.527  56.544  34.193  1.00  0.00           C  
ATOM    753  H4'   C    24       1.619  57.074  34.481  1.00  0.00           H  
ATOM    754  O4'   C    24       2.306  55.197  34.313  1.00  0.00           O  
ATOM    755  C1'   C    24       2.662  54.709  35.603  1.00  0.00           C  
ATOM    756  H1'   C    24       1.785  54.339  36.134  1.00  0.00           H  
ATOM    757  N1    C    24       3.762  53.714  35.530  1.00  0.00           N  
ATOM    758  C6    C    24       4.511  53.540  34.386  1.00  0.00           C  
ATOM    759  H6    C    24       4.441  54.182  33.520  1.00  0.00           H  
ATOM    760  C5    C    24       5.529  52.582  34.328  1.00  0.00           C  
ATOM    761  H5    C    24       6.219  52.598  33.498  1.00  0.00           H  
ATOM    762  C4    C    24       5.653  51.753  35.456  1.00  0.00           C  
ATOM    763  N4    C    24       6.612  50.789  35.544  1.00  0.00           N  
ATOM    764  H41   C    24       6.671  50.209  36.369  1.00  0.00           H  
ATOM    765  H42   C    24       7.239  50.638  34.767  1.00  0.00           H  
ATOM    766  N3    C    24       5.105  52.033  36.598  1.00  0.00           N  
ATOM    767  C2    C    24       4.123  52.991  36.622  1.00  0.00           C  
ATOM    768  O2    C    24       3.624  53.202  37.697  1.00  0.00           O  
ATOM    769  C3'   C    24       3.565  56.861  35.230  1.00  0.00           C  
ATOM    770  H3'   C    24       4.537  56.594  34.815  1.00  0.00           H  
ATOM    771  C2'   C    24       3.143  55.954  36.378  1.00  0.00           C  
ATOM    772  H2'   C    24       3.947  55.714  37.074  1.00  0.00           H  
ATOM    773  O2'   C    24       2.011  56.294  37.089  1.00  0.00           O  
ATOM    774 HO2'   C    24       2.186  57.145  37.499  1.00  0.00           H  
ATOM    775  O3'   C    24       3.512  58.252  35.727  1.00  0.00           O  
ATOM    776  P     U    25       4.821  59.007  36.141  1.00  0.00           P  
ATOM    777  OP1   U    25       4.459  60.248  36.820  1.00  0.00           O  
ATOM    778  OP2   U    25       5.776  59.084  35.024  1.00  0.00           O  
ATOM    779  O5'   U    25       5.532  58.044  37.214  1.00  0.00           O  
ATOM    780  C5'   U    25       4.970  57.929  38.488  1.00  0.00           C  
ATOM    781  H5'   U    25       3.931  57.644  38.325  1.00  0.00           H  
ATOM    782 H5''   U    25       4.834  58.830  39.086  1.00  0.00           H  
ATOM    783  C4'   U    25       5.606  56.801  39.391  1.00  0.00           C  
ATOM    784  H4'   U    25       5.131  56.793  40.372  1.00  0.00           H  
ATOM    785  O4'   U    25       5.554  55.457  38.829  1.00  0.00           O  
ATOM    786  C1'   U    25       6.569  54.635  39.341  1.00  0.00           C  
ATOM    787  H1'   U    25       6.213  53.893  40.057  1.00  0.00           H  
ATOM    788  N1    U    25       7.382  54.048  38.309  1.00  0.00           N  
ATOM    789  C6    U    25       7.674  54.705  37.133  1.00  0.00           C  
ATOM    790  H6    U    25       7.246  55.669  36.898  1.00  0.00           H  
ATOM    791  C5    U    25       8.547  54.176  36.229  1.00  0.00           C  
ATOM    792  H5    U    25       8.743  54.748  35.334  1.00  0.00           H  
ATOM    793  C4    U    25       9.021  52.866  36.380  1.00  0.00           C  
ATOM    794  O4    U    25       9.688  52.159  35.552  1.00  0.00           O  
ATOM    795  N3    U    25       8.778  52.286  37.557  1.00  0.00           N  
ATOM    796  H3    U    25       8.966  51.315  37.761  1.00  0.00           H  
ATOM    797  C2    U    25       8.012  52.803  38.539  1.00  0.00           C  
ATOM    798  O2    U    25       7.750  52.131  39.559  1.00  0.00           O  
ATOM    799  C3'   U    25       7.110  56.980  39.552  1.00  0.00           C  
ATOM    800  H3'   U    25       7.625  57.264  38.634  1.00  0.00           H  
ATOM    801  C2'   U    25       7.466  55.598  40.129  1.00  0.00           C  
ATOM    802  H2'   U    25       8.513  55.342  39.967  1.00  0.00           H  
ATOM    803  O2'   U    25       7.074  55.547  41.563  1.00  0.00           O  
ATOM    804 HO2'   U    25       7.851  55.738  42.093  1.00  0.00           H  
ATOM    805  O3'   U    25       7.393  58.058  40.420  1.00  0.00           O  
ATOM    806  P     C    26       8.906  58.474  40.789  1.00  0.00           P  
ATOM    807  OP1   C    26       8.935  59.853  41.422  1.00  0.00           O  
ATOM    808  OP2   C    26       9.752  58.098  39.662  1.00  0.00           O  
ATOM    809  O5'   C    26       9.215  57.424  42.025  1.00  0.00           O  
ATOM    810  C5'   C    26      10.530  56.982  42.324  1.00  0.00           C  
ATOM    811  H5'   C    26      11.148  57.695  42.869  1.00  0.00           H  
ATOM    812 H5''   C    26      11.064  56.786  41.394  1.00  0.00           H  
ATOM    813  C4'   C    26      10.403  55.743  43.167  1.00  0.00           C  
ATOM    814  H4'   C    26       9.963  56.103  44.098  1.00  0.00           H  
ATOM    815  O4'   C    26       9.634  54.843  42.508  1.00  0.00           O  
ATOM    816  C1'   C    26      10.176  53.508  42.742  1.00  0.00           C  
ATOM    817  H1'   C    26       9.384  52.810  43.017  1.00  0.00           H  
ATOM    818  N1    C    26      10.844  52.944  41.474  1.00  0.00           N  
ATOM    819  C6    C    26      10.913  53.707  40.323  1.00  0.00           C  
ATOM    820  H6    C    26      10.572  54.730  40.273  1.00  0.00           H  
ATOM    821  C5    C    26      11.435  53.163  39.191  1.00  0.00           C  
ATOM    822  H5    C    26      11.346  53.785  38.313  1.00  0.00           H  
ATOM    823  C4    C    26      11.882  51.805  39.166  1.00  0.00           C  
ATOM    824  N4    C    26      12.331  51.264  38.030  1.00  0.00           N  
ATOM    825  H41   C    26      12.550  50.279  38.029  1.00  0.00           H  
ATOM    826  H42   C    26      12.313  51.892  37.239  1.00  0.00           H  
ATOM    827  N3    C    26      11.872  51.053  40.264  1.00  0.00           N  
ATOM    828  C2    C    26      11.352  51.585  41.418  1.00  0.00           C  
ATOM    829  O2    C    26      11.310  50.886  42.372  1.00  0.00           O  
ATOM    830  C3'   C    26      11.763  55.026  43.382  1.00  0.00           C  
ATOM    831  H3'   C    26      12.409  54.981  42.505  1.00  0.00           H  
ATOM    832  C2'   C    26      11.275  53.696  43.779  1.00  0.00           C  
ATOM    833  H2'   C    26      11.996  52.880  43.739  1.00  0.00           H  
ATOM    834  O2'   C    26      10.613  53.614  45.018  1.00  0.00           O  
ATOM    835 HO2'   C    26      10.937  54.307  45.598  1.00  0.00           H  
ATOM    836  O3'   C    26      12.451  55.735  44.384  1.00  0.00           O  
ATOM    837  P     G    27      14.046  55.517  44.530  1.00  0.00           P  
ATOM    838  OP1   G    27      14.566  56.343  45.600  1.00  0.00           O  
ATOM    839  OP2   G    27      14.650  55.669  43.227  1.00  0.00           O  
ATOM    840  O5'   G    27      14.350  54.002  44.834  1.00  0.00           O  
ATOM    841  C5'   G    27      14.265  53.462  46.102  1.00  0.00           C  
ATOM    842  H5'   G    27      13.201  53.424  46.332  1.00  0.00           H  
ATOM    843 H5''   G    27      14.751  54.058  46.874  1.00  0.00           H  
ATOM    844  C4'   G    27      14.871  52.072  46.223  1.00  0.00           C  
ATOM    845  H4'   G    27      14.678  51.680  47.222  1.00  0.00           H  
ATOM    846  O4'   G    27      14.126  51.219  45.362  1.00  0.00           O  
ATOM    847  C1'   G    27      15.004  50.311  44.725  1.00  0.00           C  
ATOM    848  H1'   G    27      14.558  49.320  44.814  1.00  0.00           H  
ATOM    849  N9    G    27      15.308  50.710  43.319  1.00  0.00           N  
ATOM    850  C8    G    27      14.784  51.767  42.594  1.00  0.00           C  
ATOM    851  H8    G    27      14.158  52.544  43.008  1.00  0.00           H  
ATOM    852  N7    G    27      14.797  51.711  41.299  1.00  0.00           N  
ATOM    853  C5    G    27      15.486  50.524  41.153  1.00  0.00           C  
ATOM    854  C6    G    27      15.704  49.862  39.920  1.00  0.00           C  
ATOM    855  O6    G    27      15.384  50.178  38.761  1.00  0.00           O  
ATOM    856  N1    G    27      16.323  48.648  40.140  1.00  0.00           N  
ATOM    857  H1    G    27      16.482  47.991  39.390  1.00  0.00           H  
ATOM    858  C2    G    27      16.670  48.183  41.369  1.00  0.00           C  
ATOM    859  N2    G    27      17.187  46.976  41.327  1.00  0.00           N  
ATOM    860  H21   G    27      17.126  46.631  40.379  1.00  0.00           H  
ATOM    861  H22   G    27      17.218  46.392  42.150  1.00  0.00           H  
ATOM    862  N3    G    27      16.396  48.710  42.561  1.00  0.00           N  
ATOM    863  C4    G    27      15.876  49.957  42.389  1.00  0.00           C  
ATOM    864  C3'   G    27      16.338  51.832  45.797  1.00  0.00           C  
ATOM    865  H3'   G    27      16.583  52.354  44.872  1.00  0.00           H  
ATOM    866  C2'   G    27      16.399  50.358  45.455  1.00  0.00           C  
ATOM    867  H2'   G    27      17.223  50.092  44.792  1.00  0.00           H  
ATOM    868  O2'   G    27      16.417  49.443  46.566  1.00  0.00           O  
ATOM    869 HO2'   G    27      16.553  48.570  46.192  1.00  0.00           H  
ATOM    870  O3'   G    27      17.215  52.268  46.877  1.00  0.00           O  
ATOM    871  P     A    28      18.648  52.808  46.505  1.00  0.00           P  
ATOM    872  OP1   A    28      19.423  52.943  47.745  1.00  0.00           O  
ATOM    873  OP2   A    28      18.489  53.981  45.596  1.00  0.00           O  
ATOM    874  O5'   A    28      19.406  51.720  45.597  1.00  0.00           O  
ATOM    875  C5'   A    28      19.946  50.550  46.204  1.00  0.00           C  
ATOM    876  H5'   A    28      19.117  49.999  46.649  1.00  0.00           H  
ATOM    877 H5''   A    28      20.759  50.717  46.911  1.00  0.00           H  
ATOM    878  C4'   A    28      20.459  49.496  45.164  1.00  0.00           C  
ATOM    879  H4'   A    28      20.562  48.517  45.632  1.00  0.00           H  
ATOM    880  O4'   A    28      19.498  49.447  44.105  1.00  0.00           O  
ATOM    881  C1'   A    28      19.927  48.893  42.926  1.00  0.00           C  
ATOM    882  H1'   A    28      19.527  47.917  42.651  1.00  0.00           H  
ATOM    883  N9    A    28      19.572  49.846  41.871  1.00  0.00           N  
ATOM    884  C8    A    28      19.071  51.087  42.008  1.00  0.00           C  
ATOM    885  H8    A    28      19.084  51.631  42.941  1.00  0.00           H  
ATOM    886  N7    A    28      18.669  51.659  40.920  1.00  0.00           N  
ATOM    887  C5    A    28      18.935  50.698  39.934  1.00  0.00           C  
ATOM    888  C6    A    28      18.701  50.580  38.542  1.00  0.00           C  
ATOM    889  N6    A    28      18.229  51.519  37.748  1.00  0.00           N  
ATOM    890  H61   A    28      18.233  51.342  36.754  1.00  0.00           H  
ATOM    891  H62   A    28      17.873  52.391  38.111  1.00  0.00           H  
ATOM    892  N1    A    28      19.021  49.497  37.869  1.00  0.00           N  
ATOM    893  C2    A    28      19.564  48.537  38.590  1.00  0.00           C  
ATOM    894  H2    A    28      19.900  47.641  38.089  1.00  0.00           H  
ATOM    895  N3    A    28      19.956  48.479  39.872  1.00  0.00           N  
ATOM    896  C4    A    28      19.537  49.617  40.520  1.00  0.00           C  
ATOM    897  C3'   A    28      21.674  49.812  44.311  1.00  0.00           C  
ATOM    898  H3'   A    28      21.572  50.829  43.932  1.00  0.00           H  
ATOM    899  C2'   A    28      21.432  48.792  43.199  1.00  0.00           C  
ATOM    900  H2'   A    28      22.067  49.228  42.429  1.00  0.00           H  
ATOM    901  O2'   A    28      21.662  47.444  43.629  1.00  0.00           O  
ATOM    902 HO2'   A    28      21.760  46.970  42.800  1.00  0.00           H  
ATOM    903  O3'   A    28      22.897  49.650  45.038  1.00  0.00           O  
ATOM    904  P     C    29      24.305  50.094  44.528  1.00  0.00           P  
ATOM    905  OP1   C    29      25.189  49.672  45.650  1.00  0.00           O  
ATOM    906  OP2   C    29      24.216  51.522  44.150  1.00  0.00           O  
ATOM    907  O5'   C    29      24.635  49.372  43.209  1.00  0.00           O  
ATOM    908  C5'   C    29      25.197  48.040  43.143  1.00  0.00           C  
ATOM    909  H5'   C    29      24.618  47.320  43.721  1.00  0.00           H  
ATOM    910 H5''   C    29      26.224  47.940  43.492  1.00  0.00           H  
ATOM    911  C4'   C    29      25.093  47.406  41.743  1.00  0.00           C  
ATOM    912  H4'   C    29      25.330  46.348  41.856  1.00  0.00           H  
ATOM    913  O4'   C    29      23.823  47.431  41.107  1.00  0.00           O  
ATOM    914  C1'   C    29      23.910  47.697  39.721  1.00  0.00           C  
ATOM    915  H1'   C    29      23.256  46.991  39.209  1.00  0.00           H  
ATOM    916  N1    C    29      23.421  49.052  39.224  1.00  0.00           N  
ATOM    917  C6    C    29      23.317  50.142  40.036  1.00  0.00           C  
ATOM    918  H6    C    29      23.713  50.238  41.036  1.00  0.00           H  
ATOM    919  C5    C    29      22.721  51.262  39.640  1.00  0.00           C  
ATOM    920  H5    C    29      22.685  52.118  40.298  1.00  0.00           H  
ATOM    921  C4    C    29      22.147  51.278  38.290  1.00  0.00           C  
ATOM    922  N4    C    29      21.422  52.212  37.836  1.00  0.00           N  
ATOM    923  H41   C    29      20.887  52.015  37.002  1.00  0.00           H  
ATOM    924  H42   C    29      21.192  52.972  38.461  1.00  0.00           H  
ATOM    925  N3    C    29      22.243  50.195  37.482  1.00  0.00           N  
ATOM    926  C2    C    29      22.804  49.068  37.968  1.00  0.00           C  
ATOM    927  O2    C    29      22.968  48.112  37.161  1.00  0.00           O  
ATOM    928  C3'   C    29      25.999  48.095  40.740  1.00  0.00           C  
ATOM    929  H3'   C    29      25.889  49.178  40.705  1.00  0.00           H  
ATOM    930  C2'   C    29      25.402  47.535  39.438  1.00  0.00           C  
ATOM    931  H2'   C    29      25.605  48.164  38.571  1.00  0.00           H  
ATOM    932  O2'   C    29      25.830  46.181  39.208  1.00  0.00           O  
ATOM    933 HO2'   C    29      25.779  46.027  38.262  1.00  0.00           H  
ATOM    934  O3'   C    29      27.346  47.742  40.922  1.00  0.00           O  
ATOM    935  P     U    30      28.527  48.712  40.382  1.00  0.00           P  
ATOM    936  OP1   U    30      29.785  48.153  40.858  1.00  0.00           O  
ATOM    937  OP2   U    30      28.211  50.079  40.752  1.00  0.00           O  
ATOM    938  O5'   U    30      28.469  48.535  38.715  1.00  0.00           O  
ATOM    939  C5'   U    30      28.768  47.318  38.077  1.00  0.00           C  
ATOM    940  H5'   U    30      28.213  46.586  38.664  1.00  0.00           H  
ATOM    941 H5''   U    30      29.809  47.006  38.159  1.00  0.00           H  
ATOM    942  C4'   U    30      28.278  47.369  36.644  1.00  0.00           C  
ATOM    943  H4'   U    30      28.253  46.333  36.306  1.00  0.00           H  
ATOM    944  O4'   U    30      26.922  47.839  36.425  1.00  0.00           O  
ATOM    945  C1'   U    30      26.736  48.472  35.145  1.00  0.00           C  
ATOM    946  H1'   U    30      26.007  47.913  34.559  1.00  0.00           H  
ATOM    947  N1    U    30      26.356  49.822  35.273  1.00  0.00           N  
ATOM    948  C6    U    30      26.462  50.445  36.553  1.00  0.00           C  
ATOM    949  H6    U    30      26.920  49.991  37.420  1.00  0.00           H  
ATOM    950  C5    U    30      25.758  51.601  36.706  1.00  0.00           C  
ATOM    951  H5    U    30      25.735  52.048  37.688  1.00  0.00           H  
ATOM    952  C4    U    30      24.951  52.259  35.673  1.00  0.00           C  
ATOM    953  O4    U    30      24.259  53.260  35.876  1.00  0.00           O  
ATOM    954  N3    U    30      25.084  51.672  34.497  1.00  0.00           N  
ATOM    955  H3    U    30      24.640  52.138  33.719  1.00  0.00           H  
ATOM    956  C2    U    30      25.663  50.411  34.246  1.00  0.00           C  
ATOM    957  O2    U    30      25.574  49.885  33.115  1.00  0.00           O  
ATOM    958  C3'   U    30      29.077  48.206  35.656  1.00  0.00           C  
ATOM    959  H3'   U    30      29.129  49.257  35.942  1.00  0.00           H  
ATOM    960  C2'   U    30      28.089  48.230  34.430  1.00  0.00           C  
ATOM    961  H2'   U    30      28.362  48.918  33.630  1.00  0.00           H  
ATOM    962  O2'   U    30      27.989  46.935  33.882  1.00  0.00           O  
ATOM    963 HO2'   U    30      28.704  46.415  34.256  1.00  0.00           H  
ATOM    964  O3'   U    30      30.216  47.649  35.341  1.00  0.00           O  
ATOM    965  P     A    31      31.477  48.474  34.749  1.00  0.00           P  
ATOM    966  OP1   A    31      32.444  47.505  34.210  1.00  0.00           O  
ATOM    967  OP2   A    31      31.897  49.506  35.685  1.00  0.00           O  
ATOM    968  O5'   A    31      30.918  49.296  33.523  1.00  0.00           O  
ATOM    969  C5'   A    31      30.597  48.632  32.349  1.00  0.00           C  
ATOM    970  H5'   A    31      29.998  47.733  32.496  1.00  0.00           H  
ATOM    971 H5''   A    31      31.566  48.293  31.980  1.00  0.00           H  
ATOM    972  C4'   A    31      30.107  49.521  31.171  1.00  0.00           C  
ATOM    973  H4'   A    31      30.295  48.941  30.267  1.00  0.00           H  
ATOM    974  O4'   A    31      28.697  49.893  31.347  1.00  0.00           O  
ATOM    975  C1'   A    31      28.498  51.194  30.952  1.00  0.00           C  
ATOM    976  H1'   A    31      27.790  51.173  30.124  1.00  0.00           H  
ATOM    977  N9    A    31      28.108  52.006  32.079  1.00  0.00           N  
ATOM    978  C8    A    31      28.544  51.864  33.386  1.00  0.00           C  
ATOM    979  H8    A    31      29.085  51.073  33.882  1.00  0.00           H  
ATOM    980  N7    A    31      28.084  52.719  34.225  1.00  0.00           N  
ATOM    981  C5    A    31      27.404  53.612  33.336  1.00  0.00           C  
ATOM    982  C6    A    31      26.780  54.882  33.509  1.00  0.00           C  
ATOM    983  N6    A    31      26.573  55.513  34.706  1.00  0.00           N  
ATOM    984  H61   A    31      25.775  56.130  34.755  1.00  0.00           H  
ATOM    985  H62   A    31      26.840  54.967  35.512  1.00  0.00           H  
ATOM    986  N1    A    31      26.265  55.582  32.450  1.00  0.00           N  
ATOM    987  C2    A    31      26.434  54.966  31.247  1.00  0.00           C  
ATOM    988  H2    A    31      26.090  55.457  30.349  1.00  0.00           H  
ATOM    989  N3    A    31      27.036  53.816  30.920  1.00  0.00           N  
ATOM    990  C4    A    31      27.480  53.192  32.018  1.00  0.00           C  
ATOM    991  C3'   A    31      30.805  50.811  30.879  1.00  0.00           C  
ATOM    992  H3'   A    31      31.088  51.116  31.886  1.00  0.00           H  
ATOM    993  C2'   A    31      29.766  51.662  30.211  1.00  0.00           C  
ATOM    994  H2'   A    31      30.096  52.698  30.287  1.00  0.00           H  
ATOM    995  O2'   A    31      29.549  51.372  28.829  1.00  0.00           O  
ATOM    996 HO2'   A    31      30.277  50.834  28.510  1.00  0.00           H  
ATOM    997  O3'   A    31      31.978  50.711  30.049  1.00  0.00           O  
ATOM    998  P     G    32      33.075  51.777  30.288  1.00  0.00           P  
ATOM    999  OP1   G    32      34.091  51.327  29.409  1.00  0.00           O  
ATOM   1000  OP2   G    32      33.391  51.849  31.727  1.00  0.00           O  
ATOM   1001  O5'   G    32      32.496  53.181  29.703  1.00  0.00           O  
ATOM   1002  C5'   G    32      32.092  53.272  28.326  1.00  0.00           C  
ATOM   1003  H5'   G    32      31.331  52.561  28.002  1.00  0.00           H  
ATOM   1004 H5''   G    32      32.914  53.004  27.663  1.00  0.00           H  
ATOM   1005  C4'   G    32      31.544  54.672  27.877  1.00  0.00           C  
ATOM   1006  H4'   G    32      31.466  54.612  26.792  1.00  0.00           H  
ATOM   1007  O4'   G    32      30.206  54.821  28.403  1.00  0.00           O  
ATOM   1008  C1'   G    32      30.103  56.180  28.880  1.00  0.00           C  
ATOM   1009  H1'   G    32      29.257  56.709  28.441  1.00  0.00           H  
ATOM   1010  N9    G    32      29.999  56.355  30.298  1.00  0.00           N  
ATOM   1011  C8    G    32      30.524  55.511  31.293  1.00  0.00           C  
ATOM   1012  H8    G    32      31.159  54.672  31.049  1.00  0.00           H  
ATOM   1013  N7    G    32      30.183  55.848  32.473  1.00  0.00           N  
ATOM   1014  C5    G    32      29.456  57.032  32.314  1.00  0.00           C  
ATOM   1015  C6    G    32      28.764  57.918  33.189  1.00  0.00           C  
ATOM   1016  O6    G    32      28.548  57.811  34.391  1.00  0.00           O  
ATOM   1017  N1    G    32      28.391  59.131  32.644  1.00  0.00           N  
ATOM   1018  H1    G    32      27.958  59.814  33.249  1.00  0.00           H  
ATOM   1019  C2    G    32      28.480  59.356  31.296  1.00  0.00           C  
ATOM   1020  N2    G    32      28.066  60.524  30.885  1.00  0.00           N  
ATOM   1021  H21   G    32      27.806  61.246  31.541  1.00  0.00           H  
ATOM   1022  H22   G    32      28.076  60.738  29.898  1.00  0.00           H  
ATOM   1023  N3    G    32      28.942  58.490  30.450  1.00  0.00           N  
ATOM   1024  C4    G    32      29.489  57.397  30.989  1.00  0.00           C  
ATOM   1025  C3'   G    32      32.346  55.839  28.294  1.00  0.00           C  
ATOM   1026  H3'   G    32      32.656  55.711  29.331  1.00  0.00           H  
ATOM   1027  C2'   G    32      31.304  56.907  28.309  1.00  0.00           C  
ATOM   1028  H2'   G    32      31.549  57.689  29.028  1.00  0.00           H  
ATOM   1029  O2'   G    32      30.951  57.400  27.033  1.00  0.00           O  
ATOM   1030 HO2'   G    32      31.736  57.125  26.552  1.00  0.00           H  
ATOM   1031  O3'   G    32      33.453  56.144  27.497  1.00  0.00           O  
ATOM   1032  P     A    33      34.767  56.733  28.035  1.00  0.00           P  
ATOM   1033  OP1   A    33      35.636  56.738  26.848  1.00  0.00           O  
ATOM   1034  OP2   A    33      35.195  55.872  29.153  1.00  0.00           O  
ATOM   1035  O5'   A    33      34.374  58.221  28.538  1.00  0.00           O  
ATOM   1036  C5'   A    33      33.895  59.164  27.560  1.00  0.00           C  
ATOM   1037  H5'   A    33      33.268  58.645  26.835  1.00  0.00           H  
ATOM   1038 H5''   A    33      34.765  59.584  27.057  1.00  0.00           H  
ATOM   1039  C4'   A    33      33.137  60.355  28.144  1.00  0.00           C  
ATOM   1040  H4'   A    33      32.822  60.941  27.281  1.00  0.00           H  
ATOM   1041  O4'   A    33      31.969  60.015  28.856  1.00  0.00           O  
ATOM   1042  C1'   A    33      31.740  61.044  29.823  1.00  0.00           C  
ATOM   1043  H1'   A    33      30.770  61.492  29.606  1.00  0.00           H  
ATOM   1044  N9    A    33      31.642  60.438  31.139  1.00  0.00           N  
ATOM   1045  C8    A    33      32.350  59.313  31.593  1.00  0.00           C  
ATOM   1046  H8    A    33      32.880  58.655  30.920  1.00  0.00           H  
ATOM   1047  N7    A    33      32.221  59.068  32.871  1.00  0.00           N  
ATOM   1048  C5    A    33      31.392  60.157  33.304  1.00  0.00           C  
ATOM   1049  C6    A    33      30.778  60.607  34.535  1.00  0.00           C  
ATOM   1050  N6    A    33      30.796  59.945  35.671  1.00  0.00           N  
ATOM   1051  H61   A    33      30.661  60.422  36.551  1.00  0.00           H  
ATOM   1052  H62   A    33      30.890  58.939  35.669  1.00  0.00           H  
ATOM   1053  N1    A    33      30.207  61.829  34.611  1.00  0.00           N  
ATOM   1054  C2    A    33      30.125  62.565  33.500  1.00  0.00           C  
ATOM   1055  H2    A    33      29.502  63.443  33.595  1.00  0.00           H  
ATOM   1056  N3    A    33      30.530  62.192  32.271  1.00  0.00           N  
ATOM   1057  C4    A    33      31.217  61.047  32.240  1.00  0.00           C  
ATOM   1058  C3'   A    33      33.902  61.267  29.115  1.00  0.00           C  
ATOM   1059  H3'   A    33      34.481  60.768  29.892  1.00  0.00           H  
ATOM   1060  C2'   A    33      32.794  62.130  29.754  1.00  0.00           C  
ATOM   1061  H2'   A    33      32.947  62.507  30.766  1.00  0.00           H  
ATOM   1062  O2'   A    33      32.411  63.192  28.937  1.00  0.00           O  
ATOM   1063 HO2'   A    33      31.672  63.621  29.374  1.00  0.00           H  
ATOM   1064  O3'   A    33      34.803  62.099  28.312  1.00  0.00           O  
ATOM   1065  P     G    34      36.023  62.902  28.989  1.00  0.00           P  
ATOM   1066  OP1   G    34      36.666  63.791  28.021  1.00  0.00           O  
ATOM   1067  OP2   G    34      36.809  61.925  29.739  1.00  0.00           O  
ATOM   1068  O5'   G    34      35.193  63.807  30.052  1.00  0.00           O  
ATOM   1069  C5'   G    34      34.850  65.165  29.660  1.00  0.00           C  
ATOM   1070  H5'   G    34      34.127  65.029  28.856  1.00  0.00           H  
ATOM   1071 H5''   G    34      35.701  65.579  29.119  1.00  0.00           H  
ATOM   1072  C4'   G    34      34.199  66.190  30.678  1.00  0.00           C  
ATOM   1073  H4'   G    34      33.989  67.109  30.130  1.00  0.00           H  
ATOM   1074  O4'   G    34      32.977  65.770  31.329  1.00  0.00           O  
ATOM   1075  C1'   G    34      32.919  66.204  32.704  1.00  0.00           C  
ATOM   1076  H1'   G    34      32.039  66.691  33.122  1.00  0.00           H  
ATOM   1077  N9    G    34      32.971  64.964  33.627  1.00  0.00           N  
ATOM   1078  C8    G    34      33.711  63.840  33.331  1.00  0.00           C  
ATOM   1079  H8    G    34      34.336  63.764  32.453  1.00  0.00           H  
ATOM   1080  N7    G    34      33.557  62.867  34.191  1.00  0.00           N  
ATOM   1081  C5    G    34      32.836  63.520  35.243  1.00  0.00           C  
ATOM   1082  C6    G    34      32.630  63.123  36.604  1.00  0.00           C  
ATOM   1083  O6    G    34      32.819  62.004  37.136  1.00  0.00           O  
ATOM   1084  N1    G    34      32.055  64.108  37.392  1.00  0.00           N  
ATOM   1085  H1    G    34      32.029  63.816  38.359  1.00  0.00           H  
ATOM   1086  C2    G    34      31.751  65.347  36.937  1.00  0.00           C  
ATOM   1087  N2    G    34      31.254  66.191  37.806  1.00  0.00           N  
ATOM   1088  H21   G    34      31.231  65.919  38.778  1.00  0.00           H  
ATOM   1089  H22   G    34      31.094  67.115  37.430  1.00  0.00           H  
ATOM   1090  N3    G    34      31.995  65.828  35.716  1.00  0.00           N  
ATOM   1091  C4    G    34      32.491  64.819  34.925  1.00  0.00           C  
ATOM   1092  C3'   G    34      35.137  66.539  31.869  1.00  0.00           C  
ATOM   1093  H3'   G    34      35.690  65.639  32.139  1.00  0.00           H  
ATOM   1094  C2'   G    34      34.133  67.053  33.003  1.00  0.00           C  
ATOM   1095  H2'   G    34      34.551  66.794  33.975  1.00  0.00           H  
ATOM   1096  O2'   G    34      33.792  68.451  32.930  1.00  0.00           O  
ATOM   1097 HO2'   G    34      33.399  68.713  33.766  1.00  0.00           H  
ATOM   1098  O3'   G    34      36.017  67.539  31.385  1.00  0.00           O  
ATOM   1099  P     C    35      37.367  67.859  32.200  1.00  0.00           P  
ATOM   1100  OP1   C    35      38.007  69.095  31.619  1.00  0.00           O  
ATOM   1101  OP2   C    35      38.098  66.577  32.107  1.00  0.00           O  
ATOM   1102  O5'   C    35      36.959  68.160  33.669  1.00  0.00           O  
ATOM   1103  C5'   C    35      36.624  69.431  34.216  1.00  0.00           C  
ATOM   1104  H5'   C    35      35.905  69.982  33.610  1.00  0.00           H  
ATOM   1105 H5''   C    35      37.505  70.073  34.227  1.00  0.00           H  
ATOM   1106  C4'   C    35      35.981  69.403  35.665  1.00  0.00           C  
ATOM   1107  H4'   C    35      35.577  70.405  35.807  1.00  0.00           H  
ATOM   1108  O4'   C    35      34.944  68.400  35.919  1.00  0.00           O  
ATOM   1109  C1'   C    35      34.959  68.076  37.324  1.00  0.00           C  
ATOM   1110  H1'   C    35      34.042  68.330  37.856  1.00  0.00           H  
ATOM   1111  N1    C    35      35.329  66.615  37.537  1.00  0.00           N  
ATOM   1112  C6    C    35      35.598  65.824  36.437  1.00  0.00           C  
ATOM   1113  H6    C    35      35.680  66.215  35.434  1.00  0.00           H  
ATOM   1114  C5    C    35      35.545  64.477  36.574  1.00  0.00           C  
ATOM   1115  H5    C    35      35.760  63.852  35.721  1.00  0.00           H  
ATOM   1116  C4    C    35      35.442  63.931  37.870  1.00  0.00           C  
ATOM   1117  N4    C    35      35.522  62.618  38.076  1.00  0.00           N  
ATOM   1118  H41   C    35      35.467  62.262  39.020  1.00  0.00           H  
ATOM   1119  H42   C    35      35.562  62.052  37.241  1.00  0.00           H  
ATOM   1120  N3    C    35      35.316  64.650  38.910  1.00  0.00           N  
ATOM   1121  C2    C    35      35.168  65.998  38.801  1.00  0.00           C  
ATOM   1122  O2    C    35      34.931  66.685  39.832  1.00  0.00           O  
ATOM   1123  C3'   C    35      37.045  69.104  36.777  1.00  0.00           C  
ATOM   1124  H3'   C    35      37.598  68.193  36.550  1.00  0.00           H  
ATOM   1125  C2'   C    35      36.060  68.945  37.961  1.00  0.00           C  
ATOM   1126  H2'   C    35      36.549  68.484  38.820  1.00  0.00           H  
ATOM   1127  O2'   C    35      35.461  70.147  38.313  1.00  0.00           O  
ATOM   1128 HO2'   C    35      36.274  70.657  38.297  1.00  0.00           H  
ATOM   1129  O3'   C    35      37.831  70.217  37.049  1.00  0.00           O  
ATOM   1130  P     C    36      39.137  70.025  37.832  1.00  0.00           P  
ATOM   1131  OP1   C    36      39.787  71.341  37.807  1.00  0.00           O  
ATOM   1132  OP2   C    36      39.833  68.884  37.291  1.00  0.00           O  
ATOM   1133  O5'   C    36      38.755  69.647  39.351  1.00  0.00           O  
ATOM   1134  C5'   C    36      38.418  70.627  40.307  1.00  0.00           C  
ATOM   1135  H5'   C    36      37.483  71.064  39.955  1.00  0.00           H  
ATOM   1136 H5''   C    36      39.160  71.425  40.349  1.00  0.00           H  
ATOM   1137  C4'   C    36      38.067  70.000  41.686  1.00  0.00           C  
ATOM   1138  H4'   C    36      37.774  70.780  42.388  1.00  0.00           H  
ATOM   1139  O4'   C    36      37.080  69.001  41.661  1.00  0.00           O  
ATOM   1140  C1'   C    36      37.363  67.908  42.566  1.00  0.00           C  
ATOM   1141  H1'   C    36      36.589  67.816  43.327  1.00  0.00           H  
ATOM   1142  N1    C    36      37.683  66.607  41.921  1.00  0.00           N  
ATOM   1143  C6    C    36      38.095  66.487  40.648  1.00  0.00           C  
ATOM   1144  H6    C    36      38.295  67.369  40.058  1.00  0.00           H  
ATOM   1145  C5    C    36      38.294  65.286  39.998  1.00  0.00           C  
ATOM   1146  H5    C    36      38.486  65.257  38.936  1.00  0.00           H  
ATOM   1147  C4    C    36      37.910  64.147  40.738  1.00  0.00           C  
ATOM   1148  N4    C    36      37.856  62.984  40.216  1.00  0.00           N  
ATOM   1149  H41   C    36      37.594  62.208  40.807  1.00  0.00           H  
ATOM   1150  H42   C    36      38.168  62.765  39.281  1.00  0.00           H  
ATOM   1151  N3    C    36      37.648  64.190  42.045  1.00  0.00           N  
ATOM   1152  C2    C    36      37.537  65.398  42.665  1.00  0.00           C  
ATOM   1153  O2    C    36      37.389  65.412  43.886  1.00  0.00           O  
ATOM   1154  C3'   C    36      39.175  69.246  42.329  1.00  0.00           C  
ATOM   1155  H3'   C    36      39.688  68.560  41.655  1.00  0.00           H  
ATOM   1156  C2'   C    36      38.558  68.352  43.390  1.00  0.00           C  
ATOM   1157  H2'   C    36      39.227  67.549  43.698  1.00  0.00           H  
ATOM   1158  O2'   C    36      37.991  69.070  44.462  1.00  0.00           O  
ATOM   1159 HO2'   C    36      37.618  68.490  45.130  1.00  0.00           H  
ATOM   1160  O3'   C    36      40.173  70.019  42.953  1.00  0.00           O  
ATOM   1161  P     C    37      41.657  69.569  43.168  1.00  0.00           P  
ATOM   1162  OP1   C    37      42.456  70.705  43.646  1.00  0.00           O  
ATOM   1163  OP2   C    37      42.050  68.984  41.859  1.00  0.00           O  
ATOM   1164  O5'   C    37      41.648  68.373  44.257  1.00  0.00           O  
ATOM   1165  C5'   C    37      41.169  68.558  45.628  1.00  0.00           C  
ATOM   1166  H5'   C    37      40.313  69.230  45.561  1.00  0.00           H  
ATOM   1167 H5''   C    37      41.963  69.172  46.052  1.00  0.00           H  
ATOM   1168  C4'   C    37      41.019  67.309  46.434  1.00  0.00           C  
ATOM   1169  H4'   C    37      40.664  67.613  47.419  1.00  0.00           H  
ATOM   1170  O4'   C    37      40.049  66.469  45.832  1.00  0.00           O  
ATOM   1171  C1'   C    37      40.216  65.047  46.121  1.00  0.00           C  
ATOM   1172  H1'   C    37      39.361  64.669  46.680  1.00  0.00           H  
ATOM   1173  N1    C    37      40.357  64.147  44.922  1.00  0.00           N  
ATOM   1174  C6    C    37      40.560  64.729  43.670  1.00  0.00           C  
ATOM   1175  H6    C    37      40.461  65.798  43.548  1.00  0.00           H  
ATOM   1176  C5    C    37      40.975  63.955  42.630  1.00  0.00           C  
ATOM   1177  H5    C    37      41.241  64.521  41.749  1.00  0.00           H  
ATOM   1178  C4    C    37      41.084  62.576  42.848  1.00  0.00           C  
ATOM   1179  N4    C    37      41.634  61.706  42.008  1.00  0.00           N  
ATOM   1180  H41   C    37      41.860  60.784  42.351  1.00  0.00           H  
ATOM   1181  H42   C    37      41.737  61.986  41.042  1.00  0.00           H  
ATOM   1182  N3    C    37      40.754  62.009  44.021  1.00  0.00           N  
ATOM   1183  C2    C    37      40.413  62.791  45.042  1.00  0.00           C  
ATOM   1184  O2    C    37      40.321  62.238  46.090  1.00  0.00           O  
ATOM   1185  C3'   C    37      42.184  66.302  46.654  1.00  0.00           C  
ATOM   1186  H3'   C    37      42.778  66.164  45.751  1.00  0.00           H  
ATOM   1187  C2'   C    37      41.474  64.970  47.014  1.00  0.00           C  
ATOM   1188  H2'   C    37      42.119  64.104  46.860  1.00  0.00           H  
ATOM   1189  O2'   C    37      41.075  64.988  48.389  1.00  0.00           O  
ATOM   1190 HO2'   C    37      41.804  65.339  48.905  1.00  0.00           H  
ATOM   1191  O3'   C    37      43.113  66.558  47.736  1.00  0.00           O  
ATOM   1192  P     U    38      44.584  65.983  47.856  1.00  0.00           P  
ATOM   1193  OP1   U    38      45.172  66.519  49.087  1.00  0.00           O  
ATOM   1194  OP2   U    38      45.214  66.320  46.567  1.00  0.00           O  
ATOM   1195  O5'   U    38      44.403  64.389  47.940  1.00  0.00           O  
ATOM   1196  C5'   U    38      44.084  63.746  49.168  1.00  0.00           C  
ATOM   1197  H5'   U    38      43.231  64.216  49.660  1.00  0.00           H  
ATOM   1198 H5''   U    38      44.921  63.989  49.822  1.00  0.00           H  
ATOM   1199  C4'   U    38      43.721  62.271  48.991  1.00  0.00           C  
ATOM   1200  H4'   U    38      43.085  62.074  49.854  1.00  0.00           H  
ATOM   1201  O4'   U    38      42.892  62.103  47.817  1.00  0.00           O  
ATOM   1202  C1'   U    38      43.240  60.907  47.141  1.00  0.00           C  
ATOM   1203  H1'   U    38      42.347  60.282  47.159  1.00  0.00           H  
ATOM   1204  N1    U    38      43.825  61.120  45.789  1.00  0.00           N  
ATOM   1205  C6    U    38      43.930  62.339  45.194  1.00  0.00           C  
ATOM   1206  H6    U    38      43.862  63.187  45.860  1.00  0.00           H  
ATOM   1207  C5    U    38      44.268  62.489  43.852  1.00  0.00           C  
ATOM   1208  H5    U    38      44.488  63.486  43.500  1.00  0.00           H  
ATOM   1209  C4    U    38      44.566  61.265  43.117  1.00  0.00           C  
ATOM   1210  O4    U    38      44.943  61.236  41.947  1.00  0.00           O  
ATOM   1211  N3    U    38      44.351  60.056  43.776  1.00  0.00           N  
ATOM   1212  H3    U    38      44.350  59.236  43.186  1.00  0.00           H  
ATOM   1213  C2    U    38      44.074  59.934  45.061  1.00  0.00           C  
ATOM   1214  O2    U    38      44.080  58.824  45.529  1.00  0.00           O  
ATOM   1215  C3'   U    38      44.873  61.344  48.963  1.00  0.00           C  
ATOM   1216  H3'   U    38      45.611  61.767  48.282  1.00  0.00           H  
ATOM   1217  C2'   U    38      44.248  60.293  48.143  1.00  0.00           C  
ATOM   1218  H2'   U    38      45.024  59.853  47.517  1.00  0.00           H  
ATOM   1219  O2'   U    38      43.485  59.458  49.063  1.00  0.00           O  
ATOM   1220 HO2'   U    38      43.116  58.751  48.529  1.00  0.00           H  
ATOM   1221  O3'   U    38      45.440  60.976  50.199  1.00  0.00           O  
ATOM   1222  P     G    39      46.904  60.461  50.327  1.00  0.00           P  
ATOM   1223  OP1   G    39      47.251  60.568  51.765  1.00  0.00           O  
ATOM   1224  OP2   G    39      47.692  61.196  49.312  1.00  0.00           O  
ATOM   1225  O5'   G    39      46.877  58.909  49.904  1.00  0.00           O  
ATOM   1226  C5'   G    39      46.047  57.950  50.543  1.00  0.00           C  
ATOM   1227  H5'   G    39      45.007  58.273  50.503  1.00  0.00           H  
ATOM   1228 H5''   G    39      46.349  57.809  51.581  1.00  0.00           H  
ATOM   1229  C4'   G    39      46.153  56.666  49.807  1.00  0.00           C  
ATOM   1230  H4'   G    39      45.257  56.086  50.032  1.00  0.00           H  
ATOM   1231  O4'   G    39      46.001  56.890  48.396  1.00  0.00           O  
ATOM   1232  C1'   G    39      47.126  56.434  47.660  1.00  0.00           C  
ATOM   1233  H1'   G    39      46.985  55.474  47.163  1.00  0.00           H  
ATOM   1234  N9    G    39      47.395  57.285  46.525  1.00  0.00           N  
ATOM   1235  C8    G    39      47.638  58.634  46.563  1.00  0.00           C  
ATOM   1236  H8    G    39      47.833  59.212  47.455  1.00  0.00           H  
ATOM   1237  N7    G    39      47.771  59.188  45.390  1.00  0.00           N  
ATOM   1238  C5    G    39      47.637  58.067  44.506  1.00  0.00           C  
ATOM   1239  C6    G    39      47.665  57.939  43.086  1.00  0.00           C  
ATOM   1240  O6    G    39      47.733  58.950  42.372  1.00  0.00           O  
ATOM   1241  N1    G    39      47.497  56.701  42.571  1.00  0.00           N  
ATOM   1242  H1    G    39      47.322  56.613  41.580  1.00  0.00           H  
ATOM   1243  C2    G    39      47.397  55.609  43.369  1.00  0.00           C  
ATOM   1244  N2    G    39      47.044  54.483  42.732  1.00  0.00           N  
ATOM   1245  H21   G    39      46.971  54.540  41.726  1.00  0.00           H  
ATOM   1246  H22   G    39      46.934  53.688  43.345  1.00  0.00           H  
ATOM   1247  N3    G    39      47.305  55.646  44.688  1.00  0.00           N  
ATOM   1248  C4    G    39      47.502  56.896  45.240  1.00  0.00           C  
ATOM   1249  C3'   G    39      47.480  55.914  49.956  1.00  0.00           C  
ATOM   1250  H3'   G    39      48.013  56.148  50.878  1.00  0.00           H  
ATOM   1251  C2'   G    39      48.232  56.355  48.718  1.00  0.00           C  
ATOM   1252  H2'   G    39      48.661  57.323  48.977  1.00  0.00           H  
ATOM   1253  O2'   G    39      49.320  55.438  48.286  1.00  0.00           O  
ATOM   1254 HO2'   G    39      49.553  55.797  47.427  1.00  0.00           H  
ATOM   1255  O3'   G    39      47.222  54.507  49.841  1.00  0.00           O  
ATOM   1256  P     C    40      46.697  53.672  51.189  1.00  0.00           P  
ATOM   1257  OP1   C    40      46.198  54.483  52.337  1.00  0.00           O  
ATOM   1258  OP2   C    40      47.717  52.614  51.500  1.00  0.00           O  
ATOM   1259  O5'   C    40      45.437  52.960  50.485  1.00  0.00           O  
ATOM   1260  C5'   C    40      44.137  53.550  50.456  1.00  0.00           C  
ATOM   1261  H5'   C    40      44.142  54.559  50.042  1.00  0.00           H  
ATOM   1262 H5''   C    40      43.703  53.548  51.456  1.00  0.00           H  
ATOM   1263  C4'   C    40      43.245  52.753  49.544  1.00  0.00           C  
ATOM   1264  H4'   C    40      42.269  53.204  49.723  1.00  0.00           H  
ATOM   1265  O4'   C    40      43.528  53.014  48.105  1.00  0.00           O  
ATOM   1266  C1'   C    40      43.921  51.794  47.552  1.00  0.00           C  
ATOM   1267  H1'   C    40      43.139  51.370  46.922  1.00  0.00           H  
ATOM   1268  N1    C    40      45.264  51.966  46.812  1.00  0.00           N  
ATOM   1269  C6    C    40      46.236  52.786  47.288  1.00  0.00           C  
ATOM   1270  H6    C    40      46.045  53.399  48.156  1.00  0.00           H  
ATOM   1271  C5    C    40      47.386  53.012  46.558  1.00  0.00           C  
ATOM   1272  H5    C    40      48.079  53.733  46.966  1.00  0.00           H  
ATOM   1273  C4    C    40      47.609  52.183  45.435  1.00  0.00           C  
ATOM   1274  N4    C    40      48.701  52.181  44.753  1.00  0.00           N  
ATOM   1275  H41   C    40      48.694  51.551  43.963  1.00  0.00           H  
ATOM   1276  H42   C    40      49.480  52.654  45.190  1.00  0.00           H  
ATOM   1277  N3    C    40      46.722  51.337  44.954  1.00  0.00           N  
ATOM   1278  C2    C    40      45.544  51.283  45.654  1.00  0.00           C  
ATOM   1279  O2    C    40      44.688  50.509  45.193  1.00  0.00           O  
ATOM   1280  C3'   C    40      43.190  51.208  49.777  1.00  0.00           C  
ATOM   1281  H3'   C    40      43.605  50.921  50.743  1.00  0.00           H  
ATOM   1282  C2'   C    40      44.138  50.754  48.668  1.00  0.00           C  
ATOM   1283  H2'   C    40      45.150  50.812  49.071  1.00  0.00           H  
ATOM   1284  O2'   C    40      43.859  49.476  48.278  1.00  0.00           O  
ATOM   1285 HO2'   C    40      42.912  49.359  48.385  1.00  0.00           H  
ATOM   1286  O3'   C    40      41.947  50.590  49.583  1.00  0.00           O  
ATOM   1287  P     A    41      41.126  50.312  50.827  1.00  0.00           P  
ATOM   1288  OP1   A    41      41.451  51.289  51.948  1.00  0.00           O  
ATOM   1289  OP2   A    41      41.340  48.908  51.206  1.00  0.00           O  
ATOM   1290  O5'   A    41      39.680  50.500  50.378  1.00  0.00           O  
ATOM   1291  C5'   A    41      39.079  51.786  50.455  1.00  0.00           C  
ATOM   1292  H5'   A    41      39.715  52.558  50.020  1.00  0.00           H  
ATOM   1293 H5''   A    41      38.984  51.942  51.530  1.00  0.00           H  
ATOM   1294  C4'   A    41      37.661  51.779  49.874  1.00  0.00           C  
ATOM   1295  H4'   A    41      37.343  52.818  49.966  1.00  0.00           H  
ATOM   1296  O4'   A    41      37.578  51.507  48.531  1.00  0.00           O  
ATOM   1297  C1'   A    41      36.438  50.663  48.230  1.00  0.00           C  
ATOM   1298  H1'   A    41      35.869  51.200  47.471  1.00  0.00           H  
ATOM   1299  N9    A    41      36.923  49.393  47.717  1.00  0.00           N  
ATOM   1300  C8    A    41      38.041  48.662  47.959  1.00  0.00           C  
ATOM   1301  H8    A    41      38.659  48.819  48.831  1.00  0.00           H  
ATOM   1302  N7    A    41      38.458  47.983  46.929  1.00  0.00           N  
ATOM   1303  C5    A    41      37.511  48.148  45.958  1.00  0.00           C  
ATOM   1304  C6    A    41      37.359  47.782  44.601  1.00  0.00           C  
ATOM   1305  N6    A    41      38.118  47.007  43.801  1.00  0.00           N  
ATOM   1306  H61   A    41      37.807  46.695  42.892  1.00  0.00           H  
ATOM   1307  H62   A    41      39.062  46.824  44.109  1.00  0.00           H  
ATOM   1308  N1    A    41      36.276  48.154  43.926  1.00  0.00           N  
ATOM   1309  C2    A    41      35.337  48.821  44.580  1.00  0.00           C  
ATOM   1310  H2    A    41      34.541  49.161  43.935  1.00  0.00           H  
ATOM   1311  N3    A    41      35.328  49.279  45.783  1.00  0.00           N  
ATOM   1312  C4    A    41      36.488  48.892  46.486  1.00  0.00           C  
ATOM   1313  C3'   A    41      36.745  50.747  50.620  1.00  0.00           C  
ATOM   1314  H3'   A    41      37.448  49.929  50.776  1.00  0.00           H  
ATOM   1315  C2'   A    41      35.708  50.486  49.502  1.00  0.00           C  
ATOM   1316  H2'   A    41      35.196  49.543  49.690  1.00  0.00           H  
ATOM   1317  O2'   A    41      34.736  51.527  49.484  1.00  0.00           O  
ATOM   1318 HO2'   A    41      34.052  51.220  48.884  1.00  0.00           H  
ATOM   1319  O3'   A    41      36.240  51.121  51.959  1.00  0.00           O  
ATOM   1320  P     A    42      36.131  50.027  53.089  1.00  0.00           P  
ATOM   1321  OP1   A    42      35.686  50.775  54.266  1.00  0.00           O  
ATOM   1322  OP2   A    42      37.410  49.306  53.103  1.00  0.00           O  
ATOM   1323  O5'   A    42      34.990  49.046  52.566  1.00  0.00           O  
ATOM   1324  C5'   A    42      33.562  49.416  52.599  1.00  0.00           C  
ATOM   1325  H5'   A    42      33.457  50.476  52.370  1.00  0.00           H  
ATOM   1326 H5''   A    42      33.232  49.372  53.637  1.00  0.00           H  
ATOM   1327  C4'   A    42      32.698  48.600  51.645  1.00  0.00           C  
ATOM   1328  H4'   A    42      31.707  49.053  51.656  1.00  0.00           H  
ATOM   1329  O4'   A    42      33.046  48.574  50.280  1.00  0.00           O  
ATOM   1330  C1'   A    42      32.884  47.319  49.703  1.00  0.00           C  
ATOM   1331  H1'   A    42      32.272  47.317  48.801  1.00  0.00           H  
ATOM   1332  N9    A    42      34.183  46.845  49.157  1.00  0.00           N  
ATOM   1333  C8    A    42      35.433  46.874  49.837  1.00  0.00           C  
ATOM   1334  H8    A    42      35.645  47.513  50.681  1.00  0.00           H  
ATOM   1335  N7    A    42      36.327  46.016  49.283  1.00  0.00           N  
ATOM   1336  C5    A    42      35.614  45.436  48.209  1.00  0.00           C  
ATOM   1337  C6    A    42      35.928  44.483  47.230  1.00  0.00           C  
ATOM   1338  N6    A    42      37.127  43.804  47.170  1.00  0.00           N  
ATOM   1339  H61   A    42      37.194  43.243  46.334  1.00  0.00           H  
ATOM   1340  H62   A    42      37.815  44.013  47.879  1.00  0.00           H  
ATOM   1341  N1    A    42      35.061  44.101  46.257  1.00  0.00           N  
ATOM   1342  C2    A    42      33.881  44.712  46.270  1.00  0.00           C  
ATOM   1343  H2    A    42      33.180  44.334  45.541  1.00  0.00           H  
ATOM   1344  N3    A    42      33.443  45.631  47.155  1.00  0.00           N  
ATOM   1345  C4    A    42      34.367  45.993  48.093  1.00  0.00           C  
ATOM   1346  C3'   A    42      32.440  47.174  51.977  1.00  0.00           C  
ATOM   1347  H3'   A    42      33.422  46.871  52.341  1.00  0.00           H  
ATOM   1348  C2'   A    42      32.187  46.387  50.677  1.00  0.00           C  
ATOM   1349  H2'   A    42      32.674  45.413  50.655  1.00  0.00           H  
ATOM   1350  O2'   A    42      30.842  46.250  50.262  1.00  0.00           O  
ATOM   1351 HO2'   A    42      30.472  45.538  50.789  1.00  0.00           H  
ATOM   1352  O3'   A    42      31.427  47.049  52.937  1.00  0.00           O  
ATOM   1353  P     U    43      31.243  45.740  53.908  1.00  0.00           P  
ATOM   1354  OP1   U    43      30.444  46.127  54.982  1.00  0.00           O  
ATOM   1355  OP2   U    43      32.551  45.201  54.063  1.00  0.00           O  
ATOM   1356  O5'   U    43      30.471  44.632  53.172  1.00  0.00           O  
ATOM   1357  C5'   U    43      29.020  44.561  53.039  1.00  0.00           C  
ATOM   1358  H5'   U    43      28.638  45.579  52.968  1.00  0.00           H  
ATOM   1359 H5''   U    43      28.731  44.078  53.973  1.00  0.00           H  
ATOM   1360  C4'   U    43      28.591  43.659  51.846  1.00  0.00           C  
ATOM   1361  H4'   U    43      27.515  43.616  51.678  1.00  0.00           H  
ATOM   1362  O4'   U    43      29.418  43.965  50.710  1.00  0.00           O  
ATOM   1363  C1'   U    43      29.533  42.847  49.872  1.00  0.00           C  
ATOM   1364  H1'   U    43      28.933  42.969  48.970  1.00  0.00           H  
ATOM   1365  N1    U    43      30.958  42.607  49.501  1.00  0.00           N  
ATOM   1366  C6    U    43      31.953  42.790  50.489  1.00  0.00           C  
ATOM   1367  H6    U    43      31.770  43.133  51.497  1.00  0.00           H  
ATOM   1368  C5    U    43      33.273  42.635  50.102  1.00  0.00           C  
ATOM   1369  H5    U    43      34.093  42.791  50.788  1.00  0.00           H  
ATOM   1370  C4    U    43      33.666  42.223  48.825  1.00  0.00           C  
ATOM   1371  O4    U    43      34.842  42.000  48.460  1.00  0.00           O  
ATOM   1372  N3    U    43      32.632  41.881  47.959  1.00  0.00           N  
ATOM   1373  H3    U    43      32.811  41.577  47.012  1.00  0.00           H  
ATOM   1374  C2    U    43      31.263  42.143  48.194  1.00  0.00           C  
ATOM   1375  O2    U    43      30.360  41.879  47.396  1.00  0.00           O  
ATOM   1376  C3'   U    43      28.909  42.148  52.021  1.00  0.00           C  
ATOM   1377  H3'   U    43      29.890  42.162  52.497  1.00  0.00           H  
ATOM   1378  C2'   U    43      28.885  41.633  50.590  1.00  0.00           C  
ATOM   1379  H2'   U    43      29.455  40.713  50.458  1.00  0.00           H  
ATOM   1380  O2'   U    43      27.566  41.380  50.126  1.00  0.00           O  
ATOM   1381 HO2'   U    43      27.120  40.963  50.866  1.00  0.00           H  
ATOM   1382  O3'   U    43      27.948  41.519  52.915  1.00  0.00           O  
ATOM   1383  P     G    44      27.757  39.929  53.098  1.00  0.00           P  
ATOM   1384  OP1   G    44      27.232  39.756  54.482  1.00  0.00           O  
ATOM   1385  OP2   G    44      28.841  39.004  52.533  1.00  0.00           O  
ATOM   1386  O5'   G    44      26.452  39.788  52.118  1.00  0.00           O  
ATOM   1387  C5'   G    44      25.120  40.175  52.527  1.00  0.00           C  
ATOM   1388  H5'   G    44      25.374  41.203  52.783  1.00  0.00           H  
ATOM   1389 H5''   G    44      24.757  39.622  53.394  1.00  0.00           H  
ATOM   1390  C4'   G    44      24.107  40.238  51.279  1.00  0.00           C  
ATOM   1391  H4'   G    44      23.307  40.921  51.568  1.00  0.00           H  
ATOM   1392  O4'   G    44      24.729  40.678  50.020  1.00  0.00           O  
ATOM   1393  C1'   G    44      23.848  40.108  48.988  1.00  0.00           C  
ATOM   1394  H1'   G    44      23.214  40.842  48.490  1.00  0.00           H  
ATOM   1395  N9    G    44      24.565  39.473  47.849  1.00  0.00           N  
ATOM   1396  C8    G    44      25.848  39.040  47.918  1.00  0.00           C  
ATOM   1397  H8    G    44      26.450  39.235  48.793  1.00  0.00           H  
ATOM   1398  N7    G    44      26.230  38.467  46.833  1.00  0.00           N  
ATOM   1399  C5    G    44      25.118  38.483  45.996  1.00  0.00           C  
ATOM   1400  C6    G    44      25.012  37.938  44.628  1.00  0.00           C  
ATOM   1401  O6    G    44      25.920  37.440  43.945  1.00  0.00           O  
ATOM   1402  N1    G    44      23.743  38.191  44.187  1.00  0.00           N  
ATOM   1403  H1    G    44      23.680  38.051  43.189  1.00  0.00           H  
ATOM   1404  C2    G    44      22.697  38.721  44.872  1.00  0.00           C  
ATOM   1405  N2    G    44      21.609  39.010  44.218  1.00  0.00           N  
ATOM   1406  H21   G    44      21.571  38.705  43.256  1.00  0.00           H  
ATOM   1407  H22   G    44      20.816  39.395  44.711  1.00  0.00           H  
ATOM   1408  N3    G    44      22.766  39.147  46.131  1.00  0.00           N  
ATOM   1409  C4    G    44      24.067  39.043  46.625  1.00  0.00           C  
ATOM   1410  C3'   G    44      23.592  38.853  50.958  1.00  0.00           C  
ATOM   1411  H3'   G    44      24.420  38.206  50.668  1.00  0.00           H  
ATOM   1412  C2'   G    44      22.928  39.079  49.606  1.00  0.00           C  
ATOM   1413  H2'   G    44      22.979  38.109  49.110  1.00  0.00           H  
ATOM   1414  O2'   G    44      21.571  39.631  49.727  1.00  0.00           O  
ATOM   1415 HO2'   G    44      20.998  38.865  49.810  1.00  0.00           H  
ATOM   1416  O3'   G    44      22.764  38.307  51.915  1.00  0.00           O  
ATOM   1417  P     G    45      22.110  36.784  51.781  1.00  0.00           P  
ATOM   1418  OP1   G    45      21.727  36.321  53.143  1.00  0.00           O  
ATOM   1419  OP2   G    45      23.190  35.985  51.104  1.00  0.00           O  
ATOM   1420  O5'   G    45      20.849  36.899  50.863  1.00  0.00           O  
ATOM   1421  C5'   G    45      19.526  36.970  51.319  1.00  0.00           C  
ATOM   1422  H5'   G    45      19.218  37.892  51.812  1.00  0.00           H  
ATOM   1423 H5''   G    45      19.247  36.230  52.070  1.00  0.00           H  
ATOM   1424  C4'   G    45      18.654  36.768  50.088  1.00  0.00           C  
ATOM   1425  H4'   G    45      17.630  37.085  50.287  1.00  0.00           H  
ATOM   1426  O4'   G    45      19.134  37.500  48.894  1.00  0.00           O  
ATOM   1427  C1'   G    45      19.137  36.766  47.690  1.00  0.00           C  
ATOM   1428  H1'   G    45      18.608  37.395  46.974  1.00  0.00           H  
ATOM   1429  N9    G    45      20.412  36.352  47.098  1.00  0.00           N  
ATOM   1430  C8    G    45      21.609  35.987  47.585  1.00  0.00           C  
ATOM   1431  H8    G    45      21.842  36.203  48.618  1.00  0.00           H  
ATOM   1432  N7    G    45      22.528  35.802  46.676  1.00  0.00           N  
ATOM   1433  C5    G    45      21.789  35.734  45.504  1.00  0.00           C  
ATOM   1434  C6    G    45      22.115  35.272  44.212  1.00  0.00           C  
ATOM   1435  O6    G    45      23.250  35.002  43.812  1.00  0.00           O  
ATOM   1436  N1    G    45      21.051  34.958  43.406  1.00  0.00           N  
ATOM   1437  H1    G    45      21.198  34.475  42.531  1.00  0.00           H  
ATOM   1438  C2    G    45      19.801  35.291  43.666  1.00  0.00           C  
ATOM   1439  N2    G    45      18.901  34.993  42.758  1.00  0.00           N  
ATOM   1440  H21   G    45      19.123  34.461  41.929  1.00  0.00           H  
ATOM   1441  H22   G    45      17.947  34.966  43.088  1.00  0.00           H  
ATOM   1442  N3    G    45      19.417  35.767  44.846  1.00  0.00           N  
ATOM   1443  C4    G    45      20.456  36.024  45.759  1.00  0.00           C  
ATOM   1444  C3'   G    45      18.574  35.429  49.535  1.00  0.00           C  
ATOM   1445  H3'   G    45      19.533  34.920  49.438  1.00  0.00           H  
ATOM   1446  C2'   G    45      18.202  35.623  48.084  1.00  0.00           C  
ATOM   1447  H2'   G    45      18.324  34.787  47.396  1.00  0.00           H  
ATOM   1448  O2'   G    45      16.783  35.960  47.920  1.00  0.00           O  
ATOM   1449 HO2'   G    45      16.367  35.097  47.979  1.00  0.00           H  
ATOM   1450  O3'   G    45      17.636  34.618  50.220  1.00  0.00           O  
ATOM   1451  P     C    46      17.892  33.176  50.487  1.00  0.00           P  
ATOM   1452  OP1   C    46      16.897  32.684  51.477  1.00  0.00           O  
ATOM   1453  OP2   C    46      19.307  32.972  50.786  1.00  0.00           O  
ATOM   1454  O5'   C    46      17.613  32.433  49.106  1.00  0.00           O  
ATOM   1455  C5'   C    46      16.326  32.341  48.588  1.00  0.00           C  
ATOM   1456  H5'   C    46      15.783  33.270  48.412  1.00  0.00           H  
ATOM   1457 H5''   C    46      15.873  31.584  49.229  1.00  0.00           H  
ATOM   1458  C4'   C    46      16.410  31.757  47.196  1.00  0.00           C  
ATOM   1459  H4'   C    46      15.439  31.614  46.723  1.00  0.00           H  
ATOM   1460  O4'   C    46      17.121  32.612  46.338  1.00  0.00           O  
ATOM   1461  C1'   C    46      17.895  31.866  45.361  1.00  0.00           C  
ATOM   1462  H1'   C    46      17.690  32.167  44.333  1.00  0.00           H  
ATOM   1463  N1    C    46      19.366  32.008  45.604  1.00  0.00           N  
ATOM   1464  C6    C    46      19.818  32.494  46.785  1.00  0.00           C  
ATOM   1465  H6    C    46      19.153  32.725  47.604  1.00  0.00           H  
ATOM   1466  C5    C    46      21.183  32.677  47.064  1.00  0.00           C  
ATOM   1467  H5    C    46      21.659  33.050  47.960  1.00  0.00           H  
ATOM   1468  C4    C    46      22.056  32.234  45.964  1.00  0.00           C  
ATOM   1469  N4    C    46      23.363  32.470  46.043  1.00  0.00           N  
ATOM   1470  H41   C    46      23.992  32.242  45.286  1.00  0.00           H  
ATOM   1471  H42   C    46      23.857  32.557  46.919  1.00  0.00           H  
ATOM   1472  N3    C    46      21.591  31.884  44.742  1.00  0.00           N  
ATOM   1473  C2    C    46      20.262  31.720  44.551  1.00  0.00           C  
ATOM   1474  O2    C    46      19.916  31.207  43.479  1.00  0.00           O  
ATOM   1475  C3'   C    46      17.107  30.432  47.001  1.00  0.00           C  
ATOM   1476  H3'   C    46      17.970  30.413  47.666  1.00  0.00           H  
ATOM   1477  C2'   C    46      17.428  30.394  45.489  1.00  0.00           C  
ATOM   1478  H2'   C    46      18.241  29.678  45.370  1.00  0.00           H  
ATOM   1479  O2'   C    46      16.294  30.170  44.640  1.00  0.00           O  
ATOM   1480 HO2'   C    46      16.405  29.386  44.098  1.00  0.00           H  
ATOM   1481  O3'   C    46      16.306  29.273  47.356  1.00  0.00           O  
ATOM   1482  P     A    47      17.053  28.148  48.235  1.00  0.00           P  
ATOM   1483  OP1   A    47      16.085  27.134  48.612  1.00  0.00           O  
ATOM   1484  OP2   A    47      17.923  28.783  49.295  1.00  0.00           O  
ATOM   1485  O5'   A    47      18.068  27.585  47.136  1.00  0.00           O  
ATOM   1486  C5'   A    47      17.614  26.782  46.143  1.00  0.00           C  
ATOM   1487  H5'   A    47      16.703  27.227  45.744  1.00  0.00           H  
ATOM   1488 H5''   A    47      17.338  25.881  46.691  1.00  0.00           H  
ATOM   1489  C4'   A    47      18.516  26.344  45.037  1.00  0.00           C  
ATOM   1490  H4'   A    47      17.859  26.012  44.233  1.00  0.00           H  
ATOM   1491  O4'   A    47      19.221  27.454  44.370  1.00  0.00           O  
ATOM   1492  C1'   A    47      20.591  27.070  44.174  1.00  0.00           C  
ATOM   1493  H1'   A    47      21.000  27.333  43.198  1.00  0.00           H  
ATOM   1494  N9    A    47      21.544  27.851  45.111  1.00  0.00           N  
ATOM   1495  C8    A    47      21.364  28.540  46.291  1.00  0.00           C  
ATOM   1496  H8    A    47      20.400  28.647  46.768  1.00  0.00           H  
ATOM   1497  N7    A    47      22.384  29.113  46.798  1.00  0.00           N  
ATOM   1498  C5    A    47      23.450  28.731  45.896  1.00  0.00           C  
ATOM   1499  C6    A    47      24.828  29.014  45.744  1.00  0.00           C  
ATOM   1500  N6    A    47      25.505  29.800  46.533  1.00  0.00           N  
ATOM   1501  H61   A    47      26.469  29.934  46.266  1.00  0.00           H  
ATOM   1502  H62   A    47      25.091  30.202  47.362  1.00  0.00           H  
ATOM   1503  N1    A    47      25.490  28.510  44.711  1.00  0.00           N  
ATOM   1504  C2    A    47      24.894  27.722  43.837  1.00  0.00           C  
ATOM   1505  H2    A    47      25.456  27.301  43.017  1.00  0.00           H  
ATOM   1506  N3    A    47      23.588  27.376  43.832  1.00  0.00           N  
ATOM   1507  C4    A    47      22.912  27.927  44.860  1.00  0.00           C  
ATOM   1508  C3'   A    47      19.548  25.296  45.491  1.00  0.00           C  
ATOM   1509  H3'   A    47      19.991  25.632  46.429  1.00  0.00           H  
ATOM   1510  C2'   A    47      20.612  25.554  44.356  1.00  0.00           C  
ATOM   1511  H2'   A    47      21.568  25.093  44.606  1.00  0.00           H  
ATOM   1512  O2'   A    47      20.199  25.039  43.080  1.00  0.00           O  
ATOM   1513 HO2'   A    47      19.656  24.284  43.319  1.00  0.00           H  
ATOM   1514  O3'   A    47      18.993  23.993  45.446  1.00  0.00           O  
ATOM   1515  P     C    48      19.668  22.836  46.352  1.00  0.00           P  
ATOM   1516  OP1   C    48      18.822  21.634  46.190  1.00  0.00           O  
ATOM   1517  OP2   C    48      20.043  23.349  47.661  1.00  0.00           O  
ATOM   1518  O5'   C    48      21.077  22.568  45.687  1.00  0.00           O  
ATOM   1519  C5'   C    48      21.336  21.936  44.427  1.00  0.00           C  
ATOM   1520  H5'   C    48      20.721  22.375  43.641  1.00  0.00           H  
ATOM   1521 H5''   C    48      21.096  20.875  44.504  1.00  0.00           H  
ATOM   1522  C4'   C    48      22.813  22.064  44.058  1.00  0.00           C  
ATOM   1523  H4'   C    48      22.975  21.460  43.166  1.00  0.00           H  
ATOM   1524  O4'   C    48      23.193  23.385  43.864  1.00  0.00           O  
ATOM   1525  C1'   C    48      24.587  23.499  44.139  1.00  0.00           C  
ATOM   1526  H1'   C    48      25.301  23.683  43.336  1.00  0.00           H  
ATOM   1527  N1    C    48      24.856  24.563  45.162  1.00  0.00           N  
ATOM   1528  C6    C    48      23.919  24.887  46.137  1.00  0.00           C  
ATOM   1529  H6    C    48      22.905  24.517  46.101  1.00  0.00           H  
ATOM   1530  C5    C    48      24.282  25.730  47.133  1.00  0.00           C  
ATOM   1531  H5    C    48      23.570  26.011  47.896  1.00  0.00           H  
ATOM   1532  C4    C    48      25.649  26.270  47.173  1.00  0.00           C  
ATOM   1533  N4    C    48      26.102  27.067  48.184  1.00  0.00           N  
ATOM   1534  H41   C    48      27.017  27.491  48.226  1.00  0.00           H  
ATOM   1535  H42   C    48      25.312  27.416  48.708  1.00  0.00           H  
ATOM   1536  N3    C    48      26.488  25.948  46.232  1.00  0.00           N  
ATOM   1537  C2    C    48      26.217  24.990  45.287  1.00  0.00           C  
ATOM   1538  O2    C    48      27.175  24.629  44.637  1.00  0.00           O  
ATOM   1539  C3'   C    48      23.707  21.480  45.075  1.00  0.00           C  
ATOM   1540  H3'   C    48      23.543  22.007  46.015  1.00  0.00           H  
ATOM   1541  C2'   C    48      24.981  22.073  44.722  1.00  0.00           C  
ATOM   1542  H2'   C    48      25.589  22.119  45.625  1.00  0.00           H  
ATOM   1543  O2'   C    48      25.582  21.370  43.539  1.00  0.00           O  
ATOM   1544 HO2'   C    48      25.295  20.459  43.637  1.00  0.00           H  
ATOM   1545  O3'   C    48      23.716  20.064  45.281  1.00  0.00           O  
ATOM   1546  P     A    49      24.011  19.468  46.724  1.00  0.00           P  
ATOM   1547  OP1   A    49      23.728  18.038  46.586  1.00  0.00           O  
ATOM   1548  OP2   A    49      23.411  20.194  47.834  1.00  0.00           O  
ATOM   1549  O5'   A    49      25.629  19.753  46.919  1.00  0.00           O  
ATOM   1550  C5'   A    49      26.594  19.099  46.147  1.00  0.00           C  
ATOM   1551  H5'   A    49      26.372  19.276  45.095  1.00  0.00           H  
ATOM   1552 H5''   A    49      26.559  18.030  46.357  1.00  0.00           H  
ATOM   1553  C4'   A    49      28.037  19.591  46.429  1.00  0.00           C  
ATOM   1554  H4'   A    49      28.679  18.971  45.803  1.00  0.00           H  
ATOM   1555  O4'   A    49      28.218  20.938  46.125  1.00  0.00           O  
ATOM   1556  C1'   A    49      29.223  21.418  46.938  1.00  0.00           C  
ATOM   1557  H1'   A    49      30.034  21.915  46.406  1.00  0.00           H  
ATOM   1558  N9    A    49      28.632  22.347  48.037  1.00  0.00           N  
ATOM   1559  C8    A    49      27.352  22.751  48.146  1.00  0.00           C  
ATOM   1560  H8    A    49      26.553  22.342  47.546  1.00  0.00           H  
ATOM   1561  N7    A    49      27.142  23.679  49.073  1.00  0.00           N  
ATOM   1562  C5    A    49      28.474  23.979  49.450  1.00  0.00           C  
ATOM   1563  C6    A    49      29.056  24.953  50.294  1.00  0.00           C  
ATOM   1564  N6    A    49      28.432  25.927  50.956  1.00  0.00           N  
ATOM   1565  H61   A    49      29.087  26.602  51.326  1.00  0.00           H  
ATOM   1566  H62   A    49      27.444  26.006  51.147  1.00  0.00           H  
ATOM   1567  N1    A    49      30.375  25.105  50.370  1.00  0.00           N  
ATOM   1568  C2    A    49      31.088  24.136  49.766  1.00  0.00           C  
ATOM   1569  H2    A    49      32.138  24.328  49.930  1.00  0.00           H  
ATOM   1570  N3    A    49      30.674  23.106  48.997  1.00  0.00           N  
ATOM   1571  C4    A    49      29.351  23.159  48.889  1.00  0.00           C  
ATOM   1572  C3'   A    49      28.589  19.181  47.784  1.00  0.00           C  
ATOM   1573  H3'   A    49      27.943  19.475  48.612  1.00  0.00           H  
ATOM   1574  C2'   A    49      29.781  20.253  47.724  1.00  0.00           C  
ATOM   1575  H2'   A    49      30.114  20.599  48.703  1.00  0.00           H  
ATOM   1576  O2'   A    49      30.902  19.815  46.931  1.00  0.00           O  
ATOM   1577 HO2'   A    49      31.400  19.100  47.334  1.00  0.00           H  
ATOM   1578  O3'   A    49      29.074  17.888  47.853  1.00  0.00           O  
ATOM   1579  P     G    50      29.140  17.197  49.279  1.00  0.00           P  
ATOM   1580  OP1   G    50      29.681  15.822  49.016  1.00  0.00           O  
ATOM   1581  OP2   G    50      27.929  17.468  49.990  1.00  0.00           O  
ATOM   1582  O5'   G    50      30.317  17.975  50.056  1.00  0.00           O  
ATOM   1583  C5'   G    50      31.636  17.622  49.683  1.00  0.00           C  
ATOM   1584  H5'   G    50      31.723  17.548  48.599  1.00  0.00           H  
ATOM   1585 H5''   G    50      31.919  16.683  50.159  1.00  0.00           H  
ATOM   1586  C4'   G    50      32.661  18.681  50.093  1.00  0.00           C  
ATOM   1587  H4'   G    50      33.666  18.626  49.674  1.00  0.00           H  
ATOM   1588  O4'   G    50      32.286  20.005  49.869  1.00  0.00           O  
ATOM   1589  C1'   G    50      32.826  20.742  50.947  1.00  0.00           C  
ATOM   1590  H1'   G    50      33.600  21.431  50.607  1.00  0.00           H  
ATOM   1591  N9    G    50      31.759  21.421  51.728  1.00  0.00           N  
ATOM   1592  C8    G    50      30.407  21.337  51.598  1.00  0.00           C  
ATOM   1593  H8    G    50      30.077  20.446  51.084  1.00  0.00           H  
ATOM   1594  N7    G    50      29.647  22.214  52.282  1.00  0.00           N  
ATOM   1595  C5    G    50      30.659  22.996  52.855  1.00  0.00           C  
ATOM   1596  C6    G    50      30.657  24.119  53.731  1.00  0.00           C  
ATOM   1597  O6    G    50      29.693  24.766  54.157  1.00  0.00           O  
ATOM   1598  N1    G    50      31.952  24.452  54.179  1.00  0.00           N  
ATOM   1599  H1    G    50      32.122  25.230  54.800  1.00  0.00           H  
ATOM   1600  C2    G    50      33.103  23.857  53.780  1.00  0.00           C  
ATOM   1601  N2    G    50      34.248  24.159  54.423  1.00  0.00           N  
ATOM   1602  H21   G    50      34.347  25.036  54.914  1.00  0.00           H  
ATOM   1603  H22   G    50      35.132  23.693  54.273  1.00  0.00           H  
ATOM   1604  N3    G    50      33.183  22.820  52.990  1.00  0.00           N  
ATOM   1605  C4    G    50      31.931  22.422  52.599  1.00  0.00           C  
ATOM   1606  C3'   G    50      32.996  18.482  51.588  1.00  0.00           C  
ATOM   1607  H3'   G    50      32.032  18.458  52.097  1.00  0.00           H  
ATOM   1608  C2'   G    50      33.664  19.844  51.930  1.00  0.00           C  
ATOM   1609  H2'   G    50      33.475  20.095  52.973  1.00  0.00           H  
ATOM   1610  O2'   G    50      35.034  19.884  51.544  1.00  0.00           O  
ATOM   1611 HO2'   G    50      35.608  19.259  51.994  1.00  0.00           H  
ATOM   1612  O3'   G    50      33.817  17.380  51.892  1.00  0.00           O  
ATOM   1613  P     A    51      33.699  16.644  53.290  1.00  0.00           P  
ATOM   1614  OP1   A    51      34.860  15.750  53.434  1.00  0.00           O  
ATOM   1615  OP2   A    51      32.341  16.091  53.322  1.00  0.00           O  
ATOM   1616  O5'   A    51      33.814  17.697  54.402  1.00  0.00           O  
ATOM   1617  C5'   A    51      35.062  18.381  54.601  1.00  0.00           C  
ATOM   1618  H5'   A    51      35.341  18.791  53.630  1.00  0.00           H  
ATOM   1619 H5''   A    51      35.762  17.650  55.005  1.00  0.00           H  
ATOM   1620  C4'   A    51      35.106  19.588  55.555  1.00  0.00           C  
ATOM   1621  H4'   A    51      36.138  19.908  55.699  1.00  0.00           H  
ATOM   1622  O4'   A    51      34.265  20.570  55.034  1.00  0.00           O  
ATOM   1623  C1'   A    51      33.578  21.181  56.108  1.00  0.00           C  
ATOM   1624  H1'   A    51      33.843  22.236  56.181  1.00  0.00           H  
ATOM   1625  N9    A    51      32.061  21.149  56.030  1.00  0.00           N  
ATOM   1626  C8    A    51      31.352  20.060  55.552  1.00  0.00           C  
ATOM   1627  H8    A    51      31.886  19.227  55.119  1.00  0.00           H  
ATOM   1628  N7    A    51      30.053  20.272  55.513  1.00  0.00           N  
ATOM   1629  C5    A    51      29.942  21.543  56.151  1.00  0.00           C  
ATOM   1630  C6    A    51      28.860  22.304  56.680  1.00  0.00           C  
ATOM   1631  N6    A    51      27.646  21.855  56.711  1.00  0.00           N  
ATOM   1632  H61   A    51      26.867  22.295  57.178  1.00  0.00           H  
ATOM   1633  H62   A    51      27.473  21.002  56.199  1.00  0.00           H  
ATOM   1634  N1    A    51      29.073  23.490  57.228  1.00  0.00           N  
ATOM   1635  C2    A    51      30.307  23.896  57.331  1.00  0.00           C  
ATOM   1636  H2    A    51      30.433  24.829  57.861  1.00  0.00           H  
ATOM   1637  N3    A    51      31.442  23.256  57.070  1.00  0.00           N  
ATOM   1638  C4    A    51      31.173  22.068  56.538  1.00  0.00           C  
ATOM   1639  C3'   A    51      34.555  19.234  56.943  1.00  0.00           C  
ATOM   1640  H3'   A    51      33.674  18.613  56.784  1.00  0.00           H  
ATOM   1641  C2'   A    51      34.090  20.638  57.391  1.00  0.00           C  
ATOM   1642  H2'   A    51      33.305  20.594  58.145  1.00  0.00           H  
ATOM   1643  O2'   A    51      35.181  21.400  57.967  1.00  0.00           O  
ATOM   1644 HO2'   A    51      35.525  20.744  58.577  1.00  0.00           H  
ATOM   1645  O3'   A    51      35.637  18.690  57.674  1.00  0.00           O  
ATOM   1646  P     C    52      35.279  18.097  59.130  1.00  0.00           P  
ATOM   1647  OP1   C    52      36.397  17.312  59.596  1.00  0.00           O  
ATOM   1648  OP2   C    52      33.895  17.494  59.087  1.00  0.00           O  
ATOM   1649  O5'   C    52      35.144  19.349  60.149  1.00  0.00           O  
ATOM   1650  C5'   C    52      36.345  19.929  60.713  1.00  0.00           C  
ATOM   1651  H5'   C    52      36.971  20.334  59.918  1.00  0.00           H  
ATOM   1652 H5''   C    52      36.924  19.288  61.378  1.00  0.00           H  
ATOM   1653  C4'   C    52      35.937  21.163  61.517  1.00  0.00           C  
ATOM   1654  H4'   C    52      36.844  21.539  61.991  1.00  0.00           H  
ATOM   1655  O4'   C    52      35.289  22.221  60.792  1.00  0.00           O  
ATOM   1656  C1'   C    52      34.384  22.931  61.715  1.00  0.00           C  
ATOM   1657  H1'   C    52      34.683  23.979  61.754  1.00  0.00           H  
ATOM   1658  N1    C    52      32.994  22.775  61.308  1.00  0.00           N  
ATOM   1659  C6    C    52      32.695  21.950  60.306  1.00  0.00           C  
ATOM   1660  H6    C    52      33.447  21.239  59.996  1.00  0.00           H  
ATOM   1661  C5    C    52      31.371  21.945  59.866  1.00  0.00           C  
ATOM   1662  H5    C    52      31.076  21.260  59.084  1.00  0.00           H  
ATOM   1663  C4    C    52      30.435  22.712  60.632  1.00  0.00           C  
ATOM   1664  N4    C    52      29.238  22.888  60.227  1.00  0.00           N  
ATOM   1665  H41   C    52      28.563  23.369  60.804  1.00  0.00           H  
ATOM   1666  H42   C    52      29.022  22.510  59.315  1.00  0.00           H  
ATOM   1667  N3    C    52      30.744  23.553  61.585  1.00  0.00           N  
ATOM   1668  C2    C    52      32.032  23.553  61.937  1.00  0.00           C  
ATOM   1669  O2    C    52      32.279  24.198  62.939  1.00  0.00           O  
ATOM   1670  C3'   C    52      35.127  20.801  62.749  1.00  0.00           C  
ATOM   1671  H3'   C    52      34.306  20.108  62.569  1.00  0.00           H  
ATOM   1672  C2'   C    52      34.585  22.186  63.108  1.00  0.00           C  
ATOM   1673  H2'   C    52      33.618  22.207  63.611  1.00  0.00           H  
ATOM   1674  O2'   C    52      35.494  23.020  63.838  1.00  0.00           O  
ATOM   1675 HO2'   C    52      36.206  22.494  64.209  1.00  0.00           H  
ATOM   1676  O3'   C    52      35.887  20.276  63.825  1.00  0.00           O  
ATOM   1677  P     A    53      35.337  19.034  64.606  1.00  0.00           P  
ATOM   1678  OP1   A    53      35.879  18.984  65.990  1.00  0.00           O  
ATOM   1679  OP2   A    53      35.451  17.801  63.814  1.00  0.00           O  
ATOM   1680  O5'   A    53      33.723  19.342  64.728  1.00  0.00           O  
ATOM   1681  C5'   A    53      33.300  20.215  65.769  1.00  0.00           C  
ATOM   1682  H5'   A    53      33.716  21.192  65.525  1.00  0.00           H  
ATOM   1683 H5''   A    53      33.732  19.873  66.710  1.00  0.00           H  
ATOM   1684  C4'   A    53      31.816  20.283  65.885  1.00  0.00           C  
ATOM   1685  H4'   A    53      31.534  20.977  66.676  1.00  0.00           H  
ATOM   1686  O4'   A    53      31.376  20.828  64.650  1.00  0.00           O  
ATOM   1687  C1'   A    53      30.076  20.384  64.370  1.00  0.00           C  
ATOM   1688  H1'   A    53      29.415  21.250  64.387  1.00  0.00           H  
ATOM   1689  N9    A    53      30.073  19.703  63.078  1.00  0.00           N  
ATOM   1690  C8    A    53      31.181  19.380  62.255  1.00  0.00           C  
ATOM   1691  H8    A    53      32.217  19.386  62.560  1.00  0.00           H  
ATOM   1692  N7    A    53      30.780  18.997  61.102  1.00  0.00           N  
ATOM   1693  C5    A    53      29.389  19.252  61.089  1.00  0.00           C  
ATOM   1694  C6    A    53      28.356  19.231  60.109  1.00  0.00           C  
ATOM   1695  N6    A    53      28.456  18.727  58.822  1.00  0.00           N  
ATOM   1696  H61   A    53      27.613  18.703  58.266  1.00  0.00           H  
ATOM   1697  H62   A    53      29.334  18.340  58.508  1.00  0.00           H  
ATOM   1698  N1    A    53      27.139  19.573  60.485  1.00  0.00           N  
ATOM   1699  C2    A    53      26.871  19.910  61.728  1.00  0.00           C  
ATOM   1700  H2    A    53      25.821  20.066  61.924  1.00  0.00           H  
ATOM   1701  N3    A    53      27.714  19.856  62.748  1.00  0.00           N  
ATOM   1702  C4    A    53      28.939  19.644  62.301  1.00  0.00           C  
ATOM   1703  C3'   A    53      31.018  19.015  66.054  1.00  0.00           C  
ATOM   1704  H3'   A    53      31.424  18.261  65.380  1.00  0.00           H  
ATOM   1705  C2'   A    53      29.692  19.485  65.594  1.00  0.00           C  
ATOM   1706  H2'   A    53      29.034  18.658  65.326  1.00  0.00           H  
ATOM   1707  O2'   A    53      28.990  20.297  66.526  1.00  0.00           O  
ATOM   1708 HO2'   A    53      28.118  20.470  66.165  1.00  0.00           H  
ATOM   1709  O3'   A    53      31.148  18.573  67.468  1.00  0.00           O  
ATOM   1710  P     C    54      30.599  17.183  67.820  1.00  0.00           P  
ATOM   1711  OP1   C    54      30.516  17.104  69.275  1.00  0.00           O  
ATOM   1712  OP2   C    54      31.501  16.209  67.164  1.00  0.00           O  
ATOM   1713  O5'   C    54      29.204  16.837  67.227  1.00  0.00           O  
ATOM   1714  C5'   C    54      28.019  17.351  67.680  1.00  0.00           C  
ATOM   1715  H5'   C    54      28.119  18.436  67.694  1.00  0.00           H  
ATOM   1716 H5''   C    54      27.759  16.955  68.662  1.00  0.00           H  
ATOM   1717  C4'   C    54      26.848  16.980  66.787  1.00  0.00           C  
ATOM   1718  H4'   C    54      25.917  17.293  67.259  1.00  0.00           H  
ATOM   1719  O4'   C    54      26.813  17.531  65.505  1.00  0.00           O  
ATOM   1720  C1'   C    54      26.364  16.612  64.515  1.00  0.00           C  
ATOM   1721  H1'   C    54      25.507  17.055  64.008  1.00  0.00           H  
ATOM   1722  N1    C    54      27.385  16.311  63.465  1.00  0.00           N  
ATOM   1723  C6    C    54      28.748  16.147  63.831  1.00  0.00           C  
ATOM   1724  H6    C    54      29.113  16.205  64.846  1.00  0.00           H  
ATOM   1725  C5    C    54      29.668  15.935  62.850  1.00  0.00           C  
ATOM   1726  H5    C    54      30.696  15.774  63.139  1.00  0.00           H  
ATOM   1727  C4    C    54      29.187  15.867  61.509  1.00  0.00           C  
ATOM   1728  N4    C    54      30.140  15.692  60.617  1.00  0.00           N  
ATOM   1729  H41   C    54      29.918  15.475  59.656  1.00  0.00           H  
ATOM   1730  H42   C    54      31.109  15.722  60.898  1.00  0.00           H  
ATOM   1731  N3    C    54      27.901  15.998  61.127  1.00  0.00           N  
ATOM   1732  C2    C    54      27.018  16.248  62.101  1.00  0.00           C  
ATOM   1733  O2    C    54      25.862  16.475  61.763  1.00  0.00           O  
ATOM   1734  C3'   C    54      26.731  15.464  66.616  1.00  0.00           C  
ATOM   1735  H3'   C    54      27.737  15.129  66.364  1.00  0.00           H  
ATOM   1736  C2'   C    54      25.904  15.400  65.311  1.00  0.00           C  
ATOM   1737  H2'   C    54      26.282  14.493  64.839  1.00  0.00           H  
ATOM   1738  O2'   C    54      24.558  15.407  65.508  1.00  0.00           O  
ATOM   1739 HO2'   C    54      24.099  14.966  64.789  1.00  0.00           H  
ATOM   1740  O3'   C    54      26.269  14.732  67.771  1.00  0.00           O  
ATOM   1741  P     U    55      25.840  13.264  67.836  1.00  0.00           P  
ATOM   1742  OP1   U    55      25.730  13.155  69.292  1.00  0.00           O  
ATOM   1743  OP2   U    55      26.829  12.405  67.105  1.00  0.00           O  
ATOM   1744  O5'   U    55      24.430  12.979  67.289  1.00  0.00           O  
ATOM   1745  C5'   U    55      24.191  11.864  66.453  1.00  0.00           C  
ATOM   1746  H5'   U    55      24.488  10.970  67.000  1.00  0.00           H  
ATOM   1747 H5''   U    55      24.818  11.988  65.570  1.00  0.00           H  
ATOM   1748  C4'   U    55      22.686  11.719  66.217  1.00  0.00           C  
ATOM   1749  H4'   U    55      22.428  10.741  65.812  1.00  0.00           H  
ATOM   1750  O4'   U    55      22.035  11.855  67.484  1.00  0.00           O  
ATOM   1751  C1'   U    55      20.650  12.288  67.251  1.00  0.00           C  
ATOM   1752  H1'   U    55      20.059  11.405  67.490  1.00  0.00           H  
ATOM   1753  N1    U    55      20.168  13.395  68.188  1.00  0.00           N  
ATOM   1754  C6    U    55      20.960  13.821  69.220  1.00  0.00           C  
ATOM   1755  H6    U    55      21.927  13.361  69.360  1.00  0.00           H  
ATOM   1756  C5    U    55      20.354  14.648  70.126  1.00  0.00           C  
ATOM   1757  H5    U    55      20.882  14.887  71.038  1.00  0.00           H  
ATOM   1758  C4    U    55      19.007  15.088  70.114  1.00  0.00           C  
ATOM   1759  O4    U    55      18.438  15.887  70.919  1.00  0.00           O  
ATOM   1760  N3    U    55      18.299  14.679  69.044  1.00  0.00           N  
ATOM   1761  H3    U    55      17.292  14.685  69.108  1.00  0.00           H  
ATOM   1762  C2    U    55      18.804  13.860  68.084  1.00  0.00           C  
ATOM   1763  O2    U    55      17.940  13.469  67.257  1.00  0.00           O  
ATOM   1764  C3'   U    55      21.996  12.785  65.360  1.00  0.00           C  
ATOM   1765  H3'   U    55      22.279  13.786  65.684  1.00  0.00           H  
ATOM   1766  C2'   U    55      20.581  12.579  65.730  1.00  0.00           C  
ATOM   1767  H2'   U    55      19.975  13.479  65.626  1.00  0.00           H  
ATOM   1768  O2'   U    55      20.008  11.480  65.038  1.00  0.00           O  
ATOM   1769 HO2'   U    55      19.178  11.260  65.469  1.00  0.00           H  
ATOM   1770  O3'   U    55      22.133  12.515  63.982  1.00  0.00           O  
ATOM   1771  P     G    56      22.173  13.740  62.908  1.00  0.00           P  
ATOM   1772  OP1   G    56      22.348  13.217  61.524  1.00  0.00           O  
ATOM   1773  OP2   G    56      23.235  14.561  63.403  1.00  0.00           O  
ATOM   1774  O5'   G    56      20.885  14.566  63.090  1.00  0.00           O  
ATOM   1775  C5'   G    56      19.633  13.935  62.770  1.00  0.00           C  
ATOM   1776  H5'   G    56      19.518  12.913  63.133  1.00  0.00           H  
ATOM   1777 H5''   G    56      19.667  13.748  61.697  1.00  0.00           H  
ATOM   1778  C4'   G    56      18.394  14.795  63.123  1.00  0.00           C  
ATOM   1779  H4'   G    56      17.463  14.379  62.736  1.00  0.00           H  
ATOM   1780  O4'   G    56      18.283  15.073  64.518  1.00  0.00           O  
ATOM   1781  C1'   G    56      17.787  16.395  64.818  1.00  0.00           C  
ATOM   1782  H1'   G    56      16.790  16.272  65.240  1.00  0.00           H  
ATOM   1783  N9    G    56      18.734  17.120  65.569  1.00  0.00           N  
ATOM   1784  C8    G    56      20.042  16.796  65.919  1.00  0.00           C  
ATOM   1785  H8    G    56      20.575  15.922  65.574  1.00  0.00           H  
ATOM   1786  N7    G    56      20.656  17.561  66.742  1.00  0.00           N  
ATOM   1787  C5    G    56      19.704  18.526  66.936  1.00  0.00           C  
ATOM   1788  C6    G    56      19.909  19.720  67.675  1.00  0.00           C  
ATOM   1789  O6    G    56      20.910  20.173  68.212  1.00  0.00           O  
ATOM   1790  N1    G    56      18.784  20.548  67.674  1.00  0.00           N  
ATOM   1791  H1    G    56      18.720  21.403  68.208  1.00  0.00           H  
ATOM   1792  C2    G    56      17.588  20.144  67.048  1.00  0.00           C  
ATOM   1793  N2    G    56      16.620  20.965  67.294  1.00  0.00           N  
ATOM   1794  H21   G    56      16.789  21.754  67.901  1.00  0.00           H  
ATOM   1795  H22   G    56      15.706  20.561  67.150  1.00  0.00           H  
ATOM   1796  N3    G    56      17.394  19.032  66.357  1.00  0.00           N  
ATOM   1797  C4    G    56      18.482  18.236  66.390  1.00  0.00           C  
ATOM   1798  C3'   G    56      18.441  16.210  62.578  1.00  0.00           C  
ATOM   1799  H3'   G    56      19.444  16.560  62.821  1.00  0.00           H  
ATOM   1800  C2'   G    56      17.486  17.011  63.475  1.00  0.00           C  
ATOM   1801  H2'   G    56      17.736  18.059  63.641  1.00  0.00           H  
ATOM   1802  O2'   G    56      16.175  16.874  62.942  1.00  0.00           O  
ATOM   1803 HO2'   G    56      16.257  16.792  61.989  1.00  0.00           H  
ATOM   1804  O3'   G    56      18.057  16.217  61.170  1.00  0.00           O  
ATOM   1805  P     A    57      18.705  17.395  60.279  1.00  0.00           P  
ATOM   1806  OP1   A    57      18.291  17.213  58.934  1.00  0.00           O  
ATOM   1807  OP2   A    57      20.115  17.642  60.464  1.00  0.00           O  
ATOM   1808  O5'   A    57      17.951  18.694  60.926  1.00  0.00           O  
ATOM   1809  C5'   A    57      16.713  19.025  60.414  1.00  0.00           C  
ATOM   1810  H5'   A    57      16.043  18.171  60.512  1.00  0.00           H  
ATOM   1811 H5''   A    57      16.849  19.268  59.360  1.00  0.00           H  
ATOM   1812  C4'   A    57      16.135  20.254  61.136  1.00  0.00           C  
ATOM   1813  H4'   A    57      15.109  20.490  60.852  1.00  0.00           H  
ATOM   1814  O4'   A    57      16.246  20.156  62.509  1.00  0.00           O  
ATOM   1815  C1'   A    57      16.334  21.496  63.063  1.00  0.00           C  
ATOM   1816  H1'   A    57      15.486  21.753  63.697  1.00  0.00           H  
ATOM   1817  N9    A    57      17.575  21.596  63.832  1.00  0.00           N  
ATOM   1818  C8    A    57      18.756  20.822  63.871  1.00  0.00           C  
ATOM   1819  H8    A    57      18.926  19.935  63.278  1.00  0.00           H  
ATOM   1820  N7    A    57      19.744  21.265  64.592  1.00  0.00           N  
ATOM   1821  C5    A    57      19.148  22.413  65.169  1.00  0.00           C  
ATOM   1822  C6    A    57      19.619  23.342  66.109  1.00  0.00           C  
ATOM   1823  N6    A    57      20.758  23.334  66.737  1.00  0.00           N  
ATOM   1824  H61   A    57      20.989  23.958  67.496  1.00  0.00           H  
ATOM   1825  H62   A    57      21.294  22.481  66.669  1.00  0.00           H  
ATOM   1826  N1    A    57      18.855  24.394  66.348  1.00  0.00           N  
ATOM   1827  C2    A    57      17.611  24.478  65.821  1.00  0.00           C  
ATOM   1828  H2    A    57      17.016  25.336  66.097  1.00  0.00           H  
ATOM   1829  N3    A    57      17.043  23.634  64.989  1.00  0.00           N  
ATOM   1830  C4    A    57      17.860  22.630  64.680  1.00  0.00           C  
ATOM   1831  C3'   A    57      16.898  21.571  60.767  1.00  0.00           C  
ATOM   1832  H3'   A    57      17.983  21.486  60.833  1.00  0.00           H  
ATOM   1833  C2'   A    57      16.425  22.530  61.933  1.00  0.00           C  
ATOM   1834  H2'   A    57      17.086  23.394  62.005  1.00  0.00           H  
ATOM   1835  O2'   A    57      15.024  22.975  61.682  1.00  0.00           O  
ATOM   1836 HO2'   A    57      14.884  23.481  60.878  1.00  0.00           H  
ATOM   1837  O3'   A    57      16.488  22.018  59.483  1.00  0.00           O  
ATOM   1838  P     U    58      17.175  23.291  58.768  1.00  0.00           P  
ATOM   1839  OP1   U    58      16.045  24.055  58.281  1.00  0.00           O  
ATOM   1840  OP2   U    58      18.201  22.847  57.811  1.00  0.00           O  
ATOM   1841  O5'   U    58      17.939  24.090  59.905  1.00  0.00           O  
ATOM   1842  C5'   U    58      17.607  25.404  60.294  1.00  0.00           C  
ATOM   1843  H5'   U    58      16.617  25.435  60.749  1.00  0.00           H  
ATOM   1844 H5''   U    58      17.641  26.099  59.454  1.00  0.00           H  
ATOM   1845  C4'   U    58      18.520  26.074  61.295  1.00  0.00           C  
ATOM   1846  H4'   U    58      18.078  27.041  61.536  1.00  0.00           H  
ATOM   1847  O4'   U    58      18.740  25.328  62.411  1.00  0.00           O  
ATOM   1848  C1'   U    58      20.039  25.252  63.017  1.00  0.00           C  
ATOM   1849  H1'   U    58      20.068  25.533  64.069  1.00  0.00           H  
ATOM   1850  N1    U    58      20.863  24.072  62.821  1.00  0.00           N  
ATOM   1851  C6    U    58      20.456  23.064  62.009  1.00  0.00           C  
ATOM   1852  H6    U    58      19.599  23.149  61.357  1.00  0.00           H  
ATOM   1853  C5    U    58      21.245  21.961  61.906  1.00  0.00           C  
ATOM   1854  H5    U    58      20.927  21.172  61.240  1.00  0.00           H  
ATOM   1855  C4    U    58      22.481  21.820  62.599  1.00  0.00           C  
ATOM   1856  O4    U    58      23.155  20.781  62.537  1.00  0.00           O  
ATOM   1857  N3    U    58      22.804  22.851  63.451  1.00  0.00           N  
ATOM   1858  H3    U    58      23.610  22.655  64.028  1.00  0.00           H  
ATOM   1859  C2    U    58      22.021  23.959  63.660  1.00  0.00           C  
ATOM   1860  O2    U    58      22.485  24.859  64.348  1.00  0.00           O  
ATOM   1861  C3'   U    58      19.912  26.354  60.814  1.00  0.00           C  
ATOM   1862  H3'   U    58      20.191  25.561  60.121  1.00  0.00           H  
ATOM   1863  C2'   U    58      20.688  26.319  62.148  1.00  0.00           C  
ATOM   1864  H2'   U    58      21.721  26.080  61.895  1.00  0.00           H  
ATOM   1865  O2'   U    58      20.695  27.617  62.771  1.00  0.00           O  
ATOM   1866 HO2'   U    58      20.276  28.226  62.159  1.00  0.00           H  
ATOM   1867  O3'   U    58      19.995  27.616  60.182  1.00  0.00           O  
ATOM   1868  P     C    59      20.960  27.825  58.877  1.00  0.00           P  
ATOM   1869  OP1   C    59      20.728  29.174  58.298  1.00  0.00           O  
ATOM   1870  OP2   C    59      20.780  26.648  57.962  1.00  0.00           O  
ATOM   1871  O5'   C    59      22.493  27.701  59.518  1.00  0.00           O  
ATOM   1872  C5'   C    59      23.031  28.698  60.377  1.00  0.00           C  
ATOM   1873  H5'   C    59      22.291  29.010  61.114  1.00  0.00           H  
ATOM   1874 H5''   C    59      23.212  29.588  59.774  1.00  0.00           H  
ATOM   1875  C4'   C    59      24.316  28.303  61.127  1.00  0.00           C  
ATOM   1876  H4'   C    59      24.430  29.047  61.915  1.00  0.00           H  
ATOM   1877  O4'   C    59      24.131  27.024  61.725  1.00  0.00           O  
ATOM   1878  C1'   C    59      25.319  26.291  61.766  1.00  0.00           C  
ATOM   1879  H1'   C    59      25.612  26.126  62.802  1.00  0.00           H  
ATOM   1880  N1    C    59      25.163  24.979  61.077  1.00  0.00           N  
ATOM   1881  C6    C    59      24.148  24.716  60.212  1.00  0.00           C  
ATOM   1882  H6    C    59      23.508  25.520  59.878  1.00  0.00           H  
ATOM   1883  C5    C    59      24.151  23.598  59.467  1.00  0.00           C  
ATOM   1884  H5    C    59      23.488  23.389  58.640  1.00  0.00           H  
ATOM   1885  C4    C    59      25.088  22.577  59.773  1.00  0.00           C  
ATOM   1886  N4    C    59      25.211  21.433  59.115  1.00  0.00           N  
ATOM   1887  H41   C    59      25.881  20.771  59.481  1.00  0.00           H  
ATOM   1888  H42   C    59      24.497  21.200  58.439  1.00  0.00           H  
ATOM   1889  N3    C    59      26.019  22.721  60.681  1.00  0.00           N  
ATOM   1890  C2    C    59      26.074  23.914  61.363  1.00  0.00           C  
ATOM   1891  O2    C    59      26.800  23.986  62.332  1.00  0.00           O  
ATOM   1892  C3'   C    59      25.527  28.098  60.220  1.00  0.00           C  
ATOM   1893  H3'   C    59      25.147  27.536  59.368  1.00  0.00           H  
ATOM   1894  C2'   C    59      26.371  27.125  61.036  1.00  0.00           C  
ATOM   1895  H2'   C    59      26.927  26.469  60.366  1.00  0.00           H  
ATOM   1896  O2'   C    59      27.250  27.711  61.983  1.00  0.00           O  
ATOM   1897 HO2'   C    59      28.049  28.065  61.586  1.00  0.00           H  
ATOM   1898  O3'   C    59      26.132  29.329  59.782  1.00  0.00           O  
ATOM   1899  P     A    60      27.443  29.322  58.912  1.00  0.00           P  
ATOM   1900  OP1   A    60      27.517  30.624  58.224  1.00  0.00           O  
ATOM   1901  OP2   A    60      27.424  28.131  58.059  1.00  0.00           O  
ATOM   1902  O5'   A    60      28.675  29.199  59.993  1.00  0.00           O  
ATOM   1903  C5'   A    60      28.867  30.232  60.981  1.00  0.00           C  
ATOM   1904  H5'   A    60      28.047  30.182  61.697  1.00  0.00           H  
ATOM   1905 H5''   A    60      28.909  31.243  60.576  1.00  0.00           H  
ATOM   1906  C4'   A    60      30.129  30.069  61.766  1.00  0.00           C  
ATOM   1907  H4'   A    60      30.015  30.548  62.738  1.00  0.00           H  
ATOM   1908  O4'   A    60      30.331  28.673  62.123  1.00  0.00           O  
ATOM   1909  C1'   A    60      31.743  28.260  62.222  1.00  0.00           C  
ATOM   1910  H1'   A    60      31.998  28.060  63.262  1.00  0.00           H  
ATOM   1911  N9    A    60      32.058  27.142  61.324  1.00  0.00           N  
ATOM   1912  C8    A    60      31.172  26.560  60.424  1.00  0.00           C  
ATOM   1913  H8    A    60      30.112  26.753  60.494  1.00  0.00           H  
ATOM   1914  N7    A    60      31.733  25.770  59.562  1.00  0.00           N  
ATOM   1915  C5    A    60      33.074  25.896  59.804  1.00  0.00           C  
ATOM   1916  C6    A    60      34.206  25.403  59.211  1.00  0.00           C  
ATOM   1917  N6    A    60      34.188  24.598  58.173  1.00  0.00           N  
ATOM   1918  H61   A    60      34.973  23.982  58.017  1.00  0.00           H  
ATOM   1919  H62   A    60      33.270  24.300  57.876  1.00  0.00           H  
ATOM   1920  N1    A    60      35.402  25.704  59.730  1.00  0.00           N  
ATOM   1921  C2    A    60      35.496  26.510  60.759  1.00  0.00           C  
ATOM   1922  H2    A    60      36.492  26.602  61.167  1.00  0.00           H  
ATOM   1923  N3    A    60      34.512  27.047  61.454  1.00  0.00           N  
ATOM   1924  C4    A    60      33.261  26.670  60.928  1.00  0.00           C  
ATOM   1925  C3'   A    60      31.382  30.495  61.056  1.00  0.00           C  
ATOM   1926  H3'   A    60      31.250  30.325  59.988  1.00  0.00           H  
ATOM   1927  C2'   A    60      32.464  29.545  61.705  1.00  0.00           C  
ATOM   1928  H2'   A    60      33.255  29.389  60.971  1.00  0.00           H  
ATOM   1929  O2'   A    60      33.037  30.157  62.889  1.00  0.00           O  
ATOM   1930 HO2'   A    60      33.988  30.097  62.775  1.00  0.00           H  
ATOM   1931  O3'   A    60      31.651  31.911  61.233  1.00  0.00           O  
ATOM   1932  P     C    61      32.374  32.690  60.063  1.00  0.00           P  
ATOM   1933  OP1   C    61      33.106  33.791  60.649  1.00  0.00           O  
ATOM   1934  OP2   C    61      31.329  33.028  59.120  1.00  0.00           O  
ATOM   1935  O5'   C    61      33.341  31.585  59.389  1.00  0.00           O  
ATOM   1936  C5'   C    61      34.652  31.494  59.864  1.00  0.00           C  
ATOM   1937  H5'   C    61      34.690  31.165  60.902  1.00  0.00           H  
ATOM   1938 H5''   C    61      35.239  32.410  59.796  1.00  0.00           H  
ATOM   1939  C4'   C    61      35.405  30.430  59.029  1.00  0.00           C  
ATOM   1940  H4'   C    61      36.411  30.128  59.320  1.00  0.00           H  
ATOM   1941  O4'   C    61      34.564  29.211  59.006  1.00  0.00           O  
ATOM   1942  C1'   C    61      34.759  28.521  57.758  1.00  0.00           C  
ATOM   1943  H1'   C    61      35.305  27.579  57.810  1.00  0.00           H  
ATOM   1944  N1    C    61      33.404  28.210  57.159  1.00  0.00           N  
ATOM   1945  C6    C    61      32.264  28.832  57.558  1.00  0.00           C  
ATOM   1946  H6    C    61      32.299  29.675  58.232  1.00  0.00           H  
ATOM   1947  C5    C    61      31.045  28.384  57.145  1.00  0.00           C  
ATOM   1948  H5    C    61      30.150  28.886  57.484  1.00  0.00           H  
ATOM   1949  C4    C    61      31.029  27.351  56.231  1.00  0.00           C  
ATOM   1950  N4    C    61      29.862  26.845  55.840  1.00  0.00           N  
ATOM   1951  H41   C    61      29.841  26.085  55.175  1.00  0.00           H  
ATOM   1952  H42   C    61      28.961  27.229  56.085  1.00  0.00           H  
ATOM   1953  N3    C    61      32.150  26.744  55.737  1.00  0.00           N  
ATOM   1954  C2    C    61      33.313  27.228  56.214  1.00  0.00           C  
ATOM   1955  O2    C    61      34.339  26.748  55.681  1.00  0.00           O  
ATOM   1956  C3'   C    61      35.426  30.873  57.606  1.00  0.00           C  
ATOM   1957  H3'   C    61      34.517  31.402  57.319  1.00  0.00           H  
ATOM   1958  C2'   C    61      35.496  29.487  56.799  1.00  0.00           C  
ATOM   1959  H2'   C    61      35.040  29.467  55.810  1.00  0.00           H  
ATOM   1960  O2'   C    61      36.857  29.003  56.633  1.00  0.00           O  
ATOM   1961 HO2'   C    61      37.076  28.836  55.713  1.00  0.00           H  
ATOM   1962  O3'   C    61      36.590  31.658  57.302  1.00  0.00           O  
ATOM   1963  P     U    62      36.705  32.522  56.038  1.00  0.00           P  
ATOM   1964  OP1   U    62      37.859  33.449  56.041  1.00  0.00           O  
ATOM   1965  OP2   U    62      35.384  33.091  55.742  1.00  0.00           O  
ATOM   1966  O5'   U    62      37.124  31.384  54.954  1.00  0.00           O  
ATOM   1967  C5'   U    62      36.581  31.323  53.668  1.00  0.00           C  
ATOM   1968  H5'   U    62      37.140  32.002  53.025  1.00  0.00           H  
ATOM   1969 H5''   U    62      35.531  31.615  53.637  1.00  0.00           H  
ATOM   1970  C4'   U    62      36.867  29.920  53.090  1.00  0.00           C  
ATOM   1971  H4'   U    62      37.941  29.754  53.170  1.00  0.00           H  
ATOM   1972  O4'   U    62      36.217  28.907  53.812  1.00  0.00           O  
ATOM   1973  C1'   U    62      35.683  28.000  52.832  1.00  0.00           C  
ATOM   1974  H1'   U    62      36.037  27.008  53.115  1.00  0.00           H  
ATOM   1975  N1    U    62      34.101  27.983  52.687  1.00  0.00           N  
ATOM   1976  C6    U    62      33.322  28.840  53.461  1.00  0.00           C  
ATOM   1977  H6    U    62      33.840  29.561  54.076  1.00  0.00           H  
ATOM   1978  C5    U    62      31.985  28.861  53.403  1.00  0.00           C  
ATOM   1979  H5    U    62      31.389  29.490  54.047  1.00  0.00           H  
ATOM   1980  C4    U    62      31.353  27.943  52.551  1.00  0.00           C  
ATOM   1981  O4    U    62      30.170  27.744  52.526  1.00  0.00           O  
ATOM   1982  N3    U    62      32.126  27.050  51.855  1.00  0.00           N  
ATOM   1983  H3    U    62      31.689  26.312  51.321  1.00  0.00           H  
ATOM   1984  C2    U    62      33.437  27.079  51.860  1.00  0.00           C  
ATOM   1985  O2    U    62      33.979  26.238  51.130  1.00  0.00           O  
ATOM   1986  C3'   U    62      36.537  29.762  51.619  1.00  0.00           C  
ATOM   1987  H3'   U    62      35.575  30.258  51.490  1.00  0.00           H  
ATOM   1988  C2'   U    62      36.349  28.276  51.500  1.00  0.00           C  
ATOM   1989  H2'   U    62      35.735  28.101  50.617  1.00  0.00           H  
ATOM   1990  O2'   U    62      37.595  27.552  51.377  1.00  0.00           O  
ATOM   1991 HO2'   U    62      38.208  27.924  52.016  1.00  0.00           H  
ATOM   1992  O3'   U    62      37.449  30.294  50.687  1.00  0.00           O  
ATOM   1993  P     G    63      36.869  30.782  49.233  1.00  0.00           P  
ATOM   1994  OP1   G    63      37.991  31.381  48.505  1.00  0.00           O  
ATOM   1995  OP2   G    63      35.650  31.641  49.463  1.00  0.00           O  
ATOM   1996  O5'   G    63      36.420  29.475  48.420  1.00  0.00           O  
ATOM   1997  C5'   G    63      37.251  28.425  47.862  1.00  0.00           C  
ATOM   1998  H5'   G    63      37.750  27.823  48.621  1.00  0.00           H  
ATOM   1999 H5''   G    63      38.024  28.948  47.298  1.00  0.00           H  
ATOM   2000  C4'   G    63      36.652  27.408  46.946  1.00  0.00           C  
ATOM   2001  H4'   G    63      37.406  26.883  46.359  1.00  0.00           H  
ATOM   2002  O4'   G    63      35.873  26.505  47.716  1.00  0.00           O  
ATOM   2003  C1'   G    63      34.661  26.201  47.063  1.00  0.00           C  
ATOM   2004  H1'   G    63      34.498  25.124  47.019  1.00  0.00           H  
ATOM   2005  N9    G    63      33.496  26.855  47.725  1.00  0.00           N  
ATOM   2006  C8    G    63      33.448  27.886  48.607  1.00  0.00           C  
ATOM   2007  H8    G    63      34.324  28.425  48.938  1.00  0.00           H  
ATOM   2008  N7    G    63      32.280  28.304  48.854  1.00  0.00           N  
ATOM   2009  C5    G    63      31.387  27.463  48.151  1.00  0.00           C  
ATOM   2010  C6    G    63      29.983  27.411  47.911  1.00  0.00           C  
ATOM   2011  O6    G    63      29.121  28.135  48.400  1.00  0.00           O  
ATOM   2012  N1    G    63      29.589  26.460  46.993  1.00  0.00           N  
ATOM   2013  H1    G    63      28.611  26.249  46.857  1.00  0.00           H  
ATOM   2014  C2    G    63      30.449  25.603  46.346  1.00  0.00           C  
ATOM   2015  N2    G    63      29.912  24.682  45.502  1.00  0.00           N  
ATOM   2016  H21   G    63      28.932  24.857  45.330  1.00  0.00           H  
ATOM   2017  H22   G    63      30.597  24.275  44.882  1.00  0.00           H  
ATOM   2018  N3    G    63      31.789  25.575  46.592  1.00  0.00           N  
ATOM   2019  C4    G    63      32.183  26.604  47.386  1.00  0.00           C  
ATOM   2020  C3'   G    63      35.636  27.873  45.794  1.00  0.00           C  
ATOM   2021  H3'   G    63      34.944  28.648  46.122  1.00  0.00           H  
ATOM   2022  C2'   G    63      34.774  26.574  45.570  1.00  0.00           C  
ATOM   2023  H2'   G    63      33.761  26.682  45.183  1.00  0.00           H  
ATOM   2024  O2'   G    63      35.528  25.511  45.019  1.00  0.00           O  
ATOM   2025 HO2'   G    63      36.274  25.841  44.513  1.00  0.00           H  
ATOM   2026  O3'   G    63      36.327  28.131  44.642  1.00  0.00           O  
ATOM   2027  P     U    64      35.704  29.275  43.647  1.00  0.00           P  
ATOM   2028  OP1   U    64      36.660  29.425  42.600  1.00  0.00           O  
ATOM   2029  OP2   U    64      35.340  30.471  44.423  1.00  0.00           O  
ATOM   2030  O5'   U    64      34.398  28.539  43.107  1.00  0.00           O  
ATOM   2031  C5'   U    64      34.405  27.507  42.133  1.00  0.00           C  
ATOM   2032  H5'   U    64      35.015  26.678  42.493  1.00  0.00           H  
ATOM   2033 H5''   U    64      34.891  27.810  41.206  1.00  0.00           H  
ATOM   2034  C4'   U    64      33.042  26.949  41.732  1.00  0.00           C  
ATOM   2035  H4'   U    64      33.355  26.091  41.137  1.00  0.00           H  
ATOM   2036  O4'   U    64      32.246  26.540  42.884  1.00  0.00           O  
ATOM   2037  C1'   U    64      30.878  26.739  42.664  1.00  0.00           C  
ATOM   2038  H1'   U    64      30.329  25.799  42.714  1.00  0.00           H  
ATOM   2039  N1    U    64      30.285  27.707  43.530  1.00  0.00           N  
ATOM   2040  C6    U    64      31.055  28.489  44.348  1.00  0.00           C  
ATOM   2041  H6    U    64      32.132  28.429  44.297  1.00  0.00           H  
ATOM   2042  C5    U    64      30.470  29.447  45.128  1.00  0.00           C  
ATOM   2043  H5    U    64      31.053  30.113  45.746  1.00  0.00           H  
ATOM   2044  C4    U    64      29.032  29.556  45.219  1.00  0.00           C  
ATOM   2045  O4    U    64      28.415  30.467  45.670  1.00  0.00           O  
ATOM   2046  N3    U    64      28.284  28.604  44.530  1.00  0.00           N  
ATOM   2047  H3    U    64      27.314  28.406  44.730  1.00  0.00           H  
ATOM   2048  C2    U    64      28.882  27.749  43.596  1.00  0.00           C  
ATOM   2049  O2    U    64      28.176  26.899  42.957  1.00  0.00           O  
ATOM   2050  C3'   U    64      32.192  27.827  40.950  1.00  0.00           C  
ATOM   2051  H3'   U    64      32.188  28.846  41.335  1.00  0.00           H  
ATOM   2052  C2'   U    64      30.785  27.098  41.149  1.00  0.00           C  
ATOM   2053  H2'   U    64      29.906  27.728  41.017  1.00  0.00           H  
ATOM   2054  O2'   U    64      30.718  25.868  40.392  1.00  0.00           O  
ATOM   2055 HO2'   U    64      31.261  26.013  39.613  1.00  0.00           H  
ATOM   2056  O3'   U    64      32.548  27.922  39.587  1.00  0.00           O  
ATOM   2057  P     G    65      31.940  29.101  38.729  1.00  0.00           P  
ATOM   2058  OP1   G    65      32.562  28.878  37.446  1.00  0.00           O  
ATOM   2059  OP2   G    65      32.414  30.302  39.426  1.00  0.00           O  
ATOM   2060  O5'   G    65      30.280  29.018  38.705  1.00  0.00           O  
ATOM   2061  C5'   G    65      29.778  27.948  37.936  1.00  0.00           C  
ATOM   2062  H5'   G    65      30.105  26.980  38.315  1.00  0.00           H  
ATOM   2063 H5''   G    65      30.203  28.007  36.934  1.00  0.00           H  
ATOM   2064  C4'   G    65      28.287  27.960  37.894  1.00  0.00           C  
ATOM   2065  H4'   G    65      27.930  27.227  37.170  1.00  0.00           H  
ATOM   2066  O4'   G    65      27.784  27.588  39.146  1.00  0.00           O  
ATOM   2067  C1'   G    65      26.537  28.247  39.396  1.00  0.00           C  
ATOM   2068  H1'   G    65      25.790  27.492  39.642  1.00  0.00           H  
ATOM   2069  N9    G    65      26.583  29.218  40.529  1.00  0.00           N  
ATOM   2070  C8    G    65      27.696  29.727  41.175  1.00  0.00           C  
ATOM   2071  H8    G    65      28.724  29.455  40.990  1.00  0.00           H  
ATOM   2072  N7    G    65      27.480  30.554  42.155  1.00  0.00           N  
ATOM   2073  C5    G    65      26.054  30.565  42.210  1.00  0.00           C  
ATOM   2074  C6    G    65      25.211  31.170  43.173  1.00  0.00           C  
ATOM   2075  O6    G    65      25.518  31.965  44.094  1.00  0.00           O  
ATOM   2076  N1    G    65      23.846  30.900  42.954  1.00  0.00           N  
ATOM   2077  H1    G    65      23.126  31.429  43.424  1.00  0.00           H  
ATOM   2078  C2    G    65      23.474  30.100  41.935  1.00  0.00           C  
ATOM   2079  N2    G    65      22.148  29.849  41.855  1.00  0.00           N  
ATOM   2080  H21   G    65      21.535  30.297  42.522  1.00  0.00           H  
ATOM   2081  H22   G    65      21.799  29.270  41.105  1.00  0.00           H  
ATOM   2082  N3    G    65      24.221  29.372  41.088  1.00  0.00           N  
ATOM   2083  C4    G    65      25.514  29.691  41.295  1.00  0.00           C  
ATOM   2084  C3'   G    65      27.539  29.256  37.498  1.00  0.00           C  
ATOM   2085  H3'   G    65      28.058  30.097  37.959  1.00  0.00           H  
ATOM   2086  C2'   G    65      26.151  29.000  38.120  1.00  0.00           C  
ATOM   2087  H2'   G    65      25.671  29.914  38.468  1.00  0.00           H  
ATOM   2088  O2'   G    65      25.218  28.204  37.463  1.00  0.00           O  
ATOM   2089 HO2'   G    65      25.557  27.958  36.599  1.00  0.00           H  
ATOM   2090  O3'   G    65      27.372  29.298  36.113  1.00  0.00           O  
ATOM   2091  P     U    66      26.907  30.617  35.373  1.00  0.00           P  
ATOM   2092  OP1   U    66      26.545  30.163  34.067  1.00  0.00           O  
ATOM   2093  OP2   U    66      27.973  31.632  35.502  1.00  0.00           O  
ATOM   2094  O5'   U    66      25.528  31.174  36.019  1.00  0.00           O  
ATOM   2095  C5'   U    66      24.207  30.692  35.730  1.00  0.00           C  
ATOM   2096  H5'   U    66      24.105  29.607  35.741  1.00  0.00           H  
ATOM   2097 H5''   U    66      23.949  30.947  34.702  1.00  0.00           H  
ATOM   2098  C4'   U    66      23.125  31.292  36.564  1.00  0.00           C  
ATOM   2099  H4'   U    66      22.245  30.776  36.181  1.00  0.00           H  
ATOM   2100  O4'   U    66      23.154  31.126  38.001  1.00  0.00           O  
ATOM   2101  C1'   U    66      22.730  32.308  38.680  1.00  0.00           C  
ATOM   2102  H1'   U    66      21.924  32.060  39.370  1.00  0.00           H  
ATOM   2103  N1    U    66      23.806  32.843  39.570  1.00  0.00           N  
ATOM   2104  C6    U    66      25.114  32.994  39.076  1.00  0.00           C  
ATOM   2105  H6    U    66      25.217  32.565  38.090  1.00  0.00           H  
ATOM   2106  C5    U    66      26.087  33.591  39.826  1.00  0.00           C  
ATOM   2107  H5    U    66      27.121  33.654  39.520  1.00  0.00           H  
ATOM   2108  C4    U    66      25.743  34.093  41.132  1.00  0.00           C  
ATOM   2109  O4    U    66      26.559  34.518  41.964  1.00  0.00           O  
ATOM   2110  N3    U    66      24.382  34.144  41.444  1.00  0.00           N  
ATOM   2111  H3    U    66      24.118  34.721  42.231  1.00  0.00           H  
ATOM   2112  C2    U    66      23.423  33.405  40.811  1.00  0.00           C  
ATOM   2113  O2    U    66      22.248  33.319  41.242  1.00  0.00           O  
ATOM   2114  C3'   U    66      22.985  32.856  36.381  1.00  0.00           C  
ATOM   2115  H3'   U    66      24.002  33.232  36.487  1.00  0.00           H  
ATOM   2116  C2'   U    66      22.047  33.119  37.581  1.00  0.00           C  
ATOM   2117  H2'   U    66      22.083  34.200  37.717  1.00  0.00           H  
ATOM   2118  O2'   U    66      20.693  32.794  37.347  1.00  0.00           O  
ATOM   2119 HO2'   U    66      20.515  32.244  36.581  1.00  0.00           H  
ATOM   2120  O3'   U    66      22.478  33.212  35.092  1.00  0.00           O  
ATOM   2121  P     C    67      22.439  34.669  34.586  1.00  0.00           P  
ATOM   2122  OP1   C    67      21.695  34.727  33.366  1.00  0.00           O  
ATOM   2123  OP2   C    67      23.876  35.112  34.433  1.00  0.00           O  
ATOM   2124  O5'   C    67      21.664  35.604  35.668  1.00  0.00           O  
ATOM   2125  C5'   C    67      20.182  35.575  35.689  1.00  0.00           C  
ATOM   2126  H5'   C    67      19.712  34.597  35.589  1.00  0.00           H  
ATOM   2127 H5''   C    67      19.851  36.086  34.785  1.00  0.00           H  
ATOM   2128  C4'   C    67      19.668  36.306  36.921  1.00  0.00           C  
ATOM   2129  H4'   C    67      18.585  36.202  36.850  1.00  0.00           H  
ATOM   2130  O4'   C    67      20.203  35.772  38.129  1.00  0.00           O  
ATOM   2131  C1'   C    67      20.413  36.773  39.105  1.00  0.00           C  
ATOM   2132  H1'   C    67      19.750  36.543  39.939  1.00  0.00           H  
ATOM   2133  N1    C    67      21.855  36.954  39.491  1.00  0.00           N  
ATOM   2134  C6    C    67      22.890  36.732  38.657  1.00  0.00           C  
ATOM   2135  H6    C    67      22.694  36.455  37.632  1.00  0.00           H  
ATOM   2136  C5    C    67      24.169  36.900  39.074  1.00  0.00           C  
ATOM   2137  H5    C    67      24.938  36.650  38.358  1.00  0.00           H  
ATOM   2138  C4    C    67      24.268  37.347  40.407  1.00  0.00           C  
ATOM   2139  N4    C    67      25.484  37.521  40.909  1.00  0.00           N  
ATOM   2140  H41   C    67      25.488  37.772  41.887  1.00  0.00           H  
ATOM   2141  H42   C    67      26.242  37.192  40.328  1.00  0.00           H  
ATOM   2142  N3    C    67      23.275  37.666  41.239  1.00  0.00           N  
ATOM   2143  C2    C    67      22.052  37.595  40.767  1.00  0.00           C  
ATOM   2144  O2    C    67      21.155  37.847  41.572  1.00  0.00           O  
ATOM   2145  C3'   C    67      20.044  37.792  36.966  1.00  0.00           C  
ATOM   2146  H3'   C    67      21.091  37.966  36.718  1.00  0.00           H  
ATOM   2147  C2'   C    67      19.941  38.055  38.498  1.00  0.00           C  
ATOM   2148  H2'   C    67      20.498  38.918  38.862  1.00  0.00           H  
ATOM   2149  O2'   C    67      18.559  38.216  38.881  1.00  0.00           O  
ATOM   2150 HO2'   C    67      18.043  38.721  38.248  1.00  0.00           H  
ATOM   2151  O3'   C    67      19.236  38.721  36.308  1.00  0.00           O  
ATOM   2152  P     C    68      18.939  38.668  34.817  1.00  0.00           P  
ATOM   2153  OP1   C    68      18.132  37.508  34.463  1.00  0.00           O  
ATOM   2154  OP2   C    68      20.119  38.944  33.996  1.00  0.00           O  
ATOM   2155  O5'   C    68      17.991  39.843  34.624  1.00  0.00           O  
ATOM   2156  C5'   C    68      18.552  41.203  34.549  1.00  0.00           C  
ATOM   2157  H5'   C    68      17.914  41.862  33.960  1.00  0.00           H  
ATOM   2158 H5''   C    68      19.482  41.166  33.982  1.00  0.00           H  
ATOM   2159  C4'   C    68      18.823  41.846  35.896  1.00  0.00           C  
ATOM   2160  H4'   C    68      19.644  41.323  36.387  1.00  0.00           H  
ATOM   2161  O4'   C    68      19.051  43.262  35.718  1.00  0.00           O  
ATOM   2162  C1'   C    68      18.781  43.980  36.959  1.00  0.00           C  
ATOM   2163  H1'   C    68      19.785  44.227  37.306  1.00  0.00           H  
ATOM   2164  N1    C    68      17.846  45.108  36.913  1.00  0.00           N  
ATOM   2165  C6    C    68      17.006  45.341  35.829  1.00  0.00           C  
ATOM   2166  H6    C    68      17.107  44.651  35.004  1.00  0.00           H  
ATOM   2167  C5    C    68      16.138  46.302  35.721  1.00  0.00           C  
ATOM   2168  H5    C    68      15.576  46.463  34.813  1.00  0.00           H  
ATOM   2169  C4    C    68      16.163  47.188  36.768  1.00  0.00           C  
ATOM   2170  N4    C    68      15.406  48.267  36.672  1.00  0.00           N  
ATOM   2171  H41   C    68      15.358  48.817  37.518  1.00  0.00           H  
ATOM   2172  H42   C    68      14.801  48.388  35.873  1.00  0.00           H  
ATOM   2173  N3    C    68      16.849  47.024  37.838  1.00  0.00           N  
ATOM   2174  C2    C    68      17.760  46.003  37.962  1.00  0.00           C  
ATOM   2175  O2    C    68      18.322  45.756  39.054  1.00  0.00           O  
ATOM   2176  C3'   C    68      17.619  42.025  36.818  1.00  0.00           C  
ATOM   2177  H3'   C    68      16.830  42.560  36.289  1.00  0.00           H  
ATOM   2178  C2'   C    68      18.155  42.948  37.923  1.00  0.00           C  
ATOM   2179  H2'   C    68      17.407  43.416  38.563  1.00  0.00           H  
ATOM   2180  O2'   C    68      19.015  42.220  38.759  1.00  0.00           O  
ATOM   2181 HO2'   C    68      18.809  41.343  39.090  1.00  0.00           H  
ATOM   2182  O3'   C    68      17.295  40.733  37.349  1.00  0.00           O  
ATOM   2183  P     G    69      15.722  40.403  37.524  1.00  0.00           P  
ATOM   2184  OP1   G    69      15.579  38.976  37.702  1.00  0.00           O  
ATOM   2185  OP2   G    69      14.958  40.971  36.419  1.00  0.00           O  
ATOM   2186  O5'   G    69      15.329  41.075  38.865  1.00  0.00           O  
ATOM   2187  C5'   G    69      15.943  40.756  40.131  1.00  0.00           C  
ATOM   2188  H5'   G    69      17.010  40.555  40.029  1.00  0.00           H  
ATOM   2189 H5''   G    69      15.575  39.784  40.459  1.00  0.00           H  
ATOM   2190  C4'   G    69      15.735  41.814  41.187  1.00  0.00           C  
ATOM   2191  H4'   G    69      16.248  41.516  42.101  1.00  0.00           H  
ATOM   2192  O4'   G    69      16.059  43.083  40.732  1.00  0.00           O  
ATOM   2193  C1'   G    69      15.124  44.063  41.208  1.00  0.00           C  
ATOM   2194  H1'   G    69      15.703  44.776  41.795  1.00  0.00           H  
ATOM   2195  N9    G    69      14.520  44.800  40.104  1.00  0.00           N  
ATOM   2196  C8    G    69      14.222  44.403  38.796  1.00  0.00           C  
ATOM   2197  H8    G    69      14.407  43.413  38.405  1.00  0.00           H  
ATOM   2198  N7    G    69      13.607  45.354  38.111  1.00  0.00           N  
ATOM   2199  C5    G    69      13.393  46.396  39.041  1.00  0.00           C  
ATOM   2200  C6    G    69      12.781  47.687  38.915  1.00  0.00           C  
ATOM   2201  O6    G    69      12.318  48.228  37.918  1.00  0.00           O  
ATOM   2202  N1    G    69      12.814  48.397  40.137  1.00  0.00           N  
ATOM   2203  H1    G    69      12.210  49.206  40.156  1.00  0.00           H  
ATOM   2204  C2    G    69      13.188  47.886  41.297  1.00  0.00           C  
ATOM   2205  N2    G    69      12.788  48.534  42.335  1.00  0.00           N  
ATOM   2206  H21   G    69      12.023  49.176  42.182  1.00  0.00           H  
ATOM   2207  H22   G    69      12.862  47.994  43.185  1.00  0.00           H  
ATOM   2208  N3    G    69      13.787  46.725  41.458  1.00  0.00           N  
ATOM   2209  C4    G    69      13.882  46.009  40.304  1.00  0.00           C  
ATOM   2210  C3'   G    69      14.257  41.957  41.549  1.00  0.00           C  
ATOM   2211  H3'   G    69      13.558  42.029  40.716  1.00  0.00           H  
ATOM   2212  C2'   G    69      14.093  43.365  42.077  1.00  0.00           C  
ATOM   2213  H2'   G    69      13.083  43.752  41.936  1.00  0.00           H  
ATOM   2214  O2'   G    69      14.551  43.444  43.420  1.00  0.00           O  
ATOM   2215 HO2'   G    69      14.213  42.705  43.932  1.00  0.00           H  
ATOM   2216  O3'   G    69      13.742  40.935  42.516  1.00  0.00           O  
ATOM   2217  P     C    70      12.310  40.331  42.299  1.00  0.00           P  
ATOM   2218  OP1   C    70      12.041  39.419  43.421  1.00  0.00           O  
ATOM   2219  OP2   C    70      12.167  39.777  40.934  1.00  0.00           O  
ATOM   2220  O5'   C    70      11.371  41.598  42.616  1.00  0.00           O  
ATOM   2221  C5'   C    70      11.309  42.283  43.905  1.00  0.00           C  
ATOM   2222  H5'   C    70      12.283  42.624  44.254  1.00  0.00           H  
ATOM   2223 H5''   C    70      10.938  41.659  44.719  1.00  0.00           H  
ATOM   2224  C4'   C    70      10.391  43.477  44.019  1.00  0.00           C  
ATOM   2225  H4'   C    70      10.319  43.620  45.097  1.00  0.00           H  
ATOM   2226  O4'   C    70      11.091  44.589  43.353  1.00  0.00           O  
ATOM   2227  C1'   C    70      10.215  45.347  42.689  1.00  0.00           C  
ATOM   2228  H1'   C    70      10.332  46.356  43.084  1.00  0.00           H  
ATOM   2229  N1    C    70      10.290  45.406  41.189  1.00  0.00           N  
ATOM   2230  C6    C    70      10.425  44.253  40.416  1.00  0.00           C  
ATOM   2231  H6    C    70      10.697  43.331  40.909  1.00  0.00           H  
ATOM   2232  C5    C    70      10.308  44.202  39.058  1.00  0.00           C  
ATOM   2233  H5    C    70      10.647  43.355  38.479  1.00  0.00           H  
ATOM   2234  C4    C    70       9.834  45.455  38.536  1.00  0.00           C  
ATOM   2235  N4    C    70       9.494  45.502  37.287  1.00  0.00           N  
ATOM   2236  H41   C    70       9.187  46.396  36.931  1.00  0.00           H  
ATOM   2237  H42   C    70       9.313  44.632  36.808  1.00  0.00           H  
ATOM   2238  N3    C    70       9.785  46.611  39.157  1.00  0.00           N  
ATOM   2239  C2    C    70       9.839  46.599  40.571  1.00  0.00           C  
ATOM   2240  O2    C    70       9.656  47.632  41.207  1.00  0.00           O  
ATOM   2241  C3'   C    70       9.050  43.407  43.326  1.00  0.00           C  
ATOM   2242  H3'   C    70       9.090  42.940  42.342  1.00  0.00           H  
ATOM   2243  C2'   C    70       8.892  44.865  43.020  1.00  0.00           C  
ATOM   2244  H2'   C    70       8.190  45.037  42.204  1.00  0.00           H  
ATOM   2245  O2'   C    70       8.560  45.785  44.062  1.00  0.00           O  
ATOM   2246 HO2'   C    70       7.851  45.430  44.604  1.00  0.00           H  
ATOM   2247  O3'   C    70       7.972  43.056  44.196  1.00  0.00           O  
ATOM   2248  P     G    71       6.524  42.835  43.756  1.00  0.00           P  
ATOM   2249  OP1   G    71       5.920  41.882  44.652  1.00  0.00           O  
ATOM   2250  OP2   G    71       6.547  42.476  42.333  1.00  0.00           O  
ATOM   2251  O5'   G    71       5.711  44.157  43.790  1.00  0.00           O  
ATOM   2252  C5'   G    71       5.327  44.667  45.020  1.00  0.00           C  
ATOM   2253  H5'   G    71       6.227  44.558  45.626  1.00  0.00           H  
ATOM   2254 H5''   G    71       4.561  44.055  45.496  1.00  0.00           H  
ATOM   2255  C4'   G    71       4.754  46.077  44.846  1.00  0.00           C  
ATOM   2256  H4'   G    71       4.587  46.335  45.892  1.00  0.00           H  
ATOM   2257  O4'   G    71       5.623  47.029  44.252  1.00  0.00           O  
ATOM   2258  C1'   G    71       4.810  47.930  43.391  1.00  0.00           C  
ATOM   2259  H1'   G    71       4.846  48.985  43.664  1.00  0.00           H  
ATOM   2260  N9    G    71       5.243  47.694  42.000  1.00  0.00           N  
ATOM   2261  C8    G    71       6.186  46.845  41.604  1.00  0.00           C  
ATOM   2262  H8    G    71       6.502  45.991  42.184  1.00  0.00           H  
ATOM   2263  N7    G    71       6.597  47.080  40.394  1.00  0.00           N  
ATOM   2264  C5    G    71       5.984  48.304  40.007  1.00  0.00           C  
ATOM   2265  C6    G    71       6.032  49.053  38.804  1.00  0.00           C  
ATOM   2266  O6    G    71       6.707  49.033  37.810  1.00  0.00           O  
ATOM   2267  N1    G    71       5.176  50.130  38.895  1.00  0.00           N  
ATOM   2268  H1    G    71       5.281  50.885  38.233  1.00  0.00           H  
ATOM   2269  C2    G    71       4.486  50.474  40.012  1.00  0.00           C  
ATOM   2270  N2    G    71       3.911  51.649  40.152  1.00  0.00           N  
ATOM   2271  H21   G    71       3.836  52.312  39.394  1.00  0.00           H  
ATOM   2272  H22   G    71       3.429  51.782  41.029  1.00  0.00           H  
ATOM   2273  N3    G    71       4.337  49.784  41.103  1.00  0.00           N  
ATOM   2274  C4    G    71       5.178  48.705  41.044  1.00  0.00           C  
ATOM   2275  C3'   G    71       3.470  46.068  43.997  1.00  0.00           C  
ATOM   2276  H3'   G    71       3.683  45.507  43.087  1.00  0.00           H  
ATOM   2277  C2'   G    71       3.380  47.539  43.590  1.00  0.00           C  
ATOM   2278  H2'   G    71       2.805  47.732  42.684  1.00  0.00           H  
ATOM   2279  O2'   G    71       2.882  48.369  44.663  1.00  0.00           O  
ATOM   2280 HO2'   G    71       2.254  47.836  45.155  1.00  0.00           H  
ATOM   2281  O3'   G    71       2.317  45.619  44.704  1.00  0.00           O  
ATOM   2282  P     C    72       1.179  44.817  43.932  1.00  0.00           P  
ATOM   2283  OP1   C    72       0.179  44.377  44.975  1.00  0.00           O  
ATOM   2284  OP2   C    72       1.806  43.748  43.122  1.00  0.00           O  
ATOM   2285  O5'   C    72       0.599  45.913  42.888  1.00  0.00           O  
ATOM   2286  C5'   C    72      -0.540  46.595  43.289  1.00  0.00           C  
ATOM   2287  H5'   C    72      -0.439  46.815  44.352  1.00  0.00           H  
ATOM   2288 H5''   C    72      -1.348  45.867  43.367  1.00  0.00           H  
ATOM   2289  C4'   C    72      -1.023  47.719  42.347  1.00  0.00           C  
ATOM   2290  H4'   C    72      -1.863  48.260  42.783  1.00  0.00           H  
ATOM   2291  O4'   C    72       0.059  48.571  41.967  1.00  0.00           O  
ATOM   2292  C1'   C    72      -0.005  48.809  40.530  1.00  0.00           C  
ATOM   2293  H1'   C    72      -0.153  49.862  40.289  1.00  0.00           H  
ATOM   2294  N1    C    72       1.154  48.204  39.773  1.00  0.00           N  
ATOM   2295  C6    C    72       1.953  47.139  40.255  1.00  0.00           C  
ATOM   2296  H6    C    72       1.956  46.772  41.271  1.00  0.00           H  
ATOM   2297  C5    C    72       2.863  46.636  39.419  1.00  0.00           C  
ATOM   2298  H5    C    72       3.519  45.815  39.668  1.00  0.00           H  
ATOM   2299  C4    C    72       2.973  47.182  38.054  1.00  0.00           C  
ATOM   2300  N4    C    72       3.855  46.677  37.218  1.00  0.00           N  
ATOM   2301  H41   C    72       3.850  47.075  36.289  1.00  0.00           H  
ATOM   2302  H42   C    72       4.504  45.929  37.416  1.00  0.00           H  
ATOM   2303  N3    C    72       2.243  48.141  37.607  1.00  0.00           N  
ATOM   2304  C2    C    72       1.314  48.709  38.482  1.00  0.00           C  
ATOM   2305  O2    C    72       0.741  49.706  38.012  1.00  0.00           O  
ATOM   2306  C3'   C    72      -1.447  47.068  41.031  1.00  0.00           C  
ATOM   2307  H3'   C    72      -0.735  46.319  40.688  1.00  0.00           H  
ATOM   2308  C2'   C    72      -1.341  48.232  40.050  1.00  0.00           C  
ATOM   2309  H2'   C    72      -1.132  47.900  39.033  1.00  0.00           H  
ATOM   2310  O2'   C    72      -2.375  49.132  40.139  1.00  0.00           O  
ATOM   2311 HO2'   C    72      -2.978  48.660  39.560  1.00  0.00           H  
ATOM   2312  O3'   C    72      -2.802  46.503  41.187  1.00  0.00           O  
ATOM   2313  P     A    73      -3.395  45.438  40.085  1.00  0.00           P  
ATOM   2314  OP1   A    73      -4.692  44.946  40.610  1.00  0.00           O  
ATOM   2315  OP2   A    73      -2.253  44.576  39.643  1.00  0.00           O  
ATOM   2316  O5'   A    73      -3.733  46.206  38.803  1.00  0.00           O  
ATOM   2317  C5'   A    73      -4.835  47.014  38.671  1.00  0.00           C  
ATOM   2318  H5'   A    73      -4.860  47.751  39.473  1.00  0.00           H  
ATOM   2319 H5''   A    73      -5.739  46.410  38.738  1.00  0.00           H  
ATOM   2320  C4'   A    73      -4.833  47.735  37.363  1.00  0.00           C  
ATOM   2321  H4'   A    73      -5.695  48.395  37.258  1.00  0.00           H  
ATOM   2322  O4'   A    73      -3.610  48.564  37.242  1.00  0.00           O  
ATOM   2323  C1'   A    73      -3.060  48.439  35.952  1.00  0.00           C  
ATOM   2324  H1'   A    73      -2.876  49.460  35.618  1.00  0.00           H  
ATOM   2325  N9    A    73      -1.748  47.781  35.906  1.00  0.00           N  
ATOM   2326  C8    A    73      -1.250  46.753  36.685  1.00  0.00           C  
ATOM   2327  H8    A    73      -1.732  46.291  37.534  1.00  0.00           H  
ATOM   2328  N7    A    73      -0.178  46.222  36.228  1.00  0.00           N  
ATOM   2329  C5    A    73       0.094  46.934  35.112  1.00  0.00           C  
ATOM   2330  C6    A    73       1.027  46.935  34.027  1.00  0.00           C  
ATOM   2331  N6    A    73       2.022  46.107  34.008  1.00  0.00           N  
ATOM   2332  H61   A    73       2.637  45.940  33.224  1.00  0.00           H  
ATOM   2333  H62   A    73       2.138  45.421  34.740  1.00  0.00           H  
ATOM   2334  N1    A    73       0.934  47.694  32.955  1.00  0.00           N  
ATOM   2335  C2    A    73      -0.058  48.529  32.899  1.00  0.00           C  
ATOM   2336  H2    A    73      -0.056  49.184  32.041  1.00  0.00           H  
ATOM   2337  N3    A    73      -1.021  48.653  33.772  1.00  0.00           N  
ATOM   2338  C4    A    73      -0.887  47.888  34.865  1.00  0.00           C  
ATOM   2339  C3'   A    73      -4.723  46.871  36.019  1.00  0.00           C  
ATOM   2340  H3'   A    73      -3.965  46.100  36.161  1.00  0.00           H  
ATOM   2341  C2'   A    73      -4.114  47.847  35.030  1.00  0.00           C  
ATOM   2342  H2'   A    73      -3.747  47.413  34.100  1.00  0.00           H  
ATOM   2343  O2'   A    73      -5.143  48.834  34.822  1.00  0.00           O  
ATOM   2344 HO2'   A    73      -5.540  48.691  33.959  1.00  0.00           H  
ATOM   2345  O3'   A    73      -5.936  46.373  35.443  1.00  0.00           O  
ATOM   2346  P     U    74      -6.026  44.869  34.993  1.00  0.00           P  
ATOM   2347  OP1   U    74      -7.404  44.598  34.510  1.00  0.00           O  
ATOM   2348  OP2   U    74      -5.411  44.043  36.049  1.00  0.00           O  
ATOM   2349  O5'   U    74      -5.099  44.731  33.725  1.00  0.00           O  
ATOM   2350  C5'   U    74      -5.412  45.405  32.521  1.00  0.00           C  
ATOM   2351  H5'   U    74      -5.567  46.445  32.809  1.00  0.00           H  
ATOM   2352 H5''   U    74      -6.299  45.090  31.970  1.00  0.00           H  
ATOM   2353  C4'   U    74      -4.248  45.316  31.552  1.00  0.00           C  
ATOM   2354  H4'   U    74      -4.424  45.932  30.671  1.00  0.00           H  
ATOM   2355  O4'   U    74      -3.065  45.568  32.278  1.00  0.00           O  
ATOM   2356  C1'   U    74      -1.987  44.930  31.671  1.00  0.00           C  
ATOM   2357  H1'   U    74      -1.365  45.740  31.289  1.00  0.00           H  
ATOM   2358  N1    U    74      -1.128  44.153  32.678  1.00  0.00           N  
ATOM   2359  C6    U    74      -1.543  43.940  33.969  1.00  0.00           C  
ATOM   2360  H6    U    74      -2.569  44.149  34.234  1.00  0.00           H  
ATOM   2361  C5    U    74      -0.688  43.383  34.915  1.00  0.00           C  
ATOM   2362  H5    U    74      -1.065  43.079  35.880  1.00  0.00           H  
ATOM   2363  C4    U    74       0.677  42.986  34.516  1.00  0.00           C  
ATOM   2364  O4    U    74       1.519  42.456  35.353  1.00  0.00           O  
ATOM   2365  N3    U    74       1.071  43.344  33.207  1.00  0.00           N  
ATOM   2366  H3    U    74       2.043  43.241  32.952  1.00  0.00           H  
ATOM   2367  C2    U    74       0.183  43.902  32.274  1.00  0.00           C  
ATOM   2368  O2    U    74       0.679  44.020  31.159  1.00  0.00           O  
ATOM   2369  C3'   U    74      -4.051  43.881  31.104  1.00  0.00           C  
ATOM   2370  H3'   U    74      -4.115  43.207  31.957  1.00  0.00           H  
ATOM   2371  C2'   U    74      -2.541  44.015  30.637  1.00  0.00           C  
ATOM   2372  H2'   U    74      -2.079  43.029  30.581  1.00  0.00           H  
ATOM   2373  O2'   U    74      -2.457  44.593  29.330  1.00  0.00           O  
ATOM   2374 HO2'   U    74      -2.996  44.054  28.747  1.00  0.00           H  
ATOM   2375  O3'   U    74      -4.985  43.491  30.012  1.00  0.00           O  
ATOM   2376  P     U    75      -4.992  42.010  29.385  1.00  0.00           P  
ATOM   2377  OP1   U    75      -6.275  41.910  28.678  1.00  0.00           O  
ATOM   2378  OP2   U    75      -4.686  41.067  30.530  1.00  0.00           O  
ATOM   2379  O5'   U    75      -3.807  42.108  28.304  1.00  0.00           O  
ATOM   2380  C5'   U    75      -3.967  42.623  26.993  1.00  0.00           C  
ATOM   2381  H5'   U    75      -3.961  43.706  27.114  1.00  0.00           H  
ATOM   2382 H5''   U    75      -4.941  42.374  26.572  1.00  0.00           H  
ATOM   2383  C4'   U    75      -2.973  42.159  25.927  1.00  0.00           C  
ATOM   2384  H4'   U    75      -3.307  42.440  24.929  1.00  0.00           H  
ATOM   2385  O4'   U    75      -1.698  42.666  26.368  1.00  0.00           O  
ATOM   2386  C1'   U    75      -0.674  41.721  25.963  1.00  0.00           C  
ATOM   2387  H1'   U    75      -0.076  42.240  25.214  1.00  0.00           H  
ATOM   2388  N1    U    75       0.211  41.284  27.104  1.00  0.00           N  
ATOM   2389  C6    U    75      -0.188  41.253  28.378  1.00  0.00           C  
ATOM   2390  H6    U    75      -1.182  41.641  28.546  1.00  0.00           H  
ATOM   2391  C5    U    75       0.682  40.966  29.391  1.00  0.00           C  
ATOM   2392  H5    U    75       0.371  41.018  30.424  1.00  0.00           H  
ATOM   2393  C4    U    75       2.070  40.586  29.082  1.00  0.00           C  
ATOM   2394  O4    U    75       2.812  40.222  29.975  1.00  0.00           O  
ATOM   2395  N3    U    75       2.376  40.590  27.741  1.00  0.00           N  
ATOM   2396  H3    U    75       3.340  40.407  27.503  1.00  0.00           H  
ATOM   2397  C2    U    75       1.479  40.948  26.798  1.00  0.00           C  
ATOM   2398  O2    U    75       1.834  40.786  25.571  1.00  0.00           O  
ATOM   2399  C3'   U    75      -2.774  40.639  25.988  1.00  0.00           C  
ATOM   2400  H3'   U    75      -2.737  40.313  27.028  1.00  0.00           H  
ATOM   2401  C2'   U    75      -1.389  40.521  25.406  1.00  0.00           C  
ATOM   2402  H2'   U    75      -0.925  39.628  25.824  1.00  0.00           H  
ATOM   2403  O2'   U    75      -1.349  40.580  23.964  1.00  0.00           O  
ATOM   2404 HO2'   U    75      -2.075  40.029  23.663  1.00  0.00           H  
ATOM   2405  O3'   U    75      -3.580  39.832  25.126  1.00  0.00           O  
ATOM   2406  P    U3    76      -4.051  38.360  25.470  1.00  0.00           P  
ATOM   2407  OP1  U3    76      -4.972  37.877  24.371  1.00  0.00           O  
ATOM   2408  OP2  U3    76      -4.564  38.367  26.848  1.00  0.00           O  
ATOM   2409  O5'  U3    76      -2.683  37.560  25.480  1.00  0.00           O  
ATOM   2410  C5'  U3    76      -1.911  37.337  24.285  1.00  0.00           C  
ATOM   2411  H5'  U3    76      -1.794  38.202  23.633  1.00  0.00           H  
ATOM   2412 H5''  U3    76      -2.459  36.451  23.966  1.00  0.00           H  
ATOM   2413  C4'  U3    76      -0.521  36.767  24.522  1.00  0.00           C  
ATOM   2414  H4'  U3    76      -0.019  36.663  23.561  1.00  0.00           H  
ATOM   2415  O4'  U3    76       0.292  37.605  25.277  1.00  0.00           O  
ATOM   2416  C1'  U3    76       1.050  36.895  26.253  1.00  0.00           C  
ATOM   2417  H1'  U3    76       2.072  37.237  26.086  1.00  0.00           H  
ATOM   2418  N1   U3    76       0.593  37.232  27.634  1.00  0.00           N  
ATOM   2419  C6   U3    76      -0.731  37.360  28.015  1.00  0.00           C  
ATOM   2420  H6   U3    76      -1.471  37.416  27.230  1.00  0.00           H  
ATOM   2421  C5   U3    76      -1.120  37.531  29.341  1.00  0.00           C  
ATOM   2422  H5   U3    76      -2.156  37.487  29.644  1.00  0.00           H  
ATOM   2423  C4   U3    76      -0.113  37.516  30.404  1.00  0.00           C  
ATOM   2424  O4   U3    76      -0.332  37.836  31.572  1.00  0.00           O  
ATOM   2425  N3   U3    76       1.207  37.382  29.920  1.00  0.00           N  
ATOM   2426  H3   U3    76       1.944  37.386  30.611  1.00  0.00           H  
ATOM   2427  C2   U3    76       1.557  37.175  28.598  1.00  0.00           C  
ATOM   2428  O2   U3    76       2.722  37.032  28.328  1.00  0.00           O  
ATOM   2429  C3'  U3    76      -0.505  35.381  25.160  1.00  0.00           C  
ATOM   2430  H3'  U3    76      -1.117  35.334  26.061  1.00  0.00           H  
ATOM   2431  C2'  U3    76       0.911  35.406  25.770  1.00  0.00           C  
ATOM   2432  H2'  U3    76       0.928  34.858  26.712  1.00  0.00           H  
ATOM   2433  O2'  U3    76       2.096  35.035  24.999  1.00  0.00           O  
ATOM   2434 HO2'  U3    76       1.740  34.760  24.151  1.00  0.00           H  
ATOM   2435  O3'  U3    76      -0.719  34.259  24.307  1.00  0.00           O  
ATOM   2436 HO3'  U3    76      -1.632  33.993  24.441  1.00  0.00           H  
TER    2437       U3    76 
END   
