# Supplementary material for: Modelling the structures of frameshift-stimulatory pseudoknots from representative bat coronaviruses
Source: PLoS Comput Biol. 2023 May 19;19(5):e1011124. doi: 10.1371/journal.pcbi.1011124 (PMC10234561; doi:10.1371/journal.pcbi.1011124)
Supplement: S3 Data — PDB files for the top 3 representative clusters from each conformer (threaded/unthreaded) of each pseudoknot described in the main text, along with PDB files for the representative clusters shown in S8–S18 Figs. (ZIP) [file pcbi.1011124.s003.zip › SI_Model_PDB_files/Vs-CoV-1_threaded_Mg_cluster1.pdb]

ATOM      1 HO5' A5      1      12.854  21.794  62.333  1.00  0.00
ATOM      2  O5' A5      1      12.602  22.036  63.227  1.00  0.00
ATOM      3  C5' A5      1      13.196  21.066  64.029  1.00  0.00
ATOM      4  H5' A5      1      12.975  20.051  63.701  1.00  0.00
ATOM      5 H5'' A5      1      12.893  21.182  65.070  1.00  0.00
ATOM      6  C4' A5      1      14.720  21.213  64.122  1.00  0.00
ATOM      7  H4' A5      1      15.048  20.510  64.888  1.00  0.00
ATOM      8  O4' A5      1      15.415  21.149  62.889  1.00  0.00
ATOM      9  C1' A5      1      16.529  22.024  63.053  1.00  0.00
ATOM     10  H1' A5      1      17.379  21.416  62.741  1.00  0.00
ATOM     11  N9  A5      1      16.545  23.171  62.067  1.00  0.00
ATOM     12  C8  A5      1      15.452  23.926  61.768  1.00  0.00
ATOM     13  H8  A5      1      14.432  23.632  61.964  1.00  0.00
ATOM     14  N7  A5      1      15.691  24.920  60.952  1.00  0.00
ATOM     15  C5  A5      1      17.086  24.879  60.811  1.00  0.00
ATOM     16  C6  A5      1      18.060  25.612  60.116  1.00  0.00
ATOM     17  N6  A5      1      17.819  26.690  59.407  1.00  0.00
ATOM     18  H61 A5      1      18.628  27.146  59.010  1.00  0.00
ATOM     19  H62 A5      1      16.888  26.891  59.073  1.00  0.00
ATOM     20  N1  A5      1      19.366  25.406  60.385  1.00  0.00
ATOM     21  C2  A5      1      19.708  24.373  61.139  1.00  0.00
ATOM     22  H2  A5      1      20.767  24.400  61.350  1.00  0.00
ATOM     23  N3  A5      1      18.913  23.479  61.747  1.00  0.00
ATOM     24  C4  A5      1      17.605  23.870  61.646  1.00  0.00
ATOM     25  C3' A5      1      15.149  22.489  64.847  1.00  0.00
ATOM     26  H3' A5      1      14.528  23.251  64.378  1.00  0.00
ATOM     27  C2' A5      1      16.635  22.558  64.473  1.00  0.00
ATOM     28  H2' A5      1      17.004  23.583  64.433  1.00  0.00
ATOM     29  O2' A5      1      17.583  21.765  65.181  1.00  0.00
ATOM     30 HO2' A5      1      18.245  22.334  65.581  1.00  0.00
ATOM     31  O3' A5      1      14.990  22.417  66.230  1.00  0.00
ATOM     32  P   A       2      15.159  23.681  67.215  1.00  0.00
ATOM     33  OP1 A       2      14.750  23.270  68.565  1.00  0.00
ATOM     34  OP2 A       2      14.405  24.804  66.527  1.00  0.00
ATOM     35  O5' A       2      16.699  23.964  67.273  1.00  0.00
ATOM     36  C5' A       2      17.486  23.073  67.988  1.00  0.00
ATOM     37  H5' A       2      17.279  22.076  67.599  1.00  0.00
ATOM     38 H5'' A       2      17.265  23.051  69.055  1.00  0.00
ATOM     39  C4' A       2      19.066  23.293  67.734  1.00  0.00
ATOM     40  H4' A       2      19.572  22.513  68.303  1.00  0.00
ATOM     41  O4' A       2      19.544  23.239  66.395  1.00  0.00
ATOM     42  C1' A       2      20.382  24.369  66.225  1.00  0.00
ATOM     43  H1' A       2      21.242  23.997  65.668  1.00  0.00
ATOM     44  N9  A       2      19.798  25.361  65.322  1.00  0.00
ATOM     45  C8  A       2      18.575  25.875  65.218  1.00  0.00
ATOM     46  H8  A       2      17.713  25.604  65.811  1.00  0.00
ATOM     47  N7  A       2      18.398  26.820  64.375  1.00  0.00
ATOM     48  C5  A       2      19.658  26.893  63.776  1.00  0.00
ATOM     49  C6  A       2      20.226  27.520  62.643  1.00  0.00
ATOM     50  N6  A       2      19.657  28.491  61.913  1.00  0.00
ATOM     51  H61 A       2      20.254  28.888  61.202  1.00  0.00
ATOM     52  H62 A       2      18.720  28.800  62.132  1.00  0.00
ATOM     53  N1  A       2      21.506  27.248  62.236  1.00  0.00
ATOM     54  C2  A       2      22.179  26.321  62.913  1.00  0.00
ATOM     55  H2  A       2      23.199  26.115  62.622  1.00  0.00
ATOM     56  N3  A       2      21.763  25.579  63.893  1.00  0.00
ATOM     57  C4  A       2      20.496  25.949  64.314  1.00  0.00
ATOM     58  C3' A       2      19.503  24.624  68.379  1.00  0.00
ATOM     59  H3' A       2      18.779  25.434  68.291  1.00  0.00
ATOM     60  C2' A       2      20.726  24.955  67.559  1.00  0.00
ATOM     61  H2' A       2      20.663  26.043  67.533  1.00  0.00
ATOM     62  O2' A       2      21.913  24.364  67.984  1.00  0.00
ATOM     63 HO2' A       2      22.094  24.629  68.888  1.00  0.00
ATOM     64  O3' A       2      19.782  24.443  69.794  1.00  0.00
ATOM     65  P   C       3      20.171  25.697  70.690  1.00  0.00
ATOM     66  OP1 C       3      19.923  25.302  72.064  1.00  0.00
ATOM     67  OP2 C       3      19.513  26.932  70.151  1.00  0.00
ATOM     68  O5' C       3      21.745  25.792  70.525  1.00  0.00
ATOM     69  C5' C       3      22.656  24.768  71.007  1.00  0.00
ATOM     70  H5' C       3      22.412  23.863  70.450  1.00  0.00
ATOM     71 H5'' C       3      22.586  24.651  72.088  1.00  0.00
ATOM     72  C4' C       3      24.119  25.104  70.585  1.00  0.00
ATOM     73  H4' C       3      24.792  24.312  70.913  1.00  0.00
ATOM     74  O4' C       3      24.245  25.049  69.229  1.00  0.00
ATOM     75  C1' C       3      25.182  26.068  68.754  1.00  0.00
ATOM     76  H1' C       3      25.928  25.383  68.351  1.00  0.00
ATOM     77  N1  C       3      24.695  26.911  67.680  1.00  0.00
ATOM     78  C6  C       3      23.433  27.251  67.458  1.00  0.00
ATOM     79  H6  C       3      22.747  26.904  68.216  1.00  0.00
ATOM     80  C5  C       3      22.982  28.029  66.436  1.00  0.00
ATOM     81  H5  C       3      21.940  28.275  66.301  1.00  0.00
ATOM     82  C4  C       3      23.939  28.293  65.425  1.00  0.00
ATOM     83  N4  C       3      23.669  29.096  64.383  1.00  0.00
ATOM     84  H41 C       3      24.457  29.510  63.906  1.00  0.00
ATOM     85  H42 C       3      22.758  29.528  64.315  1.00  0.00
ATOM     86  N3  C       3      25.232  28.049  65.562  1.00  0.00
ATOM     87  C2  C       3      25.581  27.282  66.588  1.00  0.00
ATOM     88  O2  C       3      26.635  26.767  66.579  1.00  0.00
ATOM     89  C3' C       3      24.589  26.524  71.135  1.00  0.00
ATOM     90  H3' C       3      23.778  27.253  71.131  1.00  0.00
ATOM     91  C2' C       3      25.629  26.833  70.033  1.00  0.00
ATOM     92  H2' C       3      25.489  27.891  69.812  1.00  0.00
ATOM     93  O2' C       3      26.938  26.536  70.386  1.00  0.00
ATOM     94 HO2' C       3      27.126  27.024  71.191  1.00  0.00
ATOM     95  O3' C       3      25.082  26.474  72.454  1.00  0.00
ATOM     96  P   G       4      25.506  27.815  73.193  1.00  0.00
ATOM     97  OP1 G       4      25.720  27.507  74.620  1.00  0.00
ATOM     98  OP2 G       4      24.466  28.811  72.877  1.00  0.00
ATOM     99  O5' G       4      26.915  28.172  72.503  1.00  0.00
ATOM    100  C5' G       4      28.185  27.805  73.051  1.00  0.00
ATOM    101  H5' G       4      28.414  26.745  72.945  1.00  0.00
ATOM    102 H5'' G       4      28.307  28.023  74.112  1.00  0.00
ATOM    103  C4' G       4      29.283  28.646  72.331  1.00  0.00
ATOM    104  H4' G       4      30.255  28.474  72.793  1.00  0.00
ATOM    105  O4' G       4      29.416  28.428  70.958  1.00  0.00
ATOM    106  C1' G       4      29.633  29.641  70.207  1.00  0.00
ATOM    107  H1' G       4      30.393  29.543  69.431  1.00  0.00
ATOM    108  N9  G       4      28.452  30.010  69.336  1.00  0.00
ATOM    109  C8  G       4      27.199  30.432  69.728  1.00  0.00
ATOM    110  H8  G       4      26.872  30.446  70.757  1.00  0.00
ATOM    111  N7  G       4      26.409  30.797  68.770  1.00  0.00
ATOM    112  C5  G       4      27.230  30.639  67.592  1.00  0.00
ATOM    113  C6  G       4      27.057  30.967  66.183  1.00  0.00
ATOM    114  O6  G       4      26.077  31.381  65.621  1.00  0.00
ATOM    115  N1  G       4      28.197  30.808  65.476  1.00  0.00
ATOM    116  H1  G       4      28.246  31.086  64.506  1.00  0.00
ATOM    117  C2  G       4      29.333  30.182  65.936  1.00  0.00
ATOM    118  N2  G       4      30.253  30.033  65.029  1.00  0.00
ATOM    119  H21 G       4      31.089  29.488  65.182  1.00  0.00
ATOM    120  H22 G       4      30.077  30.289  64.068  1.00  0.00
ATOM    121  N3  G       4      29.525  29.875  67.165  1.00  0.00
ATOM    122  C4  G       4      28.523  30.286  67.979  1.00  0.00
ATOM    123  C3' G       4      28.992  30.134  72.497  1.00  0.00
ATOM    124  H3' G       4      27.946  30.289  72.233  1.00  0.00
ATOM    125  C2' G       4      29.849  30.703  71.289  1.00  0.00
ATOM    126  H2' G       4      29.584  31.715  70.984  1.00  0.00
ATOM    127  O2' G       4      31.245  30.561  71.467  1.00  0.00
ATOM    128 HO2' G       4      31.595  31.331  71.921  1.00  0.00
ATOM    129  O3' G       4      29.238  30.749  73.783  1.00  0.00
ATOM    130  P   A       5      28.855  32.321  74.072  1.00  0.00
ATOM    131  OP1 A       5      28.571  32.556  75.506  1.00  0.00
ATOM    132  OP2 A       5      27.802  32.608  73.062  1.00  0.00
ATOM    133  O5' A       5      30.135  33.009  73.635  1.00  0.00
ATOM    134  C5' A       5      31.406  32.813  74.204  1.00  0.00
ATOM    135  H5' A       5      31.651  31.752  74.240  1.00  0.00
ATOM    136 H5'' A       5      31.409  33.264  75.196  1.00  0.00
ATOM    137  C4' A       5      32.452  33.592  73.385  1.00  0.00
ATOM    138  H4' A       5      33.418  33.408  73.855  1.00  0.00
ATOM    139  O4' A       5      32.608  32.906  72.110  1.00  0.00
ATOM    140  C1' A       5      32.656  33.932  71.107  1.00  0.00
ATOM    141  H1' A       5      33.397  33.726  70.335  1.00  0.00
ATOM    142  N9  A       5      31.288  33.968  70.434  1.00  0.00
ATOM    143  C8  A       5      30.126  34.511  70.851  1.00  0.00
ATOM    144  H8  A       5      29.922  34.803  71.871  1.00  0.00
ATOM    145  N7  A       5      29.187  34.491  69.943  1.00  0.00
ATOM    146  C5  A       5      29.809  33.973  68.831  1.00  0.00
ATOM    147  C6  A       5      29.375  33.741  67.484  1.00  0.00
ATOM    148  N6  A       5      28.213  33.972  67.032  1.00  0.00
ATOM    149  H61 A       5      28.082  33.721  66.063  1.00  0.00
ATOM    150  H62 A       5      27.464  34.349  67.594  1.00  0.00
ATOM    151  N1  A       5      30.269  33.219  66.635  1.00  0.00
ATOM    152  C2  A       5      31.500  32.951  67.068  1.00  0.00
ATOM    153  H2  A       5      32.049  32.346  66.361  1.00  0.00
ATOM    154  N3  A       5      32.040  33.170  68.259  1.00  0.00
ATOM    155  C4  A       5      31.147  33.745  69.099  1.00  0.00
ATOM    156  C3' A       5      32.394  35.108  73.223  1.00  0.00
ATOM    157  H3' A       5      31.366  35.466  73.165  1.00  0.00
ATOM    158  C2' A       5      33.032  35.237  71.834  1.00  0.00
ATOM    159  H2' A       5      32.591  36.102  71.339  1.00  0.00
ATOM    160  O2' A       5      34.376  35.343  71.902  1.00  0.00
ATOM    161 HO2' A       5      34.547  36.283  71.809  1.00  0.00
ATOM    162  O3' A       5      33.152  35.775  74.259  1.00  0.00
ATOM    163  P   G       6      33.051  37.358  74.493  1.00  0.00
ATOM    164  OP1 G       6      33.531  37.650  75.887  1.00  0.00
ATOM    165  OP2 G       6      31.685  37.776  74.217  1.00  0.00
ATOM    166  O5' G       6      34.093  38.114  73.470  1.00  0.00
ATOM    167  C5' G       6      35.468  37.876  73.654  1.00  0.00
ATOM    168  H5' G       6      35.651  36.846  73.959  1.00  0.00
ATOM    169 H5'' G       6      35.871  38.397  74.523  1.00  0.00
ATOM    170  C4' G       6      36.421  38.249  72.478  1.00  0.00
ATOM    171  H4' G       6      37.402  37.774  72.515  1.00  0.00
ATOM    172  O4' G       6      35.812  37.632  71.298  1.00  0.00
ATOM    173  C1' G       6      35.086  38.634  70.594  1.00  0.00
ATOM    174  H1' G       6      35.611  38.748  69.645  1.00  0.00
ATOM    175  N9  G       6      33.723  38.087  70.204  1.00  0.00
ATOM    176  C8  G       6      32.468  38.511  70.575  1.00  0.00
ATOM    177  H8  G       6      32.424  39.195  71.410  1.00  0.00
ATOM    178  N7  G       6      31.462  37.985  69.971  1.00  0.00
ATOM    179  C5  G       6      32.096  37.207  68.940  1.00  0.00
ATOM    180  C6  G       6      31.590  36.688  67.715  1.00  0.00
ATOM    181  O6  G       6      30.469  36.803  67.259  1.00  0.00
ATOM    182  N1  G       6      32.500  35.869  67.058  1.00  0.00
ATOM    183  H1  G       6      32.220  35.372  66.224  1.00  0.00
ATOM    184  C2  G       6      33.794  35.824  67.372  1.00  0.00
ATOM    185  N2  G       6      34.599  35.185  66.555  1.00  0.00
ATOM    186  H21 G       6      35.592  35.318  66.685  1.00  0.00
ATOM    187  H22 G       6      34.086  34.694  65.836  1.00  0.00
ATOM    188  N3  G       6      34.338  36.445  68.390  1.00  0.00
ATOM    189  C4  G       6      33.464  37.248  69.104  1.00  0.00
ATOM    190  C3' G       6      36.433  39.744  72.212  1.00  0.00
ATOM    191  H3' G       6      36.231  40.222  73.171  1.00  0.00
ATOM    192  C2' G       6      35.223  39.933  71.401  1.00  0.00
ATOM    193  H2' G       6      34.412  40.093  72.111  1.00  0.00
ATOM    194  O2' G       6      35.347  41.035  70.557  1.00  0.00
ATOM    195 HO2' G       6      36.171  41.488  70.747  1.00  0.00
ATOM    196  O3' G       6      37.655  40.213  71.507  1.00  0.00
ATOM    197  P   U       7      38.961  40.262  72.312  1.00  0.00
ATOM    198  OP1 U       7      38.534  40.346  73.728  1.00  0.00
ATOM    199  OP2 U       7      39.725  41.341  71.768  1.00  0.00
ATOM    200  O5' U       7      39.763  38.909  72.084  1.00  0.00
ATOM    201  C5' U       7      40.563  38.422  73.119  1.00  0.00
ATOM    202  H5' U       7      40.210  38.641  74.127  1.00  0.00
ATOM    203 H5'' U       7      41.450  39.047  73.022  1.00  0.00
ATOM    204  C4' U       7      41.066  36.987  72.940  1.00  0.00
ATOM    205  H4' U       7      41.764  36.748  73.742  1.00  0.00
ATOM    206  O4' U       7      40.116  36.006  72.808  1.00  0.00
ATOM    207  C1' U       7      40.479  34.991  71.927  1.00  0.00
ATOM    208  H1' U       7      40.397  34.019  72.413  1.00  0.00
ATOM    209  N1  U       7      39.528  34.875  70.760  1.00  0.00
ATOM    210  C6  U       7      38.672  35.933  70.441  1.00  0.00
ATOM    211  H6  U       7      38.683  36.840  71.028  1.00  0.00
ATOM    212  C5  U       7      37.924  35.833  69.339  1.00  0.00
ATOM    213  H5  U       7      37.216  36.617  69.112  1.00  0.00
ATOM    214  C4  U       7      37.862  34.642  68.513  1.00  0.00
ATOM    215  O4  U       7      37.463  34.618  67.380  1.00  0.00
ATOM    216  N3  U       7      38.722  33.640  68.907  1.00  0.00
ATOM    217  H3  U       7      39.005  33.042  68.144  1.00  0.00
ATOM    218  C2  U       7      39.562  33.678  70.046  1.00  0.00
ATOM    219  O2  U       7      40.362  32.794  70.222  1.00  0.00
ATOM    220  C3' U       7      41.862  36.900  71.622  1.00  0.00
ATOM    221  H3' U       7      41.300  37.380  70.821  1.00  0.00
ATOM    222  C2' U       7      41.894  35.369  71.409  1.00  0.00
ATOM    223  H2' U       7      41.954  35.068  70.363  1.00  0.00
ATOM    224  O2' U       7      42.798  34.813  72.291  1.00  0.00
ATOM    225 HO2' U       7      43.619  34.974  71.820  1.00  0.00
ATOM    226  O3' U       7      43.258  37.343  71.713  1.00  0.00
ATOM    227  P   C       8      43.883  38.038  70.467  1.00  0.00
ATOM    228  OP1 C       8      45.292  37.601  70.455  1.00  0.00
ATOM    229  OP2 C       8      43.626  39.493  70.574  1.00  0.00
ATOM    230  O5' C       8      43.251  37.542  69.088  1.00  0.00
ATOM    231  C5' C       8      43.819  36.351  68.450  1.00  0.00
ATOM    232  H5' C       8      43.912  35.590  69.225  1.00  0.00
ATOM    233 H5'' C       8      44.848  36.492  68.119  1.00  0.00
ATOM    234  C4' C       8      42.970  35.746  67.343  1.00  0.00
ATOM    235  H4' C       8      43.415  34.797  67.044  1.00  0.00
ATOM    236  O4' C       8      41.588  35.461  67.705  1.00  0.00
ATOM    237  C1' C       8      40.612  35.756  66.619  1.00  0.00
ATOM    238  H1' C       8      39.981  34.882  66.457  1.00  0.00
ATOM    239  N1  C       8      39.723  36.870  67.028  1.00  0.00
ATOM    240  C6  C       8      40.119  37.605  68.103  1.00  0.00
ATOM    241  H6  C       8      41.099  37.452  68.531  1.00  0.00
ATOM    242  C5  C       8      39.405  38.717  68.473  1.00  0.00
ATOM    243  H5  C       8      39.706  39.334  69.307  1.00  0.00
ATOM    244  C4  C       8      38.203  38.986  67.758  1.00  0.00
ATOM    245  N4  C       8      37.361  39.892  68.122  1.00  0.00
ATOM    246  H41 C       8      36.498  40.052  67.623  1.00  0.00
ATOM    247  H42 C       8      37.642  40.538  68.846  1.00  0.00
ATOM    248  N3  C       8      37.846  38.292  66.685  1.00  0.00
ATOM    249  C2  C       8      38.616  37.232  66.309  1.00  0.00
ATOM    250  O2  C       8      38.235  36.559  65.333  1.00  0.00
ATOM    251  C3' C       8      42.851  36.590  66.056  1.00  0.00
ATOM    252  H3' C       8      42.817  37.648  66.316  1.00  0.00
ATOM    253  C2' C       8      41.503  36.091  65.458  1.00  0.00
ATOM    254  H2' C       8      41.102  36.866  64.804  1.00  0.00
ATOM    255  O2' C       8      41.645  34.901  64.574  1.00  0.00
ATOM    256 HO2' C       8      42.569  34.825  64.325  1.00  0.00
ATOM    257  O3' C       8      43.934  36.308  65.223  1.00  0.00
ATOM    258  P   C       9      44.757  37.386  64.454  1.00  0.00
ATOM    259  OP1 C       9      45.920  36.685  63.840  1.00  0.00
ATOM    260  OP2 C       9      45.046  38.468  65.401  1.00  0.00
ATOM    261  O5' C       9      43.753  38.018  63.367  1.00  0.00
ATOM    262  C5' C       9      43.288  37.331  62.195  1.00  0.00
ATOM    263  H5' C       9      42.740  36.422  62.445  1.00  0.00
ATOM    264 H5'' C       9      44.167  37.098  61.594  1.00  0.00
ATOM    265  C4' C       9      42.200  38.108  61.314  1.00  0.00
ATOM    266  H4' C       9      41.898  37.546  60.431  1.00  0.00
ATOM    267  O4' C       9      41.003  38.202  62.065  1.00  0.00
ATOM    268  C1' C       9      40.313  39.409  61.814  1.00  0.00
ATOM    269  H1' C       9      39.424  39.262  61.201  1.00  0.00
ATOM    270  N1  C       9      39.980  40.172  63.000  1.00  0.00
ATOM    271  C6  C       9      40.728  40.061  64.162  1.00  0.00
ATOM    272  H6  C       9      41.537  39.347  64.215  1.00  0.00
ATOM    273  C5  C       9      40.352  40.775  65.286  1.00  0.00
ATOM    274  H5  C       9      40.849  40.596  66.228  1.00  0.00
ATOM    275  C4  C       9      39.267  41.691  65.132  1.00  0.00
ATOM    276  N4  C       9      38.617  42.021  66.247  1.00  0.00
ATOM    277  H41 C       9      37.771  42.573  66.248  1.00  0.00
ATOM    278  H42 C       9      39.056  41.826  67.136  1.00  0.00
ATOM    279  N3  C       9      38.526  41.781  64.070  1.00  0.00
ATOM    280  C2  C       9      38.917  41.058  62.972  1.00  0.00
ATOM    281  O2  C       9      38.397  41.409  61.936  1.00  0.00
ATOM    282  C3' C       9      42.558  39.537  61.012  1.00  0.00
ATOM    283  H3' C       9      43.075  39.919  61.892  1.00  0.00
ATOM    284  C2' C       9      41.171  40.155  60.797  1.00  0.00
ATOM    285  H2' C       9      40.983  41.182  61.109  1.00  0.00
ATOM    286  O2' C       9      40.729  39.781  59.506  1.00  0.00
ATOM    287 HO2' C       9      40.629  40.576  58.978  1.00  0.00
ATOM    288  O3' C       9      43.375  39.713  59.902  1.00  0.00
ATOM    289  P   G      10      43.760  41.244  59.553  1.00  0.00
ATOM    290  OP1 G      10      44.738  41.180  58.430  1.00  0.00
ATOM    291  OP2 G      10      44.094  41.865  60.846  1.00  0.00
ATOM    292  O5' G      10      42.507  42.076  58.977  1.00  0.00
ATOM    293  C5' G      10      42.029  42.014  57.617  1.00  0.00
ATOM    294  H5' G      10      41.599  41.049  57.347  1.00  0.00
ATOM    295 H5'' G      10      42.844  42.128  56.902  1.00  0.00
ATOM    296  C4' G      10      40.896  43.099  57.480  1.00  0.00
ATOM    297  H4' G      10      40.447  42.936  56.501  1.00  0.00
ATOM    298  O4' G      10      39.942  42.851  58.504  1.00  0.00
ATOM    299  C1' G      10      39.267  44.108  58.734  1.00  0.00
ATOM    300  H1' G      10      38.178  44.068  58.703  1.00  0.00
ATOM    301  N9  G      10      39.664  44.579  60.153  1.00  0.00
ATOM    302  C8  G      10      40.570  43.949  60.964  1.00  0.00
ATOM    303  H8  G      10      41.064  43.092  60.532  1.00  0.00
ATOM    304  N7  G      10      40.749  44.504  62.081  1.00  0.00
ATOM    305  C5  G      10      39.907  45.616  61.974  1.00  0.00
ATOM    306  C6  G      10      39.662  46.589  63.017  1.00  0.00
ATOM    307  O6  G      10      40.104  46.562  64.236  1.00  0.00
ATOM    308  N1  G      10      38.923  47.629  62.598  1.00  0.00
ATOM    309  H1  G      10      38.673  48.309  63.302  1.00  0.00
ATOM    310  C2  G      10      38.286  47.684  61.384  1.00  0.00
ATOM    311  N2  G      10      37.436  48.563  61.098  1.00  0.00
ATOM    312  H21 G      10      37.108  49.206  61.804  1.00  0.00
ATOM    313  H22 G      10      36.923  48.477  60.233  1.00  0.00
ATOM    314  N3  G      10      38.409  46.747  60.426  1.00  0.00
ATOM    315  C4  G      10      39.289  45.725  60.791  1.00  0.00
ATOM    316  C3' G      10      41.293  44.487  57.481  1.00  0.00
ATOM    317  H3' G      10      41.859  44.635  58.401  1.00  0.00
ATOM    318  C2' G      10      39.911  45.104  57.699  1.00  0.00
ATOM    319  H2' G      10      40.032  46.106  58.111  1.00  0.00
ATOM    320  O2' G      10      39.065  45.149  56.593  1.00  0.00
ATOM    321 HO2' G      10      39.621  45.191  55.812  1.00  0.00
ATOM    322  O3' G      10      41.965  44.936  56.281  1.00  0.00
ATOM    323  P   G      11      43.265  45.801  56.446  1.00  0.00
ATOM    324  OP1 G      11      43.952  45.917  55.125  1.00  0.00
ATOM    325  OP2 G      11      44.115  45.286  57.588  1.00  0.00
ATOM    326  O5' G      11      42.625  47.241  56.869  1.00  0.00
ATOM    327  C5' G      11      41.688  47.881  56.070  1.00  0.00
ATOM    328  H5' G      11      40.916  47.180  55.754  1.00  0.00
ATOM    329 H5'' G      11      42.161  48.214  55.147  1.00  0.00
ATOM    330  C4' G      11      41.018  49.121  56.599  1.00  0.00
ATOM    331  H4' G      11      40.319  49.577  55.898  1.00  0.00
ATOM    332  O4' G      11      40.232  48.693  57.741  1.00  0.00
ATOM    333  C1' G      11      40.278  49.717  58.756  1.00  0.00
ATOM    334  H1' G      11      39.283  49.883  59.169  1.00  0.00
ATOM    335  N9  G      11      41.035  49.108  59.883  1.00  0.00
ATOM    336  C8  G      11      41.776  47.949  59.957  1.00  0.00
ATOM    337  H8  G      11      41.850  47.231  59.153  1.00  0.00
ATOM    338  N7  G      11      42.200  47.689  61.198  1.00  0.00
ATOM    339  C5  G      11      41.880  48.867  61.877  1.00  0.00
ATOM    340  C6  G      11      42.104  49.218  63.248  1.00  0.00
ATOM    341  O6  G      11      42.675  48.511  64.126  1.00  0.00
ATOM    342  N1  G      11      41.639  50.471  63.657  1.00  0.00
ATOM    343  H1  G      11      41.943  50.824  64.553  1.00  0.00
ATOM    344  C2  G      11      41.032  51.262  62.823  1.00  0.00
ATOM    345  N2  G      11      40.465  52.360  63.262  1.00  0.00
ATOM    346  H21 G      11      40.198  53.131  62.668  1.00  0.00
ATOM    347  H22 G      11      40.754  52.712  64.164  1.00  0.00
ATOM    348  N3  G      11      40.720  50.962  61.548  1.00  0.00
ATOM    349  C4  G      11      41.205  49.762  61.104  1.00  0.00
ATOM    350  C3' G      11      41.992  50.259  57.135  1.00  0.00
ATOM    351  H3' G      11      42.878  49.827  57.600  1.00  0.00
ATOM    352  C2' G      11      41.097  50.858  58.188  1.00  0.00
ATOM    353  H2' G      11      41.823  51.253  58.899  1.00  0.00
ATOM    354  O2' G      11      40.254  51.857  57.617  1.00  0.00
ATOM    355 HO2' G      11      40.526  51.808  56.698  1.00  0.00
ATOM    356  O3' G      11      42.279  51.185  56.085  1.00  0.00
ATOM    357  P   G      12      43.587  52.196  56.236  1.00  0.00
ATOM    358  OP1 G      12      43.593  53.007  55.021  1.00  0.00
ATOM    359  OP2 G      12      44.765  51.322  56.474  1.00  0.00
ATOM    360  O5' G      12      43.258  53.011  57.535  1.00  0.00
ATOM    361  C5' G      12      42.514  54.240  57.459  1.00  0.00
ATOM    362  H5' G      12      41.496  54.002  57.151  1.00  0.00
ATOM    363 H5'' G      12      42.955  54.972  56.783  1.00  0.00
ATOM    364  C4' G      12      42.493  54.919  58.722  1.00  0.00
ATOM    365  H4' G      12      41.867  55.811  58.747  1.00  0.00
ATOM    366  O4' G      12      42.120  54.081  59.815  1.00  0.00
ATOM    367  C1' G      12      42.774  54.389  61.062  1.00  0.00
ATOM    368  H1' G      12      42.002  54.677  61.776  1.00  0.00
ATOM    369  N9  G      12      43.632  53.301  61.609  1.00  0.00
ATOM    370  C8  G      12      43.949  52.086  60.974  1.00  0.00
ATOM    371  H8  G      12      43.769  51.986  59.914  1.00  0.00
ATOM    372  N7  G      12      44.402  51.126  61.700  1.00  0.00
ATOM    373  C5  G      12      44.561  51.814  62.878  1.00  0.00
ATOM    374  C6  G      12      45.143  51.323  64.076  1.00  0.00
ATOM    375  O6  G      12      45.625  50.227  64.266  1.00  0.00
ATOM    376  N1  G      12      45.095  52.211  65.116  1.00  0.00
ATOM    377  H1  G      12      45.530  51.893  65.970  1.00  0.00
ATOM    378  C2  G      12      44.631  53.471  65.017  1.00  0.00
ATOM    379  N2  G      12      44.771  54.191  66.116  1.00  0.00
ATOM    380  H21 G      12      44.362  55.111  66.031  1.00  0.00
ATOM    381  H22 G      12      45.501  53.971  66.778  1.00  0.00
ATOM    382  N3  G      12      43.944  53.979  63.959  1.00  0.00
ATOM    383  C4  G      12      44.085  53.098  62.907  1.00  0.00
ATOM    384  C3' G      12      43.858  55.307  59.200  1.00  0.00
ATOM    385  H3' G      12      44.497  54.423  59.226  1.00  0.00
ATOM    386  C2' G      12      43.643  55.578  60.748  1.00  0.00
ATOM    387  H2' G      12      44.626  55.613  61.219  1.00  0.00
ATOM    388  O2' G      12      42.930  56.819  61.058  1.00  0.00
ATOM    389 HO2' G      12      42.855  56.877  62.013  1.00  0.00
ATOM    390  O3' G      12      44.570  56.373  58.520  1.00  0.00
ATOM    391  P   G      13      46.138  56.471  58.560  1.00  0.00
ATOM    392  OP1 G      13      46.652  57.504  57.617  1.00  0.00
ATOM    393  OP2 G      13      46.640  55.116  58.361  1.00  0.00
ATOM    394  O5' G      13      46.762  57.001  59.952  1.00  0.00
ATOM    395  C5' G      13      46.420  58.270  60.437  1.00  0.00
ATOM    396  H5' G      13      45.331  58.254  60.489  1.00  0.00
ATOM    397 H5'' G      13      46.789  59.045  59.766  1.00  0.00
ATOM    398  C4' G      13      46.744  58.385  61.876  1.00  0.00
ATOM    399  H4' G      13      46.377  59.344  62.241  1.00  0.00
ATOM    400  O4' G      13      46.201  57.298  62.715  1.00  0.00
ATOM    401  C1' G      13      47.104  57.000  63.779  1.00  0.00
ATOM    402  H1' G      13      46.672  57.150  64.768  1.00  0.00
ATOM    403  N9  G      13      47.458  55.565  63.628  1.00  0.00
ATOM    404  C8  G      13      47.243  54.624  62.606  1.00  0.00
ATOM    405  H8  G      13      46.760  54.937  61.691  1.00  0.00
ATOM    406  N7  G      13      47.489  53.381  62.886  1.00  0.00
ATOM    407  C5  G      13      47.989  53.536  64.216  1.00  0.00
ATOM    408  C6  G      13      48.398  52.473  65.138  1.00  0.00
ATOM    409  O6  G      13      48.302  51.260  65.007  1.00  0.00
ATOM    410  N1  G      13      49.161  52.948  66.188  1.00  0.00
ATOM    411  H1  G      13      49.522  52.223  66.791  1.00  0.00
ATOM    412  C2  G      13      49.235  54.290  66.523  1.00  0.00
ATOM    413  N2  G      13      49.622  54.534  67.746  1.00  0.00
ATOM    414  H21 G      13      49.850  55.508  67.887  1.00  0.00
ATOM    415  H22 G      13      49.928  53.757  68.314  1.00  0.00
ATOM    416  N3  G      13      48.766  55.280  65.765  1.00  0.00
ATOM    417  C4  G      13      48.124  54.853  64.582  1.00  0.00
ATOM    418  C3' G      13      48.249  58.259  62.119  1.00  0.00
ATOM    419  H3' G      13      48.547  57.308  61.678  1.00  0.00
ATOM    420  C2' G      13      48.265  57.969  63.580  1.00  0.00
ATOM    421  H2' G      13      49.246  57.529  63.758  1.00  0.00
ATOM    422  O2' G      13      47.934  59.034  64.447  1.00  0.00
ATOM    423 HO2' G      13      48.539  58.930  65.186  1.00  0.00
ATOM    424  O3' G      13      48.945  59.348  61.583  1.00  0.00
ATOM    425  P   U      14      50.449  59.274  61.151  1.00  0.00
ATOM    426  OP1 U      14      50.830  60.698  60.865  1.00  0.00
ATOM    427  OP2 U      14      50.625  58.240  60.201  1.00  0.00
ATOM    428  O5' U      14      51.279  58.920  62.445  1.00  0.00
ATOM    429  C5' U      14      51.316  59.794  63.566  1.00  0.00
ATOM    430  H5' U      14      50.341  60.226  63.791  1.00  0.00
ATOM    431 H5'' U      14      52.018  60.618  63.438  1.00  0.00
ATOM    432  C4' U      14      51.951  59.029  64.678  1.00  0.00
ATOM    433  H4' U      14      51.941  59.625  65.591  1.00  0.00
ATOM    434  O4' U      14      51.235  57.768  64.923  1.00  0.00
ATOM    435  C1' U      14      52.213  56.794  65.371  1.00  0.00
ATOM    436  H1' U      14      52.072  56.624  66.439  1.00  0.00
ATOM    437  N1  U      14      52.074  55.563  64.659  1.00  0.00
ATOM    438  C6  U      14      51.416  55.386  63.436  1.00  0.00
ATOM    439  H6  U      14      51.174  56.244  62.827  1.00  0.00
ATOM    440  C5  U      14      51.132  54.202  62.991  1.00  0.00
ATOM    441  H5  U      14      50.482  54.063  62.141  1.00  0.00
ATOM    442  C4  U      14      51.400  53.077  63.868  1.00  0.00
ATOM    443  O4  U      14      51.041  51.925  63.647  1.00  0.00
ATOM    444  N3  U      14      52.135  53.270  64.967  1.00  0.00
ATOM    445  H3  U      14      52.362  52.425  65.471  1.00  0.00
ATOM    446  C2  U      14      52.433  54.476  65.425  1.00  0.00
ATOM    447  O2  U      14      53.092  54.520  66.480  1.00  0.00
ATOM    448  C3' U      14      53.396  58.577  64.333  1.00  0.00
ATOM    449  H3' U      14      53.297  58.226  63.305  1.00  0.00
ATOM    450  C2' U      14      53.668  57.428  65.251  1.00  0.00
ATOM    451  H2' U      14      54.415  56.803  64.761  1.00  0.00
ATOM    452  O2' U      14      54.005  57.890  66.542  1.00  0.00
ATOM    453 HO2' U      14      54.390  57.122  66.971  1.00  0.00
ATOM    454  O3' U      14      54.371  59.627  64.390  1.00  0.00
ATOM    455  P   U      15      55.741  59.659  63.584  1.00  0.00
ATOM    456  OP1 U      15      56.536  60.913  63.894  1.00  0.00
ATOM    457  OP2 U      15      55.388  59.427  62.147  1.00  0.00
ATOM    458  O5' U      15      56.568  58.434  64.090  1.00  0.00
ATOM    459  C5' U      15      57.273  58.489  65.305  1.00  0.00
ATOM    460  H5' U      15      56.620  58.921  66.064  1.00  0.00
ATOM    461 H5'' U      15      58.157  59.125  65.257  1.00  0.00
ATOM    462  C4' U      15      57.722  57.053  65.715  1.00  0.00
ATOM    463  H4' U      15      58.209  57.124  66.688  1.00  0.00
ATOM    464  O4' U      15      56.544  56.259  65.868  1.00  0.00
ATOM    465  C1' U      15      56.938  54.861  65.816  1.00  0.00
ATOM    466  H1' U      15      57.004  54.379  66.792  1.00  0.00
ATOM    467  N1  U      15      56.177  53.977  64.851  1.00  0.00
ATOM    468  C6  U      15      55.711  54.426  63.604  1.00  0.00
ATOM    469  H6  U      15      55.963  55.455  63.393  1.00  0.00
ATOM    470  C5  U      15      54.962  53.636  62.795  1.00  0.00
ATOM    471  H5  U      15      54.461  54.007  61.912  1.00  0.00
ATOM    472  C4  U      15      54.706  52.278  63.148  1.00  0.00
ATOM    473  O4  U      15      54.028  51.540  62.504  1.00  0.00
ATOM    474  N3  U      15      55.281  51.863  64.346  1.00  0.00
ATOM    475  H3  U      15      55.114  50.900  64.598  1.00  0.00
ATOM    476  C2  U      15      55.936  52.633  65.242  1.00  0.00
ATOM    477  O2  U      15      56.353  52.108  66.298  1.00  0.00
ATOM    478  C3' U      15      58.558  56.275  64.711  1.00  0.00
ATOM    479  H3' U      15      58.026  56.247  63.759  1.00  0.00
ATOM    480  C2' U      15      58.432  54.891  65.346  1.00  0.00
ATOM    481  H2' U      15      58.642  54.179  64.547  1.00  0.00
ATOM    482  O2' U      15      59.247  54.691  66.441  1.00  0.00
ATOM    483 HO2' U      15      60.134  55.046  66.346  1.00  0.00
ATOM    484  O3' U      15      59.851  56.786  64.665  1.00  0.00
ATOM    485  P   C      16      60.866  56.365  63.549  1.00  0.00
ATOM    486  OP1 C      16      62.025  57.258  63.762  1.00  0.00
ATOM    487  OP2 C      16      60.221  56.164  62.249  1.00  0.00
ATOM    488  O5' C      16      61.301  54.942  64.076  1.00  0.00
ATOM    489  C5' C      16      62.283  54.660  65.080  1.00  0.00
ATOM    490  H5' C      16      61.957  54.981  66.069  1.00  0.00
ATOM    491 H5'' C      16      63.273  55.032  64.819  1.00  0.00
ATOM    492  C4' C      16      62.460  53.104  65.174  1.00  0.00
ATOM    493  H4' C      16      63.146  52.859  65.985  1.00  0.00
ATOM    494  O4' C      16      61.139  52.541  65.384  1.00  0.00
ATOM    495  C1' C      16      61.059  51.192  64.806  1.00  0.00
ATOM    496  H1' C      16      60.840  50.542  65.653  1.00  0.00
ATOM    497  N1  C      16      60.030  51.151  63.685  1.00  0.00
ATOM    498  C6  C      16      59.697  52.234  62.859  1.00  0.00
ATOM    499  H6  C      16      60.171  53.182  63.067  1.00  0.00
ATOM    500  C5  C      16      58.585  52.158  62.137  1.00  0.00
ATOM    501  H5  C      16      58.210  52.985  61.553  1.00  0.00
ATOM    502  C4  C      16      57.978  50.906  61.970  1.00  0.00
ATOM    503  N4  C      16      57.005  50.697  61.160  1.00  0.00
ATOM    504  H41 C      16      56.700  51.484  60.605  1.00  0.00
ATOM    505  H42 C      16      56.705  49.755  60.954  1.00  0.00
ATOM    506  N3  C      16      58.567  49.824  62.440  1.00  0.00
ATOM    507  C2  C      16      59.547  49.901  63.383  1.00  0.00
ATOM    508  O2  C      16      60.059  48.946  63.877  1.00  0.00
ATOM    509  C3' C      16      62.851  52.407  63.858  1.00  0.00
ATOM    510  H3' C      16      62.321  52.767  62.976  1.00  0.00
ATOM    511  C2' C      16      62.431  50.936  64.154  1.00  0.00
ATOM    512  H2' C      16      62.408  50.297  63.271  1.00  0.00
ATOM    513  O2' C      16      63.260  50.399  65.190  1.00  0.00
ATOM    514 HO2' C      16      63.331  49.472  64.953  1.00  0.00
ATOM    515  O3' C      16      64.262  52.530  63.598  1.00  0.00
ATOM    516  P   U      17      64.880  52.140  62.236  1.00  0.00
ATOM    517  OP1 U      17      66.350  52.464  62.247  1.00  0.00
ATOM    518  OP2 U      17      64.093  52.825  61.266  1.00  0.00
ATOM    519  O5' U      17      64.641  50.531  62.129  1.00  0.00
ATOM    520  C5' U      17      65.507  49.592  62.757  1.00  0.00
ATOM    521  H5' U      17      65.381  49.669  63.837  1.00  0.00
ATOM    522 H5'' U      17      66.548  49.883  62.620  1.00  0.00
ATOM    523  C4' U      17      65.196  48.141  62.331  1.00  0.00
ATOM    524  H4' U      17      65.837  47.416  62.832  1.00  0.00
ATOM    525  O4' U      17      63.858  47.830  62.653  1.00  0.00
ATOM    526  C1' U      17      63.443  46.846  61.664  1.00  0.00
ATOM    527  H1' U      17      63.205  45.918  62.184  1.00  0.00
ATOM    528  N1  U      17      62.237  47.480  60.955  1.00  0.00
ATOM    529  C6  U      17      62.097  48.833  60.831  1.00  0.00
ATOM    530  H6  U      17      62.794  49.579  61.183  1.00  0.00
ATOM    531  C5  U      17      61.048  49.372  60.134  1.00  0.00
ATOM    532  H5  U      17      60.956  50.447  60.084  1.00  0.00
ATOM    533  C4  U      17      60.180  48.494  59.375  1.00  0.00
ATOM    534  O4  U      17      59.187  48.944  58.834  1.00  0.00
ATOM    535  N3  U      17      60.473  47.172  59.412  1.00  0.00
ATOM    536  H3  U      17      59.859  46.631  58.821  1.00  0.00
ATOM    537  C2  U      17      61.442  46.600  60.147  1.00  0.00
ATOM    538  O2  U      17      61.564  45.366  60.142  1.00  0.00
ATOM    539  C3' U      17      65.266  47.988  60.849  1.00  0.00
ATOM    540  H3' U      17      64.678  48.734  60.316  1.00  0.00
ATOM    541  C2' U      17      64.570  46.684  60.641  1.00  0.00
ATOM    542  H2' U      17      64.236  46.564  59.611  1.00  0.00
ATOM    543  O2' U      17      65.301  45.519  61.059  1.00  0.00
ATOM    544 HO2' U      17      66.225  45.649  60.835  1.00  0.00
ATOM    545  O3' U      17      66.578  48.005  60.360  1.00  0.00
ATOM    546  P   A      18      66.857  48.494  58.859  1.00  0.00
ATOM    547  OP1 A      18      68.343  48.407  58.659  1.00  0.00
ATOM    548  OP2 A      18      66.195  49.780  58.655  1.00  0.00
ATOM    549  O5' A      18      66.195  47.295  57.968  1.00  0.00
ATOM    550  C5' A      18      66.717  45.978  57.996  1.00  0.00
ATOM    551  H5' A      18      66.614  45.638  59.026  1.00  0.00
ATOM    552 H5'' A      18      67.794  45.957  57.831  1.00  0.00
ATOM    553  C4' A      18      65.876  44.893  57.282  1.00  0.00
ATOM    554  H4' A      18      66.335  43.954  57.590  1.00  0.00
ATOM    555  O4' A      18      64.580  44.889  57.738  1.00  0.00
ATOM    556  C1' A      18      63.704  44.747  56.571  1.00  0.00
ATOM    557  H1' A      18      63.080  43.855  56.628  1.00  0.00
ATOM    558  N9  A      18      62.930  46.018  56.409  1.00  0.00
ATOM    559  C8  A      18      63.123  47.248  57.040  1.00  0.00
ATOM    560  H8  A      18      63.995  47.487  57.631  1.00  0.00
ATOM    561  N7  A      18      62.162  48.133  56.765  1.00  0.00
ATOM    562  C5  A      18      61.407  47.442  55.872  1.00  0.00
ATOM    563  C6  A      18      60.211  47.781  55.202  1.00  0.00
ATOM    564  N6  A      18      59.660  48.964  55.308  1.00  0.00
ATOM    565  H61 A      18      60.093  49.696  55.853  1.00  0.00
ATOM    566  H62 A      18      58.803  49.105  54.793  1.00  0.00
ATOM    567  N1  A      18      59.589  46.917  54.371  1.00  0.00
ATOM    568  C2  A      18      60.151  45.752  54.157  1.00  0.00
ATOM    569  H2  A      18      59.676  44.932  53.639  1.00  0.00
ATOM    570  N3  A      18      61.335  45.292  54.725  1.00  0.00
ATOM    571  C4  A      18      61.869  46.194  55.610  1.00  0.00
ATOM    572  C3' A      18      65.957  45.077  55.773  1.00  0.00
ATOM    573  H3' A      18      66.018  46.144  55.557  1.00  0.00
ATOM    574  C2' A      18      64.598  44.582  55.309  1.00  0.00
ATOM    575  H2' A      18      64.253  45.199  54.479  1.00  0.00
ATOM    576  O2' A      18      64.705  43.210  54.803  1.00  0.00
ATOM    577 HO2' A      18      64.062  43.057  54.107  1.00  0.00
ATOM    578  O3' A      18      67.103  44.364  55.396  1.00  0.00
ATOM    579  P   U      19      67.981  44.928  54.190  1.00  0.00
ATOM    580  OP1 U      19      68.919  43.857  53.873  1.00  0.00
ATOM    581  OP2 U      19      68.482  46.267  54.573  1.00  0.00
ATOM    582  O5' U      19      66.991  45.131  52.916  1.00  0.00
ATOM    583  C5' U      19      66.560  44.067  52.109  1.00  0.00
ATOM    584  H5' U      19      66.132  43.344  52.802  1.00  0.00
ATOM    585 H5'' U      19      67.454  43.612  51.684  1.00  0.00
ATOM    586  C4' U      19      65.565  44.573  51.073  1.00  0.00
ATOM    587  H4' U      19      65.222  43.679  50.551  1.00  0.00
ATOM    588  O4' U      19      64.451  45.179  51.833  1.00  0.00
ATOM    589  C1' U      19      64.100  46.332  51.116  1.00  0.00
ATOM    590  H1' U      19      63.491  46.102  50.241  1.00  0.00
ATOM    591  N1  U      19      63.584  47.522  51.792  1.00  0.00
ATOM    592  C6  U      19      64.193  48.160  52.850  1.00  0.00
ATOM    593  H6  U      19      65.163  47.822  53.183  1.00  0.00
ATOM    594  C5  U      19      63.631  49.211  53.477  1.00  0.00
ATOM    595  H5  U      19      64.118  49.679  54.320  1.00  0.00
ATOM    596  C4  U      19      62.307  49.698  53.091  1.00  0.00
ATOM    597  O4  U      19      61.735  50.692  53.589  1.00  0.00
ATOM    598  N3  U      19      61.734  48.949  52.123  1.00  0.00
ATOM    599  H3  U      19      60.770  49.086  51.851  1.00  0.00
ATOM    600  C2  U      19      62.275  47.887  51.447  1.00  0.00
ATOM    601  O2  U      19      61.567  47.404  50.581  1.00  0.00
ATOM    602  C3' U      19      66.201  45.561  50.049  1.00  0.00
ATOM    603  H3' U      19      67.271  45.713  50.191  1.00  0.00
ATOM    604  C2' U      19      65.476  46.818  50.589  1.00  0.00
ATOM    605  H2' U      19      66.014  47.214  51.450  1.00  0.00
ATOM    606  O2' U      19      65.383  47.847  49.529  1.00  0.00
ATOM    607 HO2' U      19      66.051  47.684  48.860  1.00  0.00
ATOM    608  O3' U      19      65.819  45.137  48.720  1.00  0.00
ATOM    609  P   U      20      66.902  45.297  47.538  1.00  0.00
ATOM    610  OP1 U      20      65.986  45.030  46.338  1.00  0.00
ATOM    611  OP2 U      20      68.090  44.492  47.825  1.00  0.00
ATOM    612  O5' U      20      67.278  46.824  47.700  1.00  0.00
ATOM    613  C5' U      20      67.381  47.676  46.577  1.00  0.00
ATOM    614  H5' U      20      66.414  47.801  46.088  1.00  0.00
ATOM    615 H5'' U      20      68.109  47.217  45.909  1.00  0.00
ATOM    616  C4' U      20      67.904  49.050  47.040  1.00  0.00
ATOM    617  H4' U      20      67.862  49.680  46.151  1.00  0.00
ATOM    618  O4' U      20      67.202  49.651  48.101  1.00  0.00
ATOM    619  C1' U      20      68.098  50.523  48.739  1.00  0.00
ATOM    620  H1' U      20      68.396  51.327  48.067  1.00  0.00
ATOM    621  N1  U      20      67.709  51.117  50.066  1.00  0.00
ATOM    622  C6  U      20      67.124  50.355  51.031  1.00  0.00
ATOM    623  H6  U      20      66.935  49.302  50.880  1.00  0.00
ATOM    624  C5  U      20      66.568  50.921  52.170  1.00  0.00
ATOM    625  H5  U      20      66.170  50.288  52.949  1.00  0.00
ATOM    626  C4  U      20      66.660  52.389  52.399  1.00  0.00
ATOM    627  O4  U      20      66.117  53.040  53.334  1.00  0.00
ATOM    628  N3  U      20      67.333  53.092  51.375  1.00  0.00
ATOM    629  H3  U      20      67.552  54.070  51.504  1.00  0.00
ATOM    630  C2  U      20      67.795  52.472  50.216  1.00  0.00
ATOM    631  O2  U      20      68.232  53.199  49.312  1.00  0.00
ATOM    632  C3' U      20      69.359  48.924  47.497  1.00  0.00
ATOM    633  H3' U      20      69.743  47.910  47.609  1.00  0.00
ATOM    634  C2' U      20      69.335  49.621  48.865  1.00  0.00
ATOM    635  H2' U      20      69.145  48.957  49.708  1.00  0.00
ATOM    636  O2' U      20      70.508  50.314  49.202  1.00  0.00
ATOM    637 HO2' U      20      70.310  50.659  50.076  1.00  0.00
ATOM    638  O3' U      20      70.190  49.708  46.621  1.00  0.00
ATOM    639  P   G      21      71.099  49.033  45.533  1.00  0.00
ATOM    640  OP1 G      21      71.315  47.593  45.855  1.00  0.00
ATOM    641  OP2 G      21      72.314  49.900  45.408  1.00  0.00
ATOM    642  O5' G      21      70.257  49.086  44.158  1.00  0.00
ATOM    643  C5' G      21      69.982  50.341  43.512  1.00  0.00
ATOM    644  H5' G      21      70.797  51.017  43.770  1.00  0.00
ATOM    645 H5'' G      21      69.040  50.745  43.882  1.00  0.00
ATOM    646  C4' G      21      69.790  50.273  42.026  1.00  0.00
ATOM    647  H4' G      21      68.943  49.593  41.936  1.00  0.00
ATOM    648  O4' G      21      69.634  51.535  41.456  1.00  0.00
ATOM    649  C1' G      21      70.814  51.829  40.644  1.00  0.00
ATOM    650  H1' G      21      70.574  51.617  39.603  1.00  0.00
ATOM    651  N9  G      21      71.240  53.226  40.702  1.00  0.00
ATOM    652  C8  G      21      72.472  53.809  40.988  1.00  0.00
ATOM    653  H8  G      21      73.313  53.237  41.351  1.00  0.00
ATOM    654  N7  G      21      72.654  55.056  40.679  1.00  0.00
ATOM    655  C5  G      21      71.425  55.306  40.111  1.00  0.00
ATOM    656  C6  G      21      71.015  56.501  39.274  1.00  0.00
ATOM    657  O6  G      21      71.675  57.474  38.895  1.00  0.00
ATOM    658  N1  G      21      69.700  56.449  38.973  1.00  0.00
ATOM    659  H1  G      21      69.327  57.202  38.412  1.00  0.00
ATOM    660  C2  G      21      68.882  55.415  39.280  1.00  0.00
ATOM    661  N2  G      21      67.638  55.470  38.872  1.00  0.00
ATOM    662  H21 G      21      67.289  56.274  38.370  1.00  0.00
ATOM    663  H22 G      21      67.060  54.683  39.128  1.00  0.00
ATOM    664  N3  G      21      69.288  54.258  39.885  1.00  0.00
ATOM    665  C4  G      21      70.582  54.290  40.222  1.00  0.00
ATOM    666  C3' G      21      71.028  49.591  41.357  1.00  0.00
ATOM    667  H3' G      21      71.567  48.911  42.017  1.00  0.00
ATOM    668  C2' G      21      71.822  50.856  41.113  1.00  0.00
ATOM    669  H2' G      21      72.228  51.248  42.046  1.00  0.00
ATOM    670  O2' G      21      72.897  50.693  40.198  1.00  0.00
ATOM    671 HO2' G      21      72.644  50.358  39.334  1.00  0.00
ATOM    672  O3' G      21      70.553  48.951  40.155  1.00  0.00
ATOM    673  P   U      22      71.553  48.109  39.145  1.00  0.00
ATOM    674  OP1 U      22      70.748  47.111  38.435  1.00  0.00
ATOM    675  OP2 U      22      72.787  47.734  39.871  1.00  0.00
ATOM    676  O5' U      22      71.989  49.272  38.153  1.00  0.00
ATOM    677  C5' U      22      71.024  49.905  37.428  1.00  0.00
ATOM    678  H5' U      22      70.129  50.226  37.962  1.00  0.00
ATOM    679 H5'' U      22      70.654  49.266  36.626  1.00  0.00
ATOM    680  C4' U      22      71.657  51.119  36.709  1.00  0.00
ATOM    681  H4' U      22      70.833  51.604  36.185  1.00  0.00
ATOM    682  O4' U      22      72.308  52.062  37.577  1.00  0.00
ATOM    683  C1' U      22      73.237  52.782  36.810  1.00  0.00
ATOM    684  H1' U      22      72.810  53.268  35.933  1.00  0.00
ATOM    685  N1  U      22      74.026  53.687  37.723  1.00  0.00
ATOM    686  C6  U      22      74.963  53.191  38.616  1.00  0.00
ATOM    687  H6  U      22      75.034  52.121  38.749  1.00  0.00
ATOM    688  C5  U      22      75.715  54.047  39.360  1.00  0.00
ATOM    689  H5  U      22      76.395  53.663  40.106  1.00  0.00
ATOM    690  C4  U      22      75.608  55.455  39.276  1.00  0.00
ATOM    691  O4  U      22      76.323  56.269  39.890  1.00  0.00
ATOM    692  N3  U      22      74.611  55.906  38.366  1.00  0.00
ATOM    693  H3  U      22      74.438  56.899  38.442  1.00  0.00
ATOM    694  C2  U      22      73.910  55.056  37.540  1.00  0.00
ATOM    695  O2  U      22      73.265  55.536  36.612  1.00  0.00
ATOM    696  C3' U      22      72.743  50.770  35.731  1.00  0.00
ATOM    697  H3' U      22      72.962  49.705  35.801  1.00  0.00
ATOM    698  C2' U      22      73.955  51.606  36.177  1.00  0.00
ATOM    699  H2' U      22      74.558  50.935  36.789  1.00  0.00
ATOM    700  O2' U      22      74.855  52.047  35.085  1.00  0.00
ATOM    701 HO2' U      22      74.336  52.444  34.382  1.00  0.00
ATOM    702  O3' U      22      72.400  51.226  34.432  1.00  0.00
ATOM    703  P   A      23      71.897  50.389  33.220  1.00  0.00
ATOM    704  OP1 A      23      71.417  51.302  32.149  1.00  0.00
ATOM    705  OP2 A      23      70.915  49.388  33.728  1.00  0.00
ATOM    706  O5' A      23      73.224  49.642  32.689  1.00  0.00
ATOM    707  C5' A      23      73.224  48.389  32.159  1.00  0.00
ATOM    708  H5' A      23      72.882  48.455  31.126  1.00  0.00
ATOM    709 H5'' A      23      72.468  47.880  32.757  1.00  0.00
ATOM    710  C4' A      23      74.586  47.697  32.272  1.00  0.00
ATOM    711  H4' A      23      74.285  46.717  31.902  1.00  0.00
ATOM    712  O4' A      23      75.673  48.220  31.461  1.00  0.00
ATOM    713  C1' A      23      76.881  48.131  32.188  1.00  0.00
ATOM    714  H1' A      23      77.726  47.664  31.681  1.00  0.00
ATOM    715  N9  A      23      77.318  49.547  32.615  1.00  0.00
ATOM    716  C8  A      23      76.627  50.757  32.594  1.00  0.00
ATOM    717  H8  A      23      75.584  50.803  32.317  1.00  0.00
ATOM    718  N7  A      23      77.334  51.812  32.870  1.00  0.00
ATOM    719  C5  A      23      78.603  51.251  33.141  1.00  0.00
ATOM    720  C6  A      23      79.846  51.729  33.719  1.00  0.00
ATOM    721  N6  A      23      80.161  52.929  34.067  1.00  0.00
ATOM    722  H61 A      23      81.117  53.207  33.901  1.00  0.00
ATOM    723  H62 A      23      79.478  53.670  33.997  1.00  0.00
ATOM    724  N1  A      23      80.898  50.928  33.899  1.00  0.00
ATOM    725  C2  A      23      80.761  49.634  33.524  1.00  0.00
ATOM    726  H2  A      23      81.642  49.066  33.787  1.00  0.00
ATOM    727  N3  A      23      79.716  49.074  33.033  1.00  0.00
ATOM    728  C4  A      23      78.647  49.917  32.915  1.00  0.00
ATOM    729  C3' A      23      75.155  47.552  33.692  1.00  0.00
ATOM    730  H3' A      23      74.965  48.506  34.184  1.00  0.00
ATOM    731  C2' A      23      76.617  47.250  33.424  1.00  0.00
ATOM    732  H2' A      23      77.383  47.561  34.134  1.00  0.00
ATOM    733  O2' A      23      76.860  45.894  33.128  1.00  0.00
ATOM    734 HO2' A      23      76.146  45.282  33.320  1.00  0.00
ATOM    735  O3' A      23      74.563  46.399  34.248  1.00  0.00
ATOM    736  P   A      24      74.558  46.271  35.786  1.00  0.00
ATOM    737  OP1 A      24      73.746  45.012  35.926  1.00  0.00
ATOM    738  OP2 A      24      74.016  47.459  36.438  1.00  0.00
ATOM    739  O5' A      24      75.995  46.039  36.338  1.00  0.00
ATOM    740  C5' A      24      76.623  44.777  36.346  1.00  0.00
ATOM    741  H5' A      24      76.633  44.461  35.303  1.00  0.00
ATOM    742 H5'' A      24      75.925  44.222  36.973  1.00  0.00
ATOM    743  C4' A      24      78.025  44.807  36.937  1.00  0.00
ATOM    744  H4' A      24      78.428  43.795  36.896  1.00  0.00
ATOM    745  O4' A      24      78.936  45.677  36.249  1.00  0.00
ATOM    746  C1' A      24      79.793  46.411  37.211  1.00  0.00
ATOM    747  H1' A      24      80.851  46.215  37.036  1.00  0.00
ATOM    748  N9  A      24      79.555  47.915  37.194  1.00  0.00
ATOM    749  C8  A      24      78.428  48.543  36.763  1.00  0.00
ATOM    750  H8  A      24      77.615  47.976  36.333  1.00  0.00
ATOM    751  N7  A      24      78.447  49.867  36.866  1.00  0.00
ATOM    752  C5  A      24      79.697  50.123  37.345  1.00  0.00
ATOM    753  C6  A      24      80.433  51.272  37.690  1.00  0.00
ATOM    754  N6  A      24      79.965  52.495  37.569  1.00  0.00
ATOM    755  H61 A      24      80.689  53.167  37.781  1.00  0.00
ATOM    756  H62 A      24      79.048  52.720  37.211  1.00  0.00
ATOM    757  N1  A      24      81.685  51.266  38.114  1.00  0.00
ATOM    758  C2  A      24      82.272  50.075  38.134  1.00  0.00
ATOM    759  H2  A      24      83.310  50.107  38.430  1.00  0.00
ATOM    760  N3  A      24      81.718  48.849  37.788  1.00  0.00
ATOM    761  C4  A      24      80.418  48.955  37.509  1.00  0.00
ATOM    762  C3' A      24      78.132  45.255  38.372  1.00  0.00
ATOM    763  H3' A      24      77.525  46.143  38.550  1.00  0.00
ATOM    764  C2' A      24      79.583  45.700  38.533  1.00  0.00
ATOM    765  H2' A      24      79.700  46.347  39.403  1.00  0.00
ATOM    766  O2' A      24      80.496  44.623  38.529  1.00  0.00
ATOM    767 HO2' A      24      80.142  43.854  38.981  1.00  0.00
ATOM    768  O3' A      24      77.815  44.157  39.322  1.00  0.00
ATOM    769  P   A      25      77.333  44.597  40.760  1.00  0.00
ATOM    770  OP1 A      25      77.233  43.384  41.555  1.00  0.00
ATOM    771  OP2 A      25      76.183  45.482  40.707  1.00  0.00
ATOM    772  O5' A      25      78.637  45.416  41.318  1.00  0.00
ATOM    773  C5' A      25      79.803  44.740  41.844  1.00  0.00
ATOM    774  H5' A      25      80.194  44.039  41.107  1.00  0.00
ATOM    775 H5'' A      25      79.431  44.227  42.730  1.00  0.00
ATOM    776  C4' A      25      80.899  45.599  42.350  1.00  0.00
ATOM    777  H4' A      25      81.632  44.865  42.685  1.00  0.00
ATOM    778  O4' A      25      81.266  46.605  41.381  1.00  0.00
ATOM    779  C1' A      25      81.598  47.811  42.039  1.00  0.00
ATOM    780  H1' A      25      82.641  48.012  41.794  1.00  0.00
ATOM    781  N9  A      25      80.797  48.974  41.689  1.00  0.00
ATOM    782  C8  A      25      79.550  48.936  41.215  1.00  0.00
ATOM    783  H8  A      25      78.995  48.028  41.032  1.00  0.00
ATOM    784  N7  A      25      79.112  50.113  40.746  1.00  0.00
ATOM    785  C5  A      25      80.074  50.993  41.236  1.00  0.00
ATOM    786  C6  A      25      80.281  52.398  41.223  1.00  0.00
ATOM    787  N6  A      25      79.490  53.302  40.652  1.00  0.00
ATOM    788  H61 A      25      80.010  54.112  40.345  1.00  0.00
ATOM    789  H62 A      25      78.577  53.055  40.297  1.00  0.00
ATOM    790  N1  A      25      81.421  52.985  41.679  1.00  0.00
ATOM    791  C2  A      25      82.240  52.147  42.304  1.00  0.00
ATOM    792  H2  A      25      83.091  52.595  42.795  1.00  0.00
ATOM    793  N3  A      25      82.157  50.818  42.431  1.00  0.00
ATOM    794  C4  A      25      81.080  50.273  41.868  1.00  0.00
ATOM    795  C3' A      25      80.430  46.414  43.581  1.00  0.00
ATOM    796  H3' A      25      79.386  46.698  43.446  1.00  0.00
ATOM    797  C2' A      25      81.456  47.572  43.580  1.00  0.00
ATOM    798  H2' A      25      81.047  48.446  44.088  1.00  0.00
ATOM    799  O2' A      25      82.693  47.212  44.106  1.00  0.00
ATOM    800 HO2' A      25      82.865  47.974  44.664  1.00  0.00
ATOM    801  O3' A      25      80.598  45.605  44.748  1.00  0.00
ATOM    802  P   U      26      79.580  45.734  45.871  1.00  0.00
ATOM    803  OP1 U      26      79.839  44.824  46.976  1.00  0.00
ATOM    804  OP2 U      26      78.211  45.778  45.328  1.00  0.00
ATOM    805  O5' U      26      79.901  47.145  46.541  1.00  0.00
ATOM    806  C5' U      26      81.116  47.291  47.178  1.00  0.00
ATOM    807  H5' U      26      81.985  47.077  46.555  1.00  0.00
ATOM    808 H5'' U      26      81.127  46.618  48.035  1.00  0.00
ATOM    809  C4' U      26      81.323  48.716  47.485  1.00  0.00
ATOM    810  H4' U      26      82.269  48.679  48.024  1.00  0.00
ATOM    811  O4' U      26      81.573  49.473  46.345  1.00  0.00
ATOM    812  C1' U      26      81.147  50.835  46.446  1.00  0.00
ATOM    813  H1' U      26      81.981  51.490  46.195  1.00  0.00
ATOM    814  N1  U      26      79.978  51.208  45.526  1.00  0.00
ATOM    815  C6  U      26      79.162  50.284  44.942  1.00  0.00
ATOM    816  H6  U      26      79.243  49.272  45.309  1.00  0.00
ATOM    817  C5  U      26      78.189  50.654  44.110  1.00  0.00
ATOM    818  H5  U      26      77.622  49.958  43.509  1.00  0.00
ATOM    819  C4  U      26      77.948  52.038  43.717  1.00  0.00
ATOM    820  O4  U      26      77.146  52.345  42.889  1.00  0.00
ATOM    821  N3  U      26      78.805  52.956  44.303  1.00  0.00
ATOM    822  H3  U      26      78.679  53.934  44.087  1.00  0.00
ATOM    823  C2  U      26      79.889  52.586  45.142  1.00  0.00
ATOM    824  O2  U      26      80.534  53.522  45.662  1.00  0.00
ATOM    825  C3' U      26      80.182  49.492  48.291  1.00  0.00
ATOM    826  H3' U      26      79.274  49.182  47.774  1.00  0.00
ATOM    827  C2' U      26      80.751  50.929  47.906  1.00  0.00
ATOM    828  H2' U      26      80.027  51.737  48.013  1.00  0.00
ATOM    829  O2' U      26      81.961  51.364  48.484  1.00  0.00
ATOM    830 HO2' U      26      81.898  50.986  49.365  1.00  0.00
ATOM    831  O3' U      26      80.200  49.328  49.680  1.00  0.00
ATOM    832  P   G      27      78.855  49.718  50.395  1.00  0.00
ATOM    833  OP1 G      27      78.802  49.234  51.781  1.00  0.00
ATOM    834  OP2 G      27      77.643  49.417  49.561  1.00  0.00
ATOM    835  O5' G      27      78.807  51.287  50.503  1.00  0.00
ATOM    836  C5' G      27      79.635  51.975  51.457  1.00  0.00
ATOM    837  H5' G      27      80.620  51.508  51.443  1.00  0.00
ATOM    838 H5'' G      27      79.246  51.915  52.474  1.00  0.00
ATOM    839  C4' G      27      79.575  53.512  51.121  1.00  0.00
ATOM    840  H4' G      27      80.285  53.987  51.798  1.00  0.00
ATOM    841  O4' G      27      79.983  53.746  49.761  1.00  0.00
ATOM    842  C1' G      27      79.275  54.931  49.291  1.00  0.00
ATOM    843  H1' G      27      79.954  55.743  49.032  1.00  0.00
ATOM    844  N9  G      27      78.278  54.611  48.200  1.00  0.00
ATOM    845  C8  G      27      77.728  53.402  47.984  1.00  0.00
ATOM    846  H8  G      27      77.997  52.519  48.545  1.00  0.00
ATOM    847  N7  G      27      76.870  53.377  46.991  1.00  0.00
ATOM    848  C5  G      27      76.836  54.674  46.543  1.00  0.00
ATOM    849  C6  G      27      76.078  55.398  45.529  1.00  0.00
ATOM    850  O6  G      27      75.390  54.948  44.639  1.00  0.00
ATOM    851  N1  G      27      76.219  56.777  45.531  1.00  0.00
ATOM    852  H1  G      27      75.585  57.283  44.930  1.00  0.00
ATOM    853  C2  G      27      77.044  57.361  46.413  1.00  0.00
ATOM    854  N2  G      27      77.199  58.702  46.414  1.00  0.00
ATOM    855  H21 G      27      77.856  59.046  47.099  1.00  0.00
ATOM    856  H22 G      27      76.724  59.336  45.787  1.00  0.00
ATOM    857  N3  G      27      77.813  56.755  47.313  1.00  0.00
ATOM    858  C4  G      27      77.683  55.405  47.310  1.00  0.00
ATOM    859  C3' G      27      78.232  54.148  51.244  1.00  0.00
ATOM    860  H3' G      27      77.527  53.464  50.769  1.00  0.00
ATOM    861  C2' G      27      78.408  55.460  50.459  1.00  0.00
ATOM    862  H2' G      27      77.437  55.816  50.114  1.00  0.00
ATOM    863  O2' G      27      79.097  56.427  51.166  1.00  0.00
ATOM    864 HO2' G      27      78.521  56.570  51.920  1.00  0.00
ATOM    865  O3' G      27      77.969  54.436  52.638  1.00  0.00
ATOM    866  P   C      28      76.454  54.645  53.273  1.00  0.00
ATOM    867  OP1 C      28      76.642  54.861  54.709  1.00  0.00
ATOM    868  OP2 C      28      75.697  53.485  52.779  1.00  0.00
ATOM    869  O5' C      28      75.889  55.949  52.627  1.00  0.00
ATOM    870  C5' C      28      76.398  57.168  53.069  1.00  0.00
ATOM    871  H5' C      28      77.483  57.159  52.969  1.00  0.00
ATOM    872 H5'' C      28      76.185  57.397  54.113  1.00  0.00
ATOM    873  C4' C      28      75.935  58.321  52.179  1.00  0.00
ATOM    874  H4' C      28      76.376  59.265  52.500  1.00  0.00
ATOM    875  O4' C      28      76.271  58.209  50.856  1.00  0.00
ATOM    876  C1' C      28      75.204  58.856  50.083  1.00  0.00
ATOM    877  H1' C      28      75.641  59.665  49.499  1.00  0.00
ATOM    878  N1  C      28      74.457  57.943  49.146  1.00  0.00
ATOM    879  C6  C      28      74.671  56.570  49.173  1.00  0.00
ATOM    880  H6  C      28      75.223  56.180  50.015  1.00  0.00
ATOM    881  C5  C      28      74.079  55.793  48.283  1.00  0.00
ATOM    882  H5  C      28      74.089  54.722  48.426  1.00  0.00
ATOM    883  C4  C      28      73.326  56.372  47.214  1.00  0.00
ATOM    884  N4  C      28      72.747  55.679  46.276  1.00  0.00
ATOM    885  H41 C      28      72.165  56.245  45.675  1.00  0.00
ATOM    886  H42 C      28      72.708  54.676  46.392  1.00  0.00
ATOM    887  N3  C      28      73.243  57.682  47.086  1.00  0.00
ATOM    888  C2  C      28      73.726  58.502  48.074  1.00  0.00
ATOM    889  O2  C      28      73.590  59.684  47.903  1.00  0.00
ATOM    890  C3' C      28      74.359  58.539  52.191  1.00  0.00
ATOM    891  H3' C      28      73.754  57.650  52.019  1.00  0.00
ATOM    892  C2' C      28      74.224  59.554  51.045  1.00  0.00
ATOM    893  H2' C      28      73.179  59.655  50.753  1.00  0.00
ATOM    894  O2' C      28      74.763  60.811  51.340  1.00  0.00
ATOM    895 HO2' C      28      74.704  60.919  52.292  1.00  0.00
ATOM    896  O3' C      28      74.002  59.174  53.470  1.00  0.00
ATOM    897  P   C      29      72.626  59.008  54.183  1.00  0.00
ATOM    898  OP1 C      29      72.717  59.630  55.510  1.00  0.00
ATOM    899  OP2 C      29      72.251  57.604  54.080  1.00  0.00
ATOM    900  O5' C      29      71.594  59.819  53.278  1.00  0.00
ATOM    901  C5' C      29      71.632  61.272  53.341  1.00  0.00
ATOM    902  H5' C      29      72.692  61.507  53.445  1.00  0.00
ATOM    903 H5'' C      29      71.150  61.604  54.260  1.00  0.00
ATOM    904  C4' C      29      71.037  61.994  52.061  1.00  0.00
ATOM    905  H4' C      29      71.085  63.080  52.151  1.00  0.00
ATOM    906  O4' C      29      71.596  61.677  50.878  1.00  0.00
ATOM    907  C1' C      29      70.543  61.456  49.870  1.00  0.00
ATOM    908  H1' C      29      70.789  62.082  49.012  1.00  0.00
ATOM    909  N1  C      29      70.512  60.043  49.379  1.00  0.00
ATOM    910  C6  C      29      70.992  58.982  50.100  1.00  0.00
ATOM    911  H6  C      29      71.405  59.208  51.073  1.00  0.00
ATOM    912  C5  C      29      70.921  57.699  49.584  1.00  0.00
ATOM    913  H5  C      29      71.203  56.845  50.181  1.00  0.00
ATOM    914  C4  C      29      70.335  57.568  48.318  1.00  0.00
ATOM    915  N4  C      29      70.309  56.415  47.733  1.00  0.00
ATOM    916  H41 C      29      69.836  56.427  46.841  1.00  0.00
ATOM    917  H42 C      29      70.783  55.582  48.052  1.00  0.00
ATOM    918  N3  C      29      69.888  58.625  47.602  1.00  0.00
ATOM    919  C2  C      29      69.908  59.854  48.126  1.00  0.00
ATOM    920  O2  C      29      69.401  60.826  47.534  1.00  0.00
ATOM    921  C3' C      29      69.521  61.830  52.048  1.00  0.00
ATOM    922  H3' C      29      69.372  60.769  52.249  1.00  0.00
ATOM    923  C2' C      29      69.258  61.990  50.534  1.00  0.00
ATOM    924  H2' C      29      68.425  61.324  50.310  1.00  0.00
ATOM    925  O2' C      29      69.061  63.326  50.139  1.00  0.00
ATOM    926 HO2' C      29      69.489  63.939  50.741  1.00  0.00
ATOM    927  O3' C      29      68.827  62.657  52.927  1.00  0.00
ATOM    928  P   C      30      67.398  62.041  53.411  1.00  0.00
ATOM    929  OP1 C      30      66.685  62.970  54.311  1.00  0.00
ATOM    930  OP2 C      30      67.594  60.677  53.920  1.00  0.00
ATOM    931  O5' C      30      66.554  61.965  52.087  1.00  0.00
ATOM    932  C5' C      30      65.794  63.127  51.671  1.00  0.00
ATOM    933  H5' C      30      66.511  63.942  51.577  1.00  0.00
ATOM    934 H5'' C      30      65.140  63.487  52.465  1.00  0.00
ATOM    935  C4' C      30      64.991  62.814  50.336  1.00  0.00
ATOM    936  H4' C      30      64.549  63.774  50.070  1.00  0.00
ATOM    937  O4' C      30      65.915  62.263  49.320  1.00  0.00
ATOM    938  C1' C      30      65.168  61.312  48.568  1.00  0.00
ATOM    939  H1' C      30      65.061  61.663  47.541  1.00  0.00
ATOM    940  N1  C      30      65.509  59.871  48.588  1.00  0.00
ATOM    941  C6  C      30      66.062  59.259  49.733  1.00  0.00
ATOM    942  H6  C      30      66.264  59.862  50.606  1.00  0.00
ATOM    943  C5  C      30      66.518  57.967  49.635  1.00  0.00
ATOM    944  H5  C      30      67.005  57.499  50.477  1.00  0.00
ATOM    945  C4  C      30      66.255  57.224  48.435  1.00  0.00
ATOM    946  N4  C      30      66.840  56.069  48.199  1.00  0.00
ATOM    947  H41 C      30      66.729  55.580  47.323  1.00  0.00
ATOM    948  H42 C      30      67.344  55.736  49.008  1.00  0.00
ATOM    949  N3  C      30      65.573  57.766  47.372  1.00  0.00
ATOM    950  C2  C      30      65.069  59.042  47.498  1.00  0.00
ATOM    951  O2  C      30      64.139  59.400  46.664  1.00  0.00
ATOM    952  C3' C      30      63.948  61.747  50.591  1.00  0.00
ATOM    953  H3' C      30      64.442  60.908  51.080  1.00  0.00
ATOM    954  C2' C      30      63.692  61.381  49.023  1.00  0.00
ATOM    955  H2' C      30      63.115  60.466  48.889  1.00  0.00
ATOM    956  O2' C      30      63.060  62.423  48.214  1.00  0.00
ATOM    957 HO2' C      30      62.738  62.002  47.414  1.00  0.00
ATOM    958  O3' C      30      62.779  62.249  51.195  1.00  0.00
ATOM    959  P   G      31      61.812  61.207  51.696  1.00  0.00
ATOM    960  OP1 G      31      60.709  61.886  52.351  1.00  0.00
ATOM    961  OP2 G      31      62.507  60.258  52.521  1.00  0.00
ATOM    962  O5' G      31      61.248  60.410  50.462  1.00  0.00
ATOM    963  C5' G      31      60.163  61.003  49.700  1.00  0.00
ATOM    964  H5' G      31      60.422  61.985  49.305  1.00  0.00
ATOM    965 H5'' G      31      59.308  61.152  50.360  1.00  0.00
ATOM    966  C4' G      31      59.660  60.216  48.506  1.00  0.00
ATOM    967  H4' G      31      59.139  60.972  47.918  1.00  0.00
ATOM    968  O4' G      31      60.741  59.637  47.654  1.00  0.00
ATOM    969  C1' G      31      60.306  58.394  47.157  1.00  0.00
ATOM    970  H1' G      31      60.396  58.316  46.074  1.00  0.00
ATOM    971  N9  G      31      61.028  57.260  47.572  1.00  0.00
ATOM    972  C8  G      31      62.033  57.161  48.476  1.00  0.00
ATOM    973  H8  G      31      62.489  58.012  48.959  1.00  0.00
ATOM    974  N7  G      31      62.640  55.986  48.501  1.00  0.00
ATOM    975  C5  G      31      61.849  55.216  47.654  1.00  0.00
ATOM    976  C6  G      31      61.969  53.883  47.108  1.00  0.00
ATOM    977  O6  G      31      62.724  52.994  47.542  1.00  0.00
ATOM    978  N1  G      31      61.052  53.545  46.158  1.00  0.00
ATOM    979  H1  G      31      60.989  52.552  45.986  1.00  0.00
ATOM    980  C2  G      31      60.198  54.408  45.577  1.00  0.00
ATOM    981  N2  G      31      59.331  54.047  44.587  1.00  0.00
ATOM    982  H21 G      31      58.706  54.666  44.090  1.00  0.00
ATOM    983  H22 G      31      59.375  53.107  44.218  1.00  0.00
ATOM    984  N3  G      31      60.023  55.695  46.033  1.00  0.00
ATOM    985  C4  G      31      60.855  56.000  47.100  1.00  0.00
ATOM    986  C3' G      31      58.802  59.058  48.971  1.00  0.00
ATOM    987  H3' G      31      59.326  58.391  49.656  1.00  0.00
ATOM    988  C2' G      31      58.837  58.356  47.601  1.00  0.00
ATOM    989  H2' G      31      58.410  57.354  47.649  1.00  0.00
ATOM    990  O2' G      31      58.183  58.992  46.491  1.00  0.00
ATOM    991 HO2' G      31      58.721  59.594  45.971  1.00  0.00
ATOM    992  O3' G      31      57.496  59.424  49.403  1.00  0.00
ATOM    993  P   A      32      56.704  58.400  50.175  1.00  0.00
ATOM    994  OP1 A      32      55.561  59.074  50.696  1.00  0.00
ATOM    995  OP2 A      32      57.652  57.718  51.144  1.00  0.00
ATOM    996  O5' A      32      56.192  57.189  49.246  1.00  0.00
ATOM    997  C5' A      32      55.317  57.309  48.073  1.00  0.00
ATOM    998  H5' A      32      55.640  58.119  47.419  1.00  0.00
ATOM    999 H5'' A      32      54.277  57.489  48.345  1.00  0.00
ATOM   1000  C4' A      32      55.386  55.927  47.370  1.00  0.00
ATOM   1001  H4' A      32      54.787  56.094  46.475  1.00  0.00
ATOM   1002  O4' A      32      56.674  55.584  46.948  1.00  0.00
ATOM   1003  C1' A      32      56.911  54.214  47.341  1.00  0.00
ATOM   1004  H1' A      32      57.385  53.707  46.500  1.00  0.00
ATOM   1005  N9  A      32      57.969  54.043  48.427  1.00  0.00
ATOM   1006  C8  A      32      58.335  54.881  49.377  1.00  0.00
ATOM   1007  H8  A      32      57.834  55.830  49.498  1.00  0.00
ATOM   1008  N7  A      32      59.386  54.542  50.119  1.00  0.00
ATOM   1009  C5  A      32      59.599  53.203  49.598  1.00  0.00
ATOM   1010  C6  A      32      60.535  52.145  49.859  1.00  0.00
ATOM   1011  N6  A      32      61.580  52.164  50.669  1.00  0.00
ATOM   1012  H61 A      32      62.075  51.288  50.754  1.00  0.00
ATOM   1013  H62 A      32      61.752  53.045  51.133  1.00  0.00
ATOM   1014  N1  A      32      60.559  50.998  49.116  1.00  0.00
ATOM   1015  C2  A      32      59.596  50.842  48.226  1.00  0.00
ATOM   1016  H2  A      32      59.477  49.905  47.704  1.00  0.00
ATOM   1017  N3  A      32      58.642  51.747  47.969  1.00  0.00
ATOM   1018  C4  A      32      58.642  52.930  48.629  1.00  0.00
ATOM   1019  C3' A      32      54.741  54.844  48.202  1.00  0.00
ATOM   1020  H3' A      32      54.991  54.912  49.261  1.00  0.00
ATOM   1021  C2' A      32      55.524  53.644  47.669  1.00  0.00
ATOM   1022  H2' A      32      55.561  52.851  48.416  1.00  0.00
ATOM   1023  O2' A      32      54.992  52.926  46.465  1.00  0.00
ATOM   1024 HO2' A      32      54.166  52.572  46.803  1.00  0.00
ATOM   1025  O3' A      32      53.232  54.851  48.096  1.00  0.00
ATOM   1026  P   A      33      52.320  54.150  49.268  1.00  0.00
ATOM   1027  OP1 A      33      50.870  54.346  49.004  1.00  0.00
ATOM   1028  OP2 A      33      52.868  54.659  50.564  1.00  0.00
ATOM   1029  O5' A      33      52.559  52.610  49.109  1.00  0.00
ATOM   1030  C5' A      33      52.131  51.944  47.867  1.00  0.00
ATOM   1031  H5' A      33      52.468  52.438  46.956  1.00  0.00
ATOM   1032 H5'' A      33      51.044  52.003  47.806  1.00  0.00
ATOM   1033  C4' A      33      52.591  50.539  47.902  1.00  0.00
ATOM   1034  H4' A      33      52.314  49.964  47.018  1.00  0.00
ATOM   1035  O4' A      33      53.968  50.655  47.929  1.00  0.00
ATOM   1036  C1' A      33      54.521  49.612  48.710  1.00  0.00
ATOM   1037  H1' A      33      55.150  49.002  48.062  1.00  0.00
ATOM   1038  N9  A      33      55.304  50.189  49.787  1.00  0.00
ATOM   1039  C8  A      33      54.986  51.229  50.623  1.00  0.00
ATOM   1040  H8  A      33      53.993  51.653  50.610  1.00  0.00
ATOM   1041  N7  A      33      55.893  51.502  51.546  1.00  0.00
ATOM   1042  C5  A      33      56.919  50.598  51.249  1.00  0.00
ATOM   1043  C6  A      33      58.142  50.322  51.855  1.00  0.00
ATOM   1044  N6  A      33      58.603  50.835  52.961  1.00  0.00
ATOM   1045  H61 A      33      59.499  50.520  53.304  1.00  0.00
ATOM   1046  H62 A      33      57.899  51.198  53.588  1.00  0.00
ATOM   1047  N1  A      33      58.933  49.363  51.425  1.00  0.00
ATOM   1048  C2  A      33      58.459  48.561  50.459  1.00  0.00
ATOM   1049  H2  A      33      59.174  47.837  50.098  1.00  0.00
ATOM   1050  N3  A      33      57.259  48.646  49.795  1.00  0.00
ATOM   1051  C4  A      33      56.504  49.709  50.255  1.00  0.00
ATOM   1052  C3' A      33      52.038  49.676  49.055  1.00  0.00
ATOM   1053  H3' A      33      52.105  50.251  49.979  1.00  0.00
ATOM   1054  C2' A      33      53.298  48.813  49.056  1.00  0.00
ATOM   1055  H2' A      33      53.319  48.322  50.029  1.00  0.00
ATOM   1056  O2' A      33      53.191  47.837  48.058  1.00  0.00
ATOM   1057 HO2' A      33      53.387  46.992  48.469  1.00  0.00
ATOM   1058  O3' A      33      50.827  48.982  48.876  1.00  0.00
ATOM   1059  P   U      34      50.146  48.153  50.034  1.00  0.00
ATOM   1060  OP1 U      34      48.905  47.584  49.449  1.00  0.00
ATOM   1061  OP2 U      34      50.143  48.963  51.287  1.00  0.00
ATOM   1062  O5' U      34      51.019  46.925  50.551  1.00  0.00
ATOM   1063  C5' U      34      51.174  45.755  49.798  1.00  0.00
ATOM   1064  H5' U      34      51.429  46.202  48.837  1.00  0.00
ATOM   1065 H5'' U      34      50.167  45.339  49.796  1.00  0.00
ATOM   1066  C4' U      34      52.382  44.801  50.191  1.00  0.00
ATOM   1067  H4' U      34      52.315  43.877  49.617  1.00  0.00
ATOM   1068  O4' U      34      53.628  45.444  49.797  1.00  0.00
ATOM   1069  C1' U      34      54.659  44.900  50.619  1.00  0.00
ATOM   1070  H1' U      34      55.442  44.521  49.962  1.00  0.00
ATOM   1071  N1  U      34      55.237  45.951  51.586  1.00  0.00
ATOM   1072  C6  U      34      54.395  46.849  52.237  1.00  0.00
ATOM   1073  H6  U      34      53.337  46.805  52.021  1.00  0.00
ATOM   1074  C5  U      34      54.858  47.808  53.060  1.00  0.00
ATOM   1075  H5  U      34      54.067  48.445  53.428  1.00  0.00
ATOM   1076  C4  U      34      56.216  47.989  53.383  1.00  0.00
ATOM   1077  O4  U      34      56.638  48.880  54.109  1.00  0.00
ATOM   1078  N3  U      34      57.018  46.930  52.796  1.00  0.00
ATOM   1079  H3  U      34      57.992  46.850  53.053  1.00  0.00
ATOM   1080  C2  U      34      56.565  45.967  51.886  1.00  0.00
ATOM   1081  O2  U      34      57.359  45.072  51.448  1.00  0.00
ATOM   1082  C3' U      34      52.505  44.247  51.602  1.00  0.00
ATOM   1083  H3' U      34      52.410  45.046  52.337  1.00  0.00
ATOM   1084  C2' U      34      53.996  43.847  51.511  1.00  0.00
ATOM   1085  H2' U      34      54.432  43.797  52.508  1.00  0.00
ATOM   1086  O2' U      34      54.345  42.695  50.804  1.00  0.00
ATOM   1087 HO2' U      34      53.558  42.145  50.820  1.00  0.00
ATOM   1088  O3' U      34      51.661  43.180  51.958  1.00  0.00
ATOM   1089  P   A      35      51.528  42.822  53.509  1.00  0.00
ATOM   1090  OP1 A      35      50.497  41.765  53.631  1.00  0.00
ATOM   1091  OP2 A      35      51.315  44.151  54.155  1.00  0.00
ATOM   1092  O5' A      35      52.895  42.274  54.036  1.00  0.00
ATOM   1093  C5' A      35      53.312  40.947  53.692  1.00  0.00
ATOM   1094  H5' A      35      53.521  40.756  52.639  1.00  0.00
ATOM   1095 H5'' A      35      52.538  40.310  54.120  1.00  0.00
ATOM   1096  C4' A      35      54.558  40.542  54.417  1.00  0.00
ATOM   1097  H4' A      35      54.820  39.484  54.377  1.00  0.00
ATOM   1098  O4' A      35      55.797  41.173  53.962  1.00  0.00
ATOM   1099  C1' A      35      56.577  41.730  55.012  1.00  0.00
ATOM   1100  H1' A      35      57.596  41.366  54.885  1.00  0.00
ATOM   1101  N9  A      35      56.591  43.188  55.239  1.00  0.00
ATOM   1102  C8  A      35      55.530  44.080  55.109  1.00  0.00
ATOM   1103  H8  A      35      54.524  43.821  54.814  1.00  0.00
ATOM   1104  N7  A      35      55.703  45.267  55.584  1.00  0.00
ATOM   1105  C5  A      35      56.952  45.168  56.180  1.00  0.00
ATOM   1106  C6  A      35      57.597  46.056  57.124  1.00  0.00
ATOM   1107  N6  A      35      57.293  47.328  57.346  1.00  0.00
ATOM   1108  H61 A      35      56.555  47.834  56.878  1.00  0.00
ATOM   1109  H62 A      35      57.836  47.803  58.053  1.00  0.00
ATOM   1110  N1  A      35      58.730  45.667  57.654  1.00  0.00
ATOM   1111  C2  A      35      59.203  44.479  57.310  1.00  0.00
ATOM   1112  H2  A      35      60.020  44.212  57.964  1.00  0.00
ATOM   1113  N3  A      35      58.623  43.492  56.545  1.00  0.00
ATOM   1114  C4  A      35      57.476  43.936  55.918  1.00  0.00
ATOM   1115  C3' A      35      54.547  40.878  55.913  1.00  0.00
ATOM   1116  H3' A      35      54.067  41.839  56.096  1.00  0.00
ATOM   1117  C2' A      35      56.109  40.946  56.183  1.00  0.00
ATOM   1118  H2' A      35      56.228  41.405  57.164  1.00  0.00
ATOM   1119  O2' A      35      56.647  39.618  56.228  1.00  0.00
ATOM   1120 HO2' A      35      55.922  39.036  55.989  1.00  0.00
ATOM   1121  O3' A      35      54.034  39.928  56.805  1.00  0.00
ATOM   1122  P   G      36      53.255  40.401  58.128  1.00  0.00
ATOM   1123  OP1 G      36      52.502  39.229  58.617  1.00  0.00
ATOM   1124  OP2 G      36      52.519  41.664  57.839  1.00  0.00
ATOM   1125  O5' G      36      54.338  40.731  59.233  1.00  0.00
ATOM   1126  C5' G      36      55.297  39.685  59.571  1.00  0.00
ATOM   1127  H5' G      36      55.544  39.018  58.745  1.00  0.00
ATOM   1128 H5'' G      36      54.760  39.042  60.267  1.00  0.00
ATOM   1129  C4' G      36      56.610  40.206  60.172  1.00  0.00
ATOM   1130  H4' G      36      57.293  39.357  60.191  1.00  0.00
ATOM   1131  O4' G      36      57.186  41.218  59.292  1.00  0.00
ATOM   1132  C1' G      36      57.833  42.268  60.097  1.00  0.00
ATOM   1133  H1' G      36      58.815  42.480  59.672  1.00  0.00
ATOM   1134  N9  G      36      56.989  43.501  60.018  1.00  0.00
ATOM   1135  C8  G      36      55.846  43.820  59.337  1.00  0.00
ATOM   1136  H8  G      36      55.363  43.040  58.768  1.00  0.00
ATOM   1137  N7  G      36      55.597  45.096  59.321  1.00  0.00
ATOM   1138  C5  G      36      56.541  45.681  60.209  1.00  0.00
ATOM   1139  C6  G      36      56.808  47.048  60.611  1.00  0.00
ATOM   1140  O6  G      36      56.271  48.101  60.179  1.00  0.00
ATOM   1141  N1  G      36      57.787  47.171  61.521  1.00  0.00
ATOM   1142  H1  G      36      58.102  48.075  61.844  1.00  0.00
ATOM   1143  C2  G      36      58.547  46.144  61.868  1.00  0.00
ATOM   1144  N2  G      36      59.579  46.337  62.594  1.00  0.00
ATOM   1145  H21 G      36      60.144  45.516  62.760  1.00  0.00
ATOM   1146  H22 G      36      59.755  47.255  62.976  1.00  0.00
ATOM   1147  N3  G      36      58.334  44.850  61.540  1.00  0.00
ATOM   1148  C4  G      36      57.285  44.688  60.681  1.00  0.00
ATOM   1149  C3' G      36      56.426  40.889  61.497  1.00  0.00
ATOM   1150  H3' G      36      55.681  41.683  61.442  1.00  0.00
ATOM   1151  C2' G      36      57.726  41.695  61.553  1.00  0.00
ATOM   1152  H2' G      36      57.650  42.458  62.328  1.00  0.00
ATOM   1153  O2' G      36      58.824  40.889  62.019  1.00  0.00
ATOM   1154 HO2' G      36      58.538  39.976  61.936  1.00  0.00
ATOM   1155  O3' G      36      56.218  39.894  62.529  1.00  0.00
ATOM   1156  P   A      37      55.217  40.226  63.800  1.00  0.00
ATOM   1157  OP1 A      37      55.071  39.010  64.624  1.00  0.00
ATOM   1158  OP2 A      37      54.051  40.909  63.239  1.00  0.00
ATOM   1159  O5' A      37      55.982  41.424  64.643  1.00  0.00
ATOM   1160  C5' A      37      57.139  41.040  65.373  1.00  0.00
ATOM   1161  H5' A      37      57.943  40.683  64.730  1.00  0.00
ATOM   1162 H5'' A      37      56.928  40.321  66.165  1.00  0.00
ATOM   1163  C4' A      37      57.778  42.240  66.056  1.00  0.00
ATOM   1164  H4' A      37      58.610  41.943  66.695  1.00  0.00
ATOM   1165  O4' A      37      58.277  43.220  65.132  1.00  0.00
ATOM   1166  C1' A      37      58.034  44.574  65.556  1.00  0.00
ATOM   1167  H1' A      37      58.904  45.231  65.582  1.00  0.00
ATOM   1168  N9  A      37      56.979  45.238  64.819  1.00  0.00
ATOM   1169  C8  A      37      56.219  44.680  63.806  1.00  0.00
ATOM   1170  H8  A      37      56.227  43.611  63.651  1.00  0.00
ATOM   1171  N7  A      37      55.468  45.575  63.266  1.00  0.00
ATOM   1172  C5  A      37      55.913  46.783  63.876  1.00  0.00
ATOM   1173  C6  A      37      55.609  48.164  63.738  1.00  0.00
ATOM   1174  N6  A      37      54.759  48.695  62.857  1.00  0.00
ATOM   1175  H61 A      37      54.460  48.245  62.004  1.00  0.00
ATOM   1176  H62 A      37      54.614  49.695  62.834  1.00  0.00
ATOM   1177  N1  A      37      56.214  49.106  64.552  1.00  0.00
ATOM   1178  C2  A      37      57.149  48.695  65.399  1.00  0.00
ATOM   1179  H2  A      37      57.685  49.454  65.948  1.00  0.00
ATOM   1180  N3  A      37      57.571  47.446  65.514  1.00  0.00
ATOM   1181  C4  A      37      56.900  46.591  64.756  1.00  0.00
ATOM   1182  C3' A      37      56.850  43.048  66.945  1.00  0.00
ATOM   1183  H3' A      37      55.917  43.137  66.388  1.00  0.00
ATOM   1184  C2' A      37      57.592  44.374  67.001  1.00  0.00
ATOM   1185  H2' A      37      56.909  45.188  67.243  1.00  0.00
ATOM   1186  O2' A      37      58.710  44.382  67.886  1.00  0.00
ATOM   1187 HO2' A      37      58.994  43.511  68.171  1.00  0.00
ATOM   1188  O3' A      37      56.812  42.467  68.289  1.00  0.00
ATOM   1189  P   A      38      55.491  42.824  69.113  1.00  0.00
ATOM   1190  OP1 A      38      55.455  41.891  70.255  1.00  0.00
ATOM   1191  OP2 A      38      54.330  42.840  68.143  1.00  0.00
ATOM   1192  O5' A      38      55.662  44.251  69.593  1.00  0.00
ATOM   1193  C5' A      38      56.318  44.677  70.741  1.00  0.00
ATOM   1194  H5' A      38      57.368  44.402  70.638  1.00  0.00
ATOM   1195 H5'' A      38      55.815  44.158  71.557  1.00  0.00
ATOM   1196  C4' A      38      56.174  46.179  70.964  1.00  0.00
ATOM   1197  H4' A      38      56.725  46.435  71.869  1.00  0.00
ATOM   1198  O4' A      38      56.594  46.915  69.785  1.00  0.00
ATOM   1199  C1' A      38      55.678  48.039  69.725  1.00  0.00
ATOM   1200  H1' A      38      56.229  48.971  69.846  1.00  0.00
ATOM   1201  N9  A      38      54.907  48.106  68.446  1.00  0.00
ATOM   1202  C8  A      38      54.438  46.998  67.786  1.00  0.00
ATOM   1203  H8  A      38      54.810  46.011  68.019  1.00  0.00
ATOM   1204  N7  A      38      53.635  47.269  66.789  1.00  0.00
ATOM   1205  C5  A      38      53.636  48.714  66.879  1.00  0.00
ATOM   1206  C6  A      38      53.012  49.734  66.089  1.00  0.00
ATOM   1207  N6  A      38      52.342  49.550  64.997  1.00  0.00
ATOM   1208  H61 A      38      51.865  50.333  64.571  1.00  0.00
ATOM   1209  H62 A      38      52.100  48.633  64.650  1.00  0.00
ATOM   1210  N1  A      38      53.089  51.011  66.412  1.00  0.00
ATOM   1211  C2  A      38      53.697  51.375  67.472  1.00  0.00
ATOM   1212  H2  A      38      53.917  52.426  67.591  1.00  0.00
ATOM   1213  N3  A      38      54.388  50.526  68.312  1.00  0.00
ATOM   1214  C4  A      38      54.296  49.228  67.939  1.00  0.00
ATOM   1215  C3' A      38      54.681  46.493  71.284  1.00  0.00
ATOM   1216  H3' A      38      54.047  45.960  70.575  1.00  0.00
ATOM   1217  C2' A      38      54.748  47.959  70.918  1.00  0.00
ATOM   1218  H2' A      38      53.795  48.319  70.532  1.00  0.00
ATOM   1219  O2' A      38      55.018  48.840  71.940  1.00  0.00
ATOM   1220 HO2' A      38      54.977  49.755  71.651  1.00  0.00
ATOM   1221  O3' A      38      54.241  46.318  72.602  1.00  0.00
ATOM   1222  P   C      39      52.780  46.001  72.965  1.00  0.00
ATOM   1223  OP1 C      39      52.702  45.575  74.370  1.00  0.00
ATOM   1224  OP2 C      39      52.276  45.114  71.934  1.00  0.00
ATOM   1225  O5' C      39      52.035  47.368  72.897  1.00  0.00
ATOM   1226  C5' C      39      52.248  48.439  73.818  1.00  0.00
ATOM   1227  H5' C      39      53.285  48.557  74.133  1.00  0.00
ATOM   1228 H5'' C      39      51.727  48.284  74.762  1.00  0.00
ATOM   1229  C4' C      39      51.756  49.845  73.389  1.00  0.00
ATOM   1230  H4' C      39      52.049  50.497  74.213  1.00  0.00
ATOM   1231  O4' C      39      52.348  50.246  72.185  1.00  0.00
ATOM   1232  C1' C      39      51.461  51.001  71.371  1.00  0.00
ATOM   1233  H1' C      39      51.946  51.937  71.092  1.00  0.00
ATOM   1234  N1  C      39      51.077  50.273  70.130  1.00  0.00
ATOM   1235  C6  C      39      51.176  48.917  69.938  1.00  0.00
ATOM   1236  H6  C      39      51.645  48.377  70.747  1.00  0.00
ATOM   1237  C5  C      39      50.675  48.364  68.794  1.00  0.00
ATOM   1238  H5  C      39      50.741  47.304  68.598  1.00  0.00
ATOM   1239  C4  C      39      50.168  49.227  67.771  1.00  0.00
ATOM   1240  N4  C      39      49.627  48.768  66.690  1.00  0.00
ATOM   1241  H41 C      39      49.497  47.771  66.592  1.00  0.00
ATOM   1242  H42 C      39      49.036  49.374  66.138  1.00  0.00
ATOM   1243  N3  C      39      50.100  50.507  67.875  1.00  0.00
ATOM   1244  C2  C      39      50.501  51.026  69.076  1.00  0.00
ATOM   1245  O2  C      39      50.499  52.274  69.007  1.00  0.00
ATOM   1246  C3' C      39      50.280  50.003  73.161  1.00  0.00
ATOM   1247  H3' C      39      49.865  49.078  72.762  1.00  0.00
ATOM   1248  C2' C      39      50.230  51.235  72.244  1.00  0.00
ATOM   1249  H2' C      39      49.289  51.238  71.694  1.00  0.00
ATOM   1250  O2' C      39      50.423  52.532  72.856  1.00  0.00
ATOM   1251 HO2' C      39      49.546  52.921  72.817  1.00  0.00
ATOM   1252  O3' C      39      49.537  50.212  74.342  1.00  0.00
ATOM   1253  P   C      40      48.027  49.870  74.541  1.00  0.00
ATOM   1254  OP1 C      40      47.710  50.024  75.987  1.00  0.00
ATOM   1255  OP2 C      40      47.779  48.617  73.930  1.00  0.00
ATOM   1256  O5' C      40      47.419  51.034  73.687  1.00  0.00
ATOM   1257  C5' C      40      47.341  52.293  74.295  1.00  0.00
ATOM   1258  H5' C      40      48.349  52.568  74.607  1.00  0.00
ATOM   1259 H5'' C      40      46.663  52.235  75.147  1.00  0.00
ATOM   1260  C4' C      40      46.817  53.410  73.360  1.00  0.00
ATOM   1261  H4' C      40      46.700  54.309  73.965  1.00  0.00
ATOM   1262  O4' C      40      47.693  53.522  72.234  1.00  0.00
ATOM   1263  C1' C      40      46.985  53.851  71.011  1.00  0.00
ATOM   1264  H1' C      40      47.462  54.719  70.555  1.00  0.00
ATOM   1265  N1  C      40      47.015  52.714  70.080  1.00  0.00
ATOM   1266  C6  C      40      47.095  51.389  70.425  1.00  0.00
ATOM   1267  H6  C      40      47.344  51.219  71.462  1.00  0.00
ATOM   1268  C5  C      40      47.059  50.376  69.521  1.00  0.00
ATOM   1269  H5  C      40      47.014  49.373  69.919  1.00  0.00
ATOM   1270  C4  C      40      46.872  50.702  68.194  1.00  0.00
ATOM   1271  N4  C      40      46.698  49.841  67.269  1.00  0.00
ATOM   1272  H41 C      40      46.409  50.164  66.356  1.00  0.00
ATOM   1273  H42 C      40      46.677  48.891  67.610  1.00  0.00
ATOM   1274  N3  C      40      46.702  51.987  67.768  1.00  0.00
ATOM   1275  C2  C      40      46.755  52.983  68.698  1.00  0.00
ATOM   1276  O2  C      40      46.637  54.095  68.361  1.00  0.00
ATOM   1277  C3' C      40      45.429  53.160  72.704  1.00  0.00
ATOM   1278  H3' C      40      45.365  52.123  72.374  1.00  0.00
ATOM   1279  C2' C      40      45.538  54.009  71.501  1.00  0.00
ATOM   1280  H2' C      40      44.748  53.738  70.800  1.00  0.00
ATOM   1281  O2' C      40      45.466  55.384  71.830  1.00  0.00
ATOM   1282 HO2' C      40      44.831  55.477  72.544  1.00  0.00
ATOM   1283  O3' C      40      44.284  53.403  73.598  1.00  0.00
ATOM   1284  P   C      41      42.856  52.688  73.273  1.00  0.00
ATOM   1285  OP1 C      41      41.960  53.104  74.368  1.00  0.00
ATOM   1286  OP2 C      41      43.070  51.238  72.994  1.00  0.00
ATOM   1287  O5' C      41      42.487  53.351  71.881  1.00  0.00
ATOM   1288  C5' C      41      42.079  54.721  71.822  1.00  0.00
ATOM   1289  H5' C      41      43.055  55.161  72.029  1.00  0.00
ATOM   1290 H5'' C      41      41.311  54.979  72.551  1.00  0.00
ATOM   1291  C4' C      41      41.550  55.220  70.466  1.00  0.00
ATOM   1292  H4' C      41      41.429  56.298  70.575  1.00  0.00
ATOM   1293  O4' C      41      42.599  54.918  69.460  1.00  0.00
ATOM   1294  C1' C      41      41.878  54.434  68.304  1.00  0.00
ATOM   1295  H1' C      41      42.128  55.026  67.424  1.00  0.00
ATOM   1296  N1  C      41      42.231  53.008  68.011  1.00  0.00
ATOM   1297  C6  C      41      43.030  52.241  68.808  1.00  0.00
ATOM   1298  H6  C      41      43.352  52.571  69.785  1.00  0.00
ATOM   1299  C5  C      41      43.378  50.966  68.433  1.00  0.00
ATOM   1300  H5  C      41      43.978  50.350  69.085  1.00  0.00
ATOM   1301  C4  C      41      43.029  50.531  67.152  1.00  0.00
ATOM   1302  N4  C      41      43.580  49.493  66.622  1.00  0.00
ATOM   1303  H41 C      41      44.266  48.949  67.125  1.00  0.00
ATOM   1304  H42 C      41      43.245  49.193  65.718  1.00  0.00
ATOM   1305  N3  C      41      42.267  51.276  66.382  1.00  0.00
ATOM   1306  C2  C      41      41.875  52.500  66.787  1.00  0.00
ATOM   1307  O2  C      41      41.174  53.123  65.996  1.00  0.00
ATOM   1308  C3' C      41      40.324  54.438  70.122  1.00  0.00
ATOM   1309  H3' C      41      40.319  53.407  70.478  1.00  0.00
ATOM   1310  C2' C      41      40.386  54.494  68.578  1.00  0.00
ATOM   1311  H2' C      41      39.911  53.591  68.193  1.00  0.00
ATOM   1312  O2' C      41      39.840  55.652  68.019  1.00  0.00
ATOM   1313 HO2' C      41      39.037  55.976  68.435  1.00  0.00
ATOM   1314  O3' C      41      39.215  55.142  70.676  1.00  0.00
ATOM   1315  P   U      42      37.895  54.376  71.005  1.00  0.00
ATOM   1316  OP1 U      42      36.894  55.394  71.398  1.00  0.00
ATOM   1317  OP2 U      42      38.209  53.328  72.035  1.00  0.00
ATOM   1318  O5' U      42      37.510  53.710  69.560  1.00  0.00
ATOM   1319  C5' U      42      36.829  54.404  68.494  1.00  0.00
ATOM   1320  H5' U      42      37.288  55.387  68.390  1.00  0.00
ATOM   1321 H5'' U      42      35.802  54.613  68.793  1.00  0.00
ATOM   1322  C4' U      42      36.729  53.651  67.116  1.00  0.00
ATOM   1323  H4' U      42      36.297  54.402  66.454  1.00  0.00
ATOM   1324  O4' U      42      37.977  53.179  66.647  1.00  0.00
ATOM   1325  C1' U      42      37.823  51.898  65.943  1.00  0.00
ATOM   1326  H1' U      42      38.141  52.014  64.907  1.00  0.00
ATOM   1327  N1  U      42      38.599  50.807  66.556  1.00  0.00
ATOM   1328  C6  U      42      38.992  50.699  67.883  1.00  0.00
ATOM   1329  H6  U      42      38.659  51.500  68.527  1.00  0.00
ATOM   1330  C5  U      42      39.834  49.722  68.358  1.00  0.00
ATOM   1331  H5  U      42      40.117  49.790  69.398  1.00  0.00
ATOM   1332  C4  U      42      40.369  48.696  67.425  1.00  0.00
ATOM   1333  O4  U      42      41.226  47.810  67.659  1.00  0.00
ATOM   1334  N3  U      42      39.811  48.742  66.179  1.00  0.00
ATOM   1335  H3  U      42      39.965  47.960  65.559  1.00  0.00
ATOM   1336  C2  U      42      38.958  49.740  65.708  1.00  0.00
ATOM   1337  O2  U      42      38.519  49.610  64.590  1.00  0.00
ATOM   1338  C3' U      42      35.835  52.424  67.095  1.00  0.00
ATOM   1339  H3' U      42      36.011  51.942  68.056  1.00  0.00
ATOM   1340  C2' U      42      36.364  51.653  65.859  1.00  0.00
ATOM   1341  H2' U      42      36.175  50.581  65.918  1.00  0.00
ATOM   1342  O2' U      42      35.825  52.145  64.692  1.00  0.00
ATOM   1343 HO2' U      42      35.145  52.741  65.014  1.00  0.00
ATOM   1344  O3' U      42      34.488  52.754  66.987  1.00  0.00
ATOM   1345  P   G      43      33.261  51.610  67.229  1.00  0.00
ATOM   1346  OP1 G      43      32.014  52.314  67.278  1.00  0.00
ATOM   1347  OP2 G      43      33.650  50.792  68.398  1.00  0.00
ATOM   1348  O5' G      43      33.319  50.719  66.000  1.00  0.00
ATOM   1349  C5' G      43      32.708  51.069  64.788  1.00  0.00
ATOM   1350  H5' G      43      33.135  51.968  64.344  1.00  0.00
ATOM   1351 H5'' G      43      31.648  51.246  64.969  1.00  0.00
ATOM   1352  C4' G      43      32.832  49.904  63.690  1.00  0.00
ATOM   1353  H4' G      43      32.301  50.196  62.785  1.00  0.00
ATOM   1354  O4' G      43      34.191  49.648  63.491  1.00  0.00
ATOM   1355  C1' G      43      34.262  48.220  63.418  1.00  0.00
ATOM   1356  H1' G      43      34.621  47.994  62.414  1.00  0.00
ATOM   1357  N9  G      43      35.233  47.744  64.442  1.00  0.00
ATOM   1358  C8  G      43      35.384  48.100  65.755  1.00  0.00
ATOM   1359  H8  G      43      34.865  48.929  66.213  1.00  0.00
ATOM   1360  N7  G      43      36.332  47.489  66.449  1.00  0.00
ATOM   1361  C5  G      43      36.752  46.516  65.487  1.00  0.00
ATOM   1362  C6  G      43      37.750  45.468  65.481  1.00  0.00
ATOM   1363  O6  G      43      38.504  45.170  66.463  1.00  0.00
ATOM   1364  N1  G      43      37.802  44.693  64.284  1.00  0.00
ATOM   1365  H1  G      43      38.453  43.921  64.266  1.00  0.00
ATOM   1366  C2  G      43      36.898  44.818  63.273  1.00  0.00
ATOM   1367  N2  G      43      36.874  43.923  62.315  1.00  0.00
ATOM   1368  H21 G      43      36.275  44.152  61.535  1.00  0.00
ATOM   1369  H22 G      43      37.474  43.111  62.344  1.00  0.00
ATOM   1370  N3  G      43      36.069  45.843  63.194  1.00  0.00
ATOM   1371  C4  G      43      36.045  46.646  64.275  1.00  0.00
ATOM   1372  C3' G      43      32.132  48.677  64.294  1.00  0.00
ATOM   1373  H3' G      43      32.325  48.579  65.363  1.00  0.00
ATOM   1374  C2' G      43      32.866  47.591  63.557  1.00  0.00
ATOM   1375  H2' G      43      33.006  46.710  64.182  1.00  0.00
ATOM   1376  O2' G      43      32.427  47.285  62.277  1.00  0.00
ATOM   1377 HO2' G      43      32.099  46.385  62.340  1.00  0.00
ATOM   1378  O3' G      43      30.715  48.540  64.117  1.00  0.00
ATOM   1379  P   U      44      29.916  47.373  64.732  1.00  0.00
ATOM   1380  OP1 U      44      28.478  47.691  64.544  1.00  0.00
ATOM   1381  OP2 U      44      30.373  47.264  66.143  1.00  0.00
ATOM   1382  O5' U      44      30.263  45.943  63.997  1.00  0.00
ATOM   1383  C5' U      44      29.660  45.666  62.689  1.00  0.00
ATOM   1384  H5' U      44      29.987  46.418  61.971  1.00  0.00
ATOM   1385 H5'' U      44      28.576  45.784  62.684  1.00  0.00
ATOM   1386  C4' U      44      30.228  44.327  62.161  1.00  0.00
ATOM   1387  H4' U      44      29.855  44.103  61.161  1.00  0.00
ATOM   1388  O4' U      44      31.659  44.316  62.152  1.00  0.00
ATOM   1389  C1' U      44      32.105  43.022  62.628  1.00  0.00
ATOM   1390  H1' U      44      32.589  42.605  61.745  1.00  0.00
ATOM   1391  N1  U      44      33.048  43.088  63.805  1.00  0.00
ATOM   1392  C6  U      44      32.922  44.027  64.798  1.00  0.00
ATOM   1393  H6  U      44      32.059  44.675  64.763  1.00  0.00
ATOM   1394  C5  U      44      33.882  44.188  65.804  1.00  0.00
ATOM   1395  H5  U      44      33.867  45.076  66.419  1.00  0.00
ATOM   1396  C4  U      44      34.987  43.284  65.900  1.00  0.00
ATOM   1397  O4  U      44      35.839  43.262  66.741  1.00  0.00
ATOM   1398  N3  U      44      35.106  42.468  64.726  1.00  0.00
ATOM   1399  H3  U      44      36.029  42.068  64.637  1.00  0.00
ATOM   1400  C2  U      44      34.229  42.360  63.669  1.00  0.00
ATOM   1401  O2  U      44      34.398  41.487  62.796  1.00  0.00
ATOM   1402  C3' U      44      29.805  43.272  63.158  1.00  0.00
ATOM   1403  H3' U      44      29.788  43.550  64.212  1.00  0.00
ATOM   1404  C2' U      44      30.886  42.191  62.860  1.00  0.00
ATOM   1405  H2' U      44      31.068  41.503  63.685  1.00  0.00
ATOM   1406  O2' U      44      30.544  41.454  61.633  1.00  0.00
ATOM   1407 HO2' U      44      29.693  41.017  61.714  1.00  0.00
ATOM   1408  O3' U      44      28.538  42.804  62.788  1.00  0.00
ATOM   1409  P   G      45      27.725  41.725  63.632  1.00  0.00
ATOM   1410  OP1 G      45      26.386  41.828  63.072  1.00  0.00
ATOM   1411  OP2 G      45      27.976  41.936  65.075  1.00  0.00
ATOM   1412  O5' G      45      28.339  40.263  63.307  1.00  0.00
ATOM   1413  C5' G      45      27.786  39.338  62.462  1.00  0.00
ATOM   1414  H5' G      45      28.026  39.673  61.453  1.00  0.00
ATOM   1415 H5'' G      45      26.703  39.238  62.543  1.00  0.00
ATOM   1416  C4' G      45      28.454  37.987  62.675  1.00  0.00
ATOM   1417  H4' G      45      28.024  37.344  61.907  1.00  0.00
ATOM   1418  O4' G      45      29.890  38.237  62.370  1.00  0.00
ATOM   1419  C1' G      45      30.667  37.427  63.217  1.00  0.00
ATOM   1420  H1' G      45      31.327  36.775  62.646  1.00  0.00
ATOM   1421  N9  G      45      31.511  38.365  64.071  1.00  0.00
ATOM   1422  C8  G      45      31.119  39.453  64.870  1.00  0.00
ATOM   1423  H8  G      45      30.110  39.839  64.853  1.00  0.00
ATOM   1424  N7  G      45      31.963  39.910  65.688  1.00  0.00
ATOM   1425  C5  G      45      33.137  39.187  65.365  1.00  0.00
ATOM   1426  C6  G      45      34.498  39.370  65.721  1.00  0.00
ATOM   1427  O6  G      45      34.945  40.145  66.525  1.00  0.00
ATOM   1428  N1  G      45      35.355  38.506  65.127  1.00  0.00
ATOM   1429  H1  G      45      36.307  38.683  65.412  1.00  0.00
ATOM   1430  C2  G      45      34.968  37.486  64.253  1.00  0.00
ATOM   1431  N2  G      45      35.891  36.759  63.821  1.00  0.00
ATOM   1432  H21 G      45      35.621  36.049  63.156  1.00  0.00
ATOM   1433  H22 G      45      36.772  36.770  64.315  1.00  0.00
ATOM   1434  N3  G      45      33.752  37.288  63.875  1.00  0.00
ATOM   1435  C4  G      45      32.859  38.217  64.388  1.00  0.00
ATOM   1436  C3' G      45      28.389  37.352  64.070  1.00  0.00
ATOM   1437  H3' G      45      28.427  38.029  64.924  1.00  0.00
ATOM   1438  C2' G      45      29.709  36.550  64.070  1.00  0.00
ATOM   1439  H2' G      45      30.023  36.425  65.107  1.00  0.00
ATOM   1440  O2' G      45      29.688  35.351  63.335  1.00  0.00
ATOM   1441 HO2' G      45      28.916  34.933  63.724  1.00  0.00
ATOM   1442  O3' G      45      27.419  36.356  64.324  1.00  0.00
ATOM   1443  P   C      46      25.914  36.809  64.720  1.00  0.00
ATOM   1444  OP1 C      46      25.946  38.012  65.580  1.00  0.00
ATOM   1445  OP2 C      46      25.137  35.666  65.199  1.00  0.00
ATOM   1446  O5' C      46      25.277  37.225  63.330  1.00  0.00
ATOM   1447  C5' C      46      24.860  36.219  62.405  1.00  0.00
ATOM   1448  H5' C      46      23.877  35.797  62.612  1.00  0.00
ATOM   1449 H5'' C      46      25.617  35.436  62.361  1.00  0.00
ATOM   1450  C4' C      46      24.798  36.760  60.946  1.00  0.00
ATOM   1451  H4' C      46      24.059  37.557  60.874  1.00  0.00
ATOM   1452  O4' C      46      26.048  37.258  60.364  1.00  0.00
ATOM   1453  C1' C      46      26.353  36.691  59.056  1.00  0.00
ATOM   1454  H1' C      46      26.474  37.588  58.449  1.00  0.00
ATOM   1455  N1  C      46      27.595  35.835  58.990  1.00  0.00
ATOM   1456  C6  C      46      28.118  35.277  60.161  1.00  0.00
ATOM   1457  H6  C      46      27.546  35.385  61.070  1.00  0.00
ATOM   1458  C5  C      46      29.290  34.613  60.068  1.00  0.00
ATOM   1459  H5  C      46      29.685  34.140  60.955  1.00  0.00
ATOM   1460  C4  C      46      29.891  34.401  58.784  1.00  0.00
ATOM   1461  N4  C      46      30.922  33.608  58.650  1.00  0.00
ATOM   1462  H41 C      46      31.093  33.324  57.696  1.00  0.00
ATOM   1463  H42 C      46      31.323  33.197  59.481  1.00  0.00
ATOM   1464  N3  C      46      29.298  34.812  57.626  1.00  0.00
ATOM   1465  C2  C      46      28.198  35.582  57.756  1.00  0.00
ATOM   1466  O2  C      46      27.634  35.906  56.715  1.00  0.00
ATOM   1467  C3' C      46      24.517  35.627  59.996  1.00  0.00
ATOM   1468  H3' C      46      25.010  34.725  60.360  1.00  0.00
ATOM   1469  C2' C      46      25.108  35.941  58.595  1.00  0.00
ATOM   1470  H2' C      46      25.338  35.015  58.067  1.00  0.00
ATOM   1471  O2' C      46      24.224  36.742  57.857  1.00  0.00
ATOM   1472 HO2' C      46      23.400  36.932  58.313  1.00  0.00
ATOM   1473  O3' C      46      23.162  35.370  59.813  1.00  0.00
ATOM   1474  P   U      47      22.560  33.973  60.240  1.00  0.00
ATOM   1475  OP1 U      47      21.121  34.180  60.326  1.00  0.00
ATOM   1476  OP2 U      47      23.317  33.360  61.334  1.00  0.00
ATOM   1477  O5' U      47      22.815  32.965  58.997  1.00  0.00
ATOM   1478  C5' U      47      22.356  33.202  57.641  1.00  0.00
ATOM   1479  H5' U      47      22.401  34.255  57.364  1.00  0.00
ATOM   1480 H5'' U      47      21.300  32.950  57.550  1.00  0.00
ATOM   1481  C4' U      47      23.148  32.444  56.574  1.00  0.00
ATOM   1482  H4' U      47      22.784  32.632  55.564  1.00  0.00
ATOM   1483  O4' U      47      24.505  33.031  56.655  1.00  0.00
ATOM   1484  C1' U      47      25.445  32.034  56.251  1.00  0.00
ATOM   1485  H1' U      47      25.825  32.307  55.267  1.00  0.00
ATOM   1486  N1  U      47      26.604  31.867  57.163  1.00  0.00
ATOM   1487  C6  U      47      26.402  32.214  58.507  1.00  0.00
ATOM   1488  H6  U      47      25.450  32.641  58.785  1.00  0.00
ATOM   1489  C5  U      47      27.382  32.025  59.430  1.00  0.00
ATOM   1490  H5  U      47      27.265  32.305  60.467  1.00  0.00
ATOM   1491  C4  U      47      28.635  31.436  59.017  1.00  0.00
ATOM   1492  O4  U      47      29.576  31.002  59.671  1.00  0.00
ATOM   1493  N3  U      47      28.784  31.243  57.631  1.00  0.00
ATOM   1494  H3  U      47      29.707  30.952  57.341  1.00  0.00
ATOM   1495  C2  U      47      27.803  31.306  56.730  1.00  0.00
ATOM   1496  O2  U      47      28.036  31.049  55.526  1.00  0.00
ATOM   1497  C3' U      47      23.293  30.960  56.834  1.00  0.00
ATOM   1498  H3' U      47      23.470  30.813  57.899  1.00  0.00
ATOM   1499  C2' U      47      24.639  30.705  56.149  1.00  0.00
ATOM   1500  H2' U      47      25.130  29.932  56.741  1.00  0.00
ATOM   1501  O2' U      47      24.510  30.345  54.797  1.00  0.00
ATOM   1502 HO2' U      47      24.065  29.494  54.818  1.00  0.00
ATOM   1503  O3' U      47      22.228  30.195  56.261  1.00  0.00
ATOM   1504  P   A      48      22.031  28.690  56.487  1.00  0.00
ATOM   1505  OP1 A      48      20.646  28.356  56.435  1.00  0.00
ATOM   1506  OP2 A      48      22.776  28.196  57.637  1.00  0.00
ATOM   1507  O5' A      48      22.727  28.082  55.121  1.00  0.00
ATOM   1508  C5' A      48      22.178  28.123  53.810  1.00  0.00
ATOM   1509  H5' A      48      21.894  29.147  53.566  1.00  0.00
ATOM   1510 H5'' A      48      21.328  27.441  53.773  1.00  0.00
ATOM   1511  C4' A      48      23.215  27.671  52.739  1.00  0.00
ATOM   1512  H4' A      48      22.674  27.897  51.821  1.00  0.00
ATOM   1513  O4' A      48      24.416  28.327  52.715  1.00  0.00
ATOM   1514  C1' A      48      25.343  27.403  52.249  1.00  0.00
ATOM   1515  H1' A      48      25.893  27.796  51.394  1.00  0.00
ATOM   1516  N9  A      48      26.318  27.112  53.334  1.00  0.00
ATOM   1517  C8  A      48      26.244  27.376  54.686  1.00  0.00
ATOM   1518  H8  A      48      25.355  27.703  55.205  1.00  0.00
ATOM   1519  N7  A      48      27.279  27.101  55.369  1.00  0.00
ATOM   1520  C5  A      48      28.204  26.642  54.378  1.00  0.00
ATOM   1521  C6  A      48      29.625  26.303  54.341  1.00  0.00
ATOM   1522  N6  A      48      30.448  26.168  55.425  1.00  0.00
ATOM   1523  H61 A      48      31.386  25.802  55.357  1.00  0.00
ATOM   1524  H62 A      48      29.928  26.312  56.280  1.00  0.00
ATOM   1525  N1  A      48      30.089  25.904  53.150  1.00  0.00
ATOM   1526  C2  A      48      29.401  25.955  52.075  1.00  0.00
ATOM   1527  H2  A      48      29.897  25.603  51.182  1.00  0.00
ATOM   1528  N3  A      48      28.105  26.279  51.940  1.00  0.00
ATOM   1529  C4  A      48      27.604  26.666  53.137  1.00  0.00
ATOM   1530  C3' A      48      23.420  26.130  52.747  1.00  0.00
ATOM   1531  H3' A      48      23.647  25.773  53.752  1.00  0.00
ATOM   1532  C2' A      48      24.657  26.150  51.823  1.00  0.00
ATOM   1533  H2' A      48      25.344  25.304  51.823  1.00  0.00
ATOM   1534  O2' A      48      24.291  26.225  50.520  1.00  0.00
ATOM   1535 HO2' A      48      24.127  25.357  50.144  1.00  0.00
ATOM   1536  O3' A      48      22.356  25.530  52.207  1.00  0.00
ATOM   1537  P   G      49      22.059  23.991  52.357  1.00  0.00
ATOM   1538  OP1 G      49      20.760  23.751  51.718  1.00  0.00
ATOM   1539  OP2 G      49      22.217  23.631  53.778  1.00  0.00
ATOM   1540  O5' G      49      23.207  23.252  51.497  1.00  0.00
ATOM   1541  C5' G      49      23.140  22.859  50.086  1.00  0.00
ATOM   1542  H5' G      49      22.795  23.654  49.425  1.00  0.00
ATOM   1543 H5'' G      49      22.496  21.991  49.944  1.00  0.00
ATOM   1544  C4' G      49      24.485  22.364  49.561  1.00  0.00
ATOM   1545  H4' G      49      24.478  22.303  48.473  1.00  0.00
ATOM   1546  O4' G      49      25.533  23.262  49.948  1.00  0.00
ATOM   1547  C1' G      49      26.750  22.534  50.122  1.00  0.00
ATOM   1548  H1' G      49      27.459  22.963  49.413  1.00  0.00
ATOM   1549  N9  G      49      27.255  22.616  51.481  1.00  0.00
ATOM   1550  C8  G      49      26.578  22.907  52.646  1.00  0.00
ATOM   1551  H8  G      49      25.500  22.911  52.717  1.00  0.00
ATOM   1552  N7  G      49      27.379  23.198  53.643  1.00  0.00
ATOM   1553  C5  G      49      28.651  22.853  53.204  1.00  0.00
ATOM   1554  C6  G      49      29.923  22.616  53.934  1.00  0.00
ATOM   1555  O6  G      49      30.186  22.721  55.095  1.00  0.00
ATOM   1556  N1  G      49      30.986  22.347  53.135  1.00  0.00
ATOM   1557  H1  G      49      31.883  22.258  53.589  1.00  0.00
ATOM   1558  C2  G      49      30.812  22.103  51.802  1.00  0.00
ATOM   1559  N2  G      49      31.752  21.456  51.195  1.00  0.00
ATOM   1560  H21 G      49      31.442  21.066  50.316  1.00  0.00
ATOM   1561  H22 G      49      32.647  21.197  51.584  1.00  0.00
ATOM   1562  N3  G      49      29.643  22.138  51.138  1.00  0.00
ATOM   1563  C4  G      49      28.601  22.613  51.864  1.00  0.00
ATOM   1564  C3' G      49      24.990  21.001  50.081  1.00  0.00
ATOM   1565  H3' G      49      24.908  21.060  51.166  1.00  0.00
ATOM   1566  C2' G      49      26.496  21.079  49.716  1.00  0.00
ATOM   1567  H2' G      49      27.028  20.391  50.373  1.00  0.00
ATOM   1568  O2' G      49      26.682  20.721  48.413  1.00  0.00
ATOM   1569 HO2' G      49      27.608  20.627  48.178  1.00  0.00
ATOM   1570  O3' G      49      24.262  19.947  49.515  1.00  0.00
ATOM   1571  P   U      50      24.318  18.458  50.142  1.00  0.00
ATOM   1572  OP1 U      50      23.473  17.600  49.270  1.00  0.00
ATOM   1573  OP2 U      50      24.028  18.714  51.611  1.00  0.00
ATOM   1574  O5' U      50      25.819  18.078  50.066  1.00  0.00
ATOM   1575  C5' U      50      26.405  17.499  48.937  1.00  0.00
ATOM   1576  H5' U      50      26.434  18.122  48.042  1.00  0.00
ATOM   1577 H5'' U      50      25.900  16.590  48.610  1.00  0.00
ATOM   1578  C4' U      50      27.873  17.123  49.368  1.00  0.00
ATOM   1579  H4' U      50      28.471  16.772  48.527  1.00  0.00
ATOM   1580  O4' U      50      28.568  18.174  49.851  1.00  0.00
ATOM   1581  C1' U      50      29.612  17.686  50.738  1.00  0.00
ATOM   1582  H1' U      50      30.596  17.679  50.270  1.00  0.00
ATOM   1583  N1  U      50      29.609  18.335  52.088  1.00  0.00
ATOM   1584  C6  U      50      28.429  18.976  52.566  1.00  0.00
ATOM   1585  H6  U      50      27.603  19.160  51.897  1.00  0.00
ATOM   1586  C5  U      50      28.373  19.531  53.808  1.00  0.00
ATOM   1587  H5  U      50      27.505  20.125  54.054  1.00  0.00
ATOM   1588  C4  U      50      29.484  19.317  54.718  1.00  0.00
ATOM   1589  O4  U      50      29.428  19.521  55.877  1.00  0.00
ATOM   1590  N3  U      50      30.549  18.596  54.215  1.00  0.00
ATOM   1591  H3  U      50      31.345  18.499  54.828  1.00  0.00
ATOM   1592  C2  U      50      30.621  18.088  52.984  1.00  0.00
ATOM   1593  O2  U      50      31.712  17.704  52.633  1.00  0.00
ATOM   1594  C3' U      50      27.894  16.091  50.522  1.00  0.00
ATOM   1595  H3' U      50      27.279  16.438  51.352  1.00  0.00
ATOM   1596  C2' U      50      29.358  16.152  50.963  1.00  0.00
ATOM   1597  H2' U      50      29.559  15.873  51.998  1.00  0.00
ATOM   1598  O2' U      50      30.262  15.348  50.177  1.00  0.00
ATOM   1599 HO2' U      50      29.678  14.720  49.745  1.00  0.00
ATOM   1600  O3' U      50      27.536  14.732  50.061  1.00  0.00
ATOM   1601  P   G      51      26.719  13.745  50.993  1.00  0.00
ATOM   1602  OP1 G      51      26.171  12.612  50.193  1.00  0.00
ATOM   1603  OP2 G      51      25.782  14.562  51.803  1.00  0.00
ATOM   1604  O5' G      51      27.816  13.158  51.995  1.00  0.00
ATOM   1605  C5' G      51      28.837  12.310  51.478  1.00  0.00
ATOM   1606  H5' G      51      29.341  12.731  50.608  1.00  0.00
ATOM   1607 H5'' G      51      28.446  11.355  51.127  1.00  0.00
ATOM   1608  C4' G      51      29.902  11.851  52.510  1.00  0.00
ATOM   1609  H4' G      51      30.392  11.047  51.960  1.00  0.00
ATOM   1610  O4' G      51      30.932  12.824  52.796  1.00  0.00
ATOM   1611  C1' G      51      31.323  12.726  54.166  1.00  0.00
ATOM   1612  H1' G      51      32.401  12.814  54.296  1.00  0.00
ATOM   1613  N9  G      51      30.563  13.868  54.919  1.00  0.00
ATOM   1614  C8  G      51      29.429  14.547  54.577  1.00  0.00
ATOM   1615  H8  G      51      28.823  14.357  53.703  1.00  0.00
ATOM   1616  N7  G      51      29.186  15.575  55.350  1.00  0.00
ATOM   1617  C5  G      51      30.184  15.535  56.328  1.00  0.00
ATOM   1618  C6  G      51      30.401  16.279  57.561  1.00  0.00
ATOM   1619  O6  G      51      29.703  17.170  58.091  1.00  0.00
ATOM   1620  N1  G      51      31.477  15.765  58.361  1.00  0.00
ATOM   1621  H1  G      51      31.746  16.290  59.180  1.00  0.00
ATOM   1622  C2  G      51      32.373  14.846  57.860  1.00  0.00
ATOM   1623  N2  G      51      33.632  14.873  58.226  1.00  0.00
ATOM   1624  H21 G      51      33.683  15.063  59.216  1.00  0.00
ATOM   1625  H22 G      51      34.122  14.076  57.845  1.00  0.00
ATOM   1626  N3  G      51      32.190  14.145  56.718  1.00  0.00
ATOM   1627  C4  G      51      31.077  14.510  56.013  1.00  0.00
ATOM   1628  C3' G      51      29.411  11.291  53.831  1.00  0.00
ATOM   1629  H3' G      51      28.743  12.049  54.241  1.00  0.00
ATOM   1630  C2' G      51      30.732  11.427  54.725  1.00  0.00
ATOM   1631  H2' G      51      30.364  11.433  55.751  1.00  0.00
ATOM   1632  O2' G      51      31.651  10.437  54.417  1.00  0.00
ATOM   1633 HO2' G      51      32.436  10.616  54.941  1.00  0.00
ATOM   1634  O3' G      51      28.801  10.019  53.816  1.00  0.00
ATOM   1635  P   G      52      27.950   9.414  54.992  1.00  0.00
ATOM   1636  OP1 G      52      27.750   7.947  54.759  1.00  0.00
ATOM   1637  OP2 G      52      26.789  10.319  55.108  1.00  0.00
ATOM   1638  O5' G      52      28.804   9.527  56.286  1.00  0.00
ATOM   1639  C5' G      52      29.824   8.630  56.549  1.00  0.00
ATOM   1640  H5' G      52      30.543   8.621  55.730  1.00  0.00
ATOM   1641 H5'' G      52      29.487   7.594  56.540  1.00  0.00
ATOM   1642  C4' G      52      30.729   8.905  57.821  1.00  0.00
ATOM   1643  H4' G      52      31.602   8.269  57.968  1.00  0.00
ATOM   1644  O4' G      52      31.210  10.245  57.707  1.00  0.00
ATOM   1645  C1' G      52      31.149  10.928  58.974  1.00  0.00
ATOM   1646  H1' G      52      32.175  11.273  59.102  1.00  0.00
ATOM   1647  N9  G      52      30.260  12.125  58.963  1.00  0.00
ATOM   1648  C8  G      52      29.171  12.327  58.158  1.00  0.00
ATOM   1649  H8  G      52      28.736  11.643  57.445  1.00  0.00
ATOM   1650  N7  G      52      28.583  13.505  58.380  1.00  0.00
ATOM   1651  C5  G      52      29.174  13.951  59.559  1.00  0.00
ATOM   1652  C6  G      52      28.948  15.138  60.342  1.00  0.00
ATOM   1653  O6  G      52      28.155  16.005  60.130  1.00  0.00
ATOM   1654  N1  G      52      29.833  15.325  61.398  1.00  0.00
ATOM   1655  H1  G      52      29.853  16.121  62.020  1.00  0.00
ATOM   1656  C2  G      52      30.755  14.397  61.673  1.00  0.00
ATOM   1657  N2  G      52      31.246  14.505  62.859  1.00  0.00
ATOM   1658  H21 G      52      30.821  15.230  63.419  1.00  0.00
ATOM   1659  H22 G      52      31.874  13.846  63.297  1.00  0.00
ATOM   1660  N3  G      52      31.050  13.246  60.988  1.00  0.00
ATOM   1661  C4  G      52      30.208  13.109  59.946  1.00  0.00
ATOM   1662  C3' G      52      29.918   8.981  59.190  1.00  0.00
ATOM   1663  H3' G      52      28.954   9.459  59.016  1.00  0.00
ATOM   1664  C2' G      52      30.712   9.945  60.038  1.00  0.00
ATOM   1665  H2' G      52      29.962  10.378  60.699  1.00  0.00
ATOM   1666  O2' G      52      31.866   9.356  60.584  1.00  0.00
ATOM   1667 HO2' G      52      31.945   9.903  61.369  1.00  0.00
ATOM   1668  O3' G      52      29.882   7.646  59.782  1.00  0.00
ATOM   1669  P   A      53      28.651   7.230  60.658  1.00  0.00
ATOM   1670  OP1 A      53      28.938   5.811  61.092  1.00  0.00
ATOM   1671  OP2 A      53      27.431   7.519  59.827  1.00  0.00
ATOM   1672  O5' A      53      28.608   8.140  61.852  1.00  0.00
ATOM   1673  C5' A      53      29.596   8.117  62.912  1.00  0.00
ATOM   1674  H5' A      53      30.623   8.068  62.549  1.00  0.00
ATOM   1675 H5'' A      53      29.579   7.202  63.503  1.00  0.00
ATOM   1676  C4' A      53      29.486   9.378  63.751  1.00  0.00
ATOM   1677  H4' A      53      30.320   9.353  64.453  1.00  0.00
ATOM   1678  O4' A      53      29.527  10.577  62.976  1.00  0.00
ATOM   1679  C1' A      53      28.624  11.459  63.689  1.00  0.00
ATOM   1680  H1' A      53      29.032  12.402  64.052  1.00  0.00
ATOM   1681  N9  A      53      27.624  11.815  62.645  1.00  0.00
ATOM   1682  C8  A      53      27.287  11.151  61.551  1.00  0.00
ATOM   1683  H8  A      53      27.546  10.120  61.359  1.00  0.00
ATOM   1684  N7  A      53      26.442  11.804  60.770  1.00  0.00
ATOM   1685  C5  A      53      26.342  13.067  61.346  1.00  0.00
ATOM   1686  C6  A      53      25.726  14.314  61.066  1.00  0.00
ATOM   1687  N6  A      53      25.073  14.652  59.952  1.00  0.00
ATOM   1688  H61 A      53      24.890  13.962  59.237  1.00  0.00
ATOM   1689  H62 A      53      24.652  15.568  59.894  1.00  0.00
ATOM   1690  N1  A      53      25.710  15.296  61.998  1.00  0.00
ATOM   1691  C2  A      53      26.381  15.147  63.164  1.00  0.00
ATOM   1692  H2  A      53      26.533  15.972  63.845  1.00  0.00
ATOM   1693  N3  A      53      27.010  14.035  63.513  1.00  0.00
ATOM   1694  C4  A      53      26.978  13.034  62.610  1.00  0.00
ATOM   1695  C3' A      53      28.174   9.303  64.471  1.00  0.00
ATOM   1696  H3' A      53      27.378   9.047  63.771  1.00  0.00
ATOM   1697  C2' A      53      28.026  10.766  64.852  1.00  0.00
ATOM   1698  H2' A      53      26.976  10.997  65.027  1.00  0.00
ATOM   1699  O2' A      53      28.884  11.062  65.937  1.00  0.00
ATOM   1700 HO2' A      53      28.726  10.442  66.653  1.00  0.00
ATOM   1701  O3' A      53      28.206   8.350  65.515  1.00  0.00
ATOM   1702  P   C      54      26.843   8.059  66.388  1.00  0.00
ATOM   1703  OP1 C      54      26.957   6.720  66.975  1.00  0.00
ATOM   1704  OP2 C      54      25.723   8.407  65.482  1.00  0.00
ATOM   1705  O5' C      54      26.791   9.101  67.530  1.00  0.00
ATOM   1706  C5' C      54      25.899   9.078  68.649  1.00  0.00
ATOM   1707  H5' C      54      26.063   8.156  69.207  1.00  0.00
ATOM   1708 H5'' C      54      24.881   8.993  68.269  1.00  0.00
ATOM   1709  C4' C      54      26.054  10.240  69.627  1.00  0.00
ATOM   1710  H4' C      54      25.246  10.107  70.346  1.00  0.00
ATOM   1711  O4' C      54      27.338  10.065  70.185  1.00  0.00
ATOM   1712  C1' C      54      28.109  11.167  69.956  1.00  0.00
ATOM   1713  H1' C      54      28.563  11.603  70.846  1.00  0.00
ATOM   1714  N1  C      54      29.311  10.930  69.115  1.00  0.00
ATOM   1715  C6  C      54      29.694   9.692  68.723  1.00  0.00
ATOM   1716  H6  C      54      29.027   8.844  68.755  1.00  0.00
ATOM   1717  C5  C      54      30.881   9.527  68.067  1.00  0.00
ATOM   1718  H5  C      54      31.208   8.528  67.818  1.00  0.00
ATOM   1719  C4  C      54      31.620  10.721  67.728  1.00  0.00
ATOM   1720  N4  C      54      32.675  10.538  67.080  1.00  0.00
ATOM   1721  H41 C      54      33.210  11.342  66.784  1.00  0.00
ATOM   1722  H42 C      54      33.168   9.657  67.055  1.00  0.00
ATOM   1723  N3  C      54      31.276  11.901  68.126  1.00  0.00
ATOM   1724  C2  C      54      30.214  11.985  68.932  1.00  0.00
ATOM   1725  O2  C      54      30.016  13.115  69.456  1.00  0.00
ATOM   1726  C3' C      54      25.981  11.594  68.931  1.00  0.00
ATOM   1727  H3' C      54      26.013  11.406  67.858  1.00  0.00
ATOM   1728  C2' C      54      27.261  12.308  69.396  1.00  0.00
ATOM   1729  H2' C      54      27.686  12.963  68.635  1.00  0.00
ATOM   1730  O2' C      54      26.902  13.075  70.580  1.00  0.00
ATOM   1731 HO2' C      54      26.598  13.968  70.400  1.00  0.00
ATOM   1732  O3' C      54      24.803  12.429  69.271  1.00  0.00
ATOM   1733  P   U      55      23.459  12.219  68.539  1.00  0.00
ATOM   1734  OP1 U      55      22.460  13.220  69.078  1.00  0.00
ATOM   1735  OP2 U      55      23.141  10.810  68.518  1.00  0.00
ATOM   1736  O5' U      55      23.736  12.601  67.067  1.00  0.00
ATOM   1737  C5' U      55      24.203  13.918  66.807  1.00  0.00
ATOM   1738  H5' U      55      25.276  13.886  66.618  1.00  0.00
ATOM   1739 H5'' U      55      23.974  14.520  67.686  1.00  0.00
ATOM   1740  C4' U      55      23.517  14.520  65.595  1.00  0.00
ATOM   1741  H4' U      55      23.821  15.565  65.533  1.00  0.00
ATOM   1742  O4' U      55      24.043  13.726  64.473  1.00  0.00
ATOM   1743  C1' U      55      22.950  13.490  63.612  1.00  0.00
ATOM   1744  H1' U      55      22.926  14.321  62.907  1.00  0.00
ATOM   1745  N1  U      55      23.103  12.221  62.852  1.00  0.00
ATOM   1746  C6  U      55      23.733  11.157  63.372  1.00  0.00
ATOM   1747  H6  U      55      24.030  11.171  64.410  1.00  0.00
ATOM   1748  C5  U      55      23.904  10.011  62.656  1.00  0.00
ATOM   1749  H5  U      55      24.329   9.104  63.061  1.00  0.00
ATOM   1750  C4  U      55      23.337   9.906  61.301  1.00  0.00
ATOM   1751  O4  U      55      23.390   8.893  60.687  1.00  0.00
ATOM   1752  N3  U      55      22.919  11.059  60.759  1.00  0.00
ATOM   1753  H3  U      55      22.318  11.052  59.947  1.00  0.00
ATOM   1754  C2  U      55      22.733  12.213  61.524  1.00  0.00
ATOM   1755  O2  U      55      22.321  13.184  60.900  1.00  0.00
ATOM   1756  C3' U      55      21.950  14.493  65.580  1.00  0.00
ATOM   1757  H3' U      55      21.429  14.311  66.520  1.00  0.00
ATOM   1758  C2' U      55      21.765  13.417  64.532  1.00  0.00
ATOM   1759  H2' U      55      21.783  12.440  65.015  1.00  0.00
ATOM   1760  O2' U      55      20.571  13.617  63.815  1.00  0.00
ATOM   1761 HO2' U      55      20.260  14.500  64.029  1.00  0.00
ATOM   1762  O3' U      55      21.466  15.756  65.136  1.00  0.00
ATOM   1763  P   U      56      21.487  17.059  66.187  1.00  0.00
ATOM   1764  OP1 U      56      22.293  16.785  67.394  1.00  0.00
ATOM   1765  OP2 U      56      20.066  17.469  66.409  1.00  0.00
ATOM   1766  O5' U      56      22.224  18.147  65.260  1.00  0.00
ATOM   1767  C5' U      56      23.633  18.228  65.272  1.00  0.00
ATOM   1768  H5' U      56      24.120  17.475  65.892  1.00  0.00
ATOM   1769 H5'' U      56      23.900  19.142  65.801  1.00  0.00
ATOM   1770  C4' U      56      24.186  18.131  63.911  1.00  0.00
ATOM   1771  H4' U      56      25.226  17.805  63.933  1.00  0.00
ATOM   1772  O4' U      56      23.595  17.064  63.216  1.00  0.00
ATOM   1773  C1' U      56      23.327  17.390  61.854  1.00  0.00
ATOM   1774  H1' U      56      24.225  17.098  61.309  1.00  0.00
ATOM   1775  N1  U      56      22.049  16.793  61.432  1.00  0.00
ATOM   1776  C6  U      56      20.956  16.766  62.305  1.00  0.00
ATOM   1777  H6  U      56      20.976  17.248  63.272  1.00  0.00
ATOM   1778  C5  U      56      19.747  16.288  61.911  1.00  0.00
ATOM   1779  H5  U      56      18.916  16.388  62.593  1.00  0.00
ATOM   1780  C4  U      56      19.627  15.791  60.564  1.00  0.00
ATOM   1781  O4  U      56      18.559  15.385  60.048  1.00  0.00
ATOM   1782  N3  U      56      20.699  15.895  59.744  1.00  0.00
ATOM   1783  H3  U      56      20.502  15.831  58.755  1.00  0.00
ATOM   1784  C2  U      56      21.988  16.373  60.093  1.00  0.00
ATOM   1785  O2  U      56      22.931  16.459  59.311  1.00  0.00
ATOM   1786  C3' U      56      24.100  19.298  62.972  1.00  0.00
ATOM   1787  H3' U      56      23.795  20.221  63.466  1.00  0.00
ATOM   1788  C2' U      56      23.166  18.953  61.819  1.00  0.00
ATOM   1789  H2' U      56      22.193  19.234  62.224  1.00  0.00
ATOM   1790  O2' U      56      23.363  19.599  60.621  1.00  0.00
ATOM   1791 HO2' U      56      24.034  20.255  60.825  1.00  0.00
ATOM   1792  O3' U      56      25.401  19.591  62.480  1.00  0.00
ATOM   1793  P   U      57      25.893  21.067  62.086  1.00  0.00
ATOM   1794  OP1 U      57      24.826  21.655  61.258  1.00  0.00
ATOM   1795  OP2 U      57      27.251  21.057  61.544  1.00  0.00
ATOM   1796  O5' U      57      25.888  21.748  63.510  1.00  0.00
ATOM   1797  C5' U      57      26.398  23.063  63.733  1.00  0.00
ATOM   1798  H5' U      57      25.808  23.722  63.096  1.00  0.00
ATOM   1799 H5'' U      57      27.408  23.249  63.368  1.00  0.00
ATOM   1800  C4' U      57      26.435  23.407  65.231  1.00  0.00
ATOM   1801  H4' U      57      27.077  24.287  65.278  1.00  0.00
ATOM   1802  O4' U      57      25.104  23.887  65.540  1.00  0.00
ATOM   1803  C1' U      57      24.417  22.979  66.360  1.00  0.00
ATOM   1804  H1' U      57      23.856  23.513  67.127  1.00  0.00
ATOM   1805  N1  U      57      23.369  22.172  65.643  1.00  0.00
ATOM   1806  C6  U      57      23.001  22.587  64.377  1.00  0.00
ATOM   1807  H6  U      57      23.576  23.313  63.822  1.00  0.00
ATOM   1808  C5  U      57      21.924  22.066  63.752  1.00  0.00
ATOM   1809  H5  U      57      21.695  22.434  62.763  1.00  0.00
ATOM   1810  C4  U      57      21.146  21.075  64.402  1.00  0.00
ATOM   1811  O4  U      57      20.264  20.490  63.843  1.00  0.00
ATOM   1812  N3  U      57      21.441  20.782  65.701  1.00  0.00
ATOM   1813  H3  U      57      20.818  20.281  66.318  1.00  0.00
ATOM   1814  C2  U      57      22.524  21.311  66.380  1.00  0.00
ATOM   1815  O2  U      57      22.533  21.315  67.597  1.00  0.00
ATOM   1816  C3' U      57      26.834  22.373  66.326  1.00  0.00
ATOM   1817  H3' U      57      27.358  21.547  65.844  1.00  0.00
ATOM   1818  C2' U      57      25.459  22.116  67.015  1.00  0.00
ATOM   1819  H2' U      57      25.104  21.099  66.846  1.00  0.00
ATOM   1820  O2' U      57      25.649  22.364  68.345  1.00  0.00
ATOM   1821 HO2' U      57      26.495  22.816  68.305  1.00  0.00
ATOM   1822  O3' U      57      27.720  23.043  67.216  1.00  0.00
ATOM   1823  P   C      58      29.289  23.247  66.828  1.00  0.00
ATOM   1824  OP1 C      58      29.841  24.195  67.775  1.00  0.00
ATOM   1825  OP2 C      58      29.409  23.473  65.385  1.00  0.00
ATOM   1826  O5' C      58      30.024  21.824  67.084  1.00  0.00
ATOM   1827  C5' C      58      30.260  21.316  68.434  1.00  0.00
ATOM   1828  H5' C      58      29.339  21.249  69.013  1.00  0.00
ATOM   1829 H5'' C      58      30.951  21.992  68.939  1.00  0.00
ATOM   1830  C4' C      58      30.921  19.996  68.341  1.00  0.00
ATOM   1831  H4' C      58      31.342  19.697  69.301  1.00  0.00
ATOM   1832  O4' C      58      29.957  18.985  67.953  1.00  0.00
ATOM   1833  C1' C      58      30.582  17.994  67.160  1.00  0.00
ATOM   1834  H1' C      58      30.423  16.997  67.571  1.00  0.00
ATOM   1835  N1  C      58      29.948  18.024  65.771  1.00  0.00
ATOM   1836  C6  C      58      29.253  19.092  65.260  1.00  0.00
ATOM   1837  H6  C      58      29.230  19.946  65.922  1.00  0.00
ATOM   1838  C5  C      58      28.595  19.144  64.111  1.00  0.00
ATOM   1839  H5  C      58      28.164  20.069  63.757  1.00  0.00
ATOM   1840  C4  C      58      28.620  17.949  63.410  1.00  0.00
ATOM   1841  N4  C      58      28.022  17.850  62.307  1.00  0.00
ATOM   1842  H41 C      58      27.623  18.712  61.965  1.00  0.00
ATOM   1843  H42 C      58      27.973  16.927  61.898  1.00  0.00
ATOM   1844  N3  C      58      29.289  16.871  63.778  1.00  0.00
ATOM   1845  C2  C      58      30.010  16.944  64.932  1.00  0.00
ATOM   1846  O2  C      58      30.692  15.955  65.213  1.00  0.00
ATOM   1847  C3' C      58      32.005  19.788  67.314  1.00  0.00
ATOM   1848  H3' C      58      31.634  20.231  66.390  1.00  0.00
ATOM   1849  C2' C      58      32.019  18.260  67.147  1.00  0.00
ATOM   1850  H2' C      58      32.457  18.012  66.180  1.00  0.00
ATOM   1851  O2' C      58      32.750  17.527  68.169  1.00  0.00
ATOM   1852 HO2' C      58      33.394  18.135  68.539  1.00  0.00
ATOM   1853  O3' C      58      33.227  20.394  67.700  1.00  0.00
ATOM   1854  P   C      59      34.239  20.828  66.574  1.00  0.00
ATOM   1855  OP1 C      59      35.423  21.406  67.225  1.00  0.00
ATOM   1856  OP2 C      59      33.357  21.728  65.697  1.00  0.00
ATOM   1857  O5' C      59      34.652  19.587  65.798  1.00  0.00
ATOM   1858  C5' C      59      35.589  18.689  66.413  1.00  0.00
ATOM   1859  H5' C      59      35.163  18.177  67.277  1.00  0.00
ATOM   1860 H5'' C      59      36.490  19.175  66.786  1.00  0.00
ATOM   1861  C4' C      59      35.961  17.642  65.326  1.00  0.00
ATOM   1862  H4' C      59      36.702  16.991  65.791  1.00  0.00
ATOM   1863  O4' C      59      34.900  16.723  64.978  1.00  0.00
ATOM   1864  C1' C      59      34.967  16.474  63.608  1.00  0.00
ATOM   1865  H1' C      59      35.109  15.394  63.589  1.00  0.00
ATOM   1866  N1  C      59      33.778  16.889  62.868  1.00  0.00
ATOM   1867  C6  C      59      33.034  17.976  63.304  1.00  0.00
ATOM   1868  H6  C      59      33.265  18.506  64.217  1.00  0.00
ATOM   1869  C5  C      59      32.092  18.458  62.531  1.00  0.00
ATOM   1870  H5  C      59      31.609  19.357  62.886  1.00  0.00
ATOM   1871  C4  C      59      31.889  17.849  61.209  1.00  0.00
ATOM   1872  N4  C      59      30.929  18.373  60.541  1.00  0.00
ATOM   1873  H41 C      59      30.697  18.161  59.582  1.00  0.00
ATOM   1874  H42 C      59      30.343  18.987  61.090  1.00  0.00
ATOM   1875  N3  C      59      32.609  16.777  60.819  1.00  0.00
ATOM   1876  C2  C      59      33.518  16.268  61.668  1.00  0.00
ATOM   1877  O2  C      59      34.149  15.266  61.303  1.00  0.00
ATOM   1878  C3' C      59      36.373  18.290  63.985  1.00  0.00
ATOM   1879  H3' C      59      35.721  19.084  63.621  1.00  0.00
ATOM   1880  C2' C      59      36.238  17.060  63.093  1.00  0.00
ATOM   1881  H2' C      59      36.224  17.391  62.054  1.00  0.00
ATOM   1882  O2' C      59      37.417  16.126  63.190  1.00  0.00
ATOM   1883 HO2' C      59      37.315  15.453  62.514  1.00  0.00
ATOM   1884  O3' C      59      37.763  18.760  63.988  1.00  0.00
ATOM   1885  P   A      60      38.304  19.862  62.903  1.00  0.00
ATOM   1886  OP1 A      60      39.737  20.224  63.234  1.00  0.00
ATOM   1887  OP2 A      60      37.299  20.967  62.814  1.00  0.00
ATOM   1888  O5' A      60      38.246  19.241  61.475  1.00  0.00
ATOM   1889  C5' A      60      39.124  18.226  61.212  1.00  0.00
ATOM   1890  H5' A      60      38.854  17.269  61.658  1.00  0.00
ATOM   1891 H5'' A      60      40.132  18.507  61.518  1.00  0.00
ATOM   1892  C4' A      60      38.960  17.844  59.695  1.00  0.00
ATOM   1893  H4' A      60      39.779  17.155  59.488  1.00  0.00
ATOM   1894  O4' A      60      37.758  17.099  59.528  1.00  0.00
ATOM   1895  C1' A      60      37.198  17.515  58.300  1.00  0.00
ATOM   1896  H1' A      60      37.010  16.679  57.626  1.00  0.00
ATOM   1897  N9  A      60      36.009  18.358  58.457  1.00  0.00
ATOM   1898  C8  A      60      35.678  19.423  59.245  1.00  0.00
ATOM   1899  H8  A      60      36.335  19.700  60.056  1.00  0.00
ATOM   1900  N7  A      60      34.444  19.722  59.273  1.00  0.00
ATOM   1901  C5  A      60      33.927  19.000  58.136  1.00  0.00
ATOM   1902  C6  A      60      32.697  18.984  57.397  1.00  0.00
ATOM   1903  N6  A      60      31.608  19.764  57.711  1.00  0.00
ATOM   1904  H61 A      60      31.639  20.338  58.541  1.00  0.00
ATOM   1905  H62 A      60      30.856  19.815  57.038  1.00  0.00
ATOM   1906  N1  A      60      32.559  18.224  56.322  1.00  0.00
ATOM   1907  C2  A      60      33.609  17.518  55.881  1.00  0.00
ATOM   1908  H2  A      60      33.521  16.916  54.989  1.00  0.00
ATOM   1909  N3  A      60      34.831  17.612  56.457  1.00  0.00
ATOM   1910  C4  A      60      34.929  18.333  57.587  1.00  0.00
ATOM   1911  C3' A      60      39.000  18.968  58.604  1.00  0.00
ATOM   1912  H3' A      60      38.467  19.808  59.049  1.00  0.00
ATOM   1913  C2' A      60      38.149  18.396  57.482  1.00  0.00
ATOM   1914  H2' A      60      37.538  19.136  56.964  1.00  0.00
ATOM   1915  O2' A      60      38.845  17.416  56.738  1.00  0.00
ATOM   1916 HO2' A      60      39.752  17.694  56.593  1.00  0.00
ATOM   1917  O3' A      60      40.330  19.269  58.193  1.00  0.00
ATOM   1918  P   C      61      40.589  20.673  57.553  1.00  0.00
ATOM   1919  OP1 C      61      42.029  20.741  57.276  1.00  0.00
ATOM   1920  OP2 C      61      39.938  21.638  58.442  1.00  0.00
ATOM   1921  O5' C      61      39.719  20.629  56.197  1.00  0.00
ATOM   1922  C5' C      61      40.175  19.944  55.038  1.00  0.00
ATOM   1923  H5' C      61      40.488  18.929  55.284  1.00  0.00
ATOM   1924 H5'' C      61      41.080  20.431  54.674  1.00  0.00
ATOM   1925  C4' C      61      39.016  19.835  53.977  1.00  0.00
ATOM   1926  H4' C      61      39.251  19.038  53.271  1.00  0.00
ATOM   1927  O4' C      61      37.716  19.494  54.512  1.00  0.00
ATOM   1928  C1' C      61      36.711  19.896  53.637  1.00  0.00
ATOM   1929  H1' C      61      36.367  19.060  53.029  1.00  0.00
ATOM   1930  N1  C      61      35.673  20.671  54.414  1.00  0.00
ATOM   1931  C6  C      61      35.857  21.184  55.710  1.00  0.00
ATOM   1932  H6  C      61      36.862  21.124  56.099  1.00  0.00
ATOM   1933  C5  C      61      34.860  21.810  56.404  1.00  0.00
ATOM   1934  H5  C      61      35.067  22.227  57.379  1.00  0.00
ATOM   1935  C4  C      61      33.646  22.092  55.723  1.00  0.00
ATOM   1936  N4  C      61      32.633  22.568  56.467  1.00  0.00
ATOM   1937  H41 C      61      31.733  22.732  56.038  1.00  0.00
ATOM   1938  H42 C      61      32.814  22.859  57.417  1.00  0.00
ATOM   1939  N3  C      61      33.451  21.657  54.515  1.00  0.00
ATOM   1940  C2  C      61      34.435  21.032  53.818  1.00  0.00
ATOM   1941  O2  C      61      34.254  20.854  52.616  1.00  0.00
ATOM   1942  C3' C      61      38.672  21.094  53.215  1.00  0.00
ATOM   1943  H3' C      61      38.632  21.864  53.986  1.00  0.00
ATOM   1944  C2' C      61      37.300  20.972  52.630  1.00  0.00
ATOM   1945  H2' C      61      36.848  21.963  52.660  1.00  0.00
ATOM   1946  O2' C      61      37.160  20.452  51.313  1.00  0.00
ATOM   1947 HO2' C      61      36.508  20.982  50.848  1.00  0.00
ATOM   1948  O3' C      61      39.747  21.462  52.292  1.00  0.00
ATOM   1949  P   U      62      39.770  22.992  51.737  1.00  0.00
ATOM   1950  OP1 U      62      40.927  23.120  50.872  1.00  0.00
ATOM   1951  OP2 U      62      39.590  23.936  52.873  1.00  0.00
ATOM   1952  O5' U      62      38.475  23.241  50.833  1.00  0.00
ATOM   1953  C5' U      62      38.396  22.836  49.467  1.00  0.00
ATOM   1954  H5' U      62      38.661  21.786  49.341  1.00  0.00
ATOM   1955 H5'' U      62      39.073  23.457  48.879  1.00  0.00
ATOM   1956  C4' U      62      36.967  22.981  48.852  1.00  0.00
ATOM   1957  H4' U      62      36.893  22.424  47.918  1.00  0.00
ATOM   1958  O4' U      62      35.977  22.567  49.764  1.00  0.00
ATOM   1959  C1' U      62      34.726  23.294  49.639  1.00  0.00
ATOM   1960  H1' U      62      33.895  22.603  49.501  1.00  0.00
ATOM   1961  N1  U      62      34.385  24.059  50.880  1.00  0.00
ATOM   1962  C6  U      62      35.313  24.229  51.896  1.00  0.00
ATOM   1963  H6  U      62      36.379  24.133  51.752  1.00  0.00
ATOM   1964  C5  U      62      35.004  24.786  53.085  1.00  0.00
ATOM   1965  H5  U      62      35.718  24.948  53.879  1.00  0.00
ATOM   1966  C4  U      62      33.633  25.093  53.429  1.00  0.00
ATOM   1967  O4  U      62      33.238  25.676  54.420  1.00  0.00
ATOM   1968  N3  U      62      32.688  24.989  52.397  1.00  0.00
ATOM   1969  H3  U      62      31.821  25.488  52.532  1.00  0.00
ATOM   1970  C2  U      62      33.064  24.551  51.109  1.00  0.00
ATOM   1971  O2  U      62      32.180  24.650  50.192  1.00  0.00
ATOM   1972  C3' U      62      36.555  24.440  48.552  1.00  0.00
ATOM   1973  H3' U      62      36.791  25.009  49.451  1.00  0.00
ATOM   1974  C2' U      62      34.995  24.232  48.478  1.00  0.00
ATOM   1975  H2' U      62      34.416  25.141  48.645  1.00  0.00
ATOM   1976  O2' U      62      34.479  23.610  47.301  1.00  0.00
ATOM   1977 HO2' U      62      34.969  23.922  46.537  1.00  0.00
ATOM   1978  O3' U      62      37.165  25.007  47.432  1.00  0.00
ATOM   1979  P   G      63      37.454  26.554  47.428  1.00  0.00
ATOM   1980  OP1 G      63      37.998  26.975  46.096  1.00  0.00
ATOM   1981  OP2 G      63      38.281  26.893  48.604  1.00  0.00
ATOM   1982  O5' G      63      36.011  27.190  47.634  1.00  0.00
ATOM   1983  C5' G      63      35.093  27.228  46.620  1.00  0.00
ATOM   1984  H5' G      63      35.016  26.167  46.382  1.00  0.00
ATOM   1985 H5'' G      63      35.580  27.772  45.811  1.00  0.00
ATOM   1986  C4' G      63      33.685  27.850  46.938  1.00  0.00
ATOM   1987  H4' G      63      33.030  27.721  46.077  1.00  0.00
ATOM   1988  O4' G      63      33.010  27.267  48.178  1.00  0.00
ATOM   1989  C1' G      63      32.394  28.244  48.969  1.00  0.00
ATOM   1990  H1' G      63      31.342  28.012  49.129  1.00  0.00
ATOM   1991  N9  G      63      32.939  28.451  50.324  1.00  0.00
ATOM   1992  C8  G      63      34.158  28.201  50.948  1.00  0.00
ATOM   1993  H8  G      63      34.965  27.789  50.360  1.00  0.00
ATOM   1994  N7  G      63      34.218  28.436  52.226  1.00  0.00
ATOM   1995  C5  G      63      32.938  28.804  52.530  1.00  0.00
ATOM   1996  C6  G      63      32.250  29.123  53.756  1.00  0.00
ATOM   1997  O6  G      63      32.694  29.114  54.916  1.00  0.00
ATOM   1998  N1  G      63      30.959  29.390  53.625  1.00  0.00
ATOM   1999  H1  G      63      30.484  29.546  54.503  1.00  0.00
ATOM   2000  C2  G      63      30.254  29.342  52.510  1.00  0.00
ATOM   2001  N2  G      63      29.049  29.827  52.491  1.00  0.00
ATOM   2002  H21 G      63      28.668  30.321  53.285  1.00  0.00
ATOM   2003  H22 G      63      28.777  30.088  51.554  1.00  0.00
ATOM   2004  N3  G      63      30.775  28.978  51.301  1.00  0.00
ATOM   2005  C4  G      63      32.126  28.739  51.412  1.00  0.00
ATOM   2006  C3' G      63      33.766  29.321  47.353  1.00  0.00
ATOM   2007  H3' G      63      34.628  29.493  47.997  1.00  0.00
ATOM   2008  C2' G      63      32.423  29.488  48.098  1.00  0.00
ATOM   2009  H2' G      63      32.500  30.372  48.731  1.00  0.00
ATOM   2010  O2' G      63      31.274  29.575  47.214  1.00  0.00
ATOM   2011 HO2' G      63      31.582  29.693  46.313  1.00  0.00
ATOM   2012  O3' G      63      33.928  30.256  46.249  1.00  0.00
ATOM   2013  P   A      64      34.674  31.612  46.509  1.00  0.00
ATOM   2014  OP1 A      64      34.641  32.386  45.259  1.00  0.00
ATOM   2015  OP2 A      64      36.021  31.429  47.052  1.00  0.00
ATOM   2016  O5' A      64      33.804  32.378  47.591  1.00  0.00
ATOM   2017  C5' A      64      32.559  32.968  47.214  1.00  0.00
ATOM   2018  H5' A      64      31.886  32.251  46.744  1.00  0.00
ATOM   2019 H5'' A      64      32.723  33.818  46.552  1.00  0.00
ATOM   2020  C4' A      64      31.730  33.426  48.530  1.00  0.00
ATOM   2021  H4' A      64      30.684  33.579  48.265  1.00  0.00
ATOM   2022  O4' A      64      31.566  32.465  49.606  1.00  0.00
ATOM   2023  C1' A      64      31.123  33.189  50.765  1.00  0.00
ATOM   2024  H1' A      64      30.064  32.948  50.855  1.00  0.00
ATOM   2025  N9  A      64      31.935  32.711  51.878  1.00  0.00
ATOM   2026  C8  A      64      33.252  32.316  51.869  1.00  0.00
ATOM   2027  H8  A      64      33.806  32.294  50.942  1.00  0.00
ATOM   2028  N7  A      64      33.709  32.046  53.047  1.00  0.00
ATOM   2029  C5  A      64      32.710  32.346  53.900  1.00  0.00
ATOM   2030  C6  A      64      32.555  32.299  55.291  1.00  0.00
ATOM   2031  N6  A      64      33.550  31.969  56.176  1.00  0.00
ATOM   2032  H61 A      64      33.199  31.798  57.107  1.00  0.00
ATOM   2033  H62 A      64      34.404  31.655  55.737  1.00  0.00
ATOM   2034  N1  A      64      31.360  32.585  55.804  1.00  0.00
ATOM   2035  C2  A      64      30.413  33.052  55.025  1.00  0.00
ATOM   2036  H2  A      64      29.466  33.222  55.516  1.00  0.00
ATOM   2037  N3  A      64      30.397  33.180  53.688  1.00  0.00
ATOM   2038  C4  A      64      31.582  32.746  53.219  1.00  0.00
ATOM   2039  C3' A      64      32.343  34.669  49.292  1.00  0.00
ATOM   2040  H3' A      64      33.382  34.389  49.466  1.00  0.00
ATOM   2041  C2' A      64      31.458  34.699  50.557  1.00  0.00
ATOM   2042  H2' A      64      31.980  35.194  51.377  1.00  0.00
ATOM   2043  O2' A      64      30.133  35.229  50.333  1.00  0.00
ATOM   2044 HO2' A      64      30.197  36.184  50.403  1.00  0.00
ATOM   2045  O3' A      64      32.287  35.861  48.541  1.00  0.00
ATOM   2046  P   U      65      32.685  37.334  49.189  1.00  0.00
ATOM   2047  OP1 U      65      32.778  38.289  48.048  1.00  0.00
ATOM   2048  OP2 U      65      33.835  37.140  50.120  1.00  0.00
ATOM   2049  O5' U      65      31.395  37.838  50.144  1.00  0.00
ATOM   2050  C5' U      65      30.294  38.501  49.597  1.00  0.00
ATOM   2051  H5' U      65      29.742  37.852  48.917  1.00  0.00
ATOM   2052 H5'' U      65      30.550  39.411  49.055  1.00  0.00
ATOM   2053  C4' U      65      29.293  38.840  50.738  1.00  0.00
ATOM   2054  H4' U      65      28.368  39.142  50.246  1.00  0.00
ATOM   2055  O4' U      65      29.030  37.778  51.658  1.00  0.00
ATOM   2056  C1' U      65      28.777  38.249  52.946  1.00  0.00
ATOM   2057  H1' U      65      27.752  37.984  53.202  1.00  0.00
ATOM   2058  N1  U      65      29.691  37.731  53.954  1.00  0.00
ATOM   2059  C6  U      65      30.743  36.937  53.648  1.00  0.00
ATOM   2060  H6  U      65      30.887  36.623  52.624  1.00  0.00
ATOM   2061  C5  U      65      31.536  36.443  54.579  1.00  0.00
ATOM   2062  H5  U      65      32.379  35.823  54.312  1.00  0.00
ATOM   2063  C4  U      65      31.416  36.828  55.974  1.00  0.00
ATOM   2064  O4  U      65      32.285  36.554  56.799  1.00  0.00
ATOM   2065  N3  U      65      30.390  37.742  56.188  1.00  0.00
ATOM   2066  H3  U      65      30.280  38.087  57.130  1.00  0.00
ATOM   2067  C2  U      65      29.407  38.078  55.289  1.00  0.00
ATOM   2068  O2  U      65      28.423  38.623  55.638  1.00  0.00
ATOM   2069  C3' U      65      29.816  39.873  51.712  1.00  0.00
ATOM   2070  H3' U      65      30.794  39.601  52.109  1.00  0.00
ATOM   2071  C2' U      65      28.958  39.787  52.924  1.00  0.00
ATOM   2072  H2' U      65      29.447  40.230  53.792  1.00  0.00
ATOM   2073  O2' U      65      27.623  40.321  52.924  1.00  0.00
ATOM   2074 HO2' U      65      27.372  40.608  53.805  1.00  0.00
ATOM   2075  O3' U      65      29.791  41.162  51.119  1.00  0.00
ATOM   2076  P   G      66      30.715  42.343  51.651  1.00  0.00
ATOM   2077  OP1 G      66      30.534  43.524  50.808  1.00  0.00
ATOM   2078  OP2 G      66      32.089  41.791  51.667  1.00  0.00
ATOM   2079  O5' G      66      30.343  42.696  53.186  1.00  0.00
ATOM   2080  C5' G      66      29.133  43.336  53.465  1.00  0.00
ATOM   2081  H5' G      66      28.285  42.826  53.009  1.00  0.00
ATOM   2082 H5'' G      66      29.215  44.405  53.267  1.00  0.00
ATOM   2083  C4' G      66      28.873  43.120  55.025  1.00  0.00
ATOM   2084  H4' G      66      27.835  43.433  55.134  1.00  0.00
ATOM   2085  O4' G      66      29.120  41.728  55.406  1.00  0.00
ATOM   2086  C1' G      66      29.755  41.623  56.726  1.00  0.00
ATOM   2087  H1' G      66      29.223  40.983  57.430  1.00  0.00
ATOM   2088  N9  G      66      31.095  41.025  56.474  1.00  0.00
ATOM   2089  C8  G      66      31.625  40.744  55.232  1.00  0.00
ATOM   2090  H8  G      66      31.118  40.819  54.281  1.00  0.00
ATOM   2091  N7  G      66      32.862  40.221  55.324  1.00  0.00
ATOM   2092  C5  G      66      33.105  40.087  56.757  1.00  0.00
ATOM   2093  C6  G      66      34.253  39.619  57.489  1.00  0.00
ATOM   2094  O6  G      66      35.354  39.214  56.983  1.00  0.00
ATOM   2095  N1  G      66      34.067  39.715  58.819  1.00  0.00
ATOM   2096  H1  G      66      34.802  39.345  59.406  1.00  0.00
ATOM   2097  C2  G      66      32.914  40.140  59.386  1.00  0.00
ATOM   2098  N2  G      66      32.899  40.035  60.665  1.00  0.00
ATOM   2099  H21 G      66      33.793  40.139  61.124  1.00  0.00
ATOM   2100  H22 G      66      32.145  40.260  61.298  1.00  0.00
ATOM   2101  N3  G      66      31.815  40.595  58.809  1.00  0.00
ATOM   2102  C4  G      66      31.993  40.607  57.429  1.00  0.00
ATOM   2103  C3' G      66      29.871  43.913  55.928  1.00  0.00
ATOM   2104  H3' G      66      30.862  44.023  55.488  1.00  0.00
ATOM   2105  C2' G      66      30.047  43.084  57.210  1.00  0.00
ATOM   2106  H2' G      66      30.995  43.267  57.715  1.00  0.00
ATOM   2107  O2' G      66      28.973  43.294  58.119  1.00  0.00
ATOM   2108 HO2' G      66      28.811  44.201  58.389  1.00  0.00
ATOM   2109  O3' G      66      29.365  45.236  56.068  1.00  0.00
ATOM   2110  P   U      67      29.903  46.390  57.082  1.00  0.00
ATOM   2111  OP1 U      67      29.064  46.141  58.250  1.00  0.00
ATOM   2112  OP2 U      67      29.804  47.697  56.412  1.00  0.00
ATOM   2113  O5' U      67      31.441  46.103  57.537  1.00  0.00
ATOM   2114  C5' U      67      31.842  46.051  58.919  1.00  0.00
ATOM   2115  H5' U      67      31.193  45.353  59.448  1.00  0.00
ATOM   2116 H5'' U      67      31.564  46.978  59.422  1.00  0.00
ATOM   2117  C4' U      67      33.212  45.490  59.253  1.00  0.00
ATOM   2118  H4' U      67      33.459  45.551  60.313  1.00  0.00
ATOM   2119  O4' U      67      33.434  44.149  58.787  1.00  0.00
ATOM   2120  C1' U      67      34.760  43.984  58.278  1.00  0.00
ATOM   2121  H1' U      67      35.276  43.228  58.870  1.00  0.00
ATOM   2122  N1  U      67      34.814  43.596  56.834  1.00  0.00
ATOM   2123  C6  U      67      33.800  43.925  55.938  1.00  0.00
ATOM   2124  H6  U      67      33.106  44.720  56.166  1.00  0.00
ATOM   2125  C5  U      67      33.673  43.343  54.710  1.00  0.00
ATOM   2126  H5  U      67      32.877  43.620  54.035  1.00  0.00
ATOM   2127  C4  U      67      34.696  42.400  54.254  1.00  0.00
ATOM   2128  O4  U      67      34.626  41.914  53.137  1.00  0.00
ATOM   2129  N3  U      67      35.758  42.309  55.119  1.00  0.00
ATOM   2130  H3  U      67      36.418  41.598  54.838  1.00  0.00
ATOM   2131  C2  U      67      35.898  42.830  56.383  1.00  0.00
ATOM   2132  O2  U      67      36.874  42.566  57.066  1.00  0.00
ATOM   2133  C3' U      67      34.353  46.286  58.616  1.00  0.00
ATOM   2134  H3' U      67      33.919  46.481  57.636  1.00  0.00
ATOM   2135  C2' U      67      35.474  45.264  58.568  1.00  0.00
ATOM   2136  H2' U      67      36.273  45.441  57.849  1.00  0.00
ATOM   2137  O2' U      67      35.973  45.110  59.884  1.00  0.00
ATOM   2138 HO2' U      67      36.529  45.872  60.065  1.00  0.00
ATOM   2139  O3' U      67      34.698  47.428  59.406  1.00  0.00
ATOM   2140  P   C      68      34.577  48.862  58.798  1.00  0.00
ATOM   2141  OP1 C      68      35.024  49.852  59.802  1.00  0.00
ATOM   2142  OP2 C      68      33.136  49.032  58.399  1.00  0.00
ATOM   2143  O5' C      68      35.540  48.843  57.559  1.00  0.00
ATOM   2144  C5' C      68      36.927  48.601  57.593  1.00  0.00
ATOM   2145  H5' C      68      37.093  47.868  58.382  1.00  0.00
ATOM   2146 H5'' C      68      37.498  49.511  57.780  1.00  0.00
ATOM   2147  C4' C      68      37.314  48.052  56.248  1.00  0.00
ATOM   2148  H4' C      68      38.363  47.761  56.304  1.00  0.00
ATOM   2149  O4' C      68      36.617  46.911  55.962  1.00  0.00
ATOM   2150  C1' C      68      36.557  46.704  54.522  1.00  0.00
ATOM   2151  H1' C      68      37.089  45.777  54.310  1.00  0.00
ATOM   2152  N1  C      68      35.160  46.553  53.860  1.00  0.00
ATOM   2153  C6  C      68      34.080  47.182  54.447  1.00  0.00
ATOM   2154  H6  C      68      34.294  47.796  55.309  1.00  0.00
ATOM   2155  C5  C      68      32.819  46.982  53.983  1.00  0.00
ATOM   2156  H5  C      68      31.980  47.456  54.471  1.00  0.00
ATOM   2157  C4  C      68      32.651  46.062  52.902  1.00  0.00
ATOM   2158  N4  C      68      31.418  45.696  52.482  1.00  0.00
ATOM   2159  H41 C      68      31.380  44.992  51.760  1.00  0.00
ATOM   2160  H42 C      68      30.633  46.013  53.034  1.00  0.00
ATOM   2161  N3  C      68      33.621  45.373  52.395  1.00  0.00
ATOM   2162  C2  C      68      34.885  45.572  52.871  1.00  0.00
ATOM   2163  O2  C      68      35.736  44.763  52.484  1.00  0.00
ATOM   2164  C3' C      68      37.206  48.997  55.005  1.00  0.00
ATOM   2165  H3' C      68      36.197  49.407  55.056  1.00  0.00
ATOM   2166  C2' C      68      37.297  47.903  53.882  1.00  0.00
ATOM   2167  H2' C      68      36.897  48.211  52.915  1.00  0.00
ATOM   2168  O2' C      68      38.689  47.604  53.743  1.00  0.00
ATOM   2169 HO2' C      68      39.122  48.196  53.123  1.00  0.00
ATOM   2170  O3' C      68      38.156  50.060  54.924  1.00  0.00
ATOM   2171  P   G      69      38.286  51.182  53.764  1.00  0.00
ATOM   2172  OP1 G      69      38.988  52.330  54.205  1.00  0.00
ATOM   2173  OP2 G      69      37.028  51.285  53.000  1.00  0.00
ATOM   2174  O5' G      69      39.245  50.281  52.974  1.00  0.00
ATOM   2175  C5' G      69      40.655  50.391  52.960  1.00  0.00
ATOM   2176  H5' G      69      41.056  50.421  53.974  1.00  0.00
ATOM   2177 H5'' G      69      40.877  51.416  52.661  1.00  0.00
ATOM   2178  C4' G      69      41.367  49.464  52.018  1.00  0.00
ATOM   2179  H4' G      69      42.421  49.682  52.189  1.00  0.00
ATOM   2180  O4' G      69      41.148  48.077  52.269  1.00  0.00
ATOM   2181  C1' G      69      41.527  47.294  51.144  1.00  0.00
ATOM   2182  H1' G      69      42.419  46.742  51.441  1.00  0.00
ATOM   2183  N9  G      69      40.587  46.209  50.813  1.00  0.00
ATOM   2184  C8  G      69      40.768  44.912  50.810  1.00  0.00
ATOM   2185  H8  G      69      41.700  44.439  51.085  1.00  0.00
ATOM   2186  N7  G      69      39.852  44.171  50.321  1.00  0.00
ATOM   2187  C5  G      69      38.803  45.077  50.073  1.00  0.00
ATOM   2188  C6  G      69      37.443  44.854  49.655  1.00  0.00
ATOM   2189  O6  G      69      36.863  43.812  49.359  1.00  0.00
ATOM   2190  N1  G      69      36.775  46.027  49.577  1.00  0.00
ATOM   2191  H1  G      69      35.847  45.981  49.181  1.00  0.00
ATOM   2192  C2  G      69      37.233  47.229  49.965  1.00  0.00
ATOM   2193  N2  G      69      36.394  48.257  50.038  1.00  0.00
ATOM   2194  H21 G      69      36.858  49.137  50.214  1.00  0.00
ATOM   2195  H22 G      69      35.429  48.197  49.746  1.00  0.00
ATOM   2196  N3  G      69      38.489  47.429  50.390  1.00  0.00
ATOM   2197  C4  G      69      39.314  46.341  50.309  1.00  0.00
ATOM   2198  C3' G      69      41.111  49.650  50.477  1.00  0.00
ATOM   2199  H3' G      69      40.032  49.593  50.335  1.00  0.00
ATOM   2200  C2' G      69      41.729  48.288  49.961  1.00  0.00
ATOM   2201  H2' G      69      41.266  47.957  49.032  1.00  0.00
ATOM   2202  O2' G      69      43.127  48.429  49.682  1.00  0.00
ATOM   2203 HO2' G      69      43.377  49.160  49.113  1.00  0.00
ATOM   2204  O3' G      69      41.738  50.768  49.962  1.00  0.00
ATOM   2205  P   U      70      40.843  51.905  49.246  1.00  0.00
ATOM   2206  OP1 U      70      41.847  52.930  48.916  1.00  0.00
ATOM   2207  OP2 U      70      39.706  52.224  50.079  1.00  0.00
ATOM   2208  O5' U      70      40.242  51.539  47.906  1.00  0.00
ATOM   2209  C5' U      70      39.333  50.480  47.715  1.00  0.00
ATOM   2210  H5' U      70      38.351  50.783  48.079  1.00  0.00
ATOM   2211 H5'' U      70      39.663  49.510  48.087  1.00  0.00
ATOM   2212  C4' U      70      38.976  50.407  46.222  1.00  0.00
ATOM   2213  H4' U      70      39.601  49.639  45.767  1.00  0.00
ATOM   2214  O4' U      70      37.558  50.054  46.130  1.00  0.00
ATOM   2215  C1' U      70      36.784  51.142  45.566  1.00  0.00
ATOM   2216  H1' U      70      36.534  50.809  44.558  1.00  0.00
ATOM   2217  N1  U      70      35.550  51.394  46.245  1.00  0.00
ATOM   2218  C6  U      70      35.360  51.030  47.583  1.00  0.00
ATOM   2219  H6  U      70      36.249  50.738  48.123  1.00  0.00
ATOM   2220  C5  U      70      34.176  50.946  48.138  1.00  0.00
ATOM   2221  H5  U      70      34.146  50.704  49.190  1.00  0.00
ATOM   2222  C4  U      70      33.008  51.185  47.393  1.00  0.00
ATOM   2223  O4  U      70      31.821  51.186  47.775  1.00  0.00
ATOM   2224  N3  U      70      33.220  51.797  46.146  1.00  0.00
ATOM   2225  H3  U      70      32.452  52.412  45.917  1.00  0.00
ATOM   2226  C2  U      70      34.429  51.928  45.565  1.00  0.00
ATOM   2227  O2  U      70      34.508  52.433  44.451  1.00  0.00
ATOM   2228  C3' U      70      39.169  51.704  45.360  1.00  0.00
ATOM   2229  H3' U      70      39.900  52.378  45.807  1.00  0.00
ATOM   2230  C2' U      70      37.755  52.312  45.437  1.00  0.00
ATOM   2231  H2' U      70      37.838  52.920  46.338  1.00  0.00
ATOM   2232  O2' U      70      37.549  53.226  44.407  1.00  0.00
ATOM   2233 HO2' U      70      38.097  52.939  43.673  1.00  0.00
ATOM   2234  O3' U      70      39.685  51.336  44.078  1.00  0.00
ATOM   2235  P   U      71      41.204  51.769  43.704  1.00  0.00
ATOM   2236  OP1 U      71      41.408  53.138  44.217  1.00  0.00
ATOM   2237  OP2 U      71      41.429  51.503  42.318  1.00  0.00
ATOM   2238  O5' U      71      42.018  50.769  44.539  1.00  0.00
ATOM   2239  C5' U      71      43.360  51.220  44.897  1.00  0.00
ATOM   2240  H5' U      71      43.264  51.955  45.697  1.00  0.00
ATOM   2241 H5'' U      71      43.838  51.661  44.023  1.00  0.00
ATOM   2242  C4' U      71      44.134  50.005  45.473  1.00  0.00
ATOM   2243  H4' U      71      45.142  50.261  45.800  1.00  0.00
ATOM   2244  O4' U      71      43.483  49.357  46.513  1.00  0.00
ATOM   2245  C1' U      71      43.792  47.986  46.497  1.00  0.00
ATOM   2246  H1' U      71      44.554  47.817  47.259  1.00  0.00
ATOM   2247  N1  U      71      42.620  47.131  46.773  1.00  0.00
ATOM   2248  C6  U      71      41.446  47.434  46.072  1.00  0.00
ATOM   2249  H6  U      71      41.440  48.449  45.705  1.00  0.00
ATOM   2250  C5  U      71      40.397  46.554  46.062  1.00  0.00
ATOM   2251  H5  U      71      39.407  46.806  45.709  1.00  0.00
ATOM   2252  C4  U      71      40.463  45.349  46.838  1.00  0.00
ATOM   2253  O4  U      71      39.584  44.518  46.955  1.00  0.00
ATOM   2254  N3  U      71      41.709  45.118  47.492  1.00  0.00
ATOM   2255  H3  U      71      41.850  44.244  47.978  1.00  0.00
ATOM   2256  C2  U      71      42.787  45.991  47.521  1.00  0.00
ATOM   2257  O2  U      71      43.830  45.723  48.134  1.00  0.00
ATOM   2258  C3' U      71      44.271  48.962  44.409  1.00  0.00
ATOM   2259  H3' U      71      43.254  48.813  44.044  1.00  0.00
ATOM   2260  C2' U      71      44.469  47.650  45.173  1.00  0.00
ATOM   2261  H2' U      71      44.061  46.729  44.755  1.00  0.00
ATOM   2262  O2' U      71      45.802  47.448  45.561  1.00  0.00
ATOM   2263 HO2' U      71      46.354  47.394  44.777  1.00  0.00
ATOM   2264  O3' U      71      45.155  49.320  43.318  1.00  0.00
ATOM   2265  P   U      72      45.350  48.415  42.042  1.00  0.00
ATOM   2266  OP1 U      72      45.952  49.279  40.980  1.00  0.00
ATOM   2267  OP2 U      72      44.015  47.869  41.765  1.00  0.00
ATOM   2268  O5' U      72      46.325  47.333  42.428  1.00  0.00
ATOM   2269  C5' U      72      47.717  47.609  42.563  1.00  0.00
ATOM   2270  H5' U      72      47.818  48.457  43.241  1.00  0.00
ATOM   2271 H5'' U      72      48.095  47.883  41.578  1.00  0.00
ATOM   2272  C4' U      72      48.502  46.455  43.146  1.00  0.00
ATOM   2273  H4' U      72      49.543  46.714  43.341  1.00  0.00
ATOM   2274  O4' U      72      47.832  46.151  44.381  1.00  0.00
ATOM   2275  C1' U      72      47.542  44.751  44.515  1.00  0.00
ATOM   2276  H1' U      72      47.921  44.391  45.471  1.00  0.00
ATOM   2277  N1  U      72      46.103  44.513  44.429  1.00  0.00
ATOM   2278  C6  U      72      45.326  44.675  43.341  1.00  0.00
ATOM   2279  H6  U      72      45.756  44.945  42.388  1.00  0.00
ATOM   2280  C5  U      72      44.034  44.301  43.290  1.00  0.00
ATOM   2281  H5  U      72      43.423  44.448  42.412  1.00  0.00
ATOM   2282  C4  U      72      43.327  43.721  44.404  1.00  0.00
ATOM   2283  O4  U      72      42.154  43.404  44.457  1.00  0.00
ATOM   2284  N3  U      72      44.170  43.488  45.453  1.00  0.00
ATOM   2285  H3  U      72      43.815  43.056  46.294  1.00  0.00
ATOM   2286  C2  U      72      45.471  43.874  45.564  1.00  0.00
ATOM   2287  O2  U      72      46.161  43.509  46.549  1.00  0.00
ATOM   2288  C3' U      72      48.527  45.142  42.334  1.00  0.00
ATOM   2289  H3' U      72      47.750  45.095  41.571  1.00  0.00
ATOM   2290  C2' U      72      48.326  44.077  43.445  1.00  0.00
ATOM   2291  H2' U      72      47.875  43.240  42.913  1.00  0.00
ATOM   2292  O2' U      72      49.581  43.698  43.902  1.00  0.00
ATOM   2293 HO2' U      72      50.146  43.865  43.144  1.00  0.00
ATOM   2294  O3' U      72      49.788  44.797  41.737  1.00  0.00
ATOM   2295  P   U      73      50.396  45.795  40.720  1.00  0.00
ATOM   2296  OP1 U      73      49.356  46.361  39.920  1.00  0.00
ATOM   2297  OP2 U      73      51.509  45.061  40.037  1.00  0.00
ATOM   2298  O5' U      73      50.998  46.975  41.631  1.00  0.00
ATOM   2299  C5' U      73      51.090  48.363  41.121  1.00  0.00
ATOM   2300  H5' U      73      50.175  48.664  40.611  1.00  0.00
ATOM   2301 H5'' U      73      51.943  48.478  40.453  1.00  0.00
ATOM   2302  C4' U      73      51.265  49.281  42.292  1.00  0.00
ATOM   2303  H4' U      73      50.968  50.250  41.892  1.00  0.00
ATOM   2304  O4' U      73      50.365  49.003  43.318  1.00  0.00
ATOM   2305  C1' U      73      51.071  49.185  44.563  1.00  0.00
ATOM   2306  H1' U      73      50.623  50.080  44.996  1.00  0.00
ATOM   2307  N1  U      73      50.848  48.013  45.482  1.00  0.00
ATOM   2308  C6  U      73      51.698  46.924  45.425  1.00  0.00
ATOM   2309  H6  U      73      52.693  47.045  45.023  1.00  0.00
ATOM   2310  C5  U      73      51.403  45.759  45.913  1.00  0.00
ATOM   2311  H5  U      73      52.029  44.890  45.775  1.00  0.00
ATOM   2312  C4  U      73      50.206  45.605  46.688  1.00  0.00
ATOM   2313  O4  U      73      49.870  44.579  47.215  1.00  0.00
ATOM   2314  N3  U      73      49.381  46.712  46.810  1.00  0.00
ATOM   2315  H3  U      73      48.698  46.691  47.554  1.00  0.00
ATOM   2316  C2  U      73      49.593  47.903  46.130  1.00  0.00
ATOM   2317  O2  U      73      48.755  48.828  46.222  1.00  0.00
ATOM   2318  C3' U      73      52.664  49.112  42.858  1.00  0.00
ATOM   2319  H3' U      73      52.945  48.061  42.928  1.00  0.00
ATOM   2320  C2' U      73      52.448  49.595  44.264  1.00  0.00
ATOM   2321  H2' U      73      53.075  49.130  45.025  1.00  0.00
ATOM   2322  O2' U      73      52.525  51.023  44.481  1.00  0.00
ATOM   2323 HO2' U      73      52.919  51.470  43.728  1.00  0.00
ATOM   2324  O3' U      73      53.627  49.883  42.235  1.00  0.00
ATOM   2325  P   U      74      55.074  49.405  41.947  1.00  0.00
ATOM   2326  OP1 U      74      55.884  50.485  41.391  1.00  0.00
ATOM   2327  OP2 U      74      54.852  48.133  41.177  1.00  0.00
ATOM   2328  O5' U      74      55.646  48.955  43.351  1.00  0.00
ATOM   2329  C5' U      74      56.172  49.942  44.188  1.00  0.00
ATOM   2330  H5' U      74      55.439  50.632  44.606  1.00  0.00
ATOM   2331 H5'' U      74      56.836  50.576  43.600  1.00  0.00
ATOM   2332  C4' U      74      57.017  49.283  45.306  1.00  0.00
ATOM   2333  H4' U      74      57.349  50.051  46.004  1.00  0.00
ATOM   2334  O4' U      74      56.266  48.303  46.001  1.00  0.00
ATOM   2335  C1' U      74      57.120  47.128  46.281  1.00  0.00
ATOM   2336  H1' U      74      57.655  47.189  47.229  1.00  0.00
ATOM   2337  N1  U      74      56.331  45.929  46.326  1.00  0.00
ATOM   2338  C6  U      74      55.494  45.667  45.231  1.00  0.00
ATOM   2339  H6  U      74      55.588  46.417  44.459  1.00  0.00
ATOM   2340  C5  U      74      54.789  44.548  45.217  1.00  0.00
ATOM   2341  H5  U      74      54.163  44.285  44.377  1.00  0.00
ATOM   2342  C4  U      74      54.704  43.625  46.401  1.00  0.00
ATOM   2343  O4  U      74      54.001  42.604  46.604  1.00  0.00
ATOM   2344  N3  U      74      55.533  44.060  47.491  1.00  0.00
ATOM   2345  H3  U      74      55.657  43.338  48.186  1.00  0.00
ATOM   2346  C2  U      74      56.419  45.103  47.444  1.00  0.00
ATOM   2347  O2  U      74      57.230  45.264  48.344  1.00  0.00
ATOM   2348  C3' U      74      58.215  48.650  44.695  1.00  0.00
ATOM   2349  H3' U      74      58.242  48.749  43.610  1.00  0.00
ATOM   2350  C2' U      74      58.127  47.186  45.098  1.00  0.00
ATOM   2351  H2' U      74      57.725  46.601  44.271  1.00  0.00
ATOM   2352  O2' U      74      59.321  46.626  45.628  1.00  0.00
ATOM   2353 HO2' U      74      59.941  47.340  45.792  1.00  0.00
ATOM   2354  O3' U      74      59.446  49.140  45.159  1.00  0.00
ATOM   2355  P   A      75      60.309  50.355  44.572  1.00  0.00
ATOM   2356  OP1 A      75      61.134  50.914  45.692  1.00  0.00
ATOM   2357  OP2 A      75      59.416  51.245  43.829  1.00  0.00
ATOM   2358  O5' A      75      61.210  49.504  43.613  1.00  0.00
ATOM   2359  C5' A      75      62.308  48.750  44.119  1.00  0.00
ATOM   2360  H5' A      75      61.888  48.254  44.994  1.00  0.00
ATOM   2361 H5'' A      75      63.176  49.344  44.404  1.00  0.00
ATOM   2362  C4' A      75      62.853  47.720  43.160  1.00  0.00
ATOM   2363  H4' A      75      63.839  47.362  43.457  1.00  0.00
ATOM   2364  O4' A      75      61.975  46.612  43.226  1.00  0.00
ATOM   2365  C1' A      75      61.692  46.130  41.887  1.00  0.00
ATOM   2366  H1' A      75      61.974  45.082  41.779  1.00  0.00
ATOM   2367  N9  A      75      60.250  46.261  41.725  1.00  0.00
ATOM   2368  C8  A      75      59.512  47.413  41.648  1.00  0.00
ATOM   2369  H8  A      75      59.917  48.414  41.674  1.00  0.00
ATOM   2370  N7  A      75      58.248  47.193  41.547  1.00  0.00
ATOM   2371  C5  A      75      58.153  45.788  41.735  1.00  0.00
ATOM   2372  C6  A      75      57.087  44.830  41.867  1.00  0.00
ATOM   2373  N6  A      75      55.839  45.228  41.833  1.00  0.00
ATOM   2374  H61 A      75      55.015  44.645  41.813  1.00  0.00
ATOM   2375  H62 A      75      55.743  46.233  41.858  1.00  0.00
ATOM   2376  N1  A      75      57.241  43.516  41.894  1.00  0.00
ATOM   2377  C2  A      75      58.558  43.103  41.765  1.00  0.00
ATOM   2378  H2  A      75      58.749  42.043  41.844  1.00  0.00
ATOM   2379  N3  A      75      59.611  43.898  41.700  1.00  0.00
ATOM   2380  C4  A      75      59.383  45.241  41.776  1.00  0.00
ATOM   2381  C3' A      75      62.952  48.167  41.738  1.00  0.00
ATOM   2382  H3' A      75      62.351  49.044  41.500  1.00  0.00
ATOM   2383  C2' A      75      62.513  46.950  40.888  1.00  0.00
ATOM   2384  H2' A      75      61.898  47.308  40.062  1.00  0.00
ATOM   2385  O2' A      75      63.603  46.137  40.362  1.00  0.00
ATOM   2386 HO2' A      75      64.288  46.748  40.081  1.00  0.00
ATOM   2387  O3' A      75      64.316  48.565  41.589  1.00  0.00
ATOM   2388  P   G      76      64.854  49.378  40.323  1.00  0.00
ATOM   2389  OP1 G      76      64.584  48.568  39.145  1.00  0.00
ATOM   2390  OP2 G      76      66.283  49.667  40.674  1.00  0.00
ATOM   2391  O5' G      76      64.008  50.755  40.279  1.00  0.00
ATOM   2392  C5' G      76      62.877  50.946  39.418  1.00  0.00
ATOM   2393  H5' G      76      62.237  50.072  39.532  1.00  0.00
ATOM   2394 H5'' G      76      63.208  51.069  38.386  1.00  0.00
ATOM   2395  C4' G      76      62.171  52.215  39.911  1.00  0.00
ATOM   2396  H4' G      76      61.330  52.317  39.226  1.00  0.00
ATOM   2397  O4' G      76      61.582  52.202  41.226  1.00  0.00
ATOM   2398  C1' G      76      61.658  53.512  41.791  1.00  0.00
ATOM   2399  H1' G      76      60.689  53.867  42.141  1.00  0.00
ATOM   2400  N9  G      76      62.675  53.473  42.816  1.00  0.00
ATOM   2401  C8  G      76      63.432  52.327  43.129  1.00  0.00
ATOM   2402  H8  G      76      63.243  51.372  42.661  1.00  0.00
ATOM   2403  N7  G      76      64.302  52.527  44.077  1.00  0.00
ATOM   2404  C5  G      76      64.123  53.895  44.336  1.00  0.00
ATOM   2405  C6  G      76      64.829  54.637  45.301  1.00  0.00
ATOM   2406  O6  G      76      65.847  54.391  45.912  1.00  0.00
ATOM   2407  N1  G      76      64.353  55.954  45.380  1.00  0.00
ATOM   2408  H1  G      76      64.839  56.569  46.016  1.00  0.00
ATOM   2409  C2  G      76      63.406  56.470  44.593  1.00  0.00
ATOM   2410  N2  G      76      63.050  57.750  44.669  1.00  0.00
ATOM   2411  H21 G      76      62.446  58.206  44.001  1.00  0.00
ATOM   2412  H22 G      76      63.350  58.351  45.423  1.00  0.00
ATOM   2413  N3  G      76      62.713  55.802  43.658  1.00  0.00
ATOM   2414  C4  G      76      63.092  54.460  43.644  1.00  0.00
ATOM   2415  C3' G      76      62.987  53.430  39.833  1.00  0.00
ATOM   2416  H3' G      76      63.909  53.345  40.408  1.00  0.00
ATOM   2417  C2' G      76      62.120  54.406  40.624  1.00  0.00
ATOM   2418  H2' G      76      62.691  55.257  40.996  1.00  0.00
ATOM   2419  O2' G      76      60.935  54.749  39.983  1.00  0.00
ATOM   2420 HO2' G      76      61.068  55.648  39.674  1.00  0.00
ATOM   2421  O3' G      76      63.264  53.769  38.491  1.00  0.00
ATOM   2422  P   G      77      64.726  54.183  38.093  1.00  0.00
ATOM   2423  OP1 G      77      64.764  54.363  36.638  1.00  0.00
ATOM   2424  OP2 G      77      65.670  53.284  38.779  1.00  0.00
ATOM   2425  O5' G      77      64.769  55.508  38.768  1.00  0.00
ATOM   2426  C5' G      77      64.019  56.604  38.253  1.00  0.00
ATOM   2427  H5' G      77      62.974  56.305  38.171  1.00  0.00
ATOM   2428 H5'' G      77      64.329  56.888  37.248  1.00  0.00
ATOM   2429  C4' G      77      64.204  57.848  39.168  1.00  0.00
ATOM   2430  H4' G      77      63.472  58.567  38.799  1.00  0.00
ATOM   2431  O4' G      77      63.928  57.522  40.526  1.00  0.00
ATOM   2432  C1' G      77      64.883  58.267  41.384  1.00  0.00
ATOM   2433  H1' G      77      64.404  58.802  42.204  1.00  0.00
ATOM   2434  N9  G      77      65.800  57.361  42.062  1.00  0.00
ATOM   2435  C8  G      77      65.999  56.053  41.939  1.00  0.00
ATOM   2436  H8  G      77      65.541  55.417  41.196  1.00  0.00
ATOM   2437  N7  G      77      66.783  55.488  42.839  1.00  0.00
ATOM   2438  C5  G      77      67.179  56.585  43.606  1.00  0.00
ATOM   2439  C6  G      77      68.060  56.645  44.680  1.00  0.00
ATOM   2440  O6  G      77      68.611  55.669  45.233  1.00  0.00
ATOM   2441  N1  G      77      68.083  57.895  45.252  1.00  0.00
ATOM   2442  H1  G      77      68.767  57.995  45.988  1.00  0.00
ATOM   2443  C2  G      77      67.474  58.983  44.737  1.00  0.00
ATOM   2444  N2  G      77      67.444  60.006  45.524  1.00  0.00
ATOM   2445  H21 G      77      66.910  60.839  45.323  1.00  0.00
ATOM   2446  H22 G      77      68.129  60.052  46.265  1.00  0.00
ATOM   2447  N3  G      77      66.636  58.946  43.701  1.00  0.00
ATOM   2448  C4  G      77      66.570  57.748  43.106  1.00  0.00
ATOM   2449  C3' G      77      65.581  58.443  39.062  1.00  0.00
ATOM   2450  H3' G      77      66.235  57.573  39.110  1.00  0.00
ATOM   2451  C2' G      77      65.607  59.241  40.403  1.00  0.00
ATOM   2452  H2' G      77      66.639  59.455  40.680  1.00  0.00
ATOM   2453  O2' G      77      64.901  60.479  40.344  1.00  0.00
ATOM   2454 HO2' G      77      65.125  60.890  39.505  1.00  0.00
ATOM   2455  O3' G      77      65.827  59.126  37.851  1.00  0.00
ATOM   2456  P   G      78      67.250  59.210  37.293  1.00  0.00
ATOM   2457  OP1 G      78      67.122  59.867  35.995  1.00  0.00
ATOM   2458  OP2 G      78      67.792  57.823  37.303  1.00  0.00
ATOM   2459  O5' G      78      67.919  60.217  38.339  1.00  0.00
ATOM   2460  C5' G      78      67.641  61.608  38.325  1.00  0.00
ATOM   2461  H5' G      78      66.608  61.833  38.064  1.00  0.00
ATOM   2462 H5'' G      78      68.329  62.013  37.583  1.00  0.00
ATOM   2463  C4' G      78      68.087  62.233  39.723  1.00  0.00
ATOM   2464  H4' G      78      67.624  63.214  39.829  1.00  0.00
ATOM   2465  O4' G      78      67.713  61.452  40.916  1.00  0.00
ATOM   2466  C1' G      78      68.716  61.536  41.884  1.00  0.00
ATOM   2467  H1' G      78      68.420  61.926  42.858  1.00  0.00
ATOM   2468  N9  G      78      69.298  60.213  42.035  1.00  0.00
ATOM   2469  C8  G      78      69.128  59.034  41.345  1.00  0.00
ATOM   2470  H8  G      78      68.430  59.031  40.521  1.00  0.00
ATOM   2471  N7  G      78      69.713  58.001  41.842  1.00  0.00
ATOM   2472  C5  G      78      70.431  58.507  42.919  1.00  0.00
ATOM   2473  C6  G      78      71.287  57.957  43.900  1.00  0.00
ATOM   2474  O6  G      78      71.615  56.748  44.045  1.00  0.00
ATOM   2475  N1  G      78      71.810  58.822  44.829  1.00  0.00
ATOM   2476  H1  G      78      72.279  58.467  45.650  1.00  0.00
ATOM   2477  C2  G      78      71.531  60.095  44.818  1.00  0.00
ATOM   2478  N2  G      78      72.158  60.871  45.688  1.00  0.00
ATOM   2479  H21 G      78      71.868  61.828  45.548  1.00  0.00
ATOM   2480  H22 G      78      72.618  60.457  46.486  1.00  0.00
ATOM   2481  N3  G      78      70.657  60.715  43.997  1.00  0.00
ATOM   2482  C4  G      78      70.145  59.867  43.056  1.00  0.00
ATOM   2483  C3' G      78      69.633  62.410  39.756  1.00  0.00
ATOM   2484  H3' G      78      70.210  61.572  39.364  1.00  0.00
ATOM   2485  C2' G      78      69.767  62.552  41.316  1.00  0.00
ATOM   2486  H2' G      78      70.777  62.438  41.711  1.00  0.00
ATOM   2487  O2' G      78      69.396  63.881  41.776  1.00  0.00
ATOM   2488 HO2' G      78      68.478  63.907  42.056  1.00  0.00
ATOM   2489  O3' G      78      70.035  63.531  39.011  1.00  0.00
ATOM   2490  P   C      79      71.262  63.435  38.038  1.00  0.00
ATOM   2491  OP1 C      79      71.459  64.824  37.503  1.00  0.00
ATOM   2492  OP2 C      79      70.945  62.305  37.161  1.00  0.00
ATOM   2493  O5' C      79      72.453  63.156  39.024  1.00  0.00
ATOM   2494  C5' C      79      72.792  64.216  39.912  1.00  0.00
ATOM   2495  H5' C      79      71.863  64.694  40.221  1.00  0.00
ATOM   2496 H5'' C      79      73.302  64.970  39.312  1.00  0.00
ATOM   2497  C4' C      79      73.675  63.873  41.055  1.00  0.00
ATOM   2498  H4' C      79      73.864  64.692  41.750  1.00  0.00
ATOM   2499  O4' C      79      73.131  62.821  41.860  1.00  0.00
ATOM   2500  C1' C      79      74.131  62.173  42.662  1.00  0.00
ATOM   2501  H1' C      79      74.208  62.423  43.720  1.00  0.00
ATOM   2502  N1  C      79      74.098  60.671  42.602  1.00  0.00
ATOM   2503  C6  C      79      73.350  60.039  41.639  1.00  0.00
ATOM   2504  H6  C      79      72.648  60.534  40.984  1.00  0.00
ATOM   2505  C5  C      79      73.397  58.685  41.552  1.00  0.00
ATOM   2506  H5  C      79      72.782  58.192  40.814  1.00  0.00
ATOM   2507  C4  C      79      74.312  57.922  42.391  1.00  0.00
ATOM   2508  N4  C      79      74.303  56.647  42.388  1.00  0.00
ATOM   2509  H41 C      79      73.751  56.110  41.733  1.00  0.00
ATOM   2510  H42 C      79      74.976  56.119  42.926  1.00  0.00
ATOM   2511  N3  C      79      75.020  58.578  43.296  1.00  0.00
ATOM   2512  C2  C      79      74.956  59.900  43.415  1.00  0.00
ATOM   2513  O2  C      79      75.724  60.433  44.242  1.00  0.00
ATOM   2514  C3' C      79      75.075  63.314  40.657  1.00  0.00
ATOM   2515  H3' C      79      74.869  62.570  39.887  1.00  0.00
ATOM   2516  C2' C      79      75.434  62.673  42.047  1.00  0.00
ATOM   2517  H2' C      79      76.118  61.831  41.943  1.00  0.00
ATOM   2518  O2' C      79      75.985  63.523  42.972  1.00  0.00
ATOM   2519 HO2' C      79      76.819  63.830  42.610  1.00  0.00
ATOM   2520  O3' C      79      76.111  64.187  40.292  1.00  0.00
ATOM   2521  P   A      80      77.379  63.645  39.474  1.00  0.00
ATOM   2522  OP1 A      80      78.171  64.739  38.849  1.00  0.00
ATOM   2523  OP2 A      80      76.906  62.506  38.630  1.00  0.00
ATOM   2524  O5' A      80      78.195  63.014  40.605  1.00  0.00
ATOM   2525  C5' A      80      79.088  63.771  41.359  1.00  0.00
ATOM   2526  H5' A      80      78.610  64.608  41.868  1.00  0.00
ATOM   2527 H5'' A      80      79.818  64.193  40.668  1.00  0.00
ATOM   2528  C4' A      80      79.899  62.942  42.366  1.00  0.00
ATOM   2529  H4' A      80      80.356  63.681  43.024  1.00  0.00
ATOM   2530  O4' A      80      79.176  61.923  43.000  1.00  0.00
ATOM   2531  C1' A      80      80.017  60.774  43.315  1.00  0.00
ATOM   2532  H1' A      80      80.001  60.681  44.401  1.00  0.00
ATOM   2533  N9  A      80      79.325  59.580  42.807  1.00  0.00
ATOM   2534  C8  A      80      78.337  59.572  41.854  1.00  0.00
ATOM   2535  H8  A      80      78.152  60.445  41.246  1.00  0.00
ATOM   2536  N7  A      80      77.977  58.459  41.468  1.00  0.00
ATOM   2537  C5  A      80      78.532  57.592  42.427  1.00  0.00
ATOM   2538  C6  A      80      78.402  56.201  42.726  1.00  0.00
ATOM   2539  N6  A      80      77.623  55.351  42.222  1.00  0.00
ATOM   2540  H61 A      80      76.970  55.704  41.537  1.00  0.00
ATOM   2541  H62 A      80      77.713  54.355  42.361  1.00  0.00
ATOM   2542  N1  A      80      78.986  55.729  43.812  1.00  0.00
ATOM   2543  C2  A      80      79.911  56.442  44.434  1.00  0.00
ATOM   2544  H2  A      80      80.338  56.050  45.346  1.00  0.00
ATOM   2545  N3  A      80      80.180  57.709  44.254  1.00  0.00
ATOM   2546  C4  A      80      79.359  58.277  43.254  1.00  0.00
ATOM   2547  C3' A      80      81.029  62.201  41.608  1.00  0.00
ATOM   2548  H3' A      80      80.648  61.821  40.660  1.00  0.00
ATOM   2549  C2' A      80      81.365  61.099  42.640  1.00  0.00
ATOM   2550  H2' A      80      81.786  60.269  42.073  1.00  0.00
ATOM   2551  O2' A      80      82.261  61.453  43.659  1.00  0.00
ATOM   2552 HO2' A      80      83.110  61.552  43.222  1.00  0.00
ATOM   2553  O3' A      80      82.127  63.071  41.463  1.00  0.00
ATOM   2554  P   U      81      83.193  62.856  40.252  1.00  0.00
ATOM   2555  OP1 U      81      83.996  64.071  40.226  1.00  0.00
ATOM   2556  OP2 U      81      82.412  62.416  39.026  1.00  0.00
ATOM   2557  O5' U      81      84.103  61.651  40.725  1.00  0.00
ATOM   2558  C5' U      81      85.150  61.750  41.666  1.00  0.00
ATOM   2559  H5' U      81      84.968  62.307  42.585  1.00  0.00
ATOM   2560 H5'' U      81      85.993  62.076  41.056  1.00  0.00
ATOM   2561  C4' U      81      85.637  60.399  42.219  1.00  0.00
ATOM   2562  H4' U      81      86.441  60.419  42.955  1.00  0.00
ATOM   2563  O4' U      81      84.468  59.742  42.651  1.00  0.00
ATOM   2564  C1' U      81      84.615  58.378  42.532  1.00  0.00
ATOM   2565  H1' U      81      84.651  57.888  43.505  1.00  0.00
ATOM   2566  N1  U      81      83.473  57.695  41.774  1.00  0.00
ATOM   2567  C6  U      81      82.779  58.315  40.745  1.00  0.00
ATOM   2568  H6  U      81      83.120  59.313  40.514  1.00  0.00
ATOM   2569  C5  U      81      81.599  57.757  40.252  1.00  0.00
ATOM   2570  H5  U      81      80.969  58.371  39.626  1.00  0.00
ATOM   2571  C4  U      81      81.120  56.470  40.740  1.00  0.00
ATOM   2572  O4  U      81      80.119  55.901  40.282  1.00  0.00
ATOM   2573  N3  U      81      81.915  55.888  41.675  1.00  0.00
ATOM   2574  H3  U      81      81.531  55.060  42.107  1.00  0.00
ATOM   2575  C2  U      81      83.074  56.440  42.253  1.00  0.00
ATOM   2576  O2  U      81      83.602  55.852  43.163  1.00  0.00
ATOM   2577  C3' U      81      86.170  59.455  41.170  1.00  0.00
ATOM   2578  H3' U      81      85.570  59.489  40.261  1.00  0.00
ATOM   2579  C2' U      81      85.944  58.139  41.822  1.00  0.00
ATOM   2580  H2' U      81      85.844  57.342  41.085  1.00  0.00
ATOM   2581  O2' U      81      87.011  57.864  42.751  1.00  0.00
ATOM   2582 HO2' U      81      87.829  58.198  42.377  1.00  0.00
ATOM   2583  O3' U      81      87.571  59.529  40.886  1.00  0.00
ATOM   2584  P   U      82      88.239  58.953  39.590  1.00  0.00
ATOM   2585  OP1 U      82      89.651  59.327  39.648  1.00  0.00
ATOM   2586  OP2 U      82      87.470  59.437  38.437  1.00  0.00
ATOM   2587  O5' U      82      88.064  57.420  39.720  1.00  0.00
ATOM   2588  C5' U      82      89.079  56.709  40.417  1.00  0.00
ATOM   2589  H5' U      82      89.077  56.928  41.485  1.00  0.00
ATOM   2590 H5'' U      82      90.085  56.917  40.053  1.00  0.00
ATOM   2591  C4' U      82      88.818  55.247  40.269  1.00  0.00
ATOM   2592  H4' U      82      89.582  54.666  40.784  1.00  0.00
ATOM   2593  O4' U      82      87.529  54.991  40.872  1.00  0.00
ATOM   2594  C1' U      82      86.934  53.827  40.231  1.00  0.00
ATOM   2595  H1' U      82      86.899  53.030  40.973  1.00  0.00
ATOM   2596  N1  U      82      85.604  54.151  39.620  1.00  0.00
ATOM   2597  C6  U      82      85.186  55.405  39.147  1.00  0.00
ATOM   2598  H6  U      82      85.908  56.208  39.126  1.00  0.00
ATOM   2599  C5  U      82      83.994  55.598  38.553  1.00  0.00
ATOM   2600  H5  U      82      83.745  56.542  38.091  1.00  0.00
ATOM   2601  C4  U      82      83.027  54.514  38.492  1.00  0.00
ATOM   2602  O4  U      82      81.887  54.532  38.008  1.00  0.00
ATOM   2603  N3  U      82      83.493  53.297  39.014  1.00  0.00
ATOM   2604  H3  U      82      82.879  52.498  38.937  1.00  0.00
ATOM   2605  C2  U      82      84.732  53.015  39.553  1.00  0.00
ATOM   2606  O2  U      82      84.925  51.842  39.861  1.00  0.00
ATOM   2607  C3' U      82      88.732  54.741  38.848  1.00  0.00
ATOM   2608  H3' U      82      88.049  55.396  38.308  1.00  0.00
ATOM   2609  C2' U      82      87.948  53.454  39.123  1.00  0.00
ATOM   2610  H2' U      82      87.393  53.155  38.234  1.00  0.00
ATOM   2611  O2' U      82      88.693  52.377  39.596  1.00  0.00
ATOM   2612 HO2' U      82      89.584  52.414  39.241  1.00  0.00
ATOM   2613  O3' U      82      89.902  54.596  38.184  1.00  0.00
ATOM   2614  P   U      83      89.869  54.527  36.496  1.00  0.00
ATOM   2615  OP1 U      83      91.270  54.402  36.032  1.00  0.00
ATOM   2616  OP2 U      83      89.061  55.661  36.018  1.00  0.00
ATOM   2617  O5' U      83      89.090  53.124  36.349  1.00  0.00
ATOM   2618  C5' U      83      89.780  51.907  36.431  1.00  0.00
ATOM   2619  H5' U      83      90.282  51.772  37.389  1.00  0.00
ATOM   2620 H5'' U      83      90.573  51.852  35.685  1.00  0.00
ATOM   2621  C4' U      83      88.784  50.767  36.202  1.00  0.00
ATOM   2622  H4' U      83      89.380  49.896  36.476  1.00  0.00
ATOM   2623  O4' U      83      87.590  50.891  36.913  1.00  0.00
ATOM   2624  C1' U      83      86.503  50.358  36.171  1.00  0.00
ATOM   2625  H1' U      83      85.913  49.595  36.679  1.00  0.00
ATOM   2626  N1  U      83      85.594  51.452  35.593  1.00  0.00
ATOM   2627  C6  U      83      85.864  52.750  35.841  1.00  0.00
ATOM   2628  H6  U      83      86.846  53.040  36.183  1.00  0.00
ATOM   2629  C5  U      83      84.956  53.712  35.471  1.00  0.00
ATOM   2630  H5  U      83      85.211  54.732  35.715  1.00  0.00
ATOM   2631  C4  U      83      83.636  53.448  34.949  1.00  0.00
ATOM   2632  O4  U      83      82.757  54.274  34.671  1.00  0.00
ATOM   2633  N3  U      83      83.407  52.094  34.763  1.00  0.00
ATOM   2634  H3  U      83      82.527  51.724  34.433  1.00  0.00
ATOM   2635  C2  U      83      84.307  51.079  35.124  1.00  0.00
ATOM   2636  O2  U      83      83.931  49.899  34.961  1.00  0.00
ATOM   2637  C3' U      83      88.277  50.648  34.793  1.00  0.00
ATOM   2638  H3' U      83      88.071  51.662  34.450  1.00  0.00
ATOM   2639  C2' U      83      87.127  49.642  35.038  1.00  0.00
ATOM   2640  H2' U      83      86.453  49.639  34.181  1.00  0.00
ATOM   2641  O2' U      83      87.555  48.347  35.380  1.00  0.00
ATOM   2642 HO2' U      83      86.783  47.783  35.474  1.00  0.00
ATOM   2643  O3' U      83      89.263  50.006  33.978  1.00  0.00
ATOM   2644  P   G      84      89.220  50.118  32.487  1.00  0.00
ATOM   2645  OP1 G      84      90.255  49.270  31.819  1.00  0.00
ATOM   2646  OP2 G      84      89.122  51.509  32.016  1.00  0.00
ATOM   2647  O5' G      84      87.889  49.457  31.942  1.00  0.00
ATOM   2648  C5' G      84      87.737  48.053  31.820  1.00  0.00
ATOM   2649  H5' G      84      87.904  47.643  32.816  1.00  0.00
ATOM   2650 H5'' G      84      88.419  47.659  31.066  1.00  0.00
ATOM   2651  C4' G      84      86.345  47.613  31.427  1.00  0.00
ATOM   2652  H4' G      84      86.463  46.532  31.501  1.00  0.00
ATOM   2653  O4' G      84      85.227  48.097  32.240  1.00  0.00
ATOM   2654  C1' G      84      84.194  48.502  31.360  1.00  0.00
ATOM   2655  H1' G      84      83.268  48.067  31.736  1.00  0.00
ATOM   2656  N9  G      84      84.052  49.998  31.442  1.00  0.00
ATOM   2657  C8  G      84      84.966  50.954  31.841  1.00  0.00
ATOM   2658  H8  G      84      85.983  50.728  32.125  1.00  0.00
ATOM   2659  N7  G      84      84.496  52.163  31.672  1.00  0.00
ATOM   2660  C5  G      84      83.223  52.000  31.195  1.00  0.00
ATOM   2661  C6  G      84      82.118  52.845  30.871  1.00  0.00
ATOM   2662  O6  G      84      82.060  54.093  30.975  1.00  0.00
ATOM   2663  N1  G      84      81.047  52.269  30.299  1.00  0.00
ATOM   2664  H1  G      84      80.219  52.825  30.141  1.00  0.00
ATOM   2665  C2  G      84      80.997  50.947  30.140  1.00  0.00
ATOM   2666  N2  G      84      79.918  50.541  29.653  1.00  0.00
ATOM   2667  H21 G      84      79.778  49.542  29.611  1.00  0.00
ATOM   2668  H22 G      84      79.176  51.223  29.574  1.00  0.00
ATOM   2669  N3  G      84      81.828  49.973  30.497  1.00  0.00
ATOM   2670  C4  G      84      82.982  50.619  30.983  1.00  0.00
ATOM   2671  C3' G      84      85.999  48.089  30.043  1.00  0.00
ATOM   2672  H3' G      84      86.172  49.165  30.022  1.00  0.00
ATOM   2673  C2' G      84      84.513  47.946  29.976  1.00  0.00
ATOM   2674  H2' G      84      84.153  48.492  29.103  1.00  0.00
ATOM   2675  O2' G      84      84.155  46.582  29.982  1.00  0.00
ATOM   2676 HO2' G      84      84.224  46.215  30.866  1.00  0.00
ATOM   2677  O3' G      84      86.585  47.379  29.035  1.00  0.00
ATOM   2678  P   A      85      87.161  48.128  27.733  1.00  0.00
ATOM   2679  OP1 A      85      87.905  47.253  26.781  1.00  0.00
ATOM   2680  OP2 A      85      87.875  49.346  28.140  1.00  0.00
ATOM   2681  O5' A      85      85.881  48.632  27.002  1.00  0.00
ATOM   2682  C5' A      85      84.945  47.729  26.400  1.00  0.00
ATOM   2683  H5' A      85      84.725  46.814  26.950  1.00  0.00
ATOM   2684 H5'' A      85      85.248  47.385  25.410  1.00  0.00
ATOM   2685  C4' A      85      83.545  48.351  26.165  1.00  0.00
ATOM   2686  H4' A      85      82.903  47.552  25.795  1.00  0.00
ATOM   2687  O4' A      85      82.914  48.985  27.296  1.00  0.00
ATOM   2688  C1' A      85      82.295  50.220  26.886  1.00  0.00
ATOM   2689  H1' A      85      81.289  50.234  27.303  1.00  0.00
ATOM   2690  N9  A      85      82.962  51.455  27.285  1.00  0.00
ATOM   2691  C8  A      85      84.163  51.562  27.987  1.00  0.00
ATOM   2692  H8  A      85      84.848  50.728  28.022  1.00  0.00
ATOM   2693  N7  A      85      84.454  52.781  28.408  1.00  0.00
ATOM   2694  C5  A      85      83.287  53.486  28.027  1.00  0.00
ATOM   2695  C6  A      85      82.893  54.807  28.185  1.00  0.00
ATOM   2696  N6  A      85      83.604  55.749  28.699  1.00  0.00
ATOM   2697  H61 A      85      83.358  56.688  28.418  1.00  0.00
ATOM   2698  H62 A      85      84.550  55.592  29.016  1.00  0.00
ATOM   2699  N1  A      85      81.700  55.296  27.787  1.00  0.00
ATOM   2700  C2  A      85      80.862  54.456  27.199  1.00  0.00
ATOM   2701  H2  A      85      79.918  54.796  26.798  1.00  0.00
ATOM   2702  N3  A      85      81.135  53.115  26.974  1.00  0.00
ATOM   2703  C4  A      85      82.324  52.680  27.419  1.00  0.00
ATOM   2704  C3' A      85      83.592  49.400  25.073  1.00  0.00
ATOM   2705  H3' A      85      84.472  50.039  25.140  1.00  0.00
ATOM   2706  C2' A      85      82.278  50.128  25.365  1.00  0.00
ATOM   2707  H2' A      85      82.219  51.128  24.937  1.00  0.00
ATOM   2708  O2' A      85      81.089  49.345  24.936  1.00  0.00
ATOM   2709 HO2' A      85      80.992  49.284  23.982  1.00  0.00
ATOM   2710  O3' A      85      83.460  48.757  23.808  1.00  0.00
ATOM   2711  P   C      86      84.472  49.194  22.620  1.00  0.00
ATOM   2712  OP1 C      86      84.265  48.228  21.506  1.00  0.00
ATOM   2713  OP2 C      86      85.887  49.430  23.167  1.00  0.00
ATOM   2714  O5' C      86      83.824  50.597  22.223  1.00  0.00
ATOM   2715  C5' C      86      82.540  50.586  21.599  1.00  0.00
ATOM   2716  H5' C      86      81.908  49.820  22.049  1.00  0.00
ATOM   2717 H5'' C      86      82.642  50.285  20.556  1.00  0.00
ATOM   2718  C4' C      86      81.791  51.919  21.720  1.00  0.00
ATOM   2719  H4' C      86      80.811  51.767  21.267  1.00  0.00
ATOM   2720  O4' C      86      81.635  52.240  23.085  1.00  0.00
ATOM   2721  C1' C      86      81.893  53.635  23.314  1.00  0.00
ATOM   2722  H1' C      86      81.082  54.068  23.899  1.00  0.00
ATOM   2723  N1  C      86      83.243  54.004  23.973  1.00  0.00
ATOM   2724  C6  C      86      84.144  52.987  24.320  1.00  0.00
ATOM   2725  H6  C      86      83.905  51.976  24.024  1.00  0.00
ATOM   2726  C5  C      86      85.298  53.278  24.992  1.00  0.00
ATOM   2727  H5  C      86      86.050  52.516  25.140  1.00  0.00
ATOM   2728  C4  C      86      85.533  54.662  25.411  1.00  0.00
ATOM   2729  N4  C      86      86.708  55.015  25.903  1.00  0.00
ATOM   2730  H41 C      86      86.802  55.971  26.215  1.00  0.00
ATOM   2731  H42 C      86      87.428  54.316  26.017  1.00  0.00
ATOM   2732  N3  C      86      84.686  55.617  25.031  1.00  0.00
ATOM   2733  C2  C      86      83.484  55.363  24.384  1.00  0.00
ATOM   2734  O2  C      86      82.678  56.242  24.098  1.00  0.00
ATOM   2735  C3' C      86      82.560  53.048  21.027  1.00  0.00
ATOM   2736  H3' C      86      83.613  53.083  21.307  1.00  0.00
ATOM   2737  C2' C      86      81.996  54.199  21.870  1.00  0.00
ATOM   2738  H2' C      86      82.709  55.023  21.826  1.00  0.00
ATOM   2739  O2' C      86      80.690  54.595  21.302  1.00  0.00
ATOM   2740 HO2' C      86      80.818  54.910  20.405  1.00  0.00
ATOM   2741  O3' C      86      82.314  53.269  19.636  1.00  0.00
ATOM   2742  P   A3     87      82.889  52.402  18.462  1.00  0.00
ATOM   2743  OP1 A3     87      82.919  53.383  17.310  1.00  0.00
ATOM   2744  OP2 A3     87      82.205  51.127  18.275  1.00  0.00
ATOM   2745  O5' A3     87      84.346  52.185  18.928  1.00  0.00
ATOM   2746  C5' A3     87      85.334  51.755  18.019  1.00  0.00
ATOM   2747  H5' A3     87      85.340  52.433  17.165  1.00  0.00
ATOM   2748 H5'' A3     87      85.152  50.801  17.525  1.00  0.00
ATOM   2749  C4' A3     87      86.754  51.635  18.688  1.00  0.00
ATOM   2750  H4' A3     87      87.415  51.245  17.913  1.00  0.00
ATOM   2751  O4' A3     87      87.140  52.984  18.980  1.00  0.00
ATOM   2752  C1' A3     87      87.299  53.031  20.335  1.00  0.00
ATOM   2753  H1' A3     87      88.346  53.004  20.634  1.00  0.00
ATOM   2754  N9  A3     87      86.716  54.359  20.726  1.00  0.00
ATOM   2755  C8  A3     87      85.491  54.988  20.467  1.00  0.00
ATOM   2756  H8  A3     87      84.751  54.495  19.855  1.00  0.00
ATOM   2757  N7  A3     87      85.307  56.141  21.067  1.00  0.00
ATOM   2758  C5  A3     87      86.572  56.260  21.696  1.00  0.00
ATOM   2759  C6  A3     87      87.124  57.279  22.519  1.00  0.00
ATOM   2760  N6  A3     87      86.602  58.430  22.814  1.00  0.00
ATOM   2761  H61 A3     87      87.013  58.784  23.666  1.00  0.00
ATOM   2762  H62 A3     87      85.636  58.580  22.561  1.00  0.00
ATOM   2763  N1  A3     87      88.312  57.185  23.061  1.00  0.00
ATOM   2764  C2  A3     87      88.972  56.072  22.851  1.00  0.00
ATOM   2765  H2  A3     87      89.940  56.088  23.331  1.00  0.00
ATOM   2766  N3  A3     87      88.600  55.015  22.127  1.00  0.00
ATOM   2767  C4  A3     87      87.401  55.240  21.501  1.00  0.00
ATOM   2768  C3' A3     87      86.641  50.759  19.949  1.00  0.00
ATOM   2769  H3' A3     87      85.784  50.088  19.981  1.00  0.00
ATOM   2770  C2' A3     87      86.531  51.884  20.974  1.00  0.00
ATOM   2771  H2' A3     87      85.474  52.129  21.079  1.00  0.00
ATOM   2772  O2' A3     87      87.176  51.563  22.187  1.00  0.00
ATOM   2773 HO2' A3     87      86.654  50.882  22.618  1.00  0.00
ATOM   2774  O3' A3     87      87.776  49.911  20.150  1.00  0.00
ATOM   2775 HO3' A3     87      87.766  49.356  20.934  1.00  0.00
TER   
ATOM   2776 MG   MG     88      33.906  41.374  51.244  1.00  0.00
TER   
ATOM   2777 MG   MG     89      45.509  40.379  65.736  1.00  0.00
TER   
ATOM   2778 MG   MG     90      73.603  60.362  57.071  1.00  0.00
TER   
ATOM   2779 MG   MG     91      74.967  47.444  43.630  1.00  0.00
TER   
ATOM   2780 MG   MG     92      23.614  27.149  58.968  1.00  0.00
TER   
ATOM   2781 MG   MG     93      55.070  59.930  60.396  1.00  0.00
TER   
END   
