# Supplementary material for: Modelling the structures of frameshift-stimulatory pseudoknots from representative bat coronaviruses
Source: PLoS Comput Biol. 2023 May 19;19(5):e1011124. doi: 10.1371/journal.pcbi.1011124 (PMC10234561; doi:10.1371/journal.pcbi.1011124)
Supplement: S3 Data — PDB files for the top 3 representative clusters from each conformer (threaded/unthreaded) of each pseudoknot described in the main text, along with PDB files for the representative clusters shown in S8–S18 Figs. (ZIP) [file pcbi.1011124.s003.zip › SI_Model_PDB_files/Vs-CoV-1_threaded_Mg_cluster2.pdb]

ATOM      1 HO5' A5      1      22.771  35.945  72.850  1.00  0.00
ATOM      2  O5' A5      1      23.537  35.426  73.105  1.00  0.00
ATOM      3  C5' A5      1      24.254  36.105  74.139  1.00  0.00
ATOM      4  H5' A5      1      24.717  37.043  73.834  1.00  0.00
ATOM      5 H5'' A5      1      25.042  35.375  74.327  1.00  0.00
ATOM      6  C4' A5      1      23.347  36.302  75.338  1.00  0.00
ATOM      7  H4' A5      1      23.857  36.719  76.207  1.00  0.00
ATOM      8  O4' A5      1      22.094  37.021  75.067  1.00  0.00
ATOM      9  C1' A5      1      20.990  36.241  75.541  1.00  0.00
ATOM     10  H1' A5      1      20.916  36.424  76.613  1.00  0.00
ATOM     11  N9  A5      1      19.842  36.763  74.738  1.00  0.00
ATOM     12  C8  A5      1      19.335  36.279  73.539  1.00  0.00
ATOM     13  H8  A5      1      19.771  35.573  72.849  1.00  0.00
ATOM     14  N7  A5      1      18.312  36.898  73.068  1.00  0.00
ATOM     15  C5  A5      1      17.989  37.749  74.125  1.00  0.00
ATOM     16  C6  A5      1      16.863  38.521  74.372  1.00  0.00
ATOM     17  N6  A5      1      15.710  38.466  73.680  1.00  0.00
ATOM     18  H61 A5      1      14.982  39.144  73.852  1.00  0.00
ATOM     19  H62 A5      1      15.616  37.889  72.857  1.00  0.00
ATOM     20  N1  A5      1      16.834  39.210  75.505  1.00  0.00
ATOM     21  C2  A5      1      17.931  39.206  76.303  1.00  0.00
ATOM     22  H2  A5      1      17.858  39.836  77.177  1.00  0.00
ATOM     23  N3  A5      1      19.071  38.519  76.222  1.00  0.00
ATOM     24  C4  A5      1      18.996  37.753  75.100  1.00  0.00
ATOM     25  C3' A5      1      22.817  34.850  75.808  1.00  0.00
ATOM     26  H3' A5      1      23.447  34.061  75.398  1.00  0.00
ATOM     27  C2' A5      1      21.324  34.800  75.269  1.00  0.00
ATOM     28  H2' A5      1      21.135  34.497  74.239  1.00  0.00
ATOM     29  O2' A5      1      20.667  33.992  76.154  1.00  0.00
ATOM     30 HO2' A5      1      21.223  33.976  76.936  1.00  0.00
ATOM     31  O3' A5      1      22.864  34.645  77.271  1.00  0.00
ATOM     32  P   A       2      24.164  34.170  78.007  1.00  0.00
ATOM     33  OP1 A       2      23.845  34.568  79.397  1.00  0.00
ATOM     34  OP2 A       2      25.258  34.832  77.266  1.00  0.00
ATOM     35  O5' A       2      24.238  32.578  77.913  1.00  0.00
ATOM     36  C5' A       2      25.356  31.894  78.274  1.00  0.00
ATOM     37  H5' A       2      25.406  32.075  79.347  1.00  0.00
ATOM     38 H5'' A       2      26.160  32.299  77.660  1.00  0.00
ATOM     39  C4' A       2      25.285  30.413  77.932  1.00  0.00
ATOM     40  H4' A       2      26.184  29.880  78.243  1.00  0.00
ATOM     41  O4' A       2      24.152  29.674  78.534  1.00  0.00
ATOM     42  C1' A       2      23.696  28.668  77.625  1.00  0.00
ATOM     43  H1' A       2      23.698  27.669  78.062  1.00  0.00
ATOM     44  N9  A       2      22.263  28.924  77.320  1.00  0.00
ATOM     45  C8  A       2      21.493  29.941  77.747  1.00  0.00
ATOM     46  H8  A       2      21.997  30.784  78.196  1.00  0.00
ATOM     47  N7  A       2      20.306  29.925  77.222  1.00  0.00
ATOM     48  C5  A       2      20.317  28.775  76.419  1.00  0.00
ATOM     49  C6  A       2      19.397  28.072  75.716  1.00  0.00
ATOM     50  N6  A       2      18.160  28.424  75.469  1.00  0.00
ATOM     51  H61 A       2      17.561  27.831  74.913  1.00  0.00
ATOM     52  H62 A       2      17.786  29.213  75.978  1.00  0.00
ATOM     53  N1  A       2      19.679  26.963  75.025  1.00  0.00
ATOM     54  C2  A       2      20.895  26.477  75.104  1.00  0.00
ATOM     55  H2  A       2      21.104  25.552  74.588  1.00  0.00
ATOM     56  N3  A       2      21.849  26.918  75.902  1.00  0.00
ATOM     57  C4  A       2      21.487  28.094  76.574  1.00  0.00
ATOM     58  C3' A       2      25.192  30.240  76.393  1.00  0.00
ATOM     59  H3' A       2      24.458  30.779  75.795  1.00  0.00
ATOM     60  C2' A       2      24.582  28.822  76.355  1.00  0.00
ATOM     61  H2' A       2      24.050  28.880  75.406  1.00  0.00
ATOM     62  O2' A       2      25.627  27.848  76.311  1.00  0.00
ATOM     63 HO2' A       2      26.441  28.356  76.260  1.00  0.00
ATOM     64  O3' A       2      26.467  30.232  75.665  1.00  0.00
ATOM     65  P   C       3      26.625  30.939  74.303  1.00  0.00
ATOM     66  OP1 C       3      28.054  30.980  73.985  1.00  0.00
ATOM     67  OP2 C       3      25.900  32.199  74.404  1.00  0.00
ATOM     68  O5' C       3      25.860  30.032  73.335  1.00  0.00
ATOM     69  C5' C       3      26.373  28.685  73.040  1.00  0.00
ATOM     70  H5' C       3      26.418  28.165  73.997  1.00  0.00
ATOM     71 H5'' C       3      27.287  28.696  72.446  1.00  0.00
ATOM     72  C4' C       3      25.386  27.998  72.178  1.00  0.00
ATOM     73  H4' C       3      25.762  26.981  72.068  1.00  0.00
ATOM     74  O4' C       3      24.088  28.017  72.664  1.00  0.00
ATOM     75  C1' C       3      23.142  28.441  71.707  1.00  0.00
ATOM     76  H1' C       3      22.718  27.575  71.199  1.00  0.00
ATOM     77  N1  C       3      22.126  29.214  72.396  1.00  0.00
ATOM     78  C6  C       3      22.515  30.157  73.290  1.00  0.00
ATOM     79  H6  C       3      23.544  30.239  73.608  1.00  0.00
ATOM     80  C5  C       3      21.561  30.874  74.004  1.00  0.00
ATOM     81  H5  C       3      21.865  31.607  74.736  1.00  0.00
ATOM     82  C4  C       3      20.233  30.714  73.597  1.00  0.00
ATOM     83  N4  C       3      19.244  31.306  74.194  1.00  0.00
ATOM     84  H41 C       3      18.280  31.135  73.947  1.00  0.00
ATOM     85  H42 C       3      19.499  32.058  74.819  1.00  0.00
ATOM     86  N3  C       3      19.871  29.938  72.617  1.00  0.00
ATOM     87  C2  C       3      20.822  29.214  71.969  1.00  0.00
ATOM     88  O2  C       3      20.372  28.463  71.096  1.00  0.00
ATOM     89  C3' C       3      25.303  28.567  70.731  1.00  0.00
ATOM     90  H3' C       3      26.013  29.388  70.633  1.00  0.00
ATOM     91  C2' C       3      23.923  29.278  70.789  1.00  0.00
ATOM     92  H2' C       3      24.161  30.227  71.270  1.00  0.00
ATOM     93  O2' C       3      23.277  29.412  69.542  1.00  0.00
ATOM     94 HO2' C       3      24.043  29.594  68.992  1.00  0.00
ATOM     95  O3' C       3      25.515  27.599  69.698  1.00  0.00
ATOM     96  P   G       4      25.968  28.060  68.263  1.00  0.00
ATOM     97  OP1 G       4      25.420  29.433  67.922  1.00  0.00
ATOM     98  OP2 G       4      25.737  26.889  67.370  1.00  0.00
ATOM     99  O5' G       4      27.551  28.132  68.439  1.00  0.00
ATOM    100  C5' G       4      28.245  29.298  68.579  1.00  0.00
ATOM    101  H5' G       4      27.598  29.980  69.131  1.00  0.00
ATOM    102 H5'' G       4      28.550  29.740  67.630  1.00  0.00
ATOM    103  C4' G       4      29.437  29.072  69.525  1.00  0.00
ATOM    104  H4' G       4      29.890  30.044  69.722  1.00  0.00
ATOM    105  O4' G       4      28.932  28.535  70.723  1.00  0.00
ATOM    106  C1' G       4      29.417  27.212  70.922  1.00  0.00
ATOM    107  H1' G       4      30.250  27.344  71.613  1.00  0.00
ATOM    108  N9  G       4      28.467  26.161  71.320  1.00  0.00
ATOM    109  C8  G       4      27.658  25.344  70.595  1.00  0.00
ATOM    110  H8  G       4      27.662  25.492  69.525  1.00  0.00
ATOM    111  N7  G       4      26.918  24.557  71.299  1.00  0.00
ATOM    112  C5  G       4      27.336  24.839  72.590  1.00  0.00
ATOM    113  C6  G       4      26.848  24.258  73.833  1.00  0.00
ATOM    114  O6  G       4      26.089  23.352  74.046  1.00  0.00
ATOM    115  N1  G       4      27.407  24.806  74.925  1.00  0.00
ATOM    116  H1  G       4      27.245  24.348  75.810  1.00  0.00
ATOM    117  C2  G       4      28.429  25.698  74.956  1.00  0.00
ATOM    118  N2  G       4      28.799  26.310  76.082  1.00  0.00
ATOM    119  H21 G       4      29.538  26.996  76.130  1.00  0.00
ATOM    120  H22 G       4      28.403  25.939  76.934  1.00  0.00
ATOM    121  N3  G       4      28.954  26.257  73.827  1.00  0.00
ATOM    122  C4  G       4      28.319  25.812  72.682  1.00  0.00
ATOM    123  C3' G       4      30.467  28.084  69.055  1.00  0.00
ATOM    124  H3' G       4      30.373  28.041  67.970  1.00  0.00
ATOM    125  C2' G       4      30.111  26.762  69.622  1.00  0.00
ATOM    126  H2' G       4      29.310  26.371  68.994  1.00  0.00
ATOM    127  O2' G       4      31.150  25.815  69.916  1.00  0.00
ATOM    128 HO2' G       4      31.288  25.456  69.036  1.00  0.00
ATOM    129  O3' G       4      31.801  28.280  69.499  1.00  0.00
ATOM    130  P   A       5      32.718  29.242  68.651  1.00  0.00
ATOM    131  OP1 A       5      33.758  29.761  69.489  1.00  0.00
ATOM    132  OP2 A       5      31.877  30.268  68.014  1.00  0.00
ATOM    133  O5' A       5      33.400  28.377  67.468  1.00  0.00
ATOM    134  C5' A       5      34.329  27.402  67.896  1.00  0.00
ATOM    135  H5' A       5      33.872  26.582  68.451  1.00  0.00
ATOM    136 H5'' A       5      35.142  27.827  68.485  1.00  0.00
ATOM    137  C4' A       5      34.909  26.761  66.675  1.00  0.00
ATOM    138  H4' A       5      35.755  26.143  66.975  1.00  0.00
ATOM    139  O4' A       5      33.842  25.951  66.181  1.00  0.00
ATOM    140  C1' A       5      33.856  26.068  64.774  1.00  0.00
ATOM    141  H1' A       5      34.641  25.440  64.352  1.00  0.00
ATOM    142  N9  A       5      32.598  25.518  64.232  1.00  0.00
ATOM    143  C8  A       5      32.371  24.522  63.337  1.00  0.00
ATOM    144  H8  A       5      33.134  23.796  63.097  1.00  0.00
ATOM    145  N7  A       5      31.181  24.338  62.871  1.00  0.00
ATOM    146  C5  A       5      30.496  25.377  63.613  1.00  0.00
ATOM    147  C6  A       5      29.183  25.856  63.569  1.00  0.00
ATOM    148  N6  A       5      28.272  25.350  62.790  1.00  0.00
ATOM    149  H61 A       5      27.357  25.770  62.866  1.00  0.00
ATOM    150  H62 A       5      28.289  24.426  62.381  1.00  0.00
ATOM    151  N1  A       5      28.716  26.850  64.285  1.00  0.00
ATOM    152  C2  A       5      29.640  27.391  65.118  1.00  0.00
ATOM    153  H2  A       5      29.273  28.207  65.724  1.00  0.00
ATOM    154  N3  A       5      30.997  27.116  65.265  1.00  0.00
ATOM    155  C4  A       5      31.326  26.063  64.486  1.00  0.00
ATOM    156  C3' A       5      35.214  27.772  65.526  1.00  0.00
ATOM    157  H3' A       5      35.135  28.766  65.965  1.00  0.00
ATOM    158  C2' A       5      34.038  27.578  64.586  1.00  0.00
ATOM    159  H2' A       5      33.129  28.059  64.946  1.00  0.00
ATOM    160  O2' A       5      34.367  28.013  63.314  1.00  0.00
ATOM    161 HO2' A       5      33.508  28.086  62.891  1.00  0.00
ATOM    162  O3' A       5      36.469  27.489  65.107  1.00  0.00
ATOM    163  P   G       6      37.758  28.250  65.806  1.00  0.00
ATOM    164  OP1 G       6      38.968  27.412  65.508  1.00  0.00
ATOM    165  OP2 G       6      37.509  28.633  67.226  1.00  0.00
ATOM    166  O5' G       6      37.797  29.623  65.004  1.00  0.00
ATOM    167  C5' G       6      37.932  29.692  63.608  1.00  0.00
ATOM    168  H5' G       6      37.012  29.404  63.098  1.00  0.00
ATOM    169 H5'' G       6      38.691  28.997  63.249  1.00  0.00
ATOM    170  C4' G       6      38.349  31.092  63.250  1.00  0.00
ATOM    171  H4' G       6      38.551  31.106  62.179  1.00  0.00
ATOM    172  O4' G       6      37.239  31.992  63.320  1.00  0.00
ATOM    173  C1' G       6      37.786  33.211  63.808  1.00  0.00
ATOM    174  H1' G       6      38.350  33.722  63.028  1.00  0.00
ATOM    175  N9  G       6      36.628  34.080  64.348  1.00  0.00
ATOM    176  C8  G       6      36.327  34.488  65.605  1.00  0.00
ATOM    177  H8  G       6      36.916  34.125  66.434  1.00  0.00
ATOM    178  N7  G       6      35.350  35.310  65.756  1.00  0.00
ATOM    179  C5  G       6      34.950  35.412  64.404  1.00  0.00
ATOM    180  C6  G       6      33.916  36.207  63.779  1.00  0.00
ATOM    181  O6  G       6      33.187  37.066  64.266  1.00  0.00
ATOM    182  N1  G       6      33.813  35.982  62.497  1.00  0.00
ATOM    183  H1  G       6      33.025  36.470  62.097  1.00  0.00
ATOM    184  C2  G       6      34.556  35.148  61.713  1.00  0.00
ATOM    185  N2  G       6      34.295  35.111  60.394  1.00  0.00
ATOM    186  H21 G       6      34.721  34.529  59.687  1.00  0.00
ATOM    187  H22 G       6      33.459  35.613  60.128  1.00  0.00
ATOM    188  N3  G       6      35.603  34.451  62.202  1.00  0.00
ATOM    189  C4  G       6      35.697  34.610  63.526  1.00  0.00
ATOM    190  C3' G       6      39.513  31.644  64.087  1.00  0.00
ATOM    191  H3' G       6      39.903  30.839  64.709  1.00  0.00
ATOM    192  C2' G       6      38.739  32.782  64.917  1.00  0.00
ATOM    193  H2' G       6      38.347  32.337  65.832  1.00  0.00
ATOM    194  O2' G       6      39.547  33.852  65.292  1.00  0.00
ATOM    195 HO2' G       6      39.870  34.004  64.401  1.00  0.00
ATOM    196  O3' G       6      40.477  32.177  63.320  1.00  0.00
ATOM    197  P   U       7      41.865  31.296  63.125  1.00  0.00
ATOM    198  OP1 U       7      42.578  31.745  61.947  1.00  0.00
ATOM    199  OP2 U       7      41.513  29.810  63.146  1.00  0.00
ATOM    200  O5' U       7      42.840  31.594  64.319  1.00  0.00
ATOM    201  C5' U       7      42.573  31.266  65.702  1.00  0.00
ATOM    202  H5' U       7      42.304  30.211  65.754  1.00  0.00
ATOM    203 H5'' U       7      41.781  31.888  66.121  1.00  0.00
ATOM    204  C4' U       7      43.869  31.687  66.444  1.00  0.00
ATOM    205  H4' U       7      43.774  31.557  67.522  1.00  0.00
ATOM    206  O4' U       7      44.921  30.833  66.006  1.00  0.00
ATOM    207  C1' U       7      46.180  31.603  66.243  1.00  0.00
ATOM    208  H1' U       7      46.713  31.170  67.090  1.00  0.00
ATOM    209  N1  U       7      47.141  31.604  65.124  1.00  0.00
ATOM    210  C6  U       7      46.747  31.676  63.818  1.00  0.00
ATOM    211  H6  U       7      45.708  31.771  63.540  1.00  0.00
ATOM    212  C5  U       7      47.702  31.679  62.864  1.00  0.00
ATOM    213  H5  U       7      47.510  31.890  61.822  1.00  0.00
ATOM    214  C4  U       7      49.134  31.396  63.127  1.00  0.00
ATOM    215  O4  U       7      50.025  31.339  62.330  1.00  0.00
ATOM    216  N3  U       7      49.346  31.088  64.423  1.00  0.00
ATOM    217  H3  U       7      50.323  30.902  64.597  1.00  0.00
ATOM    218  C2  U       7      48.472  31.321  65.435  1.00  0.00
ATOM    219  O2  U       7      48.885  31.357  66.628  1.00  0.00
ATOM    220  C3' U       7      44.303  33.146  66.229  1.00  0.00
ATOM    221  H3' U       7      44.268  33.440  65.180  1.00  0.00
ATOM    222  C2' U       7      45.726  33.039  66.645  1.00  0.00
ATOM    223  H2' U       7      46.264  33.871  66.190  1.00  0.00
ATOM    224  O2' U       7      45.922  33.093  68.061  1.00  0.00
ATOM    225 HO2' U       7      45.822  34.027  68.259  1.00  0.00
ATOM    226  O3' U       7      43.571  34.112  66.986  1.00  0.00
ATOM    227  P   C       8      43.382  35.627  66.514  1.00  0.00
ATOM    228  OP1 C       8      44.675  36.114  66.008  1.00  0.00
ATOM    229  OP2 C       8      42.597  36.432  67.525  1.00  0.00
ATOM    230  O5' C       8      42.231  35.433  65.354  1.00  0.00
ATOM    231  C5' C       8      42.629  34.950  64.068  1.00  0.00
ATOM    232  H5' C       8      42.747  33.867  64.116  1.00  0.00
ATOM    233 H5'' C       8      43.596  35.420  63.890  1.00  0.00
ATOM    234  C4' C       8      41.812  35.491  62.927  1.00  0.00
ATOM    235  H4' C       8      42.260  35.164  61.988  1.00  0.00
ATOM    236  O4' C       8      40.444  35.131  63.006  1.00  0.00
ATOM    237  C1' C       8      39.597  36.146  62.446  1.00  0.00
ATOM    238  H1' C       8      38.902  35.753  61.703  1.00  0.00
ATOM    239  N1  C       8      38.630  36.816  63.515  1.00  0.00
ATOM    240  C6  C       8      38.928  36.846  64.865  1.00  0.00
ATOM    241  H6  C       8      39.819  36.395  65.277  1.00  0.00
ATOM    242  C5  C       8      38.089  37.498  65.701  1.00  0.00
ATOM    243  H5  C       8      38.314  37.538  66.757  1.00  0.00
ATOM    244  C4  C       8      36.955  38.125  65.151  1.00  0.00
ATOM    245  N4  C       8      36.245  38.975  65.878  1.00  0.00
ATOM    246  H41 C       8      35.414  39.406  65.499  1.00  0.00
ATOM    247  H42 C       8      36.285  38.738  66.859  1.00  0.00
ATOM    248  N3  C       8      36.762  38.120  63.863  1.00  0.00
ATOM    249  C2  C       8      37.538  37.497  62.994  1.00  0.00
ATOM    250  O2  C       8      37.346  37.602  61.768  1.00  0.00
ATOM    251  C3' C       8      41.734  36.983  62.743  1.00  0.00
ATOM    252  H3' C       8      41.546  37.444  63.712  1.00  0.00
ATOM    253  C2' C       8      40.526  37.140  61.755  1.00  0.00
ATOM    254  H2' C       8      40.283  38.203  61.766  1.00  0.00
ATOM    255  O2' C       8      40.913  36.714  60.486  1.00  0.00
ATOM    256 HO2' C       8      40.179  36.948  59.913  1.00  0.00
ATOM    257  O3' C       8      42.953  37.459  62.135  1.00  0.00
ATOM    258  P   C       9      43.425  38.968  62.083  1.00  0.00
ATOM    259  OP1 C       9      44.799  39.042  61.615  1.00  0.00
ATOM    260  OP2 C       9      43.072  39.619  63.396  1.00  0.00
ATOM    261  O5' C       9      42.654  39.733  60.935  1.00  0.00
ATOM    262  C5' C       9      42.807  39.293  59.663  1.00  0.00
ATOM    263  H5' C       9      42.712  38.211  59.574  1.00  0.00
ATOM    264 H5'' C       9      43.764  39.690  59.324  1.00  0.00
ATOM    265  C4' C       9      41.666  39.675  58.705  1.00  0.00
ATOM    266  H4' C       9      41.715  39.305  57.681  1.00  0.00
ATOM    267  O4' C       9      40.452  39.359  59.310  1.00  0.00
ATOM    268  C1' C       9      39.439  40.329  58.966  1.00  0.00
ATOM    269  H1' C       9      38.696  39.782  58.385  1.00  0.00
ATOM    270  N1  C       9      38.810  41.045  60.178  1.00  0.00
ATOM    271  C6  C       9      39.410  40.993  61.415  1.00  0.00
ATOM    272  H6  C       9      40.407  40.589  61.504  1.00  0.00
ATOM    273  C5  C       9      38.734  41.405  62.520  1.00  0.00
ATOM    274  H5  C       9      39.220  41.362  63.483  1.00  0.00
ATOM    275  C4  C       9      37.426  41.926  62.382  1.00  0.00
ATOM    276  N4  C       9      36.734  42.350  63.404  1.00  0.00
ATOM    277  H41 C       9      35.788  42.685  63.286  1.00  0.00
ATOM    278  H42 C       9      37.055  42.128  64.335  1.00  0.00
ATOM    279  N3  C       9      36.889  42.201  61.195  1.00  0.00
ATOM    280  C2  C       9      37.537  41.660  60.056  1.00  0.00
ATOM    281  O2  C       9      36.922  41.773  58.966  1.00  0.00
ATOM    282  C3' C       9      41.610  41.183  58.657  1.00  0.00
ATOM    283  H3' C       9      41.699  41.523  59.689  1.00  0.00
ATOM    284  C2' C       9      40.153  41.429  58.157  1.00  0.00
ATOM    285  H2' C       9      39.873  42.458  58.386  1.00  0.00
ATOM    286  O2' C       9      39.970  41.024  56.808  1.00  0.00
ATOM    287 HO2' C       9      39.258  41.611  56.543  1.00  0.00
ATOM    288  O3' C       9      42.634  41.769  57.891  1.00  0.00
ATOM    289  P   G      10      43.071  43.230  58.209  1.00  0.00
ATOM    290  OP1 G      10      44.156  43.521  57.310  1.00  0.00
ATOM    291  OP2 G      10      43.363  43.370  59.673  1.00  0.00
ATOM    292  O5' G      10      41.792  44.200  57.891  1.00  0.00
ATOM    293  C5' G      10      41.355  44.411  56.538  1.00  0.00
ATOM    294  H5' G      10      41.049  43.460  56.102  1.00  0.00
ATOM    295 H5'' G      10      42.236  44.723  55.977  1.00  0.00
ATOM    296  C4' G      10      40.175  45.323  56.255  1.00  0.00
ATOM    297  H4' G      10      39.878  45.351  55.207  1.00  0.00
ATOM    298  O4' G      10      39.030  45.051  57.052  1.00  0.00
ATOM    299  C1' G      10      38.574  46.268  57.703  1.00  0.00
ATOM    300  H1' G      10      37.488  46.360  57.684  1.00  0.00
ATOM    301  N9  G      10      39.058  46.236  59.108  1.00  0.00
ATOM    302  C8  G      10      39.642  45.160  59.747  1.00  0.00
ATOM    303  H8  G      10      39.884  44.233  59.249  1.00  0.00
ATOM    304  N7  G      10      40.013  45.406  60.981  1.00  0.00
ATOM    305  C5  G      10      39.525  46.666  61.209  1.00  0.00
ATOM    306  C6  G      10      39.501  47.387  62.415  1.00  0.00
ATOM    307  O6  G      10      39.942  47.085  63.586  1.00  0.00
ATOM    308  N1  G      10      38.727  48.506  62.392  1.00  0.00
ATOM    309  H1  G      10      38.705  49.111  63.201  1.00  0.00
ATOM    310  C2  G      10      38.077  48.918  61.289  1.00  0.00
ATOM    311  N2  G      10      37.330  49.987  61.370  1.00  0.00
ATOM    312  H21 G      10      37.381  50.572  62.191  1.00  0.00
ATOM    313  H22 G      10      36.908  50.299  60.507  1.00  0.00
ATOM    314  N3  G      10      38.162  48.320  60.106  1.00  0.00
ATOM    315  C4  G      10      38.843  47.157  60.126  1.00  0.00
ATOM    316  C3' G      10      40.661  46.756  56.543  1.00  0.00
ATOM    317  H3' G      10      41.255  46.603  57.444  1.00  0.00
ATOM    318  C2' G      10      39.274  47.356  56.875  1.00  0.00
ATOM    319  H2' G      10      39.398  48.277  57.446  1.00  0.00
ATOM    320  O2' G      10      38.593  47.547  55.622  1.00  0.00
ATOM    321 HO2' G      10      39.236  47.830  54.967  1.00  0.00
ATOM    322  O3' G      10      41.380  47.392  55.519  1.00  0.00
ATOM    323  P   G      11      42.631  48.387  55.900  1.00  0.00
ATOM    324  OP1 G      11      43.241  48.772  54.619  1.00  0.00
ATOM    325  OP2 G      11      43.533  47.846  56.911  1.00  0.00
ATOM    326  O5' G      11      41.851  49.651  56.422  1.00  0.00
ATOM    327  C5' G      11      41.065  50.502  55.602  1.00  0.00
ATOM    328  H5' G      11      40.219  49.977  55.160  1.00  0.00
ATOM    329 H5'' G      11      41.753  50.965  54.894  1.00  0.00
ATOM    330  C4' G      11      40.462  51.627  56.511  1.00  0.00
ATOM    331  H4' G      11      39.841  52.259  55.875  1.00  0.00
ATOM    332  O4' G      11      39.696  51.031  57.592  1.00  0.00
ATOM    333  C1' G      11      39.949  51.884  58.718  1.00  0.00
ATOM    334  H1' G      11      39.065  52.220  59.260  1.00  0.00
ATOM    335  N9  G      11      40.690  51.119  59.807  1.00  0.00
ATOM    336  C8  G      11      41.175  49.826  59.650  1.00  0.00
ATOM    337  H8  G      11      41.118  49.242  58.743  1.00  0.00
ATOM    338  N7  G      11      41.792  49.391  60.749  1.00  0.00
ATOM    339  C5  G      11      41.674  50.429  61.653  1.00  0.00
ATOM    340  C6  G      11      41.950  50.415  63.038  1.00  0.00
ATOM    341  O6  G      11      42.550  49.607  63.677  1.00  0.00
ATOM    342  N1  G      11      41.563  51.593  63.686  1.00  0.00
ATOM    343  H1  G      11      41.888  51.742  64.630  1.00  0.00
ATOM    344  C2  G      11      40.804  52.552  63.042  1.00  0.00
ATOM    345  N2  G      11      40.525  53.628  63.698  1.00  0.00
ATOM    346  H21 G      11      40.098  54.403  63.211  1.00  0.00
ATOM    347  H22 G      11      40.901  53.709  64.632  1.00  0.00
ATOM    348  N3  G      11      40.506  52.511  61.766  1.00  0.00
ATOM    349  C4  G      11      40.945  51.446  61.113  1.00  0.00
ATOM    350  C3' G      11      41.579  52.593  57.043  1.00  0.00
ATOM    351  H3' G      11      42.534  52.173  57.357  1.00  0.00
ATOM    352  C2' G      11      40.769  53.113  58.258  1.00  0.00
ATOM    353  H2' G      11      41.412  53.514  59.042  1.00  0.00
ATOM    354  O2' G      11      39.875  54.159  58.015  1.00  0.00
ATOM    355 HO2' G      11      40.085  54.616  57.197  1.00  0.00
ATOM    356  O3' G      11      41.782  53.691  56.247  1.00  0.00
ATOM    357  P   G      12      43.086  54.581  56.236  1.00  0.00
ATOM    358  OP1 G      12      42.903  55.619  55.249  1.00  0.00
ATOM    359  OP2 G      12      44.292  53.651  55.973  1.00  0.00
ATOM    360  O5' G      12      43.342  55.278  57.774  1.00  0.00
ATOM    361  C5' G      12      42.525  56.308  58.186  1.00  0.00
ATOM    362  H5' G      12      41.475  56.102  57.980  1.00  0.00
ATOM    363 H5'' G      12      42.859  57.086  57.499  1.00  0.00
ATOM    364  C4' G      12      42.840  56.807  59.554  1.00  0.00
ATOM    365  H4' G      12      42.384  57.792  59.660  1.00  0.00
ATOM    366  O4' G      12      42.170  56.066  60.593  1.00  0.00
ATOM    367  C1' G      12      43.083  56.023  61.714  1.00  0.00
ATOM    368  H1' G      12      42.563  56.305  62.629  1.00  0.00
ATOM    369  N9  G      12      43.569  54.650  61.938  1.00  0.00
ATOM    370  C8  G      12      43.590  53.521  61.104  1.00  0.00
ATOM    371  H8  G      12      43.146  53.546  60.120  1.00  0.00
ATOM    372  N7  G      12      44.354  52.554  61.579  1.00  0.00
ATOM    373  C5  G      12      44.715  52.975  62.864  1.00  0.00
ATOM    374  C6  G      12      45.359  52.350  63.984  1.00  0.00
ATOM    375  O6  G      12      45.647  51.213  64.055  1.00  0.00
ATOM    376  N1  G      12      45.570  53.169  65.048  1.00  0.00
ATOM    377  H1  G      12      46.130  52.911  65.847  1.00  0.00
ATOM    378  C2  G      12      45.115  54.481  65.114  1.00  0.00
ATOM    379  N2  G      12      45.288  55.200  66.186  1.00  0.00
ATOM    380  H21 G      12      44.944  56.141  66.316  1.00  0.00
ATOM    381  H22 G      12      45.850  54.806  66.927  1.00  0.00
ATOM    382  N3  G      12      44.379  55.057  64.155  1.00  0.00
ATOM    383  C4  G      12      44.231  54.265  63.071  1.00  0.00
ATOM    384  C3' G      12      44.283  56.895  59.990  1.00  0.00
ATOM    385  H3' G      12      44.630  55.888  59.760  1.00  0.00
ATOM    386  C2' G      12      44.237  57.018  61.499  1.00  0.00
ATOM    387  H2' G      12      45.143  56.752  62.043  1.00  0.00
ATOM    388  O2' G      12      43.876  58.350  61.905  1.00  0.00
ATOM    389 HO2' G      12      43.605  58.444  62.821  1.00  0.00
ATOM    390  O3' G      12      44.940  57.882  59.297  1.00  0.00
ATOM    391  P   G      13      46.546  57.884  59.145  1.00  0.00
ATOM    392  OP1 G      13      46.966  59.049  58.286  1.00  0.00
ATOM    393  OP2 G      13      47.045  56.539  58.677  1.00  0.00
ATOM    394  O5' G      13      47.063  58.050  60.674  1.00  0.00
ATOM    395  C5' G      13      46.968  59.225  61.459  1.00  0.00
ATOM    396  H5' G      13      45.906  59.444  61.573  1.00  0.00
ATOM    397 H5'' G      13      47.359  60.113  60.962  1.00  0.00
ATOM    398  C4' G      13      47.619  58.975  62.860  1.00  0.00
ATOM    399  H4' G      13      47.494  59.782  63.583  1.00  0.00
ATOM    400  O4' G      13      47.047  57.883  63.453  1.00  0.00
ATOM    401  C1' G      13      47.958  57.276  64.362  1.00  0.00
ATOM    402  H1' G      13      47.469  57.375  65.332  1.00  0.00
ATOM    403  N9  G      13      48.133  55.865  63.939  1.00  0.00
ATOM    404  C8  G      13      47.653  55.194  62.867  1.00  0.00
ATOM    405  H8  G      13      47.075  55.704  62.111  1.00  0.00
ATOM    406  N7  G      13      48.021  53.951  62.690  1.00  0.00
ATOM    407  C5  G      13      48.670  53.674  63.938  1.00  0.00
ATOM    408  C6  G      13      49.145  52.464  64.501  1.00  0.00
ATOM    409  O6  G      13      49.361  51.346  64.032  1.00  0.00
ATOM    410  N1  G      13      49.482  52.634  65.826  1.00  0.00
ATOM    411  H1  G      13      49.953  51.848  66.252  1.00  0.00
ATOM    412  C2  G      13      49.553  53.794  66.519  1.00  0.00
ATOM    413  N2  G      13      50.175  53.764  67.621  1.00  0.00
ATOM    414  H21 G      13      50.213  54.625  68.148  1.00  0.00
ATOM    415  H22 G      13      50.471  52.866  67.977  1.00  0.00
ATOM    416  N3  G      13      49.087  54.988  65.983  1.00  0.00
ATOM    417  C4  G      13      48.656  54.810  64.706  1.00  0.00
ATOM    418  C3' G      13      49.082  58.674  62.837  1.00  0.00
ATOM    419  H3' G      13      49.115  57.856  62.118  1.00  0.00
ATOM    420  C2' G      13      49.245  58.130  64.220  1.00  0.00
ATOM    421  H2' G      13      50.069  57.417  64.196  1.00  0.00
ATOM    422  O2' G      13      49.272  59.089  65.257  1.00  0.00
ATOM    423 HO2' G      13      49.757  59.870  64.979  1.00  0.00
ATOM    424  O3' G      13      49.872  59.806  62.596  1.00  0.00
ATOM    425  P   U      14      51.366  59.640  61.872  1.00  0.00
ATOM    426  OP1 U      14      51.935  60.915  61.518  1.00  0.00
ATOM    427  OP2 U      14      51.184  58.683  60.773  1.00  0.00
ATOM    428  O5' U      14      52.167  58.943  63.069  1.00  0.00
ATOM    429  C5' U      14      52.543  59.582  64.241  1.00  0.00
ATOM    430  H5' U      14      51.783  60.181  64.743  1.00  0.00
ATOM    431 H5'' U      14      53.329  60.286  63.971  1.00  0.00
ATOM    432  C4' U      14      53.169  58.604  65.179  1.00  0.00
ATOM    433  H4' U      14      53.441  59.129  66.095  1.00  0.00
ATOM    434  O4' U      14      52.267  57.578  65.625  1.00  0.00
ATOM    435  C1' U      14      53.017  56.453  65.952  1.00  0.00
ATOM    436  H1' U      14      52.832  56.123  66.974  1.00  0.00
ATOM    437  N1  U      14      52.847  55.313  64.982  1.00  0.00
ATOM    438  C6  U      14      52.330  55.538  63.704  1.00  0.00
ATOM    439  H6  U      14      52.032  56.513  63.348  1.00  0.00
ATOM    440  C5  U      14      51.900  54.535  62.848  1.00  0.00
ATOM    441  H5  U      14      51.393  54.727  61.914  1.00  0.00
ATOM    442  C4  U      14      52.106  53.203  63.308  1.00  0.00
ATOM    443  O4  U      14      51.880  52.262  62.626  1.00  0.00
ATOM    444  N3  U      14      52.544  53.023  64.598  1.00  0.00
ATOM    445  H3  U      14      52.707  52.048  64.804  1.00  0.00
ATOM    446  C2  U      14      52.968  53.996  65.485  1.00  0.00
ATOM    447  O2  U      14      53.520  53.663  66.539  1.00  0.00
ATOM    448  C3' U      14      54.421  57.906  64.681  1.00  0.00
ATOM    449  H3' U      14      54.053  57.486  63.745  1.00  0.00
ATOM    450  C2' U      14      54.541  56.896  65.852  1.00  0.00
ATOM    451  H2' U      14      55.131  56.002  65.652  1.00  0.00
ATOM    452  O2' U      14      55.032  57.543  67.018  1.00  0.00
ATOM    453 HO2' U      14      55.067  56.929  67.756  1.00  0.00
ATOM    454  O3' U      14      55.482  58.776  64.522  1.00  0.00
ATOM    455  P   U      15      56.532  58.457  63.474  1.00  0.00
ATOM    456  OP1 U      15      57.593  59.499  63.467  1.00  0.00
ATOM    457  OP2 U      15      55.843  58.110  62.187  1.00  0.00
ATOM    458  O5' U      15      57.343  57.192  63.952  1.00  0.00
ATOM    459  C5' U      15      57.939  57.032  65.247  1.00  0.00
ATOM    460  H5' U      15      57.287  57.455  66.011  1.00  0.00
ATOM    461 H5'' U      15      58.871  57.599  65.248  1.00  0.00
ATOM    462  C4' U      15      58.290  55.595  65.637  1.00  0.00
ATOM    463  H4' U      15      58.857  55.712  66.560  1.00  0.00
ATOM    464  O4' U      15      57.168  54.778  65.801  1.00  0.00
ATOM    465  C1' U      15      57.517  53.473  65.677  1.00  0.00
ATOM    466  H1' U      15      57.523  52.872  66.586  1.00  0.00
ATOM    467  N1  U      15      56.685  52.804  64.601  1.00  0.00
ATOM    468  C6  U      15      56.128  53.551  63.670  1.00  0.00
ATOM    469  H6  U      15      56.175  54.630  63.679  1.00  0.00
ATOM    470  C5  U      15      55.385  53.012  62.646  1.00  0.00
ATOM    471  H5  U      15      54.994  53.654  61.870  1.00  0.00
ATOM    472  C4  U      15      55.144  51.552  62.618  1.00  0.00
ATOM    473  O4  U      15      54.488  50.864  61.836  1.00  0.00
ATOM    474  N3  U      15      55.836  50.855  63.547  1.00  0.00
ATOM    475  H3  U      15      55.791  49.854  63.424  1.00  0.00
ATOM    476  C2  U      15      56.604  51.439  64.550  1.00  0.00
ATOM    477  O2  U      15      57.160  50.724  65.397  1.00  0.00
ATOM    478  C3' U      15      59.178  54.809  64.657  1.00  0.00
ATOM    479  H3' U      15      58.915  54.867  63.601  1.00  0.00
ATOM    480  C2' U      15      58.959  53.425  65.165  1.00  0.00
ATOM    481  H2' U      15      59.099  52.740  64.329  1.00  0.00
ATOM    482  O2' U      15      59.792  53.119  66.315  1.00  0.00
ATOM    483 HO2' U      15      60.207  53.909  66.668  1.00  0.00
ATOM    484  O3' U      15      60.480  55.200  64.791  1.00  0.00
ATOM    485  P   C      16      61.475  55.097  63.525  1.00  0.00
ATOM    486  OP1 C      16      62.848  55.662  63.941  1.00  0.00
ATOM    487  OP2 C      16      60.797  55.720  62.370  1.00  0.00
ATOM    488  O5' C      16      61.685  53.570  63.233  1.00  0.00
ATOM    489  C5' C      16      62.430  52.717  64.161  1.00  0.00
ATOM    490  H5' C      16      62.026  52.696  65.174  1.00  0.00
ATOM    491 H5'' C      16      63.491  52.955  64.236  1.00  0.00
ATOM    492  C4' C      16      62.245  51.267  63.738  1.00  0.00
ATOM    493  H4' C      16      62.870  50.785  64.491  1.00  0.00
ATOM    494  O4' C      16      60.867  50.845  63.919  1.00  0.00
ATOM    495  C1' C      16      60.600  49.767  62.929  1.00  0.00
ATOM    496  H1' C      16      60.122  49.066  63.612  1.00  0.00
ATOM    497  N1  C      16      59.576  50.101  61.953  1.00  0.00
ATOM    498  C6  C      16      59.210  51.369  61.569  1.00  0.00
ATOM    499  H6  C      16      59.919  52.122  61.880  1.00  0.00
ATOM    500  C5  C      16      58.200  51.566  60.766  1.00  0.00
ATOM    501  H5  C      16      58.106  52.546  60.321  1.00  0.00
ATOM    502  C4  C      16      57.380  50.468  60.366  1.00  0.00
ATOM    503  N4  C      16      56.357  50.577  59.643  1.00  0.00
ATOM    504  H41 C      16      56.050  51.430  59.199  1.00  0.00
ATOM    505  H42 C      16      55.932  49.673  59.489  1.00  0.00
ATOM    506  N3  C      16      57.762  49.213  60.665  1.00  0.00
ATOM    507  C2  C      16      58.790  49.022  61.445  1.00  0.00
ATOM    508  O2  C      16      59.129  47.829  61.614  1.00  0.00
ATOM    509  C3' C      16      62.728  50.789  62.388  1.00  0.00
ATOM    510  H3' C      16      62.356  51.437  61.593  1.00  0.00
ATOM    511  C2' C      16      61.958  49.443  62.313  1.00  0.00
ATOM    512  H2' C      16      61.870  49.079  61.290  1.00  0.00
ATOM    513  O2' C      16      62.476  48.388  63.238  1.00  0.00
ATOM    514 HO2' C      16      62.714  47.695  62.618  1.00  0.00
ATOM    515  O3' C      16      64.122  50.638  62.273  1.00  0.00
ATOM    516  P   U      17      64.737  50.539  60.774  1.00  0.00
ATOM    517  OP1 U      17      66.199  50.466  60.858  1.00  0.00
ATOM    518  OP2 U      17      64.123  51.628  60.040  1.00  0.00
ATOM    519  O5' U      17      64.242  49.193  60.198  1.00  0.00
ATOM    520  C5' U      17      64.835  47.950  60.472  1.00  0.00
ATOM    521  H5' U      17      64.828  47.790  61.550  1.00  0.00
ATOM    522 H5'' U      17      65.877  47.871  60.161  1.00  0.00
ATOM    523  C4' U      17      64.034  46.661  60.060  1.00  0.00
ATOM    524  H4' U      17      64.528  45.904  60.668  1.00  0.00
ATOM    525  O4' U      17      62.723  46.762  60.512  1.00  0.00
ATOM    526  C1' U      17      61.935  46.078  59.484  1.00  0.00
ATOM    527  H1' U      17      61.353  45.438  60.147  1.00  0.00
ATOM    528  N1  U      17      60.991  46.949  58.704  1.00  0.00
ATOM    529  C6  U      17      61.229  48.264  58.667  1.00  0.00
ATOM    530  H6  U      17      62.182  48.675  58.968  1.00  0.00
ATOM    531  C5  U      17      60.215  49.073  58.205  1.00  0.00
ATOM    532  H5  U      17      60.278  50.150  58.243  1.00  0.00
ATOM    533  C4  U      17      58.949  48.558  57.712  1.00  0.00
ATOM    534  O4  U      17      58.040  49.280  57.245  1.00  0.00
ATOM    535  N3  U      17      58.834  47.174  57.782  1.00  0.00
ATOM    536  H3  U      17      57.970  46.783  57.434  1.00  0.00
ATOM    537  C2  U      17      59.856  46.297  58.188  1.00  0.00
ATOM    538  O2  U      17      59.809  45.085  58.041  1.00  0.00
ATOM    539  C3' U      17      64.031  46.393  58.602  1.00  0.00
ATOM    540  H3' U      17      63.794  47.323  58.086  1.00  0.00
ATOM    541  C2' U      17      62.916  45.364  58.489  1.00  0.00
ATOM    542  H2' U      17      62.531  45.316  57.471  1.00  0.00
ATOM    543  O2' U      17      63.238  44.076  58.875  1.00  0.00
ATOM    544 HO2' U      17      63.007  43.500  58.143  1.00  0.00
ATOM    545  O3' U      17      65.311  45.980  58.253  1.00  0.00
ATOM    546  P   A      18      66.043  46.483  56.898  1.00  0.00
ATOM    547  OP1 A      18      67.419  45.936  56.982  1.00  0.00
ATOM    548  OP2 A      18      65.961  47.973  56.835  1.00  0.00
ATOM    549  O5' A      18      65.401  45.840  55.618  1.00  0.00
ATOM    550  C5' A      18      65.109  44.491  55.431  1.00  0.00
ATOM    551  H5' A      18      64.646  44.228  56.382  1.00  0.00
ATOM    552 H5'' A      18      65.940  43.809  55.252  1.00  0.00
ATOM    553  C4' A      18      64.046  44.089  54.413  1.00  0.00
ATOM    554  H4' A      18      64.087  43.005  54.304  1.00  0.00
ATOM    555  O4' A      18      62.817  44.525  54.962  1.00  0.00
ATOM    556  C1' A      18      61.877  44.763  53.912  1.00  0.00
ATOM    557  H1' A      18      61.185  43.921  53.917  1.00  0.00
ATOM    558  N9  A      18      61.250  46.110  53.975  1.00  0.00
ATOM    559  C8  A      18      61.730  47.372  54.395  1.00  0.00
ATOM    560  H8  A      18      62.724  47.579  54.763  1.00  0.00
ATOM    561  N7  A      18      60.846  48.319  54.278  1.00  0.00
ATOM    562  C5  A      18      59.764  47.696  53.628  1.00  0.00
ATOM    563  C6  A      18      58.551  48.168  53.070  1.00  0.00
ATOM    564  N6  A      18      58.137  49.410  53.022  1.00  0.00
ATOM    565  H61 A      18      58.653  50.122  53.518  1.00  0.00
ATOM    566  H62 A      18      57.206  49.589  52.675  1.00  0.00
ATOM    567  N1  A      18      57.693  47.349  52.450  1.00  0.00
ATOM    568  C2  A      18      58.054  46.064  52.360  1.00  0.00
ATOM    569  H2  A      18      57.364  45.337  51.957  1.00  0.00
ATOM    570  N3  A      18      59.150  45.484  52.780  1.00  0.00
ATOM    571  C4  A      18      59.994  46.353  53.413  1.00  0.00
ATOM    572  C3' A      18      64.160  44.703  52.954  1.00  0.00
ATOM    573  H3' A      18      64.371  45.770  53.020  1.00  0.00
ATOM    574  C2' A      18      62.644  44.556  52.585  1.00  0.00
ATOM    575  H2' A      18      62.406  45.349  51.876  1.00  0.00
ATOM    576  O2' A      18      62.444  43.263  52.029  1.00  0.00
ATOM    577 HO2' A      18      62.422  43.316  51.071  1.00  0.00
ATOM    578  O3' A      18      65.136  44.097  52.085  1.00  0.00
ATOM    579  P   U      19      65.574  44.739  50.731  1.00  0.00
ATOM    580  OP1 U      19      66.716  43.893  50.253  1.00  0.00
ATOM    581  OP2 U      19      65.803  46.113  51.034  1.00  0.00
ATOM    582  O5' U      19      64.404  44.634  49.653  1.00  0.00
ATOM    583  C5' U      19      63.964  43.390  49.225  1.00  0.00
ATOM    584  H5' U      19      64.050  42.644  50.016  1.00  0.00
ATOM    585 H5'' U      19      64.725  42.997  48.550  1.00  0.00
ATOM    586  C4' U      19      62.609  43.375  48.599  1.00  0.00
ATOM    587  H4' U      19      62.472  42.318  48.373  1.00  0.00
ATOM    588  O4' U      19      61.518  43.721  49.383  1.00  0.00
ATOM    589  C1' U      19      60.579  44.541  48.683  1.00  0.00
ATOM    590  H1' U      19      59.569  44.135  48.632  1.00  0.00
ATOM    591  N1  U      19      60.530  45.941  49.194  1.00  0.00
ATOM    592  C6  U      19      61.613  46.720  49.389  1.00  0.00
ATOM    593  H6  U      19      62.646  46.441  49.243  1.00  0.00
ATOM    594  C5  U      19      61.433  48.038  49.821  1.00  0.00
ATOM    595  H5  U      19      62.336  48.612  49.967  1.00  0.00
ATOM    596  C4  U      19      60.166  48.672  50.031  1.00  0.00
ATOM    597  O4  U      19      59.832  49.847  50.337  1.00  0.00
ATOM    598  N3  U      19      59.168  47.828  49.613  1.00  0.00
ATOM    599  H3  U      19      58.242  48.230  49.577  1.00  0.00
ATOM    600  C2  U      19      59.226  46.505  49.201  1.00  0.00
ATOM    601  O2  U      19      58.189  45.910  48.953  1.00  0.00
ATOM    602  C3' U      19      62.435  44.255  47.445  1.00  0.00
ATOM    603  H3' U      19      62.956  45.202  47.579  1.00  0.00
ATOM    604  C2' U      19      60.995  44.451  47.160  1.00  0.00
ATOM    605  H2' U      19      60.759  45.360  46.607  1.00  0.00
ATOM    606  O2' U      19      60.316  43.319  46.638  1.00  0.00
ATOM    607 HO2' U      19      59.986  43.607  45.783  1.00  0.00
ATOM    608  O3' U      19      63.051  43.783  46.242  1.00  0.00
ATOM    609  P   U      20      63.375  44.786  44.995  1.00  0.00
ATOM    610  OP1 U      20      62.539  45.983  45.254  1.00  0.00
ATOM    611  OP2 U      20      63.363  44.044  43.738  1.00  0.00
ATOM    612  O5' U      20      64.882  45.245  45.220  1.00  0.00
ATOM    613  C5' U      20      65.293  46.192  46.244  1.00  0.00
ATOM    614  H5' U      20      64.810  45.990  47.200  1.00  0.00
ATOM    615 H5'' U      20      64.923  47.185  45.990  1.00  0.00
ATOM    616  C4' U      20      66.834  46.241  46.442  1.00  0.00
ATOM    617  H4' U      20      66.944  47.088  47.119  1.00  0.00
ATOM    618  O4' U      20      67.356  45.098  47.074  1.00  0.00
ATOM    619  C1' U      20      68.152  44.357  46.061  1.00  0.00
ATOM    620  H1' U      20      69.176  44.425  46.428  1.00  0.00
ATOM    621  N1  U      20      67.805  42.929  45.929  1.00  0.00
ATOM    622  C6  U      20      66.526  42.562  46.240  1.00  0.00
ATOM    623  H6  U      20      65.771  43.325  46.362  1.00  0.00
ATOM    624  C5  U      20      66.218  41.251  46.408  1.00  0.00
ATOM    625  H5  U      20      65.210  41.028  46.725  1.00  0.00
ATOM    626  C4  U      20      67.193  40.225  46.249  1.00  0.00
ATOM    627  O4  U      20      66.966  39.035  46.466  1.00  0.00
ATOM    628  N3  U      20      68.411  40.690  45.824  1.00  0.00
ATOM    629  H3  U      20      69.164  40.020  45.882  1.00  0.00
ATOM    630  C2  U      20      68.794  41.986  45.710  1.00  0.00
ATOM    631  O2  U      20      70.001  42.339  45.496  1.00  0.00
ATOM    632  C3' U      20      67.647  46.522  45.146  1.00  0.00
ATOM    633  H3' U      20      67.034  46.987  44.374  1.00  0.00
ATOM    634  C2' U      20      68.007  45.120  44.794  1.00  0.00
ATOM    635  H2' U      20      67.172  44.777  44.183  1.00  0.00
ATOM    636  O2' U      20      69.223  44.953  44.088  1.00  0.00
ATOM    637 HO2' U      20      69.048  44.722  43.173  1.00  0.00
ATOM    638  O3' U      20      68.757  47.256  45.485  1.00  0.00
ATOM    639  P   G      21      68.789  48.843  45.563  1.00  0.00
ATOM    640  OP1 G      21      69.945  49.225  46.416  1.00  0.00
ATOM    641  OP2 G      21      67.479  49.161  46.037  1.00  0.00
ATOM    642  O5' G      21      68.948  49.444  44.050  1.00  0.00
ATOM    643  C5' G      21      70.091  49.143  43.316  1.00  0.00
ATOM    644  H5' G      21      70.164  48.059  43.218  1.00  0.00
ATOM    645 H5'' G      21      70.930  49.755  43.646  1.00  0.00
ATOM    646  C4' G      21      69.922  49.582  41.871  1.00  0.00
ATOM    647  H4' G      21      69.192  48.873  41.480  1.00  0.00
ATOM    648  O4' G      21      69.459  50.870  41.704  1.00  0.00
ATOM    649  C1' G      21      69.765  51.247  40.313  1.00  0.00
ATOM    650  H1' G      21      68.819  51.486  39.826  1.00  0.00
ATOM    651  N9  G      21      70.452  52.543  40.514  1.00  0.00
ATOM    652  C8  G      21      71.643  52.862  41.170  1.00  0.00
ATOM    653  H8  G      21      72.244  52.210  41.787  1.00  0.00
ATOM    654  N7  G      21      72.152  53.999  40.850  1.00  0.00
ATOM    655  C5  G      21      71.160  54.529  40.022  1.00  0.00
ATOM    656  C6  G      21      71.005  55.885  39.523  1.00  0.00
ATOM    657  O6  G      21      71.739  56.862  39.550  1.00  0.00
ATOM    658  N1  G      21      69.843  56.066  38.838  1.00  0.00
ATOM    659  H1  G      21      69.740  56.834  38.190  1.00  0.00
ATOM    660  C2  G      21      68.868  55.132  38.764  1.00  0.00
ATOM    661  N2  G      21      67.867  55.279  37.913  1.00  0.00
ATOM    662  H21 G      21      67.756  56.118  37.363  1.00  0.00
ATOM    663  H22 G      21      67.411  54.422  37.634  1.00  0.00
ATOM    664  N3  G      21      68.897  53.932  39.213  1.00  0.00
ATOM    665  C4  G      21      70.099  53.713  39.906  1.00  0.00
ATOM    666  C3' G      21      71.157  49.477  41.002  1.00  0.00
ATOM    667  H3' G      21      71.873  50.050  41.592  1.00  0.00
ATOM    668  C2' G      21      70.567  50.141  39.668  1.00  0.00
ATOM    669  H2' G      21      71.342  50.569  39.033  1.00  0.00
ATOM    670  O2' G      21      69.683  49.247  38.970  1.00  0.00
ATOM    671 HO2' G      21      69.934  48.412  39.373  1.00  0.00
ATOM    672  O3' G      21      71.481  48.125  40.729  1.00  0.00
ATOM    673  P   U      22      72.914  47.778  40.277  1.00  0.00
ATOM    674  OP1 U      22      72.803  46.364  40.034  1.00  0.00
ATOM    675  OP2 U      22      73.889  48.267  41.278  1.00  0.00
ATOM    676  O5' U      22      73.265  48.544  38.949  1.00  0.00
ATOM    677  C5' U      22      72.773  48.142  37.700  1.00  0.00
ATOM    678  H5' U      22      71.703  47.960  37.803  1.00  0.00
ATOM    679 H5'' U      22      73.332  47.305  37.282  1.00  0.00
ATOM    680  C4' U      22      73.046  49.361  36.744  1.00  0.00
ATOM    681  H4' U      22      72.553  49.131  35.800  1.00  0.00
ATOM    682  O4' U      22      72.771  50.645  37.226  1.00  0.00
ATOM    683  C1' U      22      73.780  51.630  36.850  1.00  0.00
ATOM    684  H1' U      22      73.300  52.470  36.348  1.00  0.00
ATOM    685  N1  U      22      74.607  52.234  37.933  1.00  0.00
ATOM    686  C6  U      22      74.932  51.610  39.102  1.00  0.00
ATOM    687  H6  U      22      74.498  50.639  39.287  1.00  0.00
ATOM    688  C5  U      22      75.614  52.270  40.034  1.00  0.00
ATOM    689  H5  U      22      76.010  51.762  40.901  1.00  0.00
ATOM    690  C4  U      22      76.098  53.617  39.898  1.00  0.00
ATOM    691  O4  U      22      76.627  54.346  40.706  1.00  0.00
ATOM    692  N3  U      22      75.699  54.198  38.727  1.00  0.00
ATOM    693  H3  U      22      75.950  55.165  38.576  1.00  0.00
ATOM    694  C2  U      22      74.988  53.565  37.667  1.00  0.00
ATOM    695  O2  U      22      74.888  54.171  36.581  1.00  0.00
ATOM    696  C3' U      22      74.488  49.514  36.393  1.00  0.00
ATOM    697  H3' U      22      75.147  49.360  37.247  1.00  0.00
ATOM    698  C2' U      22      74.705  50.931  35.841  1.00  0.00
ATOM    699  H2' U      22      75.767  51.160  35.927  1.00  0.00
ATOM    700  O2' U      22      74.259  51.165  34.554  1.00  0.00
ATOM    701 HO2' U      22      74.666  50.487  34.010  1.00  0.00
ATOM    702  O3' U      22      74.816  48.496  35.413  1.00  0.00
ATOM    703  P   A      23      76.293  48.388  34.811  1.00  0.00
ATOM    704  OP1 A      23      77.248  48.824  35.857  1.00  0.00
ATOM    705  OP2 A      23      76.270  49.145  33.549  1.00  0.00
ATOM    706  O5' A      23      76.479  46.828  34.588  1.00  0.00
ATOM    707  C5' A      23      75.583  46.173  33.708  1.00  0.00
ATOM    708  H5' A      23      75.591  46.693  32.750  1.00  0.00
ATOM    709 H5'' A      23      74.575  46.268  34.112  1.00  0.00
ATOM    710  C4' A      23      75.916  44.688  33.585  1.00  0.00
ATOM    711  H4' A      23      75.132  44.164  33.039  1.00  0.00
ATOM    712  O4' A      23      77.097  44.697  32.853  1.00  0.00
ATOM    713  C1' A      23      78.117  43.891  33.600  1.00  0.00
ATOM    714  H1' A      23      78.624  43.224  32.902  1.00  0.00
ATOM    715  N9  A      23      79.163  44.679  34.282  1.00  0.00
ATOM    716  C8  A      23      79.357  45.993  34.396  1.00  0.00
ATOM    717  H8  A      23      78.681  46.691  33.927  1.00  0.00
ATOM    718  N7  A      23      80.306  46.355  35.265  1.00  0.00
ATOM    719  C5  A      23      80.795  45.077  35.658  1.00  0.00
ATOM    720  C6  A      23      81.732  44.639  36.590  1.00  0.00
ATOM    721  N6  A      23      82.453  45.421  37.333  1.00  0.00
ATOM    722  H61 A      23      83.102  45.054  38.015  1.00  0.00
ATOM    723  H62 A      23      82.365  46.417  37.190  1.00  0.00
ATOM    724  N1  A      23      81.973  43.310  36.720  1.00  0.00
ATOM    725  C2  A      23      81.244  42.482  36.003  1.00  0.00
ATOM    726  H2  A      23      81.557  41.449  36.025  1.00  0.00
ATOM    727  N3  A      23      80.362  42.709  35.077  1.00  0.00
ATOM    728  C4  A      23      80.178  44.077  34.987  1.00  0.00
ATOM    729  C3' A      23      76.156  43.914  34.889  1.00  0.00
ATOM    730  H3' A      23      76.459  44.657  35.626  1.00  0.00
ATOM    731  C2' A      23      77.307  43.045  34.623  1.00  0.00
ATOM    732  H2' A      23      77.727  42.904  35.619  1.00  0.00
ATOM    733  O2' A      23      76.911  41.809  34.026  1.00  0.00
ATOM    734 HO2' A      23      77.464  41.143  34.442  1.00  0.00
ATOM    735  O3' A      23      74.925  43.284  35.466  1.00  0.00
ATOM    736  P   A      24      74.534  43.407  37.000  1.00  0.00
ATOM    737  OP1 A      24      73.470  42.395  37.276  1.00  0.00
ATOM    738  OP2 A      24      74.244  44.888  37.180  1.00  0.00
ATOM    739  O5' A      24      75.666  42.927  37.951  1.00  0.00
ATOM    740  C5' A      24      76.041  41.574  38.159  1.00  0.00
ATOM    741  H5' A      24      76.144  41.126  37.170  1.00  0.00
ATOM    742 H5'' A      24      75.268  40.983  38.651  1.00  0.00
ATOM    743  C4' A      24      77.420  41.327  38.813  1.00  0.00
ATOM    744  H4' A      24      77.701  40.278  38.723  1.00  0.00
ATOM    745  O4' A      24      78.418  42.075  38.121  1.00  0.00
ATOM    746  C1' A      24      79.424  42.632  39.023  1.00  0.00
ATOM    747  H1' A      24      80.379  42.235  38.681  1.00  0.00
ATOM    748  N9  A      24      79.416  44.153  38.920  1.00  0.00
ATOM    749  C8  A      24      78.510  44.910  38.227  1.00  0.00
ATOM    750  H8  A      24      77.744  44.433  37.633  1.00  0.00
ATOM    751  N7  A      24      78.621  46.242  38.393  1.00  0.00
ATOM    752  C5  A      24      79.688  46.298  39.327  1.00  0.00
ATOM    753  C6  A      24      80.394  47.385  39.926  1.00  0.00
ATOM    754  N6  A      24      80.027  48.620  39.779  1.00  0.00
ATOM    755  H61 A      24      80.416  49.400  40.290  1.00  0.00
ATOM    756  H62 A      24      79.496  48.674  38.922  1.00  0.00
ATOM    757  N1  A      24      81.330  47.164  40.749  1.00  0.00
ATOM    758  C2  A      24      81.731  45.908  40.966  1.00  0.00
ATOM    759  H2  A      24      82.603  45.878  41.603  1.00  0.00
ATOM    760  N3  A      24      81.155  44.799  40.498  1.00  0.00
ATOM    761  C4  A      24      80.065  45.021  39.680  1.00  0.00
ATOM    762  C3' A      24      77.510  41.887  40.257  1.00  0.00
ATOM    763  H3' A      24      77.121  42.903  40.322  1.00  0.00
ATOM    764  C2' A      24      79.013  42.160  40.449  1.00  0.00
ATOM    765  H2' A      24      79.045  43.028  41.108  1.00  0.00
ATOM    766  O2' A      24      79.705  40.914  40.665  1.00  0.00
ATOM    767 HO2' A      24      80.609  41.212  40.785  1.00  0.00
ATOM    768  O3' A      24      76.800  41.061  41.216  1.00  0.00
ATOM    769  P   A      25      76.372  41.670  42.671  1.00  0.00
ATOM    770  OP1 A      25      75.869  40.555  43.433  1.00  0.00
ATOM    771  OP2 A      25      75.453  42.747  42.513  1.00  0.00
ATOM    772  O5' A      25      77.661  42.400  43.339  1.00  0.00
ATOM    773  C5' A      25      78.662  41.650  44.025  1.00  0.00
ATOM    774  H5' A      25      79.195  40.997  43.334  1.00  0.00
ATOM    775 H5'' A      25      78.048  41.131  44.762  1.00  0.00
ATOM    776  C4' A      25      79.615  42.554  44.789  1.00  0.00
ATOM    777  H4' A      25      80.313  41.977  45.396  1.00  0.00
ATOM    778  O4' A      25      80.414  43.465  43.951  1.00  0.00
ATOM    779  C1' A      25      80.563  44.782  44.599  1.00  0.00
ATOM    780  H1' A      25      81.572  45.185  44.676  1.00  0.00
ATOM    781  N9  A      25      79.767  45.775  43.815  1.00  0.00
ATOM    782  C8  A      25      78.754  45.628  42.938  1.00  0.00
ATOM    783  H8  A      25      78.383  44.644  42.692  1.00  0.00
ATOM    784  N7  A      25      78.197  46.763  42.485  1.00  0.00
ATOM    785  C5  A      25      79.050  47.719  43.124  1.00  0.00
ATOM    786  C6  A      25      79.242  49.143  43.085  1.00  0.00
ATOM    787  N6  A      25      78.616  49.999  42.389  1.00  0.00
ATOM    788  H61 A      25      78.894  50.968  42.447  1.00  0.00
ATOM    789  H62 A      25      77.808  49.638  41.902  1.00  0.00
ATOM    790  N1  A      25      80.075  49.721  43.904  1.00  0.00
ATOM    791  C2  A      25      80.759  49.043  44.764  1.00  0.00
ATOM    792  H2  A      25      81.499  49.662  45.250  1.00  0.00
ATOM    793  N3  A      25      80.726  47.711  44.897  1.00  0.00
ATOM    794  C4  A      25      79.949  47.104  44.017  1.00  0.00
ATOM    795  C3' A      25      78.903  43.547  45.790  1.00  0.00
ATOM    796  H3' A      25      78.045  44.095  45.400  1.00  0.00
ATOM    797  C2' A      25      79.995  44.599  46.013  1.00  0.00
ATOM    798  H2' A      25      79.563  45.537  46.361  1.00  0.00
ATOM    799  O2' A      25      81.076  44.136  46.764  1.00  0.00
ATOM    800 HO2' A      25      80.864  43.661  47.571  1.00  0.00
ATOM    801  O3' A      25      78.582  43.010  47.015  1.00  0.00
ATOM    802  P   U      26      77.289  43.576  47.765  1.00  0.00
ATOM    803  OP1 U      26      77.139  42.685  48.943  1.00  0.00
ATOM    804  OP2 U      26      76.193  43.749  46.790  1.00  0.00
ATOM    805  O5' U      26      77.581  44.980  48.412  1.00  0.00
ATOM    806  C5' U      26      78.463  45.054  49.524  1.00  0.00
ATOM    807  H5' U      26      79.400  44.539  49.313  1.00  0.00
ATOM    808 H5'' U      26      77.949  44.558  50.348  1.00  0.00
ATOM    809  C4' U      26      78.798  46.537  49.886  1.00  0.00
ATOM    810  H4' U      26      79.484  46.408  50.723  1.00  0.00
ATOM    811  O4' U      26      79.463  47.113  48.764  1.00  0.00
ATOM    812  C1' U      26      79.259  48.465  48.776  1.00  0.00
ATOM    813  H1' U      26      80.160  49.074  48.696  1.00  0.00
ATOM    814  N1  U      26      78.402  48.936  47.622  1.00  0.00
ATOM    815  C6  U      26      77.812  48.033  46.828  1.00  0.00
ATOM    816  H6  U      26      77.870  47.017  47.191  1.00  0.00
ATOM    817  C5  U      26      77.000  48.445  45.797  1.00  0.00
ATOM    818  H5  U      26      76.412  47.746  45.221  1.00  0.00
ATOM    819  C4  U      26      76.783  49.872  45.549  1.00  0.00
ATOM    820  O4  U      26      76.170  50.325  44.557  1.00  0.00
ATOM    821  N3  U      26      77.608  50.699  46.266  1.00  0.00
ATOM    822  H3  U      26      77.404  51.683  46.172  1.00  0.00
ATOM    823  C2  U      26      78.344  50.304  47.316  1.00  0.00
ATOM    824  O2  U      26      79.000  51.161  47.914  1.00  0.00
ATOM    825  C3' U      26      77.687  47.513  50.243  1.00  0.00
ATOM    826  H3' U      26      76.826  47.409  49.582  1.00  0.00
ATOM    827  C2' U      26      78.451  48.844  50.037  1.00  0.00
ATOM    828  H2' U      26      77.829  49.713  49.821  1.00  0.00
ATOM    829  O2' U      26      79.306  49.413  51.076  1.00  0.00
ATOM    830 HO2' U      26      78.869  50.150  51.508  1.00  0.00
ATOM    831  O3' U      26      77.186  47.277  51.578  1.00  0.00
ATOM    832  P   G      27      75.777  47.951  52.066  1.00  0.00
ATOM    833  OP1 G      27      75.699  47.369  53.410  1.00  0.00
ATOM    834  OP2 G      27      74.752  47.653  51.039  1.00  0.00
ATOM    835  O5' G      27      76.145  49.502  52.205  1.00  0.00
ATOM    836  C5' G      27      76.800  50.082  53.297  1.00  0.00
ATOM    837  H5' G      27      77.738  49.564  53.496  1.00  0.00
ATOM    838 H5'' G      27      76.127  50.020  54.152  1.00  0.00
ATOM    839  C4' G      27      77.108  51.547  53.029  1.00  0.00
ATOM    840  H4' G      27      77.776  51.834  53.841  1.00  0.00
ATOM    841  O4' G      27      77.732  51.659  51.762  1.00  0.00
ATOM    842  C1' G      27      77.274  52.822  51.185  1.00  0.00
ATOM    843  H1' G      27      78.083  53.484  50.877  1.00  0.00
ATOM    844  N9  G      27      76.416  52.600  50.005  1.00  0.00
ATOM    845  C8  G      27      75.934  51.449  49.412  1.00  0.00
ATOM    846  H8  G      27      75.969  50.490  49.909  1.00  0.00
ATOM    847  N7  G      27      75.337  51.590  48.213  1.00  0.00
ATOM    848  C5  G      27      75.391  52.966  48.090  1.00  0.00
ATOM    849  C6  G      27      74.879  53.787  46.990  1.00  0.00
ATOM    850  O6  G      27      74.247  53.458  45.999  1.00  0.00
ATOM    851  N1  G      27      75.225  55.087  47.041  1.00  0.00
ATOM    852  H1  G      27      74.878  55.645  46.274  1.00  0.00
ATOM    853  C2  G      27      75.976  55.611  47.985  1.00  0.00
ATOM    854  N2  G      27      75.883  56.923  48.048  1.00  0.00
ATOM    855  H21 G      27      76.346  57.470  48.760  1.00  0.00
ATOM    856  H22 G      27      75.576  57.444  47.239  1.00  0.00
ATOM    857  N3  G      27      76.344  54.949  49.159  1.00  0.00
ATOM    858  C4  G      27      76.021  53.633  49.166  1.00  0.00
ATOM    859  C3' G      27      75.858  52.425  52.924  1.00  0.00
ATOM    860  H3' G      27      75.070  51.992  52.308  1.00  0.00
ATOM    861  C2' G      27      76.441  53.551  52.193  1.00  0.00
ATOM    862  H2' G      27      75.680  54.199  51.759  1.00  0.00
ATOM    863  O2' G      27      77.284  54.320  53.073  1.00  0.00
ATOM    864 HO2' G      27      76.971  55.225  53.015  1.00  0.00
ATOM    865  O3' G      27      75.291  52.693  54.206  1.00  0.00
ATOM    866  P   C      28      73.852  53.097  54.520  1.00  0.00
ATOM    867  OP1 C      28      73.745  53.088  56.021  1.00  0.00
ATOM    868  OP2 C      28      72.968  52.214  53.605  1.00  0.00
ATOM    869  O5' C      28      73.789  54.501  53.917  1.00  0.00
ATOM    870  C5' C      28      74.295  55.762  54.490  1.00  0.00
ATOM    871  H5' C      28      75.362  55.677  54.693  1.00  0.00
ATOM    872 H5'' C      28      73.811  56.017  55.432  1.00  0.00
ATOM    873  C4' C      28      74.176  56.924  53.490  1.00  0.00
ATOM    874  H4' C      28      74.729  57.787  53.862  1.00  0.00
ATOM    875  O4' C      28      74.613  56.504  52.237  1.00  0.00
ATOM    876  C1' C      28      73.891  57.269  51.243  1.00  0.00
ATOM    877  H1' C      28      74.631  57.853  50.696  1.00  0.00
ATOM    878  N1  C      28      73.147  56.410  50.306  1.00  0.00
ATOM    879  C6  C      28      72.823  55.108  50.716  1.00  0.00
ATOM    880  H6  C      28      73.044  54.709  51.694  1.00  0.00
ATOM    881  C5  C      28      72.239  54.270  49.835  1.00  0.00
ATOM    882  H5  C      28      72.029  53.235  50.062  1.00  0.00
ATOM    883  C4  C      28      71.938  54.781  48.536  1.00  0.00
ATOM    884  N4  C      28      71.542  54.051  47.518  1.00  0.00
ATOM    885  H41 C      28      71.383  54.513  46.634  1.00  0.00
ATOM    886  H42 C      28      71.057  53.227  47.843  1.00  0.00
ATOM    887  N3  C      28      72.283  55.982  48.104  1.00  0.00
ATOM    888  C2  C      28      72.718  56.871  49.062  1.00  0.00
ATOM    889  O2  C      28      72.906  58.088  48.678  1.00  0.00
ATOM    890  C3' C      28      72.727  57.398  53.282  1.00  0.00
ATOM    891  H3' C      28      72.018  56.577  53.181  1.00  0.00
ATOM    892  C2' C      28      72.957  58.160  51.962  1.00  0.00
ATOM    893  H2' C      28      72.028  58.302  51.410  1.00  0.00
ATOM    894  O2' C      28      73.663  59.343  52.263  1.00  0.00
ATOM    895 HO2' C      28      73.693  59.454  53.216  1.00  0.00
ATOM    896  O3' C      28      72.283  58.268  54.383  1.00  0.00
ATOM    897  P   C      29      70.782  58.543  54.579  1.00  0.00
ATOM    898  OP1 C      29      70.686  59.355  55.805  1.00  0.00
ATOM    899  OP2 C      29      70.062  57.265  54.632  1.00  0.00
ATOM    900  O5' C      29      70.094  59.307  53.381  1.00  0.00
ATOM    901  C5' C      29      70.426  60.698  53.062  1.00  0.00
ATOM    902  H5' C      29      71.510  60.809  53.065  1.00  0.00
ATOM    903 H5'' C      29      70.026  61.355  53.835  1.00  0.00
ATOM    904  C4' C      29      69.997  61.207  51.602  1.00  0.00
ATOM    905  H4' C      29      70.340  62.234  51.479  1.00  0.00
ATOM    906  O4' C      29      70.521  60.320  50.615  1.00  0.00
ATOM    907  C1' C      29      69.706  60.324  49.454  1.00  0.00
ATOM    908  H1' C      29      70.190  60.874  48.647  1.00  0.00
ATOM    909  N1  C      29      69.222  58.938  49.072  1.00  0.00
ATOM    910  C6  C      29      69.451  57.889  49.914  1.00  0.00
ATOM    911  H6  C      29      69.776  58.054  50.930  1.00  0.00
ATOM    912  C5  C      29      69.306  56.613  49.499  1.00  0.00
ATOM    913  H5  C      29      69.381  55.786  50.190  1.00  0.00
ATOM    914  C4  C      29      68.738  56.411  48.194  1.00  0.00
ATOM    915  N4  C      29      68.423  55.242  47.733  1.00  0.00
ATOM    916  H41 C      29      68.010  55.226  46.812  1.00  0.00
ATOM    917  H42 C      29      68.490  54.422  48.319  1.00  0.00
ATOM    918  N3  C      29      68.563  57.389  47.390  1.00  0.00
ATOM    919  C2  C      29      68.821  58.677  47.799  1.00  0.00
ATOM    920  O2  C      29      68.751  59.589  46.923  1.00  0.00
ATOM    921  C3' C      29      68.491  61.175  51.303  1.00  0.00
ATOM    922  H3' C      29      68.068  60.258  51.713  1.00  0.00
ATOM    923  C2' C      29      68.434  61.148  49.764  1.00  0.00
ATOM    924  H2' C      29      67.559  60.640  49.360  1.00  0.00
ATOM    925  O2' C      29      68.666  62.413  49.171  1.00  0.00
ATOM    926 HO2' C      29      69.597  62.603  49.314  1.00  0.00
ATOM    927  O3' C      29      67.863  62.230  51.936  1.00  0.00
ATOM    928  P   C      30      66.218  62.356  52.132  1.00  0.00
ATOM    929  OP1 C      30      66.076  63.682  52.668  1.00  0.00
ATOM    930  OP2 C      30      65.797  61.191  52.970  1.00  0.00
ATOM    931  O5' C      30      65.495  62.322  50.767  1.00  0.00
ATOM    932  C5' C      30      65.572  63.413  49.865  1.00  0.00
ATOM    933  H5' C      30      66.602  63.685  49.635  1.00  0.00
ATOM    934 H5'' C      30      65.110  64.267  50.360  1.00  0.00
ATOM    935  C4' C      30      64.836  62.943  48.548  1.00  0.00
ATOM    936  H4' C      30      64.593  63.792  47.909  1.00  0.00
ATOM    937  O4' C      30      65.636  61.930  47.834  1.00  0.00
ATOM    938  C1' C      30      64.661  61.282  46.999  1.00  0.00
ATOM    939  H1' C      30      64.902  61.428  45.947  1.00  0.00
ATOM    940  N1  C      30      64.636  59.768  47.244  1.00  0.00
ATOM    941  C6  C      30      65.159  59.179  48.380  1.00  0.00
ATOM    942  H6  C      30      65.443  59.760  49.246  1.00  0.00
ATOM    943  C5  C      30      65.228  57.812  48.397  1.00  0.00
ATOM    944  H5  C      30      65.612  57.187  49.190  1.00  0.00
ATOM    945  C4  C      30      64.822  57.045  47.262  1.00  0.00
ATOM    946  N4  C      30      65.061  55.739  47.256  1.00  0.00
ATOM    947  H41 C      30      65.173  55.251  46.379  1.00  0.00
ATOM    948  H42 C      30      65.261  55.230  48.106  1.00  0.00
ATOM    949  N3  C      30      64.313  57.632  46.199  1.00  0.00
ATOM    950  C2  C      30      64.284  58.981  46.170  1.00  0.00
ATOM    951  O2  C      30      63.822  59.423  45.123  1.00  0.00
ATOM    952  C3' C      30      63.456  62.278  48.808  1.00  0.00
ATOM    953  H3' C      30      63.661  61.407  49.432  1.00  0.00
ATOM    954  C2' C      30      63.241  61.785  47.428  1.00  0.00
ATOM    955  H2' C      30      62.513  60.983  47.553  1.00  0.00
ATOM    956  O2' C      30      62.909  62.770  46.469  1.00  0.00
ATOM    957 HO2' C      30      62.587  62.363  45.661  1.00  0.00
ATOM    958  O3' C      30      62.361  63.047  49.359  1.00  0.00
ATOM    959  P   G      31      61.128  62.315  50.000  1.00  0.00
ATOM    960  OP1 G      31      60.085  63.296  50.316  1.00  0.00
ATOM    961  OP2 G      31      61.564  61.503  51.136  1.00  0.00
ATOM    962  O5' G      31      60.478  61.302  48.863  1.00  0.00
ATOM    963  C5' G      31      59.749  61.964  47.800  1.00  0.00
ATOM    964  H5' G      31      60.228  62.879  47.449  1.00  0.00
ATOM    965 H5'' G      31      58.807  62.311  48.224  1.00  0.00
ATOM    966  C4' G      31      59.324  61.062  46.690  1.00  0.00
ATOM    967  H4' G      31      58.940  61.609  45.829  1.00  0.00
ATOM    968  O4' G      31      60.378  60.277  46.168  1.00  0.00
ATOM    969  C1' G      31      59.959  58.902  45.878  1.00  0.00
ATOM    970  H1' G      31      60.199  58.470  44.907  1.00  0.00
ATOM    971  N9  G      31      60.590  57.885  46.866  1.00  0.00
ATOM    972  C8  G      31      61.216  58.102  48.051  1.00  0.00
ATOM    973  H8  G      31      61.277  59.056  48.554  1.00  0.00
ATOM    974  N7  G      31      61.615  57.001  48.646  1.00  0.00
ATOM    975  C5  G      31      61.347  56.015  47.728  1.00  0.00
ATOM    976  C6  G      31      61.577  54.576  47.795  1.00  0.00
ATOM    977  O6  G      31      62.115  53.995  48.785  1.00  0.00
ATOM    978  N1  G      31      61.228  53.931  46.607  1.00  0.00
ATOM    979  H1  G      31      61.405  52.937  46.606  1.00  0.00
ATOM    980  C2  G      31      60.612  54.472  45.589  1.00  0.00
ATOM    981  N2  G      31      60.300  53.717  44.598  1.00  0.00
ATOM    982  H21 G      31      59.692  54.029  43.854  1.00  0.00
ATOM    983  H22 G      31      60.457  52.723  44.682  1.00  0.00
ATOM    984  N3  G      31      60.286  55.776  45.547  1.00  0.00
ATOM    985  C4  G      31      60.714  56.483  46.640  1.00  0.00
ATOM    986  C3' G      31      58.184  60.097  47.124  1.00  0.00
ATOM    987  H3' G      31      58.384  59.779  48.147  1.00  0.00
ATOM    988  C2' G      31      58.426  58.952  46.103  1.00  0.00
ATOM    989  H2' G      31      58.040  57.997  46.460  1.00  0.00
ATOM    990  O2' G      31      57.766  59.410  44.889  1.00  0.00
ATOM    991 HO2' G      31      56.889  59.735  45.106  1.00  0.00
ATOM    992  O3' G      31      56.919  60.684  46.942  1.00  0.00
ATOM    993  P   A      32      55.683  60.131  47.701  1.00  0.00
ATOM    994  OP1 A      32      54.680  61.161  47.481  1.00  0.00
ATOM    995  OP2 A      32      56.119  59.666  49.098  1.00  0.00
ATOM    996  O5' A      32      55.200  58.903  46.941  1.00  0.00
ATOM    997  C5' A      32      54.418  58.909  45.724  1.00  0.00
ATOM    998  H5' A      32      54.837  59.630  45.022  1.00  0.00
ATOM    999 H5'' A      32      53.391  59.168  45.981  1.00  0.00
ATOM   1000  C4' A      32      54.244  57.510  45.216  1.00  0.00
ATOM   1001  H4' A      32      53.627  57.400  44.324  1.00  0.00
ATOM   1002  O4' A      32      55.420  56.902  44.849  1.00  0.00
ATOM   1003  C1' A      32      55.502  55.518  45.164  1.00  0.00
ATOM   1004  H1' A      32      55.719  54.910  44.286  1.00  0.00
ATOM   1005  N9  A      32      56.429  55.192  46.300  1.00  0.00
ATOM   1006  C8  A      32      56.874  55.825  47.435  1.00  0.00
ATOM   1007  H8  A      32      56.523  56.821  47.664  1.00  0.00
ATOM   1008  N7  A      32      57.806  55.123  48.061  1.00  0.00
ATOM   1009  C5  A      32      57.724  53.851  47.492  1.00  0.00
ATOM   1010  C6  A      32      58.407  52.605  47.736  1.00  0.00
ATOM   1011  N6  A      32      59.291  52.353  48.706  1.00  0.00
ATOM   1012  H61 A      32      59.455  51.363  48.821  1.00  0.00
ATOM   1013  H62 A      32      59.589  53.105  49.311  1.00  0.00
ATOM   1014  N1  A      32      58.052  51.522  47.100  1.00  0.00
ATOM   1015  C2  A      32      57.208  51.681  46.129  1.00  0.00
ATOM   1016  H2  A      32      56.978  50.861  45.465  1.00  0.00
ATOM   1017  N3  A      32      56.600  52.827  45.667  1.00  0.00
ATOM   1018  C4  A      32      56.858  53.857  46.414  1.00  0.00
ATOM   1019  C3' A      32      53.595  56.579  46.223  1.00  0.00
ATOM   1020  H3' A      32      54.114  56.750  47.166  1.00  0.00
ATOM   1021  C2' A      32      54.049  55.196  45.629  1.00  0.00
ATOM   1022  H2' A      32      54.121  54.509  46.472  1.00  0.00
ATOM   1023  O2' A      32      53.254  54.636  44.618  1.00  0.00
ATOM   1024 HO2' A      32      52.932  53.798  44.957  1.00  0.00
ATOM   1025  O3' A      32      52.180  56.712  46.325  1.00  0.00
ATOM   1026  P   A      33      51.374  56.147  47.615  1.00  0.00
ATOM   1027  OP1 A      33      50.006  56.540  47.339  1.00  0.00
ATOM   1028  OP2 A      33      52.042  56.687  48.828  1.00  0.00
ATOM   1029  O5' A      33      51.437  54.514  47.512  1.00  0.00
ATOM   1030  C5' A      33      50.714  53.936  46.533  1.00  0.00
ATOM   1031  H5' A      33      51.020  54.389  45.590  1.00  0.00
ATOM   1032 H5'' A      33      49.643  54.001  46.725  1.00  0.00
ATOM   1033  C4' A      33      51.103  52.476  46.299  1.00  0.00
ATOM   1034  H4' A      33      50.424  52.194  45.495  1.00  0.00
ATOM   1035  O4' A      33      52.401  52.223  45.754  1.00  0.00
ATOM   1036  C1' A      33      52.860  51.023  46.381  1.00  0.00
ATOM   1037  H1' A      33      53.480  50.505  45.649  1.00  0.00
ATOM   1038  N9  A      33      53.676  51.335  47.569  1.00  0.00
ATOM   1039  C8  A      33      53.866  52.479  48.318  1.00  0.00
ATOM   1040  H8  A      33      53.170  53.297  48.201  1.00  0.00
ATOM   1041  N7  A      33      54.779  52.383  49.249  1.00  0.00
ATOM   1042  C5  A      33      55.319  51.120  48.995  1.00  0.00
ATOM   1043  C6  A      33      56.383  50.356  49.547  1.00  0.00
ATOM   1044  N6  A      33      57.139  50.709  50.535  1.00  0.00
ATOM   1045  H61 A      33      58.002  50.198  50.653  1.00  0.00
ATOM   1046  H62 A      33      56.916  51.491  51.134  1.00  0.00
ATOM   1047  N1  A      33      56.655  49.138  49.026  1.00  0.00
ATOM   1048  C2  A      33      55.981  48.724  47.972  1.00  0.00
ATOM   1049  H2  A      33      56.311  47.757  47.623  1.00  0.00
ATOM   1050  N3  A      33      55.006  49.324  47.343  1.00  0.00
ATOM   1051  C4  A      33      54.703  50.533  47.934  1.00  0.00
ATOM   1052  C3' A      33      50.761  51.393  47.281  1.00  0.00
ATOM   1053  H3' A      33      50.992  51.749  48.285  1.00  0.00
ATOM   1054  C2' A      33      51.640  50.260  46.808  1.00  0.00
ATOM   1055  H2' A      33      51.855  49.581  47.633  1.00  0.00
ATOM   1056  O2' A      33      51.204  49.712  45.681  1.00  0.00
ATOM   1057 HO2' A      33      50.494  49.142  45.985  1.00  0.00
ATOM   1058  O3' A      33      49.348  51.012  47.301  1.00  0.00
ATOM   1059  P   U      34      48.625  50.294  48.455  1.00  0.00
ATOM   1060  OP1 U      34      47.291  49.928  48.047  1.00  0.00
ATOM   1061  OP2 U      34      48.769  51.088  49.697  1.00  0.00
ATOM   1062  O5' U      34      49.482  48.938  48.829  1.00  0.00
ATOM   1063  C5' U      34      49.358  47.770  48.018  1.00  0.00
ATOM   1064  H5' U      34      49.473  47.953  46.950  1.00  0.00
ATOM   1065 H5'' U      34      48.369  47.354  48.208  1.00  0.00
ATOM   1066  C4' U      34      50.504  46.774  48.291  1.00  0.00
ATOM   1067  H4' U      34      50.500  45.988  47.536  1.00  0.00
ATOM   1068  O4' U      34      51.825  47.414  48.288  1.00  0.00
ATOM   1069  C1' U      34      52.763  46.680  49.039  1.00  0.00
ATOM   1070  H1' U      34      53.634  46.351  48.472  1.00  0.00
ATOM   1071  N1  U      34      53.288  47.668  49.962  1.00  0.00
ATOM   1072  C6  U      34      52.517  48.769  50.466  1.00  0.00
ATOM   1073  H6  U      34      51.496  48.909  50.142  1.00  0.00
ATOM   1074  C5  U      34      53.043  49.494  51.496  1.00  0.00
ATOM   1075  H5  U      34      52.410  50.146  52.080  1.00  0.00
ATOM   1076  C4  U      34      54.324  49.233  52.063  1.00  0.00
ATOM   1077  O4  U      34      54.844  49.964  52.909  1.00  0.00
ATOM   1078  N3  U      34      54.986  48.136  51.575  1.00  0.00
ATOM   1079  H3  U      34      55.812  47.830  52.068  1.00  0.00
ATOM   1080  C2  U      34      54.470  47.226  50.620  1.00  0.00
ATOM   1081  O2  U      34      55.006  46.113  50.499  1.00  0.00
ATOM   1082  C3' U      34      50.484  46.168  49.670  1.00  0.00
ATOM   1083  H3' U      34      50.325  46.950  50.412  1.00  0.00
ATOM   1084  C2' U      34      51.946  45.541  49.691  1.00  0.00
ATOM   1085  H2' U      34      52.389  45.328  50.664  1.00  0.00
ATOM   1086  O2' U      34      52.154  44.346  48.997  1.00  0.00
ATOM   1087 HO2' U      34      52.880  43.848  49.380  1.00  0.00
ATOM   1088  O3' U      34      49.576  45.004  49.844  1.00  0.00
ATOM   1089  P   A      35      49.169  44.459  51.248  1.00  0.00
ATOM   1090  OP1 A      35      48.086  43.438  51.032  1.00  0.00
ATOM   1091  OP2 A      35      48.863  45.601  52.101  1.00  0.00
ATOM   1092  O5' A      35      50.399  43.775  51.891  1.00  0.00
ATOM   1093  C5' A      35      50.951  42.580  51.410  1.00  0.00
ATOM   1094  H5' A      35      51.280  42.699  50.377  1.00  0.00
ATOM   1095 H5'' A      35      50.210  41.781  51.440  1.00  0.00
ATOM   1096  C4' A      35      52.136  42.114  52.188  1.00  0.00
ATOM   1097  H4' A      35      52.440  41.131  51.830  1.00  0.00
ATOM   1098  O4' A      35      53.140  43.003  51.814  1.00  0.00
ATOM   1099  C1' A      35      54.110  42.909  52.872  1.00  0.00
ATOM   1100  H1' A      35      55.042  42.438  52.559  1.00  0.00
ATOM   1101  N9  A      35      54.342  44.286  53.426  1.00  0.00
ATOM   1102  C8  A      35      53.449  45.381  53.340  1.00  0.00
ATOM   1103  H8  A      35      52.445  45.215  52.980  1.00  0.00
ATOM   1104  N7  A      35      53.801  46.412  54.043  1.00  0.00
ATOM   1105  C5  A      35      55.066  46.001  54.470  1.00  0.00
ATOM   1106  C6  A      35      55.954  46.692  55.254  1.00  0.00
ATOM   1107  N6  A      35      55.842  47.964  55.651  1.00  0.00
ATOM   1108  H61 A      35      54.995  48.411  55.330  1.00  0.00
ATOM   1109  H62 A      35      56.475  48.358  56.332  1.00  0.00
ATOM   1110  N1  A      35      57.024  46.103  55.785  1.00  0.00
ATOM   1111  C2  A      35      57.210  44.831  55.478  1.00  0.00
ATOM   1112  H2  A      35      58.025  44.339  55.988  1.00  0.00
ATOM   1113  N3  A      35      56.406  44.013  54.797  1.00  0.00
ATOM   1114  C4  A      35      55.336  44.661  54.246  1.00  0.00
ATOM   1115  C3' A      35      51.964  42.082  53.691  1.00  0.00
ATOM   1116  H3' A      35      51.534  43.032  54.008  1.00  0.00
ATOM   1117  C2' A      35      53.522  41.994  53.936  1.00  0.00
ATOM   1118  H2' A      35      53.743  42.353  54.941  1.00  0.00
ATOM   1119  O2' A      35      54.028  40.678  53.861  1.00  0.00
ATOM   1120 HO2' A      35      53.758  40.164  54.625  1.00  0.00
ATOM   1121  O3' A      35      51.383  40.887  54.208  1.00  0.00
ATOM   1122  P   G      36      50.806  40.798  55.722  1.00  0.00
ATOM   1123  OP1 G      36      50.200  39.440  55.868  1.00  0.00
ATOM   1124  OP2 G      36      49.971  41.953  55.954  1.00  0.00
ATOM   1125  O5' G      36      52.063  40.999  56.729  1.00  0.00
ATOM   1126  C5' G      36      52.861  39.868  57.087  1.00  0.00
ATOM   1127  H5' G      36      53.062  39.315  56.170  1.00  0.00
ATOM   1128 H5'' G      36      52.265  39.194  57.704  1.00  0.00
ATOM   1129  C4' G      36      54.200  40.066  57.783  1.00  0.00
ATOM   1130  H4' G      36      54.791  39.150  57.799  1.00  0.00
ATOM   1131  O4' G      36      55.030  41.019  57.168  1.00  0.00
ATOM   1132  C1' G      36      55.664  41.759  58.218  1.00  0.00
ATOM   1133  H1' G      36      56.739  41.926  58.142  1.00  0.00
ATOM   1134  N9  G      36      55.158  43.190  58.275  1.00  0.00
ATOM   1135  C8  G      36      54.146  43.788  57.604  1.00  0.00
ATOM   1136  H8  G      36      53.460  43.217  56.995  1.00  0.00
ATOM   1137  N7  G      36      54.034  45.105  57.750  1.00  0.00
ATOM   1138  C5  G      36      55.187  45.343  58.569  1.00  0.00
ATOM   1139  C6  G      36      55.735  46.589  59.085  1.00  0.00
ATOM   1140  O6  G      36      55.341  47.755  58.892  1.00  0.00
ATOM   1141  N1  G      36      56.835  46.405  59.965  1.00  0.00
ATOM   1142  H1  G      36      57.271  47.163  60.470  1.00  0.00
ATOM   1143  C2  G      36      57.356  45.224  60.226  1.00  0.00
ATOM   1144  N2  G      36      58.465  45.193  60.954  1.00  0.00
ATOM   1145  H21 G      36      59.012  44.347  61.019  1.00  0.00
ATOM   1146  H22 G      36      58.794  46.042  61.390  1.00  0.00
ATOM   1147  N3  G      36      56.914  44.104  59.695  1.00  0.00
ATOM   1148  C4  G      36      55.886  44.271  58.812  1.00  0.00
ATOM   1149  C3' G      36      53.944  40.528  59.200  1.00  0.00
ATOM   1150  H3' G      36      53.242  41.358  59.115  1.00  0.00
ATOM   1151  C2' G      36      55.321  41.038  59.518  1.00  0.00
ATOM   1152  H2' G      36      55.348  41.665  60.410  1.00  0.00
ATOM   1153  O2' G      36      56.329  40.015  59.556  1.00  0.00
ATOM   1154 HO2' G      36      57.200  40.365  59.758  1.00  0.00
ATOM   1155  O3' G      36      53.512  39.566  60.182  1.00  0.00
ATOM   1156  P   A      37      52.767  39.938  61.521  1.00  0.00
ATOM   1157  OP1 A      37      52.377  38.600  61.981  1.00  0.00
ATOM   1158  OP2 A      37      51.730  40.955  61.323  1.00  0.00
ATOM   1159  O5' A      37      53.892  40.550  62.392  1.00  0.00
ATOM   1160  C5' A      37      55.001  39.896  62.800  1.00  0.00
ATOM   1161  H5' A      37      55.615  39.402  62.046  1.00  0.00
ATOM   1162 H5'' A      37      54.659  39.125  63.490  1.00  0.00
ATOM   1163  C4' A      37      56.002  40.777  63.573  1.00  0.00
ATOM   1164  H4' A      37      56.786  40.128  63.964  1.00  0.00
ATOM   1165  O4' A      37      56.384  41.750  62.653  1.00  0.00
ATOM   1166  C1' A      37      56.633  42.919  63.409  1.00  0.00
ATOM   1167  H1' A      37      57.645  43.299  63.271  1.00  0.00
ATOM   1168  N9  A      37      55.717  43.969  62.845  1.00  0.00
ATOM   1169  C8  A      37      54.532  43.757  62.205  1.00  0.00
ATOM   1170  H8  A      37      54.177  42.777  61.921  1.00  0.00
ATOM   1171  N7  A      37      53.848  44.821  61.854  1.00  0.00
ATOM   1172  C5  A      37      54.674  45.881  62.307  1.00  0.00
ATOM   1173  C6  A      37      54.777  47.284  62.214  1.00  0.00
ATOM   1174  N6  A      37      53.941  48.123  61.609  1.00  0.00
ATOM   1175  H61 A      37      52.991  47.840  61.413  1.00  0.00
ATOM   1176  H62 A      37      54.232  49.079  61.758  1.00  0.00
ATOM   1177  N1  A      37      55.740  47.926  62.910  1.00  0.00
ATOM   1178  C2  A      37      56.660  47.290  63.627  1.00  0.00
ATOM   1179  H2  A      37      57.370  47.793  64.266  1.00  0.00
ATOM   1180  N3  A      37      56.738  45.976  63.723  1.00  0.00
ATOM   1181  C4  A      37      55.803  45.355  62.985  1.00  0.00
ATOM   1182  C3' A      37      55.351  41.471  64.737  1.00  0.00
ATOM   1183  H3' A      37      54.421  41.985  64.495  1.00  0.00
ATOM   1184  C2' A      37      56.341  42.602  64.870  1.00  0.00
ATOM   1185  H2' A      37      56.006  43.499  65.392  1.00  0.00
ATOM   1186  O2' A      37      57.561  42.184  65.439  1.00  0.00
ATOM   1187 HO2' A      37      57.421  41.299  65.785  1.00  0.00
ATOM   1188  O3' A      37      55.233  40.678  65.896  1.00  0.00
ATOM   1189  P   A      38      54.064  40.912  66.905  1.00  0.00
ATOM   1190  OP1 A      38      54.133  39.884  67.997  1.00  0.00
ATOM   1191  OP2 A      38      52.810  40.951  66.171  1.00  0.00
ATOM   1192  O5' A      38      54.211  42.389  67.459  1.00  0.00
ATOM   1193  C5' A      38      55.299  42.713  68.270  1.00  0.00
ATOM   1194  H5' A      38      56.222  42.371  67.803  1.00  0.00
ATOM   1195 H5'' A      38      55.096  42.208  69.214  1.00  0.00
ATOM   1196  C4' A      38      55.552  44.151  68.767  1.00  0.00
ATOM   1197  H4' A      38      56.305  44.185  69.554  1.00  0.00
ATOM   1198  O4' A      38      55.915  44.999  67.719  1.00  0.00
ATOM   1199  C1' A      38      55.470  46.349  67.926  1.00  0.00
ATOM   1200  H1' A      38      56.255  47.101  68.003  1.00  0.00
ATOM   1201  N9  A      38      54.598  46.707  66.764  1.00  0.00
ATOM   1202  C8  A      38      53.760  45.886  65.992  1.00  0.00
ATOM   1203  H8  A      38      53.706  44.837  66.244  1.00  0.00
ATOM   1204  N7  A      38      53.034  46.474  65.075  1.00  0.00
ATOM   1205  C5  A      38      53.358  47.826  65.303  1.00  0.00
ATOM   1206  C6  A      38      52.918  49.062  64.862  1.00  0.00
ATOM   1207  N6  A      38      52.013  49.310  63.917  1.00  0.00
ATOM   1208  H61 A      38      51.975  50.236  63.516  1.00  0.00
ATOM   1209  H62 A      38      51.551  48.519  63.492  1.00  0.00
ATOM   1210  N1  A      38      53.371  50.241  65.359  1.00  0.00
ATOM   1211  C2  A      38      54.235  50.161  66.326  1.00  0.00
ATOM   1212  H2  A      38      54.627  51.095  66.702  1.00  0.00
ATOM   1213  N3  A      38      54.819  49.017  66.855  1.00  0.00
ATOM   1214  C4  A      38      54.371  47.945  66.259  1.00  0.00
ATOM   1215  C3' A      38      54.249  44.790  69.311  1.00  0.00
ATOM   1216  H3' A      38      53.511  44.795  68.508  1.00  0.00
ATOM   1217  C2' A      38      54.669  46.285  69.232  1.00  0.00
ATOM   1218  H2' A      38      53.778  46.911  69.199  1.00  0.00
ATOM   1219  O2' A      38      55.546  46.799  70.250  1.00  0.00
ATOM   1220 HO2' A      38      55.577  47.746  70.406  1.00  0.00
ATOM   1221  O3' A      38      53.800  44.287  70.626  1.00  0.00
ATOM   1222  P   C      39      52.256  44.470  71.106  1.00  0.00
ATOM   1223  OP1 C      39      52.138  43.733  72.355  1.00  0.00
ATOM   1224  OP2 C      39      51.466  43.895  69.964  1.00  0.00
ATOM   1225  O5' C      39      51.895  45.999  71.406  1.00  0.00
ATOM   1226  C5' C      39      52.320  46.687  72.589  1.00  0.00
ATOM   1227  H5' C      39      53.384  46.524  72.761  1.00  0.00
ATOM   1228 H5'' C      39      51.861  46.324  73.509  1.00  0.00
ATOM   1229  C4' C      39      52.151  48.243  72.382  1.00  0.00
ATOM   1230  H4' C      39      52.593  48.838  73.181  1.00  0.00
ATOM   1231  O4' C      39      52.711  48.594  71.156  1.00  0.00
ATOM   1232  C1' C      39      51.891  49.611  70.581  1.00  0.00
ATOM   1233  H1' C      39      52.524  50.498  70.589  1.00  0.00
ATOM   1234  N1  C      39      51.284  49.374  69.296  1.00  0.00
ATOM   1235  C6  C      39      50.842  48.123  68.919  1.00  0.00
ATOM   1236  H6  C      39      50.979  47.228  69.508  1.00  0.00
ATOM   1237  C5  C      39      50.350  47.929  67.670  1.00  0.00
ATOM   1238  H5  C      39      50.117  46.955  67.266  1.00  0.00
ATOM   1239  C4  C      39      50.118  49.121  66.925  1.00  0.00
ATOM   1240  N4  C      39      49.604  49.021  65.788  1.00  0.00
ATOM   1241  H41 C      39      49.374  48.135  65.363  1.00  0.00
ATOM   1242  H42 C      39      49.554  49.920  65.330  1.00  0.00
ATOM   1243  N3  C      39      50.464  50.300  67.286  1.00  0.00
ATOM   1244  C2  C      39      51.037  50.503  68.504  1.00  0.00
ATOM   1245  O2  C      39      51.373  51.641  68.872  1.00  0.00
ATOM   1246  C3' C      39      50.659  48.622  72.358  1.00  0.00
ATOM   1247  H3' C      39      50.075  47.913  71.771  1.00  0.00
ATOM   1248  C2' C      39      50.824  49.977  71.594  1.00  0.00
ATOM   1249  H2' C      39      49.931  50.245  71.028  1.00  0.00
ATOM   1250  O2' C      39      51.259  50.978  72.461  1.00  0.00
ATOM   1251 HO2' C      39      50.535  51.299  73.004  1.00  0.00
ATOM   1252  O3' C      39      50.109  48.772  73.613  1.00  0.00
ATOM   1253  P   C      40      48.587  48.830  73.821  1.00  0.00
ATOM   1254  OP1 C      40      48.412  48.760  75.268  1.00  0.00
ATOM   1255  OP2 C      40      47.892  47.846  72.987  1.00  0.00
ATOM   1256  O5' C      40      48.173  50.247  73.156  1.00  0.00
ATOM   1257  C5' C      40      48.352  51.460  73.882  1.00  0.00
ATOM   1258  H5' C      40      49.370  51.613  74.239  1.00  0.00
ATOM   1259 H5'' C      40      47.632  51.398  74.698  1.00  0.00
ATOM   1260  C4' C      40      47.895  52.654  73.073  1.00  0.00
ATOM   1261  H4' C      40      48.316  53.566  73.496  1.00  0.00
ATOM   1262  O4' C      40      48.573  52.432  71.823  1.00  0.00
ATOM   1263  C1' C      40      47.810  53.002  70.772  1.00  0.00
ATOM   1264  H1' C      40      48.410  53.843  70.423  1.00  0.00
ATOM   1265  N1  C      40      47.517  52.066  69.685  1.00  0.00
ATOM   1266  C6  C      40      47.586  50.681  69.781  1.00  0.00
ATOM   1267  H6  C      40      47.772  50.204  70.732  1.00  0.00
ATOM   1268  C5  C      40      47.287  49.928  68.679  1.00  0.00
ATOM   1269  H5  C      40      47.347  48.857  68.803  1.00  0.00
ATOM   1270  C4  C      40      46.919  50.572  67.494  1.00  0.00
ATOM   1271  N4  C      40      46.580  49.767  66.469  1.00  0.00
ATOM   1272  H41 C      40      46.255  50.244  65.640  1.00  0.00
ATOM   1273  H42 C      40      46.575  48.757  66.484  1.00  0.00
ATOM   1274  N3  C      40      46.774  51.888  67.432  1.00  0.00
ATOM   1275  C2  C      40      46.869  52.613  68.529  1.00  0.00
ATOM   1276  O2  C      40      46.643  53.826  68.451  1.00  0.00
ATOM   1277  C3' C      40      46.483  52.699  72.607  1.00  0.00
ATOM   1278  H3' C      40      46.245  51.675  72.317  1.00  0.00
ATOM   1279  C2' C      40      46.553  53.596  71.396  1.00  0.00
ATOM   1280  H2' C      40      45.690  53.583  70.731  1.00  0.00
ATOM   1281  O2' C      40      46.800  54.931  71.809  1.00  0.00
ATOM   1282 HO2' C      40      46.456  55.079  72.693  1.00  0.00
ATOM   1283  O3' C      40      45.585  53.244  73.544  1.00  0.00
ATOM   1284  P   C      41      44.082  52.787  73.487  1.00  0.00
ATOM   1285  OP1 C      41      43.300  53.421  74.657  1.00  0.00
ATOM   1286  OP2 C      41      43.992  51.335  73.325  1.00  0.00
ATOM   1287  O5' C      41      43.602  53.466  72.196  1.00  0.00
ATOM   1288  C5' C      41      43.382  54.839  72.182  1.00  0.00
ATOM   1289  H5' C      41      44.351  55.307  72.355  1.00  0.00
ATOM   1290 H5'' C      41      42.613  55.173  72.879  1.00  0.00
ATOM   1291  C4' C      41      42.743  55.137  70.799  1.00  0.00
ATOM   1292  H4' C      41      42.647  56.221  70.741  1.00  0.00
ATOM   1293  O4' C      41      43.592  54.780  69.750  1.00  0.00
ATOM   1294  C1' C      41      42.787  54.471  68.593  1.00  0.00
ATOM   1295  H1' C      41      42.972  55.167  67.774  1.00  0.00
ATOM   1296  N1  C      41      42.765  53.095  68.169  1.00  0.00
ATOM   1297  C6  C      41      43.263  52.045  68.967  1.00  0.00
ATOM   1298  H6  C      41      43.368  52.329  70.004  1.00  0.00
ATOM   1299  C5  C      41      43.570  50.871  68.406  1.00  0.00
ATOM   1300  H5  C      41      43.858  50.043  69.037  1.00  0.00
ATOM   1301  C4  C      41      43.340  50.744  67.042  1.00  0.00
ATOM   1302  N4  C      41      43.496  49.643  66.437  1.00  0.00
ATOM   1303  H41 C      41      44.125  49.102  67.013  1.00  0.00
ATOM   1304  H42 C      41      43.458  49.698  65.429  1.00  0.00
ATOM   1305  N3  C      41      42.793  51.624  66.266  1.00  0.00
ATOM   1306  C2  C      41      42.539  52.841  66.790  1.00  0.00
ATOM   1307  O2  C      41      41.941  53.700  66.093  1.00  0.00
ATOM   1308  C3' C      41      41.349  54.545  70.509  1.00  0.00
ATOM   1309  H3' C      41      41.461  53.477  70.701  1.00  0.00
ATOM   1310  C2' C      41      41.350  54.775  68.954  1.00  0.00
ATOM   1311  H2' C      41      40.650  54.175  68.372  1.00  0.00
ATOM   1312  O2' C      41      41.012  56.114  68.699  1.00  0.00
ATOM   1313 HO2' C      41      40.595  56.475  69.485  1.00  0.00
ATOM   1314  O3' C      41      40.220  55.079  71.165  1.00  0.00
ATOM   1315  P   U      42      39.036  54.096  71.395  1.00  0.00
ATOM   1316  OP1 U      42      37.915  54.917  71.988  1.00  0.00
ATOM   1317  OP2 U      42      39.425  52.923  72.207  1.00  0.00
ATOM   1318  O5' U      42      38.436  53.601  69.988  1.00  0.00
ATOM   1319  C5' U      42      37.679  54.444  69.117  1.00  0.00
ATOM   1320  H5' U      42      38.177  55.410  69.042  1.00  0.00
ATOM   1321 H5'' U      42      36.678  54.557  69.536  1.00  0.00
ATOM   1322  C4' U      42      37.583  53.881  67.737  1.00  0.00
ATOM   1323  H4' U      42      37.316  54.687  67.054  1.00  0.00
ATOM   1324  O4' U      42      38.798  53.299  67.311  1.00  0.00
ATOM   1325  C1' U      42      38.464  52.276  66.377  1.00  0.00
ATOM   1326  H1' U      42      38.721  52.613  65.373  1.00  0.00
ATOM   1327  N1  U      42      39.144  50.944  66.645  1.00  0.00
ATOM   1328  C6  U      42      39.825  50.743  67.820  1.00  0.00
ATOM   1329  H6  U      42      39.973  51.500  68.576  1.00  0.00
ATOM   1330  C5  U      42      40.379  49.532  68.101  1.00  0.00
ATOM   1331  H5  U      42      40.984  49.395  68.985  1.00  0.00
ATOM   1332  C4  U      42      40.308  48.493  67.072  1.00  0.00
ATOM   1333  O4  U      42      40.858  47.391  67.173  1.00  0.00
ATOM   1334  N3  U      42      39.755  48.802  65.919  1.00  0.00
ATOM   1335  H3  U      42      39.676  48.082  65.215  1.00  0.00
ATOM   1336  C2  U      42      39.143  49.972  65.598  1.00  0.00
ATOM   1337  O2  U      42      38.678  50.228  64.489  1.00  0.00
ATOM   1338  C3' U      42      36.608  52.771  67.653  1.00  0.00
ATOM   1339  H3' U      42      36.869  52.131  68.496  1.00  0.00
ATOM   1340  C2' U      42      36.939  52.057  66.399  1.00  0.00
ATOM   1341  H2' U      42      36.772  50.980  66.433  1.00  0.00
ATOM   1342  O2' U      42      36.485  52.615  65.194  1.00  0.00
ATOM   1343 HO2' U      42      35.944  53.356  65.476  1.00  0.00
ATOM   1344  O3' U      42      35.254  53.320  67.698  1.00  0.00
ATOM   1345  P   G      43      33.976  52.438  67.849  1.00  0.00
ATOM   1346  OP1 G      43      32.838  53.384  67.932  1.00  0.00
ATOM   1347  OP2 G      43      34.185  51.336  68.848  1.00  0.00
ATOM   1348  O5' G      43      33.866  51.639  66.413  1.00  0.00
ATOM   1349  C5' G      43      33.274  52.183  65.259  1.00  0.00
ATOM   1350  H5' G      43      33.781  53.089  64.927  1.00  0.00
ATOM   1351 H5'' G      43      32.254  52.480  65.503  1.00  0.00
ATOM   1352  C4' G      43      33.243  51.328  63.983  1.00  0.00
ATOM   1353  H4' G      43      32.942  52.032  63.207  1.00  0.00
ATOM   1354  O4' G      43      34.545  50.785  63.713  1.00  0.00
ATOM   1355  C1' G      43      34.367  49.504  63.101  1.00  0.00
ATOM   1356  H1' G      43      34.753  49.493  62.082  1.00  0.00
ATOM   1357  N9  G      43      35.097  48.616  64.000  1.00  0.00
ATOM   1358  C8  G      43      35.409  48.839  65.275  1.00  0.00
ATOM   1359  H8  G      43      35.169  49.732  65.834  1.00  0.00
ATOM   1360  N7  G      43      36.185  47.893  65.753  1.00  0.00
ATOM   1361  C5  G      43      36.401  47.004  64.701  1.00  0.00
ATOM   1362  C6  G      43      37.134  45.830  64.601  1.00  0.00
ATOM   1363  O6  G      43      37.879  45.322  65.492  1.00  0.00
ATOM   1364  N1  G      43      37.099  45.199  63.349  1.00  0.00
ATOM   1365  H1  G      43      37.520  44.284  63.272  1.00  0.00
ATOM   1366  C2  G      43      36.353  45.720  62.347  1.00  0.00
ATOM   1367  N2  G      43      36.263  44.962  61.260  1.00  0.00
ATOM   1368  H21 G      43      35.917  45.336  60.388  1.00  0.00
ATOM   1369  H22 G      43      36.591  44.008  61.316  1.00  0.00
ATOM   1370  N3  G      43      35.650  46.846  62.401  1.00  0.00
ATOM   1371  C4  G      43      35.706  47.470  63.619  1.00  0.00
ATOM   1372  C3' G      43      32.275  50.147  64.182  1.00  0.00
ATOM   1373  H3' G      43      32.432  49.648  65.139  1.00  0.00
ATOM   1374  C2' G      43      32.878  49.244  63.054  1.00  0.00
ATOM   1375  H2' G      43      32.611  48.211  63.275  1.00  0.00
ATOM   1376  O2' G      43      32.249  49.440  61.748  1.00  0.00
ATOM   1377 HO2' G      43      32.882  49.553  61.034  1.00  0.00
ATOM   1378  O3' G      43      30.939  50.533  63.983  1.00  0.00
ATOM   1379  P   U      44      29.790  49.752  64.750  1.00  0.00
ATOM   1380  OP1 U      44      28.485  50.399  64.619  1.00  0.00
ATOM   1381  OP2 U      44      30.283  49.549  66.146  1.00  0.00
ATOM   1382  O5' U      44      29.722  48.277  64.161  1.00  0.00
ATOM   1383  C5' U      44      29.362  47.988  62.817  1.00  0.00
ATOM   1384  H5' U      44      29.660  48.837  62.202  1.00  0.00
ATOM   1385 H5'' U      44      28.272  47.997  62.859  1.00  0.00
ATOM   1386  C4' U      44      29.852  46.622  62.294  1.00  0.00
ATOM   1387  H4' U      44      29.364  46.512  61.325  1.00  0.00
ATOM   1388  O4' U      44      31.328  46.611  62.291  1.00  0.00
ATOM   1389  C1' U      44      31.769  45.300  62.633  1.00  0.00
ATOM   1390  H1' U      44      32.417  44.922  61.842  1.00  0.00
ATOM   1391  N1  U      44      32.653  45.301  63.880  1.00  0.00
ATOM   1392  C6  U      44      32.420  46.318  64.792  1.00  0.00
ATOM   1393  H6  U      44      31.697  47.085  64.556  1.00  0.00
ATOM   1394  C5  U      44      33.059  46.247  66.005  1.00  0.00
ATOM   1395  H5  U      44      32.928  47.077  66.683  1.00  0.00
ATOM   1396  C4  U      44      34.023  45.173  66.328  1.00  0.00
ATOM   1397  O4  U      44      34.583  45.024  67.386  1.00  0.00
ATOM   1398  N3  U      44      34.317  44.354  65.271  1.00  0.00
ATOM   1399  H3  U      44      34.875  43.554  65.533  1.00  0.00
ATOM   1400  C2  U      44      33.645  44.336  64.040  1.00  0.00
ATOM   1401  O2  U      44      33.973  43.489  63.173  1.00  0.00
ATOM   1402  C3' U      44      29.393  45.462  63.157  1.00  0.00
ATOM   1403  H3' U      44      29.547  45.695  64.211  1.00  0.00
ATOM   1404  C2' U      44      30.554  44.440  62.756  1.00  0.00
ATOM   1405  H2' U      44      30.694  43.608  63.446  1.00  0.00
ATOM   1406  O2' U      44      30.331  43.795  61.490  1.00  0.00
ATOM   1407 HO2' U      44      29.719  43.061  61.581  1.00  0.00
ATOM   1408  O3' U      44      28.073  44.997  62.781  1.00  0.00
ATOM   1409  P   G      45      27.467  43.662  63.388  1.00  0.00
ATOM   1410  OP1 G      45      26.008  43.776  63.410  1.00  0.00
ATOM   1411  OP2 G      45      28.205  43.360  64.647  1.00  0.00
ATOM   1412  O5' G      45      27.879  42.515  62.402  1.00  0.00
ATOM   1413  C5' G      45      27.279  42.370  61.153  1.00  0.00
ATOM   1414  H5' G      45      27.474  43.233  60.516  1.00  0.00
ATOM   1415 H5'' G      45      26.214  42.205  61.320  1.00  0.00
ATOM   1416  C4' G      45      27.726  40.979  60.530  1.00  0.00
ATOM   1417  H4' G      45      27.194  40.821  59.592  1.00  0.00
ATOM   1418  O4' G      45      29.167  41.156  60.312  1.00  0.00
ATOM   1419  C1' G      45      29.902  39.979  60.848  1.00  0.00
ATOM   1420  H1' G      45      30.513  39.603  60.027  1.00  0.00
ATOM   1421  N9  G      45      30.711  40.422  61.989  1.00  0.00
ATOM   1422  C8  G      45      30.362  40.696  63.254  1.00  0.00
ATOM   1423  H8  G      45      29.327  40.872  63.509  1.00  0.00
ATOM   1424  N7  G      45      31.376  41.030  63.999  1.00  0.00
ATOM   1425  C5  G      45      32.388  40.488  63.296  1.00  0.00
ATOM   1426  C6  G      45      33.714  40.171  63.772  1.00  0.00
ATOM   1427  O6  G      45      34.218  40.461  64.890  1.00  0.00
ATOM   1428  N1  G      45      34.461  39.520  62.853  1.00  0.00
ATOM   1429  H1  G      45      35.391  39.254  63.144  1.00  0.00
ATOM   1430  C2  G      45      34.061  39.346  61.593  1.00  0.00
ATOM   1431  N2  G      45      34.879  38.753  60.808  1.00  0.00
ATOM   1432  H21 G      45      34.578  38.654  59.849  1.00  0.00
ATOM   1433  H22 G      45      35.717  38.303  61.147  1.00  0.00
ATOM   1434  N3  G      45      32.878  39.639  61.121  1.00  0.00
ATOM   1435  C4  G      45      32.067  40.192  62.018  1.00  0.00
ATOM   1436  C3' G      45      27.598  39.756  61.391  1.00  0.00
ATOM   1437  H3' G      45      27.807  40.100  62.404  1.00  0.00
ATOM   1438  C2' G      45      28.869  38.859  61.099  1.00  0.00
ATOM   1439  H2' G      45      29.195  38.156  61.865  1.00  0.00
ATOM   1440  O2' G      45      28.749  38.068  59.837  1.00  0.00
ATOM   1441 HO2' G      45      28.488  37.205  60.166  1.00  0.00
ATOM   1442  O3' G      45      26.284  39.232  61.303  1.00  0.00
ATOM   1443  P   C      46      25.731  38.119  62.369  1.00  0.00
ATOM   1444  OP1 C      46      24.268  38.026  62.198  1.00  0.00
ATOM   1445  OP2 C      46      26.403  38.443  63.666  1.00  0.00
ATOM   1446  O5' C      46      26.348  36.763  61.810  1.00  0.00
ATOM   1447  C5' C      46      26.166  36.279  60.587  1.00  0.00
ATOM   1448  H5' C      46      26.304  37.002  59.783  1.00  0.00
ATOM   1449 H5'' C      46      25.106  36.028  60.545  1.00  0.00
ATOM   1450  C4' C      46      26.879  34.982  60.145  1.00  0.00
ATOM   1451  H4' C      46      26.515  34.620  59.183  1.00  0.00
ATOM   1452  O4' C      46      28.213  35.133  60.229  1.00  0.00
ATOM   1453  C1' C      46      28.808  33.892  60.458  1.00  0.00
ATOM   1454  H1' C      46      29.390  33.493  59.628  1.00  0.00
ATOM   1455  N1  C      46      29.745  33.906  61.682  1.00  0.00
ATOM   1456  C6  C      46      29.726  34.976  62.570  1.00  0.00
ATOM   1457  H6  C      46      29.000  35.770  62.474  1.00  0.00
ATOM   1458  C5  C      46      30.595  34.969  63.592  1.00  0.00
ATOM   1459  H5  C      46      30.602  35.774  64.313  1.00  0.00
ATOM   1460  C4  C      46      31.477  33.863  63.746  1.00  0.00
ATOM   1461  N4  C      46      32.108  33.764  64.937  1.00  0.00
ATOM   1462  H41 C      46      32.717  32.972  65.084  1.00  0.00
ATOM   1463  H42 C      46      31.834  34.378  65.691  1.00  0.00
ATOM   1464  N3  C      46      31.568  32.923  62.822  1.00  0.00
ATOM   1465  C2  C      46      30.750  33.001  61.741  1.00  0.00
ATOM   1466  O2  C      46      30.855  32.193  60.808  1.00  0.00
ATOM   1467  C3' C      46      26.530  33.828  60.999  1.00  0.00
ATOM   1468  H3' C      46      26.547  34.177  62.032  1.00  0.00
ATOM   1469  C2' C      46      27.671  32.836  60.709  1.00  0.00
ATOM   1470  H2' C      46      27.801  32.250  61.619  1.00  0.00
ATOM   1471  O2' C      46      27.369  32.045  59.578  1.00  0.00
ATOM   1472 HO2' C      46      26.717  31.393  59.843  1.00  0.00
ATOM   1473  O3' C      46      25.228  33.347  60.703  1.00  0.00
ATOM   1474  P   U      47      24.536  32.287  61.716  1.00  0.00
ATOM   1475  OP1 U      47      23.063  32.458  61.543  1.00  0.00
ATOM   1476  OP2 U      47      25.150  32.393  63.037  1.00  0.00
ATOM   1477  O5' U      47      24.917  30.820  61.069  1.00  0.00
ATOM   1478  C5' U      47      24.434  30.478  59.801  1.00  0.00
ATOM   1479  H5' U      47      24.577  31.280  59.077  1.00  0.00
ATOM   1480 H5'' U      47      23.346  30.405  59.813  1.00  0.00
ATOM   1481  C4' U      47      25.009  29.073  59.288  1.00  0.00
ATOM   1482  H4' U      47      24.810  28.986  58.220  1.00  0.00
ATOM   1483  O4' U      47      26.447  29.172  59.465  1.00  0.00
ATOM   1484  C1' U      47      26.904  28.029  60.084  1.00  0.00
ATOM   1485  H1' U      47      27.008  27.217  59.364  1.00  0.00
ATOM   1486  N1  U      47      28.217  28.298  60.787  1.00  0.00
ATOM   1487  C6  U      47      28.333  29.351  61.656  1.00  0.00
ATOM   1488  H6  U      47      27.474  29.984  61.822  1.00  0.00
ATOM   1489  C5  U      47      29.523  29.655  62.193  1.00  0.00
ATOM   1490  H5  U      47      29.545  30.542  62.808  1.00  0.00
ATOM   1491  C4  U      47      30.671  28.721  62.008  1.00  0.00
ATOM   1492  O4  U      47      31.746  28.761  62.626  1.00  0.00
ATOM   1493  N3  U      47      30.501  27.800  61.062  1.00  0.00
ATOM   1494  H3  U      47      31.265  27.231  60.726  1.00  0.00
ATOM   1495  C2  U      47      29.336  27.455  60.522  1.00  0.00
ATOM   1496  O2  U      47      29.326  26.618  59.657  1.00  0.00
ATOM   1497  C3' U      47      24.514  27.916  60.166  1.00  0.00
ATOM   1498  H3' U      47      23.731  28.224  60.858  1.00  0.00
ATOM   1499  C2' U      47      25.787  27.642  60.985  1.00  0.00
ATOM   1500  H2' U      47      25.809  28.371  61.795  1.00  0.00
ATOM   1501  O2' U      47      25.886  26.290  61.381  1.00  0.00
ATOM   1502 HO2' U      47      25.137  26.149  61.965  1.00  0.00
ATOM   1503  O3' U      47      24.031  26.828  59.387  1.00  0.00
ATOM   1504  P   A      48      22.857  26.953  58.339  1.00  0.00
ATOM   1505  OP1 A      48      22.090  28.157  58.594  1.00  0.00
ATOM   1506  OP2 A      48      22.261  25.597  58.265  1.00  0.00
ATOM   1507  O5' A      48      23.560  27.197  57.036  1.00  0.00
ATOM   1508  C5' A      48      22.839  27.735  55.910  1.00  0.00
ATOM   1509  H5' A      48      22.455  28.727  56.146  1.00  0.00
ATOM   1510 H5'' A      48      21.991  27.098  55.658  1.00  0.00
ATOM   1511  C4' A      48      23.713  27.916  54.652  1.00  0.00
ATOM   1512  H4' A      48      23.023  28.409  53.968  1.00  0.00
ATOM   1513  O4' A      48      24.810  28.724  55.029  1.00  0.00
ATOM   1514  C1' A      48      25.899  28.290  54.157  1.00  0.00
ATOM   1515  H1' A      48      26.433  28.981  53.506  1.00  0.00
ATOM   1516  N9  A      48      26.975  27.823  55.111  1.00  0.00
ATOM   1517  C8  A      48      26.957  27.950  56.508  1.00  0.00
ATOM   1518  H8  A      48      26.111  28.228  57.119  1.00  0.00
ATOM   1519  N7  A      48      28.121  27.700  57.045  1.00  0.00
ATOM   1520  C5  A      48      28.971  27.507  55.974  1.00  0.00
ATOM   1521  C6  A      48      30.378  27.396  55.830  1.00  0.00
ATOM   1522  N6  A      48      31.238  27.394  56.893  1.00  0.00
ATOM   1523  H61 A      48      32.225  27.244  56.738  1.00  0.00
ATOM   1524  H62 A      48      30.932  27.363  57.855  1.00  0.00
ATOM   1525  N1  A      48      30.938  27.432  54.644  1.00  0.00
ATOM   1526  C2  A      48      30.170  27.615  53.591  1.00  0.00
ATOM   1527  H2  A      48      30.681  27.643  52.640  1.00  0.00
ATOM   1528  N3  A      48      28.848  27.709  53.564  1.00  0.00
ATOM   1529  C4  A      48      28.289  27.704  54.820  1.00  0.00
ATOM   1530  C3' A      48      24.224  26.655  53.948  1.00  0.00
ATOM   1531  H3' A      48      24.542  26.077  54.816  1.00  0.00
ATOM   1532  C2' A      48      25.393  27.176  53.212  1.00  0.00
ATOM   1533  H2' A      48      26.161  26.404  53.172  1.00  0.00
ATOM   1534  O2' A      48      25.022  27.814  52.002  1.00  0.00
ATOM   1535 HO2' A      48      25.652  27.636  51.299  1.00  0.00
ATOM   1536  O3' A      48      23.281  26.045  53.123  1.00  0.00
ATOM   1537  P   G      49      23.217  24.507  53.171  1.00  0.00
ATOM   1538  OP1 G      49      22.002  24.067  52.433  1.00  0.00
ATOM   1539  OP2 G      49      23.363  24.091  54.574  1.00  0.00
ATOM   1540  O5' G      49      24.492  23.994  52.403  1.00  0.00
ATOM   1541  C5' G      49      24.516  24.085  50.995  1.00  0.00
ATOM   1542  H5' G      49      23.987  24.923  50.542  1.00  0.00
ATOM   1543 H5'' G      49      24.080  23.235  50.469  1.00  0.00
ATOM   1544  C4' G      49      25.922  24.191  50.406  1.00  0.00
ATOM   1545  H4' G      49      25.839  24.425  49.345  1.00  0.00
ATOM   1546  O4' G      49      26.740  25.146  51.074  1.00  0.00
ATOM   1547  C1' G      49      28.124  24.689  51.047  1.00  0.00
ATOM   1548  H1' G      49      28.825  25.402  50.611  1.00  0.00
ATOM   1549  N9  G      49      28.552  24.452  52.491  1.00  0.00
ATOM   1550  C8  G      49      27.835  24.365  53.631  1.00  0.00
ATOM   1551  H8  G      49      26.757  24.419  53.661  1.00  0.00
ATOM   1552  N7  G      49      28.600  24.300  54.714  1.00  0.00
ATOM   1553  C5  G      49      29.901  24.192  54.231  1.00  0.00
ATOM   1554  C6  G      49      31.209  24.074  54.886  1.00  0.00
ATOM   1555  O6  G      49      31.452  24.171  56.090  1.00  0.00
ATOM   1556  N1  G      49      32.286  23.906  53.990  1.00  0.00
ATOM   1557  H1  G      49      33.199  23.793  54.406  1.00  0.00
ATOM   1558  C2  G      49      32.093  23.839  52.650  1.00  0.00
ATOM   1559  N2  G      49      33.119  23.461  52.008  1.00  0.00
ATOM   1560  H21 G      49      32.923  23.096  51.086  1.00  0.00
ATOM   1561  H22 G      49      33.963  23.248  52.520  1.00  0.00
ATOM   1562  N3  G      49      30.943  24.033  52.035  1.00  0.00
ATOM   1563  C4  G      49      29.864  24.176  52.868  1.00  0.00
ATOM   1564  C3' G      49      26.710  22.904  50.464  1.00  0.00
ATOM   1565  H3' G      49      26.584  22.555  51.489  1.00  0.00
ATOM   1566  C2' G      49      28.116  23.431  50.225  1.00  0.00
ATOM   1567  H2' G      49      28.844  22.694  50.563  1.00  0.00
ATOM   1568  O2' G      49      28.401  23.814  48.928  1.00  0.00
ATOM   1569 HO2' G      49      29.354  23.902  48.846  1.00  0.00
ATOM   1570  O3' G      49      26.184  21.962  49.581  1.00  0.00
ATOM   1571  P   U      50      26.477  20.429  49.813  1.00  0.00
ATOM   1572  OP1 U      50      25.979  19.812  48.583  1.00  0.00
ATOM   1573  OP2 U      50      25.894  19.992  51.106  1.00  0.00
ATOM   1574  O5' U      50      28.059  20.224  49.923  1.00  0.00
ATOM   1575  C5' U      50      28.860  20.174  48.768  1.00  0.00
ATOM   1576  H5' U      50      28.767  21.090  48.186  1.00  0.00
ATOM   1577 H5'' U      50      28.534  19.347  48.137  1.00  0.00
ATOM   1578  C4' U      50      30.348  19.962  49.127  1.00  0.00
ATOM   1579  H4' U      50      30.946  19.896  48.218  1.00  0.00
ATOM   1580  O4' U      50      30.897  20.871  50.020  1.00  0.00
ATOM   1581  C1' U      50      31.932  20.212  50.763  1.00  0.00
ATOM   1582  H1' U      50      32.900  20.675  50.570  1.00  0.00
ATOM   1583  N1  U      50      31.698  20.331  52.211  1.00  0.00
ATOM   1584  C6  U      50      30.464  20.636  52.738  1.00  0.00
ATOM   1585  H6  U      50      29.610  20.638  52.077  1.00  0.00
ATOM   1586  C5  U      50      30.343  20.843  54.067  1.00  0.00
ATOM   1587  H5  U      50      29.373  21.203  54.377  1.00  0.00
ATOM   1588  C4  U      50      31.478  20.890  54.983  1.00  0.00
ATOM   1589  O4  U      50      31.430  21.125  56.173  1.00  0.00
ATOM   1590  N3  U      50      32.620  20.400  54.420  1.00  0.00
ATOM   1591  H3  U      50      33.390  20.425  55.073  1.00  0.00
ATOM   1592  C2  U      50      32.832  20.200  53.077  1.00  0.00
ATOM   1593  O2  U      50      34.014  19.988  52.698  1.00  0.00
ATOM   1594  C3' U      50      30.570  18.566  49.838  1.00  0.00
ATOM   1595  H3' U      50      30.038  18.556  50.790  1.00  0.00
ATOM   1596  C2' U      50      32.037  18.762  50.274  1.00  0.00
ATOM   1597  H2' U      50      32.398  18.084  51.047  1.00  0.00
ATOM   1598  O2' U      50      32.848  18.778  49.135  1.00  0.00
ATOM   1599 HO2' U      50      32.548  18.147  48.477  1.00  0.00
ATOM   1600  O3' U      50      30.454  17.335  49.106  1.00  0.00
ATOM   1601  P   G      51      30.137  16.087  49.901  1.00  0.00
ATOM   1602  OP1 G      51      29.785  15.080  48.844  1.00  0.00
ATOM   1603  OP2 G      51      29.106  16.458  50.844  1.00  0.00
ATOM   1604  O5' G      51      31.465  15.648  50.654  1.00  0.00
ATOM   1605  C5' G      51      32.438  14.911  49.965  1.00  0.00
ATOM   1606  H5' G      51      32.517  15.415  49.002  1.00  0.00
ATOM   1607 H5'' G      51      32.129  13.868  49.894  1.00  0.00
ATOM   1608  C4' G      51      33.777  14.898  50.744  1.00  0.00
ATOM   1609  H4' G      51      34.595  14.699  50.051  1.00  0.00
ATOM   1610  O4' G      51      33.982  16.132  51.387  1.00  0.00
ATOM   1611  C1' G      51      34.569  15.769  52.680  1.00  0.00
ATOM   1612  H1' G      51      35.507  16.318  52.768  1.00  0.00
ATOM   1613  N9  G      51      33.729  16.245  53.812  1.00  0.00
ATOM   1614  C8  G      51      32.436  16.704  53.763  1.00  0.00
ATOM   1615  H8  G      51      31.907  16.812  52.827  1.00  0.00
ATOM   1616  N7  G      51      32.042  17.263  54.843  1.00  0.00
ATOM   1617  C5  G      51      33.042  16.937  55.734  1.00  0.00
ATOM   1618  C6  G      51      33.257  17.279  57.093  1.00  0.00
ATOM   1619  O6  G      51      32.435  17.896  57.837  1.00  0.00
ATOM   1620  N1  G      51      34.459  16.968  57.649  1.00  0.00
ATOM   1621  H1  G      51      34.534  17.464  58.525  1.00  0.00
ATOM   1622  C2  G      51      35.414  16.345  56.921  1.00  0.00
ATOM   1623  N2  G      51      36.462  16.000  57.548  1.00  0.00
ATOM   1624  H21 G      51      36.481  16.209  58.536  1.00  0.00
ATOM   1625  H22 G      51      37.147  15.393  57.120  1.00  0.00
ATOM   1626  N3  G      51      35.337  16.032  55.620  1.00  0.00
ATOM   1627  C4  G      51      34.091  16.421  55.072  1.00  0.00
ATOM   1628  C3' G      51      33.617  13.873  51.869  1.00  0.00
ATOM   1629  H3' G      51      32.666  14.104  52.351  1.00  0.00
ATOM   1630  C2' G      51      34.790  14.251  52.735  1.00  0.00
ATOM   1631  H2' G      51      34.671  13.896  53.758  1.00  0.00
ATOM   1632  O2' G      51      36.152  14.137  52.223  1.00  0.00
ATOM   1633 HO2' G      51      36.219  13.255  51.850  1.00  0.00
ATOM   1634  O3' G      51      33.799  12.491  51.479  1.00  0.00
ATOM   1635  P   G      52      32.849  11.383  52.198  1.00  0.00
ATOM   1636  OP1 G      52      33.084  10.107  51.546  1.00  0.00
ATOM   1637  OP2 G      52      31.484  11.962  52.227  1.00  0.00
ATOM   1638  O5' G      52      33.481  11.320  53.674  1.00  0.00
ATOM   1639  C5' G      52      34.728  10.679  53.890  1.00  0.00
ATOM   1640  H5' G      52      35.474  11.199  53.288  1.00  0.00
ATOM   1641 H5'' G      52      34.693   9.639  53.567  1.00  0.00
ATOM   1642  C4' G      52      35.219  10.719  55.375  1.00  0.00
ATOM   1643  H4' G      52      36.025   9.987  55.403  1.00  0.00
ATOM   1644  O4' G      52      35.760  11.945  55.852  1.00  0.00
ATOM   1645  C1' G      52      35.466  11.990  57.279  1.00  0.00
ATOM   1646  H1' G      52      36.334  12.174  57.914  1.00  0.00
ATOM   1647  N9  G      52      34.324  12.962  57.603  1.00  0.00
ATOM   1648  C8  G      52      33.330  13.438  56.753  1.00  0.00
ATOM   1649  H8  G      52      33.254  13.071  55.740  1.00  0.00
ATOM   1650  N7  G      52      32.387  14.141  57.380  1.00  0.00
ATOM   1651  C5  G      52      32.923  14.224  58.694  1.00  0.00
ATOM   1652  C6  G      52      32.278  14.790  59.865  1.00  0.00
ATOM   1653  O6  G      52      31.176  15.375  59.870  1.00  0.00
ATOM   1654  N1  G      52      33.116  14.707  60.958  1.00  0.00
ATOM   1655  H1  G      52      32.879  15.323  61.722  1.00  0.00
ATOM   1656  C2  G      52      34.238  14.048  61.014  1.00  0.00
ATOM   1657  N2  G      52      34.812  13.935  62.154  1.00  0.00
ATOM   1658  H21 G      52      34.465  14.384  62.989  1.00  0.00
ATOM   1659  H22 G      52      35.533  13.228  62.197  1.00  0.00
ATOM   1660  N3  G      52      34.779  13.361  59.991  1.00  0.00
ATOM   1661  C4  G      52      34.067  13.491  58.831  1.00  0.00
ATOM   1662  C3' G      52      34.250  10.104  56.444  1.00  0.00
ATOM   1663  H3' G      52      33.292  10.555  56.188  1.00  0.00
ATOM   1664  C2' G      52      34.972  10.595  57.709  1.00  0.00
ATOM   1665  H2' G      52      34.262  10.657  58.534  1.00  0.00
ATOM   1666  O2' G      52      36.127   9.860  58.165  1.00  0.00
ATOM   1667 HO2' G      52      36.921  10.217  57.760  1.00  0.00
ATOM   1668  O3' G      52      34.188   8.657  56.342  1.00  0.00
ATOM   1669  P   A      53      33.286   7.720  57.072  1.00  0.00
ATOM   1670  OP1 A      53      33.645   6.312  56.808  1.00  0.00
ATOM   1671  OP2 A      53      31.888   8.155  56.728  1.00  0.00
ATOM   1672  O5' A      53      33.426   7.937  58.640  1.00  0.00
ATOM   1673  C5' A      53      34.424   7.199  59.295  1.00  0.00
ATOM   1674  H5' A      53      35.384   7.194  58.778  1.00  0.00
ATOM   1675 H5'' A      53      34.190   6.138  59.373  1.00  0.00
ATOM   1676  C4' A      53      34.565   7.626  60.711  1.00  0.00
ATOM   1677  H4' A      53      35.411   7.097  61.152  1.00  0.00
ATOM   1678  O4' A      53      34.674   9.017  60.880  1.00  0.00
ATOM   1679  C1' A      53      34.014   9.575  62.033  1.00  0.00
ATOM   1680  H1' A      53      34.763  10.069  62.652  1.00  0.00
ATOM   1681  N9  A      53      32.867  10.371  61.632  1.00  0.00
ATOM   1682  C8  A      53      32.203  10.625  60.421  1.00  0.00
ATOM   1683  H8  A      53      32.405  10.067  59.519  1.00  0.00
ATOM   1684  N7  A      53      31.323  11.541  60.455  1.00  0.00
ATOM   1685  C5  A      53      31.324  11.956  61.757  1.00  0.00
ATOM   1686  C6  A      53      30.686  12.973  62.444  1.00  0.00
ATOM   1687  N6  A      53      29.864  13.906  61.946  1.00  0.00
ATOM   1688  H61 A      53      29.640  14.020  60.968  1.00  0.00
ATOM   1689  H62 A      53      29.577  14.556  62.664  1.00  0.00
ATOM   1690  N1  A      53      30.919  13.278  63.724  1.00  0.00
ATOM   1691  C2  A      53      31.862  12.545  64.349  1.00  0.00
ATOM   1692  H2  A      53      32.091  12.767  65.381  1.00  0.00
ATOM   1693  N3  A      53      32.575  11.596  63.823  1.00  0.00
ATOM   1694  C4  A      53      32.270  11.361  62.491  1.00  0.00
ATOM   1695  C3' A      53      33.352   7.239  61.576  1.00  0.00
ATOM   1696  H3' A      53      32.503   7.478  60.936  1.00  0.00
ATOM   1697  C2' A      53      33.434   8.334  62.736  1.00  0.00
ATOM   1698  H2' A      53      32.433   8.496  63.136  1.00  0.00
ATOM   1699  O2' A      53      34.362   8.145  63.768  1.00  0.00
ATOM   1700 HO2' A      53      34.361   7.233  64.068  1.00  0.00
ATOM   1701  O3' A      53      33.471   5.870  61.962  1.00  0.00
ATOM   1702  P   C      54      32.291   5.164  62.789  1.00  0.00
ATOM   1703  OP1 C      54      32.800   3.932  63.389  1.00  0.00
ATOM   1704  OP2 C      54      31.085   5.002  61.912  1.00  0.00
ATOM   1705  O5' C      54      31.885   6.185  64.006  1.00  0.00
ATOM   1706  C5' C      54      30.752   5.864  64.841  1.00  0.00
ATOM   1707  H5' C      54      30.634   4.786  64.956  1.00  0.00
ATOM   1708 H5'' C      54      29.842   6.158  64.317  1.00  0.00
ATOM   1709  C4' C      54      30.852   6.419  66.250  1.00  0.00
ATOM   1710  H4' C      54      30.099   5.816  66.759  1.00  0.00
ATOM   1711  O4' C      54      32.050   6.072  66.846  1.00  0.00
ATOM   1712  C1' C      54      32.466   7.262  67.578  1.00  0.00
ATOM   1713  H1' C      54      31.909   7.291  68.514  1.00  0.00
ATOM   1714  N1  C      54      33.904   7.318  67.758  1.00  0.00
ATOM   1715  C6  C      54      34.701   6.650  66.825  1.00  0.00
ATOM   1716  H6  C      54      34.194   6.327  65.928  1.00  0.00
ATOM   1717  C5  C      54      36.035   6.464  66.940  1.00  0.00
ATOM   1718  H5  C      54      36.520   6.032  66.076  1.00  0.00
ATOM   1719  C4  C      54      36.545   7.086  68.151  1.00  0.00
ATOM   1720  N4  C      54      37.787   7.048  68.348  1.00  0.00
ATOM   1721  H41 C      54      38.226   7.641  69.038  1.00  0.00
ATOM   1722  H42 C      54      38.342   6.635  67.611  1.00  0.00
ATOM   1723  N3  C      54      35.811   7.839  69.042  1.00  0.00
ATOM   1724  C2  C      54      34.483   7.856  68.937  1.00  0.00
ATOM   1725  O2  C      54      33.816   8.457  69.782  1.00  0.00
ATOM   1726  C3' C      54      30.572   7.889  66.438  1.00  0.00
ATOM   1727  H3' C      54      30.111   8.331  65.556  1.00  0.00
ATOM   1728  C2' C      54      31.973   8.372  66.673  1.00  0.00
ATOM   1729  H2' C      54      32.539   8.391  65.742  1.00  0.00
ATOM   1730  O2' C      54      32.021   9.598  67.237  1.00  0.00
ATOM   1731 HO2' C      54      31.297   9.623  67.867  1.00  0.00
ATOM   1732  O3' C      54      29.787   8.137  67.632  1.00  0.00
ATOM   1733  P   U      55      28.241   8.435  67.434  1.00  0.00
ATOM   1734  OP1 U      55      27.577   8.319  68.796  1.00  0.00
ATOM   1735  OP2 U      55      27.815   7.623  66.220  1.00  0.00
ATOM   1736  O5' U      55      28.118   9.928  66.948  1.00  0.00
ATOM   1737  C5' U      55      28.622  10.945  67.703  1.00  0.00
ATOM   1738  H5' U      55      29.711  10.913  67.707  1.00  0.00
ATOM   1739 H5'' U      55      28.304  10.822  68.738  1.00  0.00
ATOM   1740  C4' U      55      28.189  12.329  67.212  1.00  0.00
ATOM   1741  H4' U      55      28.596  13.098  67.869  1.00  0.00
ATOM   1742  O4' U      55      28.698  12.462  65.776  1.00  0.00
ATOM   1743  C1' U      55      27.700  12.355  64.764  1.00  0.00
ATOM   1744  H1' U      55      27.358  13.306  64.354  1.00  0.00
ATOM   1745  N1  U      55      28.128  11.476  63.640  1.00  0.00
ATOM   1746  C6  U      55      28.918  10.353  63.824  1.00  0.00
ATOM   1747  H6  U      55      29.321  10.161  64.807  1.00  0.00
ATOM   1748  C5  U      55      29.166   9.512  62.784  1.00  0.00
ATOM   1749  H5  U      55      29.772   8.651  63.028  1.00  0.00
ATOM   1750  C4  U      55      28.661   9.677  61.448  1.00  0.00
ATOM   1751  O4  U      55      28.850   8.890  60.533  1.00  0.00
ATOM   1752  N3  U      55      27.792  10.732  61.450  1.00  0.00
ATOM   1753  H3  U      55      27.600  11.108  60.532  1.00  0.00
ATOM   1754  C2  U      55      27.479  11.625  62.403  1.00  0.00
ATOM   1755  O2  U      55      26.767  12.581  62.055  1.00  0.00
ATOM   1756  C3' U      55      26.675  12.379  66.960  1.00  0.00
ATOM   1757  H3' U      55      26.040  11.766  67.599  1.00  0.00
ATOM   1758  C2' U      55      26.446  11.926  65.525  1.00  0.00
ATOM   1759  H2' U      55      26.455  10.841  65.631  1.00  0.00
ATOM   1760  O2' U      55      25.241  12.225  64.906  1.00  0.00
ATOM   1761 HO2' U      55      24.474  11.909  65.388  1.00  0.00
ATOM   1762  O3' U      55      26.162  13.671  67.059  1.00  0.00
ATOM   1763  P   U      56      25.806  14.326  68.451  1.00  0.00
ATOM   1764  OP1 U      56      25.161  13.388  69.314  1.00  0.00
ATOM   1765  OP2 U      56      25.082  15.577  68.269  1.00  0.00
ATOM   1766  O5' U      56      27.248  14.750  69.126  1.00  0.00
ATOM   1767  C5' U      56      27.686  14.412  70.445  1.00  0.00
ATOM   1768  H5' U      56      27.953  13.357  70.518  1.00  0.00
ATOM   1769 H5'' U      56      26.897  14.740  71.123  1.00  0.00
ATOM   1770  C4' U      56      28.918  15.305  70.883  1.00  0.00
ATOM   1771  H4' U      56      29.055  15.035  71.930  1.00  0.00
ATOM   1772  O4' U      56      30.058  14.973  70.147  1.00  0.00
ATOM   1773  C1' U      56      30.440  16.140  69.400  1.00  0.00
ATOM   1774  H1' U      56      31.523  16.176  69.277  1.00  0.00
ATOM   1775  N1  U      56      29.922  16.075  67.956  1.00  0.00
ATOM   1776  C6  U      56      28.871  16.832  67.506  1.00  0.00
ATOM   1777  H6  U      56      28.439  17.613  68.114  1.00  0.00
ATOM   1778  C5  U      56      28.366  16.658  66.230  1.00  0.00
ATOM   1779  H5  U      56      27.600  17.311  65.841  1.00  0.00
ATOM   1780  C4  U      56      29.034  15.728  65.267  1.00  0.00
ATOM   1781  O4  U      56      28.660  15.516  64.090  1.00  0.00
ATOM   1782  N3  U      56      30.051  15.019  65.844  1.00  0.00
ATOM   1783  H3  U      56      30.482  14.275  65.315  1.00  0.00
ATOM   1784  C2  U      56      30.519  15.100  67.142  1.00  0.00
ATOM   1785  O2  U      56      31.463  14.347  67.503  1.00  0.00
ATOM   1786  C3' U      56      28.646  16.787  70.753  1.00  0.00
ATOM   1787  H3' U      56      27.778  16.867  70.099  1.00  0.00
ATOM   1788  C2' U      56      29.942  17.367  70.185  1.00  0.00
ATOM   1789  H2' U      56      29.745  18.252  69.580  1.00  0.00
ATOM   1790  O2' U      56      30.883  17.727  71.181  1.00  0.00
ATOM   1791 HO2' U      56      30.548  17.806  72.077  1.00  0.00
ATOM   1792  O3' U      56      28.280  17.223  72.046  1.00  0.00
ATOM   1793  P   U      57      27.294  18.399  72.249  1.00  0.00
ATOM   1794  OP1 U      57      27.006  18.386  73.656  1.00  0.00
ATOM   1795  OP2 U      57      26.181  18.263  71.269  1.00  0.00
ATOM   1796  O5' U      57      28.185  19.684  71.922  1.00  0.00
ATOM   1797  C5' U      57      27.818  20.639  70.872  1.00  0.00
ATOM   1798  H5' U      57      26.937  21.210  71.165  1.00  0.00
ATOM   1799 H5'' U      57      27.631  20.082  69.954  1.00  0.00
ATOM   1800  C4' U      57      28.956  21.633  70.773  1.00  0.00
ATOM   1801  H4' U      57      28.803  22.336  69.954  1.00  0.00
ATOM   1802  O4' U      57      29.014  22.472  71.961  1.00  0.00
ATOM   1803  C1' U      57      30.320  22.586  72.388  1.00  0.00
ATOM   1804  H1' U      57      30.884  23.236  71.719  1.00  0.00
ATOM   1805  N1  U      57      30.340  22.979  73.838  1.00  0.00
ATOM   1806  C6  U      57      29.439  22.458  74.695  1.00  0.00
ATOM   1807  H6  U      57      28.705  21.779  74.285  1.00  0.00
ATOM   1808  C5  U      57      29.672  22.489  76.045  1.00  0.00
ATOM   1809  H5  U      57      29.033  21.940  76.722  1.00  0.00
ATOM   1810  C4  U      57      30.816  23.273  76.622  1.00  0.00
ATOM   1811  O4  U      57      31.019  23.498  77.880  1.00  0.00
ATOM   1812  N3  U      57      31.530  23.945  75.647  1.00  0.00
ATOM   1813  H3  U      57      32.404  24.341  75.960  1.00  0.00
ATOM   1814  C2  U      57      31.390  23.799  74.323  1.00  0.00
ATOM   1815  O2  U      57      32.173  24.269  73.515  1.00  0.00
ATOM   1816  C3' U      57      30.302  21.023  70.713  1.00  0.00
ATOM   1817  H3' U      57      30.282  19.948  70.531  1.00  0.00
ATOM   1818  C2' U      57      30.847  21.216  72.210  1.00  0.00
ATOM   1819  H2' U      57      30.263  20.505  72.794  1.00  0.00
ATOM   1820  O2' U      57      32.215  21.011  72.329  1.00  0.00
ATOM   1821 HO2' U      57      32.676  21.703  71.849  1.00  0.00
ATOM   1822  O3' U      57      31.230  21.732  69.880  1.00  0.00
ATOM   1823  P   C      58      31.419  21.462  68.395  1.00  0.00
ATOM   1824  OP1 C      58      32.411  22.417  67.837  1.00  0.00
ATOM   1825  OP2 C      58      30.090  21.429  67.824  1.00  0.00
ATOM   1826  O5' C      58      32.012  19.995  68.308  1.00  0.00
ATOM   1827  C5' C      58      33.153  19.608  69.132  1.00  0.00
ATOM   1828  H5' C      58      32.749  19.317  70.101  1.00  0.00
ATOM   1829 H5'' C      58      33.844  20.424  69.345  1.00  0.00
ATOM   1830  C4' C      58      34.038  18.510  68.522  1.00  0.00
ATOM   1831  H4' C      58      34.679  18.035  69.265  1.00  0.00
ATOM   1832  O4' C      58      33.174  17.447  68.062  1.00  0.00
ATOM   1833  C1' C      58      33.813  16.835  66.944  1.00  0.00
ATOM   1834  H1' C      58      34.037  15.777  67.088  1.00  0.00
ATOM   1835  N1  C      58      33.010  16.929  65.695  1.00  0.00
ATOM   1836  C6  C      58      32.036  17.913  65.448  1.00  0.00
ATOM   1837  H6  C      58      31.892  18.635  66.237  1.00  0.00
ATOM   1838  C5  C      58      31.380  17.984  64.301  1.00  0.00
ATOM   1839  H5  C      58      30.700  18.822  64.262  1.00  0.00
ATOM   1840  C4  C      58      31.628  16.964  63.347  1.00  0.00
ATOM   1841  N4  C      58      31.102  17.086  62.157  1.00  0.00
ATOM   1842  H41 C      58      30.493  17.873  61.982  1.00  0.00
ATOM   1843  H42 C      58      31.362  16.434  61.431  1.00  0.00
ATOM   1844  N3  C      58      32.614  16.073  63.430  1.00  0.00
ATOM   1845  C2  C      58      33.296  16.026  64.621  1.00  0.00
ATOM   1846  O2  C      58      34.260  15.268  64.716  1.00  0.00
ATOM   1847  C3' C      58      34.897  18.974  67.311  1.00  0.00
ATOM   1848  H3' C      58      34.280  19.516  66.594  1.00  0.00
ATOM   1849  C2' C      58      35.095  17.591  66.643  1.00  0.00
ATOM   1850  H2' C      58      35.182  17.627  65.557  1.00  0.00
ATOM   1851  O2' C      58      36.056  16.765  67.329  1.00  0.00
ATOM   1852 HO2' C      58      36.820  17.345  67.371  1.00  0.00
ATOM   1853  O3' C      58      36.102  19.670  67.638  1.00  0.00
ATOM   1854  P   C      59      36.901  20.579  66.565  1.00  0.00
ATOM   1855  OP1 C      59      38.075  21.173  67.171  1.00  0.00
ATOM   1856  OP2 C      59      35.935  21.487  65.809  1.00  0.00
ATOM   1857  O5' C      59      37.450  19.466  65.576  1.00  0.00
ATOM   1858  C5' C      59      38.552  18.570  65.957  1.00  0.00
ATOM   1859  H5' C      59      38.367  17.930  66.820  1.00  0.00
ATOM   1860 H5'' C      59      39.441  19.162  66.176  1.00  0.00
ATOM   1861  C4' C      59      38.882  17.658  64.796  1.00  0.00
ATOM   1862  H4' C      59      39.686  17.015  65.154  1.00  0.00
ATOM   1863  O4' C      59      37.893  16.730  64.283  1.00  0.00
ATOM   1864  C1' C      59      37.858  16.740  62.874  1.00  0.00
ATOM   1865  H1' C      59      37.813  15.699  62.555  1.00  0.00
ATOM   1866  N1  C      59      36.736  17.441  62.281  1.00  0.00
ATOM   1867  C6  C      59      35.877  18.207  63.001  1.00  0.00
ATOM   1868  H6  C      59      36.176  18.619  63.954  1.00  0.00
ATOM   1869  C5  C      59      34.668  18.476  62.496  1.00  0.00
ATOM   1870  H5  C      59      33.932  18.814  63.211  1.00  0.00
ATOM   1871  C4  C      59      34.470  18.127  61.169  1.00  0.00
ATOM   1872  N4  C      59      33.342  18.395  60.642  1.00  0.00
ATOM   1873  H41 C      59      33.164  18.069  59.703  1.00  0.00
ATOM   1874  H42 C      59      32.666  18.906  61.191  1.00  0.00
ATOM   1875  N3  C      59      35.322  17.411  60.448  1.00  0.00
ATOM   1876  C2  C      59      36.443  17.042  61.038  1.00  0.00
ATOM   1877  O2  C      59      37.148  16.334  60.359  1.00  0.00
ATOM   1878  C3' C      59      39.405  18.455  63.605  1.00  0.00
ATOM   1879  H3' C      59      38.742  19.304  63.438  1.00  0.00
ATOM   1880  C2' C      59      39.158  17.452  62.395  1.00  0.00
ATOM   1881  H2' C      59      39.091  17.974  61.440  1.00  0.00
ATOM   1882  O2' C      59      40.201  16.416  62.255  1.00  0.00
ATOM   1883 HO2' C      59      40.916  16.776  61.725  1.00  0.00
ATOM   1884  O3' C      59      40.762  18.901  63.786  1.00  0.00
ATOM   1885  P   A      60      41.226  20.179  62.956  1.00  0.00
ATOM   1886  OP1 A      60      42.630  20.395  63.101  1.00  0.00
ATOM   1887  OP2 A      60      40.267  21.293  63.236  1.00  0.00
ATOM   1888  O5' A      60      40.999  19.766  61.422  1.00  0.00
ATOM   1889  C5' A      60      42.052  19.171  60.611  1.00  0.00
ATOM   1890  H5' A      60      42.251  18.181  61.023  1.00  0.00
ATOM   1891 H5'' A      60      42.936  19.770  60.396  1.00  0.00
ATOM   1892  C4' A      60      41.360  19.035  59.174  1.00  0.00
ATOM   1893  H4' A      60      42.020  18.496  58.495  1.00  0.00
ATOM   1894  O4' A      60      40.129  18.264  59.164  1.00  0.00
ATOM   1895  C1' A      60      39.363  18.722  58.059  1.00  0.00
ATOM   1896  H1' A      60      38.905  17.912  57.492  1.00  0.00
ATOM   1897  N9  A      60      38.213  19.530  58.513  1.00  0.00
ATOM   1898  C8  A      60      37.800  19.795  59.804  1.00  0.00
ATOM   1899  H8  A      60      38.436  19.804  60.677  1.00  0.00
ATOM   1900  N7  A      60      36.578  20.226  59.888  1.00  0.00
ATOM   1901  C5  A      60      36.155  20.075  58.531  1.00  0.00
ATOM   1902  C6  A      60      34.862  20.115  57.842  1.00  0.00
ATOM   1903  N6  A      60      33.710  20.404  58.469  1.00  0.00
ATOM   1904  H61 A      60      33.819  20.672  59.437  1.00  0.00
ATOM   1905  H62 A      60      32.858  20.507  57.937  1.00  0.00
ATOM   1906  N1  A      60      34.731  19.879  56.565  1.00  0.00
ATOM   1907  C2  A      60      35.847  19.634  55.887  1.00  0.00
ATOM   1908  H2  A      60      35.729  19.490  54.823  1.00  0.00
ATOM   1909  N3  A      60      37.081  19.444  56.359  1.00  0.00
ATOM   1910  C4  A      60      37.113  19.653  57.698  1.00  0.00
ATOM   1911  C3' A      60      41.024  20.311  58.432  1.00  0.00
ATOM   1912  H3' A      60      40.429  20.920  59.112  1.00  0.00
ATOM   1913  C2' A      60      40.189  19.709  57.242  1.00  0.00
ATOM   1914  H2' A      60      39.649  20.507  56.734  1.00  0.00
ATOM   1915  O2' A      60      40.904  18.868  56.345  1.00  0.00
ATOM   1916 HO2' A      60      41.674  19.378  56.083  1.00  0.00
ATOM   1917  O3' A      60      42.244  21.009  58.062  1.00  0.00
ATOM   1918  P   C      61      42.196  22.600  57.859  1.00  0.00
ATOM   1919  OP1 C      61      43.568  23.077  57.565  1.00  0.00
ATOM   1920  OP2 C      61      41.520  23.119  59.031  1.00  0.00
ATOM   1921  O5' C      61      41.240  22.713  56.538  1.00  0.00
ATOM   1922  C5' C      61      41.720  22.581  55.211  1.00  0.00
ATOM   1923  H5' C      61      42.276  21.647  55.133  1.00  0.00
ATOM   1924 H5'' C      61      42.347  23.416  54.897  1.00  0.00
ATOM   1925  C4' C      61      40.608  22.418  54.154  1.00  0.00
ATOM   1926  H4' C      61      40.926  21.732  53.369  1.00  0.00
ATOM   1927  O4' C      61      39.463  21.734  54.673  1.00  0.00
ATOM   1928  C1' C      61      38.310  22.029  53.877  1.00  0.00
ATOM   1929  H1' C      61      37.955  21.178  53.295  1.00  0.00
ATOM   1930  N1  C      61      37.208  22.597  54.764  1.00  0.00
ATOM   1931  C6  C      61      37.384  22.957  56.099  1.00  0.00
ATOM   1932  H6  C      61      38.386  22.964  56.501  1.00  0.00
ATOM   1933  C5  C      61      36.349  23.126  56.930  1.00  0.00
ATOM   1934  H5  C      61      36.452  23.380  57.974  1.00  0.00
ATOM   1935  C4  C      61      35.109  23.024  56.327  1.00  0.00
ATOM   1936  N4  C      61      34.041  23.218  57.090  1.00  0.00
ATOM   1937  H41 C      61      33.201  23.448  56.578  1.00  0.00
ATOM   1938  H42 C      61      34.176  23.477  58.057  1.00  0.00
ATOM   1939  N3  C      61      34.883  22.760  55.039  1.00  0.00
ATOM   1940  C2  C      61      35.929  22.592  54.278  1.00  0.00
ATOM   1941  O2  C      61      35.714  22.565  53.080  1.00  0.00
ATOM   1942  C3' C      61      39.987  23.682  53.606  1.00  0.00
ATOM   1943  H3' C      61      39.764  24.395  54.399  1.00  0.00
ATOM   1944  C2' C      61      38.822  23.061  52.916  1.00  0.00
ATOM   1945  H2' C      61      38.049  23.798  52.700  1.00  0.00
ATOM   1946  O2' C      61      39.265  22.399  51.738  1.00  0.00
ATOM   1947 HO2' C      61      40.088  22.837  51.510  1.00  0.00
ATOM   1948  O3' C      61      40.872  24.363  52.757  1.00  0.00
ATOM   1949  P   U      62      40.810  25.889  52.272  1.00  0.00
ATOM   1950  OP1 U      62      41.875  26.075  51.262  1.00  0.00
ATOM   1951  OP2 U      62      40.714  26.716  53.528  1.00  0.00
ATOM   1952  O5' U      62      39.342  26.121  51.634  1.00  0.00
ATOM   1953  C5' U      62      38.983  25.548  50.445  1.00  0.00
ATOM   1954  H5' U      62      39.138  24.473  50.536  1.00  0.00
ATOM   1955 H5'' U      62      39.596  25.872  49.605  1.00  0.00
ATOM   1956  C4' U      62      37.525  25.804  50.075  1.00  0.00
ATOM   1957  H4' U      62      37.468  25.454  49.044  1.00  0.00
ATOM   1958  O4' U      62      36.568  25.093  50.847  1.00  0.00
ATOM   1959  C1' U      62      35.392  25.881  51.029  1.00  0.00
ATOM   1960  H1' U      62      34.630  25.174  50.701  1.00  0.00
ATOM   1961  N1  U      62      35.177  26.290  52.451  1.00  0.00
ATOM   1962  C6  U      62      36.101  26.061  53.423  1.00  0.00
ATOM   1963  H6  U      62      37.026  25.673  53.022  1.00  0.00
ATOM   1964  C5  U      62      35.853  26.394  54.739  1.00  0.00
ATOM   1965  H5  U      62      36.638  26.257  55.469  1.00  0.00
ATOM   1966  C4  U      62      34.627  27.006  55.128  1.00  0.00
ATOM   1967  O4  U      62      34.164  27.164  56.295  1.00  0.00
ATOM   1968  N3  U      62      33.731  27.195  54.140  1.00  0.00
ATOM   1969  H3  U      62      32.801  27.473  54.420  1.00  0.00
ATOM   1970  C2  U      62      33.996  26.944  52.799  1.00  0.00
ATOM   1971  O2  U      62      33.145  27.246  51.970  1.00  0.00
ATOM   1972  C3' U      62      37.155  27.292  50.111  1.00  0.00
ATOM   1973  H3' U      62      37.546  27.598  51.081  1.00  0.00
ATOM   1974  C2' U      62      35.610  27.089  50.080  1.00  0.00
ATOM   1975  H2' U      62      35.028  27.957  50.392  1.00  0.00
ATOM   1976  O2' U      62      35.025  26.631  48.840  1.00  0.00
ATOM   1977 HO2' U      62      35.554  26.882  48.080  1.00  0.00
ATOM   1978  O3' U      62      37.650  28.145  49.074  1.00  0.00
ATOM   1979  P   G      63      37.885  29.659  49.336  1.00  0.00
ATOM   1980  OP1 G      63      38.406  30.209  48.124  1.00  0.00
ATOM   1981  OP2 G      63      38.651  29.814  50.641  1.00  0.00
ATOM   1982  O5' G      63      36.484  30.298  49.646  1.00  0.00
ATOM   1983  C5' G      63      35.398  30.289  48.660  1.00  0.00
ATOM   1984  H5' G      63      35.413  29.328  48.147  1.00  0.00
ATOM   1985 H5'' G      63      35.515  30.963  47.811  1.00  0.00
ATOM   1986  C4' G      63      33.990  30.594  49.195  1.00  0.00
ATOM   1987  H4' G      63      33.327  30.705  48.337  1.00  0.00
ATOM   1988  O4' G      63      33.393  29.694  50.123  1.00  0.00
ATOM   1989  C1' G      63      32.999  30.473  51.232  1.00  0.00
ATOM   1990  H1' G      63      31.982  30.159  51.463  1.00  0.00
ATOM   1991  N9  G      63      33.771  30.340  52.549  1.00  0.00
ATOM   1992  C8  G      63      35.112  30.303  52.792  1.00  0.00
ATOM   1993  H8  G      63      35.770  30.226  51.939  1.00  0.00
ATOM   1994  N7  G      63      35.432  30.191  54.026  1.00  0.00
ATOM   1995  C5  G      63      34.181  30.338  54.703  1.00  0.00
ATOM   1996  C6  G      63      33.887  30.445  56.116  1.00  0.00
ATOM   1997  O6  G      63      34.629  30.272  57.099  1.00  0.00
ATOM   1998  N1  G      63      32.543  30.718  56.342  1.00  0.00
ATOM   1999  H1  G      63      32.331  30.770  57.328  1.00  0.00
ATOM   2000  C2  G      63      31.627  30.996  55.364  1.00  0.00
ATOM   2001  N2  G      63      30.376  31.362  55.794  1.00  0.00
ATOM   2002  H21 G      63      30.083  31.209  56.748  1.00  0.00
ATOM   2003  H22 G      63      29.749  31.703  55.080  1.00  0.00
ATOM   2004  N3  G      63      31.934  30.951  54.059  1.00  0.00
ATOM   2005  C4  G      63      33.171  30.567  53.783  1.00  0.00
ATOM   2006  C3' G      63      34.103  31.981  49.834  1.00  0.00
ATOM   2007  H3' G      63      35.023  32.022  50.418  1.00  0.00
ATOM   2008  C2' G      63      32.911  31.900  50.866  1.00  0.00
ATOM   2009  H2' G      63      33.344  32.540  51.635  1.00  0.00
ATOM   2010  O2' G      63      31.702  32.299  50.390  1.00  0.00
ATOM   2011 HO2' G      63      31.288  32.737  51.138  1.00  0.00
ATOM   2012  O3' G      63      33.863  33.020  48.846  1.00  0.00
ATOM   2013  P   A      64      34.231  34.495  49.247  1.00  0.00
ATOM   2014  OP1 A      64      34.456  35.252  47.992  1.00  0.00
ATOM   2015  OP2 A      64      35.329  34.516  50.226  1.00  0.00
ATOM   2016  O5' A      64      33.036  35.135  50.000  1.00  0.00
ATOM   2017  C5' A      64      31.812  35.302  49.285  1.00  0.00
ATOM   2018  H5' A      64      31.567  34.432  48.675  1.00  0.00
ATOM   2019 H5'' A      64      31.865  36.106  48.550  1.00  0.00
ATOM   2020  C4' A      64      30.673  35.658  50.310  1.00  0.00
ATOM   2021  H4' A      64      29.763  35.742  49.716  1.00  0.00
ATOM   2022  O4' A      64      30.625  34.803  51.476  1.00  0.00
ATOM   2023  C1' A      64      30.211  35.537  52.579  1.00  0.00
ATOM   2024  H1' A      64      29.210  35.181  52.824  1.00  0.00
ATOM   2025  N9  A      64      31.111  35.238  53.737  1.00  0.00
ATOM   2026  C8  A      64      32.363  34.696  53.732  1.00  0.00
ATOM   2027  H8  A      64      32.895  34.476  52.818  1.00  0.00
ATOM   2028  N7  A      64      32.974  34.628  54.895  1.00  0.00
ATOM   2029  C5  A      64      31.848  34.898  55.732  1.00  0.00
ATOM   2030  C6  A      64      31.577  34.746  57.068  1.00  0.00
ATOM   2031  N6  A      64      32.332  34.152  57.934  1.00  0.00
ATOM   2032  H61 A      64      32.002  33.950  58.868  1.00  0.00
ATOM   2033  H62 A      64      33.197  33.729  57.631  1.00  0.00
ATOM   2034  N1  A      64      30.413  35.014  57.606  1.00  0.00
ATOM   2035  C2  A      64      29.455  35.421  56.859  1.00  0.00
ATOM   2036  H2  A      64      28.480  35.536  57.308  1.00  0.00
ATOM   2037  N3  A      64      29.463  35.556  55.518  1.00  0.00
ATOM   2038  C4  A      64      30.711  35.297  55.044  1.00  0.00
ATOM   2039  C3' A      64      30.977  37.035  50.837  1.00  0.00
ATOM   2040  H3' A      64      32.045  37.049  51.052  1.00  0.00
ATOM   2041  C2' A      64      30.203  37.018  52.190  1.00  0.00
ATOM   2042  H2' A      64      30.718  37.579  52.970  1.00  0.00
ATOM   2043  O2' A      64      28.914  37.499  52.115  1.00  0.00
ATOM   2044 HO2' A      64      28.958  38.450  51.989  1.00  0.00
ATOM   2045  O3' A      64      30.633  38.025  49.913  1.00  0.00
ATOM   2046  P   U      65      31.093  39.532  50.174  1.00  0.00
ATOM   2047  OP1 U      65      30.959  40.318  48.909  1.00  0.00
ATOM   2048  OP2 U      65      32.379  39.507  50.929  1.00  0.00
ATOM   2049  O5' U      65      30.096  40.215  51.117  1.00  0.00
ATOM   2050  C5' U      65      28.693  40.437  50.821  1.00  0.00
ATOM   2051  H5' U      65      28.184  39.576  50.388  1.00  0.00
ATOM   2052 H5'' U      65      28.686  41.185  50.028  1.00  0.00
ATOM   2053  C4' U      65      27.856  40.941  51.954  1.00  0.00
ATOM   2054  H4' U      65      26.887  41.176  51.513  1.00  0.00
ATOM   2055  O4' U      65      27.729  39.868  52.777  1.00  0.00
ATOM   2056  C1' U      65      27.522  40.374  54.107  1.00  0.00
ATOM   2057  H1' U      65      26.542  40.019  54.425  1.00  0.00
ATOM   2058  N1  U      65      28.638  39.929  55.070  1.00  0.00
ATOM   2059  C6  U      65      29.824  39.482  54.574  1.00  0.00
ATOM   2060  H6  U      65      30.065  39.517  53.521  1.00  0.00
ATOM   2061  C5  U      65      30.735  38.970  55.426  1.00  0.00
ATOM   2062  H5  U      65      31.699  38.679  55.036  1.00  0.00
ATOM   2063  C4  U      65      30.491  38.971  56.905  1.00  0.00
ATOM   2064  O4  U      65      31.275  38.671  57.815  1.00  0.00
ATOM   2065  N3  U      65      29.310  39.469  57.273  1.00  0.00
ATOM   2066  H3  U      65      29.081  39.378  58.252  1.00  0.00
ATOM   2067  C2  U      65      28.373  40.093  56.450  1.00  0.00
ATOM   2068  O2  U      65      27.324  40.476  56.964  1.00  0.00
ATOM   2069  C3' U      65      28.385  42.111  52.795  1.00  0.00
ATOM   2070  H3' U      65      29.440  41.915  52.983  1.00  0.00
ATOM   2071  C2' U      65      27.472  41.901  54.054  1.00  0.00
ATOM   2072  H2' U      65      27.870  42.331  54.974  1.00  0.00
ATOM   2073  O2' U      65      26.213  42.395  53.830  1.00  0.00
ATOM   2074 HO2' U      65      26.227  43.165  53.257  1.00  0.00
ATOM   2075  O3' U      65      28.263  43.369  52.133  1.00  0.00
ATOM   2076  P   G      66      29.326  44.552  52.540  1.00  0.00
ATOM   2077  OP1 G      66      28.841  45.747  51.905  1.00  0.00
ATOM   2078  OP2 G      66      30.657  43.998  52.198  1.00  0.00
ATOM   2079  O5' G      66      29.122  44.728  54.197  1.00  0.00
ATOM   2080  C5' G      66      28.034  45.434  54.844  1.00  0.00
ATOM   2081  H5' G      66      27.096  45.078  54.419  1.00  0.00
ATOM   2082 H5'' G      66      28.154  46.516  54.787  1.00  0.00
ATOM   2083  C4' G      66      28.091  45.039  56.338  1.00  0.00
ATOM   2084  H4' G      66      27.202  45.323  56.901  1.00  0.00
ATOM   2085  O4' G      66      28.447  43.646  56.655  1.00  0.00
ATOM   2086  C1' G      66      29.429  43.487  57.616  1.00  0.00
ATOM   2087  H1' G      66      29.142  42.774  58.390  1.00  0.00
ATOM   2088  N9  G      66      30.705  42.915  56.963  1.00  0.00
ATOM   2089  C8  G      66      30.915  42.615  55.593  1.00  0.00
ATOM   2090  H8  G      66      30.194  42.743  54.799  1.00  0.00
ATOM   2091  N7  G      66      32.121  42.099  55.342  1.00  0.00
ATOM   2092  C5  G      66      32.713  42.150  56.569  1.00  0.00
ATOM   2093  C6  G      66      34.035  41.757  56.994  1.00  0.00
ATOM   2094  O6  G      66      35.033  41.402  56.317  1.00  0.00
ATOM   2095  N1  G      66      34.287  41.834  58.343  1.00  0.00
ATOM   2096  H1  G      66      35.246  41.663  58.612  1.00  0.00
ATOM   2097  C2  G      66      33.362  42.348  59.174  1.00  0.00
ATOM   2098  N2  G      66      33.797  42.544  60.383  1.00  0.00
ATOM   2099  H21 G      66      34.778  42.380  60.560  1.00  0.00
ATOM   2100  H22 G      66      33.133  42.841  61.083  1.00  0.00
ATOM   2101  N3  G      66      32.075  42.642  58.928  1.00  0.00
ATOM   2102  C4  G      66      31.840  42.573  57.547  1.00  0.00
ATOM   2103  C3' G      66      29.145  45.812  57.133  1.00  0.00
ATOM   2104  H3' G      66      29.962  45.940  56.422  1.00  0.00
ATOM   2105  C2' G      66      29.713  44.885  58.160  1.00  0.00
ATOM   2106  H2' G      66      30.747  45.139  58.390  1.00  0.00
ATOM   2107  O2' G      66      28.940  44.876  59.438  1.00  0.00
ATOM   2108 HO2' G      66      29.553  44.462  60.051  1.00  0.00
ATOM   2109  O3' G      66      28.645  47.080  57.708  1.00  0.00
ATOM   2110  P   U      67      29.295  48.468  57.399  1.00  0.00
ATOM   2111  OP1 U      67      28.844  49.536  58.368  1.00  0.00
ATOM   2112  OP2 U      67      29.145  48.717  55.994  1.00  0.00
ATOM   2113  O5' U      67      30.877  48.203  57.746  1.00  0.00
ATOM   2114  C5' U      67      31.211  48.001  59.093  1.00  0.00
ATOM   2115  H5' U      67      30.569  47.284  59.604  1.00  0.00
ATOM   2116 H5'' U      67      31.105  48.984  59.553  1.00  0.00
ATOM   2117  C4' U      67      32.655  47.481  59.300  1.00  0.00
ATOM   2118  H4' U      67      32.918  47.295  60.341  1.00  0.00
ATOM   2119  O4' U      67      32.820  46.211  58.696  1.00  0.00
ATOM   2120  C1' U      67      34.010  45.983  58.055  1.00  0.00
ATOM   2121  H1' U      67      34.531  45.173  58.566  1.00  0.00
ATOM   2122  N1  U      67      33.951  45.711  56.617  1.00  0.00
ATOM   2123  C6  U      67      32.798  45.901  55.898  1.00  0.00
ATOM   2124  H6  U      67      31.964  46.389  56.381  1.00  0.00
ATOM   2125  C5  U      67      32.626  45.567  54.613  1.00  0.00
ATOM   2126  H5  U      67      31.689  45.661  54.083  1.00  0.00
ATOM   2127  C4  U      67      33.671  44.823  53.927  1.00  0.00
ATOM   2128  O4  U      67      33.542  44.355  52.829  1.00  0.00
ATOM   2129  N3  U      67      34.822  44.676  54.643  1.00  0.00
ATOM   2130  H3  U      67      35.627  44.259  54.198  1.00  0.00
ATOM   2131  C2  U      67      35.015  45.075  55.983  1.00  0.00
ATOM   2132  O2  U      67      36.057  44.909  56.592  1.00  0.00
ATOM   2133  C3' U      67      33.708  48.336  58.577  1.00  0.00
ATOM   2134  H3' U      67      33.273  48.772  57.677  1.00  0.00
ATOM   2135  C2' U      67      34.772  47.355  58.190  1.00  0.00
ATOM   2136  H2' U      67      35.337  47.534  57.276  1.00  0.00
ATOM   2137  O2' U      67      35.619  46.906  59.175  1.00  0.00
ATOM   2138 HO2' U      67      35.995  47.703  59.557  1.00  0.00
ATOM   2139  O3' U      67      34.232  49.406  59.385  1.00  0.00
ATOM   2140  P   C      68      34.427  50.934  58.898  1.00  0.00
ATOM   2141  OP1 C      68      35.340  51.374  59.927  1.00  0.00
ATOM   2142  OP2 C      68      33.099  51.536  58.823  1.00  0.00
ATOM   2143  O5' C      68      35.154  50.933  57.515  1.00  0.00
ATOM   2144  C5' C      68      36.419  50.345  57.389  1.00  0.00
ATOM   2145  H5' C      68      36.428  49.410  57.951  1.00  0.00
ATOM   2146 H5'' C      68      37.158  51.058  57.753  1.00  0.00
ATOM   2147  C4' C      68      36.717  50.099  55.940  1.00  0.00
ATOM   2148  H4' C      68      37.762  49.804  55.836  1.00  0.00
ATOM   2149  O4' C      68      35.937  48.988  55.362  1.00  0.00
ATOM   2150  C1' C      68      35.752  49.288  53.993  1.00  0.00
ATOM   2151  H1' C      68      36.343  48.638  53.348  1.00  0.00
ATOM   2152  N1  C      68      34.260  49.153  53.635  1.00  0.00
ATOM   2153  C6  C      68      33.316  49.806  54.383  1.00  0.00
ATOM   2154  H6  C      68      33.624  50.518  55.135  1.00  0.00
ATOM   2155  C5  C      68      32.030  49.372  54.302  1.00  0.00
ATOM   2156  H5  C      68      31.244  49.809  54.899  1.00  0.00
ATOM   2157  C4  C      68      31.672  48.412  53.347  1.00  0.00
ATOM   2158  N4  C      68      30.382  47.965  53.423  1.00  0.00
ATOM   2159  H41 C      68      30.056  47.210  52.836  1.00  0.00
ATOM   2160  H42 C      68      29.854  48.407  54.161  1.00  0.00
ATOM   2161  N3  C      68      32.474  47.801  52.546  1.00  0.00
ATOM   2162  C2  C      68      33.765  48.140  52.750  1.00  0.00
ATOM   2163  O2  C      68      34.595  47.540  52.055  1.00  0.00
ATOM   2164  C3' C      68      36.449  51.248  54.997  1.00  0.00
ATOM   2165  H3' C      68      35.454  51.600  55.269  1.00  0.00
ATOM   2166  C2' C      68      36.289  50.669  53.608  1.00  0.00
ATOM   2167  H2' C      68      35.485  51.270  53.183  1.00  0.00
ATOM   2168  O2' C      68      37.447  50.507  52.801  1.00  0.00
ATOM   2169 HO2' C      68      37.464  51.250  52.194  1.00  0.00
ATOM   2170  O3' C      68      37.417  52.304  55.052  1.00  0.00
ATOM   2171  P   G      69      37.215  53.615  54.193  1.00  0.00
ATOM   2172  OP1 G      69      37.948  54.620  54.904  1.00  0.00
ATOM   2173  OP2 G      69      35.770  53.940  53.906  1.00  0.00
ATOM   2174  O5' G      69      37.949  53.339  52.772  1.00  0.00
ATOM   2175  C5' G      69      39.337  53.368  52.597  1.00  0.00
ATOM   2176  H5' G      69      39.790  52.629  53.258  1.00  0.00
ATOM   2177 H5'' G      69      39.607  54.410  52.769  1.00  0.00
ATOM   2178  C4' G      69      39.746  52.845  51.237  1.00  0.00
ATOM   2179  H4' G      69      40.781  53.154  51.090  1.00  0.00
ATOM   2180  O4' G      69      39.692  51.440  51.021  1.00  0.00
ATOM   2181  C1' G      69      39.729  51.128  49.616  1.00  0.00
ATOM   2182  H1' G      69      40.764  50.797  49.543  1.00  0.00
ATOM   2183  N9  G      69      38.888  50.027  49.125  1.00  0.00
ATOM   2184  C8  G      69      39.390  48.953  48.524  1.00  0.00
ATOM   2185  H8  G      69      40.430  48.854  48.250  1.00  0.00
ATOM   2186  N7  G      69      38.479  48.128  48.221  1.00  0.00
ATOM   2187  C5  G      69      37.245  48.697  48.642  1.00  0.00
ATOM   2188  C6  G      69      35.890  48.285  48.646  1.00  0.00
ATOM   2189  O6  G      69      35.409  47.197  48.329  1.00  0.00
ATOM   2190  N1  G      69      34.976  49.184  49.130  1.00  0.00
ATOM   2191  H1  G      69      33.994  48.947  49.124  1.00  0.00
ATOM   2192  C2  G      69      35.347  50.306  49.718  1.00  0.00
ATOM   2193  N2  G      69      34.371  50.931  50.167  1.00  0.00
ATOM   2194  H21 G      69      34.631  51.852  50.488  1.00  0.00
ATOM   2195  H22 G      69      33.424  50.579  50.181  1.00  0.00
ATOM   2196  N3  G      69      36.612  50.708  49.878  1.00  0.00
ATOM   2197  C4  G      69      37.533  49.863  49.293  1.00  0.00
ATOM   2198  C3' G      69      38.923  53.393  50.057  1.00  0.00
ATOM   2199  H3' G      69      37.857  53.184  50.144  1.00  0.00
ATOM   2200  C2' G      69      39.439  52.445  48.909  1.00  0.00
ATOM   2201  H2' G      69      38.699  52.338  48.116  1.00  0.00
ATOM   2202  O2' G      69      40.713  52.871  48.374  1.00  0.00
ATOM   2203 HO2' G      69      40.724  53.762  48.015  1.00  0.00
ATOM   2204  O3' G      69      39.050  54.818  49.928  1.00  0.00
ATOM   2205  P   U      70      37.796  55.741  49.663  1.00  0.00
ATOM   2206  OP1 U      70      38.284  57.104  49.649  1.00  0.00
ATOM   2207  OP2 U      70      36.650  55.364  50.524  1.00  0.00
ATOM   2208  O5' U      70      37.360  55.436  48.202  1.00  0.00
ATOM   2209  C5' U      70      36.511  54.378  47.801  1.00  0.00
ATOM   2210  H5' U      70      35.622  54.234  48.415  1.00  0.00
ATOM   2211 H5'' U      70      36.959  53.418  48.055  1.00  0.00
ATOM   2212  C4' U      70      36.175  54.588  46.338  1.00  0.00
ATOM   2213  H4' U      70      35.613  53.720  45.995  1.00  0.00
ATOM   2214  O4' U      70      35.196  55.699  46.343  1.00  0.00
ATOM   2215  C1' U      70      35.508  56.459  45.238  1.00  0.00
ATOM   2216  H1' U      70      35.114  56.011  44.326  1.00  0.00
ATOM   2217  N1  U      70      35.189  57.928  45.422  1.00  0.00
ATOM   2218  C6  U      70      35.270  58.488  46.709  1.00  0.00
ATOM   2219  H6  U      70      35.539  57.864  47.549  1.00  0.00
ATOM   2220  C5  U      70      35.024  59.781  46.922  1.00  0.00
ATOM   2221  H5  U      70      34.949  60.191  47.918  1.00  0.00
ATOM   2222  C4  U      70      34.568  60.548  45.777  1.00  0.00
ATOM   2223  O4  U      70      34.128  61.646  45.963  1.00  0.00
ATOM   2224  N3  U      70      34.608  59.990  44.517  1.00  0.00
ATOM   2225  H3  U      70      34.123  60.519  43.806  1.00  0.00
ATOM   2226  C2  U      70      34.839  58.637  44.305  1.00  0.00
ATOM   2227  O2  U      70      34.623  58.100  43.199  1.00  0.00
ATOM   2228  C3' U      70      37.325  54.929  45.333  1.00  0.00
ATOM   2229  H3' U      70      38.293  54.763  45.805  1.00  0.00
ATOM   2230  C2' U      70      36.997  56.393  45.043  1.00  0.00
ATOM   2231  H2' U      70      37.473  57.030  45.789  1.00  0.00
ATOM   2232  O2' U      70      37.295  56.702  43.729  1.00  0.00
ATOM   2233 HO2' U      70      38.108  56.331  43.378  1.00  0.00
ATOM   2234  O3' U      70      37.079  54.091  44.133  1.00  0.00
ATOM   2235  P   U      71      38.263  53.750  43.211  1.00  0.00
ATOM   2236  OP1 U      71      39.211  54.834  43.348  1.00  0.00
ATOM   2237  OP2 U      71      37.610  53.471  41.928  1.00  0.00
ATOM   2238  O5' U      71      38.772  52.418  43.857  1.00  0.00
ATOM   2239  C5' U      71      39.642  52.415  44.988  1.00  0.00
ATOM   2240  H5' U      71      39.172  52.861  45.865  1.00  0.00
ATOM   2241 H5'' U      71      40.554  52.967  44.762  1.00  0.00
ATOM   2242  C4' U      71      40.067  51.007  45.472  1.00  0.00
ATOM   2243  H4' U      71      40.825  51.080  46.252  1.00  0.00
ATOM   2244  O4' U      71      38.832  50.420  45.949  1.00  0.00
ATOM   2245  C1' U      71      38.580  49.270  45.152  1.00  0.00
ATOM   2246  H1' U      71      38.970  48.416  45.705  1.00  0.00
ATOM   2247  N1  U      71      37.118  49.129  45.026  1.00  0.00
ATOM   2248  C6  U      71      36.338  50.186  44.537  1.00  0.00
ATOM   2249  H6  U      71      36.813  51.135  44.339  1.00  0.00
ATOM   2250  C5  U      71      35.073  49.947  44.175  1.00  0.00
ATOM   2251  H5  U      71      34.450  50.713  43.739  1.00  0.00
ATOM   2252  C4  U      71      34.400  48.672  44.375  1.00  0.00
ATOM   2253  O4  U      71      33.285  48.426  43.957  1.00  0.00
ATOM   2254  N3  U      71      35.153  47.708  45.056  1.00  0.00
ATOM   2255  H3  U      71      34.778  46.772  45.113  1.00  0.00
ATOM   2256  C2  U      71      36.522  47.863  45.394  1.00  0.00
ATOM   2257  O2  U      71      37.211  46.862  45.816  1.00  0.00
ATOM   2258  C3' U      71      40.576  50.101  44.300  1.00  0.00
ATOM   2259  H3' U      71      40.967  50.765  43.529  1.00  0.00
ATOM   2260  C2' U      71      39.279  49.378  43.834  1.00  0.00
ATOM   2261  H2' U      71      38.740  50.015  43.132  1.00  0.00
ATOM   2262  O2' U      71      39.523  48.149  43.279  1.00  0.00
ATOM   2263 HO2' U      71      40.430  48.018  42.994  1.00  0.00
ATOM   2264  O3' U      71      41.552  49.200  44.881  1.00  0.00
ATOM   2265  P   U      72      43.051  49.788  44.840  1.00  0.00
ATOM   2266  OP1 U      72      43.869  49.052  45.814  1.00  0.00
ATOM   2267  OP2 U      72      43.077  51.255  44.952  1.00  0.00
ATOM   2268  O5' U      72      43.706  49.396  43.496  1.00  0.00
ATOM   2269  C5' U      72      44.045  48.082  43.273  1.00  0.00
ATOM   2270  H5' U      72      43.224  47.398  43.484  1.00  0.00
ATOM   2271 H5'' U      72      44.909  47.783  43.867  1.00  0.00
ATOM   2272  C4' U      72      44.435  47.797  41.812  1.00  0.00
ATOM   2273  H4' U      72      44.724  46.751  41.702  1.00  0.00
ATOM   2274  O4' U      72      43.387  48.055  40.945  1.00  0.00
ATOM   2275  C1' U      72      43.732  49.219  40.093  1.00  0.00
ATOM   2276  H1' U      72      44.172  48.905  39.147  1.00  0.00
ATOM   2277  N1  U      72      42.641  50.234  39.877  1.00  0.00
ATOM   2278  C6  U      72      42.023  50.834  40.929  1.00  0.00
ATOM   2279  H6  U      72      42.465  50.778  41.913  1.00  0.00
ATOM   2280  C5  U      72      40.834  51.443  40.694  1.00  0.00
ATOM   2281  H5  U      72      40.247  51.854  41.502  1.00  0.00
ATOM   2282  C4  U      72      40.304  51.587  39.378  1.00  0.00
ATOM   2283  O4  U      72      39.318  52.218  39.043  1.00  0.00
ATOM   2284  N3  U      72      41.011  50.975  38.376  1.00  0.00
ATOM   2285  H3  U      72      40.584  50.967  37.460  1.00  0.00
ATOM   2286  C2  U      72      42.187  50.336  38.581  1.00  0.00
ATOM   2287  O2  U      72      42.694  49.795  37.609  1.00  0.00
ATOM   2288  C3' U      72      45.593  48.635  41.356  1.00  0.00
ATOM   2289  H3' U      72      46.303  48.863  42.151  1.00  0.00
ATOM   2290  C2' U      72      44.947  49.929  40.714  1.00  0.00
ATOM   2291  H2' U      72      44.693  50.687  41.454  1.00  0.00
ATOM   2292  O2' U      72      45.824  50.478  39.790  1.00  0.00
ATOM   2293 HO2' U      72      45.749  51.401  40.045  1.00  0.00
ATOM   2294  O3' U      72      46.368  47.946  40.377  1.00  0.00
ATOM   2295  P   U      73      47.781  47.384  40.822  1.00  0.00
ATOM   2296  OP1 U      73      48.320  46.536  39.724  1.00  0.00
ATOM   2297  OP2 U      73      47.673  46.826  42.201  1.00  0.00
ATOM   2298  O5' U      73      48.716  48.599  40.965  1.00  0.00
ATOM   2299  C5' U      73      49.326  49.017  39.751  1.00  0.00
ATOM   2300  H5' U      73      48.526  49.159  39.023  1.00  0.00
ATOM   2301 H5'' U      73      50.102  48.324  39.424  1.00  0.00
ATOM   2302  C4' U      73      50.080  50.311  39.939  1.00  0.00
ATOM   2303  H4' U      73      50.504  50.466  38.947  1.00  0.00
ATOM   2304  O4' U      73      49.171  51.437  40.315  1.00  0.00
ATOM   2305  C1' U      73      49.659  51.881  41.638  1.00  0.00
ATOM   2306  H1' U      73      50.342  52.714  41.468  1.00  0.00
ATOM   2307  N1  U      73      48.608  52.166  42.618  1.00  0.00
ATOM   2308  C6  U      73      47.667  51.214  42.796  1.00  0.00
ATOM   2309  H6  U      73      47.626  50.391  42.098  1.00  0.00
ATOM   2310  C5  U      73      46.774  51.389  43.861  1.00  0.00
ATOM   2311  H5  U      73      46.125  50.585  44.174  1.00  0.00
ATOM   2312  C4  U      73      46.754  52.618  44.618  1.00  0.00
ATOM   2313  O4  U      73      46.080  52.851  45.579  1.00  0.00
ATOM   2314  N3  U      73      47.644  53.588  44.310  1.00  0.00
ATOM   2315  H3  U      73      47.528  54.470  44.788  1.00  0.00
ATOM   2316  C2  U      73      48.694  53.398  43.363  1.00  0.00
ATOM   2317  O2  U      73      49.535  54.270  43.237  1.00  0.00
ATOM   2318  C3' U      73      51.236  50.304  40.951  1.00  0.00
ATOM   2319  H3' U      73      51.655  49.319  41.152  1.00  0.00
ATOM   2320  C2' U      73      50.559  50.778  42.199  1.00  0.00
ATOM   2321  H2' U      73      50.048  49.919  42.635  1.00  0.00
ATOM   2322  O2' U      73      51.489  51.317  43.139  1.00  0.00
ATOM   2323 HO2' U      73      51.627  50.678  43.842  1.00  0.00
ATOM   2324  O3' U      73      52.262  51.224  40.536  1.00  0.00
ATOM   2325  P   U      74      53.509  50.616  39.774  1.00  0.00
ATOM   2326  OP1 U      74      54.203  51.661  39.050  1.00  0.00
ATOM   2327  OP2 U      74      52.988  49.473  38.969  1.00  0.00
ATOM   2328  O5' U      74      54.315  50.126  41.093  1.00  0.00
ATOM   2329  C5' U      74      55.022  51.093  41.837  1.00  0.00
ATOM   2330  H5' U      74      54.410  51.814  42.378  1.00  0.00
ATOM   2331 H5'' U      74      55.731  51.616  41.194  1.00  0.00
ATOM   2332  C4' U      74      55.899  50.509  43.001  1.00  0.00
ATOM   2333  H4' U      74      56.507  51.331  43.377  1.00  0.00
ATOM   2334  O4' U      74      55.157  49.906  44.129  1.00  0.00
ATOM   2335  C1' U      74      55.362  48.504  44.054  1.00  0.00
ATOM   2336  H1' U      74      56.085  48.338  44.852  1.00  0.00
ATOM   2337  N1  U      74      54.106  47.798  44.247  1.00  0.00
ATOM   2338  C6  U      74      53.005  48.052  43.416  1.00  0.00
ATOM   2339  H6  U      74      53.009  48.848  42.686  1.00  0.00
ATOM   2340  C5  U      74      51.833  47.364  43.601  1.00  0.00
ATOM   2341  H5  U      74      50.983  47.544  42.960  1.00  0.00
ATOM   2342  C4  U      74      51.733  46.287  44.567  1.00  0.00
ATOM   2343  O4  U      74      50.804  45.482  44.682  1.00  0.00
ATOM   2344  N3  U      74      52.833  46.212  45.351  1.00  0.00
ATOM   2345  H3  U      74      52.764  45.473  46.036  1.00  0.00
ATOM   2346  C2  U      74      54.062  46.833  45.274  1.00  0.00
ATOM   2347  O2  U      74      55.032  46.542  46.045  1.00  0.00
ATOM   2348  C3' U      74      56.929  49.475  42.537  1.00  0.00
ATOM   2349  H3' U      74      57.177  49.597  41.482  1.00  0.00
ATOM   2350  C2' U      74      56.064  48.165  42.782  1.00  0.00
ATOM   2351  H2' U      74      55.314  48.021  42.004  1.00  0.00
ATOM   2352  O2' U      74      56.881  47.016  43.038  1.00  0.00
ATOM   2353 HO2' U      74      57.657  46.993  42.474  1.00  0.00
ATOM   2354  O3' U      74      58.041  49.603  43.399  1.00  0.00
ATOM   2355  P   A      75      59.352  50.280  42.854  1.00  0.00
ATOM   2356  OP1 A      75      60.225  50.461  44.007  1.00  0.00
ATOM   2357  OP2 A      75      58.952  51.475  42.090  1.00  0.00
ATOM   2358  O5' A      75      59.804  49.095  41.851  1.00  0.00
ATOM   2359  C5' A      75      60.908  48.264  42.255  1.00  0.00
ATOM   2360  H5' A      75      60.782  47.904  43.276  1.00  0.00
ATOM   2361 H5'' A      75      61.726  48.983  42.220  1.00  0.00
ATOM   2362  C4' A      75      61.178  47.156  41.183  1.00  0.00
ATOM   2363  H4' A      75      62.085  46.656  41.523  1.00  0.00
ATOM   2364  O4' A      75      60.182  46.135  41.201  1.00  0.00
ATOM   2365  C1' A      75      59.826  45.968  39.804  1.00  0.00
ATOM   2366  H1' A      75      59.687  44.893  39.683  1.00  0.00
ATOM   2367  N9  A      75      58.470  46.515  39.568  1.00  0.00
ATOM   2368  C8  A      75      58.037  47.813  39.381  1.00  0.00
ATOM   2369  H8  A      75      58.748  48.613  39.239  1.00  0.00
ATOM   2370  N7  A      75      56.721  48.013  39.538  1.00  0.00
ATOM   2371  C5  A      75      56.240  46.719  39.833  1.00  0.00
ATOM   2372  C6  A      75      54.995  46.132  40.100  1.00  0.00
ATOM   2373  N6  A      75      53.866  46.794  40.161  1.00  0.00
ATOM   2374  H61 A      75      53.140  46.252  40.608  1.00  0.00
ATOM   2375  H62 A      75      53.648  47.702  39.776  1.00  0.00
ATOM   2376  N1  A      75      54.834  44.839  40.301  1.00  0.00
ATOM   2377  C2  A      75      55.972  44.068  40.319  1.00  0.00
ATOM   2378  H2  A      75      55.920  42.998  40.454  1.00  0.00
ATOM   2379  N3  A      75      57.190  44.482  40.054  1.00  0.00
ATOM   2380  C4  A      75      57.305  45.863  39.886  1.00  0.00
ATOM   2381  C3' A      75      61.456  47.677  39.827  1.00  0.00
ATOM   2382  H3' A      75      60.936  48.612  39.616  1.00  0.00
ATOM   2383  C2' A      75      60.883  46.628  38.842  1.00  0.00
ATOM   2384  H2' A      75      60.462  47.159  37.988  1.00  0.00
ATOM   2385  O2' A      75      61.879  45.683  38.467  1.00  0.00
ATOM   2386 HO2' A      75      62.684  46.195  38.362  1.00  0.00
ATOM   2387  O3' A      75      62.815  47.984  39.577  1.00  0.00
ATOM   2388  P   G      76      63.211  48.940  38.317  1.00  0.00
ATOM   2389  OP1 G      76      62.627  48.376  37.105  1.00  0.00
ATOM   2390  OP2 G      76      64.650  49.165  38.406  1.00  0.00
ATOM   2391  O5' G      76      62.563  50.354  38.578  1.00  0.00
ATOM   2392  C5' G      76      61.936  51.010  37.483  1.00  0.00
ATOM   2393  H5' G      76      61.015  50.476  37.249  1.00  0.00
ATOM   2394 H5'' G      76      62.622  51.080  36.638  1.00  0.00
ATOM   2395  C4' G      76      61.622  52.462  37.837  1.00  0.00
ATOM   2396  H4' G      76      60.888  52.812  37.111  1.00  0.00
ATOM   2397  O4' G      76      61.110  52.543  39.170  1.00  0.00
ATOM   2398  C1' G      76      61.456  53.793  39.851  1.00  0.00
ATOM   2399  H1' G      76      60.551  54.354  40.083  1.00  0.00
ATOM   2400  N9  G      76      62.321  53.568  41.078  1.00  0.00
ATOM   2401  C8  G      76      62.832  52.361  41.466  1.00  0.00
ATOM   2402  H8  G      76      62.750  51.529  40.782  1.00  0.00
ATOM   2403  N7  G      76      63.413  52.404  42.653  1.00  0.00
ATOM   2404  C5  G      76      63.247  53.697  43.048  1.00  0.00
ATOM   2405  C6  G      76      63.573  54.334  44.290  1.00  0.00
ATOM   2406  O6  G      76      64.145  53.871  45.263  1.00  0.00
ATOM   2407  N1  G      76      63.251  55.696  44.298  1.00  0.00
ATOM   2408  H1  G      76      63.662  56.225  45.054  1.00  0.00
ATOM   2409  C2  G      76      62.665  56.316  43.293  1.00  0.00
ATOM   2410  N2  G      76      62.561  57.561  43.279  1.00  0.00
ATOM   2411  H21 G      76      62.146  57.971  42.455  1.00  0.00
ATOM   2412  H22 G      76      63.053  58.160  43.928  1.00  0.00
ATOM   2413  N3  G      76      62.253  55.746  42.225  1.00  0.00
ATOM   2414  C4  G      76      62.568  54.416  42.166  1.00  0.00
ATOM   2415  C3' G      76      62.820  53.395  37.969  1.00  0.00
ATOM   2416  H3' G      76      63.627  52.858  38.469  1.00  0.00
ATOM   2417  C2' G      76      62.272  54.536  38.817  1.00  0.00
ATOM   2418  H2' G      76      63.090  55.047  39.326  1.00  0.00
ATOM   2419  O2' G      76      61.462  55.419  38.175  1.00  0.00
ATOM   2420 HO2' G      76      61.314  56.152  38.778  1.00  0.00
ATOM   2421  O3' G      76      63.195  53.824  36.695  1.00  0.00
ATOM   2422  P   G      77      64.711  54.220  36.430  1.00  0.00
ATOM   2423  OP1 G      77      64.699  54.544  34.965  1.00  0.00
ATOM   2424  OP2 G      77      65.580  53.115  36.865  1.00  0.00
ATOM   2425  O5' G      77      64.898  55.499  37.345  1.00  0.00
ATOM   2426  C5' G      77      64.200  56.718  37.025  1.00  0.00
ATOM   2427  H5' G      77      63.166  56.511  36.750  1.00  0.00
ATOM   2428 H5'' G      77      64.669  57.012  36.086  1.00  0.00
ATOM   2429  C4' G      77      64.275  57.830  38.107  1.00  0.00
ATOM   2430  H4' G      77      63.577  58.635  37.879  1.00  0.00
ATOM   2431  O4' G      77      63.915  57.322  39.450  1.00  0.00
ATOM   2432  C1' G      77      64.707  58.069  40.375  1.00  0.00
ATOM   2433  H1' G      77      64.126  58.706  41.041  1.00  0.00
ATOM   2434  N9  G      77      65.427  57.074  41.229  1.00  0.00
ATOM   2435  C8  G      77      65.383  55.686  41.149  1.00  0.00
ATOM   2436  H8  G      77      64.868  55.083  40.416  1.00  0.00
ATOM   2437  N7  G      77      65.960  55.089  42.139  1.00  0.00
ATOM   2438  C5  G      77      66.404  56.125  42.939  1.00  0.00
ATOM   2439  C6  G      77      66.920  56.134  44.239  1.00  0.00
ATOM   2440  O6  G      77      67.097  55.212  45.066  1.00  0.00
ATOM   2441  N1  G      77      67.269  57.354  44.746  1.00  0.00
ATOM   2442  H1  G      77      67.923  57.319  45.515  1.00  0.00
ATOM   2443  C2  G      77      66.974  58.490  44.070  1.00  0.00
ATOM   2444  N2  G      77      67.287  59.639  44.542  1.00  0.00
ATOM   2445  H21 G      77      67.038  60.491  44.061  1.00  0.00
ATOM   2446  H22 G      77      67.881  59.779  45.348  1.00  0.00
ATOM   2447  N3  G      77      66.347  58.509  42.923  1.00  0.00
ATOM   2448  C4  G      77      66.046  57.271  42.396  1.00  0.00
ATOM   2449  C3' G      77      65.698  58.377  38.172  1.00  0.00
ATOM   2450  H3' G      77      66.278  57.457  38.251  1.00  0.00
ATOM   2451  C2' G      77      65.705  58.961  39.621  1.00  0.00
ATOM   2452  H2' G      77      66.731  58.897  39.983  1.00  0.00
ATOM   2453  O2' G      77      65.148  60.324  39.685  1.00  0.00
ATOM   2454 HO2' G      77      65.384  60.771  38.868  1.00  0.00
ATOM   2455  O3' G      77      66.148  59.194  37.115  1.00  0.00
ATOM   2456  P   G      78      67.597  59.047  36.555  1.00  0.00
ATOM   2457  OP1 G      78      67.774  60.008  35.463  1.00  0.00
ATOM   2458  OP2 G      78      67.780  57.624  36.320  1.00  0.00
ATOM   2459  O5' G      78      68.538  59.447  37.850  1.00  0.00
ATOM   2460  C5' G      78      68.642  60.781  38.269  1.00  0.00
ATOM   2461  H5' G      78      67.641  61.212  38.293  1.00  0.00
ATOM   2462 H5'' G      78      69.157  61.355  37.499  1.00  0.00
ATOM   2463  C4' G      78      69.393  61.016  39.622  1.00  0.00
ATOM   2464  H4' G      78      69.468  62.091  39.783  1.00  0.00
ATOM   2465  O4' G      78      68.726  60.531  40.751  1.00  0.00
ATOM   2466  C1' G      78      69.647  60.164  41.801  1.00  0.00
ATOM   2467  H1' G      78      69.642  60.773  42.705  1.00  0.00
ATOM   2468  N9  G      78      69.765  58.734  42.163  1.00  0.00
ATOM   2469  C8  G      78      69.334  57.627  41.540  1.00  0.00
ATOM   2470  H8  G      78      68.856  57.722  40.576  1.00  0.00
ATOM   2471  N7  G      78      69.608  56.498  42.204  1.00  0.00
ATOM   2472  C5  G      78      70.305  56.861  43.322  1.00  0.00
ATOM   2473  C6  G      78      70.857  56.161  44.453  1.00  0.00
ATOM   2474  O6  G      78      70.642  54.987  44.636  1.00  0.00
ATOM   2475  N1  G      78      71.363  56.935  45.440  1.00  0.00
ATOM   2476  H1  G      78      71.578  56.520  46.335  1.00  0.00
ATOM   2477  C2  G      78      71.362  58.286  45.367  1.00  0.00
ATOM   2478  N2  G      78      71.981  58.914  46.330  1.00  0.00
ATOM   2479  H21 G      78      71.996  59.915  46.196  1.00  0.00
ATOM   2480  H22 G      78      72.436  58.485  47.123  1.00  0.00
ATOM   2481  N3  G      78      70.943  59.015  44.287  1.00  0.00
ATOM   2482  C4  G      78      70.377  58.260  43.296  1.00  0.00
ATOM   2483  C3' G      78      70.853  60.534  39.664  1.00  0.00
ATOM   2484  H3' G      78      70.913  59.515  39.282  1.00  0.00
ATOM   2485  C2' G      78      70.991  60.587  41.156  1.00  0.00
ATOM   2486  H2' G      78      71.840  60.006  41.519  1.00  0.00
ATOM   2487  O2' G      78      71.234  61.921  41.648  1.00  0.00
ATOM   2488 HO2' G      78      71.959  61.789  42.264  1.00  0.00
ATOM   2489  O3' G      78      71.747  61.427  39.065  1.00  0.00
ATOM   2490  P   C      79      73.214  61.062  38.689  1.00  0.00
ATOM   2491  OP1 C      79      73.640  62.113  37.738  1.00  0.00
ATOM   2492  OP2 C      79      73.187  59.605  38.297  1.00  0.00
ATOM   2493  O5' C      79      74.083  61.149  39.994  1.00  0.00
ATOM   2494  C5' C      79      74.314  62.321  40.657  1.00  0.00
ATOM   2495  H5' C      79      73.496  63.040  40.702  1.00  0.00
ATOM   2496 H5'' C      79      75.197  62.772  40.203  1.00  0.00
ATOM   2497  C4' C      79      74.689  62.024  42.110  1.00  0.00
ATOM   2498  H4' C      79      74.683  62.945  42.692  1.00  0.00
ATOM   2499  O4' C      79      73.827  61.027  42.671  1.00  0.00
ATOM   2500  C1' C      79      74.430  60.304  43.696  1.00  0.00
ATOM   2501  H1' C      79      73.945  60.584  44.631  1.00  0.00
ATOM   2502  N1  C      79      74.334  58.814  43.590  1.00  0.00
ATOM   2503  C6  C      79      73.753  58.255  42.438  1.00  0.00
ATOM   2504  H6  C      79      73.373  58.884  41.646  1.00  0.00
ATOM   2505  C5  C      79      73.639  56.905  42.389  1.00  0.00
ATOM   2506  H5  C      79      73.068  56.452  41.592  1.00  0.00
ATOM   2507  C4  C      79      74.010  56.096  43.499  1.00  0.00
ATOM   2508  N4  C      79      73.763  54.824  43.537  1.00  0.00
ATOM   2509  H41 C      79      73.282  54.400  42.756  1.00  0.00
ATOM   2510  H42 C      79      74.191  54.300  44.286  1.00  0.00
ATOM   2511  N3  C      79      74.554  56.642  44.567  1.00  0.00
ATOM   2512  C2  C      79      74.701  57.979  44.658  1.00  0.00
ATOM   2513  O2  C      79      75.198  58.372  45.722  1.00  0.00
ATOM   2514  C3' C      79      76.076  61.380  42.199  1.00  0.00
ATOM   2515  H3' C      79      76.207  60.590  41.460  1.00  0.00
ATOM   2516  C2' C      79      75.978  60.635  43.501  1.00  0.00
ATOM   2517  H2' C      79      76.657  59.783  43.485  1.00  0.00
ATOM   2518  O2' C      79      76.235  61.534  44.559  1.00  0.00
ATOM   2519 HO2' C      79      76.325  61.053  45.384  1.00  0.00
ATOM   2520  O3' C      79      77.203  62.237  42.079  1.00  0.00
ATOM   2521  P   A      80      78.639  61.651  41.689  1.00  0.00
ATOM   2522  OP1 A      80      79.507  62.802  41.492  1.00  0.00
ATOM   2523  OP2 A      80      78.490  60.728  40.578  1.00  0.00
ATOM   2524  O5' A      80      79.185  60.892  42.963  1.00  0.00
ATOM   2525  C5' A      80      79.710  61.602  44.071  1.00  0.00
ATOM   2526  H5' A      80      79.025  62.404  44.348  1.00  0.00
ATOM   2527 H5'' A      80      80.681  62.068  43.905  1.00  0.00
ATOM   2528  C4' A      80      80.021  60.648  45.291  1.00  0.00
ATOM   2529  H4' A      80      80.374  61.199  46.163  1.00  0.00
ATOM   2530  O4' A      80      78.945  59.860  45.720  1.00  0.00
ATOM   2531  C1' A      80      79.315  58.568  46.012  1.00  0.00
ATOM   2532  H1' A      80      78.989  58.428  47.043  1.00  0.00
ATOM   2533  N9  A      80      78.660  57.513  45.241  1.00  0.00
ATOM   2534  C8  A      80      78.239  57.693  43.941  1.00  0.00
ATOM   2535  H8  A      80      78.333  58.606  43.372  1.00  0.00
ATOM   2536  N7  A      80      77.621  56.578  43.495  1.00  0.00
ATOM   2537  C5  A      80      77.768  55.613  44.542  1.00  0.00
ATOM   2538  C6  A      80      77.380  54.316  44.701  1.00  0.00
ATOM   2539  N6  A      80      76.724  53.677  43.803  1.00  0.00
ATOM   2540  H61 A      80      76.435  54.133  42.949  1.00  0.00
ATOM   2541  H62 A      80      76.563  52.696  43.985  1.00  0.00
ATOM   2542  N1  A      80      77.788  53.599  45.754  1.00  0.00
ATOM   2543  C2  A      80      78.430  54.278  46.678  1.00  0.00
ATOM   2544  H2  A      80      78.561  53.775  47.625  1.00  0.00
ATOM   2545  N3  A      80      78.810  55.551  46.693  1.00  0.00
ATOM   2546  C4  A      80      78.536  56.155  45.542  1.00  0.00
ATOM   2547  C3' A      80      81.161  59.650  45.036  1.00  0.00
ATOM   2548  H3' A      80      81.126  59.246  44.024  1.00  0.00
ATOM   2549  C2' A      80      80.828  58.396  45.966  1.00  0.00
ATOM   2550  H2' A      80      81.107  57.474  45.456  1.00  0.00
ATOM   2551  O2' A      80      81.456  58.662  47.199  1.00  0.00
ATOM   2552 HO2' A      80      82.006  59.434  47.049  1.00  0.00
ATOM   2553  O3' A      80      82.407  60.227  45.229  1.00  0.00
ATOM   2554  P   U      81      83.701  59.616  44.540  1.00  0.00
ATOM   2555  OP1 U      81      84.899  60.234  45.138  1.00  0.00
ATOM   2556  OP2 U      81      83.563  59.726  43.097  1.00  0.00
ATOM   2557  O5' U      81      83.781  58.034  44.942  1.00  0.00
ATOM   2558  C5' U      81      84.400  57.707  46.174  1.00  0.00
ATOM   2559  H5' U      81      83.911  58.252  46.981  1.00  0.00
ATOM   2560 H5'' U      81      85.434  58.043  46.255  1.00  0.00
ATOM   2561  C4' U      81      84.520  56.196  46.479  1.00  0.00
ATOM   2562  H4' U      81      85.057  56.120  47.425  1.00  0.00
ATOM   2563  O4' U      81      83.253  55.621  46.631  1.00  0.00
ATOM   2564  C1' U      81      83.266  54.295  46.291  1.00  0.00
ATOM   2565  H1' U      81      83.204  53.698  47.201  1.00  0.00
ATOM   2566  N1  U      81      82.185  53.973  45.264  1.00  0.00
ATOM   2567  C6  U      81      81.889  54.909  44.267  1.00  0.00
ATOM   2568  H6  U      81      82.335  55.892  44.226  1.00  0.00
ATOM   2569  C5  U      81      80.992  54.648  43.321  1.00  0.00
ATOM   2570  H5  U      81      80.913  55.436  42.587  1.00  0.00
ATOM   2571  C4  U      81      80.338  53.308  43.192  1.00  0.00
ATOM   2572  O4  U      81      79.582  52.972  42.321  1.00  0.00
ATOM   2573  N3  U      81      80.705  52.398  44.237  1.00  0.00
ATOM   2574  H3  U      81      80.334  51.460  44.172  1.00  0.00
ATOM   2575  C2  U      81      81.548  52.689  45.315  1.00  0.00
ATOM   2576  O2  U      81      81.749  51.791  46.199  1.00  0.00
ATOM   2577  C3' U      81      85.091  55.378  45.329  1.00  0.00
ATOM   2578  H3' U      81      84.510  55.674  44.455  1.00  0.00
ATOM   2579  C2' U      81      84.668  54.000  45.717  1.00  0.00
ATOM   2580  H2' U      81      84.662  53.272  44.906  1.00  0.00
ATOM   2581  O2' U      81      85.491  53.431  46.801  1.00  0.00
ATOM   2582 HO2' U      81      86.402  53.721  46.717  1.00  0.00
ATOM   2583  O3' U      81      86.510  55.450  45.061  1.00  0.00
ATOM   2584  P   U      82      87.025  55.088  43.546  1.00  0.00
ATOM   2585  OP1 U      82      88.444  55.519  43.386  1.00  0.00
ATOM   2586  OP2 U      82      86.015  55.519  42.592  1.00  0.00
ATOM   2587  O5' U      82      86.967  53.458  43.394  1.00  0.00
ATOM   2588  C5' U      82      88.053  52.683  43.970  1.00  0.00
ATOM   2589  H5' U      82      88.384  53.156  44.894  1.00  0.00
ATOM   2590 H5'' U      82      88.819  52.835  43.210  1.00  0.00
ATOM   2591  C4' U      82      87.615  51.127  44.138  1.00  0.00
ATOM   2592  H4' U      82      88.331  50.538  44.713  1.00  0.00
ATOM   2593  O4' U      82      86.365  50.868  44.709  1.00  0.00
ATOM   2594  C1' U      82      85.764  49.757  44.100  1.00  0.00
ATOM   2595  H1' U      82      85.412  48.989  44.789  1.00  0.00
ATOM   2596  N1  U      82      84.511  50.185  43.355  1.00  0.00
ATOM   2597  C6  U      82      84.311  51.459  42.916  1.00  0.00
ATOM   2598  H6  U      82      85.040  52.230  43.115  1.00  0.00
ATOM   2599  C5  U      82      83.272  51.749  42.126  1.00  0.00
ATOM   2600  H5  U      82      83.134  52.750  41.744  1.00  0.00
ATOM   2601  C4  U      82      82.332  50.762  41.737  1.00  0.00
ATOM   2602  O4  U      82      81.332  50.938  41.011  1.00  0.00
ATOM   2603  N3  U      82      82.603  49.491  42.253  1.00  0.00
ATOM   2604  H3  U      82      81.906  48.800  42.013  1.00  0.00
ATOM   2605  C2  U      82      83.620  49.174  43.041  1.00  0.00
ATOM   2606  O2  U      82      83.812  47.981  43.260  1.00  0.00
ATOM   2607  C3' U      82      87.553  50.537  42.754  1.00  0.00
ATOM   2608  H3' U      82      86.916  51.187  42.154  1.00  0.00
ATOM   2609  C2' U      82      86.769  49.308  43.032  1.00  0.00
ATOM   2610  H2' U      82      86.306  48.886  42.140  1.00  0.00
ATOM   2611  O2' U      82      87.514  48.318  43.778  1.00  0.00
ATOM   2612 HO2' U      82      88.275  48.158  43.214  1.00  0.00
ATOM   2613  O3' U      82      88.870  50.237  42.265  1.00  0.00
ATOM   2614  P   U      83      89.187  50.540  40.841  1.00  0.00
ATOM   2615  OP1 U      83      90.565  50.188  40.597  1.00  0.00
ATOM   2616  OP2 U      83      88.741  51.951  40.633  1.00  0.00
ATOM   2617  O5' U      83      88.359  49.570  39.927  1.00  0.00
ATOM   2618  C5' U      83      88.554  48.222  40.000  1.00  0.00
ATOM   2619  H5' U      83      88.589  48.072  41.080  1.00  0.00
ATOM   2620 H5'' U      83      89.498  47.934  39.538  1.00  0.00
ATOM   2621  C4' U      83      87.287  47.478  39.457  1.00  0.00
ATOM   2622  H4' U      83      87.508  46.432  39.670  1.00  0.00
ATOM   2623  O4' U      83      86.008  47.869  39.956  1.00  0.00
ATOM   2624  C1' U      83      85.021  47.711  38.871  1.00  0.00
ATOM   2625  H1' U      83      84.257  46.976  39.125  1.00  0.00
ATOM   2626  N1  U      83      84.304  48.981  38.664  1.00  0.00
ATOM   2627  C6  U      83      84.692  50.137  39.173  1.00  0.00
ATOM   2628  H6  U      83      85.613  50.169  39.735  1.00  0.00
ATOM   2629  C5  U      83      83.931  51.265  39.100  1.00  0.00
ATOM   2630  H5  U      83      84.219  52.223  39.508  1.00  0.00
ATOM   2631  C4  U      83      82.619  51.244  38.462  1.00  0.00
ATOM   2632  O4  U      83      81.847  52.226  38.383  1.00  0.00
ATOM   2633  N3  U      83      82.285  50.033  37.894  1.00  0.00
ATOM   2634  H3  U      83      81.392  49.898  37.443  1.00  0.00
ATOM   2635  C2  U      83      83.080  48.921  37.925  1.00  0.00
ATOM   2636  O2  U      83      82.784  47.989  37.228  1.00  0.00
ATOM   2637  C3' U      83      87.196  47.633  37.949  1.00  0.00
ATOM   2638  H3' U      83      87.437  48.637  37.600  1.00  0.00
ATOM   2639  C2' U      83      85.710  47.208  37.659  1.00  0.00
ATOM   2640  H2' U      83      85.306  47.579  36.717  1.00  0.00
ATOM   2641  O2' U      83      85.458  45.791  37.787  1.00  0.00
ATOM   2642 HO2' U      83      85.667  45.295  36.992  1.00  0.00
ATOM   2643  O3' U      83      88.059  46.711  37.352  1.00  0.00
ATOM   2644  P   G      84      88.232  46.654  35.771  1.00  0.00
ATOM   2645  OP1 G      84      89.624  46.247  35.456  1.00  0.00
ATOM   2646  OP2 G      84      87.691  47.923  35.269  1.00  0.00
ATOM   2647  O5' G      84      87.278  45.441  35.388  1.00  0.00
ATOM   2648  C5' G      84      87.489  44.169  36.000  1.00  0.00
ATOM   2649  H5' G      84      87.469  44.317  37.080  1.00  0.00
ATOM   2650 H5'' G      84      88.504  43.964  35.659  1.00  0.00
ATOM   2651  C4' G      84      86.415  43.163  35.476  1.00  0.00
ATOM   2652  H4' G      84      86.468  42.257  36.079  1.00  0.00
ATOM   2653  O4' G      84      85.052  43.723  35.614  1.00  0.00
ATOM   2654  C1' G      84      84.344  43.407  34.435  1.00  0.00
ATOM   2655  H1' G      84      83.377  42.930  34.594  1.00  0.00
ATOM   2656  N9  G      84      84.091  44.720  33.711  1.00  0.00
ATOM   2657  C8  G      84      84.210  45.994  34.208  1.00  0.00
ATOM   2658  H8  G      84      84.760  46.265  35.097  1.00  0.00
ATOM   2659  N7  G      84      83.791  46.953  33.344  1.00  0.00
ATOM   2660  C5  G      84      83.305  46.271  32.292  1.00  0.00
ATOM   2661  C6  G      84      82.574  46.700  31.125  1.00  0.00
ATOM   2662  O6  G      84      82.304  47.825  30.776  1.00  0.00
ATOM   2663  N1  G      84      82.286  45.655  30.261  1.00  0.00
ATOM   2664  H1  G      84      81.737  45.815  29.428  1.00  0.00
ATOM   2665  C2  G      84      82.355  44.321  30.623  1.00  0.00
ATOM   2666  N2  G      84      81.936  43.401  29.767  1.00  0.00
ATOM   2667  H21 G      84      81.968  42.435  30.061  1.00  0.00
ATOM   2668  H22 G      84      81.577  43.595  28.844  1.00  0.00
ATOM   2669  N3  G      84      82.903  43.911  31.766  1.00  0.00
ATOM   2670  C4  G      84      83.351  44.913  32.571  1.00  0.00
ATOM   2671  C3' G      84      86.537  42.735  33.980  1.00  0.00
ATOM   2672  H3' G      84      86.861  43.530  33.309  1.00  0.00
ATOM   2673  C2' G      84      85.106  42.453  33.614  1.00  0.00
ATOM   2674  H2' G      84      84.967  42.447  32.533  1.00  0.00
ATOM   2675  O2' G      84      84.801  41.158  34.053  1.00  0.00
ATOM   2676 HO2' G      84      85.408  40.475  33.757  1.00  0.00
ATOM   2677  O3' G      84      87.255  41.523  33.739  1.00  0.00
ATOM   2678  P   A      85      88.602  41.529  32.843  1.00  0.00
ATOM   2679  OP1 A      85      89.284  40.223  33.042  1.00  0.00
ATOM   2680  OP2 A      85      89.343  42.805  33.129  1.00  0.00
ATOM   2681  O5' A      85      88.120  41.598  31.333  1.00  0.00
ATOM   2682  C5' A      85      87.516  40.419  30.793  1.00  0.00
ATOM   2683  H5' A      85      86.940  39.936  31.582  1.00  0.00
ATOM   2684 H5'' A      85      88.333  39.741  30.545  1.00  0.00
ATOM   2685  C4' A      85      86.580  40.690  29.593  1.00  0.00
ATOM   2686  H4' A      85      86.157  39.721  29.328  1.00  0.00
ATOM   2687  O4' A      85      85.488  41.511  29.992  1.00  0.00
ATOM   2688  C1' A      85      85.270  42.484  28.912  1.00  0.00
ATOM   2689  H1' A      85      84.213  42.509  28.647  1.00  0.00
ATOM   2690  N9  A      85      85.629  43.837  29.403  1.00  0.00
ATOM   2691  C8  A      85      86.463  44.254  30.447  1.00  0.00
ATOM   2692  H8  A      85      86.983  43.604  31.136  1.00  0.00
ATOM   2693  N7  A      85      86.550  45.542  30.530  1.00  0.00
ATOM   2694  C5  A      85      85.758  46.008  29.433  1.00  0.00
ATOM   2695  C6  A      85      85.402  47.264  29.041  1.00  0.00
ATOM   2696  N6  A      85      85.765  48.382  29.584  1.00  0.00
ATOM   2697  H61 A      85      85.347  49.233  29.235  1.00  0.00
ATOM   2698  H62 A      85      86.154  48.351  30.516  1.00  0.00
ATOM   2699  N1  A      85      84.689  47.408  27.856  1.00  0.00
ATOM   2700  C2  A      85      84.284  46.273  27.293  1.00  0.00
ATOM   2701  H2  A      85      83.636  46.379  26.436  1.00  0.00
ATOM   2702  N3  A      85      84.486  45.041  27.789  1.00  0.00
ATOM   2703  C4  A      85      85.277  44.948  28.795  1.00  0.00
ATOM   2704  C3' A      85      87.260  41.295  28.363  1.00  0.00
ATOM   2705  H3' A      85      88.141  41.850  28.684  1.00  0.00
ATOM   2706  C2' A      85      86.159  42.082  27.702  1.00  0.00
ATOM   2707  H2' A      85      86.413  43.005  27.180  1.00  0.00
ATOM   2708  O2' A      85      85.371  41.263  26.877  1.00  0.00
ATOM   2709 HO2' A      85      86.000  40.658  26.477  1.00  0.00
ATOM   2710  O3' A      85      87.714  40.270  27.502  1.00  0.00
ATOM   2711  P   C      86      89.219  40.260  27.000  1.00  0.00
ATOM   2712  OP1 C      86      89.256  39.210  25.953  1.00  0.00
ATOM   2713  OP2 C      86      90.111  40.257  28.165  1.00  0.00
ATOM   2714  O5' C      86      89.196  41.618  26.290  1.00  0.00
ATOM   2715  C5' C      86      88.589  41.742  24.996  1.00  0.00
ATOM   2716  H5' C      86      87.543  41.435  25.031  1.00  0.00
ATOM   2717 H5'' C      86      89.035  41.075  24.258  1.00  0.00
ATOM   2718  C4' C      86      88.583  43.200  24.518  1.00  0.00
ATOM   2719  H4' C      86      88.024  43.355  23.595  1.00  0.00
ATOM   2720  O4' C      86      87.944  44.136  25.401  1.00  0.00
ATOM   2721  C1' C      86      88.414  45.434  25.013  1.00  0.00
ATOM   2722  H1' C      86      87.646  45.948  24.435  1.00  0.00
ATOM   2723  N1  C      86      88.635  46.154  26.318  1.00  0.00
ATOM   2724  C6  C      86      89.000  45.495  27.492  1.00  0.00
ATOM   2725  H6  C      86      89.137  44.425  27.543  1.00  0.00
ATOM   2726  C5  C      86      89.231  46.184  28.644  1.00  0.00
ATOM   2727  H5  C      86      89.577  45.660  29.523  1.00  0.00
ATOM   2728  C4  C      86      89.041  47.578  28.601  1.00  0.00
ATOM   2729  N4  C      86      89.160  48.312  29.644  1.00  0.00
ATOM   2730  H41 C      86      88.943  49.293  29.748  1.00  0.00
ATOM   2731  H42 C      86      89.118  47.791  30.508  1.00  0.00
ATOM   2732  N3  C      86      88.566  48.206  27.562  1.00  0.00
ATOM   2733  C2  C      86      88.429  47.528  26.412  1.00  0.00
ATOM   2734  O2  C      86      88.154  48.166  25.382  1.00  0.00
ATOM   2735  C3' C      86      89.999  43.797  24.302  1.00  0.00
ATOM   2736  H3' C      86      90.500  43.443  25.203  1.00  0.00
ATOM   2737  C2' C      86      89.760  45.275  24.259  1.00  0.00
ATOM   2738  H2' C      86      90.550  45.795  24.800  1.00  0.00
ATOM   2739  O2' C      86      89.658  45.812  22.953  1.00  0.00
ATOM   2740 HO2' C      86      90.438  45.696  22.406  1.00  0.00
ATOM   2741  O3' C      86      90.591  43.370  23.178  1.00  0.00
ATOM   2742  P   A3     87      92.205  43.646  23.046  1.00  0.00
ATOM   2743  OP1 A3     87      92.527  45.111  23.025  1.00  0.00
ATOM   2744  OP2 A3     87      92.654  42.805  21.956  1.00  0.00
ATOM   2745  O5' A3     87      92.859  42.946  24.297  1.00  0.00
ATOM   2746  C5' A3     87      93.459  43.709  25.376  1.00  0.00
ATOM   2747  H5' A3     87      92.722  44.428  25.735  1.00  0.00
ATOM   2748 H5'' A3     87      94.392  44.199  25.098  1.00  0.00
ATOM   2749  C4' A3     87      93.739  42.906  26.676  1.00  0.00
ATOM   2750  H4' A3     87      94.310  42.031  26.364  1.00  0.00
ATOM   2751  O4' A3     87      94.277  43.855  27.582  1.00  0.00
ATOM   2752  C1' A3     87      93.362  43.902  28.634  1.00  0.00
ATOM   2753  H1' A3     87      93.656  43.179  29.395  1.00  0.00
ATOM   2754  N9  A3     87      93.376  45.284  29.255  1.00  0.00
ATOM   2755  C8  A3     87      93.579  45.572  30.606  1.00  0.00
ATOM   2756  H8  A3     87      93.744  44.846  31.388  1.00  0.00
ATOM   2757  N7  A3     87      93.436  46.864  30.830  1.00  0.00
ATOM   2758  C5  A3     87      93.108  47.454  29.556  1.00  0.00
ATOM   2759  C6  A3     87      92.646  48.708  29.086  1.00  0.00
ATOM   2760  N6  A3     87      92.470  49.806  29.852  1.00  0.00
ATOM   2761  H61 A3     87      91.911  50.580  29.522  1.00  0.00
ATOM   2762  H62 A3     87      92.895  49.542  30.730  1.00  0.00
ATOM   2763  N1  A3     87      92.156  48.840  27.830  1.00  0.00
ATOM   2764  C2  A3     87      92.183  47.785  26.994  1.00  0.00
ATOM   2765  H2  A3     87      91.703  47.883  26.032  1.00  0.00
ATOM   2766  N3  A3     87      92.701  46.587  27.301  1.00  0.00
ATOM   2767  C4  A3     87      93.112  46.462  28.613  1.00  0.00
ATOM   2768  C3' A3     87      92.456  42.315  27.303  1.00  0.00
ATOM   2769  H3' A3     87      91.772  42.098  26.482  1.00  0.00
ATOM   2770  C2' A3     87      91.968  43.438  28.124  1.00  0.00
ATOM   2771  H2' A3     87      91.530  44.216  27.498  1.00  0.00
ATOM   2772  O2' A3     87      91.161  43.097  29.214  1.00  0.00
ATOM   2773 HO2' A3     87      91.160  42.138  29.160  1.00  0.00
ATOM   2774  O3' A3     87      92.628  41.144  28.093  1.00  0.00
ATOM   2775 HO3' A3     87      91.888  40.573  27.874  1.00  0.00
TER   
ATOM   2776 MG   MG     88      32.360  43.871  51.308  1.00  0.00
TER   
ATOM   2777 MG   MG     89      43.045  40.393  65.095  1.00  0.00
TER   
ATOM   2778 MG   MG     90      71.495  60.571  57.009  1.00  0.00
TER   
ATOM   2779 MG   MG     91      41.147  25.343  62.356  1.00  0.00
TER   
ATOM   2780 MG   MG     92      21.402  23.902  58.442  1.00  0.00
TER   
ATOM   2781 MG   MG     93      55.366  58.601  60.375  1.00  0.00
TER   
END   
