# Supplementary material for: Modelling the structures of frameshift-stimulatory pseudoknots from representative bat coronaviruses
Source: PLoS Comput Biol. 2023 May 19;19(5):e1011124. doi: 10.1371/journal.pcbi.1011124 (PMC10234561; doi:10.1371/journal.pcbi.1011124)
Supplement: S3 Data — PDB files for the top 3 representative clusters from each conformer (threaded/unthreaded) of each pseudoknot described in the main text, along with PDB files for the representative clusters shown in S8–S18 Figs. (ZIP) [file pcbi.1011124.s003.zip › SI_Model_PDB_files/Vs-CoV-1_threaded_Mg_cluster3.pdb]

ATOM      1 HO5' A5      1      20.173  35.950  71.994  1.00  0.00
ATOM      2  O5' A5      1      20.138  35.377  72.763  1.00  0.00
ATOM      3  C5' A5      1      21.408  34.792  72.926  1.00  0.00
ATOM      4  H5' A5      1      22.089  35.531  73.348  1.00  0.00
ATOM      5 H5'' A5      1      21.862  34.490  71.982  1.00  0.00
ATOM      6  C4' A5      1      21.306  33.631  73.835  1.00  0.00
ATOM      7  H4' A5      1      20.930  33.882  74.827  1.00  0.00
ATOM      8  O4' A5      1      20.553  32.537  73.250  1.00  0.00
ATOM      9  C1' A5      1      20.724  31.422  74.080  1.00  0.00
ATOM     10  H1' A5      1      19.980  31.507  74.872  1.00  0.00
ATOM     11  N9  A5      1      20.599  30.116  73.418  1.00  0.00
ATOM     12  C8  A5      1      19.473  29.312  73.675  1.00  0.00
ATOM     13  H8  A5      1      18.871  29.348  74.571  1.00  0.00
ATOM     14  N7  A5      1      19.296  28.486  72.700  1.00  0.00
ATOM     15  C5  A5      1      20.314  28.724  71.820  1.00  0.00
ATOM     16  C6  A5      1      20.741  28.226  70.561  1.00  0.00
ATOM     17  N6  A5      1      20.096  27.211  69.946  1.00  0.00
ATOM     18  H61 A5      1      20.481  26.846  69.087  1.00  0.00
ATOM     19  H62 A5      1      19.348  26.847  70.519  1.00  0.00
ATOM     20  N1  A5      1      21.862  28.616  69.921  1.00  0.00
ATOM     21  C2  A5      1      22.548  29.614  70.486  1.00  0.00
ATOM     22  H2  A5      1      23.211  30.068  69.764  1.00  0.00
ATOM     23  N3  A5      1      22.209  30.290  71.605  1.00  0.00
ATOM     24  C4  A5      1      21.131  29.750  72.239  1.00  0.00
ATOM     25  C3' A5      1      22.667  32.904  74.138  1.00  0.00
ATOM     26  H3' A5      1      23.247  32.751  73.228  1.00  0.00
ATOM     27  C2' A5      1      22.129  31.573  74.628  1.00  0.00
ATOM     28  H2' A5      1      22.741  30.706  74.382  1.00  0.00
ATOM     29  O2' A5      1      21.875  31.577  76.041  1.00  0.00
ATOM     30 HO2' A5      1      22.740  31.644  76.451  1.00  0.00
ATOM     31  O3' A5      1      23.328  33.703  75.060  1.00  0.00
ATOM     32  P   A       2      24.873  33.741  75.169  1.00  0.00
ATOM     33  OP1 A       2      25.415  35.015  75.627  1.00  0.00
ATOM     34  OP2 A       2      25.566  33.096  74.001  1.00  0.00
ATOM     35  O5' A       2      25.014  32.724  76.373  1.00  0.00
ATOM     36  C5' A       2      25.043  33.168  77.675  1.00  0.00
ATOM     37  H5' A       2      24.189  33.770  77.987  1.00  0.00
ATOM     38 H5'' A       2      25.940  33.751  77.881  1.00  0.00
ATOM     39  C4' A       2      25.023  31.839  78.540  1.00  0.00
ATOM     40  H4' A       2      24.786  32.007  79.590  1.00  0.00
ATOM     41  O4' A       2      23.964  31.061  77.965  1.00  0.00
ATOM     42  C1' A       2      24.354  29.699  77.766  1.00  0.00
ATOM     43  H1' A       2      23.715  29.021  78.332  1.00  0.00
ATOM     44  N9  A       2      24.430  29.400  76.288  1.00  0.00
ATOM     45  C8  A       2      25.196  29.781  75.211  1.00  0.00
ATOM     46  H8  A       2      26.028  30.421  75.463  1.00  0.00
ATOM     47  N7  A       2      25.077  29.037  74.156  1.00  0.00
ATOM     48  C5  A       2      23.921  28.325  74.423  1.00  0.00
ATOM     49  C6  A       2      23.138  27.342  73.774  1.00  0.00
ATOM     50  N6  A       2      23.383  26.803  72.585  1.00  0.00
ATOM     51  H61 A       2      22.628  26.327  72.112  1.00  0.00
ATOM     52  H62 A       2      24.070  27.190  71.954  1.00  0.00
ATOM     53  N1  A       2      22.009  26.929  74.272  1.00  0.00
ATOM     54  C2  A       2      21.688  27.330  75.483  1.00  0.00
ATOM     55  H2  A       2      20.811  26.865  75.910  1.00  0.00
ATOM     56  N3  A       2      22.440  28.098  76.331  1.00  0.00
ATOM     57  C4  A       2      23.557  28.566  75.705  1.00  0.00
ATOM     58  C3' A       2      26.327  30.995  78.439  1.00  0.00
ATOM     59  H3' A       2      26.813  31.279  77.506  1.00  0.00
ATOM     60  C2' A       2      25.736  29.604  78.354  1.00  0.00
ATOM     61  H2' A       2      26.458  29.056  77.748  1.00  0.00
ATOM     62  O2' A       2      25.473  29.033  79.694  1.00  0.00
ATOM     63 HO2' A       2      26.318  28.904  80.131  1.00  0.00
ATOM     64  O3' A       2      27.203  31.334  79.553  1.00  0.00
ATOM     65  P   C       3      28.809  31.051  79.558  1.00  0.00
ATOM     66  OP1 C       3      29.023  29.769  78.796  1.00  0.00
ATOM     67  OP2 C       3      29.204  31.072  80.966  1.00  0.00
ATOM     68  O5' C       3      29.619  32.233  78.863  1.00  0.00
ATOM     69  C5' C       3      29.690  32.369  77.426  1.00  0.00
ATOM     70  H5' C       3      28.682  32.532  77.044  1.00  0.00
ATOM     71 H5'' C       3      30.134  31.559  76.846  1.00  0.00
ATOM     72  C4' C       3      30.578  33.565  77.154  1.00  0.00
ATOM     73  H4' C       3      30.814  33.626  76.092  1.00  0.00
ATOM     74  O4' C       3      30.034  34.767  77.639  1.00  0.00
ATOM     75  C1' C       3      31.075  35.411  78.412  1.00  0.00
ATOM     76  H1' C       3      31.723  35.975  77.742  1.00  0.00
ATOM     77  N1  C       3      30.597  36.261  79.551  1.00  0.00
ATOM     78  C6  C       3      29.490  35.959  80.274  1.00  0.00
ATOM     79  H6  C       3      29.058  34.972  80.198  1.00  0.00
ATOM     80  C5  C       3      29.076  36.879  81.157  1.00  0.00
ATOM     81  H5  C       3      28.204  36.559  81.708  1.00  0.00
ATOM     82  C4  C       3      29.652  38.158  81.275  1.00  0.00
ATOM     83  N4  C       3      29.124  39.047  82.062  1.00  0.00
ATOM     84  H41 C       3      29.436  40.008  82.062  1.00  0.00
ATOM     85  H42 C       3      28.287  38.702  82.510  1.00  0.00
ATOM     86  N3  C       3      30.701  38.476  80.535  1.00  0.00
ATOM     87  C2  C       3      31.199  37.539  79.711  1.00  0.00
ATOM     88  O2  C       3      32.199  37.925  79.116  1.00  0.00
ATOM     89  C3' C       3      31.924  33.322  77.761  1.00  0.00
ATOM     90  H3' C       3      32.021  32.273  78.039  1.00  0.00
ATOM     91  C2' C       3      31.816  34.263  79.002  1.00  0.00
ATOM     92  H2' C       3      31.158  33.901  79.793  1.00  0.00
ATOM     93  O2' C       3      33.099  34.513  79.636  1.00  0.00
ATOM     94 HO2' C       3      33.771  33.931  79.274  1.00  0.00
ATOM     95  O3' C       3      33.001  33.717  76.905  1.00  0.00
ATOM     96  P   G       4      34.427  33.169  77.046  1.00  0.00
ATOM     97  OP1 G       4      34.672  32.621  78.391  1.00  0.00
ATOM     98  OP2 G       4      35.421  34.173  76.612  1.00  0.00
ATOM     99  O5' G       4      34.467  31.934  76.107  1.00  0.00
ATOM    100  C5' G       4      34.157  30.644  76.567  1.00  0.00
ATOM    101  H5' G       4      33.177  30.624  77.043  1.00  0.00
ATOM    102 H5'' G       4      34.937  30.252  77.220  1.00  0.00
ATOM    103  C4' G       4      33.944  29.562  75.443  1.00  0.00
ATOM    104  H4' G       4      33.909  28.556  75.862  1.00  0.00
ATOM    105  O4' G       4      32.737  29.751  74.784  1.00  0.00
ATOM    106  C1' G       4      32.975  30.410  73.537  1.00  0.00
ATOM    107  H1' G       4      32.467  29.717  72.867  1.00  0.00
ATOM    108  N9  G       4      32.289  31.730  73.615  1.00  0.00
ATOM    109  C8  G       4      32.819  32.990  73.848  1.00  0.00
ATOM    110  H8  G       4      33.873  33.174  73.996  1.00  0.00
ATOM    111  N7  G       4      31.903  33.936  73.967  1.00  0.00
ATOM    112  C5  G       4      30.708  33.286  73.768  1.00  0.00
ATOM    113  C6  G       4      29.346  33.814  73.856  1.00  0.00
ATOM    114  O6  G       4      28.976  34.950  74.052  1.00  0.00
ATOM    115  N1  G       4      28.407  32.823  73.771  1.00  0.00
ATOM    116  H1  G       4      27.424  33.028  73.663  1.00  0.00
ATOM    117  C2  G       4      28.659  31.523  73.529  1.00  0.00
ATOM    118  N2  G       4      27.631  30.698  73.341  1.00  0.00
ATOM    119  H21 G       4      27.756  29.727  73.092  1.00  0.00
ATOM    120  H22 G       4      26.721  31.134  73.395  1.00  0.00
ATOM    121  N3  G       4      29.903  31.007  73.516  1.00  0.00
ATOM    122  C4  G       4      30.891  31.906  73.669  1.00  0.00
ATOM    123  C3' G       4      35.051  29.540  74.451  1.00  0.00
ATOM    124  H3' G       4      35.894  30.041  74.927  1.00  0.00
ATOM    125  C2' G       4      34.485  30.344  73.341  1.00  0.00
ATOM    126  H2' G       4      34.844  31.363  73.484  1.00  0.00
ATOM    127  O2' G       4      34.917  29.929  72.033  1.00  0.00
ATOM    128 HO2' G       4      35.833  29.643  72.016  1.00  0.00
ATOM    129  O3' G       4      35.364  28.196  73.993  1.00  0.00
ATOM    130  P   A       5      36.727  27.527  74.230  1.00  0.00
ATOM    131  OP1 A       5      36.448  26.058  74.384  1.00  0.00
ATOM    132  OP2 A       5      37.488  28.225  75.329  1.00  0.00
ATOM    133  O5' A       5      37.477  27.754  72.891  1.00  0.00
ATOM    134  C5' A       5      37.550  26.756  71.909  1.00  0.00
ATOM    135  H5' A       5      36.553  26.317  71.951  1.00  0.00
ATOM    136 H5'' A       5      38.384  26.093  72.134  1.00  0.00
ATOM    137  C4' A       5      37.768  27.459  70.557  1.00  0.00
ATOM    138  H4' A       5      37.483  26.748  69.782  1.00  0.00
ATOM    139  O4' A       5      36.946  28.619  70.524  1.00  0.00
ATOM    140  C1' A       5      37.756  29.743  70.095  1.00  0.00
ATOM    141  H1' A       5      37.239  30.365  69.364  1.00  0.00
ATOM    142  N9  A       5      37.730  30.644  71.232  1.00  0.00
ATOM    143  C8  A       5      38.374  30.557  72.502  1.00  0.00
ATOM    144  H8  A       5      38.869  29.687  72.907  1.00  0.00
ATOM    145  N7  A       5      38.276  31.616  73.238  1.00  0.00
ATOM    146  C5  A       5      37.472  32.543  72.517  1.00  0.00
ATOM    147  C6  A       5      36.963  33.830  72.701  1.00  0.00
ATOM    148  N6  A       5      37.163  34.638  73.711  1.00  0.00
ATOM    149  H61 A       5      36.871  35.605  73.727  1.00  0.00
ATOM    150  H62 A       5      37.706  34.337  74.508  1.00  0.00
ATOM    151  N1  A       5      36.200  34.388  71.730  1.00  0.00
ATOM    152  C2  A       5      35.998  33.642  70.650  1.00  0.00
ATOM    153  H2  A       5      35.387  34.154  69.921  1.00  0.00
ATOM    154  N3  A       5      36.429  32.454  70.297  1.00  0.00
ATOM    155  C4  A       5      37.199  31.930  71.312  1.00  0.00
ATOM    156  C3' A       5      39.182  27.896  70.398  1.00  0.00
ATOM    157  H3' A       5      39.638  28.090  71.369  1.00  0.00
ATOM    158  C2' A       5      39.077  29.195  69.621  1.00  0.00
ATOM    159  H2' A       5      39.884  29.829  69.987  1.00  0.00
ATOM    160  O2' A       5      39.108  29.035  68.236  1.00  0.00
ATOM    161 HO2' A       5      40.018  29.238  68.011  1.00  0.00
ATOM    162  O3' A       5      39.998  26.925  69.817  1.00  0.00
ATOM    163  P   G       6      41.554  26.844  69.976  1.00  0.00
ATOM    164  OP1 G       6      41.957  25.695  69.160  1.00  0.00
ATOM    165  OP2 G       6      41.869  26.939  71.433  1.00  0.00
ATOM    166  O5' G       6      42.068  28.190  69.203  1.00  0.00
ATOM    167  C5' G       6      42.458  28.152  67.899  1.00  0.00
ATOM    168  H5' G       6      41.621  27.683  67.382  1.00  0.00
ATOM    169 H5'' G       6      43.355  27.560  67.717  1.00  0.00
ATOM    170  C4' G       6      42.733  29.536  67.391  1.00  0.00
ATOM    171  H4' G       6      43.038  29.391  66.355  1.00  0.00
ATOM    172  O4' G       6      41.456  30.314  67.485  1.00  0.00
ATOM    173  C1' G       6      41.822  31.621  67.832  1.00  0.00
ATOM    174  H1' G       6      42.171  32.246  67.010  1.00  0.00
ATOM    175  N9  G       6      40.648  32.380  68.301  1.00  0.00
ATOM    176  C8  G       6      40.490  32.912  69.566  1.00  0.00
ATOM    177  H8  G       6      41.154  32.748  70.402  1.00  0.00
ATOM    178  N7  G       6      39.435  33.610  69.608  1.00  0.00
ATOM    179  C5  G       6      38.830  33.587  68.325  1.00  0.00
ATOM    180  C6  G       6      37.657  34.252  67.741  1.00  0.00
ATOM    181  O6  G       6      36.912  35.108  68.200  1.00  0.00
ATOM    182  N1  G       6      37.353  33.851  66.494  1.00  0.00
ATOM    183  H1  G       6      36.485  34.104  66.045  1.00  0.00
ATOM    184  C2  G       6      38.037  32.858  65.883  1.00  0.00
ATOM    185  N2  G       6      37.583  32.448  64.745  1.00  0.00
ATOM    186  H21 G       6      38.241  31.954  64.159  1.00  0.00
ATOM    187  H22 G       6      36.783  32.913  64.341  1.00  0.00
ATOM    188  N3  G       6      39.226  32.308  66.285  1.00  0.00
ATOM    189  C4  G       6      39.553  32.731  67.575  1.00  0.00
ATOM    190  C3' G       6      43.794  30.336  68.127  1.00  0.00
ATOM    191  H3' G       6      44.197  29.690  68.907  1.00  0.00
ATOM    192  C2' G       6      42.985  31.448  68.758  1.00  0.00
ATOM    193  H2' G       6      42.558  31.184  69.725  1.00  0.00
ATOM    194  O2' G       6      43.755  32.580  68.831  1.00  0.00
ATOM    195 HO2' G       6      44.279  32.620  68.027  1.00  0.00
ATOM    196  O3' G       6      44.707  30.937  67.170  1.00  0.00
ATOM    197  P   U       7      46.272  30.459  67.100  1.00  0.00
ATOM    198  OP1 U       7      46.816  30.692  65.704  1.00  0.00
ATOM    199  OP2 U       7      46.216  29.099  67.653  1.00  0.00
ATOM    200  O5' U       7      47.062  31.438  68.110  1.00  0.00
ATOM    201  C5' U       7      46.805  31.311  69.534  1.00  0.00
ATOM    202  H5' U       7      47.268  30.355  69.778  1.00  0.00
ATOM    203 H5'' U       7      45.747  31.307  69.795  1.00  0.00
ATOM    204  C4' U       7      47.383  32.432  70.310  1.00  0.00
ATOM    205  H4' U       7      46.719  32.648  71.147  1.00  0.00
ATOM    206  O4' U       7      48.690  32.237  70.825  1.00  0.00
ATOM    207  C1' U       7      49.429  33.459  70.997  1.00  0.00
ATOM    208  H1' U       7      49.606  33.567  72.067  1.00  0.00
ATOM    209  N1  U       7      50.767  33.386  70.286  1.00  0.00
ATOM    210  C6  U       7      50.899  32.694  69.088  1.00  0.00
ATOM    211  H6  U       7      50.019  32.274  68.623  1.00  0.00
ATOM    212  C5  U       7      52.147  32.648  68.528  1.00  0.00
ATOM    213  H5  U       7      52.317  32.010  67.673  1.00  0.00
ATOM    214  C4  U       7      53.292  33.291  69.090  1.00  0.00
ATOM    215  O4  U       7      54.476  33.129  68.701  1.00  0.00
ATOM    216  N3  U       7      53.034  34.116  70.145  1.00  0.00
ATOM    217  H3  U       7      53.737  34.794  70.398  1.00  0.00
ATOM    218  C2  U       7      51.806  34.140  70.802  1.00  0.00
ATOM    219  O2  U       7      51.692  34.925  71.718  1.00  0.00
ATOM    220  C3' U       7      47.447  33.814  69.663  1.00  0.00
ATOM    221  H3' U       7      47.848  33.800  68.650  1.00  0.00
ATOM    222  C2' U       7      48.460  34.524  70.477  1.00  0.00
ATOM    223  H2' U       7      49.073  35.200  69.882  1.00  0.00
ATOM    224  O2' U       7      47.839  35.124  71.570  1.00  0.00
ATOM    225 HO2' U       7      47.025  35.515  71.244  1.00  0.00
ATOM    226  O3' U       7      46.211  34.515  69.467  1.00  0.00
ATOM    227  P   C       8      46.064  35.696  68.418  1.00  0.00
ATOM    228  OP1 C       8      47.420  36.204  68.071  1.00  0.00
ATOM    229  OP2 C       8      44.989  36.636  68.915  1.00  0.00
ATOM    230  O5' C       8      45.389  35.111  67.167  1.00  0.00
ATOM    231  C5' C       8      46.003  34.195  66.267  1.00  0.00
ATOM    232  H5' C       8      46.194  33.267  66.807  1.00  0.00
ATOM    233 H5'' C       8      46.930  34.587  65.848  1.00  0.00
ATOM    234  C4' C       8      45.038  33.852  65.107  1.00  0.00
ATOM    235  H4' C       8      45.373  33.091  64.403  1.00  0.00
ATOM    236  O4' C       8      43.852  33.410  65.651  1.00  0.00
ATOM    237  C1' C       8      42.687  33.877  65.054  1.00  0.00
ATOM    238  H1' C       8      42.030  33.054  64.773  1.00  0.00
ATOM    239  N1  C       8      41.828  34.768  65.936  1.00  0.00
ATOM    240  C6  C       8      42.224  35.104  67.226  1.00  0.00
ATOM    241  H6  C       8      43.164  34.841  67.687  1.00  0.00
ATOM    242  C5  C       8      41.370  35.839  68.001  1.00  0.00
ATOM    243  H5  C       8      41.658  36.041  69.022  1.00  0.00
ATOM    244  C4  C       8      40.124  36.224  67.465  1.00  0.00
ATOM    245  N4  C       8      39.344  37.057  68.095  1.00  0.00
ATOM    246  H41 C       8      38.464  37.126  67.604  1.00  0.00
ATOM    247  H42 C       8      39.426  37.269  69.079  1.00  0.00
ATOM    248  N3  C       8      39.765  36.006  66.200  1.00  0.00
ATOM    249  C2  C       8      40.646  35.308  65.411  1.00  0.00
ATOM    250  O2  C       8      40.277  35.046  64.235  1.00  0.00
ATOM    251  C3' C       8      44.585  35.106  64.348  1.00  0.00
ATOM    252  H3' C       8      44.454  35.993  64.968  1.00  0.00
ATOM    253  C2' C       8      43.213  34.654  63.800  1.00  0.00
ATOM    254  H2' C       8      42.700  35.578  63.535  1.00  0.00
ATOM    255  O2' C       8      43.374  33.724  62.732  1.00  0.00
ATOM    256 HO2' C       8      42.935  32.939  63.067  1.00  0.00
ATOM    257  O3' C       8      45.453  35.586  63.315  1.00  0.00
ATOM    258  P   C       9      45.547  37.074  62.847  1.00  0.00
ATOM    259  OP1 C       9      46.785  37.249  62.050  1.00  0.00
ATOM    260  OP2 C       9      45.358  37.943  63.960  1.00  0.00
ATOM    261  O5' C       9      44.285  37.370  61.996  1.00  0.00
ATOM    262  C5' C       9      44.164  36.961  60.669  1.00  0.00
ATOM    263  H5' C       9      44.281  35.882  60.562  1.00  0.00
ATOM    264 H5'' C       9      44.955  37.367  60.040  1.00  0.00
ATOM    265  C4' C       9      42.795  37.386  60.084  1.00  0.00
ATOM    266  H4' C       9      42.748  37.033  59.054  1.00  0.00
ATOM    267  O4' C       9      41.734  37.101  60.925  1.00  0.00
ATOM    268  C1' C       9      40.858  38.177  60.947  1.00  0.00
ATOM    269  H1' C       9      39.864  37.978  60.546  1.00  0.00
ATOM    270  N1  C       9      40.781  38.653  62.360  1.00  0.00
ATOM    271  C6  C       9      41.476  38.162  63.423  1.00  0.00
ATOM    272  H6  C       9      42.220  37.392  63.277  1.00  0.00
ATOM    273  C5  C       9      41.245  38.623  64.694  1.00  0.00
ATOM    274  H5  C       9      41.804  38.201  65.517  1.00  0.00
ATOM    275  C4  C       9      40.131  39.504  64.937  1.00  0.00
ATOM    276  N4  C       9      39.847  39.926  66.128  1.00  0.00
ATOM    277  H41 C       9      39.072  40.563  66.241  1.00  0.00
ATOM    278  H42 C       9      40.267  39.415  66.892  1.00  0.00
ATOM    279  N3  C       9      39.432  40.014  63.936  1.00  0.00
ATOM    280  C2  C       9      39.771  39.592  62.696  1.00  0.00
ATOM    281  O2  C       9      39.026  40.033  61.821  1.00  0.00
ATOM    282  C3' C       9      42.881  38.965  59.989  1.00  0.00
ATOM    283  H3' C       9      43.344  39.363  60.891  1.00  0.00
ATOM    284  C2' C       9      41.363  39.228  60.031  1.00  0.00
ATOM    285  H2' C       9      41.206  40.215  60.465  1.00  0.00
ATOM    286  O2' C       9      40.581  39.009  58.842  1.00  0.00
ATOM    287 HO2' C       9      41.013  38.355  58.288  1.00  0.00
ATOM    288  O3' C       9      43.665  39.335  58.900  1.00  0.00
ATOM    289  P   G      10      44.112  40.849  58.698  1.00  0.00
ATOM    290  OP1 G      10      45.045  40.938  57.527  1.00  0.00
ATOM    291  OP2 G      10      44.607  41.355  60.014  1.00  0.00
ATOM    292  O5' G      10      42.806  41.658  58.323  1.00  0.00
ATOM    293  C5' G      10      42.360  41.774  56.928  1.00  0.00
ATOM    294  H5' G      10      42.119  40.789  56.529  1.00  0.00
ATOM    295 H5'' G      10      43.082  42.191  56.225  1.00  0.00
ATOM    296  C4' G      10      41.051  42.617  56.741  1.00  0.00
ATOM    297  H4' G      10      40.576  42.437  55.777  1.00  0.00
ATOM    298  O4' G      10      40.005  42.457  57.710  1.00  0.00
ATOM    299  C1' G      10      39.443  43.693  58.221  1.00  0.00
ATOM    300  H1' G      10      38.353  43.691  58.213  1.00  0.00
ATOM    301  N9  G      10      40.014  44.015  59.539  1.00  0.00
ATOM    302  C8  G      10      40.913  43.270  60.312  1.00  0.00
ATOM    303  H8  G      10      41.133  42.280  59.940  1.00  0.00
ATOM    304  N7  G      10      41.166  43.681  61.516  1.00  0.00
ATOM    305  C5  G      10      40.469  44.895  61.523  1.00  0.00
ATOM    306  C6  G      10      40.472  45.982  62.493  1.00  0.00
ATOM    307  O6  G      10      41.050  46.104  63.513  1.00  0.00
ATOM    308  N1  G      10      39.674  47.056  62.189  1.00  0.00
ATOM    309  H1  G      10      39.519  47.703  62.949  1.00  0.00
ATOM    310  C2  G      10      38.941  47.101  61.029  1.00  0.00
ATOM    311  N2  G      10      38.182  48.119  60.906  1.00  0.00
ATOM    312  H21 G      10      38.246  48.901  61.542  1.00  0.00
ATOM    313  H22 G      10      37.331  48.093  60.363  1.00  0.00
ATOM    314  N3  G      10      38.869  46.081  60.123  1.00  0.00
ATOM    315  C4  G      10      39.697  45.044  60.427  1.00  0.00
ATOM    316  C3' G      10      41.345  44.149  56.821  1.00  0.00
ATOM    317  H3' G      10      42.105  44.346  57.578  1.00  0.00
ATOM    318  C2' G      10      39.980  44.673  57.139  1.00  0.00
ATOM    319  H2' G      10      39.968  45.663  57.596  1.00  0.00
ATOM    320  O2' G      10      39.105  44.647  56.035  1.00  0.00
ATOM    321 HO2' G      10      39.679  44.847  55.292  1.00  0.00
ATOM    322  O3' G      10      41.857  44.497  55.539  1.00  0.00
ATOM    323  P   G      11      43.017  45.653  55.455  1.00  0.00
ATOM    324  OP1 G      11      43.480  45.766  54.089  1.00  0.00
ATOM    325  OP2 G      11      44.029  45.271  56.465  1.00  0.00
ATOM    326  O5' G      11      42.351  46.959  55.948  1.00  0.00
ATOM    327  C5' G      11      41.345  47.619  55.183  1.00  0.00
ATOM    328  H5' G      11      40.481  46.970  55.045  1.00  0.00
ATOM    329 H5'' G      11      41.616  47.900  54.165  1.00  0.00
ATOM    330  C4' G      11      40.597  48.759  55.928  1.00  0.00
ATOM    331  H4' G      11      39.804  49.194  55.320  1.00  0.00
ATOM    332  O4' G      11      39.926  48.286  57.185  1.00  0.00
ATOM    333  C1' G      11      40.379  49.162  58.223  1.00  0.00
ATOM    334  H1' G      11      39.518  49.354  58.863  1.00  0.00
ATOM    335  N9  G      11      41.358  48.547  59.156  1.00  0.00
ATOM    336  C8  G      11      41.945  47.304  59.067  1.00  0.00
ATOM    337  H8  G      11      41.845  46.752  58.144  1.00  0.00
ATOM    338  N7  G      11      42.758  46.928  60.035  1.00  0.00
ATOM    339  C5  G      11      42.662  47.984  60.892  1.00  0.00
ATOM    340  C6  G      11      43.336  48.233  62.156  1.00  0.00
ATOM    341  O6  G      11      44.449  47.775  62.553  1.00  0.00
ATOM    342  N1  G      11      42.911  49.369  62.726  1.00  0.00
ATOM    343  H1  G      11      43.314  49.488  63.644  1.00  0.00
ATOM    344  C2  G      11      42.014  50.269  62.186  1.00  0.00
ATOM    345  N2  G      11      41.615  51.270  62.914  1.00  0.00
ATOM    346  H21 G      11      41.067  51.993  62.472  1.00  0.00
ATOM    347  H22 G      11      41.900  51.525  63.849  1.00  0.00
ATOM    348  N3  G      11      41.343  50.091  61.013  1.00  0.00
ATOM    349  C4  G      11      41.758  48.935  60.385  1.00  0.00
ATOM    350  C3' G      11      41.669  49.748  56.355  1.00  0.00
ATOM    351  H3' G      11      42.597  49.252  56.636  1.00  0.00
ATOM    352  C2' G      11      40.955  50.412  57.600  1.00  0.00
ATOM    353  H2' G      11      41.616  51.034  58.204  1.00  0.00
ATOM    354  O2' G      11      39.766  51.101  57.235  1.00  0.00
ATOM    355 HO2' G      11      39.846  51.575  56.404  1.00  0.00
ATOM    356  O3' G      11      41.986  50.630  55.358  1.00  0.00
ATOM    357  P   G      12      43.532  51.033  55.083  1.00  0.00
ATOM    358  OP1 G      12      43.583  52.022  53.948  1.00  0.00
ATOM    359  OP2 G      12      44.308  49.819  54.977  1.00  0.00
ATOM    360  O5' G      12      43.981  51.930  56.348  1.00  0.00
ATOM    361  C5' G      12      43.312  53.161  56.515  1.00  0.00
ATOM    362  H5' G      12      42.240  52.975  56.449  1.00  0.00
ATOM    363 H5'' G      12      43.537  53.843  55.695  1.00  0.00
ATOM    364  C4' G      12      43.478  53.941  57.784  1.00  0.00
ATOM    365  H4' G      12      42.874  54.842  57.674  1.00  0.00
ATOM    366  O4' G      12      42.856  53.286  58.853  1.00  0.00
ATOM    367  C1' G      12      43.487  53.570  60.044  1.00  0.00
ATOM    368  H1' G      12      42.714  53.848  60.760  1.00  0.00
ATOM    369  N9  G      12      44.280  52.363  60.553  1.00  0.00
ATOM    370  C8  G      12      44.436  51.154  59.928  1.00  0.00
ATOM    371  H8  G      12      44.247  51.033  58.871  1.00  0.00
ATOM    372  N7  G      12      45.145  50.331  60.690  1.00  0.00
ATOM    373  C5  G      12      45.343  50.966  61.855  1.00  0.00
ATOM    374  C6  G      12      46.000  50.553  63.083  1.00  0.00
ATOM    375  O6  G      12      46.514  49.510  63.347  1.00  0.00
ATOM    376  N1  G      12      46.041  51.525  64.062  1.00  0.00
ATOM    377  H1  G      12      46.423  51.412  64.990  1.00  0.00
ATOM    378  C2  G      12      45.588  52.795  63.878  1.00  0.00
ATOM    379  N2  G      12      45.759  53.572  64.888  1.00  0.00
ATOM    380  H21 G      12      45.405  54.516  64.945  1.00  0.00
ATOM    381  H22 G      12      46.355  53.284  65.651  1.00  0.00
ATOM    382  N3  G      12      44.906  53.236  62.822  1.00  0.00
ATOM    383  C4  G      12      44.868  52.258  61.810  1.00  0.00
ATOM    384  C3' G      12      44.796  54.478  58.387  1.00  0.00
ATOM    385  H3' G      12      45.485  53.633  58.415  1.00  0.00
ATOM    386  C2' G      12      44.473  54.802  59.813  1.00  0.00
ATOM    387  H2' G      12      45.309  54.823  60.512  1.00  0.00
ATOM    388  O2' G      12      43.768  55.995  60.028  1.00  0.00
ATOM    389 HO2' G      12      43.811  56.232  60.957  1.00  0.00
ATOM    390  O3' G      12      45.383  55.557  57.615  1.00  0.00
ATOM    391  P   G      13      46.831  55.909  57.815  1.00  0.00
ATOM    392  OP1 G      13      47.042  57.170  56.989  1.00  0.00
ATOM    393  OP2 G      13      47.672  54.716  57.545  1.00  0.00
ATOM    394  O5' G      13      47.031  56.294  59.337  1.00  0.00
ATOM    395  C5' G      13      46.602  57.449  59.956  1.00  0.00
ATOM    396  H5' G      13      45.519  57.505  59.846  1.00  0.00
ATOM    397 H5'' G      13      46.889  58.348  59.412  1.00  0.00
ATOM    398  C4' G      13      47.076  57.529  61.425  1.00  0.00
ATOM    399  H4' G      13      46.590  58.356  61.942  1.00  0.00
ATOM    400  O4' G      13      46.656  56.386  62.139  1.00  0.00
ATOM    401  C1' G      13      47.574  56.013  63.062  1.00  0.00
ATOM    402  H1' G      13      47.068  55.817  64.007  1.00  0.00
ATOM    403  N9  G      13      48.203  54.731  62.689  1.00  0.00
ATOM    404  C8  G      13      47.978  53.881  61.676  1.00  0.00
ATOM    405  H8  G      13      47.282  54.012  60.860  1.00  0.00
ATOM    406  N7  G      13      48.391  52.674  61.800  1.00  0.00
ATOM    407  C5  G      13      49.011  52.647  63.010  1.00  0.00
ATOM    408  C6  G      13      49.628  51.629  63.792  1.00  0.00
ATOM    409  O6  G      13      49.620  50.447  63.575  1.00  0.00
ATOM    410  N1  G      13      50.315  52.097  64.871  1.00  0.00
ATOM    411  H1  G      13      50.702  51.481  65.571  1.00  0.00
ATOM    412  C2  G      13      50.156  53.340  65.317  1.00  0.00
ATOM    413  N2  G      13      50.921  53.691  66.286  1.00  0.00
ATOM    414  H21 G      13      51.058  54.675  66.469  1.00  0.00
ATOM    415  H22 G      13      51.621  53.075  66.673  1.00  0.00
ATOM    416  N3  G      13      49.384  54.294  64.806  1.00  0.00
ATOM    417  C4  G      13      48.933  53.929  63.587  1.00  0.00
ATOM    418  C3' G      13      48.544  57.547  61.691  1.00  0.00
ATOM    419  H3' G      13      49.101  56.895  61.018  1.00  0.00
ATOM    420  C2' G      13      48.630  57.078  63.152  1.00  0.00
ATOM    421  H2' G      13      49.652  56.729  63.295  1.00  0.00
ATOM    422  O2' G      13      48.217  58.011  64.162  1.00  0.00
ATOM    423 HO2' G      13      48.975  58.173  64.729  1.00  0.00
ATOM    424  O3' G      13      49.094  58.834  61.553  1.00  0.00
ATOM    425  P   U      14      50.402  59.157  60.671  1.00  0.00
ATOM    426  OP1 U      14      50.775  60.595  60.496  1.00  0.00
ATOM    427  OP2 U      14      50.297  58.368  59.394  1.00  0.00
ATOM    428  O5' U      14      51.590  58.403  61.432  1.00  0.00
ATOM    429  C5' U      14      52.293  58.967  62.601  1.00  0.00
ATOM    430  H5' U      14      51.476  59.358  63.208  1.00  0.00
ATOM    431 H5'' U      14      52.936  59.815  62.364  1.00  0.00
ATOM    432  C4' U      14      53.142  57.988  63.425  1.00  0.00
ATOM    433  H4' U      14      53.566  58.509  64.284  1.00  0.00
ATOM    434  O4' U      14      52.496  56.852  63.830  1.00  0.00
ATOM    435  C1' U      14      53.429  55.743  64.101  1.00  0.00
ATOM    436  H1' U      14      53.384  55.575  65.177  1.00  0.00
ATOM    437  N1  U      14      52.864  54.512  63.414  1.00  0.00
ATOM    438  C6  U      14      52.116  54.668  62.243  1.00  0.00
ATOM    439  H6  U      14      51.725  55.627  61.937  1.00  0.00
ATOM    440  C5  U      14      51.831  53.556  61.487  1.00  0.00
ATOM    441  H5  U      14      51.173  53.709  60.645  1.00  0.00
ATOM    442  C4  U      14      52.249  52.234  61.944  1.00  0.00
ATOM    443  O4  U      14      51.890  51.190  61.381  1.00  0.00
ATOM    444  N3  U      14      52.888  52.200  63.130  1.00  0.00
ATOM    445  H3  U      14      53.160  51.319  63.541  1.00  0.00
ATOM    446  C2  U      14      53.246  53.295  63.875  1.00  0.00
ATOM    447  O2  U      14      53.838  53.173  64.936  1.00  0.00
ATOM    448  C3' U      14      54.341  57.388  62.656  1.00  0.00
ATOM    449  H3' U      14      53.987  56.862  61.769  1.00  0.00
ATOM    450  C2' U      14      54.810  56.245  63.575  1.00  0.00
ATOM    451  H2' U      14      55.298  55.521  62.923  1.00  0.00
ATOM    452  O2' U      14      55.598  56.700  64.653  1.00  0.00
ATOM    453 HO2' U      14      56.532  56.515  64.526  1.00  0.00
ATOM    454  O3' U      14      55.392  58.309  62.325  1.00  0.00
ATOM    455  P   U      15      56.462  58.020  61.175  1.00  0.00
ATOM    456  OP1 U      15      57.255  59.214  61.165  1.00  0.00
ATOM    457  OP2 U      15      55.709  57.633  59.970  1.00  0.00
ATOM    458  O5' U      15      57.308  56.803  61.744  1.00  0.00
ATOM    459  C5' U      15      58.314  57.131  62.653  1.00  0.00
ATOM    460  H5' U      15      58.020  57.824  63.442  1.00  0.00
ATOM    461 H5'' U      15      59.084  57.652  62.084  1.00  0.00
ATOM    462  C4' U      15      58.903  55.883  63.393  1.00  0.00
ATOM    463  H4' U      15      59.540  56.231  64.205  1.00  0.00
ATOM    464  O4' U      15      57.894  54.961  63.900  1.00  0.00
ATOM    465  C1' U      15      58.468  53.663  63.748  1.00  0.00
ATOM    466  H1' U      15      58.484  53.256  64.759  1.00  0.00
ATOM    467  N1  U      15      57.664  52.795  62.851  1.00  0.00
ATOM    468  C6  U      15      56.810  53.376  61.964  1.00  0.00
ATOM    469  H6  U      15      56.796  54.451  61.860  1.00  0.00
ATOM    470  C5  U      15      55.872  52.661  61.332  1.00  0.00
ATOM    471  H5  U      15      55.237  53.162  60.616  1.00  0.00
ATOM    472  C4  U      15      55.875  51.272  61.327  1.00  0.00
ATOM    473  O4  U      15      55.174  50.531  60.723  1.00  0.00
ATOM    474  N3  U      15      56.839  50.727  62.132  1.00  0.00
ATOM    475  H3  U      15      56.783  49.723  62.228  1.00  0.00
ATOM    476  C2  U      15      57.687  51.383  62.989  1.00  0.00
ATOM    477  O2  U      15      58.297  50.689  63.799  1.00  0.00
ATOM    478  C3' U      15      59.835  55.041  62.504  1.00  0.00
ATOM    479  H3' U      15      59.249  54.920  61.592  1.00  0.00
ATOM    480  C2' U      15      59.947  53.739  63.267  1.00  0.00
ATOM    481  H2' U      15      60.171  52.780  62.800  1.00  0.00
ATOM    482  O2' U      15      60.619  53.905  64.558  1.00  0.00
ATOM    483 HO2' U      15      60.813  53.077  65.003  1.00  0.00
ATOM    484  O3' U      15      61.162  55.546  62.258  1.00  0.00
ATOM    485  P   C      16      62.196  54.850  61.234  1.00  0.00
ATOM    486  OP1 C      16      63.429  55.546  61.423  1.00  0.00
ATOM    487  OP2 C      16      61.607  54.810  59.922  1.00  0.00
ATOM    488  O5' C      16      62.370  53.309  61.643  1.00  0.00
ATOM    489  C5' C      16      63.233  52.851  62.592  1.00  0.00
ATOM    490  H5' C      16      63.043  53.371  63.531  1.00  0.00
ATOM    491 H5'' C      16      64.227  53.167  62.278  1.00  0.00
ATOM    492  C4' C      16      63.162  51.384  62.906  1.00  0.00
ATOM    493  H4' C      16      63.796  51.070  63.735  1.00  0.00
ATOM    494  O4' C      16      61.820  50.839  63.082  1.00  0.00
ATOM    495  C1' C      16      61.674  49.572  62.416  1.00  0.00
ATOM    496  H1' C      16      61.258  48.905  63.171  1.00  0.00
ATOM    497  N1  C      16      60.733  49.659  61.228  1.00  0.00
ATOM    498  C6  C      16      60.242  50.823  60.806  1.00  0.00
ATOM    499  H6  C      16      60.696  51.790  60.968  1.00  0.00
ATOM    500  C5  C      16      59.228  50.819  59.882  1.00  0.00
ATOM    501  H5  C      16      58.808  51.691  59.403  1.00  0.00
ATOM    502  C4  C      16      58.683  49.512  59.524  1.00  0.00
ATOM    503  N4  C      16      57.686  49.404  58.695  1.00  0.00
ATOM    504  H41 C      16      57.124  50.194  58.411  1.00  0.00
ATOM    505  H42 C      16      57.422  48.457  58.465  1.00  0.00
ATOM    506  N3  C      16      59.205  48.412  59.843  1.00  0.00
ATOM    507  C2  C      16      60.266  48.460  60.699  1.00  0.00
ATOM    508  O2  C      16      60.814  47.374  61.029  1.00  0.00
ATOM    509  C3' C      16      63.617  50.618  61.695  1.00  0.00
ATOM    510  H3' C      16      63.085  51.018  60.832  1.00  0.00
ATOM    511  C2' C      16      63.106  49.197  61.973  1.00  0.00
ATOM    512  H2' C      16      63.022  48.599  61.065  1.00  0.00
ATOM    513  O2' C      16      63.889  48.624  63.010  1.00  0.00
ATOM    514 HO2' C      16      64.735  48.361  62.640  1.00  0.00
ATOM    515  O3' C      16      64.998  50.616  61.400  1.00  0.00
ATOM    516  P   U      17      65.560  50.947  59.987  1.00  0.00
ATOM    517  OP1 U      17      66.990  51.398  60.044  1.00  0.00
ATOM    518  OP2 U      17      64.615  51.709  59.147  1.00  0.00
ATOM    519  O5' U      17      65.609  49.532  59.393  1.00  0.00
ATOM    520  C5' U      17      66.418  48.474  59.949  1.00  0.00
ATOM    521  H5' U      17      66.468  48.626  61.028  1.00  0.00
ATOM    522 H5'' U      17      67.424  48.631  59.560  1.00  0.00
ATOM    523  C4' U      17      65.945  47.078  59.600  1.00  0.00
ATOM    524  H4' U      17      66.522  46.368  60.192  1.00  0.00
ATOM    525  O4' U      17      64.569  46.901  59.956  1.00  0.00
ATOM    526  C1' U      17      63.983  45.998  58.965  1.00  0.00
ATOM    527  H1' U      17      63.582  45.134  59.495  1.00  0.00
ATOM    528  N1  U      17      62.873  46.769  58.201  1.00  0.00
ATOM    529  C6  U      17      62.743  48.143  58.227  1.00  0.00
ATOM    530  H6  U      17      63.512  48.823  58.562  1.00  0.00
ATOM    531  C5  U      17      61.655  48.739  57.678  1.00  0.00
ATOM    532  H5  U      17      61.483  49.782  57.898  1.00  0.00
ATOM    533  C4  U      17      60.611  47.938  56.942  1.00  0.00
ATOM    534  O4  U      17      59.609  48.442  56.408  1.00  0.00
ATOM    535  N3  U      17      60.893  46.593  56.900  1.00  0.00
ATOM    536  H3  U      17      60.325  45.965  56.350  1.00  0.00
ATOM    537  C2  U      17      61.956  45.932  57.492  1.00  0.00
ATOM    538  O2  U      17      62.106  44.683  57.439  1.00  0.00
ATOM    539  C3' U      17      66.081  46.718  58.181  1.00  0.00
ATOM    540  H3' U      17      65.682  47.544  57.591  1.00  0.00
ATOM    541  C2' U      17      65.112  45.513  58.043  1.00  0.00
ATOM    542  H2' U      17      64.846  45.332  57.001  1.00  0.00
ATOM    543  O2' U      17      65.528  44.245  58.550  1.00  0.00
ATOM    544 HO2' U      17      66.451  44.123  58.317  1.00  0.00
ATOM    545  O3' U      17      67.454  46.481  57.796  1.00  0.00
ATOM    546  P   A      18      68.012  47.057  56.446  1.00  0.00
ATOM    547  OP1 A      18      69.480  46.791  56.354  1.00  0.00
ATOM    548  OP2 A      18      67.503  48.431  56.170  1.00  0.00
ATOM    549  O5' A      18      67.236  46.148  55.419  1.00  0.00
ATOM    550  C5' A      18      67.360  44.756  55.383  1.00  0.00
ATOM    551  H5' A      18      67.114  44.188  56.280  1.00  0.00
ATOM    552 H5'' A      18      68.413  44.587  55.157  1.00  0.00
ATOM    553  C4' A      18      66.492  44.092  54.322  1.00  0.00
ATOM    554  H4' A      18      66.802  43.047  54.342  1.00  0.00
ATOM    555  O4' A      18      65.150  44.261  54.815  1.00  0.00
ATOM    556  C1' A      18      64.254  44.326  53.700  1.00  0.00
ATOM    557  H1' A      18      63.537  43.509  53.766  1.00  0.00
ATOM    558  N9  A      18      63.465  45.541  53.822  1.00  0.00
ATOM    559  C8  A      18      63.828  46.773  54.343  1.00  0.00
ATOM    560  H8  A      18      64.718  47.103  54.858  1.00  0.00
ATOM    561  N7  A      18      62.848  47.623  54.326  1.00  0.00
ATOM    562  C5  A      18      61.826  46.898  53.653  1.00  0.00
ATOM    563  C6  A      18      60.477  47.118  53.290  1.00  0.00
ATOM    564  N6  A      18      59.731  48.163  53.603  1.00  0.00
ATOM    565  H61 A      18      60.148  48.825  54.241  1.00  0.00
ATOM    566  H62 A      18      58.747  48.143  53.378  1.00  0.00
ATOM    567  N1  A      18      59.776  46.172  52.710  1.00  0.00
ATOM    568  C2  A      18      60.315  45.034  52.376  1.00  0.00
ATOM    569  H2  A      18      59.639  44.347  51.890  1.00  0.00
ATOM    570  N3  A      18      61.577  44.709  52.565  1.00  0.00
ATOM    571  C4  A      18      62.240  45.650  53.253  1.00  0.00
ATOM    572  C3' A      18      66.576  44.693  52.898  1.00  0.00
ATOM    573  H3' A      18      66.593  45.776  53.016  1.00  0.00
ATOM    574  C2' A      18      65.142  44.289  52.391  1.00  0.00
ATOM    575  H2' A      18      64.826  45.062  51.690  1.00  0.00
ATOM    576  O2' A      18      64.953  42.956  51.976  1.00  0.00
ATOM    577 HO2' A      18      65.700  42.430  52.272  1.00  0.00
ATOM    578  O3' A      18      67.685  44.135  52.135  1.00  0.00
ATOM    579  P   U      19      67.905  44.689  50.662  1.00  0.00
ATOM    580  OP1 U      19      68.940  43.816  50.206  1.00  0.00
ATOM    581  OP2 U      19      68.228  46.080  51.025  1.00  0.00
ATOM    582  O5' U      19      66.733  44.656  49.624  1.00  0.00
ATOM    583  C5' U      19      66.504  43.585  48.737  1.00  0.00
ATOM    584  H5' U      19      66.301  42.756  49.415  1.00  0.00
ATOM    585 H5'' U      19      67.416  43.361  48.184  1.00  0.00
ATOM    586  C4' U      19      65.295  43.810  47.847  1.00  0.00
ATOM    587  H4' U      19      65.153  42.965  47.174  1.00  0.00
ATOM    588  O4' U      19      64.142  44.042  48.638  1.00  0.00
ATOM    589  C1' U      19      63.229  44.835  47.836  1.00  0.00
ATOM    590  H1' U      19      62.348  44.213  47.680  1.00  0.00
ATOM    591  N1  U      19      62.751  46.016  48.626  1.00  0.00
ATOM    592  C6  U      19      63.596  46.754  49.354  1.00  0.00
ATOM    593  H6  U      19      64.614  46.420  49.491  1.00  0.00
ATOM    594  C5  U      19      63.259  47.882  49.973  1.00  0.00
ATOM    595  H5  U      19      63.949  48.416  50.609  1.00  0.00
ATOM    596  C4  U      19      61.877  48.266  49.990  1.00  0.00
ATOM    597  O4  U      19      61.428  49.150  50.637  1.00  0.00
ATOM    598  N3  U      19      61.049  47.441  49.328  1.00  0.00
ATOM    599  H3  U      19      60.133  47.844  49.197  1.00  0.00
ATOM    600  C2  U      19      61.450  46.430  48.543  1.00  0.00
ATOM    601  O2  U      19      60.705  45.829  47.743  1.00  0.00
ATOM    602  C3' U      19      65.411  45.063  46.951  1.00  0.00
ATOM    603  H3' U      19      65.679  45.968  47.497  1.00  0.00
ATOM    604  C2' U      19      63.912  45.104  46.520  1.00  0.00
ATOM    605  H2' U      19      63.559  46.054  46.117  1.00  0.00
ATOM    606  O2' U      19      63.509  44.129  45.604  1.00  0.00
ATOM    607 HO2' U      19      63.972  44.293  44.779  1.00  0.00
ATOM    608  O3' U      19      66.337  44.882  45.876  1.00  0.00
ATOM    609  P   U      20      66.445  46.017  44.735  1.00  0.00
ATOM    610  OP1 U      20      65.583  47.205  45.084  1.00  0.00
ATOM    611  OP2 U      20      66.076  45.388  43.434  1.00  0.00
ATOM    612  O5' U      20      67.984  46.425  44.763  1.00  0.00
ATOM    613  C5' U      20      68.368  47.654  45.428  1.00  0.00
ATOM    614  H5' U      20      67.939  47.868  46.407  1.00  0.00
ATOM    615 H5'' U      20      68.011  48.505  44.847  1.00  0.00
ATOM    616  C4' U      20      69.853  47.527  45.580  1.00  0.00
ATOM    617  H4' U      20      70.107  48.525  45.937  1.00  0.00
ATOM    618  O4' U      20      70.224  46.670  46.580  1.00  0.00
ATOM    619  C1' U      20      71.277  45.838  46.087  1.00  0.00
ATOM    620  H1' U      20      72.216  46.305  46.384  1.00  0.00
ATOM    621  N1  U      20      71.231  44.403  46.637  1.00  0.00
ATOM    622  C6  U      20      70.090  43.619  46.532  1.00  0.00
ATOM    623  H6  U      20      69.209  44.041  46.071  1.00  0.00
ATOM    624  C5  U      20      70.107  42.302  46.908  1.00  0.00
ATOM    625  H5  U      20      69.264  41.628  46.876  1.00  0.00
ATOM    626  C4  U      20      71.212  41.728  47.619  1.00  0.00
ATOM    627  O4  U      20      71.370  40.557  47.994  1.00  0.00
ATOM    628  N3  U      20      72.285  42.571  47.691  1.00  0.00
ATOM    629  H3  U      20      73.139  42.051  47.836  1.00  0.00
ATOM    630  C2  U      20      72.419  43.863  47.219  1.00  0.00
ATOM    631  O2  U      20      73.481  44.509  47.246  1.00  0.00
ATOM    632  C3' U      20      70.690  47.219  44.323  1.00  0.00
ATOM    633  H3' U      20      70.169  47.342  43.373  1.00  0.00
ATOM    634  C2' U      20      71.163  45.792  44.576  1.00  0.00
ATOM    635  H2' U      20      70.357  45.096  44.341  1.00  0.00
ATOM    636  O2' U      20      72.263  45.436  43.782  1.00  0.00
ATOM    637 HO2' U      20      72.706  46.173  43.356  1.00  0.00
ATOM    638  O3' U      20      71.882  48.138  44.368  1.00  0.00
ATOM    639  P   G      21      72.521  48.625  43.046  1.00  0.00
ATOM    640  OP1 G      21      72.839  47.547  42.132  1.00  0.00
ATOM    641  OP2 G      21      73.595  49.541  43.471  1.00  0.00
ATOM    642  O5' G      21      71.475  49.591  42.275  1.00  0.00
ATOM    643  C5' G      21      71.295  50.974  42.690  1.00  0.00
ATOM    644  H5' G      21      72.170  51.395  43.186  1.00  0.00
ATOM    645 H5'' G      21      70.477  50.964  43.410  1.00  0.00
ATOM    646  C4' G      21      70.836  51.665  41.397  1.00  0.00
ATOM    647  H4' G      21      69.919  51.141  41.129  1.00  0.00
ATOM    648  O4' G      21      70.551  53.064  41.696  1.00  0.00
ATOM    649  C1' G      21      70.593  53.736  40.478  1.00  0.00
ATOM    650  H1' G      21      69.625  53.557  40.012  1.00  0.00
ATOM    651  N9  G      21      70.845  55.169  40.549  1.00  0.00
ATOM    652  C8  G      21      72.049  55.806  40.833  1.00  0.00
ATOM    653  H8  G      21      72.913  55.290  41.226  1.00  0.00
ATOM    654  N7  G      21      72.035  57.047  40.725  1.00  0.00
ATOM    655  C5  G      21      70.790  57.268  40.050  1.00  0.00
ATOM    656  C6  G      21      70.260  58.462  39.493  1.00  0.00
ATOM    657  O6  G      21      70.632  59.613  39.532  1.00  0.00
ATOM    658  N1  G      21      69.078  58.323  38.858  1.00  0.00
ATOM    659  H1  G      21      68.619  59.132  38.465  1.00  0.00
ATOM    660  C2  G      21      68.475  57.126  38.786  1.00  0.00
ATOM    661  N2  G      21      67.378  57.186  38.046  1.00  0.00
ATOM    662  H21 G      21      66.986  58.106  37.901  1.00  0.00
ATOM    663  H22 G      21      66.810  56.351  38.031  1.00  0.00
ATOM    664  N3  G      21      68.880  55.960  39.340  1.00  0.00
ATOM    665  C4  G      21      70.120  56.090  39.930  1.00  0.00
ATOM    666  C3' G      21      71.795  51.708  40.277  1.00  0.00
ATOM    667  H3' G      21      72.786  51.797  40.724  1.00  0.00
ATOM    668  C2' G      21      71.580  53.008  39.594  1.00  0.00
ATOM    669  H2' G      21      72.466  53.604  39.377  1.00  0.00
ATOM    670  O2' G      21      70.929  52.936  38.367  1.00  0.00
ATOM    671 HO2' G      21      71.575  52.518  37.792  1.00  0.00
ATOM    672  O3' G      21      71.711  50.486  39.426  1.00  0.00
ATOM    673  P   U      22      72.913  50.025  38.593  1.00  0.00
ATOM    674  OP1 U      22      72.492  48.934  37.660  1.00  0.00
ATOM    675  OP2 U      22      73.955  49.662  39.571  1.00  0.00
ATOM    676  O5' U      22      73.432  51.191  37.659  1.00  0.00
ATOM    677  C5' U      22      72.907  51.463  36.333  1.00  0.00
ATOM    678  H5' U      22      71.841  51.275  36.201  1.00  0.00
ATOM    679 H5'' U      22      73.380  50.787  35.622  1.00  0.00
ATOM    680  C4' U      22      73.216  52.898  35.874  1.00  0.00
ATOM    681  H4' U      22      72.755  53.131  34.914  1.00  0.00
ATOM    682  O4' U      22      72.857  53.893  36.862  1.00  0.00
ATOM    683  C1' U      22      73.643  55.052  36.638  1.00  0.00
ATOM    684  H1' U      22      73.123  55.788  36.024  1.00  0.00
ATOM    685  N1  U      22      73.980  55.747  37.851  1.00  0.00
ATOM    686  C6  U      22      74.659  55.105  38.884  1.00  0.00
ATOM    687  H6  U      22      74.870  54.047  38.831  1.00  0.00
ATOM    688  C5  U      22      75.294  55.822  39.806  1.00  0.00
ATOM    689  H5  U      22      75.927  55.322  40.523  1.00  0.00
ATOM    690  C4  U      22      75.340  57.239  39.865  1.00  0.00
ATOM    691  O4  U      22      75.933  57.925  40.641  1.00  0.00
ATOM    692  N3  U      22      74.604  57.818  38.892  1.00  0.00
ATOM    693  H3  U      22      74.469  58.817  38.943  1.00  0.00
ATOM    694  C2  U      22      73.905  57.137  37.872  1.00  0.00
ATOM    695  O2  U      22      73.089  57.751  37.187  1.00  0.00
ATOM    696  C3' U      22      74.742  53.012  35.822  1.00  0.00
ATOM    697  H3' U      22      75.110  52.619  36.769  1.00  0.00
ATOM    698  C2' U      22      74.833  54.517  35.930  1.00  0.00
ATOM    699  H2' U      22      75.733  54.771  36.491  1.00  0.00
ATOM    700  O2' U      22      74.859  55.152  34.709  1.00  0.00
ATOM    701 HO2' U      22      74.117  54.805  34.208  1.00  0.00
ATOM    702  O3' U      22      75.464  52.505  34.764  1.00  0.00
ATOM    703  P   A      23      77.034  52.321  34.814  1.00  0.00
ATOM    704  OP1 A      23      77.518  52.775  36.093  1.00  0.00
ATOM    705  OP2 A      23      77.631  52.948  33.627  1.00  0.00
ATOM    706  O5' A      23      77.241  50.711  34.723  1.00  0.00
ATOM    707  C5' A      23      76.633  49.834  33.752  1.00  0.00
ATOM    708  H5' A      23      76.595  50.368  32.803  1.00  0.00
ATOM    709 H5'' A      23      75.636  49.520  34.061  1.00  0.00
ATOM    710  C4' A      23      77.517  48.614  33.547  1.00  0.00
ATOM    711  H4' A      23      76.999  47.952  32.853  1.00  0.00
ATOM    712  O4' A      23      78.759  49.023  32.941  1.00  0.00
ATOM    713  C1' A      23      79.911  48.232  33.358  1.00  0.00
ATOM    714  H1' A      23      80.383  47.836  32.459  1.00  0.00
ATOM    715  N9  A      23      80.805  49.060  34.234  1.00  0.00
ATOM    716  C8  A      23      80.776  50.418  34.509  1.00  0.00
ATOM    717  H8  A      23      80.021  51.127  34.205  1.00  0.00
ATOM    718  N7  A      23      81.714  50.751  35.371  1.00  0.00
ATOM    719  C5  A      23      82.520  49.630  35.442  1.00  0.00
ATOM    720  C6  A      23      83.717  49.327  36.120  1.00  0.00
ATOM    721  N6  A      23      84.353  50.151  36.925  1.00  0.00
ATOM    722  H61 A      23      85.314  49.880  37.074  1.00  0.00
ATOM    723  H62 A      23      84.199  51.147  36.989  1.00  0.00
ATOM    724  N1  A      23      84.226  48.072  36.124  1.00  0.00
ATOM    725  C2  A      23      83.554  47.212  35.362  1.00  0.00
ATOM    726  H2  A      23      84.012  46.234  35.368  1.00  0.00
ATOM    727  N3  A      23      82.421  47.294  34.686  1.00  0.00
ATOM    728  C4  A      23      81.971  48.589  34.778  1.00  0.00
ATOM    729  C3' A      23      78.061  47.822  34.673  1.00  0.00
ATOM    730  H3' A      23      78.293  48.441  35.539  1.00  0.00
ATOM    731  C2' A      23      79.290  47.097  34.149  1.00  0.00
ATOM    732  H2' A      23      79.831  46.758  35.032  1.00  0.00
ATOM    733  O2' A      23      78.895  45.944  33.341  1.00  0.00
ATOM    734 HO2' A      23      78.232  45.416  33.792  1.00  0.00
ATOM    735  O3' A      23      77.213  46.776  35.131  1.00  0.00
ATOM    736  P   A      24      76.548  46.909  36.558  1.00  0.00
ATOM    737  OP1 A      24      75.667  45.794  36.924  1.00  0.00
ATOM    738  OP2 A      24      75.990  48.282  36.588  1.00  0.00
ATOM    739  O5' A      24      77.786  46.932  37.640  1.00  0.00
ATOM    740  C5' A      24      78.645  45.848  37.766  1.00  0.00
ATOM    741  H5' A      24      78.874  45.535  36.748  1.00  0.00
ATOM    742 H5'' A      24      78.200  45.027  38.330  1.00  0.00
ATOM    743  C4' A      24      80.181  46.140  38.189  1.00  0.00
ATOM    744  H4' A      24      80.756  45.231  38.012  1.00  0.00
ATOM    745  O4' A      24      80.763  47.185  37.453  1.00  0.00
ATOM    746  C1' A      24      81.620  47.935  38.332  1.00  0.00
ATOM    747  H1' A      24      82.658  48.009  38.005  1.00  0.00
ATOM    748  N9  A      24      81.159  49.279  38.600  1.00  0.00
ATOM    749  C8  A      24      79.993  49.787  38.033  1.00  0.00
ATOM    750  H8  A      24      79.344  49.145  37.456  1.00  0.00
ATOM    751  N7  A      24      79.870  51.042  38.189  1.00  0.00
ATOM    752  C5  A      24      80.966  51.366  39.036  1.00  0.00
ATOM    753  C6  A      24      81.470  52.554  39.606  1.00  0.00
ATOM    754  N6  A      24      81.013  53.804  39.451  1.00  0.00
ATOM    755  H61 A      24      81.542  54.595  39.789  1.00  0.00
ATOM    756  H62 A      24      80.346  54.061  38.737  1.00  0.00
ATOM    757  N1  A      24      82.474  52.475  40.480  1.00  0.00
ATOM    758  C2  A      24      83.126  51.334  40.690  1.00  0.00
ATOM    759  H2  A      24      84.042  51.446  41.251  1.00  0.00
ATOM    760  N3  A      24      82.803  50.175  40.222  1.00  0.00
ATOM    761  C4  A      24      81.691  50.267  39.393  1.00  0.00
ATOM    762  C3' A      24      80.215  46.521  39.626  1.00  0.00
ATOM    763  H3' A      24      79.417  47.222  39.867  1.00  0.00
ATOM    764  C2' A      24      81.606  47.170  39.634  1.00  0.00
ATOM    765  H2' A      24      81.657  47.844  40.490  1.00  0.00
ATOM    766  O2' A      24      82.530  46.131  39.862  1.00  0.00
ATOM    767 HO2' A      24      82.065  45.341  40.148  1.00  0.00
ATOM    768  O3' A      24      80.236  45.377  40.481  1.00  0.00
ATOM    769  P   A      25      79.448  45.277  41.908  1.00  0.00
ATOM    770  OP1 A      25      79.332  43.972  42.546  1.00  0.00
ATOM    771  OP2 A      25      78.139  46.058  41.757  1.00  0.00
ATOM    772  O5' A      25      80.340  46.279  42.760  1.00  0.00
ATOM    773  C5' A      25      81.486  45.782  43.527  1.00  0.00
ATOM    774  H5' A      25      82.130  45.235  42.838  1.00  0.00
ATOM    775 H5'' A      25      81.024  45.097  44.239  1.00  0.00
ATOM    776  C4' A      25      82.137  46.826  44.328  1.00  0.00
ATOM    777  H4' A      25      82.898  46.246  44.850  1.00  0.00
ATOM    778  O4' A      25      82.777  47.894  43.609  1.00  0.00
ATOM    779  C1' A      25      82.646  49.141  44.268  1.00  0.00
ATOM    780  H1' A      25      83.481  49.839  44.338  1.00  0.00
ATOM    781  N9  A      25      81.705  50.091  43.652  1.00  0.00
ATOM    782  C8  A      25      80.654  49.799  42.857  1.00  0.00
ATOM    783  H8  A      25      80.472  48.822  42.435  1.00  0.00
ATOM    784  N7  A      25      80.069  50.871  42.299  1.00  0.00
ATOM    785  C5  A      25      80.720  51.969  42.935  1.00  0.00
ATOM    786  C6  A      25      80.673  53.370  43.059  1.00  0.00
ATOM    787  N6  A      25      79.899  54.086  42.348  1.00  0.00
ATOM    788  H61 A      25      79.998  55.092  42.339  1.00  0.00
ATOM    789  H62 A      25      79.318  53.717  41.609  1.00  0.00
ATOM    790  N1  A      25      81.411  54.087  43.843  1.00  0.00
ATOM    791  C2  A      25      82.266  53.439  44.647  1.00  0.00
ATOM    792  H2  A      25      82.956  54.059  45.201  1.00  0.00
ATOM    793  N3  A      25      82.369  52.132  44.741  1.00  0.00
ATOM    794  C4  A      25      81.648  51.419  43.791  1.00  0.00
ATOM    795  C3' A      25      81.288  47.524  45.369  1.00  0.00
ATOM    796  H3' A      25      80.423  47.932  44.846  1.00  0.00
ATOM    797  C2' A      25      82.172  48.752  45.734  1.00  0.00
ATOM    798  H2' A      25      81.603  49.586  46.142  1.00  0.00
ATOM    799  O2' A      25      83.342  48.473  46.500  1.00  0.00
ATOM    800 HO2' A      25      83.758  47.752  46.021  1.00  0.00
ATOM    801  O3' A      25      80.977  46.675  46.374  1.00  0.00
ATOM    802  P   U      26      79.526  46.740  47.048  1.00  0.00
ATOM    803  OP1 U      26      79.418  45.787  48.163  1.00  0.00
ATOM    804  OP2 U      26      78.487  46.661  46.007  1.00  0.00
ATOM    805  O5' U      26      79.589  48.274  47.591  1.00  0.00
ATOM    806  C5' U      26      80.401  48.666  48.711  1.00  0.00
ATOM    807  H5' U      26      81.432  48.326  48.620  1.00  0.00
ATOM    808 H5'' U      26      80.056  48.255  49.659  1.00  0.00
ATOM    809  C4' U      26      80.253  50.216  48.792  1.00  0.00
ATOM    810  H4' U      26      81.006  50.672  49.434  1.00  0.00
ATOM    811  O4' U      26      80.269  50.882  47.484  1.00  0.00
ATOM    812  C1' U      26      79.725  52.146  47.645  1.00  0.00
ATOM    813  H1' U      26      80.554  52.837  47.793  1.00  0.00
ATOM    814  N1  U      26      78.910  52.576  46.458  1.00  0.00
ATOM    815  C6  U      26      78.066  51.716  45.787  1.00  0.00
ATOM    816  H6  U      26      78.062  50.675  46.075  1.00  0.00
ATOM    817  C5  U      26      77.326  52.242  44.784  1.00  0.00
ATOM    818  H5  U      26      76.719  51.597  44.167  1.00  0.00
ATOM    819  C4  U      26      77.346  53.587  44.370  1.00  0.00
ATOM    820  O4  U      26      76.773  54.064  43.332  1.00  0.00
ATOM    821  N3  U      26      78.005  54.433  45.196  1.00  0.00
ATOM    822  H3  U      26      78.256  55.384  44.964  1.00  0.00
ATOM    823  C2  U      26      78.887  53.947  46.182  1.00  0.00
ATOM    824  O2  U      26      79.561  54.806  46.804  1.00  0.00
ATOM    825  C3' U      26      78.833  50.528  49.253  1.00  0.00
ATOM    826  H3' U      26      78.183  49.978  48.572  1.00  0.00
ATOM    827  C2' U      26      78.941  52.047  48.922  1.00  0.00
ATOM    828  H2' U      26      77.919  52.416  48.845  1.00  0.00
ATOM    829  O2' U      26      79.487  52.790  50.060  1.00  0.00
ATOM    830 HO2' U      26      78.794  53.384  50.355  1.00  0.00
ATOM    831  O3' U      26      78.527  50.120  50.581  1.00  0.00
ATOM    832  P   G      27      77.050  50.141  51.225  1.00  0.00
ATOM    833  OP1 G      27      77.169  49.584  52.566  1.00  0.00
ATOM    834  OP2 G      27      76.119  49.537  50.250  1.00  0.00
ATOM    835  O5' G      27      76.836  51.698  51.312  1.00  0.00
ATOM    836  C5' G      27      77.373  52.438  52.400  1.00  0.00
ATOM    837  H5' G      27      78.428  52.191  52.516  1.00  0.00
ATOM    838 H5'' G      27      76.893  52.289  53.368  1.00  0.00
ATOM    839  C4' G      27      77.301  53.964  52.201  1.00  0.00
ATOM    840  H4' G      27      77.893  54.500  52.944  1.00  0.00
ATOM    841  O4' G      27      77.648  54.372  50.838  1.00  0.00
ATOM    842  C1' G      27      76.816  55.546  50.516  1.00  0.00
ATOM    843  H1' G      27      77.438  56.434  50.408  1.00  0.00
ATOM    844  N9  G      27      76.095  55.328  49.213  1.00  0.00
ATOM    845  C8  G      27      75.741  54.120  48.687  1.00  0.00
ATOM    846  H8  G      27      75.880  53.189  49.215  1.00  0.00
ATOM    847  N7  G      27      75.319  54.213  47.484  1.00  0.00
ATOM    848  C5  G      27      75.307  55.638  47.205  1.00  0.00
ATOM    849  C6  G      27      74.934  56.361  46.059  1.00  0.00
ATOM    850  O6  G      27      74.377  55.911  45.027  1.00  0.00
ATOM    851  N1  G      27      75.132  57.750  46.130  1.00  0.00
ATOM    852  H1  G      27      75.032  58.238  45.252  1.00  0.00
ATOM    853  C2  G      27      75.688  58.287  47.255  1.00  0.00
ATOM    854  N2  G      27      75.718  59.574  47.327  1.00  0.00
ATOM    855  H21 G      27      76.175  59.930  48.154  1.00  0.00
ATOM    856  H22 G      27      75.551  60.060  46.457  1.00  0.00
ATOM    857  N3  G      27      76.022  57.686  48.369  1.00  0.00
ATOM    858  C4  G      27      75.821  56.349  48.269  1.00  0.00
ATOM    859  C3' G      27      75.854  54.444  52.342  1.00  0.00
ATOM    860  H3' G      27      75.236  53.818  51.698  1.00  0.00
ATOM    861  C2' G      27      75.964  55.794  51.788  1.00  0.00
ATOM    862  H2' G      27      74.987  56.133  51.445  1.00  0.00
ATOM    863  O2' G      27      76.668  56.725  52.598  1.00  0.00
ATOM    864 HO2' G      27      76.236  56.534  53.434  1.00  0.00
ATOM    865  O3' G      27      75.438  54.483  53.682  1.00  0.00
ATOM    866  P   C      28      73.926  54.613  54.099  1.00  0.00
ATOM    867  OP1 C      28      73.790  54.651  55.582  1.00  0.00
ATOM    868  OP2 C      28      73.107  53.627  53.333  1.00  0.00
ATOM    869  O5' C      28      73.560  56.094  53.557  1.00  0.00
ATOM    870  C5' C      28      73.921  57.261  54.320  1.00  0.00
ATOM    871  H5' C      28      74.980  57.147  54.552  1.00  0.00
ATOM    872 H5'' C      28      73.322  57.166  55.226  1.00  0.00
ATOM    873  C4' C      28      73.749  58.545  53.529  1.00  0.00
ATOM    874  H4' C      28      74.088  59.427  54.072  1.00  0.00
ATOM    875  O4' C      28      74.355  58.618  52.290  1.00  0.00
ATOM    876  C1' C      28      73.567  59.333  51.333  1.00  0.00
ATOM    877  H1' C      28      74.001  60.261  50.961  1.00  0.00
ATOM    878  N1  C      28      72.961  58.518  50.200  1.00  0.00
ATOM    879  C6  C      28      72.780  57.146  50.295  1.00  0.00
ATOM    880  H6  C      28      72.893  56.635  51.239  1.00  0.00
ATOM    881  C5  C      28      72.520  56.443  49.151  1.00  0.00
ATOM    882  H5  C      28      72.370  55.373  49.166  1.00  0.00
ATOM    883  C4  C      28      72.317  57.221  47.987  1.00  0.00
ATOM    884  N4  C      28      71.829  56.635  46.991  1.00  0.00
ATOM    885  H41 C      28      71.741  57.183  46.148  1.00  0.00
ATOM    886  H42 C      28      72.006  55.644  46.905  1.00  0.00
ATOM    887  N3  C      28      72.328  58.530  47.902  1.00  0.00
ATOM    888  C2  C      28      72.646  59.244  49.007  1.00  0.00
ATOM    889  O2  C      28      72.737  60.464  48.944  1.00  0.00
ATOM    890  C3' C      28      72.260  58.824  53.273  1.00  0.00
ATOM    891  H3' C      28      71.732  57.947  52.897  1.00  0.00
ATOM    892  C2' C      28      72.396  59.911  52.184  1.00  0.00
ATOM    893  H2' C      28      71.545  60.152  51.546  1.00  0.00
ATOM    894  O2' C      28      72.893  61.116  52.734  1.00  0.00
ATOM    895 HO2' C      28      72.826  61.013  53.686  1.00  0.00
ATOM    896  O3' C      28      71.589  59.320  54.457  1.00  0.00
ATOM    897  P   C      29      69.986  59.382  54.603  1.00  0.00
ATOM    898  OP1 C      29      69.563  59.756  55.969  1.00  0.00
ATOM    899  OP2 C      29      69.452  58.142  54.084  1.00  0.00
ATOM    900  O5' C      29      69.356  60.443  53.646  1.00  0.00
ATOM    901  C5' C      29      69.297  61.811  53.915  1.00  0.00
ATOM    902  H5' C      29      70.197  62.355  54.200  1.00  0.00
ATOM    903 H5'' C      29      68.756  62.020  54.837  1.00  0.00
ATOM    904  C4' C      29      68.683  62.417  52.661  1.00  0.00
ATOM    905  H4' C      29      68.644  63.489  52.852  1.00  0.00
ATOM    906  O4' C      29      69.375  61.978  51.511  1.00  0.00
ATOM    907  C1' C      29      68.477  62.003  50.419  1.00  0.00
ATOM    908  H1' C      29      68.750  62.802  49.730  1.00  0.00
ATOM    909  N1  C      29      68.425  60.689  49.643  1.00  0.00
ATOM    910  C6  C      29      68.930  59.506  50.244  1.00  0.00
ATOM    911  H6  C      29      69.189  59.594  51.289  1.00  0.00
ATOM    912  C5  C      29      69.052  58.419  49.458  1.00  0.00
ATOM    913  H5  C      29      69.484  57.508  49.845  1.00  0.00
ATOM    914  C4  C      29      68.762  58.569  48.116  1.00  0.00
ATOM    915  N4  C      29      68.802  57.542  47.316  1.00  0.00
ATOM    916  H41 C      29      68.425  57.670  46.388  1.00  0.00
ATOM    917  H42 C      29      69.153  56.663  47.667  1.00  0.00
ATOM    918  N3  C      29      68.329  59.624  47.550  1.00  0.00
ATOM    919  C2  C      29      68.186  60.782  48.263  1.00  0.00
ATOM    920  O2  C      29      68.009  61.909  47.726  1.00  0.00
ATOM    921  C3' C      29      67.270  61.899  52.369  1.00  0.00
ATOM    922  H3' C      29      67.250  60.810  52.338  1.00  0.00
ATOM    923  C2' C      29      67.090  62.393  50.924  1.00  0.00
ATOM    924  H2' C      29      66.341  61.806  50.391  1.00  0.00
ATOM    925  O2' C      29      67.037  63.780  50.871  1.00  0.00
ATOM    926 HO2' C      29      66.590  64.139  51.641  1.00  0.00
ATOM    927  O3' C      29      66.360  62.538  53.211  1.00  0.00
ATOM    928  P   C      30      65.014  61.854  53.539  1.00  0.00
ATOM    929  OP1 C      30      64.344  62.704  54.495  1.00  0.00
ATOM    930  OP2 C      30      65.373  60.492  53.872  1.00  0.00
ATOM    931  O5' C      30      64.129  61.936  52.193  1.00  0.00
ATOM    932  C5' C      30      63.652  63.114  51.718  1.00  0.00
ATOM    933  H5' C      30      64.489  63.712  51.357  1.00  0.00
ATOM    934 H5'' C      30      62.978  63.645  52.390  1.00  0.00
ATOM    935  C4' C      30      62.863  62.829  50.451  1.00  0.00
ATOM    936  H4' C      30      62.194  63.660  50.223  1.00  0.00
ATOM    937  O4' C      30      63.783  62.504  49.376  1.00  0.00
ATOM    938  C1' C      30      63.073  61.721  48.442  1.00  0.00
ATOM    939  H1' C      30      62.958  62.237  47.490  1.00  0.00
ATOM    940  N1  C      30      63.741  60.423  48.186  1.00  0.00
ATOM    941  C6  C      30      64.505  59.847  49.132  1.00  0.00
ATOM    942  H6  C      30      64.753  60.315  50.073  1.00  0.00
ATOM    943  C5  C      30      65.184  58.696  48.855  1.00  0.00
ATOM    944  H5  C      30      65.838  58.234  49.580  1.00  0.00
ATOM    945  C4  C      30      64.942  58.087  47.618  1.00  0.00
ATOM    946  N4  C      30      65.594  56.992  47.353  1.00  0.00
ATOM    947  H41 C      30      65.493  56.577  46.438  1.00  0.00
ATOM    948  H42 C      30      66.361  56.668  47.926  1.00  0.00
ATOM    949  N3  C      30      64.075  58.531  46.707  1.00  0.00
ATOM    950  C2  C      30      63.429  59.686  47.003  1.00  0.00
ATOM    951  O2  C      30      62.581  60.134  46.206  1.00  0.00
ATOM    952  C3' C      30      61.843  61.707  50.440  1.00  0.00
ATOM    953  H3' C      30      62.317  60.818  50.855  1.00  0.00
ATOM    954  C2' C      30      61.635  61.445  48.940  1.00  0.00
ATOM    955  H2' C      30      61.277  60.438  48.726  1.00  0.00
ATOM    956  O2' C      30      60.827  62.348  48.374  1.00  0.00
ATOM    957 HO2' C      30      59.961  61.953  48.254  1.00  0.00
ATOM    958  O3' C      30      60.688  61.864  51.145  1.00  0.00
ATOM    959  P   G      31      59.749  60.609  51.403  1.00  0.00
ATOM    960  OP1 G      31      58.650  60.977  52.274  1.00  0.00
ATOM    961  OP2 G      31      60.480  59.371  51.750  1.00  0.00
ATOM    962  O5' G      31      59.060  60.322  49.952  1.00  0.00
ATOM    963  C5' G      31      58.104  61.287  49.457  1.00  0.00
ATOM    964  H5' G      31      58.544  62.273  49.310  1.00  0.00
ATOM    965 H5'' G      31      57.202  61.363  50.064  1.00  0.00
ATOM    966  C4' G      31      57.571  60.842  48.139  1.00  0.00
ATOM    967  H4' G      31      56.972  61.670  47.761  1.00  0.00
ATOM    968  O4' G      31      58.645  60.515  47.236  1.00  0.00
ATOM    969  C1' G      31      58.198  59.412  46.445  1.00  0.00
ATOM    970  H1' G      31      58.308  59.711  45.402  1.00  0.00
ATOM    971  N9  G      31      59.031  58.246  46.706  1.00  0.00
ATOM    972  C8  G      31      60.105  58.118  47.604  1.00  0.00
ATOM    973  H8  G      31      60.391  58.856  48.338  1.00  0.00
ATOM    974  N7  G      31      60.677  56.938  47.577  1.00  0.00
ATOM    975  C5  G      31      59.992  56.325  46.518  1.00  0.00
ATOM    976  C6  G      31      60.168  55.009  45.876  1.00  0.00
ATOM    977  O6  G      31      60.964  54.077  46.174  1.00  0.00
ATOM    978  N1  G      31      59.339  54.719  44.834  1.00  0.00
ATOM    979  H1  G      31      59.576  53.837  44.402  1.00  0.00
ATOM    980  C2  G      31      58.429  55.604  44.394  1.00  0.00
ATOM    981  N2  G      31      57.729  55.085  43.402  1.00  0.00
ATOM    982  H21 G      31      56.950  55.554  42.963  1.00  0.00
ATOM    983  H22 G      31      57.925  54.118  43.184  1.00  0.00
ATOM    984  N3  G      31      58.143  56.814  44.981  1.00  0.00
ATOM    985  C4  G      31      58.969  57.082  46.038  1.00  0.00
ATOM    986  C3' G      31      56.618  59.599  48.192  1.00  0.00
ATOM    987  H3' G      31      57.112  58.907  48.874  1.00  0.00
ATOM    988  C2' G      31      56.645  59.104  46.713  1.00  0.00
ATOM    989  H2' G      31      56.501  58.023  46.724  1.00  0.00
ATOM    990  O2' G      31      55.711  59.829  45.967  1.00  0.00
ATOM    991 HO2' G      31      55.691  60.773  46.143  1.00  0.00
ATOM    992  O3' G      31      55.345  60.019  48.576  1.00  0.00
ATOM    993  P   A      32      54.445  59.214  49.646  1.00  0.00
ATOM    994  OP1 A      32      53.163  59.955  49.673  1.00  0.00
ATOM    995  OP2 A      32      55.312  58.942  50.826  1.00  0.00
ATOM    996  O5' A      32      54.240  57.843  48.863  1.00  0.00
ATOM    997  C5' A      32      53.342  57.734  47.699  1.00  0.00
ATOM    998  H5' A      32      53.481  58.575  47.020  1.00  0.00
ATOM    999 H5'' A      32      52.344  57.853  48.122  1.00  0.00
ATOM   1000  C4' A      32      53.544  56.460  46.851  1.00  0.00
ATOM   1001  H4' A      32      52.741  56.446  46.114  1.00  0.00
ATOM   1002  O4' A      32      54.823  56.403  46.264  1.00  0.00
ATOM   1003  C1' A      32      55.250  55.064  46.097  1.00  0.00
ATOM   1004  H1' A      32      55.548  54.737  45.101  1.00  0.00
ATOM   1005  N9  A      32      56.352  54.811  47.175  1.00  0.00
ATOM   1006  C8  A      32      56.720  55.548  48.288  1.00  0.00
ATOM   1007  H8  A      32      56.242  56.460  48.614  1.00  0.00
ATOM   1008  N7  A      32      57.731  55.062  48.900  1.00  0.00
ATOM   1009  C5  A      32      58.075  53.911  48.118  1.00  0.00
ATOM   1010  C6  A      32      59.059  52.891  48.219  1.00  0.00
ATOM   1011  N6  A      32      60.003  52.835  49.151  1.00  0.00
ATOM   1012  H61 A      32      60.681  52.129  48.902  1.00  0.00
ATOM   1013  H62 A      32      59.993  53.522  49.891  1.00  0.00
ATOM   1014  N1  A      32      59.164  51.905  47.325  1.00  0.00
ATOM   1015  C2  A      32      58.247  51.867  46.367  1.00  0.00
ATOM   1016  H2  A      32      58.365  51.077  45.641  1.00  0.00
ATOM   1017  N3  A      32      57.244  52.710  46.195  1.00  0.00
ATOM   1018  C4  A      32      57.175  53.754  47.112  1.00  0.00
ATOM   1019  C3' A      32      53.359  55.124  47.528  1.00  0.00
ATOM   1020  H3' A      32      53.993  55.013  48.408  1.00  0.00
ATOM   1021  C2' A      32      53.943  54.209  46.464  1.00  0.00
ATOM   1022  H2' A      32      54.298  53.284  46.918  1.00  0.00
ATOM   1023  O2' A      32      53.029  53.914  45.358  1.00  0.00
ATOM   1024 HO2' A      32      52.607  53.064  45.500  1.00  0.00
ATOM   1025  O3' A      32      52.053  54.900  47.884  1.00  0.00
ATOM   1026  P   A      33      51.604  53.992  49.129  1.00  0.00
ATOM   1027  OP1 A      33      50.161  54.202  49.362  1.00  0.00
ATOM   1028  OP2 A      33      52.564  54.172  50.248  1.00  0.00
ATOM   1029  O5' A      33      51.880  52.577  48.533  1.00  0.00
ATOM   1030  C5' A      33      51.158  52.026  47.443  1.00  0.00
ATOM   1031  H5' A      33      51.073  52.839  46.723  1.00  0.00
ATOM   1032 H5'' A      33      50.175  51.609  47.661  1.00  0.00
ATOM   1033  C4' A      33      51.979  50.947  46.824  1.00  0.00
ATOM   1034  H4' A      33      51.568  50.804  45.824  1.00  0.00
ATOM   1035  O4' A      33      53.295  51.327  46.693  1.00  0.00
ATOM   1036  C1' A      33      54.118  50.235  46.609  1.00  0.00
ATOM   1037  H1' A      33      54.620  50.202  45.642  1.00  0.00
ATOM   1038  N9  A      33      55.140  50.500  47.741  1.00  0.00
ATOM   1039  C8  A      33      55.124  51.486  48.669  1.00  0.00
ATOM   1040  H8  A      33      54.319  52.204  48.730  1.00  0.00
ATOM   1041  N7  A      33      56.117  51.473  49.485  1.00  0.00
ATOM   1042  C5  A      33      56.883  50.354  49.099  1.00  0.00
ATOM   1043  C6  A      33      58.008  49.646  49.474  1.00  0.00
ATOM   1044  N6  A      33      58.761  49.928  50.492  1.00  0.00
ATOM   1045  H61 A      33      59.679  49.507  50.458  1.00  0.00
ATOM   1046  H62 A      33      58.562  50.782  50.992  1.00  0.00
ATOM   1047  N1  A      33      58.432  48.521  48.866  1.00  0.00
ATOM   1048  C2  A      33      57.743  48.030  47.787  1.00  0.00
ATOM   1049  H2  A      33      58.033  47.108  47.304  1.00  0.00
ATOM   1050  N3  A      33      56.629  48.624  47.366  1.00  0.00
ATOM   1051  C4  A      33      56.244  49.747  48.042  1.00  0.00
ATOM   1052  C3' A      33      52.055  49.655  47.612  1.00  0.00
ATOM   1053  H3' A      33      52.306  49.974  48.624  1.00  0.00
ATOM   1054  C2' A      33      53.158  49.024  46.790  1.00  0.00
ATOM   1055  H2' A      33      53.603  48.225  47.383  1.00  0.00
ATOM   1056  O2' A      33      52.806  48.482  45.535  1.00  0.00
ATOM   1057 HO2' A      33      52.046  47.922  45.708  1.00  0.00
ATOM   1058  O3' A      33      50.860  48.959  47.587  1.00  0.00
ATOM   1059  P   U      34      50.419  47.986  48.757  1.00  0.00
ATOM   1060  OP1 U      34      49.247  47.285  48.229  1.00  0.00
ATOM   1061  OP2 U      34      50.256  48.772  49.996  1.00  0.00
ATOM   1062  O5' U      34      51.597  46.926  48.847  1.00  0.00
ATOM   1063  C5' U      34      51.698  45.907  47.891  1.00  0.00
ATOM   1064  H5' U      34      51.874  46.403  46.937  1.00  0.00
ATOM   1065 H5'' U      34      50.887  45.185  47.799  1.00  0.00
ATOM   1066  C4' U      34      52.905  44.976  48.183  1.00  0.00
ATOM   1067  H4' U      34      52.709  44.158  47.490  1.00  0.00
ATOM   1068  O4' U      34      54.156  45.505  47.948  1.00  0.00
ATOM   1069  C1' U      34      55.071  44.889  48.902  1.00  0.00
ATOM   1070  H1' U      34      55.904  44.442  48.360  1.00  0.00
ATOM   1071  N1  U      34      55.509  45.928  49.952  1.00  0.00
ATOM   1072  C6  U      34      54.871  47.130  50.136  1.00  0.00
ATOM   1073  H6  U      34      53.993  47.452  49.596  1.00  0.00
ATOM   1074  C5  U      34      55.326  47.988  51.101  1.00  0.00
ATOM   1075  H5  U      34      54.874  48.944  51.325  1.00  0.00
ATOM   1076  C4  U      34      56.535  47.732  51.903  1.00  0.00
ATOM   1077  O4  U      34      56.955  48.245  52.950  1.00  0.00
ATOM   1078  N3  U      34      57.180  46.604  51.504  1.00  0.00
ATOM   1079  H3  U      34      58.014  46.343  52.010  1.00  0.00
ATOM   1080  C2  U      34      56.655  45.632  50.674  1.00  0.00
ATOM   1081  O2  U      34      57.247  44.565  50.601  1.00  0.00
ATOM   1082  C3' U      34      52.841  44.371  49.607  1.00  0.00
ATOM   1083  H3' U      34      52.547  45.152  50.307  1.00  0.00
ATOM   1084  C2' U      34      54.258  43.838  49.610  1.00  0.00
ATOM   1085  H2' U      34      54.652  43.779  50.625  1.00  0.00
ATOM   1086  O2' U      34      54.435  42.677  48.854  1.00  0.00
ATOM   1087 HO2' U      34      54.812  42.005  49.427  1.00  0.00
ATOM   1088  O3' U      34      51.900  43.333  49.766  1.00  0.00
ATOM   1089  P   A      35      51.487  42.858  51.188  1.00  0.00
ATOM   1090  OP1 A      35      50.476  41.772  51.083  1.00  0.00
ATOM   1091  OP2 A      35      51.057  43.921  52.116  1.00  0.00
ATOM   1092  O5' A      35      52.734  42.183  51.784  1.00  0.00
ATOM   1093  C5' A      35      53.058  40.866  51.401  1.00  0.00
ATOM   1094  H5' A      35      53.216  40.884  50.323  1.00  0.00
ATOM   1095 H5'' A      35      52.309  40.130  51.693  1.00  0.00
ATOM   1096  C4' A      35      54.342  40.404  52.124  1.00  0.00
ATOM   1097  H4' A      35      54.467  39.372  51.797  1.00  0.00
ATOM   1098  O4' A      35      55.448  41.191  51.765  1.00  0.00
ATOM   1099  C1' A      35      56.318  41.349  52.859  1.00  0.00
ATOM   1100  H1' A      35      57.331  41.046  52.593  1.00  0.00
ATOM   1101  N9  A      35      56.290  42.703  53.298  1.00  0.00
ATOM   1102  C8  A      35      55.265  43.662  53.156  1.00  0.00
ATOM   1103  H8  A      35      54.345  43.637  52.590  1.00  0.00
ATOM   1104  N7  A      35      55.547  44.749  53.776  1.00  0.00
ATOM   1105  C5  A      35      56.841  44.475  54.367  1.00  0.00
ATOM   1106  C6  A      35      57.877  45.265  55.081  1.00  0.00
ATOM   1107  N6  A      35      57.715  46.540  55.439  1.00  0.00
ATOM   1108  H61 A      35      56.880  47.018  55.130  1.00  0.00
ATOM   1109  H62 A      35      58.500  47.032  55.841  1.00  0.00
ATOM   1110  N1  A      35      58.988  44.710  55.579  1.00  0.00
ATOM   1111  C2  A      35      59.115  43.419  55.307  1.00  0.00
ATOM   1112  H2  A      35      59.921  42.918  55.824  1.00  0.00
ATOM   1113  N3  A      35      58.406  42.605  54.618  1.00  0.00
ATOM   1114  C4  A      35      57.286  43.240  54.101  1.00  0.00
ATOM   1115  C3' A      35      54.263  40.447  53.594  1.00  0.00
ATOM   1116  H3' A      35      53.831  41.411  53.863  1.00  0.00
ATOM   1117  C2' A      35      55.746  40.436  53.902  1.00  0.00
ATOM   1118  H2' A      35      56.062  40.855  54.857  1.00  0.00
ATOM   1119  O2' A      35      56.336  39.098  53.645  1.00  0.00
ATOM   1120 HO2' A      35      57.185  39.090  54.092  1.00  0.00
ATOM   1121  O3' A      35      53.406  39.487  54.284  1.00  0.00
ATOM   1122  P   G      36      52.641  39.848  55.738  1.00  0.00
ATOM   1123  OP1 G      36      51.724  38.694  55.950  1.00  0.00
ATOM   1124  OP2 G      36      52.029  41.211  55.671  1.00  0.00
ATOM   1125  O5' G      36      53.785  39.835  56.862  1.00  0.00
ATOM   1126  C5' G      36      54.639  38.667  57.131  1.00  0.00
ATOM   1127  H5' G      36      54.995  38.296  56.170  1.00  0.00
ATOM   1128 H5'' G      36      54.018  37.965  57.688  1.00  0.00
ATOM   1129  C4' G      36      55.851  39.113  57.929  1.00  0.00
ATOM   1130  H4' G      36      56.499  38.288  58.226  1.00  0.00
ATOM   1131  O4' G      36      56.695  39.973  57.236  1.00  0.00
ATOM   1132  C1' G      36      57.296  40.959  58.063  1.00  0.00
ATOM   1133  H1' G      36      58.359  41.084  57.859  1.00  0.00
ATOM   1134  N9  G      36      56.762  42.266  57.796  1.00  0.00
ATOM   1135  C8  G      36      55.565  42.616  57.276  1.00  0.00
ATOM   1136  H8  G      36      54.847  41.958  56.810  1.00  0.00
ATOM   1137  N7  G      36      55.305  43.852  57.329  1.00  0.00
ATOM   1138  C5  G      36      56.434  44.422  57.889  1.00  0.00
ATOM   1139  C6  G      36      56.730  45.808  58.228  1.00  0.00
ATOM   1140  O6  G      36      56.177  46.853  57.986  1.00  0.00
ATOM   1141  N1  G      36      57.948  45.927  58.923  1.00  0.00
ATOM   1142  H1  G      36      58.136  46.761  59.461  1.00  0.00
ATOM   1143  C2  G      36      58.729  44.840  59.214  1.00  0.00
ATOM   1144  N2  G      36      59.789  45.064  59.950  1.00  0.00
ATOM   1145  H21 G      36      60.258  44.234  60.284  1.00  0.00
ATOM   1146  H22 G      36      60.168  45.979  60.147  1.00  0.00
ATOM   1147  N3  G      36      58.462  43.550  58.853  1.00  0.00
ATOM   1148  C4  G      36      57.321  43.414  58.192  1.00  0.00
ATOM   1149  C3' G      36      55.579  39.818  59.274  1.00  0.00
ATOM   1150  H3' G      36      54.780  40.559  59.307  1.00  0.00
ATOM   1151  C2' G      36      56.964  40.616  59.534  1.00  0.00
ATOM   1152  H2' G      36      56.703  41.510  60.100  1.00  0.00
ATOM   1153  O2' G      36      58.017  39.792  60.060  1.00  0.00
ATOM   1154 HO2' G      36      58.154  40.165  60.933  1.00  0.00
ATOM   1155  O3' G      36      55.352  38.956  60.405  1.00  0.00
ATOM   1156  P   A      37      54.862  39.456  61.845  1.00  0.00
ATOM   1157  OP1 A      37      54.949  38.245  62.662  1.00  0.00
ATOM   1158  OP2 A      37      53.568  40.186  61.830  1.00  0.00
ATOM   1159  O5' A      37      56.062  40.351  62.332  1.00  0.00
ATOM   1160  C5' A      37      57.078  39.852  63.188  1.00  0.00
ATOM   1161  H5' A      37      57.732  39.116  62.719  1.00  0.00
ATOM   1162 H5'' A      37      56.534  39.368  63.999  1.00  0.00
ATOM   1163  C4' A      37      57.994  41.000  63.752  1.00  0.00
ATOM   1164  H4' A      37      58.867  40.526  64.201  1.00  0.00
ATOM   1165  O4' A      37      58.381  41.873  62.701  1.00  0.00
ATOM   1166  C1' A      37      58.389  43.184  63.173  1.00  0.00
ATOM   1167  H1' A      37      59.309  43.767  63.129  1.00  0.00
ATOM   1168  N9  A      37      57.293  44.017  62.550  1.00  0.00
ATOM   1169  C8  A      37      56.279  43.630  61.673  1.00  0.00
ATOM   1170  H8  A      37      55.987  42.590  61.643  1.00  0.00
ATOM   1171  N7  A      37      55.751  44.627  61.058  1.00  0.00
ATOM   1172  C5  A      37      56.320  45.753  61.631  1.00  0.00
ATOM   1173  C6  A      37      56.031  47.147  61.635  1.00  0.00
ATOM   1174  N6  A      37      55.224  47.701  60.793  1.00  0.00
ATOM   1175  H61 A      37      54.733  47.013  60.241  1.00  0.00
ATOM   1176  H62 A      37      54.921  48.664  60.753  1.00  0.00
ATOM   1177  N1  A      37      56.757  48.009  62.313  1.00  0.00
ATOM   1178  C2  A      37      57.729  47.542  63.062  1.00  0.00
ATOM   1179  H2  A      37      58.315  48.239  63.643  1.00  0.00
ATOM   1180  N3  A      37      58.031  46.242  63.250  1.00  0.00
ATOM   1181  C4  A      37      57.298  45.413  62.478  1.00  0.00
ATOM   1182  C3' A      37      57.323  41.874  64.824  1.00  0.00
ATOM   1183  H3' A      37      56.296  42.119  64.555  1.00  0.00
ATOM   1184  C2' A      37      58.126  43.196  64.653  1.00  0.00
ATOM   1185  H2' A      37      57.521  44.022  65.025  1.00  0.00
ATOM   1186  O2' A      37      59.371  43.179  65.304  1.00  0.00
ATOM   1187 HO2' A      37      59.611  42.294  65.589  1.00  0.00
ATOM   1188  O3' A      37      57.254  41.291  66.090  1.00  0.00
ATOM   1189  P   A      38      56.081  41.815  67.056  1.00  0.00
ATOM   1190  OP1 A      38      56.228  41.016  68.327  1.00  0.00
ATOM   1191  OP2 A      38      54.795  41.746  66.375  1.00  0.00
ATOM   1192  O5' A      38      56.400  43.273  67.526  1.00  0.00
ATOM   1193  C5' A      38      57.554  43.672  68.224  1.00  0.00
ATOM   1194  H5' A      38      58.361  43.279  67.605  1.00  0.00
ATOM   1195 H5'' A      38      57.613  43.292  69.244  1.00  0.00
ATOM   1196  C4' A      38      57.565  45.275  68.323  1.00  0.00
ATOM   1197  H4' A      38      58.457  45.537  68.891  1.00  0.00
ATOM   1198  O4' A      38      57.661  45.920  67.132  1.00  0.00
ATOM   1199  C1' A      38      56.844  47.055  67.032  1.00  0.00
ATOM   1200  H1' A      38      57.426  47.956  66.835  1.00  0.00
ATOM   1201  N9  A      38      55.739  46.926  66.064  1.00  0.00
ATOM   1202  C8  A      38      55.159  45.889  65.469  1.00  0.00
ATOM   1203  H8  A      38      55.313  44.857  65.748  1.00  0.00
ATOM   1204  N7  A      38      54.334  46.233  64.548  1.00  0.00
ATOM   1205  C5  A      38      54.421  47.638  64.463  1.00  0.00
ATOM   1206  C6  A      38      53.772  48.698  63.784  1.00  0.00
ATOM   1207  N6  A      38      52.745  48.501  62.931  1.00  0.00
ATOM   1208  H61 A      38      52.331  49.266  62.416  1.00  0.00
ATOM   1209  H62 A      38      52.468  47.590  62.595  1.00  0.00
ATOM   1210  N1  A      38      54.126  49.978  63.927  1.00  0.00
ATOM   1211  C2  A      38      55.036  50.162  64.830  1.00  0.00
ATOM   1212  H2  A      38      55.318  51.187  65.017  1.00  0.00
ATOM   1213  N3  A      38      55.688  49.406  65.651  1.00  0.00
ATOM   1214  C4  A      38      55.313  48.088  65.406  1.00  0.00
ATOM   1215  C3' A      38      56.282  45.748  68.908  1.00  0.00
ATOM   1216  H3' A      38      55.374  45.412  68.407  1.00  0.00
ATOM   1217  C2' A      38      56.300  47.212  68.431  1.00  0.00
ATOM   1218  H2' A      38      55.280  47.591  68.374  1.00  0.00
ATOM   1219  O2' A      38      57.084  48.175  69.160  1.00  0.00
ATOM   1220 HO2' A      38      56.715  48.326  70.033  1.00  0.00
ATOM   1221  O3' A      38      56.049  45.631  70.295  1.00  0.00
ATOM   1222  P   C      39      54.653  45.376  70.880  1.00  0.00
ATOM   1223  OP1 C      39      54.733  44.865  72.221  1.00  0.00
ATOM   1224  OP2 C      39      53.717  44.673  69.933  1.00  0.00
ATOM   1225  O5' C      39      54.183  46.880  70.885  1.00  0.00
ATOM   1226  C5' C      39      54.505  47.771  71.895  1.00  0.00
ATOM   1227  H5' C      39      55.545  47.722  72.219  1.00  0.00
ATOM   1228 H5'' C      39      53.932  47.620  72.810  1.00  0.00
ATOM   1229  C4' C      39      54.268  49.277  71.483  1.00  0.00
ATOM   1230  H4' C      39      54.755  49.882  72.248  1.00  0.00
ATOM   1231  O4' C      39      54.658  49.493  70.134  1.00  0.00
ATOM   1232  C1' C      39      53.643  50.349  69.581  1.00  0.00
ATOM   1233  H1' C      39      54.106  51.280  69.253  1.00  0.00
ATOM   1234  N1  C      39      52.854  49.745  68.484  1.00  0.00
ATOM   1235  C6  C      39      52.653  48.399  68.321  1.00  0.00
ATOM   1236  H6  C      39      53.102  47.699  69.009  1.00  0.00
ATOM   1237  C5  C      39      51.993  47.906  67.312  1.00  0.00
ATOM   1238  H5  C      39      51.905  46.862  67.052  1.00  0.00
ATOM   1239  C4  C      39      51.521  48.853  66.322  1.00  0.00
ATOM   1240  N4  C      39      50.934  48.457  65.279  1.00  0.00
ATOM   1241  H41 C      39      50.669  47.484  65.337  1.00  0.00
ATOM   1242  H42 C      39      50.597  49.196  64.679  1.00  0.00
ATOM   1243  N3  C      39      51.739  50.143  66.412  1.00  0.00
ATOM   1244  C2  C      39      52.455  50.604  67.399  1.00  0.00
ATOM   1245  O2  C      39      52.808  51.791  67.379  1.00  0.00
ATOM   1246  C3' C      39      52.759  49.570  71.558  1.00  0.00
ATOM   1247  H3' C      39      52.167  48.708  71.250  1.00  0.00
ATOM   1248  C2' C      39      52.661  50.811  70.655  1.00  0.00
ATOM   1249  H2' C      39      51.702  51.002  70.174  1.00  0.00
ATOM   1250  O2' C      39      53.130  51.998  71.217  1.00  0.00
ATOM   1251 HO2' C      39      52.496  52.713  71.126  1.00  0.00
ATOM   1252  O3' C      39      52.407  49.890  72.862  1.00  0.00
ATOM   1253  P   C      40      50.956  49.969  73.445  1.00  0.00
ATOM   1254  OP1 C      40      51.074  50.349  74.829  1.00  0.00
ATOM   1255  OP2 C      40      50.291  48.670  73.121  1.00  0.00
ATOM   1256  O5' C      40      50.181  51.150  72.614  1.00  0.00
ATOM   1257  C5' C      40      50.248  52.515  72.936  1.00  0.00
ATOM   1258  H5' C      40      51.216  52.863  73.296  1.00  0.00
ATOM   1259 H5'' C      40      49.716  52.658  73.877  1.00  0.00
ATOM   1260  C4' C      40      49.582  53.438  71.891  1.00  0.00
ATOM   1261  H4' C      40      49.756  54.504  72.036  1.00  0.00
ATOM   1262  O4' C      40      49.968  52.953  70.630  1.00  0.00
ATOM   1263  C1' C      40      48.968  53.077  69.587  1.00  0.00
ATOM   1264  H1' C      40      49.303  53.807  68.850  1.00  0.00
ATOM   1265  N1  C      40      48.693  51.918  68.641  1.00  0.00
ATOM   1266  C6  C      40      49.074  50.612  68.906  1.00  0.00
ATOM   1267  H6  C      40      49.705  50.417  69.760  1.00  0.00
ATOM   1268  C5  C      40      48.769  49.618  68.028  1.00  0.00
ATOM   1269  H5  C      40      49.143  48.622  68.213  1.00  0.00
ATOM   1270  C4  C      40      48.093  49.986  66.818  1.00  0.00
ATOM   1271  N4  C      40      47.848  49.070  65.942  1.00  0.00
ATOM   1272  H41 C      40      47.338  49.260  65.091  1.00  0.00
ATOM   1273  H42 C      40      48.240  48.140  65.971  1.00  0.00
ATOM   1274  N3  C      40      47.666  51.175  66.521  1.00  0.00
ATOM   1275  C2  C      40      47.905  52.139  67.502  1.00  0.00
ATOM   1276  O2  C      40      47.395  53.246  67.201  1.00  0.00
ATOM   1277  C3' C      40      48.018  53.223  71.795  1.00  0.00
ATOM   1278  H3' C      40      47.864  52.163  71.999  1.00  0.00
ATOM   1279  C2' C      40      47.696  53.435  70.289  1.00  0.00
ATOM   1280  H2' C      40      46.842  52.775  70.136  1.00  0.00
ATOM   1281  O2' C      40      47.244  54.789  70.225  1.00  0.00
ATOM   1282 HO2' C      40      46.642  54.882  70.967  1.00  0.00
ATOM   1283  O3' C      40      47.122  53.901  72.673  1.00  0.00
ATOM   1284  P   C      41      45.722  53.296  73.143  1.00  0.00
ATOM   1285  OP1 C      41      45.101  54.075  74.249  1.00  0.00
ATOM   1286  OP2 C      41      45.850  51.845  73.213  1.00  0.00
ATOM   1287  O5' C      41      44.822  53.654  71.916  1.00  0.00
ATOM   1288  C5' C      41      43.609  53.052  71.452  1.00  0.00
ATOM   1289  H5' C      41      42.765  53.240  72.117  1.00  0.00
ATOM   1290 H5'' C      41      43.764  51.976  71.525  1.00  0.00
ATOM   1291  C4' C      41      43.212  53.443  69.981  1.00  0.00
ATOM   1292  H4' C      41      43.125  54.528  69.924  1.00  0.00
ATOM   1293  O4' C      41      44.249  53.073  69.069  1.00  0.00
ATOM   1294  C1' C      41      43.779  52.819  67.768  1.00  0.00
ATOM   1295  H1' C      41      44.272  53.501  67.075  1.00  0.00
ATOM   1296  N1  C      41      43.995  51.400  67.306  1.00  0.00
ATOM   1297  C6  C      41      44.587  50.505  68.154  1.00  0.00
ATOM   1298  H6  C      41      45.159  50.815  69.016  1.00  0.00
ATOM   1299  C5  C      41      44.634  49.212  67.779  1.00  0.00
ATOM   1300  H5  C      41      45.187  48.524  68.400  1.00  0.00
ATOM   1301  C4  C      41      44.286  48.865  66.467  1.00  0.00
ATOM   1302  N4  C      41      44.590  47.701  65.932  1.00  0.00
ATOM   1303  H41 C      41      45.188  47.101  66.481  1.00  0.00
ATOM   1304  H42 C      41      44.486  47.560  64.937  1.00  0.00
ATOM   1305  N3  C      41      43.721  49.661  65.636  1.00  0.00
ATOM   1306  C2  C      41      43.498  50.950  66.086  1.00  0.00
ATOM   1307  O2  C      41      42.850  51.635  65.343  1.00  0.00
ATOM   1308  C3' C      41      41.893  52.959  69.394  1.00  0.00
ATOM   1309  H3' C      41      41.795  51.898  69.622  1.00  0.00
ATOM   1310  C2' C      41      42.337  53.119  67.910  1.00  0.00
ATOM   1311  H2' C      41      41.649  52.464  67.376  1.00  0.00
ATOM   1312  O2' C      41      42.156  54.480  67.439  1.00  0.00
ATOM   1313 HO2' C      41      41.246  54.684  67.670  1.00  0.00
ATOM   1314  O3' C      41      40.799  53.796  69.686  1.00  0.00
ATOM   1315  P   U      42      39.454  53.231  70.319  1.00  0.00
ATOM   1316  OP1 U      42      38.608  54.308  70.856  1.00  0.00
ATOM   1317  OP2 U      42      39.896  52.246  71.304  1.00  0.00
ATOM   1318  O5' U      42      38.546  52.561  69.199  1.00  0.00
ATOM   1319  C5' U      42      37.933  53.293  68.137  1.00  0.00
ATOM   1320  H5' U      42      38.596  54.140  67.960  1.00  0.00
ATOM   1321 H5'' U      42      36.934  53.602  68.444  1.00  0.00
ATOM   1322  C4' U      42      37.992  52.426  66.795  1.00  0.00
ATOM   1323  H4' U      42      37.609  52.940  65.913  1.00  0.00
ATOM   1324  O4' U      42      39.335  52.009  66.491  1.00  0.00
ATOM   1325  C1' U      42      39.176  50.753  65.753  1.00  0.00
ATOM   1326  H1' U      42      39.409  50.913  64.700  1.00  0.00
ATOM   1327  N1  U      42      40.109  49.717  66.339  1.00  0.00
ATOM   1328  C6  U      42      40.746  49.803  67.548  1.00  0.00
ATOM   1329  H6  U      42      40.496  50.699  68.097  1.00  0.00
ATOM   1330  C5  U      42      41.458  48.710  68.049  1.00  0.00
ATOM   1331  H5  U      42      41.932  48.710  69.019  1.00  0.00
ATOM   1332  C4  U      42      41.480  47.462  67.453  1.00  0.00
ATOM   1333  O4  U      42      42.156  46.556  67.914  1.00  0.00
ATOM   1334  N3  U      42      40.887  47.472  66.189  1.00  0.00
ATOM   1335  H3  U      42      41.101  46.754  65.512  1.00  0.00
ATOM   1336  C2  U      42      40.237  48.569  65.596  1.00  0.00
ATOM   1337  O2  U      42      39.853  48.572  64.425  1.00  0.00
ATOM   1338  C3' U      42      37.158  51.175  67.043  1.00  0.00
ATOM   1339  H3' U      42      37.417  50.618  67.943  1.00  0.00
ATOM   1340  C2' U      42      37.662  50.284  65.847  1.00  0.00
ATOM   1341  H2' U      42      37.514  49.218  66.020  1.00  0.00
ATOM   1342  O2' U      42      37.124  50.729  64.604  1.00  0.00
ATOM   1343 HO2' U      42      36.700  49.973  64.190  1.00  0.00
ATOM   1344  O3' U      42      35.747  51.449  67.066  1.00  0.00
ATOM   1345  P   G      43      34.692  50.244  67.185  1.00  0.00
ATOM   1346  OP1 G      43      33.324  50.796  67.378  1.00  0.00
ATOM   1347  OP2 G      43      35.164  49.357  68.260  1.00  0.00
ATOM   1348  O5' G      43      34.819  49.429  65.867  1.00  0.00
ATOM   1349  C5' G      43      34.019  49.797  64.686  1.00  0.00
ATOM   1350  H5' G      43      34.418  50.705  64.233  1.00  0.00
ATOM   1351 H5'' G      43      32.947  49.861  64.871  1.00  0.00
ATOM   1352  C4' G      43      34.255  48.651  63.719  1.00  0.00
ATOM   1353  H4' G      43      33.851  49.024  62.777  1.00  0.00
ATOM   1354  O4' G      43      35.668  48.341  63.669  1.00  0.00
ATOM   1355  C1' G      43      35.751  47.009  63.234  1.00  0.00
ATOM   1356  H1' G      43      36.048  46.982  62.185  1.00  0.00
ATOM   1357  N9  G      43      36.742  46.249  64.041  1.00  0.00
ATOM   1358  C8  G      43      37.253  46.536  65.299  1.00  0.00
ATOM   1359  H8  G      43      36.938  47.430  65.816  1.00  0.00
ATOM   1360  N7  G      43      38.145  45.661  65.710  1.00  0.00
ATOM   1361  C5  G      43      38.140  44.710  64.732  1.00  0.00
ATOM   1362  C6  G      43      38.905  43.489  64.585  1.00  0.00
ATOM   1363  O6  G      43      39.751  43.051  65.334  1.00  0.00
ATOM   1364  N1  G      43      38.657  42.879  63.336  1.00  0.00
ATOM   1365  H1  G      43      39.064  41.971  63.163  1.00  0.00
ATOM   1366  C2  G      43      37.712  43.314  62.469  1.00  0.00
ATOM   1367  N2  G      43      37.433  42.453  61.491  1.00  0.00
ATOM   1368  H21 G      43      36.880  42.687  60.679  1.00  0.00
ATOM   1369  H22 G      43      38.032  41.641  61.439  1.00  0.00
ATOM   1370  N3  G      43      37.023  44.412  62.554  1.00  0.00
ATOM   1371  C4  G      43      37.316  45.049  63.732  1.00  0.00
ATOM   1372  C3' G      43      33.658  47.350  64.131  1.00  0.00
ATOM   1373  H3' G      43      33.999  47.127  65.142  1.00  0.00
ATOM   1374  C2' G      43      34.414  46.317  63.299  1.00  0.00
ATOM   1375  H2' G      43      34.420  45.362  63.825  1.00  0.00
ATOM   1376  O2' G      43      33.873  46.397  61.954  1.00  0.00
ATOM   1377 HO2' G      43      34.447  45.870  61.393  1.00  0.00
ATOM   1378  O3' G      43      32.277  47.474  64.071  1.00  0.00
ATOM   1379  P   U      44      31.438  46.495  64.982  1.00  0.00
ATOM   1380  OP1 U      44      29.976  46.683  64.828  1.00  0.00
ATOM   1381  OP2 U      44      32.078  46.466  66.355  1.00  0.00
ATOM   1382  O5' U      44      31.765  45.016  64.367  1.00  0.00
ATOM   1383  C5' U      44      31.068  44.568  63.221  1.00  0.00
ATOM   1384  H5' U      44      31.186  45.228  62.362  1.00  0.00
ATOM   1385 H5'' U      44      30.000  44.564  63.438  1.00  0.00
ATOM   1386  C4' U      44      31.630  43.273  62.758  1.00  0.00
ATOM   1387  H4' U      44      31.184  43.064  61.786  1.00  0.00
ATOM   1388  O4' U      44      33.036  43.371  62.535  1.00  0.00
ATOM   1389  C1' U      44      33.609  42.075  62.808  1.00  0.00
ATOM   1390  H1' U      44      34.225  41.845  61.939  1.00  0.00
ATOM   1391  N1  U      44      34.521  42.094  63.993  1.00  0.00
ATOM   1392  C6  U      44      34.429  42.939  65.030  1.00  0.00
ATOM   1393  H6  U      44      33.571  43.592  65.096  1.00  0.00
ATOM   1394  C5  U      44      35.363  42.988  66.080  1.00  0.00
ATOM   1395  H5  U      44      35.268  43.719  66.870  1.00  0.00
ATOM   1396  C4  U      44      36.445  42.020  66.141  1.00  0.00
ATOM   1397  O4  U      44      37.370  42.004  66.952  1.00  0.00
ATOM   1398  N3  U      44      36.426  41.185  65.027  1.00  0.00
ATOM   1399  H3  U      44      37.101  40.438  65.108  1.00  0.00
ATOM   1400  C2  U      44      35.544  41.101  64.000  1.00  0.00
ATOM   1401  O2  U      44      35.585  40.145  63.211  1.00  0.00
ATOM   1402  C3' U      44      31.351  42.015  63.618  1.00  0.00
ATOM   1403  H3' U      44      31.497  42.266  64.668  1.00  0.00
ATOM   1404  C2' U      44      32.431  41.099  63.115  1.00  0.00
ATOM   1405  H2' U      44      32.738  40.382  63.877  1.00  0.00
ATOM   1406  O2' U      44      32.178  40.445  61.881  1.00  0.00
ATOM   1407 HO2' U      44      31.736  39.637  62.152  1.00  0.00
ATOM   1408  O3' U      44      30.061  41.658  63.432  1.00  0.00
ATOM   1409  P   G      45      29.273  40.801  64.485  1.00  0.00
ATOM   1410  OP1 G      45      27.835  41.021  64.358  1.00  0.00
ATOM   1411  OP2 G      45      29.925  41.035  65.785  1.00  0.00
ATOM   1412  O5' G      45      29.678  39.323  64.086  1.00  0.00
ATOM   1413  C5' G      45      29.428  38.834  62.791  1.00  0.00
ATOM   1414  H5' G      45      29.747  39.564  62.048  1.00  0.00
ATOM   1415 H5'' G      45      28.386  38.631  62.548  1.00  0.00
ATOM   1416  C4' G      45      30.211  37.560  62.598  1.00  0.00
ATOM   1417  H4' G      45      29.957  37.045  61.672  1.00  0.00
ATOM   1418  O4' G      45      31.569  38.002  62.567  1.00  0.00
ATOM   1419  C1' G      45      32.489  37.053  63.109  1.00  0.00
ATOM   1420  H1' G      45      33.204  36.745  62.346  1.00  0.00
ATOM   1421  N9  G      45      33.283  37.605  64.272  1.00  0.00
ATOM   1422  C8  G      45      32.955  38.354  65.350  1.00  0.00
ATOM   1423  H8  G      45      31.953  38.704  65.547  1.00  0.00
ATOM   1424  N7  G      45      33.933  38.617  66.158  1.00  0.00
ATOM   1425  C5  G      45      35.072  38.068  65.475  1.00  0.00
ATOM   1426  C6  G      45      36.456  37.930  65.827  1.00  0.00
ATOM   1427  O6  G      45      37.015  38.299  66.896  1.00  0.00
ATOM   1428  N1  G      45      37.286  37.253  64.953  1.00  0.00
ATOM   1429  H1  G      45      38.265  37.109  65.156  1.00  0.00
ATOM   1430  C2  G      45      36.767  36.645  63.869  1.00  0.00
ATOM   1431  N2  G      45      37.523  35.903  63.134  1.00  0.00
ATOM   1432  H21 G      45      37.095  35.411  62.363  1.00  0.00
ATOM   1433  H22 G      45      38.471  35.847  63.478  1.00  0.00
ATOM   1434  N3  G      45      35.465  36.637  63.572  1.00  0.00
ATOM   1435  C4  G      45      34.659  37.474  64.319  1.00  0.00
ATOM   1436  C3' G      45      30.110  36.427  63.625  1.00  0.00
ATOM   1437  H3' G      45      30.001  36.974  64.561  1.00  0.00
ATOM   1438  C2' G      45      31.581  35.870  63.640  1.00  0.00
ATOM   1439  H2' G      45      31.888  35.565  64.640  1.00  0.00
ATOM   1440  O2' G      45      31.773  34.746  62.867  1.00  0.00
ATOM   1441 HO2' G      45      31.231  34.031  63.210  1.00  0.00
ATOM   1442  O3' G      45      29.107  35.447  63.366  1.00  0.00
ATOM   1443  P   C      46      27.597  35.807  63.133  1.00  0.00
ATOM   1444  OP1 C      46      27.221  36.947  63.948  1.00  0.00
ATOM   1445  OP2 C      46      26.780  34.623  63.316  1.00  0.00
ATOM   1446  O5' C      46      27.527  36.190  61.530  1.00  0.00
ATOM   1447  C5' C      46      26.384  36.820  60.989  1.00  0.00
ATOM   1448  H5' C      46      26.427  37.908  61.029  1.00  0.00
ATOM   1449 H5'' C      46      25.574  36.389  61.578  1.00  0.00
ATOM   1450  C4' C      46      26.205  36.530  59.546  1.00  0.00
ATOM   1451  H4' C      46      25.504  37.189  59.034  1.00  0.00
ATOM   1452  O4' C      46      27.390  36.638  58.804  1.00  0.00
ATOM   1453  C1' C      46      27.586  35.520  57.928  1.00  0.00
ATOM   1454  H1' C      46      27.740  35.947  56.936  1.00  0.00
ATOM   1455  N1  C      46      28.766  34.757  58.177  1.00  0.00
ATOM   1456  C6  C      46      29.608  35.156  59.137  1.00  0.00
ATOM   1457  H6  C      46      29.406  36.050  59.708  1.00  0.00
ATOM   1458  C5  C      46      30.769  34.465  59.383  1.00  0.00
ATOM   1459  H5  C      46      31.298  34.766  60.276  1.00  0.00
ATOM   1460  C4  C      46      30.948  33.251  58.679  1.00  0.00
ATOM   1461  N4  C      46      31.972  32.492  58.907  1.00  0.00
ATOM   1462  H41 C      46      31.992  31.550  58.543  1.00  0.00
ATOM   1463  H42 C      46      32.580  32.734  59.676  1.00  0.00
ATOM   1464  N3  C      46      30.203  32.912  57.585  1.00  0.00
ATOM   1465  C2  C      46      29.129  33.754  57.245  1.00  0.00
ATOM   1466  O2  C      46      28.548  33.565  56.237  1.00  0.00
ATOM   1467  C3' C      46      25.729  35.091  59.377  1.00  0.00
ATOM   1468  H3' C      46      26.189  34.503  60.171  1.00  0.00
ATOM   1469  C2' C      46      26.267  34.826  57.986  1.00  0.00
ATOM   1470  H2' C      46      26.435  33.773  57.760  1.00  0.00
ATOM   1471  O2' C      46      25.407  35.456  57.037  1.00  0.00
ATOM   1472 HO2' C      46      24.511  35.388  57.375  1.00  0.00
ATOM   1473  O3' C      46      24.323  34.969  59.359  1.00  0.00
ATOM   1474  P   U      47      23.536  33.806  60.016  1.00  0.00
ATOM   1475  OP1 U      47      22.157  33.873  59.490  1.00  0.00
ATOM   1476  OP2 U      47      23.806  33.881  61.416  1.00  0.00
ATOM   1477  O5' U      47      24.178  32.470  59.262  1.00  0.00
ATOM   1478  C5' U      47      23.964  32.096  57.900  1.00  0.00
ATOM   1479  H5' U      47      24.265  32.910  57.239  1.00  0.00
ATOM   1480 H5'' U      47      22.965  31.694  57.730  1.00  0.00
ATOM   1481  C4' U      47      24.932  30.964  57.519  1.00  0.00
ATOM   1482  H4' U      47      24.843  30.799  56.445  1.00  0.00
ATOM   1483  O4' U      47      26.287  31.441  57.764  1.00  0.00
ATOM   1484  C1' U      47      26.980  30.423  58.418  1.00  0.00
ATOM   1485  H1' U      47      27.343  29.629  57.766  1.00  0.00
ATOM   1486  N1  U      47      28.095  30.893  59.362  1.00  0.00
ATOM   1487  C6  U      47      28.020  32.010  60.148  1.00  0.00
ATOM   1488  H6  U      47      27.192  32.704  60.169  1.00  0.00
ATOM   1489  C5  U      47      28.927  32.286  61.076  1.00  0.00
ATOM   1490  H5  U      47      28.914  33.155  61.718  1.00  0.00
ATOM   1491  C4  U      47      30.034  31.453  61.265  1.00  0.00
ATOM   1492  O4  U      47      30.896  31.580  62.127  1.00  0.00
ATOM   1493  N3  U      47      30.093  30.298  60.477  1.00  0.00
ATOM   1494  H3  U      47      30.874  29.673  60.615  1.00  0.00
ATOM   1495  C2  U      47      29.245  30.125  59.416  1.00  0.00
ATOM   1496  O2  U      47      29.542  29.319  58.563  1.00  0.00
ATOM   1497  C3' U      47      24.840  29.646  58.263  1.00  0.00
ATOM   1498  H3' U      47      23.818  29.574  58.636  1.00  0.00
ATOM   1499  C2' U      47      25.931  29.794  59.264  1.00  0.00
ATOM   1500  H2' U      47      25.706  30.467  60.091  1.00  0.00
ATOM   1501  O2' U      47      26.438  28.623  59.886  1.00  0.00
ATOM   1502 HO2' U      47      27.010  28.930  60.592  1.00  0.00
ATOM   1503  O3' U      47      25.126  28.604  57.365  1.00  0.00
ATOM   1504  P   A      48      24.051  27.441  56.985  1.00  0.00
ATOM   1505  OP1 A      48      22.781  27.715  57.670  1.00  0.00
ATOM   1506  OP2 A      48      24.704  26.102  57.250  1.00  0.00
ATOM   1507  O5' A      48      23.958  27.579  55.470  1.00  0.00
ATOM   1508  C5' A      48      23.196  28.565  54.872  1.00  0.00
ATOM   1509  H5' A      48      23.167  29.500  55.432  1.00  0.00
ATOM   1510 H5'' A      48      22.208  28.104  54.877  1.00  0.00
ATOM   1511  C4' A      48      23.768  28.966  53.481  1.00  0.00
ATOM   1512  H4' A      48      23.035  29.609  52.993  1.00  0.00
ATOM   1513  O4' A      48      24.938  29.728  53.475  1.00  0.00
ATOM   1514  C1' A      48      25.942  29.199  52.585  1.00  0.00
ATOM   1515  H1' A      48      26.376  29.935  51.908  1.00  0.00
ATOM   1516  N9  A      48      26.997  28.479  53.334  1.00  0.00
ATOM   1517  C8  A      48      27.200  28.528  54.709  1.00  0.00
ATOM   1518  H8  A      48      26.521  29.032  55.381  1.00  0.00
ATOM   1519  N7  A      48      28.121  27.785  55.213  1.00  0.00
ATOM   1520  C5  A      48      28.686  27.191  54.050  1.00  0.00
ATOM   1521  C6  A      48      29.925  26.614  53.758  1.00  0.00
ATOM   1522  N6  A      48      30.901  26.347  54.577  1.00  0.00
ATOM   1523  H61 A      48      31.708  25.938  54.128  1.00  0.00
ATOM   1524  H62 A      48      30.846  26.544  55.566  1.00  0.00
ATOM   1525  N1  A      48      30.213  26.126  52.553  1.00  0.00
ATOM   1526  C2  A      48      29.370  26.441  51.539  1.00  0.00
ATOM   1527  H2  A      48      29.702  25.928  50.648  1.00  0.00
ATOM   1528  N3  A      48      28.292  27.205  51.663  1.00  0.00
ATOM   1529  C4  A      48      27.973  27.522  52.969  1.00  0.00
ATOM   1530  C3' A      48      24.032  27.793  52.530  1.00  0.00
ATOM   1531  H3' A      48      24.308  26.845  52.994  1.00  0.00
ATOM   1532  C2' A      48      25.289  28.169  51.753  1.00  0.00
ATOM   1533  H2' A      48      25.788  27.221  51.554  1.00  0.00
ATOM   1534  O2' A      48      24.908  28.794  50.507  1.00  0.00
ATOM   1535 HO2' A      48      23.954  28.733  50.416  1.00  0.00
ATOM   1536  O3' A      48      22.932  27.585  51.592  1.00  0.00
ATOM   1537  P   G      49      21.979  26.319  51.745  1.00  0.00
ATOM   1538  OP1 G      49      20.789  26.573  50.931  1.00  0.00
ATOM   1539  OP2 G      49      21.776  26.157  53.191  1.00  0.00
ATOM   1540  O5' G      49      22.652  25.050  51.201  1.00  0.00
ATOM   1541  C5' G      49      22.698  24.678  49.821  1.00  0.00
ATOM   1542  H5' G      49      22.718  25.526  49.137  1.00  0.00
ATOM   1543 H5'' G      49      21.754  24.204  49.554  1.00  0.00
ATOM   1544  C4' G      49      23.854  23.833  49.439  1.00  0.00
ATOM   1545  H4' G      49      23.883  23.685  48.360  1.00  0.00
ATOM   1546  O4' G      49      25.069  24.589  49.703  1.00  0.00
ATOM   1547  C1' G      49      26.037  23.594  49.772  1.00  0.00
ATOM   1548  H1' G      49      26.808  23.740  49.015  1.00  0.00
ATOM   1549  N9  G      49      26.654  23.620  51.082  1.00  0.00
ATOM   1550  C8  G      49      26.210  24.311  52.126  1.00  0.00
ATOM   1551  H8  G      49      25.351  24.964  52.094  1.00  0.00
ATOM   1552  N7  G      49      26.923  24.209  53.154  1.00  0.00
ATOM   1553  C5  G      49      27.996  23.280  52.813  1.00  0.00
ATOM   1554  C6  G      49      29.146  22.733  53.533  1.00  0.00
ATOM   1555  O6  G      49      29.471  22.995  54.673  1.00  0.00
ATOM   1556  N1  G      49      29.942  21.942  52.743  1.00  0.00
ATOM   1557  H1  G      49      30.791  21.565  53.140  1.00  0.00
ATOM   1558  C2  G      49      29.668  21.716  51.464  1.00  0.00
ATOM   1559  N2  G      49      30.584  21.072  50.715  1.00  0.00
ATOM   1560  H21 G      49      30.179  20.623  49.906  1.00  0.00
ATOM   1561  H22 G      49      31.437  20.759  51.155  1.00  0.00
ATOM   1562  N3  G      49      28.646  22.244  50.757  1.00  0.00
ATOM   1563  C4  G      49      27.853  22.979  51.489  1.00  0.00
ATOM   1564  C3' G      49      24.035  22.424  50.093  1.00  0.00
ATOM   1565  H3' G      49      23.951  22.446  51.180  1.00  0.00
ATOM   1566  C2' G      49      25.464  22.201  49.591  1.00  0.00
ATOM   1567  H2' G      49      25.963  21.553  50.310  1.00  0.00
ATOM   1568  O2' G      49      25.485  21.835  48.253  1.00  0.00
ATOM   1569 HO2' G      49      26.382  21.637  47.975  1.00  0.00
ATOM   1570  O3' G      49      23.065  21.524  49.584  1.00  0.00
ATOM   1571  P   U      50      22.649  20.197  50.356  1.00  0.00
ATOM   1572  OP1 U      50      21.845  19.387  49.364  1.00  0.00
ATOM   1573  OP2 U      50      22.092  20.553  51.664  1.00  0.00
ATOM   1574  O5' U      50      24.046  19.493  50.627  1.00  0.00
ATOM   1575  C5' U      50      24.755  18.902  49.530  1.00  0.00
ATOM   1576  H5' U      50      25.002  19.524  48.669  1.00  0.00
ATOM   1577 H5'' U      50      24.121  18.103  49.146  1.00  0.00
ATOM   1578  C4' U      50      26.069  18.219  49.978  1.00  0.00
ATOM   1579  H4' U      50      26.447  17.675  49.113  1.00  0.00
ATOM   1580  O4' U      50      27.084  19.128  50.483  1.00  0.00
ATOM   1581  C1' U      50      27.893  18.483  51.436  1.00  0.00
ATOM   1582  H1' U      50      28.949  18.492  51.166  1.00  0.00
ATOM   1583  N1  U      50      27.754  19.117  52.819  1.00  0.00
ATOM   1584  C6  U      50      26.759  19.951  53.205  1.00  0.00
ATOM   1585  H6  U      50      25.895  20.046  52.564  1.00  0.00
ATOM   1586  C5  U      50      26.761  20.514  54.428  1.00  0.00
ATOM   1587  H5  U      50      25.976  21.178  54.757  1.00  0.00
ATOM   1588  C4  U      50      27.799  20.255  55.397  1.00  0.00
ATOM   1589  O4  U      50      27.976  20.870  56.479  1.00  0.00
ATOM   1590  N3  U      50      28.777  19.422  54.931  1.00  0.00
ATOM   1591  H3  U      50      29.549  19.366  55.580  1.00  0.00
ATOM   1592  C2  U      50      28.851  18.877  53.702  1.00  0.00
ATOM   1593  O2  U      50      29.874  18.238  53.334  1.00  0.00
ATOM   1594  C3' U      50      25.910  17.128  51.110  1.00  0.00
ATOM   1595  H3' U      50      25.321  17.639  51.872  1.00  0.00
ATOM   1596  C2' U      50      27.451  17.050  51.568  1.00  0.00
ATOM   1597  H2' U      50      27.543  16.650  52.578  1.00  0.00
ATOM   1598  O2' U      50      28.286  16.373  50.671  1.00  0.00
ATOM   1599 HO2' U      50      27.901  15.509  50.506  1.00  0.00
ATOM   1600  O3' U      50      25.316  15.978  50.679  1.00  0.00
ATOM   1601  P   G      51      24.660  14.956  51.736  1.00  0.00
ATOM   1602  OP1 G      51      24.074  13.818  51.044  1.00  0.00
ATOM   1603  OP2 G      51      23.792  15.660  52.714  1.00  0.00
ATOM   1604  O5' G      51      25.794  14.363  52.718  1.00  0.00
ATOM   1605  C5' G      51      26.758  13.435  52.205  1.00  0.00
ATOM   1606  H5' G      51      27.003  13.773  51.198  1.00  0.00
ATOM   1607 H5'' G      51      26.298  12.447  52.199  1.00  0.00
ATOM   1608  C4' G      51      28.093  13.338  52.979  1.00  0.00
ATOM   1609  H4' G      51      28.670  12.651  52.361  1.00  0.00
ATOM   1610  O4' G      51      28.793  14.545  53.126  1.00  0.00
ATOM   1611  C1' G      51      29.304  14.550  54.480  1.00  0.00
ATOM   1612  H1' G      51      30.367  14.782  54.540  1.00  0.00
ATOM   1613  N9  G      51      28.501  15.396  55.366  1.00  0.00
ATOM   1614  C8  G      51      27.292  16.147  55.174  1.00  0.00
ATOM   1615  H8  G      51      26.642  16.037  54.318  1.00  0.00
ATOM   1616  N7  G      51      27.102  16.979  56.185  1.00  0.00
ATOM   1617  C5  G      51      28.219  16.744  57.069  1.00  0.00
ATOM   1618  C6  G      51      28.541  17.243  58.359  1.00  0.00
ATOM   1619  O6  G      51      28.002  18.112  59.026  1.00  0.00
ATOM   1620  N1  G      51      29.700  16.676  58.960  1.00  0.00
ATOM   1621  H1  G      51      30.009  17.100  59.823  1.00  0.00
ATOM   1622  C2  G      51      30.440  15.725  58.379  1.00  0.00
ATOM   1623  N2  G      51      31.528  15.235  59.013  1.00  0.00
ATOM   1624  H21 G      51      31.730  15.569  59.944  1.00  0.00
ATOM   1625  H22 G      51      31.916  14.379  58.642  1.00  0.00
ATOM   1626  N3  G      51      30.200  15.247  57.116  1.00  0.00
ATOM   1627  C4  G      51      29.050  15.759  56.526  1.00  0.00
ATOM   1628  C3' G      51      27.912  12.753  54.324  1.00  0.00
ATOM   1629  H3' G      51      27.170  13.314  54.893  1.00  0.00
ATOM   1630  C2' G      51      29.259  13.035  54.912  1.00  0.00
ATOM   1631  H2' G      51      29.186  12.918  55.993  1.00  0.00
ATOM   1632  O2' G      51      30.386  12.416  54.281  1.00  0.00
ATOM   1633 HO2' G      51      30.320  11.513  54.602  1.00  0.00
ATOM   1634  O3' G      51      27.623  11.306  54.263  1.00  0.00
ATOM   1635  P   G      52      26.642  10.683  55.373  1.00  0.00
ATOM   1636  OP1 G      52      26.466   9.264  54.995  1.00  0.00
ATOM   1637  OP2 G      52      25.499  11.587  55.618  1.00  0.00
ATOM   1638  O5' G      52      27.558  10.749  56.670  1.00  0.00
ATOM   1639  C5' G      52      28.725   9.939  56.780  1.00  0.00
ATOM   1640  H5' G      52      29.435  10.041  55.960  1.00  0.00
ATOM   1641 H5'' G      52      28.465   8.883  56.861  1.00  0.00
ATOM   1642  C4' G      52      29.467  10.145  58.109  1.00  0.00
ATOM   1643  H4' G      52      30.198   9.344  58.218  1.00  0.00
ATOM   1644  O4' G      52      30.020  11.448  58.324  1.00  0.00
ATOM   1645  C1' G      52      29.852  11.819  59.723  1.00  0.00
ATOM   1646  H1' G      52      30.837  12.186  60.012  1.00  0.00
ATOM   1647  N9  G      52      28.923  12.924  59.871  1.00  0.00
ATOM   1648  C8  G      52      27.895  13.272  59.054  1.00  0.00
ATOM   1649  H8  G      52      27.587  12.744  58.164  1.00  0.00
ATOM   1650  N7  G      52      27.297  14.401  59.329  1.00  0.00
ATOM   1651  C5  G      52      27.797  14.665  60.625  1.00  0.00
ATOM   1652  C6  G      52      27.512  15.701  61.566  1.00  0.00
ATOM   1653  O6  G      52      26.695  16.670  61.536  1.00  0.00
ATOM   1654  N1  G      52      28.401  15.670  62.664  1.00  0.00
ATOM   1655  H1  G      52      28.183  16.347  63.382  1.00  0.00
ATOM   1656  C2  G      52      29.571  14.954  62.725  1.00  0.00
ATOM   1657  N2  G      52      30.312  15.040  63.784  1.00  0.00
ATOM   1658  H21 G      52      29.925  15.690  64.452  1.00  0.00
ATOM   1659  H22 G      52      30.934  14.264  63.960  1.00  0.00
ATOM   1660  N3  G      52      29.882  14.008  61.839  1.00  0.00
ATOM   1661  C4  G      52      28.937  13.913  60.848  1.00  0.00
ATOM   1662  C3' G      52      28.587   9.914  59.332  1.00  0.00
ATOM   1663  H3' G      52      27.718  10.569  59.390  1.00  0.00
ATOM   1664  C2' G      52      29.417  10.509  60.446  1.00  0.00
ATOM   1665  H2' G      52      28.822  10.718  61.335  1.00  0.00
ATOM   1666  O2' G      52      30.558   9.687  60.773  1.00  0.00
ATOM   1667 HO2' G      52      30.300   8.765  60.700  1.00  0.00
ATOM   1668  O3' G      52      28.199   8.576  59.520  1.00  0.00
ATOM   1669  P   A      53      26.815   8.162  60.293  1.00  0.00
ATOM   1670  OP1 A      53      26.517   6.729  60.124  1.00  0.00
ATOM   1671  OP2 A      53      25.785   9.149  59.805  1.00  0.00
ATOM   1672  O5' A      53      27.152   8.446  61.867  1.00  0.00
ATOM   1673  C5' A      53      28.090   7.746  62.608  1.00  0.00
ATOM   1674  H5' A      53      28.959   7.695  61.951  1.00  0.00
ATOM   1675 H5'' A      53      27.825   6.703  62.780  1.00  0.00
ATOM   1676  C4' A      53      28.375   8.425  63.905  1.00  0.00
ATOM   1677  H4' A      53      29.273   7.958  64.310  1.00  0.00
ATOM   1678  O4' A      53      28.854   9.795  63.594  1.00  0.00
ATOM   1679  C1' A      53      28.190  10.782  64.432  1.00  0.00
ATOM   1680  H1' A      53      28.917  11.407  64.951  1.00  0.00
ATOM   1681  N9  A      53      27.220  11.777  63.815  1.00  0.00
ATOM   1682  C8  A      53      26.701  11.835  62.569  1.00  0.00
ATOM   1683  H8  A      53      26.955  11.004  61.928  1.00  0.00
ATOM   1684  N7  A      53      25.878  12.814  62.335  1.00  0.00
ATOM   1685  C5  A      53      26.052  13.587  63.450  1.00  0.00
ATOM   1686  C6  A      53      25.480  14.819  63.888  1.00  0.00
ATOM   1687  N6  A      53      24.456  15.408  63.317  1.00  0.00
ATOM   1688  H61 A      53      23.932  15.025  62.544  1.00  0.00
ATOM   1689  H62 A      53      23.970  16.108  63.858  1.00  0.00
ATOM   1690  N1  A      53      25.787  15.326  65.074  1.00  0.00
ATOM   1691  C2  A      53      26.705  14.740  65.728  1.00  0.00
ATOM   1692  H2  A      53      27.083  15.195  66.632  1.00  0.00
ATOM   1693  N3  A      53      27.328  13.542  65.474  1.00  0.00
ATOM   1694  C4  A      53      26.832  12.977  64.341  1.00  0.00
ATOM   1695  C3' A      53      27.249   8.682  64.870  1.00  0.00
ATOM   1696  H3' A      53      26.296   8.785  64.350  1.00  0.00
ATOM   1697  C2' A      53      27.591   9.972  65.536  1.00  0.00
ATOM   1698  H2' A      53      26.757  10.480  66.020  1.00  0.00
ATOM   1699  O2' A      53      28.618   9.751  66.449  1.00  0.00
ATOM   1700 HO2' A      53      28.408   8.954  66.940  1.00  0.00
ATOM   1701  O3' A      53      27.087   7.562  65.756  1.00  0.00
ATOM   1702  P   C      54      25.913   7.349  66.830  1.00  0.00
ATOM   1703  OP1 C      54      25.942   5.984  67.404  1.00  0.00
ATOM   1704  OP2 C      54      24.612   7.706  66.217  1.00  0.00
ATOM   1705  O5' C      54      26.144   8.408  67.958  1.00  0.00
ATOM   1706  C5' C      54      25.481   8.215  69.207  1.00  0.00
ATOM   1707  H5' C      54      25.682   7.217  69.594  1.00  0.00
ATOM   1708 H5'' C      54      24.413   8.245  68.993  1.00  0.00
ATOM   1709  C4' C      54      25.653   9.289  70.309  1.00  0.00
ATOM   1710  H4' C      54      24.771   9.222  70.945  1.00  0.00
ATOM   1711  O4' C      54      26.874   9.243  70.962  1.00  0.00
ATOM   1712  C1' C      54      27.827  10.098  70.379  1.00  0.00
ATOM   1713  H1' C      54      28.335  10.685  71.144  1.00  0.00
ATOM   1714  N1  C      54      28.939   9.438  69.610  1.00  0.00
ATOM   1715  C6  C      54      28.928   8.126  69.258  1.00  0.00
ATOM   1716  H6  C      54      28.143   7.479  69.620  1.00  0.00
ATOM   1717  C5  C      54      29.945   7.701  68.523  1.00  0.00
ATOM   1718  H5  C      54      30.025   6.648  68.295  1.00  0.00
ATOM   1719  C4  C      54      30.963   8.605  68.081  1.00  0.00
ATOM   1720  N4  C      54      31.980   8.250  67.392  1.00  0.00
ATOM   1721  H41 C      54      32.744   8.897  67.260  1.00  0.00
ATOM   1722  H42 C      54      32.079   7.247  67.327  1.00  0.00
ATOM   1723  N3  C      54      31.018   9.856  68.452  1.00  0.00
ATOM   1724  C2  C      54      30.052  10.290  69.268  1.00  0.00
ATOM   1725  O2  C      54      30.087  11.391  69.799  1.00  0.00
ATOM   1726  C3' C      54      25.565  10.655  69.716  1.00  0.00
ATOM   1727  H3' C      54      24.989  10.581  68.794  1.00  0.00
ATOM   1728  C2' C      54      27.031  11.030  69.450  1.00  0.00
ATOM   1729  H2' C      54      27.240  10.823  68.400  1.00  0.00
ATOM   1730  O2' C      54      27.353  12.431  69.671  1.00  0.00
ATOM   1731 HO2' C      54      26.521  12.762  70.019  1.00  0.00
ATOM   1732  O3' C      54      25.024  11.622  70.582  1.00  0.00
ATOM   1733  P   U      55      23.440  11.803  70.739  1.00  0.00
ATOM   1734  OP1 U      55      23.102  12.217  72.150  1.00  0.00
ATOM   1735  OP2 U      55      22.780  10.599  70.127  1.00  0.00
ATOM   1736  O5' U      55      23.256  13.072  69.705  1.00  0.00
ATOM   1737  C5' U      55      23.999  14.291  69.840  1.00  0.00
ATOM   1738  H5' U      55      25.046  14.075  69.623  1.00  0.00
ATOM   1739 H5'' U      55      23.791  14.674  70.839  1.00  0.00
ATOM   1740  C4' U      55      23.507  15.359  68.828  1.00  0.00
ATOM   1741  H4' U      55      23.973  16.277  69.184  1.00  0.00
ATOM   1742  O4' U      55      23.937  14.924  67.516  1.00  0.00
ATOM   1743  C1' U      55      22.746  14.709  66.679  1.00  0.00
ATOM   1744  H1' U      55      22.563  15.575  66.044  1.00  0.00
ATOM   1745  N1  U      55      22.874  13.468  65.875  1.00  0.00
ATOM   1746  C6  U      55      23.578  12.405  66.355  1.00  0.00
ATOM   1747  H6  U      55      24.096  12.517  67.296  1.00  0.00
ATOM   1748  C5  U      55      23.795  11.315  65.547  1.00  0.00
ATOM   1749  H5  U      55      24.367  10.468  65.895  1.00  0.00
ATOM   1750  C4  U      55      23.072  11.243  64.309  1.00  0.00
ATOM   1751  O4  U      55      23.128  10.252  63.591  1.00  0.00
ATOM   1752  N3  U      55      22.406  12.348  63.857  1.00  0.00
ATOM   1753  H3  U      55      21.732  12.276  63.108  1.00  0.00
ATOM   1754  C2  U      55      22.189  13.430  64.646  1.00  0.00
ATOM   1755  O2  U      55      21.477  14.279  64.276  1.00  0.00
ATOM   1756  C3' U      55      21.952  15.501  68.885  1.00  0.00
ATOM   1757  H3' U      55      21.453  15.111  69.772  1.00  0.00
ATOM   1758  C2' U      55      21.603  14.592  67.681  1.00  0.00
ATOM   1759  H2' U      55      21.450  13.556  67.981  1.00  0.00
ATOM   1760  O2' U      55      20.377  15.112  67.131  1.00  0.00
ATOM   1761 HO2' U      55      20.315  15.988  67.521  1.00  0.00
ATOM   1762  O3' U      55      21.614  16.849  68.635  1.00  0.00
ATOM   1763  P   U      56      21.142  17.881  69.679  1.00  0.00
ATOM   1764  OP1 U      56      20.360  17.161  70.657  1.00  0.00
ATOM   1765  OP2 U      56      20.537  18.909  68.882  1.00  0.00
ATOM   1766  O5' U      56      22.494  18.413  70.350  1.00  0.00
ATOM   1767  C5' U      56      23.001  18.120  71.639  1.00  0.00
ATOM   1768  H5' U      56      22.988  17.033  71.715  1.00  0.00
ATOM   1769 H5'' U      56      22.332  18.488  72.417  1.00  0.00
ATOM   1770  C4' U      56      24.348  18.846  71.761  1.00  0.00
ATOM   1771  H4' U      56      24.658  18.700  72.795  1.00  0.00
ATOM   1772  O4' U      56      25.354  18.217  71.032  1.00  0.00
ATOM   1773  C1' U      56      25.891  19.214  70.103  1.00  0.00
ATOM   1774  H1' U      56      26.946  19.002  69.928  1.00  0.00
ATOM   1775  N1  U      56      25.298  19.053  68.703  1.00  0.00
ATOM   1776  C6  U      56      24.277  19.873  68.228  1.00  0.00
ATOM   1777  H6  U      56      23.995  20.706  68.855  1.00  0.00
ATOM   1778  C5  U      56      23.714  19.573  67.017  1.00  0.00
ATOM   1779  H5  U      56      22.976  20.266  66.642  1.00  0.00
ATOM   1780  C4  U      56      24.098  18.497  66.167  1.00  0.00
ATOM   1781  O4  U      56      23.494  18.138  65.149  1.00  0.00
ATOM   1782  N3  U      56      25.076  17.722  66.687  1.00  0.00
ATOM   1783  H3  U      56      25.379  16.874  66.231  1.00  0.00
ATOM   1784  C2  U      56      25.698  17.937  67.932  1.00  0.00
ATOM   1785  O2  U      56      26.676  17.221  68.276  1.00  0.00
ATOM   1786  C3' U      56      24.337  20.365  71.415  1.00  0.00
ATOM   1787  H3' U      56      23.493  20.671  70.797  1.00  0.00
ATOM   1788  C2' U      56      25.687  20.585  70.719  1.00  0.00
ATOM   1789  H2' U      56      25.676  21.400  69.996  1.00  0.00
ATOM   1790  O2' U      56      26.716  20.821  71.634  1.00  0.00
ATOM   1791 HO2' U      56      26.329  21.204  72.425  1.00  0.00
ATOM   1792  O3' U      56      24.208  21.040  72.633  1.00  0.00
ATOM   1793  P   U      57      23.473  22.417  72.659  1.00  0.00
ATOM   1794  OP1 U      57      23.222  22.680  74.104  1.00  0.00
ATOM   1795  OP2 U      57      22.308  22.370  71.721  1.00  0.00
ATOM   1796  O5' U      57      24.615  23.368  72.016  1.00  0.00
ATOM   1797  C5' U      57      24.497  23.809  70.689  1.00  0.00
ATOM   1798  H5' U      57      23.622  24.452  70.587  1.00  0.00
ATOM   1799 H5'' U      57      24.272  22.988  70.008  1.00  0.00
ATOM   1800  C4' U      57      25.679  24.778  70.314  1.00  0.00
ATOM   1801  H4' U      57      25.458  25.185  69.328  1.00  0.00
ATOM   1802  O4' U      57      25.712  25.885  71.201  1.00  0.00
ATOM   1803  C1' U      57      26.943  25.784  71.872  1.00  0.00
ATOM   1804  H1' U      57      27.666  26.454  71.407  1.00  0.00
ATOM   1805  N1  U      57      26.713  26.096  73.289  1.00  0.00
ATOM   1806  C6  U      57      25.749  25.451  74.048  1.00  0.00
ATOM   1807  H6  U      57      24.990  24.905  73.506  1.00  0.00
ATOM   1808  C5  U      57      25.671  25.610  75.390  1.00  0.00
ATOM   1809  H5  U      57      24.886  25.083  75.911  1.00  0.00
ATOM   1810  C4  U      57      26.621  26.430  76.050  1.00  0.00
ATOM   1811  O4  U      57      26.748  26.489  77.302  1.00  0.00
ATOM   1812  N3  U      57      27.440  27.108  75.284  1.00  0.00
ATOM   1813  H3  U      57      27.982  27.819  75.754  1.00  0.00
ATOM   1814  C2  U      57      27.644  26.909  73.897  1.00  0.00
ATOM   1815  O2  U      57      28.450  27.539  73.265  1.00  0.00
ATOM   1816  C3' U      57      27.007  24.062  70.333  1.00  0.00
ATOM   1817  H3' U      57      26.979  22.973  70.354  1.00  0.00
ATOM   1818  C2' U      57      27.551  24.417  71.671  1.00  0.00
ATOM   1819  H2' U      57      27.216  23.654  72.373  1.00  0.00
ATOM   1820  O2' U      57      28.999  24.512  71.609  1.00  0.00
ATOM   1821 HO2' U      57      29.163  24.957  70.775  1.00  0.00
ATOM   1822  O3' U      57      27.857  24.597  69.284  1.00  0.00
ATOM   1823  P   C      58      28.194  23.854  67.932  1.00  0.00
ATOM   1824  OP1 C      58      29.528  24.459  67.568  1.00  0.00
ATOM   1825  OP2 C      58      27.105  23.914  66.939  1.00  0.00
ATOM   1826  O5' C      58      28.377  22.350  68.414  1.00  0.00
ATOM   1827  C5' C      58      29.319  21.932  69.536  1.00  0.00
ATOM   1828  H5' C      58      28.832  21.803  70.503  1.00  0.00
ATOM   1829 H5'' C      58      30.109  22.675  69.649  1.00  0.00
ATOM   1830  C4' C      58      30.038  20.602  69.197  1.00  0.00
ATOM   1831  H4' C      58      30.659  20.385  70.066  1.00  0.00
ATOM   1832  O4' C      58      29.008  19.671  68.918  1.00  0.00
ATOM   1833  C1' C      58      29.562  18.757  67.993  1.00  0.00
ATOM   1834  H1' C      58      29.600  17.726  68.347  1.00  0.00
ATOM   1835  N1  C      58      28.762  18.771  66.723  1.00  0.00
ATOM   1836  C6  C      58      27.817  19.805  66.478  1.00  0.00
ATOM   1837  H6  C      58      27.533  20.530  67.226  1.00  0.00
ATOM   1838  C5  C      58      27.196  19.932  65.269  1.00  0.00
ATOM   1839  H5  C      58      26.482  20.733  65.148  1.00  0.00
ATOM   1840  C4  C      58      27.343  18.775  64.447  1.00  0.00
ATOM   1841  N4  C      58      26.734  18.897  63.323  1.00  0.00
ATOM   1842  H41 C      58      26.254  19.753  63.081  1.00  0.00
ATOM   1843  H42 C      58      26.911  18.199  62.615  1.00  0.00
ATOM   1844  N3  C      58      28.153  17.764  64.642  1.00  0.00
ATOM   1845  C2  C      58      28.833  17.767  65.783  1.00  0.00
ATOM   1846  O2  C      58      29.464  16.710  65.982  1.00  0.00
ATOM   1847  C3' C      58      30.946  20.727  67.988  1.00  0.00
ATOM   1848  H3' C      58      30.504  21.262  67.148  1.00  0.00
ATOM   1849  C2' C      58      30.996  19.198  67.772  1.00  0.00
ATOM   1850  H2' C      58      31.381  18.930  66.788  1.00  0.00
ATOM   1851  O2' C      58      31.929  18.562  68.631  1.00  0.00
ATOM   1852 HO2' C      58      31.987  17.671  68.278  1.00  0.00
ATOM   1853  O3' C      58      32.190  21.271  68.234  1.00  0.00
ATOM   1854  P   C      59      33.276  21.490  67.144  1.00  0.00
ATOM   1855  OP1 C      59      34.597  21.685  67.827  1.00  0.00
ATOM   1856  OP2 C      59      32.822  22.518  66.186  1.00  0.00
ATOM   1857  O5' C      59      33.547  20.150  66.208  1.00  0.00
ATOM   1858  C5' C      59      34.501  19.196  66.554  1.00  0.00
ATOM   1859  H5' C      59      34.207  18.657  67.455  1.00  0.00
ATOM   1860 H5'' C      59      35.541  19.514  66.630  1.00  0.00
ATOM   1861  C4' C      59      34.556  18.113  65.578  1.00  0.00
ATOM   1862  H4' C      59      35.305  17.392  65.908  1.00  0.00
ATOM   1863  O4' C      59      33.306  17.429  65.331  1.00  0.00
ATOM   1864  C1' C      59      33.236  17.108  63.911  1.00  0.00
ATOM   1865  H1' C      59      33.138  16.034  63.752  1.00  0.00
ATOM   1866  N1  C      59      32.225  17.909  63.214  1.00  0.00
ATOM   1867  C6  C      59      31.578  18.962  63.815  1.00  0.00
ATOM   1868  H6  C      59      32.034  19.444  64.667  1.00  0.00
ATOM   1869  C5  C      59      30.469  19.509  63.282  1.00  0.00
ATOM   1870  H5  C      59      29.929  20.360  63.669  1.00  0.00
ATOM   1871  C4  C      59      29.992  18.898  62.049  1.00  0.00
ATOM   1872  N4  C      59      29.138  19.440  61.323  1.00  0.00
ATOM   1873  H41 C      59      28.777  18.928  60.530  1.00  0.00
ATOM   1874  H42 C      59      28.817  20.378  61.513  1.00  0.00
ATOM   1875  N3  C      59      30.547  17.779  61.532  1.00  0.00
ATOM   1876  C2  C      59      31.744  17.358  62.064  1.00  0.00
ATOM   1877  O2  C      59      32.470  16.526  61.435  1.00  0.00
ATOM   1878  C3' C      59      34.908  18.575  64.150  1.00  0.00
ATOM   1879  H3' C      59      34.211  19.340  63.806  1.00  0.00
ATOM   1880  C2' C      59      34.623  17.356  63.335  1.00  0.00
ATOM   1881  H2' C      59      34.560  17.508  62.257  1.00  0.00
ATOM   1882  O2' C      59      35.494  16.329  63.616  1.00  0.00
ATOM   1883 HO2' C      59      36.393  16.667  63.639  1.00  0.00
ATOM   1884  O3' C      59      36.295  18.942  63.872  1.00  0.00
ATOM   1885  P   A      60      36.738  20.122  62.995  1.00  0.00
ATOM   1886  OP1 A      60      38.093  20.550  63.273  1.00  0.00
ATOM   1887  OP2 A      60      35.699  21.148  63.115  1.00  0.00
ATOM   1888  O5' A      60      36.656  19.465  61.544  1.00  0.00
ATOM   1889  C5' A      60      37.751  18.635  61.114  1.00  0.00
ATOM   1890  H5' A      60      38.024  17.971  61.933  1.00  0.00
ATOM   1891 H5'' A      60      38.559  19.339  60.913  1.00  0.00
ATOM   1892  C4' A      60      37.360  17.783  59.900  1.00  0.00
ATOM   1893  H4' A      60      38.173  17.063  59.808  1.00  0.00
ATOM   1894  O4' A      60      36.128  17.164  60.116  1.00  0.00
ATOM   1895  C1' A      60      35.379  17.148  58.928  1.00  0.00
ATOM   1896  H1' A      60      35.038  16.113  58.928  1.00  0.00
ATOM   1897  N9  A      60      34.190  17.982  59.072  1.00  0.00
ATOM   1898  C8  A      60      33.928  18.898  60.021  1.00  0.00
ATOM   1899  H8  A      60      34.652  19.056  60.806  1.00  0.00
ATOM   1900  N7  A      60      32.817  19.547  59.944  1.00  0.00
ATOM   1901  C5  A      60      32.305  19.138  58.689  1.00  0.00
ATOM   1902  C6  A      60      31.150  19.380  57.939  1.00  0.00
ATOM   1903  N6  A      60      30.239  20.208  58.313  1.00  0.00
ATOM   1904  H61 A      60      30.385  20.649  59.210  1.00  0.00
ATOM   1905  H62 A      60      29.440  20.326  57.707  1.00  0.00
ATOM   1906  N1  A      60      31.008  18.832  56.717  1.00  0.00
ATOM   1907  C2  A      60      31.821  17.809  56.377  1.00  0.00
ATOM   1908  H2  A      60      31.688  17.385  55.392  1.00  0.00
ATOM   1909  N3  A      60      32.921  17.422  57.080  1.00  0.00
ATOM   1910  C4  A      60      33.067  18.131  58.204  1.00  0.00
ATOM   1911  C3' A      60      37.221  18.510  58.605  1.00  0.00
ATOM   1912  H3' A      60      36.947  19.563  58.669  1.00  0.00
ATOM   1913  C2' A      60      36.273  17.619  57.769  1.00  0.00
ATOM   1914  H2' A      60      35.679  18.214  57.074  1.00  0.00
ATOM   1915  O2' A      60      36.894  16.520  57.185  1.00  0.00
ATOM   1916 HO2' A      60      37.846  16.640  57.216  1.00  0.00
ATOM   1917  O3' A      60      38.494  18.471  58.044  1.00  0.00
ATOM   1918  P   C      61      38.740  19.407  56.813  1.00  0.00
ATOM   1919  OP1 C      61      40.163  19.031  56.462  1.00  0.00
ATOM   1920  OP2 C      61      38.371  20.781  57.196  1.00  0.00
ATOM   1921  O5' C      61      37.913  19.070  55.623  1.00  0.00
ATOM   1922  C5' C      61      38.372  18.182  54.595  1.00  0.00
ATOM   1923  H5' C      61      38.601  17.178  54.950  1.00  0.00
ATOM   1924 H5'' C      61      39.281  18.549  54.118  1.00  0.00
ATOM   1925  C4' C      61      37.357  17.984  53.475  1.00  0.00
ATOM   1926  H4' C      61      37.676  17.219  52.768  1.00  0.00
ATOM   1927  O4' C      61      36.064  17.751  53.984  1.00  0.00
ATOM   1928  C1' C      61      35.209  18.393  53.009  1.00  0.00
ATOM   1929  H1' C      61      34.542  17.603  52.663  1.00  0.00
ATOM   1930  N1  C      61      34.338  19.459  53.637  1.00  0.00
ATOM   1931  C6  C      61      34.657  19.936  54.902  1.00  0.00
ATOM   1932  H6  C      61      35.661  19.744  55.248  1.00  0.00
ATOM   1933  C5  C      61      33.789  20.730  55.544  1.00  0.00
ATOM   1934  H5  C      61      34.091  21.064  56.526  1.00  0.00
ATOM   1935  C4  C      61      32.505  21.000  54.935  1.00  0.00
ATOM   1936  N4  C      61      31.716  21.695  55.653  1.00  0.00
ATOM   1937  H41 C      61      30.800  22.022  55.383  1.00  0.00
ATOM   1938  H42 C      61      32.112  21.941  56.549  1.00  0.00
ATOM   1939  N3  C      61      32.240  20.643  53.705  1.00  0.00
ATOM   1940  C2  C      61      33.172  19.948  53.004  1.00  0.00
ATOM   1941  O2  C      61      32.897  19.771  51.829  1.00  0.00
ATOM   1942  C3' C      61      37.263  19.196  52.586  1.00  0.00
ATOM   1943  H3' C      61      37.193  20.086  53.212  1.00  0.00
ATOM   1944  C2' C      61      35.945  18.933  51.876  1.00  0.00
ATOM   1945  H2' C      61      35.436  19.821  51.502  1.00  0.00
ATOM   1946  O2' C      61      36.189  17.951  50.891  1.00  0.00
ATOM   1947 HO2' C      61      37.070  18.178  50.587  1.00  0.00
ATOM   1948  O3' C      61      38.228  19.381  51.641  1.00  0.00
ATOM   1949  P   U      62      38.822  20.755  51.273  1.00  0.00
ATOM   1950  OP1 U      62      40.026  20.600  50.408  1.00  0.00
ATOM   1951  OP2 U      62      39.012  21.417  52.581  1.00  0.00
ATOM   1952  O5' U      62      37.654  21.497  50.487  1.00  0.00
ATOM   1953  C5' U      62      37.181  20.984  49.255  1.00  0.00
ATOM   1954  H5' U      62      37.189  19.895  49.206  1.00  0.00
ATOM   1955 H5'' U      62      37.971  21.187  48.532  1.00  0.00
ATOM   1956  C4' U      62      35.838  21.595  48.816  1.00  0.00
ATOM   1957  H4' U      62      35.777  21.151  47.823  1.00  0.00
ATOM   1958  O4' U      62      34.690  21.196  49.529  1.00  0.00
ATOM   1959  C1' U      62      33.778  22.311  49.551  1.00  0.00
ATOM   1960  H1' U      62      32.822  21.903  49.224  1.00  0.00
ATOM   1961  N1  U      62      33.712  22.976  50.884  1.00  0.00
ATOM   1962  C6  U      62      34.611  22.657  51.928  1.00  0.00
ATOM   1963  H6  U      62      35.441  22.000  51.713  1.00  0.00
ATOM   1964  C5  U      62      34.500  23.341  53.065  1.00  0.00
ATOM   1965  H5  U      62      35.221  23.124  53.839  1.00  0.00
ATOM   1966  C4  U      62      33.460  24.320  53.143  1.00  0.00
ATOM   1967  O4  U      62      33.304  25.015  54.160  1.00  0.00
ATOM   1968  N3  U      62      32.582  24.539  52.146  1.00  0.00
ATOM   1969  H3  U      62      31.739  25.065  52.334  1.00  0.00
ATOM   1970  C2  U      62      32.655  23.919  50.979  1.00  0.00
ATOM   1971  O2  U      62      31.790  24.141  50.140  1.00  0.00
ATOM   1972  C3' U      62      35.834  23.149  48.643  1.00  0.00
ATOM   1973  H3' U      62      36.255  23.486  49.590  1.00  0.00
ATOM   1974  C2' U      62      34.312  23.396  48.631  1.00  0.00
ATOM   1975  H2' U      62      34.115  24.421  48.946  1.00  0.00
ATOM   1976  O2' U      62      33.691  23.245  47.345  1.00  0.00
ATOM   1977 HO2' U      62      34.380  23.193  46.679  1.00  0.00
ATOM   1978  O3' U      62      36.495  23.812  47.514  1.00  0.00
ATOM   1979  P   G      63      36.901  25.377  47.585  1.00  0.00
ATOM   1980  OP1 G      63      37.493  25.644  46.268  1.00  0.00
ATOM   1981  OP2 G      63      37.756  25.523  48.762  1.00  0.00
ATOM   1982  O5' G      63      35.607  26.201  47.804  1.00  0.00
ATOM   1983  C5' G      63      34.675  26.459  46.694  1.00  0.00
ATOM   1984  H5' G      63      34.183  25.541  46.375  1.00  0.00
ATOM   1985 H5'' G      63      35.237  26.783  45.818  1.00  0.00
ATOM   1986  C4' G      63      33.541  27.405  47.120  1.00  0.00
ATOM   1987  H4' G      63      32.829  27.496  46.300  1.00  0.00
ATOM   1988  O4' G      63      32.730  26.821  48.207  1.00  0.00
ATOM   1989  C1' G      63      32.275  27.906  48.981  1.00  0.00
ATOM   1990  H1' G      63      31.186  27.961  49.001  1.00  0.00
ATOM   1991  N9  G      63      32.854  27.965  50.348  1.00  0.00
ATOM   1992  C8  G      63      34.016  27.418  50.781  1.00  0.00
ATOM   1993  H8  G      63      34.657  26.878  50.099  1.00  0.00
ATOM   1994  N7  G      63      34.221  27.555  52.024  1.00  0.00
ATOM   1995  C5  G      63      33.138  28.382  52.442  1.00  0.00
ATOM   1996  C6  G      63      32.723  28.870  53.722  1.00  0.00
ATOM   1997  O6  G      63      33.329  28.849  54.815  1.00  0.00
ATOM   1998  N1  G      63      31.496  29.418  53.757  1.00  0.00
ATOM   1999  H1  G      63      31.295  29.903  54.620  1.00  0.00
ATOM   2000  C2  G      63      30.815  29.732  52.658  1.00  0.00
ATOM   2001  N2  G      63      29.662  30.363  52.777  1.00  0.00
ATOM   2002  H21 G      63      29.330  30.507  53.720  1.00  0.00
ATOM   2003  H22 G      63      29.021  30.399  51.997  1.00  0.00
ATOM   2004  N3  G      63      31.101  29.305  51.440  1.00  0.00
ATOM   2005  C4  G      63      32.313  28.644  51.397  1.00  0.00
ATOM   2006  C3' G      63      34.043  28.781  47.578  1.00  0.00
ATOM   2007  H3' G      63      34.873  28.636  48.269  1.00  0.00
ATOM   2008  C2' G      63      32.790  29.185  48.272  1.00  0.00
ATOM   2009  H2' G      63      33.010  29.876  49.086  1.00  0.00
ATOM   2010  O2' G      63      31.690  29.696  47.459  1.00  0.00
ATOM   2011 HO2' G      63      31.402  30.523  47.854  1.00  0.00
ATOM   2012  O3' G      63      34.388  29.715  46.579  1.00  0.00
ATOM   2013  P   A      64      35.328  30.922  46.974  1.00  0.00
ATOM   2014  OP1 A      64      35.707  31.617  45.729  1.00  0.00
ATOM   2015  OP2 A      64      36.476  30.453  47.805  1.00  0.00
ATOM   2016  O5' A      64      34.390  32.009  47.830  1.00  0.00
ATOM   2017  C5' A      64      33.293  32.746  47.173  1.00  0.00
ATOM   2018  H5' A      64      32.794  31.998  46.556  1.00  0.00
ATOM   2019 H5'' A      64      33.786  33.517  46.581  1.00  0.00
ATOM   2020  C4' A      64      32.263  33.286  48.234  1.00  0.00
ATOM   2021  H4' A      64      31.355  33.672  47.771  1.00  0.00
ATOM   2022  O4' A      64      31.830  32.245  49.110  1.00  0.00
ATOM   2023  C1' A      64      31.717  32.807  50.459  1.00  0.00
ATOM   2024  H1' A      64      30.738  32.525  50.848  1.00  0.00
ATOM   2025  N9  A      64      32.827  32.325  51.343  1.00  0.00
ATOM   2026  C8  A      64      33.991  31.624  51.027  1.00  0.00
ATOM   2027  H8  A      64      34.261  31.216  50.064  1.00  0.00
ATOM   2028  N7  A      64      34.757  31.405  52.131  1.00  0.00
ATOM   2029  C5  A      64      34.093  31.993  53.165  1.00  0.00
ATOM   2030  C6  A      64      34.173  32.076  54.590  1.00  0.00
ATOM   2031  N6  A      64      35.171  31.543  55.277  1.00  0.00
ATOM   2032  H61 A      64      35.036  31.479  56.276  1.00  0.00
ATOM   2033  H62 A      64      36.031  31.315  54.799  1.00  0.00
ATOM   2034  N1  A      64      33.258  32.566  55.388  1.00  0.00
ATOM   2035  C2  A      64      32.216  33.076  54.826  1.00  0.00
ATOM   2036  H2  A      64      31.490  33.503  55.503  1.00  0.00
ATOM   2037  N3  A      64      31.908  33.059  53.491  1.00  0.00
ATOM   2038  C4  A      64      32.895  32.504  52.721  1.00  0.00
ATOM   2039  C3' A      64      32.814  34.446  49.046  1.00  0.00
ATOM   2040  H3' A      64      33.858  34.210  49.254  1.00  0.00
ATOM   2041  C2' A      64      31.954  34.298  50.308  1.00  0.00
ATOM   2042  H2' A      64      32.500  34.722  51.150  1.00  0.00
ATOM   2043  O2' A      64      30.698  34.884  50.221  1.00  0.00
ATOM   2044 HO2' A      64      30.829  35.805  50.461  1.00  0.00
ATOM   2045  O3' A      64      32.705  35.706  48.440  1.00  0.00
ATOM   2046  P   U      65      33.084  37.109  49.023  1.00  0.00
ATOM   2047  OP1 U      65      33.065  38.048  47.874  1.00  0.00
ATOM   2048  OP2 U      65      34.279  36.991  49.806  1.00  0.00
ATOM   2049  O5' U      65      31.868  37.520  50.032  1.00  0.00
ATOM   2050  C5' U      65      30.532  37.911  49.455  1.00  0.00
ATOM   2051  H5' U      65      30.211  37.064  48.849  1.00  0.00
ATOM   2052 H5'' U      65      30.454  38.764  48.780  1.00  0.00
ATOM   2053  C4' U      65      29.548  38.134  50.654  1.00  0.00
ATOM   2054  H4' U      65      28.602  38.360  50.161  1.00  0.00
ATOM   2055  O4' U      65      29.446  36.961  51.485  1.00  0.00
ATOM   2056  C1' U      65      29.164  37.403  52.791  1.00  0.00
ATOM   2057  H1' U      65      28.187  37.025  53.091  1.00  0.00
ATOM   2058  N1  U      65      30.226  36.966  53.803  1.00  0.00
ATOM   2059  C6  U      65      31.467  36.510  53.459  1.00  0.00
ATOM   2060  H6  U      65      31.787  36.525  52.428  1.00  0.00
ATOM   2061  C5  U      65      32.466  36.260  54.388  1.00  0.00
ATOM   2062  H5  U      65      33.470  36.105  54.022  1.00  0.00
ATOM   2063  C4  U      65      32.186  36.378  55.810  1.00  0.00
ATOM   2064  O4  U      65      33.005  36.110  56.708  1.00  0.00
ATOM   2065  N3  U      65      30.909  36.736  56.109  1.00  0.00
ATOM   2066  H3  U      65      30.717  36.887  57.089  1.00  0.00
ATOM   2067  C2  U      65      29.874  37.042  55.195  1.00  0.00
ATOM   2068  O2  U      65      28.714  37.315  55.528  1.00  0.00
ATOM   2069  C3' U      65      30.041  39.264  51.556  1.00  0.00
ATOM   2070  H3' U      65      31.072  39.098  51.866  1.00  0.00
ATOM   2071  C2' U      65      29.117  38.934  52.778  1.00  0.00
ATOM   2072  H2' U      65      29.534  39.255  53.733  1.00  0.00
ATOM   2073  O2' U      65      27.786  39.435  52.632  1.00  0.00
ATOM   2074 HO2' U      65      27.696  39.568  51.686  1.00  0.00
ATOM   2075  O3' U      65      29.872  40.547  51.014  1.00  0.00
ATOM   2076  P   G      66      30.715  41.722  51.629  1.00  0.00
ATOM   2077  OP1 G      66      30.297  43.026  51.084  1.00  0.00
ATOM   2078  OP2 G      66      32.134  41.371  51.623  1.00  0.00
ATOM   2079  O5' G      66      30.441  41.695  53.202  1.00  0.00
ATOM   2080  C5' G      66      29.281  42.206  53.743  1.00  0.00
ATOM   2081  H5' G      66      28.477  41.791  53.135  1.00  0.00
ATOM   2082 H5'' G      66      29.279  43.275  53.530  1.00  0.00
ATOM   2083  C4' G      66      29.143  41.972  55.217  1.00  0.00
ATOM   2084  H4' G      66      28.161  42.185  55.640  1.00  0.00
ATOM   2085  O4' G      66      29.392  40.644  55.603  1.00  0.00
ATOM   2086  C1' G      66      30.369  40.567  56.673  1.00  0.00
ATOM   2087  H1' G      66      29.860  39.911  57.379  1.00  0.00
ATOM   2088  N9  G      66      31.747  40.105  56.232  1.00  0.00
ATOM   2089  C8  G      66      32.159  39.802  54.908  1.00  0.00
ATOM   2090  H8  G      66      31.442  39.893  54.106  1.00  0.00
ATOM   2091  N7  G      66      33.385  39.465  54.785  1.00  0.00
ATOM   2092  C5  G      66      33.837  39.482  56.136  1.00  0.00
ATOM   2093  C6  G      66      35.146  39.263  56.690  1.00  0.00
ATOM   2094  O6  G      66      36.177  39.057  56.004  1.00  0.00
ATOM   2095  N1  G      66      35.189  39.304  58.017  1.00  0.00
ATOM   2096  H1  G      66      36.106  39.268  58.441  1.00  0.00
ATOM   2097  C2  G      66      34.182  39.683  58.806  1.00  0.00
ATOM   2098  N2  G      66      34.485  39.549  60.041  1.00  0.00
ATOM   2099  H21 G      66      35.421  39.366  60.373  1.00  0.00
ATOM   2100  H22 G      66      33.733  39.761  60.681  1.00  0.00
ATOM   2101  N3  G      66      32.924  39.951  58.368  1.00  0.00
ATOM   2102  C4  G      66      32.826  39.820  56.992  1.00  0.00
ATOM   2103  C3' G      66      30.092  42.840  56.088  1.00  0.00
ATOM   2104  H3' G      66      31.038  42.828  55.547  1.00  0.00
ATOM   2105  C2' G      66      30.427  41.936  57.317  1.00  0.00
ATOM   2106  H2' G      66      31.392  42.103  57.795  1.00  0.00
ATOM   2107  O2' G      66      29.439  42.059  58.366  1.00  0.00
ATOM   2108 HO2' G      66      29.270  42.999  58.464  1.00  0.00
ATOM   2109  O3' G      66      29.582  44.224  56.436  1.00  0.00
ATOM   2110  P   U      67      30.046  45.115  57.600  1.00  0.00
ATOM   2111  OP1 U      67      29.266  44.630  58.711  1.00  0.00
ATOM   2112  OP2 U      67      29.826  46.451  57.069  1.00  0.00
ATOM   2113  O5' U      67      31.612  44.835  57.849  1.00  0.00
ATOM   2114  C5' U      67      32.139  44.503  59.098  1.00  0.00
ATOM   2115  H5' U      67      31.505  43.716  59.506  1.00  0.00
ATOM   2116 H5'' U      67      31.887  45.310  59.786  1.00  0.00
ATOM   2117  C4' U      67      33.621  44.182  59.180  1.00  0.00
ATOM   2118  H4' U      67      33.879  44.008  60.225  1.00  0.00
ATOM   2119  O4' U      67      33.846  42.965  58.419  1.00  0.00
ATOM   2120  C1' U      67      35.089  43.115  57.804  1.00  0.00
ATOM   2121  H1' U      67      35.828  42.385  58.136  1.00  0.00
ATOM   2122  N1  U      67      34.933  42.858  56.331  1.00  0.00
ATOM   2123  C6  U      67      33.809  43.031  55.633  1.00  0.00
ATOM   2124  H6  U      67      32.937  43.408  56.147  1.00  0.00
ATOM   2125  C5  U      67      33.805  42.732  54.345  1.00  0.00
ATOM   2126  H5  U      67      32.889  42.775  53.775  1.00  0.00
ATOM   2127  C4  U      67      34.941  42.239  53.649  1.00  0.00
ATOM   2128  O4  U      67      34.794  42.023  52.440  1.00  0.00
ATOM   2129  N3  U      67      36.086  42.072  54.376  1.00  0.00
ATOM   2130  H3  U      67      36.950  41.881  53.890  1.00  0.00
ATOM   2131  C2  U      67      36.114  42.311  55.715  1.00  0.00
ATOM   2132  O2  U      67      37.183  42.104  56.360  1.00  0.00
ATOM   2133  C3' U      67      34.525  45.319  58.603  1.00  0.00
ATOM   2134  H3' U      67      34.027  45.719  57.719  1.00  0.00
ATOM   2135  C2' U      67      35.685  44.497  58.144  1.00  0.00
ATOM   2136  H2' U      67      36.232  44.932  57.309  1.00  0.00
ATOM   2137  O2' U      67      36.522  44.320  59.186  1.00  0.00
ATOM   2138 HO2' U      67      36.869  45.202  59.336  1.00  0.00
ATOM   2139  O3' U      67      34.884  46.367  59.496  1.00  0.00
ATOM   2140  P   C      68      34.812  47.932  59.006  1.00  0.00
ATOM   2141  OP1 C      68      35.731  48.733  59.849  1.00  0.00
ATOM   2142  OP2 C      68      33.429  48.320  58.979  1.00  0.00
ATOM   2143  O5' C      68      35.426  48.085  57.542  1.00  0.00
ATOM   2144  C5' C      68      36.778  47.956  57.297  1.00  0.00
ATOM   2145  H5' C      68      37.069  47.041  57.813  1.00  0.00
ATOM   2146 H5'' C      68      37.387  48.777  57.675  1.00  0.00
ATOM   2147  C4' C      68      37.122  47.693  55.850  1.00  0.00
ATOM   2148  H4' C      68      38.186  47.479  55.750  1.00  0.00
ATOM   2149  O4' C      68      36.368  46.546  55.515  1.00  0.00
ATOM   2150  C1' C      68      36.221  46.468  54.096  1.00  0.00
ATOM   2151  H1' C      68      36.873  45.683  53.712  1.00  0.00
ATOM   2152  N1  C      68      34.840  46.257  53.634  1.00  0.00
ATOM   2153  C6  C      68      33.795  46.807  54.291  1.00  0.00
ATOM   2154  H6  C      68      33.942  47.398  55.182  1.00  0.00
ATOM   2155  C5  C      68      32.549  46.505  53.870  1.00  0.00
ATOM   2156  H5  C      68      31.686  46.833  54.431  1.00  0.00
ATOM   2157  C4  C      68      32.399  45.730  52.642  1.00  0.00
ATOM   2158  N4  C      68      31.148  45.461  52.321  1.00  0.00
ATOM   2159  H41 C      68      30.848  45.004  51.472  1.00  0.00
ATOM   2160  H42 C      68      30.433  45.665  53.004  1.00  0.00
ATOM   2161  N3  C      68      33.393  45.354  51.864  1.00  0.00
ATOM   2162  C2  C      68      34.659  45.631  52.349  1.00  0.00
ATOM   2163  O2  C      68      35.640  45.221  51.647  1.00  0.00
ATOM   2164  C3' C      68      36.626  48.680  54.850  1.00  0.00
ATOM   2165  H3' C      68      35.591  48.975  55.028  1.00  0.00
ATOM   2166  C2' C      68      36.796  47.796  53.606  1.00  0.00
ATOM   2167  H2' C      68      36.190  48.142  52.769  1.00  0.00
ATOM   2168  O2' C      68      38.170  47.631  53.283  1.00  0.00
ATOM   2169 HO2' C      68      38.486  48.248  52.619  1.00  0.00
ATOM   2170  O3' C      68      37.285  49.938  54.981  1.00  0.00
ATOM   2171  P   G      69      37.028  51.072  53.903  1.00  0.00
ATOM   2172  OP1 G      69      37.478  52.322  54.465  1.00  0.00
ATOM   2173  OP2 G      69      35.620  50.897  53.451  1.00  0.00
ATOM   2174  O5' G      69      37.962  50.731  52.701  1.00  0.00
ATOM   2175  C5' G      69      39.398  50.931  52.827  1.00  0.00
ATOM   2176  H5' G      69      39.716  50.456  53.755  1.00  0.00
ATOM   2177 H5'' G      69      39.693  51.980  52.868  1.00  0.00
ATOM   2178  C4' G      69      40.095  50.263  51.666  1.00  0.00
ATOM   2179  H4' G      69      41.106  50.661  51.754  1.00  0.00
ATOM   2180  O4' G      69      40.041  48.871  51.646  1.00  0.00
ATOM   2181  C1' G      69      40.187  48.379  50.301  1.00  0.00
ATOM   2182  H1' G      69      41.179  47.930  50.249  1.00  0.00
ATOM   2183  N9  G      69      39.239  47.385  49.753  1.00  0.00
ATOM   2184  C8  G      69      39.517  46.194  49.162  1.00  0.00
ATOM   2185  H8  G      69      40.534  45.832  49.123  1.00  0.00
ATOM   2186  N7  G      69      38.543  45.565  48.589  1.00  0.00
ATOM   2187  C5  G      69      37.438  46.407  48.919  1.00  0.00
ATOM   2188  C6  G      69      36.036  46.211  48.671  1.00  0.00
ATOM   2189  O6  G      69      35.480  45.309  48.037  1.00  0.00
ATOM   2190  N1  G      69      35.321  47.392  48.995  1.00  0.00
ATOM   2191  H1  G      69      34.326  47.384  48.822  1.00  0.00
ATOM   2192  C2  G      69      35.788  48.426  49.659  1.00  0.00
ATOM   2193  N2  G      69      35.001  49.467  49.896  1.00  0.00
ATOM   2194  H21 G      69      35.310  50.336  50.306  1.00  0.00
ATOM   2195  H22 G      69      34.067  49.480  49.511  1.00  0.00
ATOM   2196  N3  G      69      37.067  48.561  49.975  1.00  0.00
ATOM   2197  C4  G      69      37.867  47.522  49.604  1.00  0.00
ATOM   2198  C3' G      69      39.655  50.686  50.284  1.00  0.00
ATOM   2199  H3' G      69      38.566  50.703  50.330  1.00  0.00
ATOM   2200  C2' G      69      40.246  49.554  49.351  1.00  0.00
ATOM   2201  H2' G      69      39.675  49.566  48.423  1.00  0.00
ATOM   2202  O2' G      69      41.523  49.842  48.942  1.00  0.00
ATOM   2203 HO2' G      69      41.614  50.776  48.740  1.00  0.00
ATOM   2204  O3' G      69      40.149  51.913  49.790  1.00  0.00
ATOM   2205  P   U      70      39.152  53.132  49.685  1.00  0.00
ATOM   2206  OP1 U      70      39.940  54.446  49.599  1.00  0.00
ATOM   2207  OP2 U      70      38.047  53.061  50.644  1.00  0.00
ATOM   2208  O5' U      70      38.633  52.920  48.231  1.00  0.00
ATOM   2209  C5' U      70      37.766  51.831  47.852  1.00  0.00
ATOM   2210  H5' U      70      36.842  51.957  48.417  1.00  0.00
ATOM   2211 H5'' U      70      38.162  50.832  48.030  1.00  0.00
ATOM   2212  C4' U      70      37.599  51.999  46.326  1.00  0.00
ATOM   2213  H4' U      70      37.006  51.164  45.953  1.00  0.00
ATOM   2214  O4' U      70      36.774  53.067  46.085  1.00  0.00
ATOM   2215  C1' U      70      37.259  53.746  44.915  1.00  0.00
ATOM   2216  H1' U      70      36.669  53.364  44.082  1.00  0.00
ATOM   2217  N1  U      70      36.981  55.217  45.016  1.00  0.00
ATOM   2218  C6  U      70      37.417  55.956  46.042  1.00  0.00
ATOM   2219  H6  U      70      37.968  55.409  46.792  1.00  0.00
ATOM   2220  C5  U      70      37.174  57.237  46.227  1.00  0.00
ATOM   2221  H5  U      70      37.465  57.697  47.160  1.00  0.00
ATOM   2222  C4  U      70      36.407  57.929  45.220  1.00  0.00
ATOM   2223  O4  U      70      36.281  59.085  45.239  1.00  0.00
ATOM   2224  N3  U      70      35.848  57.164  44.224  1.00  0.00
ATOM   2225  H3  U      70      35.180  57.666  43.657  1.00  0.00
ATOM   2226  C2  U      70      36.052  55.816  44.122  1.00  0.00
ATOM   2227  O2  U      70      35.435  55.211  43.242  1.00  0.00
ATOM   2228  C3' U      70      38.874  52.142  45.402  1.00  0.00
ATOM   2229  H3' U      70      39.820  51.995  45.922  1.00  0.00
ATOM   2230  C2' U      70      38.799  53.573  44.889  1.00  0.00
ATOM   2231  H2' U      70      39.373  54.178  45.591  1.00  0.00
ATOM   2232  O2' U      70      39.374  53.643  43.615  1.00  0.00
ATOM   2233 HO2' U      70      39.847  52.827  43.433  1.00  0.00
ATOM   2234  O3' U      70      38.746  51.151  44.444  1.00  0.00
ATOM   2235  P   U      71      39.873  50.527  43.484  1.00  0.00
ATOM   2236  OP1 U      71      40.857  51.590  43.458  1.00  0.00
ATOM   2237  OP2 U      71      39.273  50.020  42.251  1.00  0.00
ATOM   2238  O5' U      71      40.437  49.349  44.375  1.00  0.00
ATOM   2239  C5' U      71      41.302  49.595  45.530  1.00  0.00
ATOM   2240  H5' U      71      40.785  50.244  46.236  1.00  0.00
ATOM   2241 H5'' U      71      42.254  50.057  45.269  1.00  0.00
ATOM   2242  C4' U      71      41.649  48.259  46.171  1.00  0.00
ATOM   2243  H4' U      71      42.252  48.472  47.053  1.00  0.00
ATOM   2244  O4' U      71      40.397  47.602  46.507  1.00  0.00
ATOM   2245  C1' U      71      40.113  46.463  45.796  1.00  0.00
ATOM   2246  H1' U      71      40.208  45.539  46.366  1.00  0.00
ATOM   2247  N1  U      71      38.653  46.486  45.444  1.00  0.00
ATOM   2248  C6  U      71      37.951  47.662  45.558  1.00  0.00
ATOM   2249  H6  U      71      38.421  48.617  45.739  1.00  0.00
ATOM   2250  C5  U      71      36.583  47.605  45.364  1.00  0.00
ATOM   2251  H5  U      71      36.012  48.521  45.398  1.00  0.00
ATOM   2252  C4  U      71      35.857  46.410  45.145  1.00  0.00
ATOM   2253  O4  U      71      34.646  46.307  45.090  1.00  0.00
ATOM   2254  N3  U      71      36.655  45.343  45.032  1.00  0.00
ATOM   2255  H3  U      71      36.189  44.452  44.934  1.00  0.00
ATOM   2256  C2  U      71      38.007  45.289  45.293  1.00  0.00
ATOM   2257  O2  U      71      38.614  44.190  45.384  1.00  0.00
ATOM   2258  C3' U      71      42.241  47.348  45.081  1.00  0.00
ATOM   2259  H3' U      71      42.663  47.928  44.260  1.00  0.00
ATOM   2260  C2' U      71      40.999  46.551  44.539  1.00  0.00
ATOM   2261  H2' U      71      40.436  47.121  43.799  1.00  0.00
ATOM   2262  O2' U      71      41.330  45.274  44.016  1.00  0.00
ATOM   2263 HO2' U      71      41.302  44.526  44.617  1.00  0.00
ATOM   2264  O3' U      71      43.137  46.424  45.631  1.00  0.00
ATOM   2265  P   U      72      44.672  46.779  45.541  1.00  0.00
ATOM   2266  OP1 U      72      45.485  45.728  46.253  1.00  0.00
ATOM   2267  OP2 U      72      44.924  48.129  45.980  1.00  0.00
ATOM   2268  O5' U      72      45.203  46.848  44.070  1.00  0.00
ATOM   2269  C5' U      72      45.506  45.612  43.463  1.00  0.00
ATOM   2270  H5' U      72      44.643  44.953  43.372  1.00  0.00
ATOM   2271 H5'' U      72      46.393  45.107  43.844  1.00  0.00
ATOM   2272  C4' U      72      45.883  45.779  42.016  1.00  0.00
ATOM   2273  H4' U      72      46.075  44.766  41.660  1.00  0.00
ATOM   2274  O4' U      72      44.795  46.138  41.199  1.00  0.00
ATOM   2275  C1' U      72      45.361  47.124  40.318  1.00  0.00
ATOM   2276  H1' U      72      46.061  46.717  39.589  1.00  0.00
ATOM   2277  N1  U      72      44.359  47.946  39.600  1.00  0.00
ATOM   2278  C6  U      72      43.650  48.999  40.212  1.00  0.00
ATOM   2279  H6  U      72      43.990  49.428  41.144  1.00  0.00
ATOM   2280  C5  U      72      42.572  49.531  39.546  1.00  0.00
ATOM   2281  H5  U      72      42.031  50.390  39.915  1.00  0.00
ATOM   2282  C4  U      72      42.126  48.933  38.282  1.00  0.00
ATOM   2283  O4  U      72      41.244  49.450  37.655  1.00  0.00
ATOM   2284  N3  U      72      42.789  47.892  37.823  1.00  0.00
ATOM   2285  H3  U      72      42.497  47.531  36.926  1.00  0.00
ATOM   2286  C2  U      72      43.934  47.362  38.399  1.00  0.00
ATOM   2287  O2  U      72      44.582  46.446  37.841  1.00  0.00
ATOM   2288  C3' U      72      47.133  46.693  41.815  1.00  0.00
ATOM   2289  H3' U      72      47.530  46.965  42.793  1.00  0.00
ATOM   2290  C2' U      72      46.329  47.892  41.228  1.00  0.00
ATOM   2291  H2' U      72      45.835  48.345  42.088  1.00  0.00
ATOM   2292  O2' U      72      47.225  48.778  40.555  1.00  0.00
ATOM   2293 HO2' U      72      47.988  48.912  41.121  1.00  0.00
ATOM   2294  O3' U      72      48.070  46.247  40.886  1.00  0.00
ATOM   2295  P   U      73      49.459  45.819  41.234  1.00  0.00
ATOM   2296  OP1 U      73      50.069  45.103  40.123  1.00  0.00
ATOM   2297  OP2 U      73      49.397  45.142  42.557  1.00  0.00
ATOM   2298  O5' U      73      50.232  47.231  41.388  1.00  0.00
ATOM   2299  C5' U      73      50.500  48.046  40.270  1.00  0.00
ATOM   2300  H5' U      73      49.810  47.832  39.454  1.00  0.00
ATOM   2301 H5'' U      73      51.449  47.717  39.846  1.00  0.00
ATOM   2302  C4' U      73      50.727  49.523  40.604  1.00  0.00
ATOM   2303  H4' U      73      50.734  50.173  39.729  1.00  0.00
ATOM   2304  O4' U      73      49.650  49.986  41.477  1.00  0.00
ATOM   2305  C1' U      73      50.309  50.683  42.563  1.00  0.00
ATOM   2306  H1' U      73      50.396  51.734  42.287  1.00  0.00
ATOM   2307  N1  U      73      49.517  50.458  43.832  1.00  0.00
ATOM   2308  C6  U      73      48.980  49.264  44.160  1.00  0.00
ATOM   2309  H6  U      73      49.098  48.533  43.374  1.00  0.00
ATOM   2310  C5  U      73      48.345  49.102  45.366  1.00  0.00
ATOM   2311  H5  U      73      47.930  48.130  45.589  1.00  0.00
ATOM   2312  C4  U      73      48.127  50.230  46.246  1.00  0.00
ATOM   2313  O4  U      73      47.481  50.248  47.222  1.00  0.00
ATOM   2314  N3  U      73      48.585  51.401  45.754  1.00  0.00
ATOM   2315  H3  U      73      48.258  52.117  46.386  1.00  0.00
ATOM   2316  C2  U      73      49.303  51.590  44.606  1.00  0.00
ATOM   2317  O2  U      73      49.690  52.728  44.337  1.00  0.00
ATOM   2318  C3' U      73      52.044  49.725  41.329  1.00  0.00
ATOM   2319  H3' U      73      52.675  48.842  41.227  1.00  0.00
ATOM   2320  C2' U      73      51.678  50.041  42.708  1.00  0.00
ATOM   2321  H2' U      73      51.722  49.150  43.334  1.00  0.00
ATOM   2322  O2' U      73      52.526  50.979  43.328  1.00  0.00
ATOM   2323 HO2' U      73      53.427  50.687  43.174  1.00  0.00
ATOM   2324  O3' U      73      52.814  50.807  40.760  1.00  0.00
ATOM   2325  P   U      74      54.031  50.477  39.734  1.00  0.00
ATOM   2326  OP1 U      74      54.451  51.699  39.150  1.00  0.00
ATOM   2327  OP2 U      74      53.552  49.374  38.855  1.00  0.00
ATOM   2328  O5' U      74      55.167  50.075  40.765  1.00  0.00
ATOM   2329  C5' U      74      55.579  51.091  41.682  1.00  0.00
ATOM   2330  H5' U      74      54.721  51.624  42.091  1.00  0.00
ATOM   2331 H5'' U      74      56.196  51.836  41.181  1.00  0.00
ATOM   2332  C4' U      74      56.389  50.598  42.814  1.00  0.00
ATOM   2333  H4' U      74      56.560  51.431  43.497  1.00  0.00
ATOM   2334  O4' U      74      55.532  49.664  43.451  1.00  0.00
ATOM   2335  C1' U      74      56.235  48.499  43.764  1.00  0.00
ATOM   2336  H1' U      74      56.722  48.583  44.736  1.00  0.00
ATOM   2337  N1  U      74      55.387  47.255  43.609  1.00  0.00
ATOM   2338  C6  U      74      54.388  47.214  42.668  1.00  0.00
ATOM   2339  H6  U      74      54.379  47.957  41.885  1.00  0.00
ATOM   2340  C5  U      74      53.443  46.181  42.714  1.00  0.00
ATOM   2341  H5  U      74      52.686  46.142  41.946  1.00  0.00
ATOM   2342  C4  U      74      53.518  45.202  43.781  1.00  0.00
ATOM   2343  O4  U      74      52.750  44.326  43.985  1.00  0.00
ATOM   2344  N3  U      74      54.674  45.274  44.525  1.00  0.00
ATOM   2345  H3  U      74      54.808  44.520  45.183  1.00  0.00
ATOM   2346  C2  U      74      55.612  46.273  44.535  1.00  0.00
ATOM   2347  O2  U      74      56.631  46.222  45.263  1.00  0.00
ATOM   2348  C3' U      74      57.679  49.854  42.419  1.00  0.00
ATOM   2349  H3' U      74      57.859  49.926  41.346  1.00  0.00
ATOM   2350  C2' U      74      57.265  48.379  42.705  1.00  0.00
ATOM   2351  H2' U      74      56.731  47.866  41.905  1.00  0.00
ATOM   2352  O2' U      74      58.373  47.666  43.123  1.00  0.00
ATOM   2353 HO2' U      74      59.014  48.378  43.182  1.00  0.00
ATOM   2354  O3' U      74      58.775  50.296  43.222  1.00  0.00
ATOM   2355  P   A      75      59.532  51.691  42.966  1.00  0.00
ATOM   2356  OP1 A      75      60.315  52.091  44.131  1.00  0.00
ATOM   2357  OP2 A      75      58.558  52.604  42.345  1.00  0.00
ATOM   2358  O5' A      75      60.510  51.147  41.822  1.00  0.00
ATOM   2359  C5' A      75      61.567  50.229  42.243  1.00  0.00
ATOM   2360  H5' A      75      61.183  49.592  43.040  1.00  0.00
ATOM   2361 H5'' A      75      62.460  50.752  42.585  1.00  0.00
ATOM   2362  C4' A      75      62.009  49.251  41.154  1.00  0.00
ATOM   2363  H4' A      75      62.980  48.794  41.344  1.00  0.00
ATOM   2364  O4' A      75      61.013  48.269  41.144  1.00  0.00
ATOM   2365  C1' A      75      60.832  47.727  39.799  1.00  0.00
ATOM   2366  H1' A      75      61.069  46.664  39.778  1.00  0.00
ATOM   2367  N9  A      75      59.374  47.805  39.388  1.00  0.00
ATOM   2368  C8  A      75      58.771  48.932  38.898  1.00  0.00
ATOM   2369  H8  A      75      59.401  49.731  38.537  1.00  0.00
ATOM   2370  N7  A      75      57.500  48.695  38.668  1.00  0.00
ATOM   2371  C5  A      75      57.247  47.449  39.138  1.00  0.00
ATOM   2372  C6  A      75      56.140  46.554  39.177  1.00  0.00
ATOM   2373  N6  A      75      54.866  46.883  38.856  1.00  0.00
ATOM   2374  H61 A      75      54.123  46.232  39.063  1.00  0.00
ATOM   2375  H62 A      75      54.690  47.861  38.671  1.00  0.00
ATOM   2376  N1  A      75      56.312  45.337  39.674  1.00  0.00
ATOM   2377  C2  A      75      57.461  44.942  40.108  1.00  0.00
ATOM   2378  H2  A      75      57.522  43.922  40.456  1.00  0.00
ATOM   2379  N3  A      75      58.598  45.623  40.066  1.00  0.00
ATOM   2380  C4  A      75      58.422  46.873  39.614  1.00  0.00
ATOM   2381  C3' A      75      62.049  49.816  39.686  1.00  0.00
ATOM   2382  H3' A      75      61.248  50.550  39.606  1.00  0.00
ATOM   2383  C2' A      75      61.784  48.493  38.974  1.00  0.00
ATOM   2384  H2' A      75      61.350  48.806  38.024  1.00  0.00
ATOM   2385  O2' A      75      62.968  47.694  38.785  1.00  0.00
ATOM   2386 HO2' A      75      63.692  48.154  38.353  1.00  0.00
ATOM   2387  O3' A      75      63.324  50.333  39.421  1.00  0.00
ATOM   2388  P   G      76      63.666  51.148  38.073  1.00  0.00
ATOM   2389  OP1 G      76      63.092  50.478  36.875  1.00  0.00
ATOM   2390  OP2 G      76      65.102  51.519  38.071  1.00  0.00
ATOM   2391  O5' G      76      62.901  52.556  38.440  1.00  0.00
ATOM   2392  C5' G      76      61.644  52.810  37.809  1.00  0.00
ATOM   2393  H5' G      76      60.996  51.950  37.974  1.00  0.00
ATOM   2394 H5'' G      76      61.756  52.917  36.730  1.00  0.00
ATOM   2395  C4' G      76      61.066  54.074  38.409  1.00  0.00
ATOM   2396  H4' G      76      60.141  54.377  37.919  1.00  0.00
ATOM   2397  O4' G      76      60.774  53.693  39.715  1.00  0.00
ATOM   2398  C1' G      76      60.917  54.894  40.510  1.00  0.00
ATOM   2399  H1' G      76      59.920  55.205  40.821  1.00  0.00
ATOM   2400  N9  G      76      61.686  54.605  41.700  1.00  0.00
ATOM   2401  C8  G      76      62.538  53.544  41.832  1.00  0.00
ATOM   2402  H8  G      76      62.423  52.704  41.164  1.00  0.00
ATOM   2403  N7  G      76      63.419  53.701  42.713  1.00  0.00
ATOM   2404  C5  G      76      63.194  54.933  43.374  1.00  0.00
ATOM   2405  C6  G      76      63.796  55.803  44.372  1.00  0.00
ATOM   2406  O6  G      76      64.838  55.644  45.001  1.00  0.00
ATOM   2407  N1  G      76      63.173  57.030  44.575  1.00  0.00
ATOM   2408  H1  G      76      63.591  57.684  45.221  1.00  0.00
ATOM   2409  C2  G      76      62.067  57.420  43.880  1.00  0.00
ATOM   2410  N2  G      76      61.701  58.703  44.028  1.00  0.00
ATOM   2411  H21 G      76      61.274  59.191  43.254  1.00  0.00
ATOM   2412  H22 G      76      62.197  59.294  44.679  1.00  0.00
ATOM   2413  N3  G      76      61.517  56.687  42.918  1.00  0.00
ATOM   2414  C4  G      76      62.071  55.454  42.718  1.00  0.00
ATOM   2415  C3' G      76      62.188  55.135  38.494  1.00  0.00
ATOM   2416  H3' G      76      63.133  54.765  38.890  1.00  0.00
ATOM   2417  C2' G      76      61.573  56.022  39.559  1.00  0.00
ATOM   2418  H2' G      76      62.377  56.573  40.047  1.00  0.00
ATOM   2419  O2' G      76      60.689  56.981  39.065  1.00  0.00
ATOM   2420 HO2' G      76      61.228  57.759  38.904  1.00  0.00
ATOM   2421  O3' G      76      62.391  55.884  37.291  1.00  0.00
ATOM   2422  P   G      77      63.717  56.641  36.954  1.00  0.00
ATOM   2423  OP1 G      77      63.699  57.105  35.556  1.00  0.00
ATOM   2424  OP2 G      77      64.793  55.727  37.297  1.00  0.00
ATOM   2425  O5' G      77      63.706  57.897  37.974  1.00  0.00
ATOM   2426  C5' G      77      63.045  59.160  37.596  1.00  0.00
ATOM   2427  H5' G      77      61.974  58.990  37.486  1.00  0.00
ATOM   2428 H5'' G      77      63.390  59.619  36.670  1.00  0.00
ATOM   2429  C4' G      77      63.255  60.151  38.686  1.00  0.00
ATOM   2430  H4' G      77      62.654  61.039  38.488  1.00  0.00
ATOM   2431  O4' G      77      62.868  59.660  39.923  1.00  0.00
ATOM   2432  C1' G      77      63.704  60.309  40.859  1.00  0.00
ATOM   2433  H1' G      77      63.052  60.783  41.593  1.00  0.00
ATOM   2434  N9  G      77      64.604  59.396  41.662  1.00  0.00
ATOM   2435  C8  G      77      64.904  58.079  41.342  1.00  0.00
ATOM   2436  H8  G      77      64.487  57.703  40.419  1.00  0.00
ATOM   2437  N7  G      77      65.765  57.519  42.187  1.00  0.00
ATOM   2438  C5  G      77      65.956  58.516  43.170  1.00  0.00
ATOM   2439  C6  G      77      66.744  58.531  44.374  1.00  0.00
ATOM   2440  O6  G      77      67.292  57.490  44.870  1.00  0.00
ATOM   2441  N1  G      77      66.846  59.771  44.961  1.00  0.00
ATOM   2442  H1  G      77      67.262  59.669  45.875  1.00  0.00
ATOM   2443  C2  G      77      66.191  60.874  44.565  1.00  0.00
ATOM   2444  N2  G      77      66.095  61.906  45.337  1.00  0.00
ATOM   2445  H21 G      77      65.367  62.494  44.957  1.00  0.00
ATOM   2446  H22 G      77      66.776  62.059  46.067  1.00  0.00
ATOM   2447  N3  G      77      65.346  60.884  43.526  1.00  0.00
ATOM   2448  C4  G      77      65.329  59.686  42.807  1.00  0.00
ATOM   2449  C3' G      77      64.704  60.493  38.764  1.00  0.00
ATOM   2450  H3' G      77      65.320  59.630  39.018  1.00  0.00
ATOM   2451  C2' G      77      64.695  61.265  40.095  1.00  0.00
ATOM   2452  H2' G      77      65.681  61.333  40.554  1.00  0.00
ATOM   2453  O2' G      77      64.153  62.586  39.938  1.00  0.00
ATOM   2454 HO2' G      77      64.714  62.947  39.248  1.00  0.00
ATOM   2455  O3' G      77      65.241  61.419  37.753  1.00  0.00
ATOM   2456  P   G      78      66.755  61.345  37.291  1.00  0.00
ATOM   2457  OP1 G      78      66.840  62.180  36.047  1.00  0.00
ATOM   2458  OP2 G      78      67.189  59.960  37.240  1.00  0.00
ATOM   2459  O5' G      78      67.613  62.031  38.479  1.00  0.00
ATOM   2460  C5' G      78      67.553  63.433  38.740  1.00  0.00
ATOM   2461  H5' G      78      66.523  63.764  38.606  1.00  0.00
ATOM   2462 H5'' G      78      68.106  63.864  37.906  1.00  0.00
ATOM   2463  C4' G      78      68.332  63.862  39.994  1.00  0.00
ATOM   2464  H4' G      78      68.109  64.924  40.103  1.00  0.00
ATOM   2465  O4' G      78      67.838  63.167  41.114  1.00  0.00
ATOM   2466  C1' G      78      68.855  63.014  42.172  1.00  0.00
ATOM   2467  H1' G      78      68.614  63.551  43.090  1.00  0.00
ATOM   2468  N9  G      78      69.147  61.566  42.490  1.00  0.00
ATOM   2469  C8  G      78      68.785  60.439  41.808  1.00  0.00
ATOM   2470  H8  G      78      68.319  60.528  40.838  1.00  0.00
ATOM   2471  N7  G      78      68.919  59.363  42.442  1.00  0.00
ATOM   2472  C5  G      78      69.681  59.719  43.508  1.00  0.00
ATOM   2473  C6  G      78      70.405  58.928  44.507  1.00  0.00
ATOM   2474  O6  G      78      70.591  57.719  44.518  1.00  0.00
ATOM   2475  N1  G      78      71.124  59.700  45.369  1.00  0.00
ATOM   2476  H1  G      78      71.717  59.219  46.029  1.00  0.00
ATOM   2477  C2  G      78      71.157  61.069  45.409  1.00  0.00
ATOM   2478  N2  G      78      71.800  61.513  46.374  1.00  0.00
ATOM   2479  H21 G      78      71.949  62.486  46.600  1.00  0.00
ATOM   2480  H22 G      78      72.190  60.885  47.063  1.00  0.00
ATOM   2481  N3  G      78      70.599  61.899  44.530  1.00  0.00
ATOM   2482  C4  G      78      69.884  61.126  43.601  1.00  0.00
ATOM   2483  C3' G      78      69.785  63.553  40.024  1.00  0.00
ATOM   2484  H3' G      78      69.936  62.510  39.746  1.00  0.00
ATOM   2485  C2' G      78      70.065  63.712  41.444  1.00  0.00
ATOM   2486  H2' G      78      70.981  63.268  41.831  1.00  0.00
ATOM   2487  O2' G      78      70.036  65.156  41.741  1.00  0.00
ATOM   2488 HO2' G      78      70.400  65.559  40.949  1.00  0.00
ATOM   2489  O3' G      78      70.554  64.581  39.290  1.00  0.00
ATOM   2490  P   C      79      72.011  64.281  38.824  1.00  0.00
ATOM   2491  OP1 C      79      72.366  65.462  37.961  1.00  0.00
ATOM   2492  OP2 C      79      72.080  62.962  38.234  1.00  0.00
ATOM   2493  O5' C      79      72.748  64.244  40.191  1.00  0.00
ATOM   2494  C5' C      79      73.175  65.455  40.790  1.00  0.00
ATOM   2495  H5' C      79      72.269  65.906  41.196  1.00  0.00
ATOM   2496 H5'' C      79      73.625  66.106  40.041  1.00  0.00
ATOM   2497  C4' C      79      74.158  65.139  42.026  1.00  0.00
ATOM   2498  H4' C      79      74.422  65.994  42.648  1.00  0.00
ATOM   2499  O4' C      79      73.464  64.248  42.858  1.00  0.00
ATOM   2500  C1' C      79      74.351  63.325  43.431  1.00  0.00
ATOM   2501  H1' C      79      74.271  63.543  44.496  1.00  0.00
ATOM   2502  N1  C      79      74.099  61.875  43.253  1.00  0.00
ATOM   2503  C6  C      79      73.186  61.416  42.370  1.00  0.00
ATOM   2504  H6  C      79      72.724  62.108  41.681  1.00  0.00
ATOM   2505  C5  C      79      72.954  60.073  42.343  1.00  0.00
ATOM   2506  H5  C      79      72.262  59.699  41.603  1.00  0.00
ATOM   2507  C4  C      79      73.767  59.202  43.164  1.00  0.00
ATOM   2508  N4  C      79      73.754  57.893  43.075  1.00  0.00
ATOM   2509  H41 C      79      73.340  57.535  42.226  1.00  0.00
ATOM   2510  H42 C      79      74.143  57.231  43.731  1.00  0.00
ATOM   2511  N3  C      79      74.651  59.646  44.021  1.00  0.00
ATOM   2512  C2  C      79      74.844  60.966  44.071  1.00  0.00
ATOM   2513  O2  C      79      75.698  61.331  44.906  1.00  0.00
ATOM   2514  C3' C      79      75.409  64.371  41.701  1.00  0.00
ATOM   2515  H3' C      79      75.208  63.483  41.100  1.00  0.00
ATOM   2516  C2' C      79      75.808  63.793  43.067  1.00  0.00
ATOM   2517  H2' C      79      76.405  62.894  42.907  1.00  0.00
ATOM   2518  O2' C      79      76.353  64.730  44.050  1.00  0.00
ATOM   2519 HO2' C      79      77.202  64.315  44.218  1.00  0.00
ATOM   2520  O3' C      79      76.405  65.144  41.123  1.00  0.00
ATOM   2521  P   A      80      77.690  64.530  40.421  1.00  0.00
ATOM   2522  OP1 A      80      78.336  65.735  39.766  1.00  0.00
ATOM   2523  OP2 A      80      77.221  63.389  39.582  1.00  0.00
ATOM   2524  O5' A      80      78.612  64.073  41.562  1.00  0.00
ATOM   2525  C5' A      80      79.367  64.934  42.395  1.00  0.00
ATOM   2526  H5' A      80      78.755  65.791  42.680  1.00  0.00
ATOM   2527 H5'' A      80      80.090  65.439  41.755  1.00  0.00
ATOM   2528  C4' A      80      79.985  64.320  43.619  1.00  0.00
ATOM   2529  H4' A      80      80.353  65.106  44.279  1.00  0.00
ATOM   2530  O4' A      80      79.054  63.471  44.312  1.00  0.00
ATOM   2531  C1' A      80      79.594  62.244  44.675  1.00  0.00
ATOM   2532  H1' A      80      79.461  62.084  45.744  1.00  0.00
ATOM   2533  N9  A      80      78.941  61.048  43.952  1.00  0.00
ATOM   2534  C8  A      80      78.266  61.035  42.796  1.00  0.00
ATOM   2535  H8  A      80      78.288  61.860  42.100  1.00  0.00
ATOM   2536  N7  A      80      77.743  59.924  42.456  1.00  0.00
ATOM   2537  C5  A      80      77.940  59.097  43.621  1.00  0.00
ATOM   2538  C6  A      80      77.605  57.806  44.005  1.00  0.00
ATOM   2539  N6  A      80      76.740  57.140  43.257  1.00  0.00
ATOM   2540  H61 A      80      76.418  57.609  42.423  1.00  0.00
ATOM   2541  H62 A      80      76.585  56.159  43.443  1.00  0.00
ATOM   2542  N1  A      80      78.081  57.332  45.173  1.00  0.00
ATOM   2543  C2  A      80      78.810  58.126  45.959  1.00  0.00
ATOM   2544  H2  A      80      79.198  57.616  46.829  1.00  0.00
ATOM   2545  N3  A      80      79.260  59.328  45.672  1.00  0.00
ATOM   2546  C4  A      80      78.792  59.737  44.467  1.00  0.00
ATOM   2547  C3' A      80      81.256  63.421  43.231  1.00  0.00
ATOM   2548  H3' A      80      81.120  63.023  42.226  1.00  0.00
ATOM   2549  C2' A      80      81.080  62.333  44.373  1.00  0.00
ATOM   2550  H2' A      80      81.255  61.320  44.008  1.00  0.00
ATOM   2551  O2' A      80      81.707  62.612  45.593  1.00  0.00
ATOM   2552 HO2' A      80      82.228  61.822  45.751  1.00  0.00
ATOM   2553  O3' A      80      82.523  64.075  43.298  1.00  0.00
ATOM   2554  P   U      81      83.826  63.498  42.580  1.00  0.00
ATOM   2555  OP1 U      81      84.874  64.515  42.502  1.00  0.00
ATOM   2556  OP2 U      81      83.339  62.837  41.354  1.00  0.00
ATOM   2557  O5' U      81      84.426  62.320  43.435  1.00  0.00
ATOM   2558  C5' U      81      84.824  62.581  44.771  1.00  0.00
ATOM   2559  H5' U      81      84.148  63.313  45.211  1.00  0.00
ATOM   2560 H5'' U      81      85.756  63.142  44.698  1.00  0.00
ATOM   2561  C4' U      81      84.817  61.374  45.752  1.00  0.00
ATOM   2562  H4' U      81      85.184  61.658  46.738  1.00  0.00
ATOM   2563  O4' U      81      83.532  60.773  45.873  1.00  0.00
ATOM   2564  C1' U      81      83.779  59.381  46.049  1.00  0.00
ATOM   2565  H1' U      81      83.430  59.139  47.053  1.00  0.00
ATOM   2566  N1  U      81      82.874  58.693  45.088  1.00  0.00
ATOM   2567  C6  U      81      82.642  59.173  43.808  1.00  0.00
ATOM   2568  H6  U      81      82.900  60.157  43.445  1.00  0.00
ATOM   2569  C5  U      81      81.804  58.552  43.011  1.00  0.00
ATOM   2570  H5  U      81      81.595  58.981  42.042  1.00  0.00
ATOM   2571  C4  U      81      80.986  57.402  43.419  1.00  0.00
ATOM   2572  O4  U      81      80.232  56.762  42.739  1.00  0.00
ATOM   2573  N3  U      81      81.400  56.879  44.690  1.00  0.00
ATOM   2574  H3  U      81      81.156  55.911  44.844  1.00  0.00
ATOM   2575  C2  U      81      82.384  57.389  45.440  1.00  0.00
ATOM   2576  O2  U      81      82.917  56.692  46.325  1.00  0.00
ATOM   2577  C3' U      81      85.765  60.305  45.185  1.00  0.00
ATOM   2578  H3' U      81      85.655  60.280  44.101  1.00  0.00
ATOM   2579  C2' U      81      85.263  59.070  45.838  1.00  0.00
ATOM   2580  H2' U      81      85.303  58.186  45.200  1.00  0.00
ATOM   2581  O2' U      81      85.788  58.826  47.113  1.00  0.00
ATOM   2582 HO2' U      81      86.690  59.153  47.084  1.00  0.00
ATOM   2583  O3' U      81      87.157  60.493  45.594  1.00  0.00
ATOM   2584  P   U      82      88.336  60.129  44.642  1.00  0.00
ATOM   2585  OP1 U      82      89.566  60.708  45.247  1.00  0.00
ATOM   2586  OP2 U      82      87.930  60.534  43.239  1.00  0.00
ATOM   2587  O5' U      82      88.391  58.551  44.863  1.00  0.00
ATOM   2588  C5' U      82      88.777  57.704  43.827  1.00  0.00
ATOM   2589  H5' U      82      89.844  57.733  43.605  1.00  0.00
ATOM   2590 H5'' U      82      88.250  57.872  42.888  1.00  0.00
ATOM   2591  C4' U      82      88.440  56.317  44.381  1.00  0.00
ATOM   2592  H4' U      82      89.149  56.144  45.191  1.00  0.00
ATOM   2593  O4' U      82      87.057  56.304  44.843  1.00  0.00
ATOM   2594  C1' U      82      86.452  55.070  44.360  1.00  0.00
ATOM   2595  H1' U      82      85.830  54.646  45.148  1.00  0.00
ATOM   2596  N1  U      82      85.589  55.369  43.197  1.00  0.00
ATOM   2597  C6  U      82      85.381  56.624  42.726  1.00  0.00
ATOM   2598  H6  U      82      86.057  57.398  43.058  1.00  0.00
ATOM   2599  C5  U      82      84.434  56.894  41.846  1.00  0.00
ATOM   2600  H5  U      82      84.209  57.890  41.494  1.00  0.00
ATOM   2601  C4  U      82      83.601  55.875  41.264  1.00  0.00
ATOM   2602  O4  U      82      82.631  56.063  40.558  1.00  0.00
ATOM   2603  N3  U      82      83.935  54.638  41.682  1.00  0.00
ATOM   2604  H3  U      82      83.198  53.965  41.527  1.00  0.00
ATOM   2605  C2  U      82      84.891  54.300  42.606  1.00  0.00
ATOM   2606  O2  U      82      85.077  53.131  42.963  1.00  0.00
ATOM   2607  C3' U      82      88.627  55.210  43.387  1.00  0.00
ATOM   2608  H3' U      82      88.241  55.508  42.412  1.00  0.00
ATOM   2609  C2' U      82      87.730  54.192  43.968  1.00  0.00
ATOM   2610  H2' U      82      87.505  53.492  43.164  1.00  0.00
ATOM   2611  O2' U      82      88.115  53.548  45.229  1.00  0.00
ATOM   2612 HO2' U      82      87.564  52.768  45.324  1.00  0.00
ATOM   2613  O3' U      82      89.979  54.828  43.281  1.00  0.00
ATOM   2614  P   U      83      90.486  54.668  41.785  1.00  0.00
ATOM   2615  OP1 U      83      91.867  54.196  41.943  1.00  0.00
ATOM   2616  OP2 U      83      90.328  56.008  41.194  1.00  0.00
ATOM   2617  O5' U      83      89.540  53.703  41.095  1.00  0.00
ATOM   2618  C5' U      83      89.441  52.288  41.406  1.00  0.00
ATOM   2619  H5' U      83      89.082  52.193  42.431  1.00  0.00
ATOM   2620 H5'' U      83      90.442  51.861  41.357  1.00  0.00
ATOM   2621  C4' U      83      88.541  51.533  40.449  1.00  0.00
ATOM   2622  H4' U      83      88.615  50.474  40.697  1.00  0.00
ATOM   2623  O4' U      83      87.209  51.909  40.560  1.00  0.00
ATOM   2624  C1' U      83      86.696  52.168  39.280  1.00  0.00
ATOM   2625  H1' U      83      85.813  51.533  39.196  1.00  0.00
ATOM   2626  N1  U      83      86.347  53.588  38.985  1.00  0.00
ATOM   2627  C6  U      83      86.962  54.670  39.617  1.00  0.00
ATOM   2628  H6  U      83      87.744  54.518  40.346  1.00  0.00
ATOM   2629  C5  U      83      86.608  55.983  39.403  1.00  0.00
ATOM   2630  H5  U      83      87.171  56.714  39.964  1.00  0.00
ATOM   2631  C4  U      83      85.655  56.304  38.422  1.00  0.00
ATOM   2632  O4  U      83      85.260  57.496  38.254  1.00  0.00
ATOM   2633  N3  U      83      84.921  55.211  37.930  1.00  0.00
ATOM   2634  H3  U      83      84.124  55.473  37.366  1.00  0.00
ATOM   2635  C2  U      83      85.241  53.849  38.138  1.00  0.00
ATOM   2636  O2  U      83      84.516  52.964  37.677  1.00  0.00
ATOM   2637  C3' U      83      88.981  51.654  39.019  1.00  0.00
ATOM   2638  H3' U      83      89.207  52.716  38.929  1.00  0.00
ATOM   2639  C2' U      83      87.674  51.516  38.252  1.00  0.00
ATOM   2640  H2' U      83      87.842  51.971  37.276  1.00  0.00
ATOM   2641  O2' U      83      87.337  50.202  37.977  1.00  0.00
ATOM   2642 HO2' U      83      87.930  49.850  37.310  1.00  0.00
ATOM   2643  O3' U      83      90.040  50.806  38.574  1.00  0.00
ATOM   2644  P   G      84      90.580  50.806  37.085  1.00  0.00
ATOM   2645  OP1 G      84      91.895  50.148  37.020  1.00  0.00
ATOM   2646  OP2 G      84      90.443  52.176  36.553  1.00  0.00
ATOM   2647  O5' G      84      89.604  50.028  36.082  1.00  0.00
ATOM   2648  C5' G      84      89.825  48.634  35.896  1.00  0.00
ATOM   2649  H5' G      84      89.912  48.083  36.833  1.00  0.00
ATOM   2650 H5'' G      84      90.792  48.481  35.419  1.00  0.00
ATOM   2651  C4' G      84      88.669  48.077  34.963  1.00  0.00
ATOM   2652  H4' G      84      88.553  47.017  35.187  1.00  0.00
ATOM   2653  O4' G      84      87.415  48.745  35.170  1.00  0.00
ATOM   2654  C1' G      84      86.736  48.699  33.922  1.00  0.00
ATOM   2655  H1' G      84      85.841  48.087  34.026  1.00  0.00
ATOM   2656  N9  G      84      86.368  50.082  33.620  1.00  0.00
ATOM   2657  C8  G      84      86.993  51.249  34.017  1.00  0.00
ATOM   2658  H8  G      84      87.918  51.230  34.573  1.00  0.00
ATOM   2659  N7  G      84      86.399  52.334  33.582  1.00  0.00
ATOM   2660  C5  G      84      85.189  51.827  33.033  1.00  0.00
ATOM   2661  C6  G      84      84.014  52.503  32.502  1.00  0.00
ATOM   2662  O6  G      84      83.750  53.676  32.510  1.00  0.00
ATOM   2663  N1  G      84      83.139  51.600  31.846  1.00  0.00
ATOM   2664  H1  G      84      82.260  51.932  31.474  1.00  0.00
ATOM   2665  C2  G      84      83.280  50.223  31.903  1.00  0.00
ATOM   2666  N2  G      84      82.391  49.408  31.320  1.00  0.00
ATOM   2667  H21 G      84      82.440  48.431  31.570  1.00  0.00
ATOM   2668  H22 G      84      81.631  49.685  30.715  1.00  0.00
ATOM   2669  N3  G      84      84.258  49.564  32.546  1.00  0.00
ATOM   2670  C4  G      84      85.167  50.432  33.060  1.00  0.00
ATOM   2671  C3' G      84      89.082  48.213  33.485  1.00  0.00
ATOM   2672  H3' G      84      89.399  49.252  33.395  1.00  0.00
ATOM   2673  C2' G      84      87.728  48.031  32.877  1.00  0.00
ATOM   2674  H2' G      84      87.672  48.644  31.978  1.00  0.00
ATOM   2675  O2' G      84      87.391  46.666  32.638  1.00  0.00
ATOM   2676 HO2' G      84      88.188  46.269  32.279  1.00  0.00
ATOM   2677  O3' G      84      90.047  47.288  33.119  1.00  0.00
ATOM   2678  P   A      85      90.892  47.294  31.722  1.00  0.00
ATOM   2679  OP1 A      85      91.861  46.164  31.806  1.00  0.00
ATOM   2680  OP2 A      85      91.405  48.668  31.454  1.00  0.00
ATOM   2681  O5' A      85      89.795  47.124  30.611  1.00  0.00
ATOM   2682  C5' A      85      89.462  45.867  30.077  1.00  0.00
ATOM   2683  H5' A      85      89.290  45.128  30.860  1.00  0.00
ATOM   2684 H5'' A      85      90.335  45.553  29.505  1.00  0.00
ATOM   2685  C4' A      85      88.258  45.949  29.083  1.00  0.00
ATOM   2686  H4' A      85      87.911  44.920  28.992  1.00  0.00
ATOM   2687  O4' A      85      87.199  46.789  29.588  1.00  0.00
ATOM   2688  C1' A      85      86.564  47.512  28.552  1.00  0.00
ATOM   2689  H1' A      85      85.500  47.283  28.610  1.00  0.00
ATOM   2690  N9  A      85      86.829  48.927  28.939  1.00  0.00
ATOM   2691  C8  A      85      87.880  49.451  29.601  1.00  0.00
ATOM   2692  H8  A      85      88.800  48.896  29.713  1.00  0.00
ATOM   2693  N7  A      85      87.782  50.668  30.075  1.00  0.00
ATOM   2694  C5  A      85      86.501  51.017  29.651  1.00  0.00
ATOM   2695  C6  A      85      85.759  52.250  29.554  1.00  0.00
ATOM   2696  N6  A      85      86.099  53.473  29.955  1.00  0.00
ATOM   2697  H61 A      85      85.438  54.228  29.841  1.00  0.00
ATOM   2698  H62 A      85      87.054  53.656  30.228  1.00  0.00
ATOM   2699  N1  A      85      84.530  52.249  28.979  1.00  0.00
ATOM   2700  C2  A      85      84.006  51.075  28.516  1.00  0.00
ATOM   2701  H2  A      85      82.989  51.092  28.152  1.00  0.00
ATOM   2702  N3  A      85      84.599  49.845  28.539  1.00  0.00
ATOM   2703  C4  A      85      85.859  49.911  29.081  1.00  0.00
ATOM   2704  C3' A      85      88.545  46.596  27.708  1.00  0.00
ATOM   2705  H3' A      85      89.143  47.501  27.813  1.00  0.00
ATOM   2706  C2' A      85      87.189  47.062  27.222  1.00  0.00
ATOM   2707  H2' A      85      87.393  47.934  26.600  1.00  0.00
ATOM   2708  O2' A      85      86.391  46.130  26.449  1.00  0.00
ATOM   2709 HO2' A      85      86.472  45.263  26.854  1.00  0.00
ATOM   2710  O3' A      85      89.119  45.677  26.745  1.00  0.00
ATOM   2711  P   C      86      90.442  46.257  25.988  1.00  0.00
ATOM   2712  OP1 C      86      91.072  45.068  25.382  1.00  0.00
ATOM   2713  OP2 C      86      91.238  47.013  26.897  1.00  0.00
ATOM   2714  O5' C      86      89.834  47.211  24.882  1.00  0.00
ATOM   2715  C5' C      86      89.282  46.627  23.699  1.00  0.00
ATOM   2716  H5' C      86      88.567  45.874  24.032  1.00  0.00
ATOM   2717 H5'' C      86      90.120  46.222  23.132  1.00  0.00
ATOM   2718  C4' C      86      88.420  47.656  23.002  1.00  0.00
ATOM   2719  H4' C      86      88.042  47.225  22.075  1.00  0.00
ATOM   2720  O4' C      86      87.362  48.173  23.766  1.00  0.00
ATOM   2721  C1' C      86      87.087  49.508  23.318  1.00  0.00
ATOM   2722  H1' C      86      86.144  49.535  22.771  1.00  0.00
ATOM   2723  N1  C      86      87.065  50.451  24.445  1.00  0.00
ATOM   2724  C6  C      86      87.946  50.253  25.452  1.00  0.00
ATOM   2725  H6  C      86      88.525  49.348  25.563  1.00  0.00
ATOM   2726  C5  C      86      88.095  51.209  26.414  1.00  0.00
ATOM   2727  H5  C      86      88.854  51.135  27.179  1.00  0.00
ATOM   2728  C4  C      86      87.319  52.355  26.292  1.00  0.00
ATOM   2729  N4  C      86      87.537  53.383  27.157  1.00  0.00
ATOM   2730  H41 C      86      86.989  54.232  27.176  1.00  0.00
ATOM   2731  H42 C      86      88.301  53.334  27.815  1.00  0.00
ATOM   2732  N3  C      86      86.411  52.530  25.311  1.00  0.00
ATOM   2733  C2  C      86      86.243  51.535  24.422  1.00  0.00
ATOM   2734  O2  C      86      85.359  51.681  23.569  1.00  0.00
ATOM   2735  C3' C      86      89.242  48.880  22.577  1.00  0.00
ATOM   2736  H3' C      86      89.841  49.233  23.417  1.00  0.00
ATOM   2737  C2' C      86      88.099  49.925  22.266  1.00  0.00
ATOM   2738  H2' C      86      88.434  50.932  22.516  1.00  0.00
ATOM   2739  O2' C      86      87.632  49.777  20.912  1.00  0.00
ATOM   2740 HO2' C      86      88.473  49.703  20.457  1.00  0.00
ATOM   2741  O3' C      86      90.116  48.450  21.522  1.00  0.00
ATOM   2742  P   A3     87      91.253  49.438  20.985  1.00  0.00
ATOM   2743  OP1 A3     87      90.642  50.755  20.778  1.00  0.00
ATOM   2744  OP2 A3     87      91.923  48.810  19.829  1.00  0.00
ATOM   2745  O5' A3     87      92.404  49.483  22.138  1.00  0.00
ATOM   2746  C5' A3     87      92.415  50.565  22.954  1.00  0.00
ATOM   2747  H5' A3     87      91.385  50.766  23.249  1.00  0.00
ATOM   2748 H5'' A3     87      92.748  51.462  22.432  1.00  0.00
ATOM   2749  C4' A3     87      93.273  50.336  24.189  1.00  0.00
ATOM   2750  H4' A3     87      94.220  49.971  23.791  1.00  0.00
ATOM   2751  O4' A3     87      93.396  51.567  24.896  1.00  0.00
ATOM   2752  C1' A3     87      92.581  51.480  26.033  1.00  0.00
ATOM   2753  H1' A3     87      93.220  51.396  26.912  1.00  0.00
ATOM   2754  N9  A3     87      91.826  52.730  26.360  1.00  0.00
ATOM   2755  C8  A3     87      92.139  53.637  27.320  1.00  0.00
ATOM   2756  H8  A3     87      92.897  53.453  28.068  1.00  0.00
ATOM   2757  N7  A3     87      91.423  54.749  27.215  1.00  0.00
ATOM   2758  C5  A3     87      90.570  54.548  26.089  1.00  0.00
ATOM   2759  C6  A3     87      89.583  55.280  25.353  1.00  0.00
ATOM   2760  N6  A3     87      89.168  56.546  25.579  1.00  0.00
ATOM   2761  H61 A3     87      88.529  56.966  24.920  1.00  0.00
ATOM   2762  H62 A3     87      89.634  57.177  26.216  1.00  0.00
ATOM   2763  N1  A3     87      89.058  54.774  24.245  1.00  0.00
ATOM   2764  C2  A3     87      89.360  53.493  23.938  1.00  0.00
ATOM   2765  H2  A3     87      88.995  53.045  23.025  1.00  0.00
ATOM   2766  N3  A3     87      90.267  52.684  24.528  1.00  0.00
ATOM   2767  C4  A3     87      90.833  53.259  25.595  1.00  0.00
ATOM   2768  C3' A3     87      92.719  49.308  25.066  1.00  0.00
ATOM   2769  H3' A3     87      92.113  48.611  24.488  1.00  0.00
ATOM   2770  C2' A3     87      91.797  50.153  25.957  1.00  0.00
ATOM   2771  H2' A3     87      90.872  50.298  25.398  1.00  0.00
ATOM   2772  O2' A3     87      91.453  49.670  27.245  1.00  0.00
ATOM   2773 HO2' A3     87      91.368  48.724  27.110  1.00  0.00
ATOM   2774  O3' A3     87      93.818  48.666  25.785  1.00  0.00
ATOM   2775 HO3' A3     87      93.943  47.779  25.441  1.00  0.00
TER   
ATOM   2776 MG   MG     88      33.911  41.282  50.706  1.00  0.00
TER   
ATOM   2777 MG   MG     89      45.560  39.099  65.535  1.00  0.00
TER   
ATOM   2778 MG   MG     90      68.325  59.815  57.469  1.00  0.00
TER   
ATOM   2779 MG   MG     91      28.873  53.457  10.787  1.00  0.00
TER   
ATOM   2780 MG   MG     92      25.936  24.683  57.562  1.00  0.00
TER   
ATOM   2781 MG   MG     93      55.196  57.032  58.133  1.00  0.00
TER   
END   
