# Supplementary material for: Modelling the structures of frameshift-stimulatory pseudoknots from representative bat coronaviruses
Source: PLoS Comput Biol. 2023 May 19;19(5):e1011124. doi: 10.1371/journal.pcbi.1011124 (PMC10234561; doi:10.1371/journal.pcbi.1011124)
Supplement: S3 Data — PDB files for the top 3 representative clusters from each conformer (threaded/unthreaded) of each pseudoknot described in the main text, along with PDB files for the representative clusters shown in S8–S18 Figs. (ZIP) [file pcbi.1011124.s003.zip › SI_Model_PDB_files/Vs-CoV-1_threaded_noMg_cluster1.pdb]

ATOM      1 HO5' A5      1      19.286  37.892  27.664  1.00  0.00
ATOM      2  O5' A5      1      20.104  37.394  27.731  1.00  0.00
ATOM      3  C5' A5      1      19.960  36.337  28.744  1.00  0.00
ATOM      4  H5' A5      1      18.987  36.401  29.231  1.00  0.00
ATOM      5 H5'' A5      1      20.699  36.433  29.540  1.00  0.00
ATOM      6  C4' A5      1      20.012  34.903  28.173  1.00  0.00
ATOM      7  H4' A5      1      20.005  34.219  29.021  1.00  0.00
ATOM      8  O4' A5      1      18.844  34.722  27.360  1.00  0.00
ATOM      9  C1' A5      1      19.252  34.074  26.147  1.00  0.00
ATOM     10  H1' A5      1      18.541  33.253  26.046  1.00  0.00
ATOM     11  N9  A5      1      19.181  35.026  25.056  1.00  0.00
ATOM     12  C8  A5      1      18.472  36.210  24.974  1.00  0.00
ATOM     13  H8  A5      1      17.956  36.667  25.805  1.00  0.00
ATOM     14  N7  A5      1      18.382  36.690  23.785  1.00  0.00
ATOM     15  C5  A5      1      19.247  35.853  22.970  1.00  0.00
ATOM     16  C6  A5      1      19.744  35.956  21.671  1.00  0.00
ATOM     17  N6  A5      1      19.382  36.939  20.845  1.00  0.00
ATOM     18  H61 A5      1      19.845  37.008  19.950  1.00  0.00
ATOM     19  H62 A5      1      18.753  37.624  21.238  1.00  0.00
ATOM     20  N1  A5      1      20.571  35.082  21.222  1.00  0.00
ATOM     21  C2  A5      1      20.933  34.069  22.042  1.00  0.00
ATOM     22  H2  A5      1      21.729  33.433  21.685  1.00  0.00
ATOM     23  N3  A5      1      20.527  33.897  23.310  1.00  0.00
ATOM     24  C4  A5      1      19.757  34.894  23.775  1.00  0.00
ATOM     25  C3' A5      1      21.252  34.564  27.388  1.00  0.00
ATOM     26  H3' A5      1      21.578  35.441  26.828  1.00  0.00
ATOM     27  C2' A5      1      20.670  33.553  26.363  1.00  0.00
ATOM     28  H2' A5      1      21.257  33.460  25.449  1.00  0.00
ATOM     29  O2' A5      1      20.594  32.328  26.942  1.00  0.00
ATOM     30 HO2' A5      1      21.048  32.450  27.779  1.00  0.00
ATOM     31  O3' A5      1      22.243  34.068  28.199  1.00  0.00
ATOM     32  P   A       2      23.808  34.426  28.000  1.00  0.00
ATOM     33  OP1 A       2      24.665  33.453  28.764  1.00  0.00
ATOM     34  OP2 A       2      23.970  35.849  28.163  1.00  0.00
ATOM     35  O5' A       2      24.064  34.064  26.430  1.00  0.00
ATOM     36  C5' A       2      24.471  32.754  26.102  1.00  0.00
ATOM     37  H5' A       2      23.642  32.052  26.190  1.00  0.00
ATOM     38 H5'' A       2      25.323  32.453  26.712  1.00  0.00
ATOM     39  C4' A       2      25.017  32.888  24.630  1.00  0.00
ATOM     40  H4' A       2      25.421  31.922  24.330  1.00  0.00
ATOM     41  O4' A       2      24.055  33.127  23.656  1.00  0.00
ATOM     42  C1' A       2      24.593  34.115  22.686  1.00  0.00
ATOM     43  H1' A       2      24.349  33.636  21.738  1.00  0.00
ATOM     44  N9  A       2      23.970  35.463  22.778  1.00  0.00
ATOM     45  C8  A       2      23.135  35.980  23.780  1.00  0.00
ATOM     46  H8  A       2      23.065  35.553  24.770  1.00  0.00
ATOM     47  N7  A       2      22.506  37.029  23.437  1.00  0.00
ATOM     48  C5  A       2      22.936  37.278  22.114  1.00  0.00
ATOM     49  C6  A       2      22.613  38.273  21.137  1.00  0.00
ATOM     50  N6  A       2      21.743  39.214  21.186  1.00  0.00
ATOM     51  H61 A       2      21.466  39.702  20.346  1.00  0.00
ATOM     52  H62 A       2      21.058  39.174  21.928  1.00  0.00
ATOM     53  N1  A       2      23.154  38.204  19.969  1.00  0.00
ATOM     54  C2  A       2      24.029  37.214  19.714  1.00  0.00
ATOM     55  H2  A       2      24.375  37.224  18.690  1.00  0.00
ATOM     56  N3  A       2      24.405  36.242  20.472  1.00  0.00
ATOM     57  C4  A       2      23.795  36.320  21.701  1.00  0.00
ATOM     58  C3' A       2      26.060  33.938  24.434  1.00  0.00
ATOM     59  H3' A       2      25.902  34.873  24.972  1.00  0.00
ATOM     60  C2' A       2      26.087  34.221  22.914  1.00  0.00
ATOM     61  H2' A       2      26.621  35.147  22.704  1.00  0.00
ATOM     62  O2' A       2      26.645  33.027  22.271  1.00  0.00
ATOM     63 HO2' A       2      27.321  32.697  22.868  1.00  0.00
ATOM     64  O3' A       2      27.362  33.495  24.921  1.00  0.00
ATOM     65  P   C       3      28.469  34.446  25.605  1.00  0.00
ATOM     66  OP1 C       3      29.582  33.739  26.185  1.00  0.00
ATOM     67  OP2 C       3      27.753  35.349  26.472  1.00  0.00
ATOM     68  O5' C       3      28.898  35.421  24.416  1.00  0.00
ATOM     69  C5' C       3      29.603  35.009  23.280  1.00  0.00
ATOM     70  H5' C       3      28.990  34.229  22.827  1.00  0.00
ATOM     71 H5'' C       3      30.483  34.420  23.540  1.00  0.00
ATOM     72  C4' C       3      29.988  36.327  22.465  1.00  0.00
ATOM     73  H4' C       3      30.492  35.992  21.559  1.00  0.00
ATOM     74  O4' C       3      28.756  36.918  22.054  1.00  0.00
ATOM     75  C1' C       3      28.880  38.316  22.296  1.00  0.00
ATOM     76  H1' C       3      29.475  38.733  21.484  1.00  0.00
ATOM     77  N1  C       3      27.515  38.926  22.465  1.00  0.00
ATOM     78  C6  C       3      26.619  38.390  23.343  1.00  0.00
ATOM     79  H6  C       3      26.908  37.562  23.972  1.00  0.00
ATOM     80  C5  C       3      25.408  39.028  23.472  1.00  0.00
ATOM     81  H5  C       3      24.714  38.619  24.193  1.00  0.00
ATOM     82  C4  C       3      25.109  40.105  22.599  1.00  0.00
ATOM     83  N4  C       3      24.069  40.911  22.710  1.00  0.00
ATOM     84  H41 C       3      23.890  41.641  22.036  1.00  0.00
ATOM     85  H42 C       3      23.370  40.662  23.396  1.00  0.00
ATOM     86  N3  C       3      25.982  40.601  21.778  1.00  0.00
ATOM     87  C2  C       3      27.134  39.892  21.542  1.00  0.00
ATOM     88  O2  C       3      27.789  40.294  20.611  1.00  0.00
ATOM     89  C3' C       3      30.830  37.283  23.275  1.00  0.00
ATOM     90  H3' C       3      31.153  36.753  24.171  1.00  0.00
ATOM     91  C2' C       3      29.781  38.350  23.556  1.00  0.00
ATOM     92  H2' C       3      29.172  38.144  24.436  1.00  0.00
ATOM     93  O2' C       3      30.317  39.668  23.674  1.00  0.00
ATOM     94 HO2' C       3      31.165  39.639  23.226  1.00  0.00
ATOM     95  O3' C       3      31.846  37.908  22.540  1.00  0.00
ATOM     96  P   G       4      33.300  37.233  22.403  1.00  0.00
ATOM     97  OP1 G       4      33.700  36.772  23.753  1.00  0.00
ATOM     98  OP2 G       4      34.244  37.958  21.592  1.00  0.00
ATOM     99  O5' G       4      32.887  35.940  21.625  1.00  0.00
ATOM    100  C5' G       4      33.137  34.609  22.048  1.00  0.00
ATOM    101  H5' G       4      32.374  34.463  22.813  1.00  0.00
ATOM    102 H5'' G       4      34.116  34.605  22.527  1.00  0.00
ATOM    103  C4' G       4      33.080  33.510  21.031  1.00  0.00
ATOM    104  H4' G       4      33.309  32.493  21.348  1.00  0.00
ATOM    105  O4' G       4      31.769  33.514  20.547  1.00  0.00
ATOM    106  C1' G       4      31.638  33.646  19.174  1.00  0.00
ATOM    107  H1' G       4      31.037  32.760  18.968  1.00  0.00
ATOM    108  N9  G       4      31.009  34.996  19.031  1.00  0.00
ATOM    109  C8  G       4      31.569  36.214  19.070  1.00  0.00
ATOM    110  H8  G       4      32.625  36.398  19.196  1.00  0.00
ATOM    111  N7  G       4      30.743  37.143  18.769  1.00  0.00
ATOM    112  C5  G       4      29.509  36.487  18.700  1.00  0.00
ATOM    113  C6  G       4      28.237  36.967  18.628  1.00  0.00
ATOM    114  O6  G       4      27.898  38.162  18.462  1.00  0.00
ATOM    115  N1  G       4      27.269  35.949  18.857  1.00  0.00
ATOM    116  H1  G       4      26.302  36.223  18.757  1.00  0.00
ATOM    117  C2  G       4      27.528  34.621  19.115  1.00  0.00
ATOM    118  N2  G       4      26.553  33.760  19.369  1.00  0.00
ATOM    119  H21 G       4      26.798  32.796  19.541  1.00  0.00
ATOM    120  H22 G       4      25.597  34.084  19.368  1.00  0.00
ATOM    121  N3  G       4      28.758  34.107  19.177  1.00  0.00
ATOM    122  C4  G       4      29.660  35.163  19.007  1.00  0.00
ATOM    123  C3' G       4      33.990  33.893  19.851  1.00  0.00
ATOM    124  H3' G       4      34.093  34.978  19.838  1.00  0.00
ATOM    125  C2' G       4      33.131  33.516  18.594  1.00  0.00
ATOM    126  H2' G       4      33.202  34.366  17.916  1.00  0.00
ATOM    127  O2' G       4      33.353  32.264  18.004  1.00  0.00
ATOM    128 HO2' G       4      34.121  32.369  17.438  1.00  0.00
ATOM    129  O3' G       4      35.138  33.249  20.066  1.00  0.00
ATOM    130  P   A       5      36.506  33.638  19.220  1.00  0.00
ATOM    131  OP1 A       5      37.664  33.191  20.053  1.00  0.00
ATOM    132  OP2 A       5      36.354  35.024  18.693  1.00  0.00
ATOM    133  O5' A       5      36.361  32.833  17.833  1.00  0.00
ATOM    134  C5' A       5      36.625  31.469  17.752  1.00  0.00
ATOM    135  H5' A       5      36.009  30.906  18.453  1.00  0.00
ATOM    136 H5'' A       5      37.702  31.312  17.810  1.00  0.00
ATOM    137  C4' A       5      36.297  30.965  16.368  1.00  0.00
ATOM    138  H4' A       5      36.643  29.943  16.519  1.00  0.00
ATOM    139  O4' A       5      34.895  30.932  16.175  1.00  0.00
ATOM    140  C1' A       5      34.565  31.474  14.916  1.00  0.00
ATOM    141  H1' A       5      33.758  30.947  14.408  1.00  0.00
ATOM    142  N9  A       5      34.120  32.914  15.158  1.00  0.00
ATOM    143  C8  A       5      34.768  34.019  15.554  1.00  0.00
ATOM    144  H8  A       5      35.831  34.026  15.744  1.00  0.00
ATOM    145  N7  A       5      34.087  35.075  15.794  1.00  0.00
ATOM    146  C5  A       5      32.861  34.639  15.466  1.00  0.00
ATOM    147  C6  A       5      31.593  35.295  15.437  1.00  0.00
ATOM    148  N6  A       5      31.342  36.587  15.677  1.00  0.00
ATOM    149  H61 A       5      30.382  36.881  15.570  1.00  0.00
ATOM    150  H62 A       5      32.158  37.182  15.657  1.00  0.00
ATOM    151  N1  A       5      30.511  34.620  15.101  1.00  0.00
ATOM    152  C2  A       5      30.588  33.324  14.775  1.00  0.00
ATOM    153  H2  A       5      29.697  32.893  14.343  1.00  0.00
ATOM    154  N3  A       5      31.714  32.528  14.783  1.00  0.00
ATOM    155  C4  A       5      32.822  33.318  15.105  1.00  0.00
ATOM    156  C3' A       5      36.967  31.517  15.087  1.00  0.00
ATOM    157  H3' A       5      37.286  32.520  15.371  1.00  0.00
ATOM    158  C2' A       5      35.805  31.510  14.062  1.00  0.00
ATOM    159  H2' A       5      35.757  32.447  13.507  1.00  0.00
ATOM    160  O2' A       5      35.857  30.436  13.101  1.00  0.00
ATOM    161 HO2' A       5      36.069  29.678  13.650  1.00  0.00
ATOM    162  O3' A       5      38.084  30.745  14.614  1.00  0.00
ATOM    163  P   G       6      39.349  31.354  13.913  1.00  0.00
ATOM    164  OP1 G       6      38.815  32.552  13.270  1.00  0.00
ATOM    165  OP2 G       6      39.982  30.312  13.100  1.00  0.00
ATOM    166  O5' G       6      40.328  31.775  15.091  1.00  0.00
ATOM    167  C5' G       6      40.274  32.961  15.883  1.00  0.00
ATOM    168  H5' G       6      39.257  32.987  16.276  1.00  0.00
ATOM    169 H5'' G       6      40.545  33.813  15.260  1.00  0.00
ATOM    170  C4' G       6      41.181  32.825  17.119  1.00  0.00
ATOM    171  H4' G       6      41.329  33.806  17.572  1.00  0.00
ATOM    172  O4' G       6      40.646  31.848  18.063  1.00  0.00
ATOM    173  C1' G       6      41.390  30.685  18.012  1.00  0.00
ATOM    174  H1' G       6      42.055  30.672  18.876  1.00  0.00
ATOM    175  N9  G       6      40.478  29.546  17.931  1.00  0.00
ATOM    176  C8  G       6      39.976  28.843  16.814  1.00  0.00
ATOM    177  H8  G       6      40.139  29.127  15.785  1.00  0.00
ATOM    178  N7  G       6      39.263  27.776  17.110  1.00  0.00
ATOM    179  C5  G       6      39.426  27.688  18.528  1.00  0.00
ATOM    180  C6  G       6      38.799  26.839  19.512  1.00  0.00
ATOM    181  O6  G       6      37.997  25.946  19.329  1.00  0.00
ATOM    182  N1  G       6      39.228  27.025  20.790  1.00  0.00
ATOM    183  H1  G       6      38.954  26.383  21.520  1.00  0.00
ATOM    184  C2  G       6      40.096  27.990  21.068  1.00  0.00
ATOM    185  N2  G       6      40.297  28.149  22.347  1.00  0.00
ATOM    186  H21 G       6      40.729  29.014  22.641  1.00  0.00
ATOM    187  H22 G       6      40.024  27.394  22.960  1.00  0.00
ATOM    188  N3  G       6      40.559  28.924  20.270  1.00  0.00
ATOM    189  C4  G       6      40.242  28.710  19.011  1.00  0.00
ATOM    190  C3' G       6      42.612  32.274  16.735  1.00  0.00
ATOM    191  H3' G       6      42.868  32.276  15.676  1.00  0.00
ATOM    192  C2' G       6      42.380  30.809  16.927  1.00  0.00
ATOM    193  H2' G       6      41.901  30.344  16.065  1.00  0.00
ATOM    194  O2' G       6      43.561  30.122  17.202  1.00  0.00
ATOM    195 HO2' G       6      43.925  30.692  17.884  1.00  0.00
ATOM    196  O3' G       6      43.726  32.674  17.613  1.00  0.00
ATOM    197  P   U       7      44.342  34.143  17.470  1.00  0.00
ATOM    198  OP1 U       7      44.133  34.564  16.086  1.00  0.00
ATOM    199  OP2 U       7      45.671  34.388  18.121  1.00  0.00
ATOM    200  O5' U       7      43.254  34.677  18.464  1.00  0.00
ATOM    201  C5' U       7      42.618  35.873  18.155  1.00  0.00
ATOM    202  H5' U       7      42.117  35.705  17.202  1.00  0.00
ATOM    203 H5'' U       7      43.279  36.715  17.953  1.00  0.00
ATOM    204  C4' U       7      41.570  36.150  19.245  1.00  0.00
ATOM    205  H4' U       7      41.109  37.029  18.794  1.00  0.00
ATOM    206  O4' U       7      40.603  35.163  19.394  1.00  0.00
ATOM    207  C1' U       7      40.147  35.119  20.731  1.00  0.00
ATOM    208  H1' U       7      39.074  35.312  20.711  1.00  0.00
ATOM    209  N1  U       7      40.304  33.886  21.540  1.00  0.00
ATOM    210  C6  U       7      41.183  32.897  21.174  1.00  0.00
ATOM    211  H6  U       7      41.746  32.989  20.257  1.00  0.00
ATOM    212  C5  U       7      41.349  31.765  21.906  1.00  0.00
ATOM    213  H5  U       7      42.099  31.050  21.602  1.00  0.00
ATOM    214  C4  U       7      40.630  31.581  23.103  1.00  0.00
ATOM    215  O4  U       7      40.793  30.602  23.830  1.00  0.00
ATOM    216  N3  U       7      39.772  32.557  23.426  1.00  0.00
ATOM    217  H3  U       7      39.322  32.472  24.326  1.00  0.00
ATOM    218  C2  U       7      39.641  33.763  22.760  1.00  0.00
ATOM    219  O2  U       7      38.886  34.675  23.200  1.00  0.00
ATOM    220  C3' U       7      42.124  36.515  20.583  1.00  0.00
ATOM    221  H3' U       7      42.882  35.803  20.910  1.00  0.00
ATOM    222  C2' U       7      40.855  36.254  21.436  1.00  0.00
ATOM    223  H2' U       7      41.098  35.997  22.468  1.00  0.00
ATOM    224  O2' U       7      39.929  37.311  21.357  1.00  0.00
ATOM    225 HO2' U       7      39.741  37.491  20.433  1.00  0.00
ATOM    226  O3' U       7      42.476  37.835  20.854  1.00  0.00
ATOM    227  P   C       8      43.614  38.174  21.971  1.00  0.00
ATOM    228  OP1 C       8      43.529  39.579  22.390  1.00  0.00
ATOM    229  OP2 C       8      44.902  37.578  21.445  1.00  0.00
ATOM    230  O5' C       8      43.251  37.325  23.276  1.00  0.00
ATOM    231  C5' C       8      42.262  37.809  24.163  1.00  0.00
ATOM    232  H5' C       8      41.291  37.997  23.704  1.00  0.00
ATOM    233 H5'' C       8      42.442  38.803  24.573  1.00  0.00
ATOM    234  C4' C       8      42.008  36.862  25.328  1.00  0.00
ATOM    235  H4' C       8      41.268  37.329  25.978  1.00  0.00
ATOM    236  O4' C       8      41.664  35.541  24.742  1.00  0.00
ATOM    237  C1' C       8      42.203  34.528  25.456  1.00  0.00
ATOM    238  H1' C       8      41.431  33.856  25.829  1.00  0.00
ATOM    239  N1  C       8      43.169  33.689  24.734  1.00  0.00
ATOM    240  C6  C       8      43.641  34.055  23.468  1.00  0.00
ATOM    241  H6  C       8      43.432  35.007  23.003  1.00  0.00
ATOM    242  C5  C       8      44.326  33.246  22.727  1.00  0.00
ATOM    243  H5  C       8      44.732  33.545  21.771  1.00  0.00
ATOM    244  C4  C       8      44.497  31.933  23.245  1.00  0.00
ATOM    245  N4  C       8      45.086  31.027  22.551  1.00  0.00
ATOM    246  H41 C       8      45.658  31.351  21.784  1.00  0.00
ATOM    247  H42 C       8      45.149  30.072  22.875  1.00  0.00
ATOM    248  N3  C       8      44.165  31.609  24.484  1.00  0.00
ATOM    249  C2  C       8      43.574  32.504  25.285  1.00  0.00
ATOM    250  O2  C       8      43.205  32.196  26.413  1.00  0.00
ATOM    251  C3' C       8      43.238  36.559  26.139  1.00  0.00
ATOM    252  H3' C       8      44.052  36.247  25.485  1.00  0.00
ATOM    253  C2' C       8      42.860  35.206  26.674  1.00  0.00
ATOM    254  H2' C       8      43.752  34.688  27.026  1.00  0.00
ATOM    255  O2' C       8      41.889  35.034  27.632  1.00  0.00
ATOM    256 HO2' C       8      42.144  34.295  28.189  1.00  0.00
ATOM    257  O3' C       8      43.507  37.527  27.168  1.00  0.00
ATOM    258  P   C       9      44.926  38.055  27.478  1.00  0.00
ATOM    259  OP1 C       9      44.864  38.869  28.687  1.00  0.00
ATOM    260  OP2 C       9      45.536  38.637  26.216  1.00  0.00
ATOM    261  O5' C       9      45.754  36.683  27.729  1.00  0.00
ATOM    262  C5' C       9      45.888  36.171  29.008  1.00  0.00
ATOM    263  H5' C       9      44.925  35.996  29.488  1.00  0.00
ATOM    264 H5'' C       9      46.449  36.864  29.635  1.00  0.00
ATOM    265  C4' C       9      46.603  34.806  29.061  1.00  0.00
ATOM    266  H4' C       9      46.611  34.328  30.041  1.00  0.00
ATOM    267  O4' C       9      46.057  33.905  28.088  1.00  0.00
ATOM    268  C1' C       9      47.197  33.123  27.653  1.00  0.00
ATOM    269  H1' C       9      47.053  32.108  28.021  1.00  0.00
ATOM    270  N1  C       9      47.295  33.167  26.116  1.00  0.00
ATOM    271  C6  C       9      46.824  34.215  25.349  1.00  0.00
ATOM    272  H6  C       9      46.279  35.039  25.784  1.00  0.00
ATOM    273  C5  C       9      46.998  34.263  24.004  1.00  0.00
ATOM    274  H5  C       9      46.754  35.140  23.422  1.00  0.00
ATOM    275  C4  C       9      47.543  33.074  23.428  1.00  0.00
ATOM    276  N4  C       9      47.627  32.983  22.118  1.00  0.00
ATOM    277  H41 C       9      47.904  32.118  21.677  1.00  0.00
ATOM    278  H42 C       9      47.206  33.588  21.427  1.00  0.00
ATOM    279  N3  C       9      47.959  32.096  24.092  1.00  0.00
ATOM    280  C2  C       9      47.829  32.117  25.466  1.00  0.00
ATOM    281  O2  C       9      48.342  31.121  26.025  1.00  0.00
ATOM    282  C3' C       9      48.093  35.036  28.707  1.00  0.00
ATOM    283  H3' C       9      48.130  35.742  27.878  1.00  0.00
ATOM    284  C2' C       9      48.479  33.620  28.331  1.00  0.00
ATOM    285  H2' C       9      49.440  33.600  27.817  1.00  0.00
ATOM    286  O2' C       9      48.755  32.746  29.435  1.00  0.00
ATOM    287 HO2' C       9      49.441  33.142  29.977  1.00  0.00
ATOM    288  O3' C       9      48.789  35.516  29.826  1.00  0.00
ATOM    289  P   G      10      50.260  35.876  29.757  1.00  0.00
ATOM    290  OP1 G      10      50.545  36.839  30.853  1.00  0.00
ATOM    291  OP2 G      10      50.615  36.256  28.356  1.00  0.00
ATOM    292  O5' G      10      51.074  34.530  30.065  1.00  0.00
ATOM    293  C5' G      10      51.184  34.026  31.344  1.00  0.00
ATOM    294  H5' G      10      50.176  33.785  31.682  1.00  0.00
ATOM    295 H5'' G      10      51.540  34.796  32.028  1.00  0.00
ATOM    296  C4' G      10      51.999  32.720  31.439  1.00  0.00
ATOM    297  H4' G      10      52.017  32.334  32.458  1.00  0.00
ATOM    298  O4' G      10      51.556  31.681  30.518  1.00  0.00
ATOM    299  C1' G      10      52.697  31.122  29.889  1.00  0.00
ATOM    300  H1' G      10      52.751  30.034  29.900  1.00  0.00
ATOM    301  N9  G      10      52.696  31.547  28.444  1.00  0.00
ATOM    302  C8  G      10      51.952  32.458  27.777  1.00  0.00
ATOM    303  H8  G      10      51.256  33.080  28.320  1.00  0.00
ATOM    304  N7  G      10      52.243  32.720  26.548  1.00  0.00
ATOM    305  C5  G      10      53.232  31.764  26.268  1.00  0.00
ATOM    306  C6  G      10      53.808  31.295  25.037  1.00  0.00
ATOM    307  O6  G      10      53.743  31.867  23.977  1.00  0.00
ATOM    308  N1  G      10      54.588  30.145  25.209  1.00  0.00
ATOM    309  H1  G      10      55.150  29.800  24.445  1.00  0.00
ATOM    310  C2  G      10      54.742  29.523  26.374  1.00  0.00
ATOM    311  N2  G      10      55.312  28.378  26.401  1.00  0.00
ATOM    312  H21 G      10      55.620  27.891  25.572  1.00  0.00
ATOM    313  H22 G      10      55.513  27.950  27.294  1.00  0.00
ATOM    314  N3  G      10      54.153  29.898  27.458  1.00  0.00
ATOM    315  C4  G      10      53.383  31.013  27.433  1.00  0.00
ATOM    316  C3' G      10      53.440  33.013  31.044  1.00  0.00
ATOM    317  H3' G      10      53.593  33.664  30.183  1.00  0.00
ATOM    318  C2' G      10      53.916  31.577  30.620  1.00  0.00
ATOM    319  H2' G      10      54.756  31.835  29.975  1.00  0.00
ATOM    320  O2' G      10      54.175  30.695  31.667  1.00  0.00
ATOM    321 HO2' G      10      54.908  30.098  31.503  1.00  0.00
ATOM    322  O3' G      10      54.140  33.559  32.100  1.00  0.00
ATOM    323  P   G      11      55.440  34.409  31.932  1.00  0.00
ATOM    324  OP1 G      11      56.006  34.497  33.284  1.00  0.00
ATOM    325  OP2 G      11      55.049  35.642  31.329  1.00  0.00
ATOM    326  O5' G      11      56.427  33.574  30.941  1.00  0.00
ATOM    327  C5' G      11      57.197  32.510  31.453  1.00  0.00
ATOM    328  H5' G      11      56.555  31.791  31.962  1.00  0.00
ATOM    329 H5'' G      11      57.762  32.980  32.257  1.00  0.00
ATOM    330  C4' G      11      57.987  31.700  30.481  1.00  0.00
ATOM    331  H4' G      11      58.425  30.780  30.867  1.00  0.00
ATOM    332  O4' G      11      57.102  31.113  29.529  1.00  0.00
ATOM    333  C1' G      11      57.650  31.154  28.210  1.00  0.00
ATOM    334  H1' G      11      57.656  30.193  27.695  1.00  0.00
ATOM    335  N9  G      11      56.979  32.071  27.279  1.00  0.00
ATOM    336  C8  G      11      56.271  33.138  27.705  1.00  0.00
ATOM    337  H8  G      11      56.126  33.461  28.725  1.00  0.00
ATOM    338  N7  G      11      55.889  33.937  26.698  1.00  0.00
ATOM    339  C5  G      11      56.395  33.343  25.548  1.00  0.00
ATOM    340  C6  G      11      56.250  33.669  24.160  1.00  0.00
ATOM    341  O6  G      11      55.655  34.626  23.652  1.00  0.00
ATOM    342  N1  G      11      56.939  32.865  23.363  1.00  0.00
ATOM    343  H1  G      11      56.930  33.097  22.380  1.00  0.00
ATOM    344  C2  G      11      57.710  31.836  23.802  1.00  0.00
ATOM    345  N2  G      11      58.303  31.117  22.866  1.00  0.00
ATOM    346  H21 G      11      58.672  30.230  23.177  1.00  0.00
ATOM    347  H22 G      11      58.200  31.230  21.868  1.00  0.00
ATOM    348  N3  G      11      57.770  31.377  25.020  1.00  0.00
ATOM    349  C4  G      11      57.065  32.152  25.862  1.00  0.00
ATOM    350  C3' G      11      58.986  32.535  29.673  1.00  0.00
ATOM    351  H3' G      11      58.404  33.392  29.334  1.00  0.00
ATOM    352  C2' G      11      59.065  31.717  28.425  1.00  0.00
ATOM    353  H2' G      11      59.359  32.364  27.598  1.00  0.00
ATOM    354  O2' G      11      59.938  30.577  28.601  1.00  0.00
ATOM    355 HO2' G      11      60.226  30.391  27.704  1.00  0.00
ATOM    356  O3' G      11      60.173  32.882  30.362  1.00  0.00
ATOM    357  P   G      12      61.057  34.038  29.927  1.00  0.00
ATOM    358  OP1 G      12      62.140  34.185  30.865  1.00  0.00
ATOM    359  OP2 G      12      60.275  35.273  29.743  1.00  0.00
ATOM    360  O5' G      12      61.689  33.647  28.502  1.00  0.00
ATOM    361  C5' G      12      62.668  32.589  28.321  1.00  0.00
ATOM    362  H5' G      12      62.496  31.713  28.947  1.00  0.00
ATOM    363 H5'' G      12      63.522  33.148  28.703  1.00  0.00
ATOM    364  C4' G      12      62.991  32.085  26.890  1.00  0.00
ATOM    365  H4' G      12      63.793  31.350  26.961  1.00  0.00
ATOM    366  O4' G      12      61.873  31.557  26.150  1.00  0.00
ATOM    367  C1' G      12      61.924  32.056  24.793  1.00  0.00
ATOM    368  H1' G      12      61.697  31.273  24.070  1.00  0.00
ATOM    369  N9  G      12      60.976  33.145  24.587  1.00  0.00
ATOM    370  C8  G      12      60.385  33.985  25.582  1.00  0.00
ATOM    371  H8  G      12      60.447  33.779  26.640  1.00  0.00
ATOM    372  N7  G      12      59.469  34.762  25.085  1.00  0.00
ATOM    373  C5  G      12      59.609  34.626  23.659  1.00  0.00
ATOM    374  C6  G      12      58.908  35.287  22.603  1.00  0.00
ATOM    375  O6  G      12      57.983  36.087  22.712  1.00  0.00
ATOM    376  N1  G      12      59.366  34.905  21.352  1.00  0.00
ATOM    377  H1  G      12      59.044  35.367  20.514  1.00  0.00
ATOM    378  C2  G      12      60.306  34.009  21.224  1.00  0.00
ATOM    379  N2  G      12      60.708  33.850  20.006  1.00  0.00
ATOM    380  H21 G      12      61.602  33.415  19.829  1.00  0.00
ATOM    381  H22 G      12      60.392  34.584  19.388  1.00  0.00
ATOM    382  N3  G      12      60.961  33.278  22.167  1.00  0.00
ATOM    383  C4  G      12      60.545  33.615  23.412  1.00  0.00
ATOM    384  C3' G      12      63.531  33.269  26.064  1.00  0.00
ATOM    385  H3' G      12      62.806  34.079  26.143  1.00  0.00
ATOM    386  C2' G      12      63.371  32.652  24.702  1.00  0.00
ATOM    387  H2' G      12      63.391  33.530  24.057  1.00  0.00
ATOM    388  O2' G      12      64.304  31.656  24.332  1.00  0.00
ATOM    389 HO2' G      12      64.370  31.848  23.394  1.00  0.00
ATOM    390  O3' G      12      64.791  33.707  26.396  1.00  0.00
ATOM    391  P   G      13      65.337  35.045  25.827  1.00  0.00
ATOM    392  OP1 G      13      66.780  35.087  26.273  1.00  0.00
ATOM    393  OP2 G      13      64.404  36.099  26.187  1.00  0.00
ATOM    394  O5' G      13      65.443  34.999  24.238  1.00  0.00
ATOM    395  C5' G      13      66.489  34.411  23.451  1.00  0.00
ATOM    396  H5' G      13      66.447  33.322  23.475  1.00  0.00
ATOM    397 H5'' G      13      67.467  34.744  23.797  1.00  0.00
ATOM    398  C4' G      13      66.430  34.742  21.976  1.00  0.00
ATOM    399  H4' G      13      67.144  34.169  21.384  1.00  0.00
ATOM    400  O4' G      13      65.088  34.507  21.524  1.00  0.00
ATOM    401  C1' G      13      64.801  35.539  20.621  1.00  0.00
ATOM    402  H1' G      13      64.745  35.151  19.604  1.00  0.00
ATOM    403  N9  G      13      63.435  36.033  20.995  1.00  0.00
ATOM    404  C8  G      13      62.739  35.909  22.199  1.00  0.00
ATOM    405  H8  G      13      63.103  35.145  22.871  1.00  0.00
ATOM    406  N7  G      13      61.681  36.658  22.395  1.00  0.00
ATOM    407  C5  G      13      61.657  37.338  21.155  1.00  0.00
ATOM    408  C6  G      13      60.713  38.277  20.698  1.00  0.00
ATOM    409  O6  G      13      59.694  38.572  21.338  1.00  0.00
ATOM    410  N1  G      13      60.950  38.933  19.496  1.00  0.00
ATOM    411  H1  G      13      60.352  39.690  19.197  1.00  0.00
ATOM    412  C2  G      13      61.998  38.560  18.798  1.00  0.00
ATOM    413  N2  G      13      62.237  39.361  17.859  1.00  0.00
ATOM    414  H21 G      13      63.173  39.338  17.480  1.00  0.00
ATOM    415  H22 G      13      61.651  40.141  17.599  1.00  0.00
ATOM    416  N3  G      13      62.925  37.653  19.171  1.00  0.00
ATOM    417  C4  G      13      62.687  37.015  20.336  1.00  0.00
ATOM    418  C3' G      13      66.645  36.339  21.841  1.00  0.00
ATOM    419  H3' G      13      66.192  36.936  22.633  1.00  0.00
ATOM    420  C2' G      13      65.919  36.632  20.545  1.00  0.00
ATOM    421  H2' G      13      65.725  37.702  20.467  1.00  0.00
ATOM    422  O2' G      13      66.683  36.234  19.428  1.00  0.00
ATOM    423 HO2' G      13      67.340  35.591  19.705  1.00  0.00
ATOM    424  O3' G      13      68.064  36.584  21.781  1.00  0.00
ATOM    425  P   U      14      68.498  38.062  22.284  1.00  0.00
ATOM    426  OP1 U      14      69.855  38.432  21.834  1.00  0.00
ATOM    427  OP2 U      14      68.182  38.298  23.742  1.00  0.00
ATOM    428  O5' U      14      67.562  39.018  21.385  1.00  0.00
ATOM    429  C5' U      14      67.808  39.267  19.945  1.00  0.00
ATOM    430  H5' U      14      67.826  38.300  19.443  1.00  0.00
ATOM    431 H5'' U      14      68.850  39.493  19.718  1.00  0.00
ATOM    432  C4' U      14      67.007  40.405  19.299  1.00  0.00
ATOM    433  H4' U      14      67.266  40.673  18.275  1.00  0.00
ATOM    434  O4' U      14      65.685  39.942  19.284  1.00  0.00
ATOM    435  C1' U      14      64.837  41.076  19.298  1.00  0.00
ATOM    436  H1' U      14      64.413  41.143  18.296  1.00  0.00
ATOM    437  N1  U      14      63.883  40.965  20.406  1.00  0.00
ATOM    438  C6  U      14      64.150  40.327  21.619  1.00  0.00
ATOM    439  H6  U      14      65.094  39.819  21.753  1.00  0.00
ATOM    440  C5  U      14      63.301  40.360  22.685  1.00  0.00
ATOM    441  H5  U      14      63.610  39.945  23.633  1.00  0.00
ATOM    442  C4  U      14      61.944  40.884  22.460  1.00  0.00
ATOM    443  O4  U      14      61.085  40.960  23.300  1.00  0.00
ATOM    444  N3  U      14      61.779  41.551  21.232  1.00  0.00
ATOM    445  H3  U      14      60.951  42.122  21.142  1.00  0.00
ATOM    446  C2  U      14      62.679  41.674  20.216  1.00  0.00
ATOM    447  O2  U      14      62.503  42.475  19.331  1.00  0.00
ATOM    448  C3' U      14      66.967  41.718  20.094  1.00  0.00
ATOM    449  H3' U      14      66.737  41.499  21.137  1.00  0.00
ATOM    450  C2' U      14      65.763  42.314  19.464  1.00  0.00
ATOM    451  H2' U      14      65.280  43.019  20.141  1.00  0.00
ATOM    452  O2' U      14      65.889  42.936  18.128  1.00  0.00
ATOM    453 HO2' U      14      65.096  43.401  17.854  1.00  0.00
ATOM    454  O3' U      14      68.202  42.396  20.073  1.00  0.00
ATOM    455  P   U      15      68.512  43.460  21.173  1.00  0.00
ATOM    456  OP1 U      15      69.679  44.221  20.840  1.00  0.00
ATOM    457  OP2 U      15      68.386  42.820  22.498  1.00  0.00
ATOM    458  O5' U      15      67.333  44.461  21.094  1.00  0.00
ATOM    459  C5' U      15      67.123  45.330  19.906  1.00  0.00
ATOM    460  H5' U      15      66.787  44.717  19.069  1.00  0.00
ATOM    461 H5'' U      15      67.921  46.052  19.734  1.00  0.00
ATOM    462  C4' U      15      65.910  46.148  20.079  1.00  0.00
ATOM    463  H4' U      15      65.888  46.849  19.244  1.00  0.00
ATOM    464  O4' U      15      64.706  45.467  20.136  1.00  0.00
ATOM    465  C1' U      15      63.691  46.322  20.611  1.00  0.00
ATOM    466  H1' U      15      63.117  46.769  19.800  1.00  0.00
ATOM    467  N1  U      15      63.030  45.557  21.729  1.00  0.00
ATOM    468  C6  U      15      63.601  44.530  22.464  1.00  0.00
ATOM    469  H6  U      15      64.620  44.289  22.198  1.00  0.00
ATOM    470  C5  U      15      62.907  43.980  23.523  1.00  0.00
ATOM    471  H5  U      15      63.455  43.267  24.122  1.00  0.00
ATOM    472  C4  U      15      61.563  44.388  23.835  1.00  0.00
ATOM    473  O4  U      15      60.916  43.856  24.699  1.00  0.00
ATOM    474  N3  U      15      61.061  45.442  23.139  1.00  0.00
ATOM    475  H3  U      15      60.338  46.010  23.558  1.00  0.00
ATOM    476  C2  U      15      61.805  46.100  22.222  1.00  0.00
ATOM    477  O2  U      15      61.491  47.267  21.912  1.00  0.00
ATOM    478  C3' U      15      65.956  47.057  21.332  1.00  0.00
ATOM    479  H3' U      15      66.249  46.394  22.146  1.00  0.00
ATOM    480  C2' U      15      64.470  47.494  21.375  1.00  0.00
ATOM    481  H2' U      15      64.103  47.677  22.385  1.00  0.00
ATOM    482  O2' U      15      64.242  48.648  20.590  1.00  0.00
ATOM    483 HO2' U      15      64.527  49.397  21.118  1.00  0.00
ATOM    484  O3' U      15      66.882  48.144  21.181  1.00  0.00
ATOM    485  P   C      16      67.167  49.061  22.456  1.00  0.00
ATOM    486  OP1 C      16      68.299  49.940  22.051  1.00  0.00
ATOM    487  OP2 C      16      67.207  48.257  23.643  1.00  0.00
ATOM    488  O5' C      16      65.864  49.946  22.503  1.00  0.00
ATOM    489  C5' C      16      65.849  51.208  21.940  1.00  0.00
ATOM    490  H5' C      16      66.051  51.196  20.869  1.00  0.00
ATOM    491 H5'' C      16      66.650  51.783  22.406  1.00  0.00
ATOM    492  C4' C      16      64.535  51.975  22.201  1.00  0.00
ATOM    493  H4' C      16      64.575  52.875  21.588  1.00  0.00
ATOM    494  O4' C      16      63.473  51.078  21.926  1.00  0.00
ATOM    495  C1' C      16      62.436  51.332  22.947  1.00  0.00
ATOM    496  H1' C      16      61.518  51.566  22.407  1.00  0.00
ATOM    497  N1  C      16      61.997  50.235  23.774  1.00  0.00
ATOM    498  C6  C      16      62.891  49.246  24.039  1.00  0.00
ATOM    499  H6  C      16      63.881  49.425  23.645  1.00  0.00
ATOM    500  C5  C      16      62.555  48.151  24.789  1.00  0.00
ATOM    501  H5  C      16      63.267  47.377  25.035  1.00  0.00
ATOM    502  C4  C      16      61.248  48.136  25.231  1.00  0.00
ATOM    503  N4  C      16      60.873  47.067  25.934  1.00  0.00
ATOM    504  H41 C      16      61.519  46.320  26.147  1.00  0.00
ATOM    505  H42 C      16      59.913  46.974  26.233  1.00  0.00
ATOM    506  N3  C      16      60.414  49.148  25.070  1.00  0.00
ATOM    507  C2  C      16      60.674  50.197  24.289  1.00  0.00
ATOM    508  O2  C      16      59.903  51.151  24.276  1.00  0.00
ATOM    509  C3' C      16      64.391  52.521  23.645  1.00  0.00
ATOM    510  H3' C      16      64.700  51.786  24.389  1.00  0.00
ATOM    511  C2' C      16      62.858  52.512  23.824  1.00  0.00
ATOM    512  H2' C      16      62.585  52.402  24.873  1.00  0.00
ATOM    513  O2' C      16      62.232  53.634  23.270  1.00  0.00
ATOM    514 HO2' C      16      62.910  54.186  22.873  1.00  0.00
ATOM    515  O3' C      16      64.993  53.814  23.842  1.00  0.00
ATOM    516  P   U      17      65.577  54.268  25.254  1.00  0.00
ATOM    517  OP1 U      17      66.162  55.674  25.134  1.00  0.00
ATOM    518  OP2 U      17      66.276  53.139  25.806  1.00  0.00
ATOM    519  O5' U      17      64.231  54.442  26.096  1.00  0.00
ATOM    520  C5' U      17      63.274  55.474  25.913  1.00  0.00
ATOM    521  H5' U      17      62.912  55.359  24.891  1.00  0.00
ATOM    522 H5'' U      17      63.726  56.445  26.113  1.00  0.00
ATOM    523  C4' U      17      62.027  55.437  26.778  1.00  0.00
ATOM    524  H4' U      17      61.502  56.366  26.559  1.00  0.00
ATOM    525  O4' U      17      61.235  54.371  26.404  1.00  0.00
ATOM    526  C1' U      17      60.326  53.799  27.431  1.00  0.00
ATOM    527  H1' U      17      59.280  53.790  27.123  1.00  0.00
ATOM    528  N1  U      17      60.756  52.437  27.948  1.00  0.00
ATOM    529  C6  U      17      61.940  51.824  27.587  1.00  0.00
ATOM    530  H6  U      17      62.708  52.375  27.064  1.00  0.00
ATOM    531  C5  U      17      62.139  50.482  27.851  1.00  0.00
ATOM    532  H5  U      17      63.095  50.012  27.676  1.00  0.00
ATOM    533  C4  U      17      61.180  49.614  28.560  1.00  0.00
ATOM    534  O4  U      17      61.354  48.438  28.841  1.00  0.00
ATOM    535  N3  U      17      60.103  50.366  29.015  1.00  0.00
ATOM    536  H3  U      17      59.439  49.945  29.649  1.00  0.00
ATOM    537  C2  U      17      59.899  51.745  28.713  1.00  0.00
ATOM    538  O2  U      17      58.881  52.224  29.181  1.00  0.00
ATOM    539  C3' U      17      61.989  55.259  28.330  1.00  0.00
ATOM    540  H3' U      17      62.717  54.502  28.621  1.00  0.00
ATOM    541  C2' U      17      60.543  54.823  28.504  1.00  0.00
ATOM    542  H2' U      17      60.316  54.382  29.474  1.00  0.00
ATOM    543  O2' U      17      59.759  55.970  28.254  1.00  0.00
ATOM    544 HO2' U      17      60.044  56.666  28.850  1.00  0.00
ATOM    545  O3' U      17      62.230  56.419  29.040  1.00  0.00
ATOM    546  P   A      18      62.745  56.340  30.474  1.00  0.00
ATOM    547  OP1 A      18      62.851  57.759  30.875  1.00  0.00
ATOM    548  OP2 A      18      63.983  55.531  30.486  1.00  0.00
ATOM    549  O5' A      18      61.641  55.758  31.494  1.00  0.00
ATOM    550  C5' A      18      60.547  56.582  31.842  1.00  0.00
ATOM    551  H5' A      18      59.973  56.989  31.010  1.00  0.00
ATOM    552 H5'' A      18      60.916  57.449  32.390  1.00  0.00
ATOM    553  C4' A      18      59.702  55.632  32.728  1.00  0.00
ATOM    554  H4' A      18      58.840  56.170  33.122  1.00  0.00
ATOM    555  O4' A      18      59.203  54.447  32.039  1.00  0.00
ATOM    556  C1' A      18      59.237  53.427  33.029  1.00  0.00
ATOM    557  H1' A      18      58.236  52.996  33.022  1.00  0.00
ATOM    558  N9  A      18      60.155  52.316  32.604  1.00  0.00
ATOM    559  C8  A      18      61.184  52.339  31.740  1.00  0.00
ATOM    560  H8  A      18      61.557  53.164  31.151  1.00  0.00
ATOM    561  N7  A      18      61.758  51.182  31.484  1.00  0.00
ATOM    562  C5  A      18      60.988  50.302  32.220  1.00  0.00
ATOM    563  C6  A      18      60.987  48.870  32.361  1.00  0.00
ATOM    564  N6  A      18      61.743  47.970  31.703  1.00  0.00
ATOM    565  H61 A      18      62.055  48.406  30.848  1.00  0.00
ATOM    566  H62 A      18      61.601  46.975  31.805  1.00  0.00
ATOM    567  N1  A      18      60.124  48.322  33.221  1.00  0.00
ATOM    568  C2  A      18      59.248  49.048  33.872  1.00  0.00
ATOM    569  H2  A      18      58.538  48.461  34.436  1.00  0.00
ATOM    570  N3  A      18      59.118  50.367  33.807  1.00  0.00
ATOM    571  C4  A      18      60.032  50.980  32.961  1.00  0.00
ATOM    572  C3' A      18      60.433  55.222  34.010  1.00  0.00
ATOM    573  H3' A      18      61.473  55.110  33.703  1.00  0.00
ATOM    574  C2' A      18      59.600  53.988  34.361  1.00  0.00
ATOM    575  H2' A      18      60.211  53.314  34.961  1.00  0.00
ATOM    576  O2' A      18      58.334  54.342  34.952  1.00  0.00
ATOM    577 HO2' A      18      58.425  55.222  35.323  1.00  0.00
ATOM    578  O3' A      18      60.339  56.121  35.142  1.00  0.00
ATOM    579  P   U      19      61.501  56.287  36.142  1.00  0.00
ATOM    580  OP1 U      19      61.172  57.408  37.079  1.00  0.00
ATOM    581  OP2 U      19      62.763  56.264  35.378  1.00  0.00
ATOM    582  O5' U      19      61.340  54.882  36.868  1.00  0.00
ATOM    583  C5' U      19      60.240  54.644  37.729  1.00  0.00
ATOM    584  H5' U      19      59.222  54.686  37.342  1.00  0.00
ATOM    585 H5'' U      19      60.290  55.255  38.630  1.00  0.00
ATOM    586  C4' U      19      60.389  53.194  38.164  1.00  0.00
ATOM    587  H4' U      19      59.589  52.944  38.862  1.00  0.00
ATOM    588  O4' U      19      60.290  52.258  37.096  1.00  0.00
ATOM    589  C1' U      19      60.901  51.044  37.310  1.00  0.00
ATOM    590  H1' U      19      60.021  50.407  37.401  1.00  0.00
ATOM    591  N1  U      19      61.841  50.634  36.205  1.00  0.00
ATOM    592  C6  U      19      62.679  51.549  35.548  1.00  0.00
ATOM    593  H6  U      19      62.662  52.611  35.742  1.00  0.00
ATOM    594  C5  U      19      63.558  51.075  34.561  1.00  0.00
ATOM    595  H5  U      19      64.103  51.837  34.023  1.00  0.00
ATOM    596  C4  U      19      63.600  49.636  34.289  1.00  0.00
ATOM    597  O4  U      19      64.278  49.157  33.410  1.00  0.00
ATOM    598  N3  U      19      62.881  48.871  35.136  1.00  0.00
ATOM    599  H3  U      19      62.960  47.869  35.037  1.00  0.00
ATOM    600  C2  U      19      61.917  49.230  35.999  1.00  0.00
ATOM    601  O2  U      19      61.202  48.317  36.448  1.00  0.00
ATOM    602  C3' U      19      61.790  52.816  38.707  1.00  0.00
ATOM    603  H3' U      19      62.607  53.202  38.097  1.00  0.00
ATOM    604  C2' U      19      61.623  51.206  38.676  1.00  0.00
ATOM    605  H2' U      19      62.563  50.655  38.633  1.00  0.00
ATOM    606  O2' U      19      60.885  50.647  39.746  1.00  0.00
ATOM    607 HO2' U      19      60.294  51.272  40.172  1.00  0.00
ATOM    608  O3' U      19      61.903  53.352  40.061  1.00  0.00
ATOM    609  P   U      20      63.216  53.294  40.885  1.00  0.00
ATOM    610  OP1 U      20      63.085  54.063  42.182  1.00  0.00
ATOM    611  OP2 U      20      64.251  53.687  39.921  1.00  0.00
ATOM    612  O5' U      20      63.437  51.778  41.290  1.00  0.00
ATOM    613  C5' U      20      62.798  51.208  42.361  1.00  0.00
ATOM    614  H5' U      20      61.748  51.115  42.082  1.00  0.00
ATOM    615 H5'' U      20      62.847  51.752  43.304  1.00  0.00
ATOM    616  C4' U      20      63.373  49.762  42.459  1.00  0.00
ATOM    617  H4' U      20      62.933  49.279  43.332  1.00  0.00
ATOM    618  O4' U      20      63.078  49.030  41.290  1.00  0.00
ATOM    619  C1' U      20      64.176  48.128  41.022  1.00  0.00
ATOM    620  H1' U      20      63.861  47.092  41.146  1.00  0.00
ATOM    621  N1  U      20      64.577  48.309  39.584  1.00  0.00
ATOM    622  C6  U      20      64.738  49.581  39.055  1.00  0.00
ATOM    623  H6  U      20      64.583  50.469  39.650  1.00  0.00
ATOM    624  C5  U      20      65.254  49.664  37.792  1.00  0.00
ATOM    625  H5  U      20      65.493  50.632  37.377  1.00  0.00
ATOM    626  C4  U      20      65.622  48.482  37.035  1.00  0.00
ATOM    627  O4  U      20      65.947  48.463  35.821  1.00  0.00
ATOM    628  N3  U      20      65.635  47.305  37.716  1.00  0.00
ATOM    629  H3  U      20      65.860  46.442  37.242  1.00  0.00
ATOM    630  C2  U      20      65.099  47.091  38.968  1.00  0.00
ATOM    631  O2  U      20      65.060  45.978  39.477  1.00  0.00
ATOM    632  C3' U      20      64.886  49.799  42.598  1.00  0.00
ATOM    633  H3' U      20      65.335  50.605  42.017  1.00  0.00
ATOM    634  C2' U      20      65.347  48.521  41.890  1.00  0.00
ATOM    635  H2' U      20      66.123  48.804  41.178  1.00  0.00
ATOM    636  O2' U      20      65.702  47.440  42.771  1.00  0.00
ATOM    637 HO2' U      20      65.980  47.837  43.599  1.00  0.00
ATOM    638  O3' U      20      65.218  49.872  43.993  1.00  0.00
ATOM    639  P   G      21      66.687  50.209  44.421  1.00  0.00
ATOM    640  OP1 G      21      66.525  50.939  45.667  1.00  0.00
ATOM    641  OP2 G      21      67.470  50.825  43.369  1.00  0.00
ATOM    642  O5' G      21      67.331  48.721  44.650  1.00  0.00
ATOM    643  C5' G      21      66.850  47.719  45.599  1.00  0.00
ATOM    644  H5' G      21      65.887  47.285  45.331  1.00  0.00
ATOM    645 H5'' G      21      66.707  48.144  46.592  1.00  0.00
ATOM    646  C4' G      21      67.842  46.623  45.790  1.00  0.00
ATOM    647  H4' G      21      67.336  46.040  46.560  1.00  0.00
ATOM    648  O4' G      21      68.186  45.874  44.642  1.00  0.00
ATOM    649  C1' G      21      69.598  45.769  44.545  1.00  0.00
ATOM    650  H1' G      21      69.805  44.710  44.397  1.00  0.00
ATOM    651  N9  G      21      70.079  46.637  43.427  1.00  0.00
ATOM    652  C8  G      21      69.465  47.435  42.585  1.00  0.00
ATOM    653  H8  G      21      68.447  47.705  42.825  1.00  0.00
ATOM    654  N7  G      21      70.197  47.915  41.619  1.00  0.00
ATOM    655  C5  G      21      71.422  47.394  41.902  1.00  0.00
ATOM    656  C6  G      21      72.717  47.562  41.156  1.00  0.00
ATOM    657  O6  G      21      72.943  48.307  40.183  1.00  0.00
ATOM    658  N1  G      21      73.753  46.843  41.714  1.00  0.00
ATOM    659  H1  G      21      74.620  46.871  41.198  1.00  0.00
ATOM    660  C2  G      21      73.535  45.822  42.623  1.00  0.00
ATOM    661  N2  G      21      74.553  45.149  42.956  1.00  0.00
ATOM    662  H21 G      21      75.430  45.413  42.531  1.00  0.00
ATOM    663  H22 G      21      74.547  44.691  43.857  1.00  0.00
ATOM    664  N3  G      21      72.384  45.673  43.343  1.00  0.00
ATOM    665  C4  G      21      71.376  46.552  42.970  1.00  0.00
ATOM    666  C3' G      21      69.151  47.145  46.350  1.00  0.00
ATOM    667  H3' G      21      69.273  48.130  45.899  1.00  0.00
ATOM    668  C2' G      21      70.135  46.092  45.888  1.00  0.00
ATOM    669  H2' G      21      71.149  46.482  45.804  1.00  0.00
ATOM    670  O2' G      21      70.163  44.923  46.700  1.00  0.00
ATOM    671 HO2' G      21      69.696  45.244  47.475  1.00  0.00
ATOM    672  O3' G      21      69.075  47.263  47.773  1.00  0.00
ATOM    673  P   U      22      69.937  48.316  48.562  1.00  0.00
ATOM    674  OP1 U      22      69.890  47.929  49.952  1.00  0.00
ATOM    675  OP2 U      22      69.341  49.595  48.167  1.00  0.00
ATOM    676  O5' U      22      71.383  48.232  47.897  1.00  0.00
ATOM    677  C5' U      22      72.267  47.154  48.249  1.00  0.00
ATOM    678  H5' U      22      71.787  46.202  48.022  1.00  0.00
ATOM    679 H5'' U      22      72.412  47.223  49.327  1.00  0.00
ATOM    680  C4' U      22      73.642  47.249  47.530  1.00  0.00
ATOM    681  H4' U      22      74.296  46.395  47.704  1.00  0.00
ATOM    682  O4' U      22      73.397  47.453  46.120  1.00  0.00
ATOM    683  C1' U      22      74.052  48.640  45.780  1.00  0.00
ATOM    684  H1' U      22      75.079  48.435  45.477  1.00  0.00
ATOM    685  N1  U      22      73.274  49.282  44.714  1.00  0.00
ATOM    686  C6  U      22      71.898  49.451  44.767  1.00  0.00
ATOM    687  H6  U      22      71.302  49.214  45.636  1.00  0.00
ATOM    688  C5  U      22      71.290  50.154  43.778  1.00  0.00
ATOM    689  H5  U      22      70.223  50.310  43.832  1.00  0.00
ATOM    690  C4  U      22      72.010  50.696  42.661  1.00  0.00
ATOM    691  O4  U      22      71.539  51.386  41.799  1.00  0.00
ATOM    692  N3  U      22      73.381  50.533  42.662  1.00  0.00
ATOM    693  H3  U      22      73.906  50.837  41.854  1.00  0.00
ATOM    694  C2  U      22      74.053  49.837  43.668  1.00  0.00
ATOM    695  O2  U      22      75.284  49.872  43.680  1.00  0.00
ATOM    696  C3' U      22      74.426  48.480  48.009  1.00  0.00
ATOM    697  H3' U      22      74.019  48.817  48.962  1.00  0.00
ATOM    698  C2' U      22      74.005  49.525  47.009  1.00  0.00
ATOM    699  H2' U      22      72.996  49.897  47.187  1.00  0.00
ATOM    700  O2' U      22      74.937  50.512  47.127  1.00  0.00
ATOM    701 HO2' U      22      74.805  50.922  47.985  1.00  0.00
ATOM    702  O3' U      22      75.856  48.214  48.117  1.00  0.00
ATOM    703  P   A      23      76.626  47.959  49.479  1.00  0.00
ATOM    704  OP1 A      23      78.038  48.136  49.121  1.00  0.00
ATOM    705  OP2 A      23      76.226  46.642  50.098  1.00  0.00
ATOM    706  O5' A      23      76.324  49.105  50.543  1.00  0.00
ATOM    707  C5' A      23      75.634  48.873  51.708  1.00  0.00
ATOM    708  H5' A      23      76.134  48.108  52.302  1.00  0.00
ATOM    709 H5'' A      23      74.638  48.506  51.459  1.00  0.00
ATOM    710  C4' A      23      75.624  50.226  52.500  1.00  0.00
ATOM    711  H4' A      23      74.975  50.318  53.371  1.00  0.00
ATOM    712  O4' A      23      76.909  50.242  53.056  1.00  0.00
ATOM    713  C1' A      23      77.396  51.566  53.025  1.00  0.00
ATOM    714  H1' A      23      77.842  51.914  53.956  1.00  0.00
ATOM    715  N9  A      23      78.430  51.434  52.046  1.00  0.00
ATOM    716  C8  A      23      78.972  50.352  51.486  1.00  0.00
ATOM    717  H8  A      23      78.713  49.310  51.605  1.00  0.00
ATOM    718  N7  A      23      80.135  50.539  50.911  1.00  0.00
ATOM    719  C5  A      23      80.374  51.903  51.050  1.00  0.00
ATOM    720  C6  A      23      81.321  52.874  50.709  1.00  0.00
ATOM    721  N6  A      23      82.226  52.708  49.762  1.00  0.00
ATOM    722  H61 A      23      82.754  53.526  49.491  1.00  0.00
ATOM    723  H62 A      23      82.416  51.800  49.362  1.00  0.00
ATOM    724  N1  A      23      81.319  54.092  51.310  1.00  0.00
ATOM    725  C2  A      23      80.282  54.452  52.039  1.00  0.00
ATOM    726  H2  A      23      80.141  55.433  52.468  1.00  0.00
ATOM    727  N3  A      23      79.235  53.708  52.263  1.00  0.00
ATOM    728  C4  A      23      79.323  52.407  51.805  1.00  0.00
ATOM    729  C3' A      23      75.401  51.505  51.660  1.00  0.00
ATOM    730  H3' A      23      75.852  51.408  50.672  1.00  0.00
ATOM    731  C2' A      23      76.208  52.448  52.580  1.00  0.00
ATOM    732  H2' A      23      76.571  53.299  52.003  1.00  0.00
ATOM    733  O2' A      23      75.517  52.816  53.788  1.00  0.00
ATOM    734 HO2' A      23      74.896  53.529  53.624  1.00  0.00
ATOM    735  O3' A      23      74.049  51.870  51.566  1.00  0.00
ATOM    736  P   A      24      73.689  52.805  50.272  1.00  0.00
ATOM    737  OP1 A      24      72.232  53.033  50.422  1.00  0.00
ATOM    738  OP2 A      24      74.159  52.243  49.046  1.00  0.00
ATOM    739  O5' A      24      74.477  54.164  50.494  1.00  0.00
ATOM    740  C5' A      24      73.969  55.184  51.247  1.00  0.00
ATOM    741  H5' A      24      74.009  54.876  52.292  1.00  0.00
ATOM    742 H5'' A      24      72.899  55.303  51.076  1.00  0.00
ATOM    743  C4' A      24      74.756  56.463  50.893  1.00  0.00
ATOM    744  H4' A      24      74.309  57.334  51.373  1.00  0.00
ATOM    745  O4' A      24      76.087  56.417  51.403  1.00  0.00
ATOM    746  C1' A      24      76.874  57.189  50.503  1.00  0.00
ATOM    747  H1' A      24      77.449  57.999  50.952  1.00  0.00
ATOM    748  N9  A      24      77.803  56.290  49.798  1.00  0.00
ATOM    749  C8  A      24      77.602  54.932  49.444  1.00  0.00
ATOM    750  H8  A      24      76.765  54.367  49.826  1.00  0.00
ATOM    751  N7  A      24      78.630  54.458  48.739  1.00  0.00
ATOM    752  C5  A      24      79.469  55.535  48.607  1.00  0.00
ATOM    753  C6  A      24      80.750  55.757  48.010  1.00  0.00
ATOM    754  N6  A      24      81.427  54.824  47.450  1.00  0.00
ATOM    755  H61 A      24      82.189  55.166  46.882  1.00  0.00
ATOM    756  H62 A      24      80.996  53.938  47.226  1.00  0.00
ATOM    757  N1  A      24      81.286  56.961  47.940  1.00  0.00
ATOM    758  C2  A      24      80.591  57.922  48.543  1.00  0.00
ATOM    759  H2  A      24      81.037  58.905  48.517  1.00  0.00
ATOM    760  N3  A      24      79.463  57.898  49.219  1.00  0.00
ATOM    761  C4  A      24      78.971  56.615  49.181  1.00  0.00
ATOM    762  C3' A      24      74.815  56.723  49.343  1.00  0.00
ATOM    763  H3' A      24      75.127  55.797  48.860  1.00  0.00
ATOM    764  C2' A      24      75.955  57.739  49.388  1.00  0.00
ATOM    765  H2' A      24      76.496  57.640  48.447  1.00  0.00
ATOM    766  O2' A      24      75.604  59.131  49.730  1.00  0.00
ATOM    767 HO2' A      24      74.753  59.377  49.361  1.00  0.00
ATOM    768  O3' A      24      73.650  57.180  48.743  1.00  0.00
ATOM    769  P   A      25      73.492  57.168  47.183  1.00  0.00
ATOM    770  OP1 A      25      72.051  57.409  46.808  1.00  0.00
ATOM    771  OP2 A      25      74.156  55.930  46.628  1.00  0.00
ATOM    772  O5' A      25      74.423  58.451  46.742  1.00  0.00
ATOM    773  C5' A      25      73.974  59.721  46.390  1.00  0.00
ATOM    774  H5' A      25      73.535  60.213  47.258  1.00  0.00
ATOM    775 H5'' A      25      73.254  59.550  45.590  1.00  0.00
ATOM    776  C4' A      25      75.151  60.680  46.112  1.00  0.00
ATOM    777  H4' A      25      74.859  61.719  46.261  1.00  0.00
ATOM    778  O4' A      25      76.398  60.425  46.922  1.00  0.00
ATOM    779  C1' A      25      77.548  60.608  46.057  1.00  0.00
ATOM    780  H1' A      25      78.383  61.128  46.525  1.00  0.00
ATOM    781  N9  A      25      78.066  59.254  45.763  1.00  0.00
ATOM    782  C8  A      25      77.565  57.968  46.022  1.00  0.00
ATOM    783  H8  A      25      76.642  57.864  46.573  1.00  0.00
ATOM    784  N7  A      25      78.359  57.038  45.629  1.00  0.00
ATOM    785  C5  A      25      79.480  57.705  45.190  1.00  0.00
ATOM    786  C6  A      25      80.715  57.314  44.575  1.00  0.00
ATOM    787  N6  A      25      81.119  56.099  44.370  1.00  0.00
ATOM    788  H61 A      25      81.985  55.990  43.861  1.00  0.00
ATOM    789  H62 A      25      80.557  55.327  44.699  1.00  0.00
ATOM    790  N1  A      25      81.502  58.187  43.973  1.00  0.00
ATOM    791  C2  A      25      81.222  59.434  44.218  1.00  0.00
ATOM    792  H2  A      25      81.802  60.195  43.717  1.00  0.00
ATOM    793  N3  A      25      80.175  60.025  44.772  1.00  0.00
ATOM    794  C4  A      25      79.313  59.065  45.187  1.00  0.00
ATOM    795  C3' A      25      75.620  60.714  44.649  1.00  0.00
ATOM    796  H3' A      25      75.689  59.769  44.111  1.00  0.00
ATOM    797  C2' A      25      77.085  61.291  44.794  1.00  0.00
ATOM    798  H2' A      25      77.734  61.011  43.964  1.00  0.00
ATOM    799  O2' A      25      77.098  62.759  44.854  1.00  0.00
ATOM    800 HO2' A      25      76.192  63.063  44.942  1.00  0.00
ATOM    801  O3' A      25      74.889  61.711  43.927  1.00  0.00
ATOM    802  P   U      26      74.753  61.514  42.347  1.00  0.00
ATOM    803  OP1 U      26      74.211  62.755  41.889  1.00  0.00
ATOM    804  OP2 U      26      74.057  60.224  42.024  1.00  0.00
ATOM    805  O5' U      26      76.189  61.386  41.654  1.00  0.00
ATOM    806  C5' U      26      76.950  62.533  41.264  1.00  0.00
ATOM    807  H5' U      26      76.998  63.240  42.091  1.00  0.00
ATOM    808 H5'' U      26      76.372  63.054  40.500  1.00  0.00
ATOM    809  C4' U      26      78.302  62.133  40.728  1.00  0.00
ATOM    810  H4' U      26      78.769  63.077  40.447  1.00  0.00
ATOM    811  O4' U      26      79.112  61.391  41.612  1.00  0.00
ATOM    812  C1' U      26      79.790  60.430  40.908  1.00  0.00
ATOM    813  H1' U      26      80.860  60.630  40.975  1.00  0.00
ATOM    814  N1  U      26      79.581  59.003  41.265  1.00  0.00
ATOM    815  C6  U      26      78.329  58.474  41.631  1.00  0.00
ATOM    816  H6  U      26      77.574  59.208  41.871  1.00  0.00
ATOM    817  C5  U      26      78.207  57.133  41.836  1.00  0.00
ATOM    818  H5  U      26      77.227  56.794  42.137  1.00  0.00
ATOM    819  C4  U      26      79.314  56.205  41.624  1.00  0.00
ATOM    820  O4  U      26      79.231  55.014  41.778  1.00  0.00
ATOM    821  N3  U      26      80.472  56.809  41.206  1.00  0.00
ATOM    822  H3  U      26      81.284  56.208  41.214  1.00  0.00
ATOM    823  C2  U      26      80.689  58.162  41.038  1.00  0.00
ATOM    824  O2  U      26      81.741  58.494  40.583  1.00  0.00
ATOM    825  C3' U      26      78.109  61.274  39.470  1.00  0.00
ATOM    826  H3' U      26      77.359  60.510  39.676  1.00  0.00
ATOM    827  C2' U      26      79.481  60.598  39.466  1.00  0.00
ATOM    828  H2' U      26      79.262  59.649  38.978  1.00  0.00
ATOM    829  O2' U      26      80.534  61.309  38.879  1.00  0.00
ATOM    830 HO2' U      26      81.135  60.581  38.704  1.00  0.00
ATOM    831  O3' U      26      77.795  62.003  38.273  1.00  0.00
ATOM    832  P   G      27      76.809  61.355  37.153  1.00  0.00
ATOM    833  OP1 G      27      76.359  62.405  36.271  1.00  0.00
ATOM    834  OP2 G      27      75.739  60.493  37.724  1.00  0.00
ATOM    835  O5' G      27      77.766  60.492  36.385  1.00  0.00
ATOM    836  C5' G      27      78.930  61.053  35.678  1.00  0.00
ATOM    837  H5' G      27      79.343  61.870  36.269  1.00  0.00
ATOM    838 H5'' G      27      78.600  61.498  34.739  1.00  0.00
ATOM    839  C4' G      27      79.945  60.028  35.254  1.00  0.00
ATOM    840  H4' G      27      80.751  60.536  34.725  1.00  0.00
ATOM    841  O4' G      27      80.371  59.311  36.402  1.00  0.00
ATOM    842  C1' G      27      80.854  58.041  35.909  1.00  0.00
ATOM    843  H1' G      27      81.942  58.108  35.936  1.00  0.00
ATOM    844  N9  G      27      80.197  57.009  36.739  1.00  0.00
ATOM    845  C8  G      27      78.930  56.889  37.323  1.00  0.00
ATOM    846  H8  G      27      78.248  57.726  37.326  1.00  0.00
ATOM    847  N7  G      27      78.732  55.892  38.179  1.00  0.00
ATOM    848  C5  G      27      79.925  55.137  38.024  1.00  0.00
ATOM    849  C6  G      27      80.423  53.904  38.602  1.00  0.00
ATOM    850  O6  G      27      79.927  53.276  39.577  1.00  0.00
ATOM    851  N1  G      27      81.613  53.494  38.082  1.00  0.00
ATOM    852  H1  G      27      81.961  52.608  38.420  1.00  0.00
ATOM    853  C2  G      27      82.271  54.152  37.144  1.00  0.00
ATOM    854  N2  G      27      83.446  53.777  36.826  1.00  0.00
ATOM    855  H21 G      27      83.949  54.491  36.318  1.00  0.00
ATOM    856  H22 G      27      83.758  52.842  37.043  1.00  0.00
ATOM    857  N3  G      27      81.981  55.413  36.724  1.00  0.00
ATOM    858  C4  G      27      80.767  55.825  37.155  1.00  0.00
ATOM    859  C3' G      27      79.419  59.036  34.326  1.00  0.00
ATOM    860  H3' G      27      78.409  58.766  34.632  1.00  0.00
ATOM    861  C2' G      27      80.370  57.946  34.453  1.00  0.00
ATOM    862  H2' G      27      79.910  56.965  34.338  1.00  0.00
ATOM    863  O2' G      27      81.498  58.093  33.578  1.00  0.00
ATOM    864 HO2' G      27      81.746  57.176  33.441  1.00  0.00
ATOM    865  O3' G      27      79.264  59.479  33.040  1.00  0.00
ATOM    866  P   C      28      78.362  58.737  32.013  1.00  0.00
ATOM    867  OP1 C      28      78.508  59.478  30.733  1.00  0.00
ATOM    868  OP2 C      28      77.026  58.545  32.675  1.00  0.00
ATOM    869  O5' C      28      78.940  57.240  31.910  1.00  0.00
ATOM    870  C5' C      28      80.019  56.907  30.983  1.00  0.00
ATOM    871  H5' C      28      80.844  57.617  31.051  1.00  0.00
ATOM    872 H5'' C      28      79.660  56.873  29.955  1.00  0.00
ATOM    873  C4' C      28      80.588  55.510  31.265  1.00  0.00
ATOM    874  H4' C      28      81.598  55.474  30.858  1.00  0.00
ATOM    875  O4' C      28      80.887  55.330  32.693  1.00  0.00
ATOM    876  C1' C      28      81.015  53.926  33.032  1.00  0.00
ATOM    877  H1' C      28      82.051  53.608  33.154  1.00  0.00
ATOM    878  N1  C      28      80.125  53.554  34.214  1.00  0.00
ATOM    879  C6  C      28      79.000  54.237  34.499  1.00  0.00
ATOM    880  H6  C      28      78.770  55.145  33.962  1.00  0.00
ATOM    881  C5  C      28      78.194  53.811  35.505  1.00  0.00
ATOM    882  H5  C      28      77.274  54.295  35.798  1.00  0.00
ATOM    883  C4  C      28      78.710  52.770  36.273  1.00  0.00
ATOM    884  N4  C      28      78.088  52.415  37.360  1.00  0.00
ATOM    885  H41 C      28      77.423  53.083  37.721  1.00  0.00
ATOM    886  H42 C      28      78.453  51.599  37.830  1.00  0.00
ATOM    887  N3  C      28      79.706  51.960  35.985  1.00  0.00
ATOM    888  C2  C      28      80.393  52.332  34.903  1.00  0.00
ATOM    889  O2  C      28      81.363  51.618  34.505  1.00  0.00
ATOM    890  C3' C      28      79.731  54.235  30.980  1.00  0.00
ATOM    891  H3' C      28      78.756  54.403  31.436  1.00  0.00
ATOM    892  C2' C      28      80.504  53.175  31.824  1.00  0.00
ATOM    893  H2' C      28      79.791  52.388  32.073  1.00  0.00
ATOM    894  O2' C      28      81.529  52.610  30.996  1.00  0.00
ATOM    895 HO2' C      28      81.421  51.656  30.981  1.00  0.00
ATOM    896  O3' C      28      79.691  54.082  29.607  1.00  0.00
ATOM    897  P   C      29      78.688  52.925  29.011  1.00  0.00
ATOM    898  OP1 C      29      78.676  52.916  27.523  1.00  0.00
ATOM    899  OP2 C      29      77.385  53.039  29.758  1.00  0.00
ATOM    900  O5' C      29      79.360  51.536  29.469  1.00  0.00
ATOM    901  C5' C      29      80.358  50.909  28.742  1.00  0.00
ATOM    902  H5' C      29      81.219  51.559  28.593  1.00  0.00
ATOM    903 H5'' C      29      80.102  50.555  27.743  1.00  0.00
ATOM    904  C4' C      29      80.677  49.562  29.427  1.00  0.00
ATOM    905  H4' C      29      81.590  49.167  28.981  1.00  0.00
ATOM    906  O4' C      29      80.855  49.779  30.845  1.00  0.00
ATOM    907  C1' C      29      80.446  48.629  31.559  1.00  0.00
ATOM    908  H1' C      29      81.345  48.138  31.931  1.00  0.00
ATOM    909  N1  C      29      79.433  49.021  32.668  1.00  0.00
ATOM    910  C6  C      29      78.621  50.106  32.584  1.00  0.00
ATOM    911  H6  C      29      78.518  50.618  31.638  1.00  0.00
ATOM    912  C5  C      29      77.820  50.403  33.642  1.00  0.00
ATOM    913  H5  C      29      77.084  51.186  33.535  1.00  0.00
ATOM    914  C4  C      29      77.972  49.641  34.807  1.00  0.00
ATOM    915  N4  C      29      77.186  49.820  35.813  1.00  0.00
ATOM    916  H41 C      29      77.138  49.217  36.622  1.00  0.00
ATOM    917  H42 C      29      76.447  50.508  35.858  1.00  0.00
ATOM    918  N3  C      29      78.703  48.572  34.910  1.00  0.00
ATOM    919  C2  C      29      79.458  48.213  33.821  1.00  0.00
ATOM    920  O2  C      29      79.960  47.071  33.892  1.00  0.00
ATOM    921  C3' C      29      79.447  48.646  29.388  1.00  0.00
ATOM    922  H3' C      29      78.556  49.225  29.631  1.00  0.00
ATOM    923  C2' C      29      79.760  47.710  30.550  1.00  0.00
ATOM    924  H2' C      29      78.920  47.145  30.954  1.00  0.00
ATOM    925  O2' C      29      80.704  46.657  30.099  1.00  0.00
ATOM    926 HO2' C      29      80.308  46.340  29.283  1.00  0.00
ATOM    927  O3' C      29      79.030  47.970  28.159  1.00  0.00
ATOM    928  P   C      30      77.570  47.405  27.982  1.00  0.00
ATOM    929  OP1 C      30      77.518  47.010  26.562  1.00  0.00
ATOM    930  OP2 C      30      76.539  48.306  28.567  1.00  0.00
ATOM    931  O5' C      30      77.451  46.048  28.829  1.00  0.00
ATOM    932  C5' C      30      78.092  44.865  28.471  1.00  0.00
ATOM    933  H5' C      30      79.158  44.932  28.252  1.00  0.00
ATOM    934 H5'' C      30      77.474  44.406  27.700  1.00  0.00
ATOM    935  C4' C      30      78.062  43.879  29.606  1.00  0.00
ATOM    936  H4' C      30      78.631  42.984  29.351  1.00  0.00
ATOM    937  O4' C      30      78.587  44.393  30.878  1.00  0.00
ATOM    938  C1' C      30      77.829  43.884  31.966  1.00  0.00
ATOM    939  H1' C      30      78.518  43.355  32.625  1.00  0.00
ATOM    940  N1  C      30      77.074  44.897  32.761  1.00  0.00
ATOM    941  C6  C      30      76.533  46.070  32.183  1.00  0.00
ATOM    942  H6  C      30      76.864  46.351  31.195  1.00  0.00
ATOM    943  C5  C      30      75.724  46.870  32.917  1.00  0.00
ATOM    944  H5  C      30      75.385  47.829  32.554  1.00  0.00
ATOM    945  C4  C      30      75.422  46.463  34.182  1.00  0.00
ATOM    946  N4  C      30      74.615  47.206  34.895  1.00  0.00
ATOM    947  H41 C      30      74.283  46.869  35.788  1.00  0.00
ATOM    948  H42 C      30      74.199  48.025  34.474  1.00  0.00
ATOM    949  N3  C      30      75.738  45.270  34.737  1.00  0.00
ATOM    950  C2  C      30      76.543  44.499  34.031  1.00  0.00
ATOM    951  O2  C      30      76.833  43.434  34.569  1.00  0.00
ATOM    952  C3' C      30      76.625  43.403  29.967  1.00  0.00
ATOM    953  H3' C      30      75.886  44.204  29.939  1.00  0.00
ATOM    954  C2' C      30      76.821  42.830  31.413  1.00  0.00
ATOM    955  H2' C      30      75.938  42.752  32.047  1.00  0.00
ATOM    956  O2' C      30      77.496  41.565  31.459  1.00  0.00
ATOM    957 HO2' C      30      77.109  41.031  32.157  1.00  0.00
ATOM    958  O3' C      30      76.306  42.393  29.028  1.00  0.00
ATOM    959  P   G      31      74.792  41.909  28.722  1.00  0.00
ATOM    960  OP1 G      31      74.918  40.889  27.687  1.00  0.00
ATOM    961  OP2 G      31      73.979  43.083  28.409  1.00  0.00
ATOM    962  O5' G      31      74.188  41.177  30.040  1.00  0.00
ATOM    963  C5' G      31      74.804  39.963  30.552  1.00  0.00
ATOM    964  H5' G      31      75.869  40.195  30.573  1.00  0.00
ATOM    965 H5'' G      31      74.549  39.197  29.820  1.00  0.00
ATOM    966  C4' G      31      74.376  39.669  31.989  1.00  0.00
ATOM    967  H4' G      31      74.835  38.795  32.451  1.00  0.00
ATOM    968  O4' G      31      74.570  40.841  32.735  1.00  0.00
ATOM    969  C1' G      31      73.633  40.900  33.815  1.00  0.00
ATOM    970  H1' G      31      74.152  40.630  34.735  1.00  0.00
ATOM    971  N9  G      31      73.065  42.280  34.199  1.00  0.00
ATOM    972  C8  G      31      73.249  43.473  33.597  1.00  0.00
ATOM    973  H8  G      31      73.930  43.554  32.762  1.00  0.00
ATOM    974  N7  G      31      72.447  44.386  34.058  1.00  0.00
ATOM    975  C5  G      31      71.756  43.791  35.112  1.00  0.00
ATOM    976  C6  G      31      70.834  44.337  36.059  1.00  0.00
ATOM    977  O6  G      31      70.385  45.481  36.159  1.00  0.00
ATOM    978  N1  G      31      70.436  43.396  36.956  1.00  0.00
ATOM    979  H1  G      31      69.563  43.566  37.435  1.00  0.00
ATOM    980  C2  G      31      70.849  42.102  37.022  1.00  0.00
ATOM    981  N2  G      31      70.420  41.425  38.057  1.00  0.00
ATOM    982  H21 G      31      70.756  40.473  38.014  1.00  0.00
ATOM    983  H22 G      31      70.013  41.814  38.895  1.00  0.00
ATOM    984  N3  G      31      71.620  41.561  36.106  1.00  0.00
ATOM    985  C4  G      31      72.142  42.457  35.188  1.00  0.00
ATOM    986  C3' G      31      72.891  39.350  32.037  1.00  0.00
ATOM    987  H3' G      31      72.328  39.992  31.360  1.00  0.00
ATOM    988  C2' G      31      72.617  39.897  33.517  1.00  0.00
ATOM    989  H2' G      31      71.615  40.318  33.438  1.00  0.00
ATOM    990  O2' G      31      72.629  38.966  34.582  1.00  0.00
ATOM    991 HO2' G      31      72.036  39.351  35.231  1.00  0.00
ATOM    992  O3' G      31      72.576  38.005  32.029  1.00  0.00
ATOM    993  P   A      32      71.048  37.594  31.673  1.00  0.00
ATOM    994  OP1 A      32      70.903  36.165  31.693  1.00  0.00
ATOM    995  OP2 A      32      70.765  38.285  30.437  1.00  0.00
ATOM    996  O5' A      32      70.055  38.137  32.784  1.00  0.00
ATOM    997  C5' A      32      69.808  37.411  33.991  1.00  0.00
ATOM    998  H5' A      32      70.754  37.172  34.477  1.00  0.00
ATOM    999 H5'' A      32      69.397  36.438  33.722  1.00  0.00
ATOM   1000  C4' A      32      68.772  38.088  34.919  1.00  0.00
ATOM   1001  H4' A      32      68.707  37.364  35.731  1.00  0.00
ATOM   1002  O4' A      32      69.251  39.300  35.425  1.00  0.00
ATOM   1003  C1' A      32      68.069  40.108  35.760  1.00  0.00
ATOM   1004  H1' A      32      68.111  40.230  36.842  1.00  0.00
ATOM   1005  N9  A      32      68.078  41.433  35.154  1.00  0.00
ATOM   1006  C8  A      32      68.595  41.845  33.992  1.00  0.00
ATOM   1007  H8  A      32      69.139  41.240  33.282  1.00  0.00
ATOM   1008  N7  A      32      68.607  43.190  33.810  1.00  0.00
ATOM   1009  C5  A      32      67.865  43.644  34.900  1.00  0.00
ATOM   1010  C6  A      32      67.444  44.973  35.348  1.00  0.00
ATOM   1011  N6  A      32      67.638  46.096  34.736  1.00  0.00
ATOM   1012  H61 A      32      67.219  46.942  35.097  1.00  0.00
ATOM   1013  H62 A      32      67.887  46.070  33.758  1.00  0.00
ATOM   1014  N1  A      32      66.877  45.010  36.553  1.00  0.00
ATOM   1015  C2  A      32      66.698  43.921  37.315  1.00  0.00
ATOM   1016  H2  A      32      66.342  44.046  38.326  1.00  0.00
ATOM   1017  N3  A      32      66.996  42.665  36.979  1.00  0.00
ATOM   1018  C4  A      32      67.572  42.598  35.737  1.00  0.00
ATOM   1019  C3' A      32      67.425  38.377  34.186  1.00  0.00
ATOM   1020  H3' A      32      67.581  38.963  33.281  1.00  0.00
ATOM   1021  C2' A      32      66.834  39.391  35.230  1.00  0.00
ATOM   1022  H2' A      32      66.206  40.125  34.726  1.00  0.00
ATOM   1023  O2' A      32      66.252  38.760  36.355  1.00  0.00
ATOM   1024 HO2' A      32      65.303  38.903  36.343  1.00  0.00
ATOM   1025  O3' A      32      66.639  37.202  33.994  1.00  0.00
ATOM   1026  P   A      33      65.268  37.416  33.223  1.00  0.00
ATOM   1027  OP1 A      33      64.697  36.128  32.933  1.00  0.00
ATOM   1028  OP2 A      33      65.509  38.269  32.015  1.00  0.00
ATOM   1029  O5' A      33      64.236  38.197  34.107  1.00  0.00
ATOM   1030  C5' A      33      63.621  37.661  35.268  1.00  0.00
ATOM   1031  H5' A      33      64.266  37.256  36.048  1.00  0.00
ATOM   1032 H5'' A      33      62.923  36.846  35.079  1.00  0.00
ATOM   1033  C4' A      33      62.759  38.725  35.973  1.00  0.00
ATOM   1034  H4' A      33      62.476  38.357  36.960  1.00  0.00
ATOM   1035  O4' A      33      63.613  39.842  36.214  1.00  0.00
ATOM   1036  C1' A      33      62.859  41.000  36.243  1.00  0.00
ATOM   1037  H1' A      33      62.812  41.448  37.235  1.00  0.00
ATOM   1038  N9  A      33      63.406  42.025  35.285  1.00  0.00
ATOM   1039  C8  A      33      63.967  41.802  34.039  1.00  0.00
ATOM   1040  H8  A      33      64.266  40.825  33.690  1.00  0.00
ATOM   1041  N7  A      33      64.243  42.900  33.387  1.00  0.00
ATOM   1042  C5  A      33      63.898  43.930  34.311  1.00  0.00
ATOM   1043  C6  A      33      63.920  45.326  34.296  1.00  0.00
ATOM   1044  N6  A      33      64.569  46.085  33.425  1.00  0.00
ATOM   1045  H61 A      33      64.531  47.093  33.470  1.00  0.00
ATOM   1046  H62 A      33      65.007  45.684  32.608  1.00  0.00
ATOM   1047  N1  A      33      63.444  46.074  35.334  1.00  0.00
ATOM   1048  C2  A      33      62.963  45.372  36.379  1.00  0.00
ATOM   1049  H2  A      33      62.674  46.021  37.192  1.00  0.00
ATOM   1050  N3  A      33      62.945  44.057  36.557  1.00  0.00
ATOM   1051  C4  A      33      63.409  43.365  35.440  1.00  0.00
ATOM   1052  C3' A      33      61.560  39.303  35.212  1.00  0.00
ATOM   1053  H3' A      33      61.793  39.486  34.163  1.00  0.00
ATOM   1054  C2' A      33      61.451  40.656  35.821  1.00  0.00
ATOM   1055  H2' A      33      61.036  41.298  35.043  1.00  0.00
ATOM   1056  O2' A      33      60.681  40.671  36.974  1.00  0.00
ATOM   1057 HO2' A      33      60.640  39.767  37.295  1.00  0.00
ATOM   1058  O3' A      33      60.371  38.476  35.369  1.00  0.00
ATOM   1059  P   U      34      59.320  38.363  34.213  1.00  0.00
ATOM   1060  OP1 U      34      58.531  37.215  34.600  1.00  0.00
ATOM   1061  OP2 U      34      59.987  38.508  32.879  1.00  0.00
ATOM   1062  O5' U      34      58.441  39.667  34.506  1.00  0.00
ATOM   1063  C5' U      34      57.491  39.614  35.611  1.00  0.00
ATOM   1064  H5' U      34      57.992  39.188  36.480  1.00  0.00
ATOM   1065 H5'' U      34      56.658  38.990  35.287  1.00  0.00
ATOM   1066  C4' U      34      56.928  40.996  36.004  1.00  0.00
ATOM   1067  H4' U      34      56.325  40.757  36.881  1.00  0.00
ATOM   1068  O4' U      34      57.942  41.911  36.506  1.00  0.00
ATOM   1069  C1' U      34      57.560  43.231  36.177  1.00  0.00
ATOM   1070  H1' U      34      57.435  43.987  36.953  1.00  0.00
ATOM   1071  N1  U      34      58.427  43.790  35.116  1.00  0.00
ATOM   1072  C6  U      34      59.175  43.037  34.262  1.00  0.00
ATOM   1073  H6  U      34      58.958  41.979  34.230  1.00  0.00
ATOM   1074  C5  U      34      59.980  43.559  33.371  1.00  0.00
ATOM   1075  H5  U      34      60.438  42.982  32.581  1.00  0.00
ATOM   1076  C4  U      34      60.498  44.911  33.487  1.00  0.00
ATOM   1077  O4  U      34      61.382  45.396  32.760  1.00  0.00
ATOM   1078  N3  U      34      59.792  45.662  34.353  1.00  0.00
ATOM   1079  H3  U      34      59.956  46.658  34.379  1.00  0.00
ATOM   1080  C2  U      34      58.722  45.182  35.141  1.00  0.00
ATOM   1081  O2  U      34      58.155  46.002  35.831  1.00  0.00
ATOM   1082  C3' U      34      55.997  41.723  35.089  1.00  0.00
ATOM   1083  H3' U      34      56.531  41.697  34.139  1.00  0.00
ATOM   1084  C2' U      34      56.132  43.155  35.709  1.00  0.00
ATOM   1085  H2' U      34      55.756  43.783  34.901  1.00  0.00
ATOM   1086  O2' U      34      55.317  43.509  36.835  1.00  0.00
ATOM   1087 HO2' U      34      54.839  42.705  37.052  1.00  0.00
ATOM   1088  O3' U      34      54.644  41.308  35.017  1.00  0.00
ATOM   1089  P   A      35      53.933  41.241  33.640  1.00  0.00
ATOM   1090  OP1 A      35      52.599  40.653  33.768  1.00  0.00
ATOM   1091  OP2 A      35      54.861  40.624  32.704  1.00  0.00
ATOM   1092  O5' A      35      53.718  42.776  33.300  1.00  0.00
ATOM   1093  C5' A      35      52.696  43.489  33.965  1.00  0.00
ATOM   1094  H5' A      35      52.737  43.281  35.034  1.00  0.00
ATOM   1095 H5'' A      35      51.694  43.099  33.783  1.00  0.00
ATOM   1096  C4' A      35      52.760  44.981  33.764  1.00  0.00
ATOM   1097  H4' A      35      52.019  45.478  34.391  1.00  0.00
ATOM   1098  O4' A      35      53.996  45.431  34.260  1.00  0.00
ATOM   1099  C1' A      35      54.328  46.599  33.477  1.00  0.00
ATOM   1100  H1' A      35      54.547  47.551  33.961  1.00  0.00
ATOM   1101  N9  A      35      55.559  46.412  32.773  1.00  0.00
ATOM   1102  C8  A      35      56.097  45.232  32.376  1.00  0.00
ATOM   1103  H8  A      35      55.692  44.289  32.712  1.00  0.00
ATOM   1104  N7  A      35      57.250  45.318  31.746  1.00  0.00
ATOM   1105  C5  A      35      57.418  46.670  31.565  1.00  0.00
ATOM   1106  C6  A      35      58.308  47.396  30.750  1.00  0.00
ATOM   1107  N6  A      35      59.210  46.863  29.973  1.00  0.00
ATOM   1108  H61 A      35      59.081  45.886  29.753  1.00  0.00
ATOM   1109  H62 A      35      60.009  47.349  29.591  1.00  0.00
ATOM   1110  N1  A      35      58.154  48.764  30.683  1.00  0.00
ATOM   1111  C2  A      35      57.219  49.264  31.450  1.00  0.00
ATOM   1112  H2  A      35      57.190  50.323  31.237  1.00  0.00
ATOM   1113  N3  A      35      56.224  48.726  32.202  1.00  0.00
ATOM   1114  C4  A      35      56.408  47.380  32.206  1.00  0.00
ATOM   1115  C3' A      35      52.650  45.470  32.316  1.00  0.00
ATOM   1116  H3' A      35      53.324  44.864  31.711  1.00  0.00
ATOM   1117  C2' A      35      53.216  46.886  32.453  1.00  0.00
ATOM   1118  H2' A      35      53.679  47.260  31.540  1.00  0.00
ATOM   1119  O2' A      35      52.236  47.771  33.005  1.00  0.00
ATOM   1120 HO2' A      35      51.447  47.632  32.476  1.00  0.00
ATOM   1121  O3' A      35      51.302  45.522  31.921  1.00  0.00
ATOM   1122  P   G      36      50.834  45.526  30.433  1.00  0.00
ATOM   1123  OP1 G      36      49.365  45.294  30.397  1.00  0.00
ATOM   1124  OP2 G      36      51.633  44.534  29.712  1.00  0.00
ATOM   1125  O5' G      36      51.206  46.947  29.982  1.00  0.00
ATOM   1126  C5' G      36      50.486  48.171  30.224  1.00  0.00
ATOM   1127  H5' G      36      50.651  48.358  31.285  1.00  0.00
ATOM   1128 H5'' G      36      49.426  47.985  30.053  1.00  0.00
ATOM   1129  C4' G      36      51.060  49.407  29.429  1.00  0.00
ATOM   1130  H4' G      36      50.408  50.249  29.665  1.00  0.00
ATOM   1131  O4' G      36      52.349  49.660  29.751  1.00  0.00
ATOM   1132  C1' G      36      53.048  50.061  28.578  1.00  0.00
ATOM   1133  H1' G      36      53.376  51.097  28.670  1.00  0.00
ATOM   1134  N9  G      36      54.127  49.033  28.298  1.00  0.00
ATOM   1135  C8  G      36      54.178  47.733  28.645  1.00  0.00
ATOM   1136  H8  G      36      53.329  47.206  29.055  1.00  0.00
ATOM   1137  N7  G      36      55.317  47.166  28.434  1.00  0.00
ATOM   1138  C5  G      36      56.107  48.073  27.789  1.00  0.00
ATOM   1139  C6  G      36      57.388  48.031  27.171  1.00  0.00
ATOM   1140  O6  G      36      58.225  47.110  27.118  1.00  0.00
ATOM   1141  N1  G      36      57.764  49.231  26.679  1.00  0.00
ATOM   1142  H1  G      36      58.706  49.289  26.319  1.00  0.00
ATOM   1143  C2  G      36      56.958  50.300  26.626  1.00  0.00
ATOM   1144  N2  G      36      57.484  51.326  26.006  1.00  0.00
ATOM   1145  H21 G      36      56.990  52.204  26.063  1.00  0.00
ATOM   1146  H22 G      36      58.429  51.283  25.650  1.00  0.00
ATOM   1147  N3  G      36      55.732  50.400  27.102  1.00  0.00
ATOM   1148  C4  G      36      55.364  49.259  27.724  1.00  0.00
ATOM   1149  C3' G      36      51.057  48.948  27.923  1.00  0.00
ATOM   1150  H3' G      36      51.452  47.937  27.828  1.00  0.00
ATOM   1151  C2' G      36      52.111  49.944  27.392  1.00  0.00
ATOM   1152  H2' G      36      52.541  49.416  26.541  1.00  0.00
ATOM   1153  O2' G      36      51.511  51.223  27.148  1.00  0.00
ATOM   1154 HO2' G      36      50.629  51.159  27.521  1.00  0.00
ATOM   1155  O3' G      36      49.858  48.963  27.228  1.00  0.00
ATOM   1156  P   A      37      49.687  48.049  25.944  1.00  0.00
ATOM   1157  OP1 A      37      48.422  48.403  25.317  1.00  0.00
ATOM   1158  OP2 A      37      49.833  46.679  26.479  1.00  0.00
ATOM   1159  O5' A      37      50.915  48.426  24.947  1.00  0.00
ATOM   1160  C5' A      37      50.729  49.505  24.064  1.00  0.00
ATOM   1161  H5' A      37      50.614  50.412  24.658  1.00  0.00
ATOM   1162 H5'' A      37      49.839  49.433  23.438  1.00  0.00
ATOM   1163  C4' A      37      51.916  49.664  23.130  1.00  0.00
ATOM   1164  H4' A      37      51.796  50.567  22.531  1.00  0.00
ATOM   1165  O4' A      37      53.103  49.982  23.832  1.00  0.00
ATOM   1166  C1' A      37      54.199  49.482  23.098  1.00  0.00
ATOM   1167  H1' A      37      54.911  50.293  22.942  1.00  0.00
ATOM   1168  N9  A      37      54.838  48.336  23.833  1.00  0.00
ATOM   1169  C8  A      37      54.176  47.444  24.671  1.00  0.00
ATOM   1170  H8  A      37      53.179  47.597  25.057  1.00  0.00
ATOM   1171  N7  A      37      55.008  46.496  25.100  1.00  0.00
ATOM   1172  C5  A      37      56.163  46.666  24.373  1.00  0.00
ATOM   1173  C6  A      37      57.400  46.026  24.259  1.00  0.00
ATOM   1174  N6  A      37      57.657  44.814  24.844  1.00  0.00
ATOM   1175  H61 A      37      56.896  44.384  25.350  1.00  0.00
ATOM   1176  H62 A      37      58.587  44.421  24.823  1.00  0.00
ATOM   1177  N1  A      37      58.403  46.523  23.566  1.00  0.00
ATOM   1178  C2  A      37      58.213  47.589  22.837  1.00  0.00
ATOM   1179  H2  A      37      59.033  47.964  22.243  1.00  0.00
ATOM   1180  N3  A      37      57.024  48.243  22.775  1.00  0.00
ATOM   1181  C4  A      37      56.086  47.759  23.607  1.00  0.00
ATOM   1182  C3' A      37      52.236  48.493  22.196  1.00  0.00
ATOM   1183  H3' A      37      52.350  47.545  22.721  1.00  0.00
ATOM   1184  C2' A      37      53.658  48.961  21.689  1.00  0.00
ATOM   1185  H2' A      37      54.251  48.171  21.230  1.00  0.00
ATOM   1186  O2' A      37      53.725  50.019  20.816  1.00  0.00
ATOM   1187 HO2' A      37      52.828  50.154  20.502  1.00  0.00
ATOM   1188  O3' A      37      51.370  48.495  21.070  1.00  0.00
ATOM   1189  P   A      38      50.949  47.199  20.349  1.00  0.00
ATOM   1190  OP1 A      38      49.753  47.541  19.581  1.00  0.00
ATOM   1191  OP2 A      38      50.942  46.109  21.398  1.00  0.00
ATOM   1192  O5' A      38      52.192  46.929  19.392  1.00  0.00
ATOM   1193  C5' A      38      52.563  47.718  18.320  1.00  0.00
ATOM   1194  H5' A      38      52.681  48.702  18.775  1.00  0.00
ATOM   1195 H5'' A      38      51.773  47.703  17.569  1.00  0.00
ATOM   1196  C4' A      38      54.012  47.346  17.774  1.00  0.00
ATOM   1197  H4' A      38      54.362  48.084  17.053  1.00  0.00
ATOM   1198  O4' A      38      54.831  47.323  18.933  1.00  0.00
ATOM   1199  C1' A      38      56.018  46.555  18.689  1.00  0.00
ATOM   1200  H1' A      38      56.880  47.212  18.568  1.00  0.00
ATOM   1201  N9  A      38      56.353  45.566  19.813  1.00  0.00
ATOM   1202  C8  A      38      55.542  45.078  20.864  1.00  0.00
ATOM   1203  H8  A      38      54.486  45.261  20.992  1.00  0.00
ATOM   1204  N7  A      38      56.272  44.412  21.788  1.00  0.00
ATOM   1205  C5  A      38      57.540  44.256  21.190  1.00  0.00
ATOM   1206  C6  A      38      58.753  43.615  21.574  1.00  0.00
ATOM   1207  N6  A      38      58.988  42.992  22.710  1.00  0.00
ATOM   1208  H61 A      38      59.888  42.565  22.875  1.00  0.00
ATOM   1209  H62 A      38      58.171  42.874  23.292  1.00  0.00
ATOM   1210  N1  A      38      59.908  43.802  20.894  1.00  0.00
ATOM   1211  C2  A      38      59.826  44.588  19.760  1.00  0.00
ATOM   1212  H2  A      38      60.774  44.679  19.249  1.00  0.00
ATOM   1213  N3  A      38      58.742  45.212  19.265  1.00  0.00
ATOM   1214  C4  A      38      57.590  44.993  19.971  1.00  0.00
ATOM   1215  C3' A      38      54.179  45.945  17.318  1.00  0.00
ATOM   1216  H3' A      38      53.676  45.297  18.036  1.00  0.00
ATOM   1217  C2' A      38      55.734  45.748  17.456  1.00  0.00
ATOM   1218  H2' A      38      56.065  44.710  17.493  1.00  0.00
ATOM   1219  O2' A      38      56.364  46.395  16.361  1.00  0.00
ATOM   1220 HO2' A      38      55.744  46.679  15.686  1.00  0.00
ATOM   1221  O3' A      38      53.678  45.730  15.978  1.00  0.00
ATOM   1222  P   C      39      53.259  44.298  15.483  1.00  0.00
ATOM   1223  OP1 C      39      52.596  44.503  14.191  1.00  0.00
ATOM   1224  OP2 C      39      52.502  43.706  16.578  1.00  0.00
ATOM   1225  O5' C      39      54.583  43.416  15.249  1.00  0.00
ATOM   1226  C5' C      39      55.454  43.726  14.204  1.00  0.00
ATOM   1227  H5' C      39      55.654  44.797  14.219  1.00  0.00
ATOM   1228 H5'' C      39      54.955  43.684  13.236  1.00  0.00
ATOM   1229  C4' C      39      56.782  43.079  14.105  1.00  0.00
ATOM   1230  H4' C      39      57.331  43.388  13.215  1.00  0.00
ATOM   1231  O4' C      39      57.662  43.368  15.173  1.00  0.00
ATOM   1232  C1' C      39      58.488  42.319  15.364  1.00  0.00
ATOM   1233  H1' C      39      59.535  42.608  15.277  1.00  0.00
ATOM   1234  N1  C      39      58.232  41.915  16.779  1.00  0.00
ATOM   1235  C6  C      39      57.077  42.224  17.455  1.00  0.00
ATOM   1236  H6  C      39      56.269  42.754  16.973  1.00  0.00
ATOM   1237  C5  C      39      56.847  41.847  18.754  1.00  0.00
ATOM   1238  H5  C      39      55.976  42.069  19.354  1.00  0.00
ATOM   1239  C4  C      39      57.915  41.073  19.334  1.00  0.00
ATOM   1240  N4  C      39      57.762  40.528  20.482  1.00  0.00
ATOM   1241  H41 C      39      56.858  40.606  20.926  1.00  0.00
ATOM   1242  H42 C      39      58.465  40.047  21.027  1.00  0.00
ATOM   1243  N3  C      39      59.060  40.780  18.661  1.00  0.00
ATOM   1244  C2  C      39      59.240  41.195  17.408  1.00  0.00
ATOM   1245  O2  C      39      60.358  41.008  16.797  1.00  0.00
ATOM   1246  C3' C      39      56.620  41.537  14.016  1.00  0.00
ATOM   1247  H3' C      39      55.909  41.232  14.783  1.00  0.00
ATOM   1248  C2' C      39      58.080  41.132  14.432  1.00  0.00
ATOM   1249  H2' C      39      58.122  40.132  14.864  1.00  0.00
ATOM   1250  O2' C      39      58.964  41.192  13.308  1.00  0.00
ATOM   1251 HO2' C      39      58.528  40.977  12.479  1.00  0.00
ATOM   1252  O3' C      39      56.300  40.994  12.715  1.00  0.00
ATOM   1253  P   C      40      55.770  39.444  12.640  1.00  0.00
ATOM   1254  OP1 C      40      55.599  39.060  11.161  1.00  0.00
ATOM   1255  OP2 C      40      54.619  39.370  13.535  1.00  0.00
ATOM   1256  O5' C      40      56.898  38.483  13.289  1.00  0.00
ATOM   1257  C5' C      40      58.089  38.107  12.527  1.00  0.00
ATOM   1258  H5' C      40      58.584  39.012  12.175  1.00  0.00
ATOM   1259 H5'' C      40      57.763  37.564  11.640  1.00  0.00
ATOM   1260  C4' C      40      58.997  37.310  13.413  1.00  0.00
ATOM   1261  H4' C      40      59.817  36.870  12.845  1.00  0.00
ATOM   1262  O4' C      40      59.515  37.970  14.563  1.00  0.00
ATOM   1263  C1' C      40      59.731  37.044  15.586  1.00  0.00
ATOM   1264  H1' C      40      60.792  37.017  15.832  1.00  0.00
ATOM   1265  N1  C      40      58.969  37.277  16.901  1.00  0.00
ATOM   1266  C6  C      40      57.829  38.049  16.951  1.00  0.00
ATOM   1267  H6  C      40      57.540  38.538  16.032  1.00  0.00
ATOM   1268  C5  C      40      57.004  38.109  18.053  1.00  0.00
ATOM   1269  H5  C      40      56.127  38.738  18.083  1.00  0.00
ATOM   1270  C4  C      40      57.479  37.330  19.169  1.00  0.00
ATOM   1271  N4  C      40      56.844  37.614  20.232  1.00  0.00
ATOM   1272  H41 C      40      57.148  37.255  21.125  1.00  0.00
ATOM   1273  H42 C      40      56.146  38.343  20.267  1.00  0.00
ATOM   1274  N3  C      40      58.467  36.480  19.071  1.00  0.00
ATOM   1275  C2  C      40      59.303  36.469  18.017  1.00  0.00
ATOM   1276  O2  C      40      60.299  35.732  17.999  1.00  0.00
ATOM   1277  C3' C      40      58.288  36.016  13.855  1.00  0.00
ATOM   1278  H3' C      40      57.289  36.250  14.225  1.00  0.00
ATOM   1279  C2' C      40      59.282  35.625  15.030  1.00  0.00
ATOM   1280  H2' C      40      58.675  35.031  15.713  1.00  0.00
ATOM   1281  O2' C      40      60.407  34.714  14.736  1.00  0.00
ATOM   1282 HO2' C      40      60.123  33.838  15.007  1.00  0.00
ATOM   1283  O3' C      40      58.122  35.033  12.821  1.00  0.00
ATOM   1284  P   C      41      57.038  33.938  12.925  1.00  0.00
ATOM   1285  OP1 C      41      57.117  33.178  11.707  1.00  0.00
ATOM   1286  OP2 C      41      55.788  34.544  13.473  1.00  0.00
ATOM   1287  O5' C      41      57.525  33.006  14.083  1.00  0.00
ATOM   1288  C5' C      41      58.656  32.145  13.843  1.00  0.00
ATOM   1289  H5' C      41      59.521  32.577  13.341  1.00  0.00
ATOM   1290 H5'' C      41      58.274  31.429  13.115  1.00  0.00
ATOM   1291  C4' C      41      59.156  31.528  15.144  1.00  0.00
ATOM   1292  H4' C      41      60.118  31.082  14.894  1.00  0.00
ATOM   1293  O4' C      41      59.324  32.492  16.189  1.00  0.00
ATOM   1294  C1' C      41      59.298  31.867  17.474  1.00  0.00
ATOM   1295  H1' C      41      60.257  31.914  17.989  1.00  0.00
ATOM   1296  N1  C      41      58.152  32.440  18.257  1.00  0.00
ATOM   1297  C6  C      41      57.136  33.192  17.666  1.00  0.00
ATOM   1298  H6  C      41      57.002  33.327  16.603  1.00  0.00
ATOM   1299  C5  C      41      56.270  33.923  18.434  1.00  0.00
ATOM   1300  H5  C      41      55.548  34.619  18.033  1.00  0.00
ATOM   1301  C4  C      41      56.428  33.747  19.827  1.00  0.00
ATOM   1302  N4  C      41      55.801  34.461  20.702  1.00  0.00
ATOM   1303  H41 C      41      55.235  35.208  20.326  1.00  0.00
ATOM   1304  H42 C      41      56.071  34.457  21.675  1.00  0.00
ATOM   1305  N3  C      41      57.222  32.812  20.405  1.00  0.00
ATOM   1306  C2  C      41      58.020  32.118  19.593  1.00  0.00
ATOM   1307  O2  C      41      58.604  31.130  20.080  1.00  0.00
ATOM   1308  C3' C      41      58.279  30.438  15.804  1.00  0.00
ATOM   1309  H3' C      41      57.263  30.803  15.951  1.00  0.00
ATOM   1310  C2' C      41      58.990  30.353  17.115  1.00  0.00
ATOM   1311  H2' C      41      58.299  29.831  17.778  1.00  0.00
ATOM   1312  O2' C      41      60.240  29.749  16.852  1.00  0.00
ATOM   1313 HO2' C      41      60.636  29.716  17.726  1.00  0.00
ATOM   1314  O3' C      41      58.337  29.184  15.090  1.00  0.00
ATOM   1315  P   U      42      57.204  28.094  15.387  1.00  0.00
ATOM   1316  OP1 U      42      57.633  26.947  14.544  1.00  0.00
ATOM   1317  OP2 U      42      55.921  28.737  15.217  1.00  0.00
ATOM   1318  O5' U      42      57.295  27.651  16.902  1.00  0.00
ATOM   1319  C5' U      42      58.424  26.963  17.467  1.00  0.00
ATOM   1320  H5' U      42      59.374  27.442  17.229  1.00  0.00
ATOM   1321 H5'' U      42      58.595  25.987  17.012  1.00  0.00
ATOM   1322  C4' U      42      58.189  26.790  19.084  1.00  0.00
ATOM   1323  H4' U      42      58.952  26.192  19.582  1.00  0.00
ATOM   1324  O4' U      42      58.165  28.033  19.746  1.00  0.00
ATOM   1325  C1' U      42      57.190  27.958  20.818  1.00  0.00
ATOM   1326  H1' U      42      57.583  27.974  21.834  1.00  0.00
ATOM   1327  N1  U      42      56.190  29.004  20.702  1.00  0.00
ATOM   1328  C6  U      42      55.747  29.399  19.476  1.00  0.00
ATOM   1329  H6  U      42      55.928  28.785  18.606  1.00  0.00
ATOM   1330  C5  U      42      54.939  30.454  19.287  1.00  0.00
ATOM   1331  H5  U      42      54.682  30.727  18.274  1.00  0.00
ATOM   1332  C4  U      42      54.465  31.142  20.433  1.00  0.00
ATOM   1333  O4  U      42      53.587  32.005  20.425  1.00  0.00
ATOM   1334  N3  U      42      54.864  30.621  21.650  1.00  0.00
ATOM   1335  H3  U      42      54.500  31.148  22.431  1.00  0.00
ATOM   1336  C2  U      42      55.657  29.510  21.857  1.00  0.00
ATOM   1337  O2  U      42      55.953  29.111  22.975  1.00  0.00
ATOM   1338  C3' U      42      56.830  26.173  19.322  1.00  0.00
ATOM   1339  H3' U      42      56.161  26.596  18.572  1.00  0.00
ATOM   1340  C2' U      42      56.476  26.619  20.765  1.00  0.00
ATOM   1341  H2' U      42      55.403  26.574  20.951  1.00  0.00
ATOM   1342  O2' U      42      57.188  25.898  21.726  1.00  0.00
ATOM   1343 HO2' U      42      56.541  25.447  22.274  1.00  0.00
ATOM   1344  O3' U      42      56.873  24.718  19.142  1.00  0.00
ATOM   1345  P   G      43      55.474  23.973  18.824  1.00  0.00
ATOM   1346  OP1 G      43      55.739  22.493  18.812  1.00  0.00
ATOM   1347  OP2 G      43      54.819  24.567  17.620  1.00  0.00
ATOM   1348  O5' G      43      54.643  24.382  20.122  1.00  0.00
ATOM   1349  C5' G      43      54.613  23.537  21.178  1.00  0.00
ATOM   1350  H5' G      43      55.560  23.514  21.718  1.00  0.00
ATOM   1351 H5'' G      43      54.364  22.521  20.874  1.00  0.00
ATOM   1352  C4' G      43      53.649  24.121  22.265  1.00  0.00
ATOM   1353  H4' G      43      53.671  23.422  23.101  1.00  0.00
ATOM   1354  O4' G      43      54.002  25.407  22.688  1.00  0.00
ATOM   1355  C1' G      43      52.921  26.209  23.035  1.00  0.00
ATOM   1356  H1' G      43      52.956  26.430  24.102  1.00  0.00
ATOM   1357  N9  G      43      52.722  27.569  22.448  1.00  0.00
ATOM   1358  C8  G      43      52.760  27.978  21.210  1.00  0.00
ATOM   1359  H8  G      43      53.272  27.450  20.419  1.00  0.00
ATOM   1360  N7  G      43      52.068  29.063  20.941  1.00  0.00
ATOM   1361  C5  G      43      51.567  29.451  22.178  1.00  0.00
ATOM   1362  C6  G      43      50.891  30.653  22.651  1.00  0.00
ATOM   1363  O6  G      43      50.440  31.552  21.986  1.00  0.00
ATOM   1364  N1  G      43      50.582  30.608  23.986  1.00  0.00
ATOM   1365  H1  G      43      50.088  31.416  24.338  1.00  0.00
ATOM   1366  C2  G      43      51.082  29.601  24.849  1.00  0.00
ATOM   1367  N2  G      43      50.567  29.570  26.048  1.00  0.00
ATOM   1368  H21 G      43      50.676  28.699  26.547  1.00  0.00
ATOM   1369  H22 G      43      49.976  30.297  26.425  1.00  0.00
ATOM   1370  N3  G      43      51.782  28.563  24.443  1.00  0.00
ATOM   1371  C4  G      43      51.959  28.529  23.097  1.00  0.00
ATOM   1372  C3' G      43      52.240  24.249  21.839  1.00  0.00
ATOM   1373  H3' G      43      52.247  24.737  20.865  1.00  0.00
ATOM   1374  C2' G      43      51.701  25.348  22.812  1.00  0.00
ATOM   1375  H2' G      43      50.912  25.845  22.248  1.00  0.00
ATOM   1376  O2' G      43      51.316  24.805  24.054  1.00  0.00
ATOM   1377 HO2' G      43      50.487  24.380  23.824  1.00  0.00
ATOM   1378  O3' G      43      51.563  23.074  21.996  1.00  0.00
ATOM   1379  P   U      44      50.081  22.848  21.430  1.00  0.00
ATOM   1380  OP1 U      44      49.987  21.408  21.187  1.00  0.00
ATOM   1381  OP2 U      44      49.825  23.737  20.265  1.00  0.00
ATOM   1382  O5' U      44      49.195  23.275  22.679  1.00  0.00
ATOM   1383  C5' U      44      49.229  22.535  23.874  1.00  0.00
ATOM   1384  H5' U      44      50.223  22.373  24.293  1.00  0.00
ATOM   1385 H5'' U      44      48.736  21.569  23.770  1.00  0.00
ATOM   1386  C4' U      44      48.314  23.344  24.774  1.00  0.00
ATOM   1387  H4' U      44      48.323  22.951  25.790  1.00  0.00
ATOM   1388  O4' U      44      48.603  24.767  24.660  1.00  0.00
ATOM   1389  C1' U      44      47.435  25.501  25.037  1.00  0.00
ATOM   1390  H1' U      44      47.497  25.806  26.081  1.00  0.00
ATOM   1391  N1  U      44      47.426  26.687  24.144  1.00  0.00
ATOM   1392  C6  U      44      47.736  26.553  22.826  1.00  0.00
ATOM   1393  H6  U      44      47.958  25.545  22.507  1.00  0.00
ATOM   1394  C5  U      44      48.056  27.616  21.979  1.00  0.00
ATOM   1395  H5  U      44      48.289  27.476  20.933  1.00  0.00
ATOM   1396  C4  U      44      47.800  28.986  22.393  1.00  0.00
ATOM   1397  O4  U      44      47.922  29.946  21.613  1.00  0.00
ATOM   1398  N3  U      44      47.615  29.111  23.743  1.00  0.00
ATOM   1399  H3  U      44      47.712  30.044  24.118  1.00  0.00
ATOM   1400  C2  U      44      47.422  28.016  24.627  1.00  0.00
ATOM   1401  O2  U      44      47.087  28.269  25.762  1.00  0.00
ATOM   1402  C3' U      44      46.820  23.302  24.305  1.00  0.00
ATOM   1403  H3' U      44      46.778  23.504  23.235  1.00  0.00
ATOM   1404  C2' U      44      46.230  24.568  24.882  1.00  0.00
ATOM   1405  H2' U      44      45.551  24.976  24.134  1.00  0.00
ATOM   1406  O2' U      44      45.633  24.281  26.145  1.00  0.00
ATOM   1407 HO2' U      44      44.896  23.691  25.971  1.00  0.00
ATOM   1408  O3' U      44      46.204  22.076  24.568  1.00  0.00
ATOM   1409  P   G      45      44.892  21.552  23.862  1.00  0.00
ATOM   1410  OP1 G      45      45.091  20.061  23.826  1.00  0.00
ATOM   1411  OP2 G      45      44.679  22.265  22.570  1.00  0.00
ATOM   1412  O5' G      45      43.742  22.045  24.895  1.00  0.00
ATOM   1413  C5' G      45      43.088  21.228  25.887  1.00  0.00
ATOM   1414  H5' G      45      43.743  20.880  26.686  1.00  0.00
ATOM   1415 H5'' G      45      42.683  20.294  25.497  1.00  0.00
ATOM   1416  C4' G      45      42.005  22.020  26.540  1.00  0.00
ATOM   1417  H4' G      45      41.669  21.572  27.475  1.00  0.00
ATOM   1418  O4' G      45      42.485  23.398  26.852  1.00  0.00
ATOM   1419  C1' G      45      41.518  24.328  26.386  1.00  0.00
ATOM   1420  H1' G      45      41.319  25.101  27.129  1.00  0.00
ATOM   1421  N9  G      45      42.113  25.093  25.276  1.00  0.00
ATOM   1422  C8  G      45      42.293  24.702  23.940  1.00  0.00
ATOM   1423  H8  G      45      42.129  23.724  23.512  1.00  0.00
ATOM   1424  N7  G      45      42.981  25.594  23.278  1.00  0.00
ATOM   1425  C5  G      45      43.210  26.629  24.222  1.00  0.00
ATOM   1426  C6  G      45      43.832  27.871  23.962  1.00  0.00
ATOM   1427  O6  G      45      44.436  28.205  22.945  1.00  0.00
ATOM   1428  N1  G      45      43.817  28.746  24.966  1.00  0.00
ATOM   1429  H1  G      45      43.820  29.724  24.712  1.00  0.00
ATOM   1430  C2  G      45      43.261  28.389  26.209  1.00  0.00
ATOM   1431  N2  G      45      42.955  29.345  27.044  1.00  0.00
ATOM   1432  H21 G      45      42.569  29.034  27.923  1.00  0.00
ATOM   1433  H22 G      45      43.263  30.271  26.781  1.00  0.00
ATOM   1434  N3  G      45      42.568  27.294  26.461  1.00  0.00
ATOM   1435  C4  G      45      42.627  26.416  25.419  1.00  0.00
ATOM   1436  C3' G      45      40.756  22.149  25.617  1.00  0.00
ATOM   1437  H3' G      45      41.028  22.187  24.562  1.00  0.00
ATOM   1438  C2' G      45      40.274  23.510  26.021  1.00  0.00
ATOM   1439  H2' G      45      39.810  23.980  25.153  1.00  0.00
ATOM   1440  O2' G      45      39.387  23.485  27.109  1.00  0.00
ATOM   1441 HO2' G      45      39.382  22.579  27.425  1.00  0.00
ATOM   1442  O3' G      45      39.888  21.135  25.962  1.00  0.00
ATOM   1443  P   C      46      38.910  20.663  24.891  1.00  0.00
ATOM   1444  OP1 C      46      38.700  21.744  23.924  1.00  0.00
ATOM   1445  OP2 C      46      37.667  20.190  25.612  1.00  0.00
ATOM   1446  O5' C      46      39.605  19.548  24.044  1.00  0.00
ATOM   1447  C5' C      46      40.472  19.804  23.014  1.00  0.00
ATOM   1448  H5' C      46      41.407  20.271  23.325  1.00  0.00
ATOM   1449 H5'' C      46      39.969  20.278  22.171  1.00  0.00
ATOM   1450  C4' C      46      40.991  18.441  22.552  1.00  0.00
ATOM   1451  H4' C      46      41.541  18.607  21.625  1.00  0.00
ATOM   1452  O4' C      46      41.994  17.808  23.320  1.00  0.00
ATOM   1453  C1' C      46      41.703  16.411  23.509  1.00  0.00
ATOM   1454  H1' C      46      42.592  15.836  23.248  1.00  0.00
ATOM   1455  N1  C      46      41.466  16.179  24.943  1.00  0.00
ATOM   1456  C6  C      46      41.516  17.206  25.841  1.00  0.00
ATOM   1457  H6  C      46      41.666  18.201  25.451  1.00  0.00
ATOM   1458  C5  C      46      41.465  16.991  27.140  1.00  0.00
ATOM   1459  H5  C      46      41.627  17.838  27.790  1.00  0.00
ATOM   1460  C4  C      46      41.216  15.644  27.620  1.00  0.00
ATOM   1461  N4  C      46      41.183  15.351  28.842  1.00  0.00
ATOM   1462  H41 C      46      40.704  14.493  29.076  1.00  0.00
ATOM   1463  H42 C      46      41.045  16.053  29.555  1.00  0.00
ATOM   1464  N3  C      46      41.097  14.609  26.760  1.00  0.00
ATOM   1465  C2  C      46      41.313  14.874  25.430  1.00  0.00
ATOM   1466  O2  C      46      41.510  13.955  24.612  1.00  0.00
ATOM   1467  C3' C      46      39.905  17.350  22.373  1.00  0.00
ATOM   1468  H3' C      46      39.226  17.424  23.223  1.00  0.00
ATOM   1469  C2' C      46      40.641  16.065  22.452  1.00  0.00
ATOM   1470  H2' C      46      39.995  15.310  22.899  1.00  0.00
ATOM   1471  O2' C      46      41.232  15.740  21.190  1.00  0.00
ATOM   1472 HO2' C      46      40.764  16.318  20.582  1.00  0.00
ATOM   1473  O3' C      46      39.240  17.457  21.135  1.00  0.00
ATOM   1474  P   U      47      37.633  17.249  21.013  1.00  0.00
ATOM   1475  OP1 U      47      37.507  17.103  19.532  1.00  0.00
ATOM   1476  OP2 U      47      36.990  18.355  21.729  1.00  0.00
ATOM   1477  O5' U      47      37.289  15.858  21.738  1.00  0.00
ATOM   1478  C5' U      47      37.693  14.565  21.283  1.00  0.00
ATOM   1479  H5' U      47      38.755  14.569  21.040  1.00  0.00
ATOM   1480 H5'' U      47      37.245  14.309  20.322  1.00  0.00
ATOM   1481  C4' U      47      37.380  13.475  22.299  1.00  0.00
ATOM   1482  H4' U      47      37.487  12.475  21.878  1.00  0.00
ATOM   1483  O4' U      47      38.195  13.562  23.394  1.00  0.00
ATOM   1484  C1' U      47      37.527  13.141  24.623  1.00  0.00
ATOM   1485  H1' U      47      38.071  12.285  25.021  1.00  0.00
ATOM   1486  N1  U      47      37.671  14.286  25.624  1.00  0.00
ATOM   1487  C6  U      47      37.859  15.583  25.219  1.00  0.00
ATOM   1488  H6  U      47      37.778  15.942  24.204  1.00  0.00
ATOM   1489  C5  U      47      37.902  16.565  26.194  1.00  0.00
ATOM   1490  H5  U      47      38.112  17.592  25.934  1.00  0.00
ATOM   1491  C4  U      47      37.824  16.317  27.565  1.00  0.00
ATOM   1492  O4  U      47      37.922  17.147  28.498  1.00  0.00
ATOM   1493  N3  U      47      37.596  14.988  27.876  1.00  0.00
ATOM   1494  H3  U      47      37.617  14.707  28.846  1.00  0.00
ATOM   1495  C2  U      47      37.541  13.898  26.966  1.00  0.00
ATOM   1496  O2  U      47      37.428  12.753  27.378  1.00  0.00
ATOM   1497  C3' U      47      35.960  13.551  22.805  1.00  0.00
ATOM   1498  H3' U      47      35.735  14.573  23.110  1.00  0.00
ATOM   1499  C2' U      47      36.100  12.739  24.076  1.00  0.00
ATOM   1500  H2' U      47      35.412  13.161  24.808  1.00  0.00
ATOM   1501  O2' U      47      36.026  11.361  24.067  1.00  0.00
ATOM   1502 HO2' U      47      35.263  11.092  23.550  1.00  0.00
ATOM   1503  O3' U      47      34.984  12.942  21.875  1.00  0.00
ATOM   1504  P   A      48      33.497  13.007  22.264  1.00  0.00
ATOM   1505  OP1 A      48      32.688  12.692  21.025  1.00  0.00
ATOM   1506  OP2 A      48      33.213  14.321  22.943  1.00  0.00
ATOM   1507  O5' A      48      33.312  11.814  23.276  1.00  0.00
ATOM   1508  C5' A      48      33.277  10.481  22.805  1.00  0.00
ATOM   1509  H5' A      48      34.155  10.322  22.179  1.00  0.00
ATOM   1510 H5'' A      48      32.504  10.474  22.037  1.00  0.00
ATOM   1511  C4' A      48      33.002   9.385  23.830  1.00  0.00
ATOM   1512  H4' A      48      33.185   8.413  23.372  1.00  0.00
ATOM   1513  O4' A      48      33.978   9.424  24.923  1.00  0.00
ATOM   1514  C1' A      48      33.364   8.970  26.200  1.00  0.00
ATOM   1515  H1' A      48      33.926   8.100  26.538  1.00  0.00
ATOM   1516  N9  A      48      33.525  10.031  27.228  1.00  0.00
ATOM   1517  C8  A      48      33.788  11.351  26.904  1.00  0.00
ATOM   1518  H8  A      48      34.216  11.647  25.958  1.00  0.00
ATOM   1519  N7  A      48      33.604  12.210  27.870  1.00  0.00
ATOM   1520  C5  A      48      33.130  11.319  28.919  1.00  0.00
ATOM   1521  C6  A      48      32.848  11.434  30.300  1.00  0.00
ATOM   1522  N6  A      48      32.800  12.579  30.874  1.00  0.00
ATOM   1523  H61 A      48      32.437  12.665  31.812  1.00  0.00
ATOM   1524  H62 A      48      32.947  13.373  30.268  1.00  0.00
ATOM   1525  N1  A      48      32.399  10.420  31.048  1.00  0.00
ATOM   1526  C2  A      48      32.234   9.300  30.422  1.00  0.00
ATOM   1527  H2  A      48      31.821   8.548  31.078  1.00  0.00
ATOM   1528  N3  A      48      32.543   8.911  29.191  1.00  0.00
ATOM   1529  C4  A      48      33.125   9.969  28.490  1.00  0.00
ATOM   1530  C3' A      48      31.704   9.459  24.639  1.00  0.00
ATOM   1531  H3' A      48      31.538  10.463  25.031  1.00  0.00
ATOM   1532  C2' A      48      31.958   8.694  25.875  1.00  0.00
ATOM   1533  H2' A      48      31.456   9.025  26.784  1.00  0.00
ATOM   1534  O2' A      48      31.874   7.246  25.746  1.00  0.00
ATOM   1535 HO2' A      48      31.514   6.832  26.534  1.00  0.00
ATOM   1536  O3' A      48      30.559   9.053  23.826  1.00  0.00
ATOM   1537  P   G      49      29.208   9.733  24.062  1.00  0.00
ATOM   1538  OP1 G      49      28.140   9.012  23.380  1.00  0.00
ATOM   1539  OP2 G      49      29.396  11.172  23.802  1.00  0.00
ATOM   1540  O5' G      49      28.937   9.515  25.688  1.00  0.00
ATOM   1541  C5' G      49      28.439   8.343  26.184  1.00  0.00
ATOM   1542  H5' G      49      29.145   7.592  25.829  1.00  0.00
ATOM   1543 H5'' G      49      27.429   8.126  25.837  1.00  0.00
ATOM   1544  C4' G      49      28.383   8.411  27.690  1.00  0.00
ATOM   1545  H4' G      49      28.333   7.378  28.034  1.00  0.00
ATOM   1546  O4' G      49      29.484   9.070  28.344  1.00  0.00
ATOM   1547  C1' G      49      29.018   9.686  29.656  1.00  0.00
ATOM   1548  H1' G      49      29.464   9.257  30.553  1.00  0.00
ATOM   1549  N9  G      49      29.207  11.124  29.650  1.00  0.00
ATOM   1550  C8  G      49      29.803  11.958  28.680  1.00  0.00
ATOM   1551  H8  G      49      30.110  11.674  27.685  1.00  0.00
ATOM   1552  N7  G      49      29.885  13.242  28.928  1.00  0.00
ATOM   1553  C5  G      49      29.445  13.303  30.261  1.00  0.00
ATOM   1554  C6  G      49      29.520  14.320  31.240  1.00  0.00
ATOM   1555  O6  G      49      29.920  15.403  31.136  1.00  0.00
ATOM   1556  N1  G      49      28.857  14.017  32.467  1.00  0.00
ATOM   1557  H1  G      49      28.768  14.811  33.085  1.00  0.00
ATOM   1558  C2  G      49      28.368  12.779  32.684  1.00  0.00
ATOM   1559  N2  G      49      27.949  12.542  33.897  1.00  0.00
ATOM   1560  H21 G      49      27.749  11.616  34.246  1.00  0.00
ATOM   1561  H22 G      49      27.943  13.374  34.470  1.00  0.00
ATOM   1562  N3  G      49      28.424  11.680  31.912  1.00  0.00
ATOM   1563  C4  G      49      28.984  12.025  30.718  1.00  0.00
ATOM   1564  C3' G      49      27.164   9.180  28.183  1.00  0.00
ATOM   1565  H3' G      49      27.230  10.183  27.762  1.00  0.00
ATOM   1566  C2' G      49      27.522   9.451  29.647  1.00  0.00
ATOM   1567  H2' G      49      26.930  10.286  30.022  1.00  0.00
ATOM   1568  O2' G      49      27.225   8.277  30.472  1.00  0.00
ATOM   1569 HO2' G      49      27.259   8.508  31.403  1.00  0.00
ATOM   1570  O3' G      49      25.940   8.562  27.994  1.00  0.00
ATOM   1571  P   U      50      24.608   9.349  27.666  1.00  0.00
ATOM   1572  OP1 U      50      23.640   8.362  27.332  1.00  0.00
ATOM   1573  OP2 U      50      25.048  10.277  26.603  1.00  0.00
ATOM   1574  O5' U      50      24.190  10.056  28.972  1.00  0.00
ATOM   1575  C5' U      50      23.834   9.192  30.056  1.00  0.00
ATOM   1576  H5' U      50      24.665   8.522  30.275  1.00  0.00
ATOM   1577 H5'' U      50      22.929   8.652  29.776  1.00  0.00
ATOM   1578  C4' U      50      23.537  10.015  31.303  1.00  0.00
ATOM   1579  H4' U      50      23.255   9.326  32.099  1.00  0.00
ATOM   1580  O4' U      50      24.789  10.632  31.788  1.00  0.00
ATOM   1581  C1' U      50      24.433  11.785  32.522  1.00  0.00
ATOM   1582  H1' U      50      24.822  11.683  33.535  1.00  0.00
ATOM   1583  N1  U      50      25.104  12.955  31.821  1.00  0.00
ATOM   1584  C6  U      50      25.552  12.876  30.527  1.00  0.00
ATOM   1585  H6  U      50      25.411  11.980  29.942  1.00  0.00
ATOM   1586  C5  U      50      26.168  13.960  29.967  1.00  0.00
ATOM   1587  H5  U      50      26.405  13.889  28.916  1.00  0.00
ATOM   1588  C4  U      50      26.484  15.192  30.728  1.00  0.00
ATOM   1589  O4  U      50      27.035  16.222  30.307  1.00  0.00
ATOM   1590  N3  U      50      25.896  15.213  31.991  1.00  0.00
ATOM   1591  H3  U      50      25.949  16.052  32.550  1.00  0.00
ATOM   1592  C2  U      50      25.208  14.142  32.524  1.00  0.00
ATOM   1593  O2  U      50      24.625  14.395  33.558  1.00  0.00
ATOM   1594  C3' U      50      22.508  11.167  31.307  1.00  0.00
ATOM   1595  H3' U      50      22.711  11.792  30.437  1.00  0.00
ATOM   1596  C2' U      50      22.911  11.886  32.590  1.00  0.00
ATOM   1597  H2' U      50      22.522  12.891  32.755  1.00  0.00
ATOM   1598  O2' U      50      22.583  11.123  33.752  1.00  0.00
ATOM   1599 HO2' U      50      21.781  10.622  33.587  1.00  0.00
ATOM   1600  O3' U      50      21.177  10.719  31.296  1.00  0.00
ATOM   1601  P   G      51      20.057  11.617  30.778  1.00  0.00
ATOM   1602  OP1 G      51      18.716  10.960  30.871  1.00  0.00
ATOM   1603  OP2 G      51      20.438  12.019  29.445  1.00  0.00
ATOM   1604  O5' G      51      20.123  12.948  31.736  1.00  0.00
ATOM   1605  C5' G      51      19.510  12.941  33.038  1.00  0.00
ATOM   1606  H5' G      51      19.891  12.111  33.634  1.00  0.00
ATOM   1607 H5'' G      51      18.454  12.785  32.819  1.00  0.00
ATOM   1608  C4' G      51      19.650  14.298  33.783  1.00  0.00
ATOM   1609  H4' G      51      19.131  14.261  34.742  1.00  0.00
ATOM   1610  O4' G      51      21.016  14.650  34.003  1.00  0.00
ATOM   1611  C1' G      51      21.118  16.093  34.003  1.00  0.00
ATOM   1612  H1' G      51      21.574  16.527  34.893  1.00  0.00
ATOM   1613  N9  G      51      21.999  16.497  32.931  1.00  0.00
ATOM   1614  C8  G      51      22.410  15.773  31.817  1.00  0.00
ATOM   1615  H8  G      51      21.983  14.791  31.676  1.00  0.00
ATOM   1616  N7  G      51      23.223  16.427  31.055  1.00  0.00
ATOM   1617  C5  G      51      23.244  17.713  31.648  1.00  0.00
ATOM   1618  C6  G      51      24.026  18.869  31.290  1.00  0.00
ATOM   1619  O6  G      51      24.820  19.052  30.392  1.00  0.00
ATOM   1620  N1  G      51      23.947  19.848  32.271  1.00  0.00
ATOM   1621  H1  G      51      24.619  20.596  32.174  1.00  0.00
ATOM   1622  C2  G      51      23.206  19.807  33.427  1.00  0.00
ATOM   1623  N2  G      51      23.327  20.904  34.120  1.00  0.00
ATOM   1624  H21 G      51      22.878  20.956  35.023  1.00  0.00
ATOM   1625  H22 G      51      23.739  21.752  33.756  1.00  0.00
ATOM   1626  N3  G      51      22.514  18.770  33.835  1.00  0.00
ATOM   1627  C4  G      51      22.608  17.773  32.877  1.00  0.00
ATOM   1628  C3' G      51      19.062  15.556  33.002  1.00  0.00
ATOM   1629  H3' G      51      19.485  15.644  32.001  1.00  0.00
ATOM   1630  C2' G      51      19.719  16.661  33.875  1.00  0.00
ATOM   1631  H2' G      51      19.754  17.667  33.456  1.00  0.00
ATOM   1632  O2' G      51      19.123  16.768  35.174  1.00  0.00
ATOM   1633 HO2' G      51      19.626  17.470  35.594  1.00  0.00
ATOM   1634  O3' G      51      17.658  15.740  32.895  1.00  0.00
ATOM   1635  P   G      52      17.180  16.844  31.784  1.00  0.00
ATOM   1636  OP1 G      52      15.705  16.831  31.563  1.00  0.00
ATOM   1637  OP2 G      52      18.007  16.768  30.527  1.00  0.00
ATOM   1638  O5' G      52      17.561  18.171  32.413  1.00  0.00
ATOM   1639  C5' G      52      16.817  18.871  33.439  1.00  0.00
ATOM   1640  H5' G      52      16.863  18.165  34.268  1.00  0.00
ATOM   1641 H5'' G      52      15.757  18.914  33.188  1.00  0.00
ATOM   1642  C4' G      52      17.398  20.229  33.941  1.00  0.00
ATOM   1643  H4' G      52      16.754  20.480  34.784  1.00  0.00
ATOM   1644  O4' G      52      18.752  20.339  34.315  1.00  0.00
ATOM   1645  C1' G      52      19.333  21.502  33.798  1.00  0.00
ATOM   1646  H1' G      52      19.975  21.956  34.553  1.00  0.00
ATOM   1647  N9  G      52      20.233  21.183  32.663  1.00  0.00
ATOM   1648  C8  G      52      20.351  20.063  31.876  1.00  0.00
ATOM   1649  H8  G      52      19.960  19.067  32.022  1.00  0.00
ATOM   1650  N7  G      52      21.124  20.231  30.861  1.00  0.00
ATOM   1651  C5  G      52      21.562  21.526  30.981  1.00  0.00
ATOM   1652  C6  G      52      22.469  22.326  30.159  1.00  0.00
ATOM   1653  O6  G      52      23.114  22.048  29.209  1.00  0.00
ATOM   1654  N1  G      52      22.632  23.606  30.679  1.00  0.00
ATOM   1655  H1  G      52      23.193  24.180  30.065  1.00  0.00
ATOM   1656  C2  G      52      22.136  24.046  31.873  1.00  0.00
ATOM   1657  N2  G      52      22.420  25.290  32.243  1.00  0.00
ATOM   1658  H21 G      52      23.133  25.837  31.782  1.00  0.00
ATOM   1659  H22 G      52      21.886  25.701  32.996  1.00  0.00
ATOM   1660  N3  G      52      21.212  23.360  32.554  1.00  0.00
ATOM   1661  C4  G      52      21.003  22.090  32.084  1.00  0.00
ATOM   1662  C3' G      52      17.132  21.353  32.948  1.00  0.00
ATOM   1663  H3' G      52      17.390  21.026  31.940  1.00  0.00
ATOM   1664  C2' G      52      18.151  22.392  33.436  1.00  0.00
ATOM   1665  H2' G      52      18.362  23.183  32.717  1.00  0.00
ATOM   1666  O2' G      52      17.811  23.088  34.648  1.00  0.00
ATOM   1667 HO2' G      52      17.132  23.738  34.456  1.00  0.00
ATOM   1668  O3' G      52      15.813  21.850  33.071  1.00  0.00
ATOM   1669  P   A      53      14.892  22.244  31.820  1.00  0.00
ATOM   1670  OP1 A      53      13.486  22.494  32.260  1.00  0.00
ATOM   1671  OP2 A      53      15.114  21.408  30.599  1.00  0.00
ATOM   1672  O5' A      53      15.486  23.625  31.473  1.00  0.00
ATOM   1673  C5' A      53      15.353  24.810  32.236  1.00  0.00
ATOM   1674  H5' A      53      15.561  24.587  33.283  1.00  0.00
ATOM   1675 H5'' A      53      14.341  25.192  32.105  1.00  0.00
ATOM   1676  C4' A      53      16.363  25.956  31.877  1.00  0.00
ATOM   1677  H4' A      53      16.201  26.856  32.470  1.00  0.00
ATOM   1678  O4' A      53      17.739  25.534  31.882  1.00  0.00
ATOM   1679  C1' A      53      18.548  25.940  30.795  1.00  0.00
ATOM   1680  H1' A      53      19.429  26.484  31.135  1.00  0.00
ATOM   1681  N9  A      53      18.918  24.784  29.965  1.00  0.00
ATOM   1682  C8  A      53      18.573  23.474  30.024  1.00  0.00
ATOM   1683  H8  A      53      17.817  23.170  30.732  1.00  0.00
ATOM   1684  N7  A      53      19.057  22.637  29.131  1.00  0.00
ATOM   1685  C5  A      53      19.959  23.524  28.439  1.00  0.00
ATOM   1686  C6  A      53      20.817  23.423  27.369  1.00  0.00
ATOM   1687  N6  A      53      20.978  22.375  26.593  1.00  0.00
ATOM   1688  H61 A      53      20.493  21.495  26.695  1.00  0.00
ATOM   1689  H62 A      53      21.686  22.398  25.873  1.00  0.00
ATOM   1690  N1  A      53      21.379  24.535  26.798  1.00  0.00
ATOM   1691  C2  A      53      21.209  25.694  27.382  1.00  0.00
ATOM   1692  H2  A      53      21.702  26.575  27.000  1.00  0.00
ATOM   1693  N3  A      53      20.439  25.986  28.428  1.00  0.00
ATOM   1694  C4  A      53      19.860  24.845  28.935  1.00  0.00
ATOM   1695  C3' A      53      16.261  26.345  30.362  1.00  0.00
ATOM   1696  H3' A      53      16.139  25.445  29.759  1.00  0.00
ATOM   1697  C2' A      53      17.655  26.846  29.966  1.00  0.00
ATOM   1698  H2' A      53      17.829  26.610  28.916  1.00  0.00
ATOM   1699  O2' A      53      17.839  28.265  30.291  1.00  0.00
ATOM   1700 HO2' A      53      18.494  28.576  29.662  1.00  0.00
ATOM   1701  O3' A      53      15.309  27.391  30.103  1.00  0.00
ATOM   1702  P   C      54      14.393  27.381  28.794  1.00  0.00
ATOM   1703  OP1 C      54      13.561  28.588  28.666  1.00  0.00
ATOM   1704  OP2 C      54      13.800  26.020  28.711  1.00  0.00
ATOM   1705  O5' C      54      15.367  27.285  27.525  1.00  0.00
ATOM   1706  C5' C      54      16.016  28.477  27.035  1.00  0.00
ATOM   1707  H5' C      54      16.540  28.862  27.910  1.00  0.00
ATOM   1708 H5'' C      54      15.229  29.162  26.719  1.00  0.00
ATOM   1709  C4' C      54      17.094  28.143  25.958  1.00  0.00
ATOM   1710  H4' C      54      17.565  29.010  25.494  1.00  0.00
ATOM   1711  O4' C      54      18.158  27.228  26.299  1.00  0.00
ATOM   1712  C1' C      54      18.580  26.398  25.171  1.00  0.00
ATOM   1713  H1' C      54      19.652  26.328  24.987  1.00  0.00
ATOM   1714  N1  C      54      18.097  24.981  25.293  1.00  0.00
ATOM   1715  C6  C      54      17.246  24.577  26.332  1.00  0.00
ATOM   1716  H6  C      54      16.791  25.309  26.983  1.00  0.00
ATOM   1717  C5  C      54      16.848  23.288  26.493  1.00  0.00
ATOM   1718  H5  C      54      16.180  22.858  27.224  1.00  0.00
ATOM   1719  C4  C      54      17.395  22.444  25.561  1.00  0.00
ATOM   1720  N4  C      54      17.002  21.227  25.631  1.00  0.00
ATOM   1721  H41 C      54      17.358  20.559  24.962  1.00  0.00
ATOM   1722  H42 C      54      16.450  20.954  26.432  1.00  0.00
ATOM   1723  N3  C      54      18.421  22.631  24.699  1.00  0.00
ATOM   1724  C2  C      54      18.749  23.970  24.574  1.00  0.00
ATOM   1725  O2  C      54      19.685  24.279  23.772  1.00  0.00
ATOM   1726  C3' C      54      16.495  27.507  24.702  1.00  0.00
ATOM   1727  H3' C      54      15.890  26.639  24.964  1.00  0.00
ATOM   1728  C2' C      54      17.739  27.045  24.010  1.00  0.00
ATOM   1729  H2' C      54      17.394  26.323  23.270  1.00  0.00
ATOM   1730  O2' C      54      18.444  28.038  23.382  1.00  0.00
ATOM   1731 HO2' C      54      17.809  28.527  22.853  1.00  0.00
ATOM   1732  O3' C      54      15.731  28.622  24.037  1.00  0.00
ATOM   1733  P   U      55      15.204  28.487  22.653  1.00  0.00
ATOM   1734  OP1 U      55      14.052  29.384  22.510  1.00  0.00
ATOM   1735  OP2 U      55      15.011  27.061  22.410  1.00  0.00
ATOM   1736  O5' U      55      16.403  28.972  21.842  1.00  0.00
ATOM   1737  C5' U      55      16.470  28.560  20.463  1.00  0.00
ATOM   1738  H5' U      55      15.495  28.594  19.975  1.00  0.00
ATOM   1739 H5'' U      55      16.891  27.563  20.341  1.00  0.00
ATOM   1740  C4' U      55      17.326  29.463  19.619  1.00  0.00
ATOM   1741  H4' U      55      17.509  29.018  18.641  1.00  0.00
ATOM   1742  O4' U      55      16.792  30.718  19.462  1.00  0.00
ATOM   1743  C1' U      55      17.801  31.671  19.332  1.00  0.00
ATOM   1744  H1' U      55      17.896  31.932  18.278  1.00  0.00
ATOM   1745  N1  U      55      17.428  32.790  20.246  1.00  0.00
ATOM   1746  C6  U      55      17.111  32.583  21.633  1.00  0.00
ATOM   1747  H6  U      55      17.248  31.563  21.960  1.00  0.00
ATOM   1748  C5  U      55      16.625  33.521  22.425  1.00  0.00
ATOM   1749  H5  U      55      16.330  33.323  23.445  1.00  0.00
ATOM   1750  C4  U      55      16.292  34.830  21.890  1.00  0.00
ATOM   1751  O4  U      55      15.914  35.786  22.509  1.00  0.00
ATOM   1752  N3  U      55      16.586  35.000  20.546  1.00  0.00
ATOM   1753  H3  U      55      16.187  35.810  20.093  1.00  0.00
ATOM   1754  C2  U      55      17.150  34.066  19.684  1.00  0.00
ATOM   1755  O2  U      55      17.381  34.348  18.526  1.00  0.00
ATOM   1756  C3' U      55      18.785  29.677  20.223  1.00  0.00
ATOM   1757  H3' U      55      18.858  29.703  21.310  1.00  0.00
ATOM   1758  C2' U      55      19.222  31.052  19.709  1.00  0.00
ATOM   1759  H2' U      55      19.712  31.571  20.533  1.00  0.00
ATOM   1760  O2' U      55      20.034  30.949  18.507  1.00  0.00
ATOM   1761 HO2' U      55      20.784  30.378  18.691  1.00  0.00
ATOM   1762  O3' U      55      19.643  28.600  19.845  1.00  0.00
ATOM   1763  P   U      56      21.196  28.373  20.335  1.00  0.00
ATOM   1764  OP1 U      56      21.551  26.959  20.219  1.00  0.00
ATOM   1765  OP2 U      56      21.207  29.083  21.625  1.00  0.00
ATOM   1766  O5' U      56      22.161  29.287  19.415  1.00  0.00
ATOM   1767  C5' U      56      22.394  28.959  18.069  1.00  0.00
ATOM   1768  H5' U      56      21.438  28.899  17.549  1.00  0.00
ATOM   1769 H5'' U      56      22.889  27.988  18.081  1.00  0.00
ATOM   1770  C4' U      56      23.168  29.937  17.211  1.00  0.00
ATOM   1771  H4' U      56      23.332  29.586  16.192  1.00  0.00
ATOM   1772  O4' U      56      22.442  31.154  17.027  1.00  0.00
ATOM   1773  C1' U      56      23.343  32.115  16.502  1.00  0.00
ATOM   1774  H1' U      56      23.350  32.032  15.415  1.00  0.00
ATOM   1775  N1  U      56      22.703  33.410  16.867  1.00  0.00
ATOM   1776  C6  U      56      22.226  34.299  15.899  1.00  0.00
ATOM   1777  H6  U      56      22.371  34.090  14.849  1.00  0.00
ATOM   1778  C5  U      56      21.561  35.403  16.223  1.00  0.00
ATOM   1779  H5  U      56      21.205  36.030  15.419  1.00  0.00
ATOM   1780  C4  U      56      21.191  35.758  17.546  1.00  0.00
ATOM   1781  O4  U      56      20.391  36.714  17.819  1.00  0.00
ATOM   1782  N3  U      56      21.619  34.860  18.469  1.00  0.00
ATOM   1783  H3  U      56      21.520  35.115  19.442  1.00  0.00
ATOM   1784  C2  U      56      22.572  33.820  18.232  1.00  0.00
ATOM   1785  O2  U      56      23.165  33.248  19.165  1.00  0.00
ATOM   1786  C3' U      56      24.470  30.469  17.740  1.00  0.00
ATOM   1787  H3' U      56      24.367  30.756  18.786  1.00  0.00
ATOM   1788  C2' U      56      24.727  31.810  16.967  1.00  0.00
ATOM   1789  H2' U      56      25.119  32.700  17.459  1.00  0.00
ATOM   1790  O2' U      56      25.352  31.579  15.676  1.00  0.00
ATOM   1791 HO2' U      56      26.295  31.589  15.854  1.00  0.00
ATOM   1792  O3' U      56      25.410  29.439  17.650  1.00  0.00
ATOM   1793  P   U      57      26.657  29.401  18.616  1.00  0.00
ATOM   1794  OP1 U      57      27.271  30.798  18.682  1.00  0.00
ATOM   1795  OP2 U      57      27.483  28.243  18.126  1.00  0.00
ATOM   1796  O5' U      57      26.075  29.052  20.119  1.00  0.00
ATOM   1797  C5' U      57      25.967  30.160  21.006  1.00  0.00
ATOM   1798  H5' U      57      25.351  30.866  20.449  1.00  0.00
ATOM   1799 H5'' U      57      26.949  30.601  21.172  1.00  0.00
ATOM   1800  C4' U      57      25.474  29.787  22.398  1.00  0.00
ATOM   1801  H4' U      57      25.031  30.615  22.952  1.00  0.00
ATOM   1802  O4' U      57      24.507  28.796  22.212  1.00  0.00
ATOM   1803  C1' U      57      24.322  28.107  23.461  1.00  0.00
ATOM   1804  H1' U      57      23.499  28.610  23.968  1.00  0.00
ATOM   1805  N1  U      57      23.998  26.664  23.345  1.00  0.00
ATOM   1806  C6  U      57      25.005  25.701  23.201  1.00  0.00
ATOM   1807  H6  U      57      25.960  26.127  22.930  1.00  0.00
ATOM   1808  C5  U      57      24.850  24.419  23.572  1.00  0.00
ATOM   1809  H5  U      57      25.749  23.832  23.694  1.00  0.00
ATOM   1810  C4  U      57      23.556  23.956  24.019  1.00  0.00
ATOM   1811  O4  U      57      23.248  22.802  24.367  1.00  0.00
ATOM   1812  N3  U      57      22.590  24.926  24.098  1.00  0.00
ATOM   1813  H3  U      57      21.723  24.719  24.573  1.00  0.00
ATOM   1814  C2  U      57      22.730  26.250  23.807  1.00  0.00
ATOM   1815  O2  U      57      21.704  26.935  23.793  1.00  0.00
ATOM   1816  C3' U      57      26.386  29.078  23.362  1.00  0.00
ATOM   1817  H3' U      57      27.020  28.360  22.842  1.00  0.00
ATOM   1818  C2' U      57      25.459  28.426  24.327  1.00  0.00
ATOM   1819  H2' U      57      25.976  27.560  24.741  1.00  0.00
ATOM   1820  O2' U      57      24.989  29.379  25.221  1.00  0.00
ATOM   1821 HO2' U      57      25.718  29.793  25.687  1.00  0.00
ATOM   1822  O3' U      57      27.270  29.995  23.929  1.00  0.00
ATOM   1823  P   C      58      28.449  29.539  24.898  1.00  0.00
ATOM   1824  OP1 C      58      29.524  30.622  24.956  1.00  0.00
ATOM   1825  OP2 C      58      28.844  28.177  24.581  1.00  0.00
ATOM   1826  O5' C      58      27.597  29.497  26.273  1.00  0.00
ATOM   1827  C5' C      58      27.736  30.629  27.127  1.00  0.00
ATOM   1828  H5' C      58      27.313  31.550  26.727  1.00  0.00
ATOM   1829 H5'' C      58      28.798  30.868  27.199  1.00  0.00
ATOM   1830  C4' C      58      27.040  30.291  28.461  1.00  0.00
ATOM   1831  H4' C      58      26.815  31.238  28.951  1.00  0.00
ATOM   1832  O4' C      58      25.834  29.720  28.139  1.00  0.00
ATOM   1833  C1' C      58      25.490  28.752  29.159  1.00  0.00
ATOM   1834  H1' C      58      24.567  29.124  29.605  1.00  0.00
ATOM   1835  N1  C      58      25.289  27.389  28.625  1.00  0.00
ATOM   1836  C6  C      58      25.886  26.959  27.477  1.00  0.00
ATOM   1837  H6  C      58      26.587  27.613  26.978  1.00  0.00
ATOM   1838  C5  C      58      25.662  25.681  27.001  1.00  0.00
ATOM   1839  H5  C      58      26.089  25.322  26.076  1.00  0.00
ATOM   1840  C4  C      58      24.931  24.815  27.851  1.00  0.00
ATOM   1841  N4  C      58      24.795  23.562  27.541  1.00  0.00
ATOM   1842  H41 C      58      25.232  23.181  26.714  1.00  0.00
ATOM   1843  H42 C      58      24.235  23.014  28.179  1.00  0.00
ATOM   1844  N3  C      58      24.286  25.233  28.933  1.00  0.00
ATOM   1845  C2  C      58      24.380  26.520  29.262  1.00  0.00
ATOM   1846  O2  C      58      23.799  26.836  30.254  1.00  0.00
ATOM   1847  C3' C      58      27.801  29.349  29.395  1.00  0.00
ATOM   1848  H3' C      58      28.262  28.510  28.874  1.00  0.00
ATOM   1849  C2' C      58      26.604  28.861  30.210  1.00  0.00
ATOM   1850  H2' C      58      26.826  27.852  30.559  1.00  0.00
ATOM   1851  O2' C      58      26.072  29.762  31.145  1.00  0.00
ATOM   1852 HO2' C      58      25.766  29.312  31.936  1.00  0.00
ATOM   1853  O3' C      58      28.718  29.969  30.289  1.00  0.00
ATOM   1854  P   C      59      29.858  29.125  31.087  1.00  0.00
ATOM   1855  OP1 C      59      30.527  29.970  32.044  1.00  0.00
ATOM   1856  OP2 C      59      30.616  28.337  30.121  1.00  0.00
ATOM   1857  O5' C      59      28.980  28.222  31.993  1.00  0.00
ATOM   1858  C5' C      59      28.357  28.691  33.131  1.00  0.00
ATOM   1859  H5' C      59      27.862  29.616  32.834  1.00  0.00
ATOM   1860 H5'' C      59      29.013  29.028  33.934  1.00  0.00
ATOM   1861  C4' C      59      27.362  27.700  33.767  1.00  0.00
ATOM   1862  H4' C      59      26.766  28.265  34.484  1.00  0.00
ATOM   1863  O4' C      59      26.422  27.197  32.868  1.00  0.00
ATOM   1864  C1' C      59      25.871  25.923  33.397  1.00  0.00
ATOM   1865  H1' C      59      24.822  26.045  33.668  1.00  0.00
ATOM   1866  N1  C      59      25.977  24.738  32.420  1.00  0.00
ATOM   1867  C6  C      59      26.728  24.879  31.289  1.00  0.00
ATOM   1868  H6  C      59      27.242  25.815  31.123  1.00  0.00
ATOM   1869  C5  C      59      26.921  23.888  30.439  1.00  0.00
ATOM   1870  H5  C      59      27.544  24.056  29.573  1.00  0.00
ATOM   1871  C4  C      59      26.232  22.664  30.789  1.00  0.00
ATOM   1872  N4  C      59      26.344  21.620  30.038  1.00  0.00
ATOM   1873  H41 C      59      25.819  20.828  30.381  1.00  0.00
ATOM   1874  H42 C      59      26.791  21.636  29.133  1.00  0.00
ATOM   1875  N3  C      59      25.479  22.415  31.850  1.00  0.00
ATOM   1876  C2  C      59      25.325  23.532  32.609  1.00  0.00
ATOM   1877  O2  C      59      24.583  23.379  33.581  1.00  0.00
ATOM   1878  C3' C      59      27.849  26.532  34.529  1.00  0.00
ATOM   1879  H3' C      59      28.542  25.950  33.921  1.00  0.00
ATOM   1880  C2' C      59      26.571  25.728  34.736  1.00  0.00
ATOM   1881  H2' C      59      26.697  24.667  34.953  1.00  0.00
ATOM   1882  O2' C      59      25.677  26.293  35.736  1.00  0.00
ATOM   1883 HO2' C      59      24.987  25.712  36.064  1.00  0.00
ATOM   1884  O3' C      59      28.437  26.859  35.787  1.00  0.00
ATOM   1885  P   A      60      29.302  25.747  36.584  1.00  0.00
ATOM   1886  OP1 A      60      29.586  26.433  37.874  1.00  0.00
ATOM   1887  OP2 A      60      30.461  25.377  35.757  1.00  0.00
ATOM   1888  O5' A      60      28.435  24.477  36.876  1.00  0.00
ATOM   1889  C5' A      60      27.480  24.490  37.938  1.00  0.00
ATOM   1890  H5' A      60      26.954  25.444  37.990  1.00  0.00
ATOM   1891 H5'' A      60      27.952  24.689  38.900  1.00  0.00
ATOM   1892  C4' A      60      26.476  23.320  37.991  1.00  0.00
ATOM   1893  H4' A      60      25.677  23.501  38.710  1.00  0.00
ATOM   1894  O4' A      60      25.816  23.092  36.707  1.00  0.00
ATOM   1895  C1' A      60      25.598  21.620  36.695  1.00  0.00
ATOM   1896  H1' A      60      24.535  21.427  36.554  1.00  0.00
ATOM   1897  N9  A      60      26.417  21.157  35.605  1.00  0.00
ATOM   1898  C8  A      60      27.278  21.849  34.793  1.00  0.00
ATOM   1899  H8  A      60      27.813  22.733  35.108  1.00  0.00
ATOM   1900  N7  A      60      27.713  21.101  33.754  1.00  0.00
ATOM   1901  C5  A      60      27.003  19.918  33.844  1.00  0.00
ATOM   1902  C6  A      60      26.881  18.677  33.105  1.00  0.00
ATOM   1903  N6  A      60      27.504  18.459  31.964  1.00  0.00
ATOM   1904  H61 A      60      28.334  18.963  31.686  1.00  0.00
ATOM   1905  H62 A      60      27.254  17.681  31.370  1.00  0.00
ATOM   1906  N1  A      60      26.229  17.661  33.521  1.00  0.00
ATOM   1907  C2  A      60      25.667  17.751  34.739  1.00  0.00
ATOM   1908  H2  A      60      25.156  16.853  35.050  1.00  0.00
ATOM   1909  N3  A      60      25.644  18.859  35.530  1.00  0.00
ATOM   1910  C4  A      60      26.350  19.923  35.022  1.00  0.00
ATOM   1911  C3' A      60      27.136  21.973  38.288  1.00  0.00
ATOM   1912  H3' A      60      27.984  21.821  37.620  1.00  0.00
ATOM   1913  C2' A      60      26.051  21.003  38.009  1.00  0.00
ATOM   1914  H2' A      60      26.508  20.018  37.911  1.00  0.00
ATOM   1915  O2' A      60      24.984  20.914  38.881  1.00  0.00
ATOM   1916 HO2' A      60      25.276  21.256  39.730  1.00  0.00
ATOM   1917  O3' A      60      27.668  21.897  39.610  1.00  0.00
ATOM   1918  P   C      61      28.920  20.983  39.978  1.00  0.00
ATOM   1919  OP1 C      61      29.204  21.234  41.454  1.00  0.00
ATOM   1920  OP2 C      61      30.037  21.234  39.093  1.00  0.00
ATOM   1921  O5' C      61      28.464  19.457  39.679  1.00  0.00
ATOM   1922  C5' C      61      27.669  18.710  40.495  1.00  0.00
ATOM   1923  H5' C      61      26.701  19.211  40.492  1.00  0.00
ATOM   1924 H5'' C      61      28.050  18.597  41.510  1.00  0.00
ATOM   1925  C4' C      61      27.301  17.383  39.873  1.00  0.00
ATOM   1926  H4' C      61      26.456  16.908  40.372  1.00  0.00
ATOM   1927  O4' C      61      26.869  17.631  38.582  1.00  0.00
ATOM   1928  C1' C      61      27.190  16.435  37.805  1.00  0.00
ATOM   1929  H1' C      61      26.352  15.903  37.354  1.00  0.00
ATOM   1930  N1  C      61      28.084  16.658  36.616  1.00  0.00
ATOM   1931  C6  C      61      28.938  17.785  36.627  1.00  0.00
ATOM   1932  H6  C      61      28.827  18.594  37.334  1.00  0.00
ATOM   1933  C5  C      61      29.825  18.062  35.636  1.00  0.00
ATOM   1934  H5  C      61      30.489  18.903  35.771  1.00  0.00
ATOM   1935  C4  C      61      29.951  17.113  34.546  1.00  0.00
ATOM   1936  N4  C      61      30.547  17.485  33.420  1.00  0.00
ATOM   1937  H41 C      61      30.479  16.902  32.598  1.00  0.00
ATOM   1938  H42 C      61      30.987  18.390  33.336  1.00  0.00
ATOM   1939  N3  C      61      29.058  16.088  34.453  1.00  0.00
ATOM   1940  C2  C      61      28.099  15.864  35.462  1.00  0.00
ATOM   1941  O2  C      61      27.299  14.919  35.286  1.00  0.00
ATOM   1942  C3' C      61      28.467  16.358  39.768  1.00  0.00
ATOM   1943  H3' C      61      29.336  16.872  39.357  1.00  0.00
ATOM   1944  C2' C      61      27.902  15.454  38.706  1.00  0.00
ATOM   1945  H2' C      61      28.687  14.901  38.191  1.00  0.00
ATOM   1946  O2' C      61      26.836  14.644  39.252  1.00  0.00
ATOM   1947 HO2' C      61      26.964  14.551  40.199  1.00  0.00
ATOM   1948  O3' C      61      28.811  15.650  40.954  1.00  0.00
ATOM   1949  P   U      62      30.208  15.035  40.958  1.00  0.00
ATOM   1950  OP1 U      62      30.297  14.179  42.240  1.00  0.00
ATOM   1951  OP2 U      62      31.126  16.214  40.822  1.00  0.00
ATOM   1952  O5' U      62      30.454  14.107  39.730  1.00  0.00
ATOM   1953  C5' U      62      29.844  12.753  39.711  1.00  0.00
ATOM   1954  H5' U      62      28.755  12.805  39.724  1.00  0.00
ATOM   1955 H5'' U      62      30.289  12.270  40.581  1.00  0.00
ATOM   1956  C4' U      62      30.416  12.100  38.490  1.00  0.00
ATOM   1957  H4' U      62      30.108  11.054  38.465  1.00  0.00
ATOM   1958  O4' U      62      29.877  12.725  37.306  1.00  0.00
ATOM   1959  C1' U      62      30.686  12.400  36.175  1.00  0.00
ATOM   1960  H1' U      62      30.302  11.921  35.275  1.00  0.00
ATOM   1961  N1  U      62      31.318  13.723  35.766  1.00  0.00
ATOM   1962  C6  U      62      31.475  14.866  36.610  1.00  0.00
ATOM   1963  H6  U      62      31.014  14.871  37.587  1.00  0.00
ATOM   1964  C5  U      62      32.342  15.871  36.238  1.00  0.00
ATOM   1965  H5  U      62      32.577  16.645  36.954  1.00  0.00
ATOM   1966  C4  U      62      33.047  15.849  34.915  1.00  0.00
ATOM   1967  O4  U      62      33.965  16.460  34.471  1.00  0.00
ATOM   1968  N3  U      62      32.646  14.802  34.172  1.00  0.00
ATOM   1969  H3  U      62      33.237  14.597  33.380  1.00  0.00
ATOM   1970  C2  U      62      31.895  13.667  34.461  1.00  0.00
ATOM   1971  O2  U      62      31.802  12.708  33.662  1.00  0.00
ATOM   1972  C3' U      62      31.930  12.076  38.225  1.00  0.00
ATOM   1973  H3' U      62      32.264  13.105  38.356  1.00  0.00
ATOM   1974  C2' U      62      31.865  11.725  36.757  1.00  0.00
ATOM   1975  H2' U      62      32.750  12.168  36.301  1.00  0.00
ATOM   1976  O2' U      62      31.699  10.318  36.512  1.00  0.00
ATOM   1977 HO2' U      62      32.541   9.856  36.518  1.00  0.00
ATOM   1978  O3' U      62      32.721  11.222  39.023  1.00  0.00
ATOM   1979  P   G      63      34.261  10.900  38.707  1.00  0.00
ATOM   1980  OP1 G      63      34.776  10.091  39.834  1.00  0.00
ATOM   1981  OP2 G      63      34.952  12.168  38.410  1.00  0.00
ATOM   1982  O5' G      63      34.277   9.938  37.326  1.00  0.00
ATOM   1983  C5' G      63      33.877   8.563  37.284  1.00  0.00
ATOM   1984  H5' G      63      32.923   8.285  37.731  1.00  0.00
ATOM   1985 H5'' G      63      34.633   8.063  37.889  1.00  0.00
ATOM   1986  C4' G      63      34.090   8.057  35.827  1.00  0.00
ATOM   1987  H4' G      63      33.547   7.122  35.692  1.00  0.00
ATOM   1988  O4' G      63      33.523   8.992  34.904  1.00  0.00
ATOM   1989  C1' G      63      34.334   8.924  33.685  1.00  0.00
ATOM   1990  H1' G      63      33.653   8.532  32.930  1.00  0.00
ATOM   1991  N9  G      63      34.909  10.303  33.381  1.00  0.00
ATOM   1992  C8  G      63      34.899  11.477  34.065  1.00  0.00
ATOM   1993  H8  G      63      34.534  11.534  35.080  1.00  0.00
ATOM   1994  N7  G      63      35.338  12.522  33.461  1.00  0.00
ATOM   1995  C5  G      63      35.635  11.986  32.218  1.00  0.00
ATOM   1996  C6  G      63      36.049  12.696  31.089  1.00  0.00
ATOM   1997  O6  G      63      36.421  13.874  30.969  1.00  0.00
ATOM   1998  N1  G      63      36.093  11.826  29.961  1.00  0.00
ATOM   1999  H1  G      63      36.268  12.250  29.061  1.00  0.00
ATOM   2000  C2  G      63      36.009  10.458  29.958  1.00  0.00
ATOM   2001  N2  G      63      36.396   9.827  28.941  1.00  0.00
ATOM   2002  H21 G      63      36.779  10.377  28.186  1.00  0.00
ATOM   2003  H22 G      63      36.598   8.854  29.119  1.00  0.00
ATOM   2004  N3  G      63      35.657   9.785  31.076  1.00  0.00
ATOM   2005  C4  G      63      35.338  10.631  32.123  1.00  0.00
ATOM   2006  C3' G      63      35.559   8.049  35.489  1.00  0.00
ATOM   2007  H3' G      63      35.946   9.040  35.723  1.00  0.00
ATOM   2008  C2' G      63      35.422   7.968  33.961  1.00  0.00
ATOM   2009  H2' G      63      36.349   8.217  33.444  1.00  0.00
ATOM   2010  O2' G      63      35.064   6.648  33.478  1.00  0.00
ATOM   2011 HO2' G      63      35.557   5.938  33.897  1.00  0.00
ATOM   2012  O3' G      63      36.307   7.012  36.064  1.00  0.00
ATOM   2013  P   A      64      37.771   7.277  36.653  1.00  0.00
ATOM   2014  OP1 A      64      38.122   6.047  37.379  1.00  0.00
ATOM   2015  OP2 A      64      37.895   8.616  37.363  1.00  0.00
ATOM   2016  O5' A      64      38.650   7.444  35.339  1.00  0.00
ATOM   2017  C5' A      64      38.850   6.285  34.544  1.00  0.00
ATOM   2018  H5' A      64      37.942   5.699  34.404  1.00  0.00
ATOM   2019 H5'' A      64      39.576   5.670  35.077  1.00  0.00
ATOM   2020  C4' A      64      39.333   6.647  33.118  1.00  0.00
ATOM   2021  H4' A      64      39.459   5.765  32.489  1.00  0.00
ATOM   2022  O4' A      64      38.393   7.517  32.529  1.00  0.00
ATOM   2023  C1' A      64      39.156   8.413  31.692  1.00  0.00
ATOM   2024  H1' A      64      38.824   8.214  30.673  1.00  0.00
ATOM   2025  N9  A      64      38.940   9.822  32.129  1.00  0.00
ATOM   2026  C8  A      64      38.658  10.258  33.367  1.00  0.00
ATOM   2027  H8  A      64      38.559   9.626  34.237  1.00  0.00
ATOM   2028  N7  A      64      38.693  11.515  33.509  1.00  0.00
ATOM   2029  C5  A      64      39.027  11.971  32.202  1.00  0.00
ATOM   2030  C6  A      64      39.224  13.238  31.600  1.00  0.00
ATOM   2031  N6  A      64      39.253  14.386  32.280  1.00  0.00
ATOM   2032  H61 A      64      39.521  15.201  31.748  1.00  0.00
ATOM   2033  H62 A      64      39.283  14.383  33.290  1.00  0.00
ATOM   2034  N1  A      64      39.488  13.362  30.245  1.00  0.00
ATOM   2035  C2  A      64      39.533  12.227  29.573  1.00  0.00
ATOM   2036  H2  A      64      39.772  12.339  28.526  1.00  0.00
ATOM   2037  N3  A      64      39.401  10.975  29.976  1.00  0.00
ATOM   2038  C4  A      64      39.113  10.908  31.330  1.00  0.00
ATOM   2039  C3' A      64      40.681   7.352  33.019  1.00  0.00
ATOM   2040  H3' A      64      40.654   8.067  33.842  1.00  0.00
ATOM   2041  C2' A      64      40.639   8.160  31.766  1.00  0.00
ATOM   2042  H2' A      64      41.149   9.123  31.746  1.00  0.00
ATOM   2043  O2' A      64      41.017   7.430  30.584  1.00  0.00
ATOM   2044 HO2' A      64      41.811   7.780  30.173  1.00  0.00
ATOM   2045  O3' A      64      41.822   6.484  33.140  1.00  0.00
ATOM   2046  P   U      65      43.198   7.027  33.592  1.00  0.00
ATOM   2047  OP1 U      65      44.086   5.871  34.037  1.00  0.00
ATOM   2048  OP2 U      65      42.930   8.188  34.575  1.00  0.00
ATOM   2049  O5' U      65      43.932   7.667  32.290  1.00  0.00
ATOM   2050  C5' U      65      44.294   6.825  31.235  1.00  0.00
ATOM   2051  H5' U      65      43.496   6.151  30.924  1.00  0.00
ATOM   2052 H5'' U      65      45.050   6.131  31.601  1.00  0.00
ATOM   2053  C4' U      65      44.619   7.601  29.996  1.00  0.00
ATOM   2054  H4' U      65      44.872   7.070  29.078  1.00  0.00
ATOM   2055  O4' U      65      43.574   8.478  29.501  1.00  0.00
ATOM   2056  C1' U      65      44.025   9.733  29.091  1.00  0.00
ATOM   2057  H1' U      65      43.730   9.994  28.075  1.00  0.00
ATOM   2058  N1  U      65      43.455  10.890  29.916  1.00  0.00
ATOM   2059  C6  U      65      43.275  10.824  31.258  1.00  0.00
ATOM   2060  H6  U      65      43.424   9.851  31.702  1.00  0.00
ATOM   2061  C5  U      65      42.789  11.907  31.947  1.00  0.00
ATOM   2062  H5  U      65      42.481  11.829  32.979  1.00  0.00
ATOM   2063  C4  U      65      42.572  13.187  31.302  1.00  0.00
ATOM   2064  O4  U      65      42.142  14.237  31.844  1.00  0.00
ATOM   2065  N3  U      65      42.882  13.227  29.974  1.00  0.00
ATOM   2066  H3  U      65      42.773  14.151  29.581  1.00  0.00
ATOM   2067  C2  U      65      43.265  12.107  29.228  1.00  0.00
ATOM   2068  O2  U      65      43.435  12.343  28.015  1.00  0.00
ATOM   2069  C3' U      65      45.797   8.533  30.292  1.00  0.00
ATOM   2070  H3' U      65      45.641   8.914  31.301  1.00  0.00
ATOM   2071  C2' U      65      45.590   9.641  29.225  1.00  0.00
ATOM   2072  H2' U      65      45.905  10.610  29.614  1.00  0.00
ATOM   2073  O2' U      65      46.279   9.202  28.055  1.00  0.00
ATOM   2074 HO2' U      65      47.214   9.417  28.044  1.00  0.00
ATOM   2075  O3' U      65      47.055   7.890  30.252  1.00  0.00
ATOM   2076  P   G      66      48.289   8.606  30.911  1.00  0.00
ATOM   2077  OP1 G      66      49.279   7.532  31.069  1.00  0.00
ATOM   2078  OP2 G      66      47.881   9.447  32.067  1.00  0.00
ATOM   2079  O5' G      66      48.786   9.584  29.775  1.00  0.00
ATOM   2080  C5' G      66      49.480   9.086  28.689  1.00  0.00
ATOM   2081  H5' G      66      49.085   8.138  28.321  1.00  0.00
ATOM   2082 H5'' G      66      50.506   8.934  29.023  1.00  0.00
ATOM   2083  C4' G      66      49.561  10.098  27.527  1.00  0.00
ATOM   2084  H4' G      66      50.049   9.557  26.717  1.00  0.00
ATOM   2085  O4' G      66      48.335  10.540  27.125  1.00  0.00
ATOM   2086  C1' G      66      48.399  11.969  26.844  1.00  0.00
ATOM   2087  H1' G      66      48.140  12.186  25.808  1.00  0.00
ATOM   2088  N9  G      66      47.538  12.703  27.789  1.00  0.00
ATOM   2089  C8  G      66      47.412  12.582  29.136  1.00  0.00
ATOM   2090  H8  G      66      47.871  11.787  29.707  1.00  0.00
ATOM   2091  N7  G      66      46.587  13.458  29.594  1.00  0.00
ATOM   2092  C5  G      66      46.167  14.297  28.548  1.00  0.00
ATOM   2093  C6  G      66      45.359  15.437  28.475  1.00  0.00
ATOM   2094  O6  G      66      44.863  16.079  29.368  1.00  0.00
ATOM   2095  N1  G      66      45.023  15.819  27.196  1.00  0.00
ATOM   2096  H1  G      66      44.614  16.741  27.137  1.00  0.00
ATOM   2097  C2  G      66      45.528  15.177  26.091  1.00  0.00
ATOM   2098  N2  G      66      44.903  15.530  24.994  1.00  0.00
ATOM   2099  H21 G      66      44.365  16.382  25.067  1.00  0.00
ATOM   2100  H22 G      66      44.927  14.978  24.149  1.00  0.00
ATOM   2101  N3  G      66      46.329  14.151  26.096  1.00  0.00
ATOM   2102  C4  G      66      46.702  13.736  27.377  1.00  0.00
ATOM   2103  C3' G      66      50.359  11.328  27.953  1.00  0.00
ATOM   2104  H3' G      66      49.980  11.673  28.915  1.00  0.00
ATOM   2105  C2' G      66      49.851  12.406  27.024  1.00  0.00
ATOM   2106  H2' G      66      49.939  13.347  27.567  1.00  0.00
ATOM   2107  O2' G      66      50.394  12.438  25.691  1.00  0.00
ATOM   2108 HO2' G      66      51.349  12.485  25.604  1.00  0.00
ATOM   2109  O3' G      66      51.760  11.059  27.930  1.00  0.00
ATOM   2110  P   U      67      52.885  12.199  28.321  1.00  0.00
ATOM   2111  OP1 U      67      54.138  11.479  28.647  1.00  0.00
ATOM   2112  OP2 U      67      52.286  13.136  29.310  1.00  0.00
ATOM   2113  O5' U      67      53.187  13.083  27.056  1.00  0.00
ATOM   2114  C5' U      67      53.869  12.640  25.921  1.00  0.00
ATOM   2115  H5' U      67      53.356  11.729  25.613  1.00  0.00
ATOM   2116 H5'' U      67      54.907  12.396  26.146  1.00  0.00
ATOM   2117  C4' U      67      54.000  13.598  24.692  1.00  0.00
ATOM   2118  H4' U      67      54.563  13.126  23.886  1.00  0.00
ATOM   2119  O4' U      67      52.757  13.963  24.145  1.00  0.00
ATOM   2120  C1' U      67      52.671  15.391  24.018  1.00  0.00
ATOM   2121  H1' U      67      52.531  15.761  23.003  1.00  0.00
ATOM   2122  N1  U      67      51.551  15.814  24.862  1.00  0.00
ATOM   2123  C6  U      67      51.426  15.794  26.281  1.00  0.00
ATOM   2124  H6  U      67      52.107  15.234  26.905  1.00  0.00
ATOM   2125  C5  U      67      50.312  16.234  26.961  1.00  0.00
ATOM   2126  H5  U      67      50.184  16.148  28.030  1.00  0.00
ATOM   2127  C4  U      67      49.225  16.709  26.188  1.00  0.00
ATOM   2128  O4  U      67      48.170  17.038  26.673  1.00  0.00
ATOM   2129  N3  U      67      49.393  16.731  24.866  1.00  0.00
ATOM   2130  H3  U      67      48.654  17.079  24.272  1.00  0.00
ATOM   2131  C2  U      67      50.503  16.390  24.134  1.00  0.00
ATOM   2132  O2  U      67      50.435  16.521  22.953  1.00  0.00
ATOM   2133  C3' U      67      54.699  14.839  25.278  1.00  0.00
ATOM   2134  H3' U      67      54.411  15.015  26.315  1.00  0.00
ATOM   2135  C2' U      67      54.066  15.936  24.380  1.00  0.00
ATOM   2136  H2' U      67      53.983  16.862  24.949  1.00  0.00
ATOM   2137  O2' U      67      54.817  16.223  23.243  1.00  0.00
ATOM   2138 HO2' U      67      55.600  16.707  23.516  1.00  0.00
ATOM   2139  O3' U      67      56.123  14.636  25.140  1.00  0.00
ATOM   2140  P   C      68      57.141  15.535  25.882  1.00  0.00
ATOM   2141  OP1 C      68      58.398  14.847  25.906  1.00  0.00
ATOM   2142  OP2 C      68      56.563  16.062  27.148  1.00  0.00
ATOM   2143  O5' C      68      57.154  16.696  24.842  1.00  0.00
ATOM   2144  C5' C      68      58.043  16.686  23.743  1.00  0.00
ATOM   2145  H5' C      68      57.728  15.888  23.070  1.00  0.00
ATOM   2146 H5'' C      68      59.025  16.448  24.152  1.00  0.00
ATOM   2147  C4' C      68      58.130  18.020  22.937  1.00  0.00
ATOM   2148  H4' C      68      58.999  17.882  22.293  1.00  0.00
ATOM   2149  O4' C      68      56.982  18.177  22.059  1.00  0.00
ATOM   2150  C1' C      68      56.485  19.486  21.970  1.00  0.00
ATOM   2151  H1' C      68      56.509  19.739  20.910  1.00  0.00
ATOM   2152  N1  C      68      55.071  19.528  22.397  1.00  0.00
ATOM   2153  C6  C      68      54.678  19.313  23.713  1.00  0.00
ATOM   2154  H6  C      68      55.380  19.063  24.495  1.00  0.00
ATOM   2155  C5  C      68      53.351  19.373  24.061  1.00  0.00
ATOM   2156  H5  C      68      53.114  19.264  25.109  1.00  0.00
ATOM   2157  C4  C      68      52.425  19.776  23.054  1.00  0.00
ATOM   2158  N4  C      68      51.227  20.124  23.391  1.00  0.00
ATOM   2159  H41 C      68      50.625  20.539  22.695  1.00  0.00
ATOM   2160  H42 C      68      51.045  20.135  24.385  1.00  0.00
ATOM   2161  N3  C      68      52.800  20.081  21.804  1.00  0.00
ATOM   2162  C2  C      68      54.102  19.947  21.490  1.00  0.00
ATOM   2163  O2  C      68      54.411  20.122  20.318  1.00  0.00
ATOM   2164  C3' C      68      58.270  19.305  23.695  1.00  0.00
ATOM   2165  H3' C      68      57.743  19.358  24.647  1.00  0.00
ATOM   2166  C2' C      68      57.510  20.280  22.816  1.00  0.00
ATOM   2167  H2' C      68      57.054  21.105  23.365  1.00  0.00
ATOM   2168  O2' C      68      58.464  20.763  21.830  1.00  0.00
ATOM   2169 HO2' C      68      59.316  20.651  22.257  1.00  0.00
ATOM   2170  O3' C      68      59.608  19.628  23.865  1.00  0.00
ATOM   2171  P   G      69      59.892  20.597  25.152  1.00  0.00
ATOM   2172  OP1 G      69      61.292  20.939  25.113  1.00  0.00
ATOM   2173  OP2 G      69      59.373  19.935  26.323  1.00  0.00
ATOM   2174  O5' G      69      58.958  21.859  24.963  1.00  0.00
ATOM   2175  C5' G      69      59.376  23.083  24.397  1.00  0.00
ATOM   2176  H5' G      69      59.702  22.863  23.381  1.00  0.00
ATOM   2177 H5'' G      69      60.231  23.459  24.959  1.00  0.00
ATOM   2178  C4' G      69      58.332  24.178  24.577  1.00  0.00
ATOM   2179  H4' G      69      58.573  24.997  23.899  1.00  0.00
ATOM   2180  O4' G      69      56.978  23.809  24.389  1.00  0.00
ATOM   2181  C1' G      69      56.130  24.682  25.100  1.00  0.00
ATOM   2182  H1' G      69      55.480  25.239  24.425  1.00  0.00
ATOM   2183  N9  G      69      55.236  23.801  25.861  1.00  0.00
ATOM   2184  C8  G      69      55.040  22.439  25.730  1.00  0.00
ATOM   2185  H8  G      69      55.783  21.753  25.352  1.00  0.00
ATOM   2186  N7  G      69      53.936  22.006  26.164  1.00  0.00
ATOM   2187  C5  G      69      53.206  23.167  26.522  1.00  0.00
ATOM   2188  C6  G      69      51.854  23.450  26.901  1.00  0.00
ATOM   2189  O6  G      69      50.890  22.655  27.014  1.00  0.00
ATOM   2190  N1  G      69      51.600  24.763  27.195  1.00  0.00
ATOM   2191  H1  G      69      50.635  24.927  27.443  1.00  0.00
ATOM   2192  C2  G      69      52.533  25.784  27.052  1.00  0.00
ATOM   2193  N2  G      69      52.296  27.036  27.310  1.00  0.00
ATOM   2194  H21 G      69      51.477  27.304  27.836  1.00  0.00
ATOM   2195  H22 G      69      53.057  27.672  27.115  1.00  0.00
ATOM   2196  N3  G      69      53.845  25.615  26.665  1.00  0.00
ATOM   2197  C4  G      69      54.060  24.261  26.411  1.00  0.00
ATOM   2198  C3' G      69      58.254  24.799  25.971  1.00  0.00
ATOM   2199  H3' G      69      58.154  24.037  26.743  1.00  0.00
ATOM   2200  C2' G      69      56.992  25.621  25.932  1.00  0.00
ATOM   2201  H2' G      69      56.679  25.703  26.973  1.00  0.00
ATOM   2202  O2' G      69      57.287  26.798  25.235  1.00  0.00
ATOM   2203 HO2' G      69      58.224  26.949  25.092  1.00  0.00
ATOM   2204  O3' G      69      59.402  25.550  26.230  1.00  0.00
ATOM   2205  P   U      70      60.166  25.489  27.609  1.00  0.00
ATOM   2206  OP1 U      70      61.280  26.468  27.543  1.00  0.00
ATOM   2207  OP2 U      70      60.449  24.131  28.096  1.00  0.00
ATOM   2208  O5' U      70      59.085  25.981  28.568  1.00  0.00
ATOM   2209  C5' U      70      58.749  27.288  28.536  1.00  0.00
ATOM   2210  H5' U      70      58.540  27.593  27.511  1.00  0.00
ATOM   2211 H5'' U      70      59.533  27.935  28.931  1.00  0.00
ATOM   2212  C4' U      70      57.496  27.589  29.394  1.00  0.00
ATOM   2213  H4' U      70      57.302  28.654  29.263  1.00  0.00
ATOM   2214  O4' U      70      56.355  26.898  28.978  1.00  0.00
ATOM   2215  C1' U      70      55.483  27.012  30.109  1.00  0.00
ATOM   2216  H1' U      70      54.881  27.893  29.884  1.00  0.00
ATOM   2217  N1  U      70      54.536  25.846  30.329  1.00  0.00
ATOM   2218  C6  U      70      55.036  24.621  30.068  1.00  0.00
ATOM   2219  H6  U      70      56.115  24.560  30.079  1.00  0.00
ATOM   2220  C5  U      70      54.225  23.580  29.925  1.00  0.00
ATOM   2221  H5  U      70      54.484  22.574  29.628  1.00  0.00
ATOM   2222  C4  U      70      52.767  23.814  30.046  1.00  0.00
ATOM   2223  O4  U      70      51.923  22.950  29.841  1.00  0.00
ATOM   2224  N3  U      70      52.357  25.055  30.471  1.00  0.00
ATOM   2225  H3  U      70      51.389  25.312  30.599  1.00  0.00
ATOM   2226  C2  U      70      53.238  26.102  30.650  1.00  0.00
ATOM   2227  O2  U      70      52.730  27.192  30.873  1.00  0.00
ATOM   2228  C3' U      70      57.824  27.217  30.842  1.00  0.00
ATOM   2229  H3' U      70      58.248  26.213  30.800  1.00  0.00
ATOM   2230  C2' U      70      56.345  27.241  31.420  1.00  0.00
ATOM   2231  H2' U      70      56.189  26.311  31.966  1.00  0.00
ATOM   2232  O2' U      70      56.016  28.427  32.115  1.00  0.00
ATOM   2233 HO2' U      70      56.790  28.574  32.663  1.00  0.00
ATOM   2234  O3' U      70      58.538  28.319  31.491  1.00  0.00
ATOM   2235  P   U      71      59.357  28.029  32.839  1.00  0.00
ATOM   2236  OP1 U      71      60.483  28.935  32.943  1.00  0.00
ATOM   2237  OP2 U      71      59.572  26.591  32.947  1.00  0.00
ATOM   2238  O5' U      71      58.304  28.420  33.920  1.00  0.00
ATOM   2239  C5' U      71      58.513  27.988  35.304  1.00  0.00
ATOM   2240  H5' U      71      59.579  28.058  35.521  1.00  0.00
ATOM   2241 H5'' U      71      58.293  26.921  35.291  1.00  0.00
ATOM   2242  C4' U      71      57.748  28.765  36.437  1.00  0.00
ATOM   2243  H4' U      71      57.618  28.133  37.315  1.00  0.00
ATOM   2244  O4' U      71      58.272  30.049  36.836  1.00  0.00
ATOM   2245  C1' U      71      57.478  31.048  36.304  1.00  0.00
ATOM   2246  H1' U      71      57.063  31.493  37.208  1.00  0.00
ATOM   2247  N1  U      71      58.216  32.023  35.567  1.00  0.00
ATOM   2248  C6  U      71      59.064  31.620  34.550  1.00  0.00
ATOM   2249  H6  U      71      59.279  30.577  34.367  1.00  0.00
ATOM   2250  C5  U      71      59.762  32.569  33.861  1.00  0.00
ATOM   2251  H5  U      71      60.474  32.327  33.086  1.00  0.00
ATOM   2252  C4  U      71      59.602  33.996  34.156  1.00  0.00
ATOM   2253  O4  U      71      60.292  34.852  33.664  1.00  0.00
ATOM   2254  N3  U      71      58.639  34.303  35.055  1.00  0.00
ATOM   2255  H3  U      71      58.689  35.272  35.334  1.00  0.00
ATOM   2256  C2  U      71      57.901  33.354  35.775  1.00  0.00
ATOM   2257  O2  U      71      56.936  33.711  36.467  1.00  0.00
ATOM   2258  C3' U      71      56.281  28.991  36.063  1.00  0.00
ATOM   2259  H3' U      71      55.944  28.333  35.263  1.00  0.00
ATOM   2260  C2' U      71      56.406  30.368  35.467  1.00  0.00
ATOM   2261  H2' U      71      56.842  30.239  34.477  1.00  0.00
ATOM   2262  O2' U      71      55.240  31.232  35.358  1.00  0.00
ATOM   2263 HO2' U      71      54.529  30.735  34.947  1.00  0.00
ATOM   2264  O3' U      71      55.528  28.919  37.275  1.00  0.00
ATOM   2265  P   U      72      54.827  27.591  37.887  1.00  0.00
ATOM   2266  OP1 U      72      54.437  26.738  36.763  1.00  0.00
ATOM   2267  OP2 U      72      53.848  27.928  38.923  1.00  0.00
ATOM   2268  O5' U      72      56.161  26.945  38.570  1.00  0.00
ATOM   2269  C5' U      72      56.564  27.610  39.811  1.00  0.00
ATOM   2270  H5' U      72      55.743  27.478  40.516  1.00  0.00
ATOM   2271 H5'' U      72      56.730  28.659  39.565  1.00  0.00
ATOM   2272  C4' U      72      57.796  27.041  40.398  1.00  0.00
ATOM   2273  H4' U      72      58.585  27.279  39.685  1.00  0.00
ATOM   2274  O4' U      72      58.107  27.564  41.673  1.00  0.00
ATOM   2275  C1' U      72      57.644  26.791  42.754  1.00  0.00
ATOM   2276  H1' U      72      58.587  26.461  43.189  1.00  0.00
ATOM   2277  N1  U      72      56.884  27.511  43.799  1.00  0.00
ATOM   2278  C6  U      72      56.303  28.659  43.494  1.00  0.00
ATOM   2279  H6  U      72      56.490  29.161  42.557  1.00  0.00
ATOM   2280  C5  U      72      55.439  29.192  44.373  1.00  0.00
ATOM   2281  H5  U      72      54.958  30.148  44.228  1.00  0.00
ATOM   2282  C4  U      72      55.145  28.572  45.634  1.00  0.00
ATOM   2283  O4  U      72      54.461  29.039  46.518  1.00  0.00
ATOM   2284  N3  U      72      55.877  27.453  45.919  1.00  0.00
ATOM   2285  H3  U      72      55.775  27.014  46.822  1.00  0.00
ATOM   2286  C2  U      72      56.661  26.825  45.030  1.00  0.00
ATOM   2287  O2  U      72      57.284  25.784  45.287  1.00  0.00
ATOM   2288  C3' U      72      57.735  25.564  40.766  1.00  0.00
ATOM   2289  H3' U      72      57.137  25.021  40.034  1.00  0.00
ATOM   2290  C2' U      72      56.997  25.581  42.150  1.00  0.00
ATOM   2291  H2' U      72      55.973  25.884  41.928  1.00  0.00
ATOM   2292  O2' U      72      56.898  24.374  42.942  1.00  0.00
ATOM   2293 HO2' U      72      57.766  23.969  42.875  1.00  0.00
ATOM   2294  O3' U      72      58.988  24.925  40.957  1.00  0.00
ATOM   2295  P   U      73      59.985  24.543  39.791  1.00  0.00
ATOM   2296  OP1 U      73      59.106  24.106  38.721  1.00  0.00
ATOM   2297  OP2 U      73      61.061  23.702  40.232  1.00  0.00
ATOM   2298  O5' U      73      60.628  25.961  39.337  1.00  0.00
ATOM   2299  C5' U      73      61.403  26.703  40.161  1.00  0.00
ATOM   2300  H5' U      73      62.312  26.128  40.338  1.00  0.00
ATOM   2301 H5'' U      73      60.996  26.839  41.162  1.00  0.00
ATOM   2302  C4' U      73      61.840  27.977  39.436  1.00  0.00
ATOM   2303  H4' U      73      62.305  27.625  38.514  1.00  0.00
ATOM   2304  O4' U      73      60.659  28.768  39.054  1.00  0.00
ATOM   2305  C1' U      73      61.098  30.097  38.765  1.00  0.00
ATOM   2306  H1' U      73      61.099  30.277  37.690  1.00  0.00
ATOM   2307  N1  U      73      60.169  31.047  39.393  1.00  0.00
ATOM   2308  C6  U      73      59.503  30.588  40.577  1.00  0.00
ATOM   2309  H6  U      73      59.898  29.736  41.111  1.00  0.00
ATOM   2310  C5  U      73      58.376  31.217  41.008  1.00  0.00
ATOM   2311  H5  U      73      57.826  30.835  41.855  1.00  0.00
ATOM   2312  C4  U      73      57.815  32.395  40.301  1.00  0.00
ATOM   2313  O4  U      73      56.835  33.003  40.568  1.00  0.00
ATOM   2314  N3  U      73      58.633  32.852  39.263  1.00  0.00
ATOM   2315  H3  U      73      58.188  33.571  38.709  1.00  0.00
ATOM   2316  C2  U      73      59.703  32.175  38.737  1.00  0.00
ATOM   2317  O2  U      73      60.263  32.744  37.748  1.00  0.00
ATOM   2318  C3' U      73      62.734  29.004  40.119  1.00  0.00
ATOM   2319  H3' U      73      62.171  29.257  41.017  1.00  0.00
ATOM   2320  C2' U      73      62.573  30.193  39.166  1.00  0.00
ATOM   2321  H2' U      73      62.784  31.151  39.642  1.00  0.00
ATOM   2322  O2' U      73      63.319  30.030  38.034  1.00  0.00
ATOM   2323 HO2' U      73      64.059  29.448  38.223  1.00  0.00
ATOM   2324  O3' U      73      64.085  28.549  40.447  1.00  0.00
ATOM   2325  P   U      74      64.928  29.428  41.374  1.00  0.00
ATOM   2326  OP1 U      74      66.222  28.766  41.515  1.00  0.00
ATOM   2327  OP2 U      74      64.082  29.680  42.574  1.00  0.00
ATOM   2328  O5' U      74      65.174  30.834  40.784  1.00  0.00
ATOM   2329  C5' U      74      66.000  31.113  39.675  1.00  0.00
ATOM   2330  H5' U      74      65.682  30.423  38.894  1.00  0.00
ATOM   2331 H5'' U      74      67.058  31.063  39.935  1.00  0.00
ATOM   2332  C4' U      74      65.845  32.483  39.170  1.00  0.00
ATOM   2333  H4' U      74      66.582  32.613  38.377  1.00  0.00
ATOM   2334  O4' U      74      64.538  32.612  38.558  1.00  0.00
ATOM   2335  C1' U      74      64.287  33.990  38.439  1.00  0.00
ATOM   2336  H1' U      74      64.392  34.253  37.386  1.00  0.00
ATOM   2337  N1  U      74      62.903  34.303  38.913  1.00  0.00
ATOM   2338  C6  U      74      62.524  33.946  40.209  1.00  0.00
ATOM   2339  H6  U      74      63.195  33.333  40.793  1.00  0.00
ATOM   2340  C5  U      74      61.295  34.321  40.658  1.00  0.00
ATOM   2341  H5  U      74      61.004  34.008  41.650  1.00  0.00
ATOM   2342  C4  U      74      60.487  35.257  39.965  1.00  0.00
ATOM   2343  O4  U      74      59.456  35.721  40.406  1.00  0.00
ATOM   2344  N3  U      74      60.875  35.484  38.678  1.00  0.00
ATOM   2345  H3  U      74      60.245  35.973  38.058  1.00  0.00
ATOM   2346  C2  U      74      62.040  35.057  38.112  1.00  0.00
ATOM   2347  O2  U      74      62.282  35.208  36.912  1.00  0.00
ATOM   2348  C3' U      74      65.961  33.690  40.090  1.00  0.00
ATOM   2349  H3' U      74      65.352  33.561  40.985  1.00  0.00
ATOM   2350  C2' U      74      65.351  34.792  39.213  1.00  0.00
ATOM   2351  H2' U      74      64.744  35.497  39.781  1.00  0.00
ATOM   2352  O2' U      74      66.156  35.409  38.290  1.00  0.00
ATOM   2353 HO2' U      74      66.818  35.933  38.747  1.00  0.00
ATOM   2354  O3' U      74      67.277  34.057  40.507  1.00  0.00
ATOM   2355  P   A      75      67.750  35.117  41.633  1.00  0.00
ATOM   2356  OP1 A      75      69.142  34.742  41.949  1.00  0.00
ATOM   2357  OP2 A      75      66.695  35.191  42.682  1.00  0.00
ATOM   2358  O5' A      75      67.804  36.578  40.965  1.00  0.00
ATOM   2359  C5' A      75      68.914  37.114  40.408  1.00  0.00
ATOM   2360  H5' A      75      69.134  36.743  39.407  1.00  0.00
ATOM   2361 H5'' A      75      69.772  36.934  41.056  1.00  0.00
ATOM   2362  C4' A      75      68.721  38.646  40.305  1.00  0.00
ATOM   2363  H4' A      75      69.719  39.082  40.329  1.00  0.00
ATOM   2364  O4' A      75      68.023  39.142  39.170  1.00  0.00
ATOM   2365  C1' A      75      67.344  40.330  39.510  1.00  0.00
ATOM   2366  H1' A      75      67.671  41.128  38.843  1.00  0.00
ATOM   2367  N9  A      75      65.864  40.110  39.427  1.00  0.00
ATOM   2368  C8  A      75      65.147  38.981  39.098  1.00  0.00
ATOM   2369  H8  A      75      65.515  38.034  38.730  1.00  0.00
ATOM   2370  N7  A      75      63.825  39.176  39.193  1.00  0.00
ATOM   2371  C5  A      75      63.710  40.518  39.601  1.00  0.00
ATOM   2372  C6  A      75      62.605  41.357  39.921  1.00  0.00
ATOM   2373  N6  A      75      61.399  40.885  39.981  1.00  0.00
ATOM   2374  H61 A      75      60.674  41.514  40.295  1.00  0.00
ATOM   2375  H62 A      75      61.188  39.936  39.705  1.00  0.00
ATOM   2376  N1  A      75      62.756  42.600  40.283  1.00  0.00
ATOM   2377  C2  A      75      63.982  43.067  40.255  1.00  0.00
ATOM   2378  H2  A      75      64.064  44.112  40.515  1.00  0.00
ATOM   2379  N3  A      75      65.159  42.409  40.078  1.00  0.00
ATOM   2380  C4  A      75      64.901  41.076  39.780  1.00  0.00
ATOM   2381  C3' A      75      68.161  39.425  41.494  1.00  0.00
ATOM   2382  H3' A      75      67.232  39.012  41.887  1.00  0.00
ATOM   2383  C2' A      75      67.839  40.777  40.863  1.00  0.00
ATOM   2384  H2' A      75      67.046  41.265  41.430  1.00  0.00
ATOM   2385  O2' A      75      68.902  41.677  40.734  1.00  0.00
ATOM   2386 HO2' A      75      69.381  41.475  41.541  1.00  0.00
ATOM   2387  O3' A      75      69.111  39.350  42.536  1.00  0.00
ATOM   2388  P   G      76      68.897  40.056  43.949  1.00  0.00
ATOM   2389  OP1 G      76      69.855  39.480  44.877  1.00  0.00
ATOM   2390  OP2 G      76      67.459  39.938  44.271  1.00  0.00
ATOM   2391  O5' G      76      69.308  41.603  43.643  1.00  0.00
ATOM   2392  C5' G      76      70.635  42.117  43.899  1.00  0.00
ATOM   2393  H5' G      76      70.820  42.192  44.970  1.00  0.00
ATOM   2394 H5'' G      76      70.789  43.125  43.513  1.00  0.00
ATOM   2395  C4' G      76      71.807  41.237  43.179  1.00  0.00
ATOM   2396  H4' G      76      71.873  40.199  43.504  1.00  0.00
ATOM   2397  O4' G      76      71.431  41.194  41.775  1.00  0.00
ATOM   2398  C1' G      76      72.529  41.393  40.969  1.00  0.00
ATOM   2399  H1' G      76      72.629  40.717  40.120  1.00  0.00
ATOM   2400  N9  G      76      72.534  42.697  40.295  1.00  0.00
ATOM   2401  C8  G      76      71.788  43.830  40.568  1.00  0.00
ATOM   2402  H8  G      76      70.994  43.807  41.300  1.00  0.00
ATOM   2403  N7  G      76      71.975  44.853  39.816  1.00  0.00
ATOM   2404  C5  G      76      72.924  44.331  38.856  1.00  0.00
ATOM   2405  C6  G      76      73.612  44.957  37.754  1.00  0.00
ATOM   2406  O6  G      76      73.586  46.102  37.373  1.00  0.00
ATOM   2407  N1  G      76      74.470  44.148  37.094  1.00  0.00
ATOM   2408  H1  G      76      74.786  44.503  36.203  1.00  0.00
ATOM   2409  C2  G      76      74.717  42.856  37.415  1.00  0.00
ATOM   2410  N2  G      76      75.735  42.274  36.869  1.00  0.00
ATOM   2411  H21 G      76      76.279  42.877  36.267  1.00  0.00
ATOM   2412  H22 G      76      75.898  41.277  36.866  1.00  0.00
ATOM   2413  N3  G      76      74.088  42.224  38.445  1.00  0.00
ATOM   2414  C4  G      76      73.208  43.000  39.159  1.00  0.00
ATOM   2415  C3' G      76      73.225  41.817  43.260  1.00  0.00
ATOM   2416  H3' G      76      73.264  42.906  43.228  1.00  0.00
ATOM   2417  C2' G      76      73.838  41.316  41.900  1.00  0.00
ATOM   2418  H2' G      76      74.591  42.010  41.526  1.00  0.00
ATOM   2419  O2' G      76      74.262  39.956  41.849  1.00  0.00
ATOM   2420 HO2' G      76      75.213  39.984  41.716  1.00  0.00
ATOM   2421  O3' G      76      73.965  41.204  44.314  1.00  0.00
ATOM   2422  P   G      77      75.225  42.023  44.835  1.00  0.00
ATOM   2423  OP1 G      77      75.911  41.265  45.873  1.00  0.00
ATOM   2424  OP2 G      77      74.810  43.386  45.195  1.00  0.00
ATOM   2425  O5' G      77      76.194  42.197  43.609  1.00  0.00
ATOM   2426  C5' G      77      77.113  41.166  43.356  1.00  0.00
ATOM   2427  H5' G      77      76.637  40.187  43.404  1.00  0.00
ATOM   2428 H5'' G      77      77.817  41.073  44.183  1.00  0.00
ATOM   2429  C4' G      77      77.868  41.292  42.060  1.00  0.00
ATOM   2430  H4' G      77      78.236  40.280  41.895  1.00  0.00
ATOM   2431  O4' G      77      77.115  41.410  40.846  1.00  0.00
ATOM   2432  C1' G      77      77.920  42.172  39.963  1.00  0.00
ATOM   2433  H1' G      77      77.913  41.704  38.979  1.00  0.00
ATOM   2434  N9  G      77      77.336  43.500  39.645  1.00  0.00
ATOM   2435  C8  G      77      76.455  44.275  40.365  1.00  0.00
ATOM   2436  H8  G      77      76.044  43.800  41.244  1.00  0.00
ATOM   2437  N7  G      77      76.120  45.365  39.770  1.00  0.00
ATOM   2438  C5  G      77      77.015  45.448  38.681  1.00  0.00
ATOM   2439  C6  G      77      77.263  46.502  37.815  1.00  0.00
ATOM   2440  O6  G      77      76.689  47.576  37.785  1.00  0.00
ATOM   2441  N1  G      77      78.169  46.199  36.836  1.00  0.00
ATOM   2442  H1  G      77      78.388  46.905  36.148  1.00  0.00
ATOM   2443  C2  G      77      78.831  44.935  36.752  1.00  0.00
ATOM   2444  N2  G      77      79.827  44.806  35.885  1.00  0.00
ATOM   2445  H21 G      77      80.345  43.942  35.953  1.00  0.00
ATOM   2446  H22 G      77      80.038  45.594  35.289  1.00  0.00
ATOM   2447  N3  G      77      78.668  43.979  37.621  1.00  0.00
ATOM   2448  C4  G      77      77.729  44.301  38.579  1.00  0.00
ATOM   2449  C3' G      77      79.035  42.282  41.977  1.00  0.00
ATOM   2450  H3' G      77      78.775  43.285  42.313  1.00  0.00
ATOM   2451  C2' G      77      79.301  42.193  40.420  1.00  0.00
ATOM   2452  H2' G      77      79.856  43.066  40.076  1.00  0.00
ATOM   2453  O2' G      77      79.887  40.929  39.975  1.00  0.00
ATOM   2454 HO2' G      77      80.309  40.502  40.724  1.00  0.00
ATOM   2455  O3' G      77      80.136  41.692  42.611  1.00  0.00
ATOM   2456  P   G      78      81.312  42.617  43.136  1.00  0.00
ATOM   2457  OP1 G      78      82.198  41.784  43.997  1.00  0.00
ATOM   2458  OP2 G      78      80.747  43.803  43.851  1.00  0.00
ATOM   2459  O5' G      78      81.962  43.091  41.810  1.00  0.00
ATOM   2460  C5' G      78      82.809  42.279  41.072  1.00  0.00
ATOM   2461  H5' G      78      82.211  41.421  40.765  1.00  0.00
ATOM   2462 H5'' G      78      83.595  41.933  41.744  1.00  0.00
ATOM   2463  C4' G      78      83.385  43.004  39.825  1.00  0.00
ATOM   2464  H4' G      78      84.009  42.348  39.218  1.00  0.00
ATOM   2465  O4' G      78      82.275  43.415  39.022  1.00  0.00
ATOM   2466  C1' G      78      82.645  44.637  38.431  1.00  0.00
ATOM   2467  H1' G      78      82.521  44.636  37.348  1.00  0.00
ATOM   2468  N9  G      78      81.738  45.728  38.869  1.00  0.00
ATOM   2469  C8  G      78      80.845  45.779  39.936  1.00  0.00
ATOM   2470  H8  G      78      80.854  44.951  40.629  1.00  0.00
ATOM   2471  N7  G      78      80.095  46.851  39.953  1.00  0.00
ATOM   2472  C5  G      78      80.435  47.546  38.853  1.00  0.00
ATOM   2473  C6  G      78      79.946  48.792  38.325  1.00  0.00
ATOM   2474  O6  G      78      78.988  49.480  38.756  1.00  0.00
ATOM   2475  N1  G      78      80.542  49.211  37.129  1.00  0.00
ATOM   2476  H1  G      78      80.298  50.101  36.718  1.00  0.00
ATOM   2477  C2  G      78      81.598  48.529  36.621  1.00  0.00
ATOM   2478  N2  G      78      82.149  48.952  35.475  1.00  0.00
ATOM   2479  H21 G      78      82.942  48.408  35.166  1.00  0.00
ATOM   2480  H22 G      78      82.151  49.944  35.285  1.00  0.00
ATOM   2481  N3  G      78      82.038  47.367  37.045  1.00  0.00
ATOM   2482  C4  G      78      81.492  46.901  38.173  1.00  0.00
ATOM   2483  C3' G      78      84.143  44.206  40.156  1.00  0.00
ATOM   2484  H3' G      78      83.391  44.742  40.736  1.00  0.00
ATOM   2485  C2' G      78      84.087  44.891  38.794  1.00  0.00
ATOM   2486  H2' G      78      84.297  45.956  38.895  1.00  0.00
ATOM   2487  O2' G      78      84.841  44.219  37.829  1.00  0.00
ATOM   2488 HO2' G      78      84.906  44.766  37.043  1.00  0.00
ATOM   2489  O3' G      78      85.439  44.058  40.741  1.00  0.00
ATOM   2490  P   C      79      86.194  45.307  41.478  1.00  0.00
ATOM   2491  OP1 C      79      87.471  44.742  42.072  1.00  0.00
ATOM   2492  OP2 C      79      85.213  45.877  42.384  1.00  0.00
ATOM   2493  O5' C      79      86.546  46.383  40.393  1.00  0.00
ATOM   2494  C5' C      79      87.525  46.123  39.369  1.00  0.00
ATOM   2495  H5' C      79      87.154  45.183  38.962  1.00  0.00
ATOM   2496 H5'' C      79      88.489  46.018  39.867  1.00  0.00
ATOM   2497  C4' C      79      87.454  47.281  38.333  1.00  0.00
ATOM   2498  H4' C      79      88.108  46.982  37.514  1.00  0.00
ATOM   2499  O4' C      79      86.180  47.534  37.825  1.00  0.00
ATOM   2500  C1' C      79      85.942  48.980  37.668  1.00  0.00
ATOM   2501  H1' C      79      85.695  49.224  36.635  1.00  0.00
ATOM   2502  N1  C      79      84.770  49.342  38.504  1.00  0.00
ATOM   2503  C6  C      79      84.212  48.653  39.541  1.00  0.00
ATOM   2504  H6  C      79      84.740  47.810  39.963  1.00  0.00
ATOM   2505  C5  C      79      83.071  49.036  40.179  1.00  0.00
ATOM   2506  H5  C      79      82.808  48.462  41.055  1.00  0.00
ATOM   2507  C4  C      79      82.461  50.245  39.788  1.00  0.00
ATOM   2508  N4  C      79      81.374  50.630  40.375  1.00  0.00
ATOM   2509  H41 C      79      80.820  50.008  40.948  1.00  0.00
ATOM   2510  H42 C      79      80.871  51.450  40.066  1.00  0.00
ATOM   2511  N3  C      79      82.950  50.897  38.684  1.00  0.00
ATOM   2512  C2  C      79      84.016  50.429  38.018  1.00  0.00
ATOM   2513  O2  C      79      84.417  50.995  36.997  1.00  0.00
ATOM   2514  C3' C      79      87.897  48.609  38.950  1.00  0.00
ATOM   2515  H3' C      79      87.304  48.866  39.828  1.00  0.00
ATOM   2516  C2' C      79      87.273  49.570  37.956  1.00  0.00
ATOM   2517  H2' C      79      87.075  50.582  38.310  1.00  0.00
ATOM   2518  O2' C      79      88.011  49.578  36.739  1.00  0.00
ATOM   2519 HO2' C      79      88.929  49.436  36.982  1.00  0.00
ATOM   2520  O3' C      79      89.299  48.660  38.999  1.00  0.00
ATOM   2521  P   A      80      90.008  49.642  40.060  1.00  0.00
ATOM   2522  OP1 A      80      91.427  49.552  39.901  1.00  0.00
ATOM   2523  OP2 A      80      89.466  49.341  41.376  1.00  0.00
ATOM   2524  O5' A      80      89.611  51.144  39.678  1.00  0.00
ATOM   2525  C5' A      80      90.274  51.807  38.601  1.00  0.00
ATOM   2526  H5' A      80      90.210  51.206  37.695  1.00  0.00
ATOM   2527 H5'' A      80      91.294  52.053  38.899  1.00  0.00
ATOM   2528  C4' A      80      89.636  53.215  38.430  1.00  0.00
ATOM   2529  H4' A      80      90.120  53.742  37.608  1.00  0.00
ATOM   2530  O4' A      80      88.248  53.171  38.102  1.00  0.00
ATOM   2531  C1' A      80      87.510  54.278  38.650  1.00  0.00
ATOM   2532  H1' A      80      86.992  54.767  37.826  1.00  0.00
ATOM   2533  N9  A      80      86.486  53.820  39.604  1.00  0.00
ATOM   2534  C8  A      80      86.439  52.665  40.375  1.00  0.00
ATOM   2535  H8  A      80      87.339  52.098  40.559  1.00  0.00
ATOM   2536  N7  A      80      85.305  52.523  41.050  1.00  0.00
ATOM   2537  C5  A      80      84.554  53.691  40.602  1.00  0.00
ATOM   2538  C6  A      80      83.202  54.106  40.775  1.00  0.00
ATOM   2539  N6  A      80      82.355  53.554  41.548  1.00  0.00
ATOM   2540  H61 A      80      82.568  52.748  42.120  1.00  0.00
ATOM   2541  H62 A      80      81.399  53.866  41.458  1.00  0.00
ATOM   2542  N1  A      80      82.741  55.262  40.331  1.00  0.00
ATOM   2543  C2  A      80      83.504  55.924  39.547  1.00  0.00
ATOM   2544  H2  A      80      83.114  56.872  39.207  1.00  0.00
ATOM   2545  N3  A      80      84.779  55.544  39.185  1.00  0.00
ATOM   2546  C4  A      80      85.248  54.490  39.812  1.00  0.00
ATOM   2547  C3' A      80      89.714  54.199  39.603  1.00  0.00
ATOM   2548  H3' A      80      89.377  53.652  40.483  1.00  0.00
ATOM   2549  C2' A      80      88.607  55.207  39.282  1.00  0.00
ATOM   2550  H2' A      80      88.186  55.659  40.181  1.00  0.00
ATOM   2551  O2' A      80      88.962  56.244  38.260  1.00  0.00
ATOM   2552 HO2' A      80      89.450  56.927  38.726  1.00  0.00
ATOM   2553  O3' A      80      90.992  54.872  39.865  1.00  0.00
ATOM   2554  P   U      81      91.346  55.171  41.442  1.00  0.00
ATOM   2555  OP1 U      81      92.747  55.678  41.550  1.00  0.00
ATOM   2556  OP2 U      81      90.925  54.055  42.304  1.00  0.00
ATOM   2557  O5' U      81      90.405  56.423  41.768  1.00  0.00
ATOM   2558  C5' U      81      90.705  57.644  41.059  1.00  0.00
ATOM   2559  H5' U      81      90.800  57.506  39.981  1.00  0.00
ATOM   2560 H5'' U      81      91.618  58.068  41.476  1.00  0.00
ATOM   2561  C4' U      81      89.715  58.781  41.279  1.00  0.00
ATOM   2562  H4' U      81      90.096  59.615  40.690  1.00  0.00
ATOM   2563  O4' U      81      88.446  58.466  40.681  1.00  0.00
ATOM   2564  C1' U      81      87.459  59.050  41.570  1.00  0.00
ATOM   2565  H1' U      81      86.889  59.789  41.007  1.00  0.00
ATOM   2566  N1  U      81      86.567  58.017  42.172  1.00  0.00
ATOM   2567  C6  U      81      87.088  56.854  42.718  1.00  0.00
ATOM   2568  H6  U      81      88.148  56.656  42.790  1.00  0.00
ATOM   2569  C5  U      81      86.258  55.873  43.148  1.00  0.00
ATOM   2570  H5  U      81      86.700  54.958  43.516  1.00  0.00
ATOM   2571  C4  U      81      84.784  56.121  43.195  1.00  0.00
ATOM   2572  O4  U      81      83.934  55.342  43.679  1.00  0.00
ATOM   2573  N3  U      81      84.356  57.310  42.720  1.00  0.00
ATOM   2574  H3  U      81      83.381  57.559  42.807  1.00  0.00
ATOM   2575  C2  U      81      85.200  58.258  42.189  1.00  0.00
ATOM   2576  O2  U      81      84.665  59.265  41.693  1.00  0.00
ATOM   2577  C3' U      81      89.467  59.147  42.735  1.00  0.00
ATOM   2578  H3' U      81      89.477  58.223  43.312  1.00  0.00
ATOM   2579  C2' U      81      88.081  59.723  42.713  1.00  0.00
ATOM   2580  H2' U      81      87.598  59.408  43.638  1.00  0.00
ATOM   2581  O2' U      81      88.025  61.199  42.553  1.00  0.00
ATOM   2582 HO2' U      81      88.942  61.476  42.600  1.00  0.00
ATOM   2583  O3' U      81      90.348  60.154  43.212  1.00  0.00
ATOM   2584  P   U      82      90.834  60.190  44.797  1.00  0.00
ATOM   2585  OP1 U      82      91.864  61.271  44.902  1.00  0.00
ATOM   2586  OP2 U      82      91.235  58.811  45.075  1.00  0.00
ATOM   2587  O5' U      82      89.589  60.518  45.698  1.00  0.00
ATOM   2588  C5' U      82      89.158  61.928  45.694  1.00  0.00
ATOM   2589  H5' U      82      89.117  62.363  44.695  1.00  0.00
ATOM   2590 H5'' U      82      89.857  62.634  46.142  1.00  0.00
ATOM   2591  C4' U      82      87.711  62.074  46.265  1.00  0.00
ATOM   2592  H4' U      82      87.470  63.126  46.422  1.00  0.00
ATOM   2593  O4' U      82      86.796  61.384  45.467  1.00  0.00
ATOM   2594  C1' U      82      85.704  61.034  46.329  1.00  0.00
ATOM   2595  H1' U      82      84.755  61.509  46.082  1.00  0.00
ATOM   2596  N1  U      82      85.363  59.579  46.310  1.00  0.00
ATOM   2597  C6  U      82      86.397  58.625  46.095  1.00  0.00
ATOM   2598  H6  U      82      87.379  59.020  45.880  1.00  0.00
ATOM   2599  C5  U      82      86.130  57.345  46.279  1.00  0.00
ATOM   2600  H5  U      82      86.915  56.604  46.238  1.00  0.00
ATOM   2601  C4  U      82      84.827  56.853  46.482  1.00  0.00
ATOM   2602  O4  U      82      84.484  55.678  46.541  1.00  0.00
ATOM   2603  N3  U      82      83.854  57.788  46.601  1.00  0.00
ATOM   2604  H3  U      82      82.995  57.450  47.010  1.00  0.00
ATOM   2605  C2  U      82      84.066  59.162  46.551  1.00  0.00
ATOM   2606  O2  U      82      83.114  59.838  46.834  1.00  0.00
ATOM   2607  C3' U      82      87.594  61.516  47.661  1.00  0.00
ATOM   2608  H3' U      82      87.838  60.457  47.572  1.00  0.00
ATOM   2609  C2' U      82      86.072  61.510  47.712  1.00  0.00
ATOM   2610  H2' U      82      85.790  60.750  48.440  1.00  0.00
ATOM   2611  O2' U      82      85.455  62.792  47.977  1.00  0.00
ATOM   2612 HO2' U      82      85.319  62.869  48.925  1.00  0.00
ATOM   2613  O3' U      82      88.404  62.060  48.605  1.00  0.00
ATOM   2614  P   U      83      88.851  61.232  49.888  1.00  0.00
ATOM   2615  OP1 U      83      89.573  62.061  50.858  1.00  0.00
ATOM   2616  OP2 U      83      89.380  59.937  49.489  1.00  0.00
ATOM   2617  O5' U      83      87.435  60.907  50.570  1.00  0.00
ATOM   2618  C5' U      83      86.689  61.964  51.096  1.00  0.00
ATOM   2619  H5' U      83      86.331  62.700  50.376  1.00  0.00
ATOM   2620 H5'' U      83      87.254  62.478  51.874  1.00  0.00
ATOM   2621  C4' U      83      85.327  61.409  51.608  1.00  0.00
ATOM   2622  H4' U      83      84.787  62.223  52.092  1.00  0.00
ATOM   2623  O4' U      83      84.534  60.786  50.522  1.00  0.00
ATOM   2624  C1' U      83      83.668  59.827  51.153  1.00  0.00
ATOM   2625  H1' U      83      82.604  60.059  51.104  1.00  0.00
ATOM   2626  N1  U      83      83.891  58.487  50.655  1.00  0.00
ATOM   2627  C6  U      83      85.169  58.022  50.269  1.00  0.00
ATOM   2628  H6  U      83      85.954  58.758  50.178  1.00  0.00
ATOM   2629  C5  U      83      85.314  56.765  49.865  1.00  0.00
ATOM   2630  H5  U      83      86.280  56.454  49.495  1.00  0.00
ATOM   2631  C4  U      83      84.293  55.812  49.953  1.00  0.00
ATOM   2632  O4  U      83      84.491  54.625  49.770  1.00  0.00
ATOM   2633  N3  U      83      83.124  56.272  50.462  1.00  0.00
ATOM   2634  H3  U      83      82.433  55.560  50.649  1.00  0.00
ATOM   2635  C2  U      83      82.843  57.528  50.875  1.00  0.00
ATOM   2636  O2  U      83      81.767  57.773  51.413  1.00  0.00
ATOM   2637  C3' U      83      85.552  60.343  52.644  1.00  0.00
ATOM   2638  H3' U      83      86.196  59.517  52.340  1.00  0.00
ATOM   2639  C2' U      83      84.087  59.821  52.626  1.00  0.00
ATOM   2640  H2' U      83      83.996  58.877  53.163  1.00  0.00
ATOM   2641  O2' U      83      83.092  60.740  53.087  1.00  0.00
ATOM   2642 HO2' U      83      83.342  60.919  53.996  1.00  0.00
ATOM   2643  O3' U      83      86.003  60.711  53.959  1.00  0.00
ATOM   2644  P   G      84      86.735  59.633  54.944  1.00  0.00
ATOM   2645  OP1 G      84      87.593  60.385  55.914  1.00  0.00
ATOM   2646  OP2 G      84      87.393  58.624  54.095  1.00  0.00
ATOM   2647  O5' G      84      85.515  58.932  55.662  1.00  0.00
ATOM   2648  C5' G      84      84.673  59.586  56.614  1.00  0.00
ATOM   2649  H5' G      84      84.243  60.495  56.195  1.00  0.00
ATOM   2650 H5'' G      84      85.322  59.720  57.480  1.00  0.00
ATOM   2651  C4' G      84      83.422  58.608  56.854  1.00  0.00
ATOM   2652  H4' G      84      82.783  59.052  57.618  1.00  0.00
ATOM   2653  O4' G      84      82.627  58.316  55.651  1.00  0.00
ATOM   2654  C1' G      84      81.900  57.141  55.828  1.00  0.00
ATOM   2655  H1' G      84      80.825  57.319  55.866  1.00  0.00
ATOM   2656  N9  G      84      82.299  56.073  54.860  1.00  0.00
ATOM   2657  C8  G      84      83.326  56.179  54.022  1.00  0.00
ATOM   2658  H8  G      84      83.879  57.107  54.006  1.00  0.00
ATOM   2659  N7  G      84      83.688  55.020  53.510  1.00  0.00
ATOM   2660  C5  G      84      82.758  54.103  54.002  1.00  0.00
ATOM   2661  C6  G      84      82.599  52.731  53.784  1.00  0.00
ATOM   2662  O6  G      84      83.242  52.034  53.056  1.00  0.00
ATOM   2663  N1  G      84      81.503  52.160  54.458  1.00  0.00
ATOM   2664  H1  G      84      81.311  51.169  54.435  1.00  0.00
ATOM   2665  C2  G      84      80.655  52.906  55.147  1.00  0.00
ATOM   2666  N2  G      84      79.654  52.265  55.760  1.00  0.00
ATOM   2667  H21 G      84      79.115  52.859  56.375  1.00  0.00
ATOM   2668  H22 G      84      79.622  51.278  55.973  1.00  0.00
ATOM   2669  N3  G      84      80.808  54.204  55.434  1.00  0.00
ATOM   2670  C4  G      84      81.817  54.768  54.805  1.00  0.00
ATOM   2671  C3' G      84      83.774  57.253  57.382  1.00  0.00
ATOM   2672  H3' G      84      84.453  56.707  56.726  1.00  0.00
ATOM   2673  C2' G      84      82.356  56.647  57.226  1.00  0.00
ATOM   2674  H2' G      84      82.488  55.566  57.264  1.00  0.00
ATOM   2675  O2' G      84      81.336  57.007  58.204  1.00  0.00
ATOM   2676 HO2' G      84      80.594  56.422  58.038  1.00  0.00
ATOM   2677  O3' G      84      84.250  57.344  58.682  1.00  0.00
ATOM   2678  P   A      85      85.313  56.298  59.204  1.00  0.00
ATOM   2679  OP1 A      85      85.735  56.652  60.608  1.00  0.00
ATOM   2680  OP2 A      85      86.324  56.042  58.161  1.00  0.00
ATOM   2681  O5' A      85      84.522  54.937  59.157  1.00  0.00
ATOM   2682  C5' A      85      83.333  54.714  59.941  1.00  0.00
ATOM   2683  H5' A      85      82.604  55.510  59.786  1.00  0.00
ATOM   2684 H5'' A      85      83.481  54.673  61.020  1.00  0.00
ATOM   2685  C4' A      85      82.578  53.406  59.571  1.00  0.00
ATOM   2686  H4' A      85      81.575  53.587  59.957  1.00  0.00
ATOM   2687  O4' A      85      82.398  53.302  58.112  1.00  0.00
ATOM   2688  C1' A      85      82.690  52.001  57.703  1.00  0.00
ATOM   2689  H1' A      85      81.823  51.627  57.158  1.00  0.00
ATOM   2690  N9  A      85      83.882  51.977  56.818  1.00  0.00
ATOM   2691  C8  A      85      84.517  52.995  56.323  1.00  0.00
ATOM   2692  H8  A      85      84.293  53.992  56.673  1.00  0.00
ATOM   2693  N7  A      85      85.504  52.717  55.491  1.00  0.00
ATOM   2694  C5  A      85      85.402  51.292  55.379  1.00  0.00
ATOM   2695  C6  A      85      86.045  50.297  54.533  1.00  0.00
ATOM   2696  N6  A      85      86.970  50.575  53.661  1.00  0.00
ATOM   2697  H61 A      85      87.451  49.853  53.143  1.00  0.00
ATOM   2698  H62 A      85      87.149  51.567  53.602  1.00  0.00
ATOM   2699  N1  A      85      85.692  49.006  54.713  1.00  0.00
ATOM   2700  C2  A      85      84.731  48.741  55.583  1.00  0.00
ATOM   2701  H2  A      85      84.479  47.696  55.686  1.00  0.00
ATOM   2702  N3  A      85      84.019  49.508  56.368  1.00  0.00
ATOM   2703  C4  A      85      84.381  50.838  56.192  1.00  0.00
ATOM   2704  C3' A      85      83.352  52.146  60.000  1.00  0.00
ATOM   2705  H3' A      85      84.410  52.243  59.753  1.00  0.00
ATOM   2706  C2' A      85      82.765  51.215  58.994  1.00  0.00
ATOM   2707  H2' A      85      83.452  50.371  58.931  1.00  0.00
ATOM   2708  O2' A      85      81.532  50.655  59.409  1.00  0.00
ATOM   2709 HO2' A      85      81.522  50.570  60.365  1.00  0.00
ATOM   2710  O3' A      85      83.052  51.618  61.275  1.00  0.00
ATOM   2711  P   C      86      84.279  51.428  62.323  1.00  0.00
ATOM   2712  OP1 C      86      83.734  50.997  63.595  1.00  0.00
ATOM   2713  OP2 C      86      84.993  52.722  62.312  1.00  0.00
ATOM   2714  O5' C      86      85.228  50.350  61.731  1.00  0.00
ATOM   2715  C5' C      86      84.837  49.047  61.485  1.00  0.00
ATOM   2716  H5' C      86      83.803  48.912  61.168  1.00  0.00
ATOM   2717 H5'' C      86      84.895  48.421  62.376  1.00  0.00
ATOM   2718  C4' C      86      85.791  48.502  60.370  1.00  0.00
ATOM   2719  H4' C      86      85.422  47.505  60.129  1.00  0.00
ATOM   2720  O4' C      86      85.673  49.351  59.273  1.00  0.00
ATOM   2721  C1' C      86      86.870  49.300  58.495  1.00  0.00
ATOM   2722  H1' C      86      86.659  48.765  57.569  1.00  0.00
ATOM   2723  N1  C      86      87.496  50.638  58.284  1.00  0.00
ATOM   2724  C6  C      86      87.106  51.780  58.880  1.00  0.00
ATOM   2725  H6  C      86      86.452  51.689  59.735  1.00  0.00
ATOM   2726  C5  C      86      87.607  52.967  58.401  1.00  0.00
ATOM   2727  H5  C      86      87.320  53.874  58.912  1.00  0.00
ATOM   2728  C4  C      86      88.555  52.984  57.312  1.00  0.00
ATOM   2729  N4  C      86      89.034  54.086  56.792  1.00  0.00
ATOM   2730  H41 C      86      89.847  53.996  56.199  1.00  0.00
ATOM   2731  H42 C      86      89.020  54.889  57.404  1.00  0.00
ATOM   2732  N3  C      86      88.902  51.870  56.751  1.00  0.00
ATOM   2733  C2  C      86      88.370  50.726  57.206  1.00  0.00
ATOM   2734  O2  C      86      88.684  49.729  56.634  1.00  0.00
ATOM   2735  C3' C      86      87.181  48.502  60.846  1.00  0.00
ATOM   2736  H3' C      86      87.595  49.422  61.260  1.00  0.00
ATOM   2737  C2' C      86      87.788  48.397  59.418  1.00  0.00
ATOM   2738  H2' C      86      88.724  48.954  59.395  1.00  0.00
ATOM   2739  O2' C      86      87.988  47.165  58.846  1.00  0.00
ATOM   2740 HO2' C      86      87.167  46.837  58.472  1.00  0.00
ATOM   2741  O3' C      86      87.434  47.429  61.626  1.00  0.00
ATOM   2742  P   A3     87      88.640  47.525  62.658  1.00  0.00
ATOM   2743  OP1 A3     87      89.110  46.182  63.075  1.00  0.00
ATOM   2744  OP2 A3     87      88.276  48.513  63.650  1.00  0.00
ATOM   2745  O5' A3     87      89.782  48.203  61.903  1.00  0.00
ATOM   2746  C5' A3     87      90.464  47.426  61.009  1.00  0.00
ATOM   2747  H5' A3     87      89.852  46.770  60.391  1.00  0.00
ATOM   2748 H5'' A3     87      91.100  46.755  61.586  1.00  0.00
ATOM   2749  C4' A3     87      91.506  48.057  60.127  1.00  0.00
ATOM   2750  H4' A3     87      91.871  47.183  59.587  1.00  0.00
ATOM   2751  O4' A3     87      90.847  49.059  59.291  1.00  0.00
ATOM   2752  C1' A3     87      91.631  50.211  59.307  1.00  0.00
ATOM   2753  H1' A3     87      91.854  50.527  58.288  1.00  0.00
ATOM   2754  N9  A3     87      90.942  51.403  59.868  1.00  0.00
ATOM   2755  C8  A3     87      89.929  51.502  60.812  1.00  0.00
ATOM   2756  H8  A3     87      89.489  50.594  61.196  1.00  0.00
ATOM   2757  N7  A3     87      89.466  52.693  61.137  1.00  0.00
ATOM   2758  C5  A3     87      90.367  53.453  60.367  1.00  0.00
ATOM   2759  C6  A3     87      90.580  54.830  60.120  1.00  0.00
ATOM   2760  N6  A3     87      89.907  55.817  60.713  1.00  0.00
ATOM   2761  H61 A3     87      90.145  56.795  60.625  1.00  0.00
ATOM   2762  H62 A3     87      89.279  55.494  61.435  1.00  0.00
ATOM   2763  N1  A3     87      91.551  55.239  59.233  1.00  0.00
ATOM   2764  C2  A3     87      92.382  54.315  58.620  1.00  0.00
ATOM   2765  H2  A3     87      93.150  54.762  58.006  1.00  0.00
ATOM   2766  N3  A3     87      92.293  53.007  58.791  1.00  0.00
ATOM   2767  C4  A3     87      91.242  52.680  59.624  1.00  0.00
ATOM   2768  C3' A3     87      92.685  48.725  60.890  1.00  0.00
ATOM   2769  H3' A3     87      92.214  49.063  61.813  1.00  0.00
ATOM   2770  C2' A3     87      92.969  49.860  59.947  1.00  0.00
ATOM   2771  H2' A3     87      93.362  50.691  60.533  1.00  0.00
ATOM   2772  O2' A3     87      93.960  49.361  58.992  1.00  0.00
ATOM   2773 HO2' A3     87      94.441  48.686  59.476  1.00  0.00
ATOM   2774  O3' A3     87      93.779  47.891  61.119  1.00  0.00
ATOM   2775 HO3' A3     87      94.088  48.041  62.015  1.00  0.00
TER   
END   
