# Supplementary material for: Modelling the structures of frameshift-stimulatory pseudoknots from representative bat coronaviruses
Source: PLoS Comput Biol. 2023 May 19;19(5):e1011124. doi: 10.1371/journal.pcbi.1011124 (PMC10234561; doi:10.1371/journal.pcbi.1011124)
Supplement: S3 Data — PDB files for the top 3 representative clusters from each conformer (threaded/unthreaded) of each pseudoknot described in the main text, along with PDB files for the representative clusters shown in S8–S18 Figs. (ZIP) [file pcbi.1011124.s003.zip › SI_Model_PDB_files/Vs-CoV-1_threaded_noMg_cluster2.pdb]

ATOM      1 HO5' A5      1      21.851  31.362  17.065  1.00  0.00
ATOM      2  O5' A5      1      21.058  31.889  16.946  1.00  0.00
ATOM      3  C5' A5      1      20.047  31.175  16.295  1.00  0.00
ATOM      4  H5' A5      1      20.270  30.876  15.271  1.00  0.00
ATOM      5 H5'' A5      1      19.175  31.828  16.333  1.00  0.00
ATOM      6  C4' A5      1      19.840  29.840  17.080  1.00  0.00
ATOM      7  H4' A5      1      19.678  30.034  18.141  1.00  0.00
ATOM      8  O4' A5      1      18.798  29.086  16.519  1.00  0.00
ATOM      9  C1' A5      1      19.059  27.719  16.631  1.00  0.00
ATOM     10  H1' A5      1      18.356  27.272  17.334  1.00  0.00
ATOM     11  N9  A5      1      18.909  27.199  15.225  1.00  0.00
ATOM     12  C8  A5      1      18.195  27.876  14.219  1.00  0.00
ATOM     13  H8  A5      1      17.663  28.771  14.506  1.00  0.00
ATOM     14  N7  A5      1      18.221  27.350  13.008  1.00  0.00
ATOM     15  C5  A5      1      18.942  26.161  13.268  1.00  0.00
ATOM     16  C6  A5      1      19.296  24.996  12.485  1.00  0.00
ATOM     17  N6  A5      1      19.008  24.849  11.186  1.00  0.00
ATOM     18  H61 A5      1      19.492  24.215  10.567  1.00  0.00
ATOM     19  H62 A5      1      18.555  25.685  10.844  1.00  0.00
ATOM     20  N1  A5      1      19.917  24.020  13.056  1.00  0.00
ATOM     21  C2  A5      1      20.194  24.054  14.325  1.00  0.00
ATOM     22  H2  A5      1      20.765  23.270  14.799  1.00  0.00
ATOM     23  N3  A5      1      19.871  25.013  15.183  1.00  0.00
ATOM     24  C4  A5      1      19.272  26.060  14.586  1.00  0.00
ATOM     25  C3' A5      1      21.116  28.993  17.040  1.00  0.00
ATOM     26  H3' A5      1      21.551  28.990  16.040  1.00  0.00
ATOM     27  C2' A5      1      20.493  27.593  17.249  1.00  0.00
ATOM     28  H2' A5      1      21.004  26.867  16.617  1.00  0.00
ATOM     29  O2' A5      1      20.344  27.265  18.626  1.00  0.00
ATOM     30 HO2' A5      1      20.803  27.823  19.259  1.00  0.00
ATOM     31  O3' A5      1      22.006  29.240  18.051  1.00  0.00
ATOM     32  P   A       2      23.509  29.554  17.765  1.00  0.00
ATOM     33  OP1 A       2      24.208  29.617  19.054  1.00  0.00
ATOM     34  OP2 A       2      23.564  30.761  16.853  1.00  0.00
ATOM     35  O5' A       2      23.956  28.240  16.922  1.00  0.00
ATOM     36  C5' A       2      24.257  26.984  17.512  1.00  0.00
ATOM     37  H5' A       2      23.596  26.663  18.317  1.00  0.00
ATOM     38 H5'' A       2      25.266  27.061  17.918  1.00  0.00
ATOM     39  C4' A       2      24.440  25.903  16.345  1.00  0.00
ATOM     40  H4' A       2      24.632  24.906  16.741  1.00  0.00
ATOM     41  O4' A       2      23.261  25.812  15.558  1.00  0.00
ATOM     42  C1' A       2      23.671  25.297  14.270  1.00  0.00
ATOM     43  H1' A       2      23.324  24.264  14.244  1.00  0.00
ATOM     44  N9  A       2      22.940  26.086  13.261  1.00  0.00
ATOM     45  C8  A       2      22.397  27.330  13.450  1.00  0.00
ATOM     46  H8  A       2      22.242  27.766  14.426  1.00  0.00
ATOM     47  N7  A       2      21.786  27.784  12.423  1.00  0.00
ATOM     48  C5  A       2      22.167  26.876  11.473  1.00  0.00
ATOM     49  C6  A       2      21.952  26.785  10.087  1.00  0.00
ATOM     50  N6  A       2      21.130  27.641   9.425  1.00  0.00
ATOM     51  H61 A       2      21.022  27.669   8.421  1.00  0.00
ATOM     52  H62 A       2      20.772  28.364  10.033  1.00  0.00
ATOM     53  N1  A       2      22.386  25.731   9.402  1.00  0.00
ATOM     54  C2  A       2      22.961  24.761   9.973  1.00  0.00
ATOM     55  H2  A       2      23.226  23.950   9.311  1.00  0.00
ATOM     56  N3  A       2      23.282  24.690  11.271  1.00  0.00
ATOM     57  C4  A       2      22.802  25.816  11.922  1.00  0.00
ATOM     58  C3' A       2      25.510  26.370  15.306  1.00  0.00
ATOM     59  H3' A       2      25.251  27.361  14.934  1.00  0.00
ATOM     60  C2' A       2      25.201  25.421  14.156  1.00  0.00
ATOM     61  H2' A       2      25.432  25.883  13.195  1.00  0.00
ATOM     62  O2' A       2      25.780  24.110  14.281  1.00  0.00
ATOM     63 HO2' A       2      26.684  24.306  14.540  1.00  0.00
ATOM     64  O3' A       2      26.830  26.350  15.697  1.00  0.00
ATOM     65  P   C       3      27.797  27.519  15.220  1.00  0.00
ATOM     66  OP1 C       3      29.140  26.966  15.414  1.00  0.00
ATOM     67  OP2 C       3      27.439  28.744  15.990  1.00  0.00
ATOM     68  O5' C       3      27.529  27.632  13.679  1.00  0.00
ATOM     69  C5' C       3      28.092  26.687  12.750  1.00  0.00
ATOM     70  H5' C       3      27.859  25.648  12.981  1.00  0.00
ATOM     71 H5'' C       3      29.160  26.865  12.881  1.00  0.00
ATOM     72  C4' C       3      27.737  26.952  11.305  1.00  0.00
ATOM     73  H4' C       3      28.061  26.156  10.635  1.00  0.00
ATOM     74  O4' C       3      26.292  27.098  11.197  1.00  0.00
ATOM     75  C1' C       3      25.894  27.883  10.155  1.00  0.00
ATOM     76  H1' C       3      25.465  27.151   9.470  1.00  0.00
ATOM     77  N1  C       3      24.962  28.949  10.591  1.00  0.00
ATOM     78  C6  C       3      24.938  29.418  11.902  1.00  0.00
ATOM     79  H6  C       3      25.560  28.920  12.631  1.00  0.00
ATOM     80  C5  C       3      24.162  30.423  12.273  1.00  0.00
ATOM     81  H5  C       3      24.059  30.655  13.322  1.00  0.00
ATOM     82  C4  C       3      23.394  31.049  11.254  1.00  0.00
ATOM     83  N4  C       3      22.787  32.169  11.553  1.00  0.00
ATOM     84  H41 C       3      22.135  32.530  10.871  1.00  0.00
ATOM     85  H42 C       3      22.555  32.311  12.526  1.00  0.00
ATOM     86  N3  C       3      23.430  30.718   9.933  1.00  0.00
ATOM     87  C2  C       3      24.222  29.678   9.633  1.00  0.00
ATOM     88  O2  C       3      24.129  29.391   8.429  1.00  0.00
ATOM     89  C3' C       3      28.179  28.274  10.777  1.00  0.00
ATOM     90  H3' C       3      28.039  29.105  11.468  1.00  0.00
ATOM     91  C2' C       3      27.210  28.579   9.606  1.00  0.00
ATOM     92  H2' C       3      26.912  29.628   9.611  1.00  0.00
ATOM     93  O2' C       3      27.665  28.033   8.350  1.00  0.00
ATOM     94 HO2' C       3      28.608  28.129   8.199  1.00  0.00
ATOM     95  O3' C       3      29.645  28.223  10.484  1.00  0.00
ATOM     96  P   G       4      30.534  29.508  10.498  1.00  0.00
ATOM     97  OP1 G       4      29.827  30.748  10.568  1.00  0.00
ATOM     98  OP2 G       4      31.555  29.309   9.404  1.00  0.00
ATOM     99  O5' G       4      31.245  29.366  11.929  1.00  0.00
ATOM    100  C5' G       4      30.613  29.526  13.225  1.00  0.00
ATOM    101  H5' G       4      29.937  28.684  13.372  1.00  0.00
ATOM    102 H5'' G       4      29.962  30.400  13.199  1.00  0.00
ATOM    103  C4' G       4      31.616  29.416  14.334  1.00  0.00
ATOM    104  H4' G       4      31.043  29.617  15.239  1.00  0.00
ATOM    105  O4' G       4      32.051  28.114  14.445  1.00  0.00
ATOM    106  C1' G       4      33.391  28.145  15.000  1.00  0.00
ATOM    107  H1' G       4      33.265  27.658  15.967  1.00  0.00
ATOM    108  N9  G       4      34.194  27.163  14.142  1.00  0.00
ATOM    109  C8  G       4      34.549  27.342  12.851  1.00  0.00
ATOM    110  H8  G       4      34.104  28.143  12.279  1.00  0.00
ATOM    111  N7  G       4      35.513  26.524  12.456  1.00  0.00
ATOM    112  C5  G       4      35.836  25.780  13.569  1.00  0.00
ATOM    113  C6  G       4      36.768  24.644  13.835  1.00  0.00
ATOM    114  O6  G       4      37.502  24.040  13.075  1.00  0.00
ATOM    115  N1  G       4      36.650  24.176  15.112  1.00  0.00
ATOM    116  H1  G       4      37.282  23.428  15.360  1.00  0.00
ATOM    117  C2  G       4      35.850  24.788  16.046  1.00  0.00
ATOM    118  N2  G       4      36.017  24.396  17.320  1.00  0.00
ATOM    119  H21 G       4      35.604  24.955  18.052  1.00  0.00
ATOM    120  H22 G       4      36.702  23.720  17.629  1.00  0.00
ATOM    121  N3  G       4      34.927  25.737  15.887  1.00  0.00
ATOM    122  C4  G       4      34.962  26.103  14.602  1.00  0.00
ATOM    123  C3' G       4      32.827  30.345  14.273  1.00  0.00
ATOM    124  H3' G       4      33.239  30.320  13.264  1.00  0.00
ATOM    125  C2' G       4      33.887  29.580  15.138  1.00  0.00
ATOM    126  H2' G       4      34.880  29.695  14.703  1.00  0.00
ATOM    127  O2' G       4      33.907  29.877  16.541  1.00  0.00
ATOM    128 HO2' G       4      34.408  30.693  16.605  1.00  0.00
ATOM    129  O3' G       4      32.565  31.659  14.676  1.00  0.00
ATOM    130  P   A       5      33.668  32.875  14.466  1.00  0.00
ATOM    131  OP1 A       5      32.958  34.081  14.942  1.00  0.00
ATOM    132  OP2 A       5      34.124  32.741  13.067  1.00  0.00
ATOM    133  O5' A       5      34.932  32.555  15.439  1.00  0.00
ATOM    134  C5' A       5      35.135  33.098  16.775  1.00  0.00
ATOM    135  H5' A       5      34.242  32.930  17.378  1.00  0.00
ATOM    136 H5'' A       5      35.185  34.186  16.729  1.00  0.00
ATOM    137  C4' A       5      36.263  32.466  17.690  1.00  0.00
ATOM    138  H4' A       5      36.282  33.028  18.623  1.00  0.00
ATOM    139  O4' A       5      36.084  31.060  17.816  1.00  0.00
ATOM    140  C1' A       5      37.392  30.464  17.914  1.00  0.00
ATOM    141  H1' A       5      37.528  30.067  18.920  1.00  0.00
ATOM    142  N9  A       5      37.610  29.378  16.880  1.00  0.00
ATOM    143  C8  A       5      37.798  29.485  15.537  1.00  0.00
ATOM    144  H8  A       5      37.535  30.359  14.959  1.00  0.00
ATOM    145  N7  A       5      38.363  28.480  14.947  1.00  0.00
ATOM    146  C5  A       5      38.487  27.591  16.018  1.00  0.00
ATOM    147  C6  A       5      39.110  26.294  16.199  1.00  0.00
ATOM    148  N6  A       5      39.566  25.633  15.178  1.00  0.00
ATOM    149  H61 A       5      40.017  24.751  15.376  1.00  0.00
ATOM    150  H62 A       5      39.643  26.107  14.289  1.00  0.00
ATOM    151  N1  A       5      39.311  25.760  17.384  1.00  0.00
ATOM    152  C2  A       5      38.840  26.512  18.383  1.00  0.00
ATOM    153  H2  A       5      38.856  26.058  19.362  1.00  0.00
ATOM    154  N3  A       5      38.167  27.610  18.388  1.00  0.00
ATOM    155  C4  A       5      38.077  28.154  17.207  1.00  0.00
ATOM    156  C3' A       5      37.544  32.611  16.954  1.00  0.00
ATOM    157  H3' A       5      37.261  32.291  15.951  1.00  0.00
ATOM    158  C2' A       5      38.411  31.654  17.767  1.00  0.00
ATOM    159  H2' A       5      39.335  31.318  17.297  1.00  0.00
ATOM    160  O2' A       5      38.708  32.120  19.119  1.00  0.00
ATOM    161 HO2' A       5      39.303  32.872  19.096  1.00  0.00
ATOM    162  O3' A       5      37.904  33.981  17.142  1.00  0.00
ATOM    163  P   G       6      39.226  34.532  16.472  1.00  0.00
ATOM    164  OP1 G       6      39.058  35.965  16.339  1.00  0.00
ATOM    165  OP2 G       6      39.540  33.666  15.322  1.00  0.00
ATOM    166  O5' G       6      40.256  34.226  17.641  1.00  0.00
ATOM    167  C5' G       6      40.228  35.084  18.812  1.00  0.00
ATOM    168  H5' G       6      39.204  35.265  19.138  1.00  0.00
ATOM    169 H5'' G       6      40.540  36.066  18.457  1.00  0.00
ATOM    170  C4' G       6      41.138  34.599  19.962  1.00  0.00
ATOM    171  H4' G       6      41.026  35.329  20.763  1.00  0.00
ATOM    172  O4' G       6      40.747  33.314  20.472  1.00  0.00
ATOM    173  C1' G       6      41.861  32.383  20.436  1.00  0.00
ATOM    174  H1' G       6      42.330  32.591  21.398  1.00  0.00
ATOM    175  N9  G       6      41.464  30.988  20.185  1.00  0.00
ATOM    176  C8  G       6      41.754  30.078  19.195  1.00  0.00
ATOM    177  H8  G       6      42.120  30.407  18.234  1.00  0.00
ATOM    178  N7  G       6      41.225  28.912  19.414  1.00  0.00
ATOM    179  C5  G       6      40.887  28.949  20.779  1.00  0.00
ATOM    180  C6  G       6      40.313  28.004  21.665  1.00  0.00
ATOM    181  O6  G       6      39.937  26.839  21.438  1.00  0.00
ATOM    182  N1  G       6      40.051  28.505  22.917  1.00  0.00
ATOM    183  H1  G       6      39.651  27.926  23.641  1.00  0.00
ATOM    184  C2  G       6      40.131  29.795  23.231  1.00  0.00
ATOM    185  N2  G       6      39.948  30.143  24.468  1.00  0.00
ATOM    186  H21 G       6      40.165  31.078  24.783  1.00  0.00
ATOM    187  H22 G       6      39.602  29.476  25.143  1.00  0.00
ATOM    188  N3  G       6      40.700  30.720  22.463  1.00  0.00
ATOM    189  C4  G       6      40.964  30.274  21.193  1.00  0.00
ATOM    190  C3' G       6      42.624  34.398  19.465  1.00  0.00
ATOM    191  H3' G       6      42.779  34.706  18.431  1.00  0.00
ATOM    192  C2' G       6      42.802  32.882  19.339  1.00  0.00
ATOM    193  H2' G       6      42.433  32.388  18.441  1.00  0.00
ATOM    194  O2' G       6      44.158  32.426  19.590  1.00  0.00
ATOM    195 HO2' G       6      44.396  33.055  20.276  1.00  0.00
ATOM    196  O3' G       6      43.553  34.904  20.313  1.00  0.00
ATOM    197  P   U       7      43.917  36.469  20.347  1.00  0.00
ATOM    198  OP1 U       7      43.605  37.102  19.054  1.00  0.00
ATOM    199  OP2 U       7      45.321  36.456  20.770  1.00  0.00
ATOM    200  O5' U       7      42.987  37.081  21.431  1.00  0.00
ATOM    201  C5' U       7      42.171  38.204  21.215  1.00  0.00
ATOM    202  H5' U       7      41.513  37.962  20.380  1.00  0.00
ATOM    203 H5'' U       7      42.876  38.951  20.850  1.00  0.00
ATOM    204  C4' U       7      41.311  38.476  22.316  1.00  0.00
ATOM    205  H4' U       7      40.934  39.495  22.235  1.00  0.00
ATOM    206  O4' U       7      40.110  37.718  22.329  1.00  0.00
ATOM    207  C1' U       7      39.781  37.552  23.711  1.00  0.00
ATOM    208  H1' U       7      38.732  37.785  23.895  1.00  0.00
ATOM    209  N1  U       7      39.827  36.164  24.169  1.00  0.00
ATOM    210  C6  U       7      40.765  35.261  23.667  1.00  0.00
ATOM    211  H6  U       7      41.428  35.545  22.864  1.00  0.00
ATOM    212  C5  U       7      40.873  33.952  24.237  1.00  0.00
ATOM    213  H5  U       7      41.495  33.164  23.839  1.00  0.00
ATOM    214  C4  U       7      40.037  33.593  25.333  1.00  0.00
ATOM    215  O4  U       7      40.178  32.520  25.959  1.00  0.00
ATOM    216  N3  U       7      39.155  34.500  25.744  1.00  0.00
ATOM    217  H3  U       7      38.499  34.188  26.447  1.00  0.00
ATOM    218  C2  U       7      38.996  35.802  25.266  1.00  0.00
ATOM    219  O2  U       7      38.224  36.639  25.721  1.00  0.00
ATOM    220  C3' U       7      42.040  38.499  23.671  1.00  0.00
ATOM    221  H3' U       7      42.662  37.615  23.814  1.00  0.00
ATOM    222  C2' U       7      40.784  38.343  24.525  1.00  0.00
ATOM    223  H2' U       7      40.975  37.804  25.452  1.00  0.00
ATOM    224  O2' U       7      40.202  39.608  24.939  1.00  0.00
ATOM    225 HO2' U       7      40.885  40.133  25.363  1.00  0.00
ATOM    226  O3' U       7      42.774  39.654  23.916  1.00  0.00
ATOM    227  P   C       8      44.001  39.583  24.971  1.00  0.00
ATOM    228  OP1 C       8      43.812  40.792  25.786  1.00  0.00
ATOM    229  OP2 C       8      45.256  39.468  24.264  1.00  0.00
ATOM    230  O5' C       8      43.946  38.330  25.988  1.00  0.00
ATOM    231  C5' C       8      43.223  38.360  27.163  1.00  0.00
ATOM    232  H5' C       8      42.240  38.805  27.005  1.00  0.00
ATOM    233 H5'' C       8      43.722  38.984  27.904  1.00  0.00
ATOM    234  C4' C       8      42.962  36.941  27.763  1.00  0.00
ATOM    235  H4' C       8      42.293  37.121  28.604  1.00  0.00
ATOM    236  O4' C       8      42.390  36.055  26.810  1.00  0.00
ATOM    237  C1' C       8      42.919  34.752  27.043  1.00  0.00
ATOM    238  H1' C       8      42.128  34.085  27.388  1.00  0.00
ATOM    239  N1  C       8      43.562  34.215  25.893  1.00  0.00
ATOM    240  C6  C       8      44.034  35.059  24.921  1.00  0.00
ATOM    241  H6  C       8      43.907  36.130  24.974  1.00  0.00
ATOM    242  C5  C       8      44.536  34.542  23.806  1.00  0.00
ATOM    243  H5  C       8      44.784  35.159  22.954  1.00  0.00
ATOM    244  C4  C       8      44.605  33.115  23.733  1.00  0.00
ATOM    245  N4  C       8      45.103  32.522  22.753  1.00  0.00
ATOM    246  H41 C       8      45.709  33.025  22.121  1.00  0.00
ATOM    247  H42 C       8      45.046  31.514  22.762  1.00  0.00
ATOM    248  N3  C       8      44.215  32.266  24.662  1.00  0.00
ATOM    249  C2  C       8      43.655  32.786  25.765  1.00  0.00
ATOM    250  O2  C       8      43.288  32.021  26.709  1.00  0.00
ATOM    251  C3' C       8      44.279  36.382  28.281  1.00  0.00
ATOM    252  H3' C       8      45.123  36.539  27.609  1.00  0.00
ATOM    253  C2' C       8      43.894  34.945  28.244  1.00  0.00
ATOM    254  H2' C       8      44.757  34.287  28.139  1.00  0.00
ATOM    255  O2' C       8      43.170  34.576  29.358  1.00  0.00
ATOM    256 HO2' C       8      43.717  34.789  30.118  1.00  0.00
ATOM    257  O3' C       8      44.565  36.882  29.556  1.00  0.00
ATOM    258  P   C       9      46.024  36.911  30.206  1.00  0.00
ATOM    259  OP1 C       9      45.858  37.202  31.635  1.00  0.00
ATOM    260  OP2 C       9      46.819  37.866  29.348  1.00  0.00
ATOM    261  O5' C       9      46.586  35.462  30.054  1.00  0.00
ATOM    262  C5' C       9      46.226  34.420  30.978  1.00  0.00
ATOM    263  H5' C       9      45.147  34.365  31.119  1.00  0.00
ATOM    264 H5'' C       9      46.732  34.699  31.902  1.00  0.00
ATOM    265  C4' C       9      46.789  33.079  30.552  1.00  0.00
ATOM    266  H4' C       9      46.517  32.418  31.375  1.00  0.00
ATOM    267  O4' C       9      46.276  32.599  29.335  1.00  0.00
ATOM    268  C1' C       9      47.265  31.830  28.668  1.00  0.00
ATOM    269  H1' C       9      46.859  30.818  28.649  1.00  0.00
ATOM    270  N1  C       9      47.517  32.266  27.245  1.00  0.00
ATOM    271  C6  C       9      47.269  33.484  26.619  1.00  0.00
ATOM    272  H6  C       9      46.840  34.247  27.251  1.00  0.00
ATOM    273  C5  C       9      47.497  33.665  25.273  1.00  0.00
ATOM    274  H5  C       9      47.063  34.591  24.925  1.00  0.00
ATOM    275  C4  C       9      48.134  32.582  24.585  1.00  0.00
ATOM    276  N4  C       9      48.305  32.563  23.286  1.00  0.00
ATOM    277  H41 C       9      48.766  31.730  22.948  1.00  0.00
ATOM    278  H42 C       9      47.624  33.013  22.690  1.00  0.00
ATOM    279  N3  C       9      48.443  31.466  25.223  1.00  0.00
ATOM    280  C2  C       9      48.205  31.314  26.543  1.00  0.00
ATOM    281  O2  C       9      48.606  30.226  27.067  1.00  0.00
ATOM    282  C3' C       9      48.345  33.107  30.359  1.00  0.00
ATOM    283  H3' C       9      48.571  33.934  29.685  1.00  0.00
ATOM    284  C2' C       9      48.488  31.769  29.559  1.00  0.00
ATOM    285  H2' C       9      49.326  31.798  28.863  1.00  0.00
ATOM    286  O2' C       9      48.406  30.666  30.499  1.00  0.00
ATOM    287 HO2' C       9      48.700  31.023  31.340  1.00  0.00
ATOM    288  O3' C       9      49.185  33.234  31.558  1.00  0.00
ATOM    289  P   G      10      50.623  33.911  31.531  1.00  0.00
ATOM    290  OP1 G      10      50.913  34.227  32.943  1.00  0.00
ATOM    291  OP2 G      10      50.874  34.926  30.506  1.00  0.00
ATOM    292  O5' G      10      51.628  32.779  31.072  1.00  0.00
ATOM    293  C5' G      10      52.165  31.866  32.034  1.00  0.00
ATOM    294  H5' G      10      51.322  31.385  32.529  1.00  0.00
ATOM    295 H5'' G      10      52.672  32.368  32.858  1.00  0.00
ATOM    296  C4' G      10      53.087  30.731  31.467  1.00  0.00
ATOM    297  H4' G      10      53.369  30.155  32.348  1.00  0.00
ATOM    298  O4' G      10      52.409  29.873  30.552  1.00  0.00
ATOM    299  C1' G      10      53.433  29.450  29.664  1.00  0.00
ATOM    300  H1' G      10      53.518  28.373  29.518  1.00  0.00
ATOM    301  N9  G      10      53.023  29.940  28.342  1.00  0.00
ATOM    302  C8  G      10      52.009  30.804  28.016  1.00  0.00
ATOM    303  H8  G      10      51.287  31.134  28.749  1.00  0.00
ATOM    304  N7  G      10      52.119  31.361  26.857  1.00  0.00
ATOM    305  C5  G      10      53.224  30.712  26.288  1.00  0.00
ATOM    306  C6  G      10      53.843  30.779  24.998  1.00  0.00
ATOM    307  O6  G      10      53.580  31.473  24.062  1.00  0.00
ATOM    308  N1  G      10      54.802  29.799  24.748  1.00  0.00
ATOM    309  H1  G      10      54.898  29.555  23.772  1.00  0.00
ATOM    310  C2  G      10      55.142  28.823  25.684  1.00  0.00
ATOM    311  N2  G      10      55.994  27.940  25.295  1.00  0.00
ATOM    312  H21 G      10      56.388  28.034  24.370  1.00  0.00
ATOM    313  H22 G      10      56.155  27.199  25.963  1.00  0.00
ATOM    314  N3  G      10      54.681  28.810  26.925  1.00  0.00
ATOM    315  C4  G      10      53.707  29.769  27.167  1.00  0.00
ATOM    316  C3' G      10      54.274  31.370  30.834  1.00  0.00
ATOM    317  H3' G      10      54.022  32.114  30.078  1.00  0.00
ATOM    318  C2' G      10      54.778  30.092  30.145  1.00  0.00
ATOM    319  H2' G      10      55.520  30.313  29.378  1.00  0.00
ATOM    320  O2' G      10      55.431  29.218  31.097  1.00  0.00
ATOM    321 HO2' G      10      55.617  29.767  31.862  1.00  0.00
ATOM    322  O3' G      10      55.159  31.825  31.821  1.00  0.00
ATOM    323  P   G      11      56.085  33.076  31.486  1.00  0.00
ATOM    324  OP1 G      11      56.996  33.479  32.538  1.00  0.00
ATOM    325  OP2 G      11      55.313  34.044  30.730  1.00  0.00
ATOM    326  O5' G      11      56.963  32.280  30.444  1.00  0.00
ATOM    327  C5' G      11      58.040  31.327  30.783  1.00  0.00
ATOM    328  H5' G      11      57.578  30.600  31.451  1.00  0.00
ATOM    329 H5'' G      11      58.843  31.857  31.294  1.00  0.00
ATOM    330  C4' G      11      58.677  30.601  29.644  1.00  0.00
ATOM    331  H4' G      11      59.216  29.805  30.157  1.00  0.00
ATOM    332  O4' G      11      57.776  30.000  28.707  1.00  0.00
ATOM    333  C1' G      11      58.203  30.170  27.358  1.00  0.00
ATOM    334  H1' G      11      58.021  29.236  26.825  1.00  0.00
ATOM    335  N9  G      11      57.415  31.229  26.682  1.00  0.00
ATOM    336  C8  G      11      56.434  32.022  27.277  1.00  0.00
ATOM    337  H8  G      11      56.123  31.981  28.310  1.00  0.00
ATOM    338  N7  G      11      55.942  32.983  26.559  1.00  0.00
ATOM    339  C5  G      11      56.509  32.756  25.245  1.00  0.00
ATOM    340  C6  G      11      56.379  33.419  23.967  1.00  0.00
ATOM    341  O6  G      11      55.828  34.507  23.739  1.00  0.00
ATOM    342  N1  G      11      57.059  32.732  22.958  1.00  0.00
ATOM    343  H1  G      11      57.065  33.151  22.039  1.00  0.00
ATOM    344  C2  G      11      57.921  31.663  23.148  1.00  0.00
ATOM    345  N2  G      11      58.514  31.215  22.036  1.00  0.00
ATOM    346  H21 G      11      59.180  30.458  22.091  1.00  0.00
ATOM    347  H22 G      11      58.415  31.838  21.247  1.00  0.00
ATOM    348  N3  G      11      58.162  31.120  24.334  1.00  0.00
ATOM    349  C4  G      11      57.374  31.660  25.363  1.00  0.00
ATOM    350  C3' G      11      59.703  31.409  28.813  1.00  0.00
ATOM    351  H3' G      11      59.278  32.410  28.743  1.00  0.00
ATOM    352  C2' G      11      59.641  30.697  27.435  1.00  0.00
ATOM    353  H2' G      11      59.943  31.458  26.716  1.00  0.00
ATOM    354  O2' G      11      60.530  29.609  27.363  1.00  0.00
ATOM    355 HO2' G      11      60.943  29.549  28.227  1.00  0.00
ATOM    356  O3' G      11      60.974  31.378  29.378  1.00  0.00
ATOM    357  P   G      12      61.829  32.611  29.163  1.00  0.00
ATOM    358  OP1 G      12      63.071  32.425  29.909  1.00  0.00
ATOM    359  OP2 G      12      61.047  33.802  29.578  1.00  0.00
ATOM    360  O5' G      12      62.170  32.828  27.632  1.00  0.00
ATOM    361  C5' G      12      63.024  31.890  26.901  1.00  0.00
ATOM    362  H5' G      12      62.826  30.833  27.079  1.00  0.00
ATOM    363 H5'' G      12      64.073  31.990  27.180  1.00  0.00
ATOM    364  C4' G      12      62.921  32.216  25.408  1.00  0.00
ATOM    365  H4' G      12      63.587  31.499  24.926  1.00  0.00
ATOM    366  O4' G      12      61.580  32.029  24.920  1.00  0.00
ATOM    367  C1' G      12      61.502  32.985  23.870  1.00  0.00
ATOM    368  H1' G      12      61.178  32.488  22.956  1.00  0.00
ATOM    369  N9  G      12      60.432  33.974  24.165  1.00  0.00
ATOM    370  C8  G      12      59.707  34.213  25.316  1.00  0.00
ATOM    371  H8  G      12      59.892  33.736  26.267  1.00  0.00
ATOM    372  N7  G      12      58.758  35.068  25.145  1.00  0.00
ATOM    373  C5  G      12      58.941  35.589  23.801  1.00  0.00
ATOM    374  C6  G      12      58.284  36.605  23.017  1.00  0.00
ATOM    375  O6  G      12      57.316  37.293  23.342  1.00  0.00
ATOM    376  N1  G      12      58.840  36.700  21.766  1.00  0.00
ATOM    377  H1  G      12      58.262  37.143  21.066  1.00  0.00
ATOM    378  C2  G      12      59.867  35.935  21.281  1.00  0.00
ATOM    379  N2  G      12      60.114  36.081  19.992  1.00  0.00
ATOM    380  H21 G      12      60.734  35.473  19.475  1.00  0.00
ATOM    381  H22 G      12      59.672  36.811  19.452  1.00  0.00
ATOM    382  N3  G      12      60.485  34.998  21.938  1.00  0.00
ATOM    383  C4  G      12      59.998  34.958  23.195  1.00  0.00
ATOM    384  C3' G      12      63.374  33.624  25.002  1.00  0.00
ATOM    385  H3' G      12      62.936  34.413  25.613  1.00  0.00
ATOM    386  C2' G      12      62.838  33.596  23.573  1.00  0.00
ATOM    387  H2' G      12      62.861  34.649  23.295  1.00  0.00
ATOM    388  O2' G      12      63.393  32.718  22.523  1.00  0.00
ATOM    389 HO2' G      12      64.306  32.965  22.353  1.00  0.00
ATOM    390  O3' G      12      64.807  33.669  24.942  1.00  0.00
ATOM    391  P   G      13      65.674  34.950  25.338  1.00  0.00
ATOM    392  OP1 G      13      67.047  34.528  25.292  1.00  0.00
ATOM    393  OP2 G      13      65.190  35.614  26.543  1.00  0.00
ATOM    394  O5' G      13      65.346  35.948  24.151  1.00  0.00
ATOM    395  C5' G      13      65.877  35.830  22.864  1.00  0.00
ATOM    396  H5' G      13      65.790  34.747  22.773  1.00  0.00
ATOM    397 H5'' G      13      66.930  36.094  22.768  1.00  0.00
ATOM    398  C4' G      13      65.174  36.681  21.736  1.00  0.00
ATOM    399  H4' G      13      65.568  36.470  20.742  1.00  0.00
ATOM    400  O4' G      13      63.763  36.487  21.701  1.00  0.00
ATOM    401  C1' G      13      63.170  37.593  21.141  1.00  0.00
ATOM    402  H1' G      13      62.716  37.321  20.188  1.00  0.00
ATOM    403  N9  G      13      62.167  38.104  22.034  1.00  0.00
ATOM    404  C8  G      13      61.750  37.611  23.254  1.00  0.00
ATOM    405  H8  G      13      62.347  36.807  23.659  1.00  0.00
ATOM    406  N7  G      13      60.727  38.258  23.753  1.00  0.00
ATOM    407  C5  G      13      60.532  39.321  22.845  1.00  0.00
ATOM    408  C6  G      13      59.441  40.257  22.747  1.00  0.00
ATOM    409  O6  G      13      58.545  40.496  23.509  1.00  0.00
ATOM    410  N1  G      13      59.423  40.900  21.585  1.00  0.00
ATOM    411  H1  G      13      58.704  41.589  21.414  1.00  0.00
ATOM    412  C2  G      13      60.283  40.755  20.588  1.00  0.00
ATOM    413  N2  G      13      60.095  41.541  19.540  1.00  0.00
ATOM    414  H21 G      13      60.661  41.465  18.707  1.00  0.00
ATOM    415  H22 G      13      59.355  42.225  19.606  1.00  0.00
ATOM    416  N3  G      13      61.274  39.912  20.601  1.00  0.00
ATOM    417  C4  G      13      61.310  39.147  21.771  1.00  0.00
ATOM    418  C3' G      13      65.381  38.159  21.971  1.00  0.00
ATOM    419  H3' G      13      65.107  38.351  23.009  1.00  0.00
ATOM    420  C2' G      13      64.282  38.672  21.051  1.00  0.00
ATOM    421  H2' G      13      64.038  39.615  21.540  1.00  0.00
ATOM    422  O2' G      13      64.783  38.989  19.712  1.00  0.00
ATOM    423 HO2' G      13      65.533  39.586  19.755  1.00  0.00
ATOM    424  O3' G      13      66.687  38.645  21.634  1.00  0.00
ATOM    425  P   U      14      67.340  39.759  22.559  1.00  0.00
ATOM    426  OP1 U      14      68.792  39.712  22.257  1.00  0.00
ATOM    427  OP2 U      14      66.923  39.585  23.952  1.00  0.00
ATOM    428  O5' U      14      66.787  41.159  22.082  1.00  0.00
ATOM    429  C5' U      14      66.958  41.578  20.761  1.00  0.00
ATOM    430  H5' U      14      66.901  40.665  20.170  1.00  0.00
ATOM    431 H5'' U      14      67.972  41.958  20.644  1.00  0.00
ATOM    432  C4' U      14      65.848  42.537  20.333  1.00  0.00
ATOM    433  H4' U      14      65.868  42.717  19.258  1.00  0.00
ATOM    434  O4' U      14      64.669  41.902  20.649  1.00  0.00
ATOM    435  C1' U      14      63.678  42.905  20.887  1.00  0.00
ATOM    436  H1' U      14      62.939  42.919  20.086  1.00  0.00
ATOM    437  N1  U      14      62.898  42.675  22.162  1.00  0.00
ATOM    438  C6  U      14      63.286  41.880  23.203  1.00  0.00
ATOM    439  H6  U      14      64.196  41.302  23.140  1.00  0.00
ATOM    440  C5  U      14      62.425  41.669  24.261  1.00  0.00
ATOM    441  H5  U      14      62.766  41.002  25.038  1.00  0.00
ATOM    442  C4  U      14      61.105  42.283  24.377  1.00  0.00
ATOM    443  O4  U      14      60.289  42.205  25.279  1.00  0.00
ATOM    444  N3  U      14      60.882  43.102  23.381  1.00  0.00
ATOM    445  H3  U      14      59.949  43.488  23.402  1.00  0.00
ATOM    446  C2  U      14      61.667  43.327  22.330  1.00  0.00
ATOM    447  O2  U      14      61.142  44.030  21.457  1.00  0.00
ATOM    448  C3' U      14      65.847  43.800  21.169  1.00  0.00
ATOM    449  H3' U      14      65.965  43.493  22.208  1.00  0.00
ATOM    450  C2' U      14      64.400  44.303  20.975  1.00  0.00
ATOM    451  H2' U      14      64.194  44.884  21.874  1.00  0.00
ATOM    452  O2' U      14      64.156  45.095  19.770  1.00  0.00
ATOM    453 HO2' U      14      64.893  44.969  19.168  1.00  0.00
ATOM    454  O3' U      14      66.791  44.696  20.668  1.00  0.00
ATOM    455  P   U      15      67.580  45.664  21.682  1.00  0.00
ATOM    456  OP1 U      15      68.706  46.257  20.991  1.00  0.00
ATOM    457  OP2 U      15      67.827  44.949  22.987  1.00  0.00
ATOM    458  O5' U      15      66.602  46.820  22.055  1.00  0.00
ATOM    459  C5' U      15      66.286  47.881  21.101  1.00  0.00
ATOM    460  H5' U      15      66.293  47.428  20.109  1.00  0.00
ATOM    461 H5'' U      15      67.096  48.594  21.255  1.00  0.00
ATOM    462  C4' U      15      64.900  48.629  21.261  1.00  0.00
ATOM    463  H4' U      15      64.863  49.320  20.419  1.00  0.00
ATOM    464  O4' U      15      63.758  47.825  21.106  1.00  0.00
ATOM    465  C1' U      15      62.745  48.420  21.897  1.00  0.00
ATOM    466  H1' U      15      62.001  48.819  21.208  1.00  0.00
ATOM    467  N1  U      15      61.984  47.590  22.824  1.00  0.00
ATOM    468  C6  U      15      62.662  46.604  23.501  1.00  0.00
ATOM    469  H6  U      15      63.725  46.452  23.386  1.00  0.00
ATOM    470  C5  U      15      61.997  45.894  24.454  1.00  0.00
ATOM    471  H5  U      15      62.483  45.147  25.064  1.00  0.00
ATOM    472  C4  U      15      60.609  46.146  24.745  1.00  0.00
ATOM    473  O4  U      15      59.915  45.604  25.572  1.00  0.00
ATOM    474  N3  U      15      59.968  47.015  23.880  1.00  0.00
ATOM    475  H3  U      15      59.005  47.175  24.140  1.00  0.00
ATOM    476  C2  U      15      60.638  47.851  22.986  1.00  0.00
ATOM    477  O2  U      15      60.041  48.809  22.518  1.00  0.00
ATOM    478  C3' U      15      64.818  49.348  22.573  1.00  0.00
ATOM    479  H3' U      15      65.011  48.631  23.371  1.00  0.00
ATOM    480  C2' U      15      63.292  49.613  22.674  1.00  0.00
ATOM    481  H2' U      15      62.979  49.632  23.718  1.00  0.00
ATOM    482  O2' U      15      63.052  50.848  21.981  1.00  0.00
ATOM    483 HO2' U      15      63.766  51.423  22.266  1.00  0.00
ATOM    484  O3' U      15      65.653  50.513  22.694  1.00  0.00
ATOM    485  P   C      16      65.840  51.173  24.136  1.00  0.00
ATOM    486  OP1 C      16      66.800  52.333  23.883  1.00  0.00
ATOM    487  OP2 C      16      66.186  50.148  25.142  1.00  0.00
ATOM    488  O5' C      16      64.422  51.765  24.568  1.00  0.00
ATOM    489  C5' C      16      64.182  53.073  24.237  1.00  0.00
ATOM    490  H5' C      16      64.031  53.242  23.171  1.00  0.00
ATOM    491 H5'' C      16      65.061  53.597  24.611  1.00  0.00
ATOM    492  C4' C      16      62.893  53.558  24.961  1.00  0.00
ATOM    493  H4' C      16      62.673  54.593  24.696  1.00  0.00
ATOM    494  O4' C      16      61.768  52.713  24.653  1.00  0.00
ATOM    495  C1' C      16      60.877  52.730  25.739  1.00  0.00
ATOM    496  H1' C      16      59.904  53.140  25.465  1.00  0.00
ATOM    497  N1  C      16      60.780  51.404  26.397  1.00  0.00
ATOM    498  C6  C      16      61.727  50.493  26.104  1.00  0.00
ATOM    499  H6  C      16      62.609  50.754  25.538  1.00  0.00
ATOM    500  C5  C      16      61.579  49.168  26.552  1.00  0.00
ATOM    501  H5  C      16      62.350  48.420  26.442  1.00  0.00
ATOM    502  C4  C      16      60.362  48.848  27.297  1.00  0.00
ATOM    503  N4  C      16      60.063  47.609  27.679  1.00  0.00
ATOM    504  H41 C      16      60.753  46.872  27.691  1.00  0.00
ATOM    505  H42 C      16      59.272  47.531  28.303  1.00  0.00
ATOM    506  N3  C      16      59.460  49.835  27.464  1.00  0.00
ATOM    507  C2  C      16      59.628  51.064  27.016  1.00  0.00
ATOM    508  O2  C      16      58.708  51.840  27.103  1.00  0.00
ATOM    509  C3' C      16      62.969  53.622  26.467  1.00  0.00
ATOM    510  H3' C      16      63.334  52.752  27.012  1.00  0.00
ATOM    511  C2' C      16      61.489  53.613  26.817  1.00  0.00
ATOM    512  H2' C      16      61.286  53.386  27.864  1.00  0.00
ATOM    513  O2' C      16      60.715  54.807  26.538  1.00  0.00
ATOM    514 HO2' C      16      61.408  55.471  26.564  1.00  0.00
ATOM    515  O3' C      16      63.573  54.863  26.871  1.00  0.00
ATOM    516  P   U      17      64.005  55.013  28.408  1.00  0.00
ATOM    517  OP1 U      17      64.608  56.359  28.530  1.00  0.00
ATOM    518  OP2 U      17      64.776  53.801  28.795  1.00  0.00
ATOM    519  O5' U      17      62.643  54.902  29.200  1.00  0.00
ATOM    520  C5' U      17      61.768  56.018  29.451  1.00  0.00
ATOM    521  H5' U      17      61.311  56.440  28.556  1.00  0.00
ATOM    522 H5'' U      17      62.377  56.731  30.007  1.00  0.00
ATOM    523  C4' U      17      60.503  55.642  30.237  1.00  0.00
ATOM    524  H4' U      17      59.914  56.556  30.319  1.00  0.00
ATOM    525  O4' U      17      59.738  54.667  29.558  1.00  0.00
ATOM    526  C1' U      17      59.139  53.907  30.612  1.00  0.00
ATOM    527  H1' U      17      58.062  53.824  30.469  1.00  0.00
ATOM    528  N1  U      17      59.591  52.458  30.593  1.00  0.00
ATOM    529  C6  U      17      60.835  52.102  30.131  1.00  0.00
ATOM    530  H6  U      17      61.460  52.904  29.767  1.00  0.00
ATOM    531  C5  U      17      61.239  50.844  30.150  1.00  0.00
ATOM    532  H5  U      17      62.240  50.592  29.833  1.00  0.00
ATOM    533  C4  U      17      60.406  49.758  30.628  1.00  0.00
ATOM    534  O4  U      17      60.643  48.555  30.507  1.00  0.00
ATOM    535  N3  U      17      59.215  50.134  31.079  1.00  0.00
ATOM    536  H3  U      17      58.656  49.462  31.584  1.00  0.00
ATOM    537  C2  U      17      58.781  51.459  31.125  1.00  0.00
ATOM    538  O2  U      17      57.727  51.736  31.713  1.00  0.00
ATOM    539  C3' U      17      60.748  55.097  31.592  1.00  0.00
ATOM    540  H3' U      17      61.553  54.381  31.424  1.00  0.00
ATOM    541  C2' U      17      59.394  54.537  31.980  1.00  0.00
ATOM    542  H2' U      17      59.489  53.847  32.819  1.00  0.00
ATOM    543  O2' U      17      58.384  55.453  32.322  1.00  0.00
ATOM    544 HO2' U      17      58.763  55.981  33.028  1.00  0.00
ATOM    545  O3' U      17      61.234  55.978  32.567  1.00  0.00
ATOM    546  P   A      18      62.188  55.500  33.800  1.00  0.00
ATOM    547  OP1 A      18      62.727  56.737  34.361  1.00  0.00
ATOM    548  OP2 A      18      63.150  54.558  33.268  1.00  0.00
ATOM    549  O5' A      18      61.267  54.635  34.726  1.00  0.00
ATOM    550  C5' A      18      60.314  55.197  35.588  1.00  0.00
ATOM    551  H5' A      18      59.438  55.451  34.990  1.00  0.00
ATOM    552 H5'' A      18      60.771  56.119  35.948  1.00  0.00
ATOM    553  C4' A      18      59.783  54.222  36.598  1.00  0.00
ATOM    554  H4' A      18      59.197  54.761  37.343  1.00  0.00
ATOM    555  O4' A      18      58.873  53.360  35.884  1.00  0.00
ATOM    556  C1' A      18      59.093  52.048  36.387  1.00  0.00
ATOM    557  H1' A      18      58.147  51.588  36.674  1.00  0.00
ATOM    558  N9  A      18      59.886  51.109  35.516  1.00  0.00
ATOM    559  C8  A      18      60.614  51.345  34.419  1.00  0.00
ATOM    560  H8  A      18      60.767  52.356  34.072  1.00  0.00
ATOM    561  N7  A      18      61.105  50.346  33.706  1.00  0.00
ATOM    562  C5  A      18      60.751  49.284  34.584  1.00  0.00
ATOM    563  C6  A      18      61.060  47.898  34.552  1.00  0.00
ATOM    564  N6  A      18      61.776  47.288  33.586  1.00  0.00
ATOM    565  H61 A      18      61.887  47.669  32.658  1.00  0.00
ATOM    566  H62 A      18      61.848  46.291  33.734  1.00  0.00
ATOM    567  N1  A      18      60.593  47.078  35.529  1.00  0.00
ATOM    568  C2  A      18      59.887  47.609  36.512  1.00  0.00
ATOM    569  H2  A      18      59.326  46.976  37.184  1.00  0.00
ATOM    570  N3  A      18      59.553  48.939  36.715  1.00  0.00
ATOM    571  C4  A      18      60.079  49.722  35.703  1.00  0.00
ATOM    572  C3' A      18      60.859  53.372  37.285  1.00  0.00
ATOM    573  H3' A      18      61.514  53.036  36.481  1.00  0.00
ATOM    574  C2' A      18      59.923  52.234  37.660  1.00  0.00
ATOM    575  H2' A      18      60.553  51.369  37.866  1.00  0.00
ATOM    576  O2' A      18      59.055  52.593  38.757  1.00  0.00
ATOM    577 HO2' A      18      58.829  51.729  39.111  1.00  0.00
ATOM    578  O3' A      18      61.553  54.057  38.354  1.00  0.00
ATOM    579  P   U      19      62.955  53.555  38.797  1.00  0.00
ATOM    580  OP1 U      19      63.292  54.395  39.950  1.00  0.00
ATOM    581  OP2 U      19      63.896  53.503  37.670  1.00  0.00
ATOM    582  O5' U      19      62.702  52.157  39.362  1.00  0.00
ATOM    583  C5' U      19      61.871  52.020  40.477  1.00  0.00
ATOM    584  H5' U      19      60.970  52.630  40.411  1.00  0.00
ATOM    585 H5'' U      19      62.351  52.392  41.382  1.00  0.00
ATOM    586  C4' U      19      61.554  50.584  40.659  1.00  0.00
ATOM    587  H4' U      19      60.765  50.524  41.408  1.00  0.00
ATOM    588  O4' U      19      61.159  49.938  39.425  1.00  0.00
ATOM    589  C1' U      19      61.661  48.531  39.539  1.00  0.00
ATOM    590  H1' U      19      60.886  47.765  39.535  1.00  0.00
ATOM    591  N1  U      19      62.432  48.208  38.250  1.00  0.00
ATOM    592  C6  U      19      63.021  49.163  37.424  1.00  0.00
ATOM    593  H6  U      19      63.040  50.221  37.641  1.00  0.00
ATOM    594  C5  U      19      63.700  48.792  36.349  1.00  0.00
ATOM    595  H5  U      19      64.137  49.580  35.753  1.00  0.00
ATOM    596  C4  U      19      63.821  47.450  35.964  1.00  0.00
ATOM    597  O4  U      19      64.294  47.214  34.876  1.00  0.00
ATOM    598  N3  U      19      63.393  46.552  36.805  1.00  0.00
ATOM    599  H3  U      19      63.530  45.560  36.673  1.00  0.00
ATOM    600  C2  U      19      62.725  46.865  37.972  1.00  0.00
ATOM    601  O2  U      19      62.426  45.973  38.769  1.00  0.00
ATOM    602  C3' U      19      62.824  49.784  41.232  1.00  0.00
ATOM    603  H3' U      19      63.770  50.067  40.769  1.00  0.00
ATOM    604  C2' U      19      62.513  48.340  40.786  1.00  0.00
ATOM    605  H2' U      19      63.427  47.789  40.564  1.00  0.00
ATOM    606  O2' U      19      61.704  47.699  41.721  1.00  0.00
ATOM    607 HO2' U      19      61.706  48.277  42.488  1.00  0.00
ATOM    608  O3' U      19      62.785  50.039  42.597  1.00  0.00
ATOM    609  P   U      20      64.067  50.215  43.398  1.00  0.00
ATOM    610  OP1 U      20      63.661  50.600  44.769  1.00  0.00
ATOM    611  OP2 U      20      65.085  51.021  42.602  1.00  0.00
ATOM    612  O5' U      20      64.595  48.753  43.423  1.00  0.00
ATOM    613  C5' U      20      64.116  47.836  44.405  1.00  0.00
ATOM    614  H5' U      20      63.039  47.709  44.304  1.00  0.00
ATOM    615 H5'' U      20      64.359  48.169  45.414  1.00  0.00
ATOM    616  C4' U      20      64.795  46.499  44.194  1.00  0.00
ATOM    617  H4' U      20      64.505  45.770  44.950  1.00  0.00
ATOM    618  O4' U      20      64.395  46.040  42.929  1.00  0.00
ATOM    619  C1' U      20      65.584  45.327  42.397  1.00  0.00
ATOM    620  H1' U      20      65.342  44.270  42.287  1.00  0.00
ATOM    621  N1  U      20      65.911  45.792  40.997  1.00  0.00
ATOM    622  C6  U      20      65.934  47.124  40.650  1.00  0.00
ATOM    623  H6  U      20      65.730  47.824  41.446  1.00  0.00
ATOM    624  C5  U      20      66.054  47.563  39.346  1.00  0.00
ATOM    625  H5  U      20      66.048  48.607  39.070  1.00  0.00
ATOM    626  C4  U      20      66.450  46.540  38.323  1.00  0.00
ATOM    627  O4  U      20      66.784  46.780  37.147  1.00  0.00
ATOM    628  N3  U      20      66.453  45.220  38.773  1.00  0.00
ATOM    629  H3  U      20      67.001  44.635  38.157  1.00  0.00
ATOM    630  C2  U      20      66.222  44.789  40.055  1.00  0.00
ATOM    631  O2  U      20      66.223  43.583  40.377  1.00  0.00
ATOM    632  C3' U      20      66.305  46.591  44.227  1.00  0.00
ATOM    633  H3' U      20      66.572  47.493  43.677  1.00  0.00
ATOM    634  C2' U      20      66.748  45.343  43.420  1.00  0.00
ATOM    635  H2' U      20      67.695  45.331  42.880  1.00  0.00
ATOM    636  O2' U      20      66.577  44.197  44.226  1.00  0.00
ATOM    637 HO2' U      20      66.371  44.508  45.110  1.00  0.00
ATOM    638  O3' U      20      66.736  46.670  45.567  1.00  0.00
ATOM    639  P   G      21      68.182  47.088  45.879  1.00  0.00
ATOM    640  OP1 G      21      68.097  47.723  47.149  1.00  0.00
ATOM    641  OP2 G      21      68.731  47.877  44.701  1.00  0.00
ATOM    642  O5' G      21      69.133  45.723  46.045  1.00  0.00
ATOM    643  C5' G      21      68.933  44.845  47.182  1.00  0.00
ATOM    644  H5' G      21      67.937  44.403  47.198  1.00  0.00
ATOM    645 H5'' G      21      69.048  45.393  48.118  1.00  0.00
ATOM    646  C4' G      21      70.027  43.778  47.192  1.00  0.00
ATOM    647  H4' G      21      69.898  43.073  48.014  1.00  0.00
ATOM    648  O4' G      21      69.919  43.030  45.911  1.00  0.00
ATOM    649  C1' G      21      71.156  42.940  45.252  1.00  0.00
ATOM    650  H1' G      21      71.264  41.972  44.762  1.00  0.00
ATOM    651  N9  G      21      71.284  44.000  44.168  1.00  0.00
ATOM    652  C8  G      21      70.237  44.588  43.556  1.00  0.00
ATOM    653  H8  G      21      69.268  44.311  43.945  1.00  0.00
ATOM    654  N7  G      21      70.431  45.384  42.560  1.00  0.00
ATOM    655  C5  G      21      71.804  45.226  42.401  1.00  0.00
ATOM    656  C6  G      21      72.687  45.730  41.360  1.00  0.00
ATOM    657  O6  G      21      72.466  46.464  40.392  1.00  0.00
ATOM    658  N1  G      21      73.960  45.223  41.477  1.00  0.00
ATOM    659  H1  G      21      74.564  45.307  40.672  1.00  0.00
ATOM    660  C2  G      21      74.379  44.354  42.425  1.00  0.00
ATOM    661  N2  G      21      75.548  43.884  42.418  1.00  0.00
ATOM    662  H21 G      21      76.210  44.354  41.816  1.00  0.00
ATOM    663  H22 G      21      75.845  43.166  43.063  1.00  0.00
ATOM    664  N3  G      21      73.589  43.901  43.370  1.00  0.00
ATOM    665  C4  G      21      72.254  44.292  43.293  1.00  0.00
ATOM    666  C3' G      21      71.426  44.327  47.297  1.00  0.00
ATOM    667  H3' G      21      71.582  45.352  46.963  1.00  0.00
ATOM    668  C2' G      21      72.118  43.326  46.421  1.00  0.00
ATOM    669  H2' G      21      73.072  43.668  46.020  1.00  0.00
ATOM    670  O2' G      21      72.462  42.150  47.099  1.00  0.00
ATOM    671 HO2' G      21      71.685  41.698  47.434  1.00  0.00
ATOM    672  O3' G      21      72.009  44.235  48.577  1.00  0.00
ATOM    673  P   U      22      72.511  45.493  49.380  1.00  0.00
ATOM    674  OP1 U      22      72.843  45.207  50.795  1.00  0.00
ATOM    675  OP2 U      22      71.592  46.647  49.119  1.00  0.00
ATOM    676  O5' U      22      73.951  45.746  48.551  1.00  0.00
ATOM    677  C5' U      22      75.082  44.897  48.596  1.00  0.00
ATOM    678  H5' U      22      74.915  43.932  48.117  1.00  0.00
ATOM    679 H5'' U      22      75.410  44.854  49.635  1.00  0.00
ATOM    680  C4' U      22      76.214  45.477  47.773  1.00  0.00
ATOM    681  H4' U      22      76.939  44.691  47.990  1.00  0.00
ATOM    682  O4' U      22      75.898  45.439  46.416  1.00  0.00
ATOM    683  C1' U      22      75.950  46.807  45.985  1.00  0.00
ATOM    684  H1' U      22      76.929  46.940  45.525  1.00  0.00
ATOM    685  N1  U      22      74.815  47.299  45.211  1.00  0.00
ATOM    686  C6  U      22      73.497  47.218  45.615  1.00  0.00
ATOM    687  H6  U      22      73.289  46.656  46.514  1.00  0.00
ATOM    688  C5  U      22      72.441  47.683  44.867  1.00  0.00
ATOM    689  H5  U      22      71.458  47.444  45.245  1.00  0.00
ATOM    690  C4  U      22      72.697  48.207  43.531  1.00  0.00
ATOM    691  O4  U      22      71.807  48.597  42.844  1.00  0.00
ATOM    692  N3  U      22      73.986  48.261  43.186  1.00  0.00
ATOM    693  H3  U      22      74.190  48.548  42.240  1.00  0.00
ATOM    694  C2  U      22      75.051  47.800  43.934  1.00  0.00
ATOM    695  O2  U      22      76.213  47.919  43.476  1.00  0.00
ATOM    696  C3' U      22      76.771  46.811  48.249  1.00  0.00
ATOM    697  H3' U      22      76.422  47.051  49.253  1.00  0.00
ATOM    698  C2' U      22      76.042  47.655  47.241  1.00  0.00
ATOM    699  H2' U      22      75.049  47.950  47.580  1.00  0.00
ATOM    700  O2' U      22      76.719  48.859  47.019  1.00  0.00
ATOM    701 HO2' U      22      76.525  49.320  47.839  1.00  0.00
ATOM    702  O3' U      22      78.230  46.873  48.211  1.00  0.00
ATOM    703  P   A      23      79.174  46.637  49.469  1.00  0.00
ATOM    704  OP1 A      23      80.570  46.787  48.934  1.00  0.00
ATOM    705  OP2 A      23      78.706  45.334  49.979  1.00  0.00
ATOM    706  O5' A      23      78.802  47.777  50.452  1.00  0.00
ATOM    707  C5' A      23      78.009  47.599  51.683  1.00  0.00
ATOM    708  H5' A      23      78.443  46.799  52.282  1.00  0.00
ATOM    709 H5'' A      23      77.010  47.264  51.404  1.00  0.00
ATOM    710  C4' A      23      77.908  48.903  52.449  1.00  0.00
ATOM    711  H4' A      23      77.183  48.892  53.263  1.00  0.00
ATOM    712  O4' A      23      79.118  49.428  52.933  1.00  0.00
ATOM    713  C1' A      23      79.119  50.895  53.003  1.00  0.00
ATOM    714  H1' A      23      79.306  51.409  53.946  1.00  0.00
ATOM    715  N9  A      23      80.027  51.337  51.974  1.00  0.00
ATOM    716  C8  A      23      80.730  50.557  51.049  1.00  0.00
ATOM    717  H8  A      23      80.570  49.495  50.931  1.00  0.00
ATOM    718  N7  A      23      81.623  51.220  50.394  1.00  0.00
ATOM    719  C5  A      23      81.577  52.424  50.931  1.00  0.00
ATOM    720  C6  A      23      82.342  53.599  50.657  1.00  0.00
ATOM    721  N6  A      23      83.475  53.650  49.940  1.00  0.00
ATOM    722  H61 A      23      84.061  54.462  49.808  1.00  0.00
ATOM    723  H62 A      23      83.872  52.737  49.769  1.00  0.00
ATOM    724  N1  A      23      81.994  54.835  51.186  1.00  0.00
ATOM    725  C2  A      23      80.889  54.853  52.004  1.00  0.00
ATOM    726  H2  A      23      80.715  55.800  52.493  1.00  0.00
ATOM    727  N3  A      23      80.182  53.790  52.448  1.00  0.00
ATOM    728  C4  A      23      80.541  52.608  51.768  1.00  0.00
ATOM    729  C3' A      23      77.261  50.115  51.676  1.00  0.00
ATOM    730  H3' A      23      77.781  50.160  50.719  1.00  0.00
ATOM    731  C2' A      23      77.686  51.247  52.565  1.00  0.00
ATOM    732  H2' A      23      77.667  52.159  51.969  1.00  0.00
ATOM    733  O2' A      23      76.865  51.413  53.731  1.00  0.00
ATOM    734 HO2' A      23      75.939  51.384  53.479  1.00  0.00
ATOM    735  O3' A      23      75.892  49.985  51.460  1.00  0.00
ATOM    736  P   A      24      75.254  50.547  50.110  1.00  0.00
ATOM    737  OP1 A      24      73.877  50.036  50.068  1.00  0.00
ATOM    738  OP2 A      24      76.165  50.253  48.973  1.00  0.00
ATOM    739  O5' A      24      75.185  52.097  50.313  1.00  0.00
ATOM    740  C5' A      24      74.498  52.683  51.360  1.00  0.00
ATOM    741  H5' A      24      74.766  52.250  52.324  1.00  0.00
ATOM    742 H5'' A      24      73.439  52.649  51.104  1.00  0.00
ATOM    743  C4' A      24      74.841  54.214  51.395  1.00  0.00
ATOM    744  H4' A      24      74.166  54.656  52.129  1.00  0.00
ATOM    745  O4' A      24      76.205  54.287  51.645  1.00  0.00
ATOM    746  C1' A      24      76.742  55.419  51.027  1.00  0.00
ATOM    747  H1' A      24      77.314  56.042  51.715  1.00  0.00
ATOM    748  N9  A      24      77.737  55.069  50.010  1.00  0.00
ATOM    749  C8  A      24      78.092  53.783  49.615  1.00  0.00
ATOM    750  H8  A      24      77.580  52.914  50.001  1.00  0.00
ATOM    751  N7  A      24      79.192  53.665  48.877  1.00  0.00
ATOM    752  C5  A      24      79.545  55.052  48.716  1.00  0.00
ATOM    753  C6  A      24      80.524  55.752  47.994  1.00  0.00
ATOM    754  N6  A      24      81.413  55.198  47.301  1.00  0.00
ATOM    755  H61 A      24      82.168  55.735  46.899  1.00  0.00
ATOM    756  H62 A      24      81.543  54.196  47.284  1.00  0.00
ATOM    757  N1  A      24      80.580  57.099  47.947  1.00  0.00
ATOM    758  C2  A      24      79.606  57.769  48.577  1.00  0.00
ATOM    759  H2  A      24      79.622  58.848  48.528  1.00  0.00
ATOM    760  N3  A      24      78.574  57.271  49.308  1.00  0.00
ATOM    761  C4  A      24      78.652  55.892  49.415  1.00  0.00
ATOM    762  C3' A      24      74.624  54.862  50.021  1.00  0.00
ATOM    763  H3' A      24      74.989  54.244  49.200  1.00  0.00
ATOM    764  C2' A      24      75.543  56.042  50.310  1.00  0.00
ATOM    765  H2' A      24      75.804  56.517  49.364  1.00  0.00
ATOM    766  O2' A      24      74.970  57.005  51.182  1.00  0.00
ATOM    767 HO2' A      24      75.641  57.676  51.328  1.00  0.00
ATOM    768  O3' A      24      73.301  55.095  49.694  1.00  0.00
ATOM    769  P   A      25      72.955  55.315  48.197  1.00  0.00
ATOM    770  OP1 A      25      71.519  55.628  48.095  1.00  0.00
ATOM    771  OP2 A      25      73.527  54.180  47.418  1.00  0.00
ATOM    772  O5' A      25      73.802  56.532  47.665  1.00  0.00
ATOM    773  C5' A      25      73.388  57.901  47.890  1.00  0.00
ATOM    774  H5' A      25      73.403  58.036  48.971  1.00  0.00
ATOM    775 H5'' A      25      72.360  58.064  47.564  1.00  0.00
ATOM    776  C4' A      25      74.246  58.924  47.195  1.00  0.00
ATOM    777  H4' A      25      73.827  59.868  47.542  1.00  0.00
ATOM    778  O4' A      25      75.660  58.767  47.398  1.00  0.00
ATOM    779  C1' A      25      76.359  59.150  46.261  1.00  0.00
ATOM    780  H1' A      25      77.074  59.953  46.441  1.00  0.00
ATOM    781  N9  A      25      77.092  57.987  45.848  1.00  0.00
ATOM    782  C8  A      25      76.958  56.706  46.300  1.00  0.00
ATOM    783  H8  A      25      76.299  56.416  47.105  1.00  0.00
ATOM    784  N7  A      25      77.959  55.905  45.961  1.00  0.00
ATOM    785  C5  A      25      78.737  56.766  45.170  1.00  0.00
ATOM    786  C6  A      25      79.913  56.577  44.409  1.00  0.00
ATOM    787  N6  A      25      80.546  55.425  44.359  1.00  0.00
ATOM    788  H61 A      25      81.375  55.389  43.783  1.00  0.00
ATOM    789  H62 A      25      80.222  54.642  44.908  1.00  0.00
ATOM    790  N1  A      25      80.450  57.586  43.751  1.00  0.00
ATOM    791  C2  A      25      79.904  58.782  43.925  1.00  0.00
ATOM    792  H2  A      25      80.419  59.593  43.430  1.00  0.00
ATOM    793  N3  A      25      78.808  59.144  44.582  1.00  0.00
ATOM    794  C4  A      25      78.243  58.030  45.150  1.00  0.00
ATOM    795  C3' A      25      74.185  58.776  45.651  1.00  0.00
ATOM    796  H3' A      25      74.366  57.734  45.389  1.00  0.00
ATOM    797  C2' A      25      75.403  59.554  45.144  1.00  0.00
ATOM    798  H2' A      25      75.801  59.353  44.149  1.00  0.00
ATOM    799  O2' A      25      75.079  60.921  45.393  1.00  0.00
ATOM    800 HO2' A      25      74.120  60.956  45.429  1.00  0.00
ATOM    801  O3' A      25      72.988  59.166  45.070  1.00  0.00
ATOM    802  P   U      26      72.285  58.287  43.912  1.00  0.00
ATOM    803  OP1 U      26      70.948  58.827  43.729  1.00  0.00
ATOM    804  OP2 U      26      72.434  56.819  44.091  1.00  0.00
ATOM    805  O5' U      26      73.217  58.667  42.695  1.00  0.00
ATOM    806  C5' U      26      73.409  60.061  42.270  1.00  0.00
ATOM    807  H5' U      26      73.632  60.669  43.147  1.00  0.00
ATOM    808 H5'' U      26      72.436  60.372  41.890  1.00  0.00
ATOM    809  C4' U      26      74.581  60.324  41.230  1.00  0.00
ATOM    810  H4' U      26      74.643  61.344  40.851  1.00  0.00
ATOM    811  O4' U      26      75.949  60.091  41.755  1.00  0.00
ATOM    812  C1' U      26      76.800  59.543  40.766  1.00  0.00
ATOM    813  H1' U      26      77.609  60.243  40.558  1.00  0.00
ATOM    814  N1  U      26      77.242  58.190  41.246  1.00  0.00
ATOM    815  C6  U      26      76.373  57.356  41.837  1.00  0.00
ATOM    816  H6  U      26      75.330  57.560  42.030  1.00  0.00
ATOM    817  C5  U      26      76.785  56.099  42.334  1.00  0.00
ATOM    818  H5  U      26      76.102  55.406  42.802  1.00  0.00
ATOM    819  C4  U      26      78.100  55.654  42.082  1.00  0.00
ATOM    820  O4  U      26      78.462  54.523  42.332  1.00  0.00
ATOM    821  N3  U      26      78.858  56.527  41.278  1.00  0.00
ATOM    822  H3  U      26      79.723  56.219  40.856  1.00  0.00
ATOM    823  C2  U      26      78.549  57.816  40.960  1.00  0.00
ATOM    824  O2  U      26      79.315  58.502  40.307  1.00  0.00
ATOM    825  C3' U      26      74.465  59.360  40.026  1.00  0.00
ATOM    826  H3' U      26      74.277  58.365  40.430  1.00  0.00
ATOM    827  C2' U      26      75.883  59.454  39.498  1.00  0.00
ATOM    828  H2' U      26      76.088  58.549  38.926  1.00  0.00
ATOM    829  O2' U      26      76.107  60.616  38.728  1.00  0.00
ATOM    830 HO2' U      26      75.297  60.899  38.298  1.00  0.00
ATOM    831  O3' U      26      73.369  59.663  39.099  1.00  0.00
ATOM    832  P   G      27      72.946  58.610  37.984  1.00  0.00
ATOM    833  OP1 G      27      71.765  59.168  37.290  1.00  0.00
ATOM    834  OP2 G      27      72.866  57.315  38.667  1.00  0.00
ATOM    835  O5' G      27      74.130  58.330  37.026  1.00  0.00
ATOM    836  C5' G      27      74.340  59.096  35.828  1.00  0.00
ATOM    837  H5' G      27      74.209  60.174  35.927  1.00  0.00
ATOM    838 H5'' G      27      73.613  58.674  35.134  1.00  0.00
ATOM    839  C4' G      27      75.708  58.864  35.186  1.00  0.00
ATOM    840  H4' G      27      75.962  59.731  34.577  1.00  0.00
ATOM    841  O4' G      27      76.705  58.635  36.192  1.00  0.00
ATOM    842  C1' G      27      77.597  57.563  35.814  1.00  0.00
ATOM    843  H1' G      27      78.605  57.977  35.856  1.00  0.00
ATOM    844  N9  G      27      77.500  56.469  36.749  1.00  0.00
ATOM    845  C8  G      27      76.589  56.226  37.736  1.00  0.00
ATOM    846  H8  G      27      75.737  56.845  37.977  1.00  0.00
ATOM    847  N7  G      27      76.735  55.131  38.426  1.00  0.00
ATOM    848  C5  G      27      78.061  54.715  38.046  1.00  0.00
ATOM    849  C6  G      27      78.921  53.570  38.448  1.00  0.00
ATOM    850  O6  G      27      78.815  52.715  39.304  1.00  0.00
ATOM    851  N1  G      27      80.021  53.403  37.634  1.00  0.00
ATOM    852  H1  G      27      80.678  52.761  38.055  1.00  0.00
ATOM    853  C2  G      27      80.291  54.201  36.558  1.00  0.00
ATOM    854  N2  G      27      81.305  53.942  35.744  1.00  0.00
ATOM    855  H21 G      27      81.474  54.645  35.039  1.00  0.00
ATOM    856  H22 G      27      81.859  53.101  35.817  1.00  0.00
ATOM    857  N3  G      27      79.530  55.260  36.210  1.00  0.00
ATOM    858  C4  G      27      78.458  55.515  36.985  1.00  0.00
ATOM    859  C3' G      27      75.704  57.506  34.370  1.00  0.00
ATOM    860  H3' G      27      75.167  56.798  35.001  1.00  0.00
ATOM    861  C2' G      27      77.248  57.199  34.351  1.00  0.00
ATOM    862  H2' G      27      77.444  56.147  34.144  1.00  0.00
ATOM    863  O2' G      27      78.135  58.021  33.455  1.00  0.00
ATOM    864 HO2' G      27      77.974  58.933  33.707  1.00  0.00
ATOM    865  O3' G      27      75.202  57.620  33.046  1.00  0.00
ATOM    866  P   C      28      74.695  56.309  32.256  1.00  0.00
ATOM    867  OP1 C      28      74.221  56.821  30.929  1.00  0.00
ATOM    868  OP2 C      28      73.744  55.562  33.066  1.00  0.00
ATOM    869  O5' C      28      75.980  55.385  31.901  1.00  0.00
ATOM    870  C5' C      28      76.875  55.593  30.831  1.00  0.00
ATOM    871  H5' C      28      77.291  56.588  30.990  1.00  0.00
ATOM    872 H5'' C      28      76.366  55.468  29.876  1.00  0.00
ATOM    873  C4' C      28      78.185  54.704  30.828  1.00  0.00
ATOM    874  H4' C      28      78.664  54.957  29.883  1.00  0.00
ATOM    875  O4' C      28      78.895  54.808  31.997  1.00  0.00
ATOM    876  C1' C      28      79.437  53.551  32.322  1.00  0.00
ATOM    877  H1' C      28      80.469  53.660  32.654  1.00  0.00
ATOM    878  N1  C      28      78.855  52.953  33.545  1.00  0.00
ATOM    879  C6  C      28      77.752  53.418  34.095  1.00  0.00
ATOM    880  H6  C      28      77.164  54.177  33.601  1.00  0.00
ATOM    881  C5  C      28      77.257  52.901  35.234  1.00  0.00
ATOM    882  H5  C      28      76.397  53.342  35.716  1.00  0.00
ATOM    883  C4  C      28      77.962  51.808  35.760  1.00  0.00
ATOM    884  N4  C      28      77.504  51.205  36.824  1.00  0.00
ATOM    885  H41 C      28      76.751  51.595  37.372  1.00  0.00
ATOM    886  H42 C      28      77.947  50.356  37.143  1.00  0.00
ATOM    887  N3  C      28      79.022  51.234  35.186  1.00  0.00
ATOM    888  C2  C      28      79.528  51.844  34.117  1.00  0.00
ATOM    889  O2  C      28      80.616  51.489  33.661  1.00  0.00
ATOM    890  C3' C      28      77.855  53.275  30.721  1.00  0.00
ATOM    891  H3' C      28      77.069  53.002  31.425  1.00  0.00
ATOM    892  C2' C      28      79.151  52.661  31.151  1.00  0.00
ATOM    893  H2' C      28      79.011  51.644  31.517  1.00  0.00
ATOM    894  O2' C      28      80.169  52.771  30.129  1.00  0.00
ATOM    895 HO2' C      28      79.794  52.814  29.247  1.00  0.00
ATOM    896  O3' C      28      77.657  52.953  29.358  1.00  0.00
ATOM    897  P   C      29      76.630  51.835  28.921  1.00  0.00
ATOM    898  OP1 C      29      76.390  52.092  27.462  1.00  0.00
ATOM    899  OP2 C      29      75.421  51.723  29.812  1.00  0.00
ATOM    900  O5' C      29      77.557  50.571  29.208  1.00  0.00
ATOM    901  C5' C      29      78.599  50.208  28.375  1.00  0.00
ATOM    902  H5' C      29      79.219  51.104  28.377  1.00  0.00
ATOM    903 H5'' C      29      78.219  50.016  27.371  1.00  0.00
ATOM    904  C4' C      29      79.366  49.023  28.916  1.00  0.00
ATOM    905  H4' C      29      80.173  48.801  28.218  1.00  0.00
ATOM    906  O4' C      29      79.840  49.246  30.235  1.00  0.00
ATOM    907  C1' C      29      79.743  48.064  30.985  1.00  0.00
ATOM    908  H1' C      29      80.717  47.773  31.378  1.00  0.00
ATOM    909  N1  C      29      78.937  48.102  32.163  1.00  0.00
ATOM    910  C6  C      29      77.964  49.006  32.404  1.00  0.00
ATOM    911  H6  C      29      77.749  49.714  31.618  1.00  0.00
ATOM    912  C5  C      29      77.201  49.015  33.512  1.00  0.00
ATOM    913  H5  C      29      76.383  49.710  33.634  1.00  0.00
ATOM    914  C4  C      29      77.570  48.107  34.483  1.00  0.00
ATOM    915  N4  C      29      77.047  48.186  35.639  1.00  0.00
ATOM    916  H41 C      29      77.294  47.490  36.329  1.00  0.00
ATOM    917  H42 C      29      76.243  48.754  35.863  1.00  0.00
ATOM    918  N3  C      29      78.509  47.145  34.354  1.00  0.00
ATOM    919  C2  C      29      79.123  47.101  33.145  1.00  0.00
ATOM    920  O2  C      29      79.886  46.171  32.918  1.00  0.00
ATOM    921  C3' C      29      78.434  47.797  29.081  1.00  0.00
ATOM    922  H3' C      29      77.551  47.936  29.704  1.00  0.00
ATOM    923  C2' C      29      79.361  46.967  29.927  1.00  0.00
ATOM    924  H2' C      29      78.785  46.198  30.441  1.00  0.00
ATOM    925  O2' C      29      80.506  46.607  29.293  1.00  0.00
ATOM    926 HO2' C      29      80.780  45.702  29.459  1.00  0.00
ATOM    927  O3' C      29      78.187  47.186  27.835  1.00  0.00
ATOM    928  P   C      30      76.914  46.288  27.557  1.00  0.00
ATOM    929  OP1 C      30      77.012  45.846  26.106  1.00  0.00
ATOM    930  OP2 C      30      75.728  47.068  27.927  1.00  0.00
ATOM    931  O5' C      30      77.110  44.995  28.529  1.00  0.00
ATOM    932  C5' C      30      78.231  44.151  28.284  1.00  0.00
ATOM    933  H5' C      30      79.121  44.775  28.200  1.00  0.00
ATOM    934 H5'' C      30      78.006  43.703  27.316  1.00  0.00
ATOM    935  C4' C      30      78.419  43.058  29.274  1.00  0.00
ATOM    936  H4' C      30      79.232  42.452  28.875  1.00  0.00
ATOM    937  O4' C      30      78.872  43.558  30.605  1.00  0.00
ATOM    938  C1' C      30      78.287  42.741  31.622  1.00  0.00
ATOM    939  H1' C      30      79.044  42.308  32.275  1.00  0.00
ATOM    940  N1  C      30      77.346  43.605  32.439  1.00  0.00
ATOM    941  C6  C      30      76.855  44.828  32.007  1.00  0.00
ATOM    942  H6  C      30      77.145  45.174  31.026  1.00  0.00
ATOM    943  C5  C      30      76.066  45.585  32.795  1.00  0.00
ATOM    944  H5  C      30      75.797  46.586  32.491  1.00  0.00
ATOM    945  C4  C      30      75.683  45.000  34.039  1.00  0.00
ATOM    946  N4  C      30      75.037  45.634  35.008  1.00  0.00
ATOM    947  H41 C      30      75.066  45.263  35.947  1.00  0.00
ATOM    948  H42 C      30      74.908  46.636  35.018  1.00  0.00
ATOM    949  N3  C      30      76.116  43.797  34.389  1.00  0.00
ATOM    950  C2  C      30      76.993  43.130  33.745  1.00  0.00
ATOM    951  O2  C      30      77.457  42.112  34.253  1.00  0.00
ATOM    952  C3' C      30      77.129  42.288  29.652  1.00  0.00
ATOM    953  H3' C      30      76.328  42.976  29.923  1.00  0.00
ATOM    954  C2' C      30      77.545  41.548  30.966  1.00  0.00
ATOM    955  H2' C      30      76.686  41.298  31.589  1.00  0.00
ATOM    956  O2' C      30      78.386  40.463  30.768  1.00  0.00
ATOM    957 HO2' C      30      78.674  40.233  31.655  1.00  0.00
ATOM    958  O3' C      30      76.811  41.427  28.590  1.00  0.00
ATOM    959  P   G      31      75.265  41.250  28.229  1.00  0.00
ATOM    960  OP1 G      31      75.235  40.303  27.122  1.00  0.00
ATOM    961  OP2 G      31      74.531  42.530  28.056  1.00  0.00
ATOM    962  O5' G      31      74.582  40.595  29.486  1.00  0.00
ATOM    963  C5' G      31      74.944  39.333  29.891  1.00  0.00
ATOM    964  H5' G      31      76.026  39.228  29.816  1.00  0.00
ATOM    965 H5'' G      31      74.562  38.670  29.114  1.00  0.00
ATOM    966  C4' G      31      74.410  38.933  31.264  1.00  0.00
ATOM    967  H4' G      31      74.734  37.931  31.544  1.00  0.00
ATOM    968  O4' G      31      74.759  39.719  32.426  1.00  0.00
ATOM    969  C1' G      31      73.614  39.729  33.352  1.00  0.00
ATOM    970  H1' G      31      73.906  39.286  34.304  1.00  0.00
ATOM    971  N9  G      31      73.293  41.181  33.653  1.00  0.00
ATOM    972  C8  G      31      73.402  42.201  32.806  1.00  0.00
ATOM    973  H8  G      31      73.988  42.089  31.906  1.00  0.00
ATOM    974  N7  G      31      72.927  43.308  33.172  1.00  0.00
ATOM    975  C5  G      31      72.450  42.979  34.450  1.00  0.00
ATOM    976  C6  G      31      71.800  43.752  35.484  1.00  0.00
ATOM    977  O6  G      31      71.580  44.936  35.585  1.00  0.00
ATOM    978  N1  G      31      71.286  42.962  36.496  1.00  0.00
ATOM    979  H1  G      31      70.948  43.431  37.325  1.00  0.00
ATOM    980  C2  G      31      71.444  41.629  36.627  1.00  0.00
ATOM    981  N2  G      31      70.796  41.088  37.630  1.00  0.00
ATOM    982  H21 G      31      70.661  40.090  37.710  1.00  0.00
ATOM    983  H22 G      31      70.331  41.724  38.262  1.00  0.00
ATOM    984  N3  G      31      72.094  40.884  35.737  1.00  0.00
ATOM    985  C4  G      31      72.593  41.616  34.710  1.00  0.00
ATOM    986  C3' G      31      72.841  38.874  31.162  1.00  0.00
ATOM    987  H3' G      31      72.506  39.813  30.720  1.00  0.00
ATOM    988  C2' G      31      72.455  38.957  32.687  1.00  0.00
ATOM    989  H2' G      31      71.481  39.390  32.918  1.00  0.00
ATOM    990  O2' G      31      72.578  37.631  33.262  1.00  0.00
ATOM    991 HO2' G      31      72.318  37.679  34.185  1.00  0.00
ATOM    992  O3' G      31      72.241  37.846  30.442  1.00  0.00
ATOM    993  P   A      32      70.792  37.977  29.964  1.00  0.00
ATOM    994  OP1 A      32      70.505  36.797  29.144  1.00  0.00
ATOM    995  OP2 A      32      70.508  39.297  29.394  1.00  0.00
ATOM    996  O5' A      32      69.891  37.904  31.208  1.00  0.00
ATOM    997  C5' A      32      69.680  36.680  31.913  1.00  0.00
ATOM    998  H5' A      32      70.678  36.289  32.108  1.00  0.00
ATOM    999 H5'' A      32      69.143  36.045  31.209  1.00  0.00
ATOM   1000  C4' A      32      68.977  36.691  33.209  1.00  0.00
ATOM   1001  H4' A      32      69.038  35.709  33.679  1.00  0.00
ATOM   1002  O4' A      32      69.670  37.715  33.885  1.00  0.00
ATOM   1003  C1' A      32      68.755  38.361  34.746  1.00  0.00
ATOM   1004  H1' A      32      69.143  38.132  35.739  1.00  0.00
ATOM   1005  N9  A      32      68.626  39.843  34.544  1.00  0.00
ATOM   1006  C8  A      32      68.942  40.567  33.426  1.00  0.00
ATOM   1007  H8  A      32      69.271  40.066  32.528  1.00  0.00
ATOM   1008  N7  A      32      68.794  41.884  33.532  1.00  0.00
ATOM   1009  C5  A      32      68.339  42.020  34.899  1.00  0.00
ATOM   1010  C6  A      32      67.848  43.098  35.684  1.00  0.00
ATOM   1011  N6  A      32      68.009  44.379  35.413  1.00  0.00
ATOM   1012  H61 A      32      67.662  45.087  36.044  1.00  0.00
ATOM   1013  H62 A      32      68.339  44.760  34.538  1.00  0.00
ATOM   1014  N1  A      32      67.364  42.894  36.897  1.00  0.00
ATOM   1015  C2  A      32      67.184  41.614  37.263  1.00  0.00
ATOM   1016  H2  A      32      66.670  41.405  38.189  1.00  0.00
ATOM   1017  N3  A      32      67.588  40.510  36.709  1.00  0.00
ATOM   1018  C4  A      32      68.182  40.749  35.497  1.00  0.00
ATOM   1019  C3' A      32      67.528  37.151  33.139  1.00  0.00
ATOM   1020  H3' A      32      67.437  37.903  32.355  1.00  0.00
ATOM   1021  C2' A      32      67.420  37.657  34.550  1.00  0.00
ATOM   1022  H2' A      32      66.675  38.438  34.700  1.00  0.00
ATOM   1023  O2' A      32      67.357  36.619  35.470  1.00  0.00
ATOM   1024 HO2' A      32      67.207  36.999  36.339  1.00  0.00
ATOM   1025  O3' A      32      66.698  36.005  32.820  1.00  0.00
ATOM   1026  P   A      33      65.203  36.264  32.308  1.00  0.00
ATOM   1027  OP1 A      33      64.536  35.045  31.813  1.00  0.00
ATOM   1028  OP2 A      33      65.190  37.488  31.371  1.00  0.00
ATOM   1029  O5' A      33      64.386  36.684  33.548  1.00  0.00
ATOM   1030  C5' A      33      64.080  35.772  34.624  1.00  0.00
ATOM   1031  H5' A      33      65.016  35.423  35.061  1.00  0.00
ATOM   1032 H5'' A      33      63.569  34.898  34.221  1.00  0.00
ATOM   1033  C4' A      33      63.330  36.441  35.824  1.00  0.00
ATOM   1034  H4' A      33      63.053  35.600  36.459  1.00  0.00
ATOM   1035  O4' A      33      64.094  37.395  36.583  1.00  0.00
ATOM   1036  C1' A      33      63.363  38.577  36.794  1.00  0.00
ATOM   1037  H1' A      33      63.452  38.743  37.867  1.00  0.00
ATOM   1038  N9  A      33      63.814  39.789  35.975  1.00  0.00
ATOM   1039  C8  A      33      64.421  39.793  34.749  1.00  0.00
ATOM   1040  H8  A      33      64.585  38.868  34.216  1.00  0.00
ATOM   1041  N7  A      33      64.757  40.936  34.224  1.00  0.00
ATOM   1042  C5  A      33      64.339  41.825  35.207  1.00  0.00
ATOM   1043  C6  A      33      64.279  43.272  35.286  1.00  0.00
ATOM   1044  N6  A      33      64.744  44.082  34.375  1.00  0.00
ATOM   1045  H61 A      33      64.868  45.068  34.555  1.00  0.00
ATOM   1046  H62 A      33      65.227  43.792  33.537  1.00  0.00
ATOM   1047  N1  A      33      63.819  43.836  36.388  1.00  0.00
ATOM   1048  C2  A      33      63.387  43.036  37.321  1.00  0.00
ATOM   1049  H2  A      33      63.047  43.479  38.246  1.00  0.00
ATOM   1050  N3  A      33      63.352  41.708  37.377  1.00  0.00
ATOM   1051  C4  A      33      63.801  41.149  36.265  1.00  0.00
ATOM   1052  C3' A      33      62.063  37.171  35.309  1.00  0.00
ATOM   1053  H3' A      33      62.161  37.651  34.335  1.00  0.00
ATOM   1054  C2' A      33      61.903  38.235  36.402  1.00  0.00
ATOM   1055  H2' A      33      61.314  39.073  36.030  1.00  0.00
ATOM   1056  O2' A      33      61.296  37.825  37.608  1.00  0.00
ATOM   1057 HO2' A      33      60.876  36.978  37.440  1.00  0.00
ATOM   1058  O3' A      33      60.943  36.344  35.234  1.00  0.00
ATOM   1059  P   U      34      59.661  36.744  34.448  1.00  0.00
ATOM   1060  OP1 U      34      58.711  35.653  34.558  1.00  0.00
ATOM   1061  OP2 U      34      60.071  37.205  33.127  1.00  0.00
ATOM   1062  O5' U      34      59.103  37.978  35.242  1.00  0.00
ATOM   1063  C5' U      34      58.182  37.781  36.300  1.00  0.00
ATOM   1064  H5' U      34      58.622  37.123  37.049  1.00  0.00
ATOM   1065 H5'' U      34      57.252  37.333  35.947  1.00  0.00
ATOM   1066  C4' U      34      57.775  39.141  36.921  1.00  0.00
ATOM   1067  H4' U      34      57.283  38.900  37.863  1.00  0.00
ATOM   1068  O4' U      34      58.967  39.867  37.218  1.00  0.00
ATOM   1069  C1' U      34      58.682  41.282  37.146  1.00  0.00
ATOM   1070  H1' U      34      58.734  41.842  38.079  1.00  0.00
ATOM   1071  N1  U      34      59.552  42.102  36.228  1.00  0.00
ATOM   1072  C6  U      34      60.048  41.526  35.080  1.00  0.00
ATOM   1073  H6  U      34      59.972  40.464  34.897  1.00  0.00
ATOM   1074  C5  U      34      60.822  42.249  34.210  1.00  0.00
ATOM   1075  H5  U      34      61.293  41.731  33.388  1.00  0.00
ATOM   1076  C4  U      34      61.108  43.636  34.410  1.00  0.00
ATOM   1077  O4  U      34      61.747  44.318  33.653  1.00  0.00
ATOM   1078  N3  U      34      60.647  44.149  35.601  1.00  0.00
ATOM   1079  H3  U      34      60.858  45.122  35.771  1.00  0.00
ATOM   1080  C2  U      34      59.827  43.443  36.499  1.00  0.00
ATOM   1081  O2  U      34      59.335  44.066  37.398  1.00  0.00
ATOM   1082  C3' U      34      56.903  40.021  35.994  1.00  0.00
ATOM   1083  H3' U      34      57.313  39.843  35.000  1.00  0.00
ATOM   1084  C2' U      34      57.225  41.357  36.604  1.00  0.00
ATOM   1085  H2' U      34      56.895  42.190  35.984  1.00  0.00
ATOM   1086  O2' U      34      56.412  41.502  37.780  1.00  0.00
ATOM   1087 HO2' U      34      55.708  40.849  37.775  1.00  0.00
ATOM   1088  O3' U      34      55.490  39.710  36.000  1.00  0.00
ATOM   1089  P   A      35      54.439  40.316  34.890  1.00  0.00
ATOM   1090  OP1 A      35      53.141  39.617  35.102  1.00  0.00
ATOM   1091  OP2 A      35      55.018  40.222  33.555  1.00  0.00
ATOM   1092  O5' A      35      54.373  41.865  35.122  1.00  0.00
ATOM   1093  C5' A      35      53.480  42.363  36.116  1.00  0.00
ATOM   1094  H5' A      35      53.672  41.848  37.058  1.00  0.00
ATOM   1095 H5'' A      35      52.534  42.042  35.679  1.00  0.00
ATOM   1096  C4' A      35      53.499  43.910  36.208  1.00  0.00
ATOM   1097  H4' A      35      52.879  44.160  37.070  1.00  0.00
ATOM   1098  O4' A      35      54.833  44.385  36.609  1.00  0.00
ATOM   1099  C1' A      35      55.119  45.607  36.054  1.00  0.00
ATOM   1100  H1' A      35      55.594  46.337  36.710  1.00  0.00
ATOM   1101  N9  A      35      56.172  45.490  35.008  1.00  0.00
ATOM   1102  C8  A      35      56.444  44.337  34.275  1.00  0.00
ATOM   1103  H8  A      35      55.952  43.390  34.439  1.00  0.00
ATOM   1104  N7  A      35      57.229  44.642  33.260  1.00  0.00
ATOM   1105  C5  A      35      57.548  45.959  33.449  1.00  0.00
ATOM   1106  C6  A      35      58.293  46.914  32.677  1.00  0.00
ATOM   1107  N6  A      35      58.910  46.540  31.550  1.00  0.00
ATOM   1108  H61 A      35      58.869  45.568  31.280  1.00  0.00
ATOM   1109  H62 A      35      59.462  47.197  31.016  1.00  0.00
ATOM   1110  N1  A      35      58.264  48.162  32.934  1.00  0.00
ATOM   1111  C2  A      35      57.592  48.562  33.976  1.00  0.00
ATOM   1112  H2  A      35      57.678  49.625  34.145  1.00  0.00
ATOM   1113  N3  A      35      56.904  47.866  34.800  1.00  0.00
ATOM   1114  C4  A      35      56.855  46.538  34.455  1.00  0.00
ATOM   1115  C3' A      35      53.071  44.742  34.912  1.00  0.00
ATOM   1116  H3' A      35      53.426  44.192  34.041  1.00  0.00
ATOM   1117  C2' A      35      53.833  46.069  35.346  1.00  0.00
ATOM   1118  H2' A      35      54.058  46.736  34.514  1.00  0.00
ATOM   1119  O2' A      35      53.116  46.814  36.351  1.00  0.00
ATOM   1120 HO2' A      35      52.663  47.542  35.920  1.00  0.00
ATOM   1121  O3' A      35      51.687  45.093  34.800  1.00  0.00
ATOM   1122  P   G      36      50.922  44.875  33.372  1.00  0.00
ATOM   1123  OP1 G      36      49.474  44.784  33.641  1.00  0.00
ATOM   1124  OP2 G      36      51.579  43.850  32.573  1.00  0.00
ATOM   1125  O5' G      36      51.180  46.231  32.537  1.00  0.00
ATOM   1126  C5' G      36      50.233  47.334  32.627  1.00  0.00
ATOM   1127  H5' G      36      49.937  47.457  33.670  1.00  0.00
ATOM   1128 H5'' G      36      49.352  47.045  32.054  1.00  0.00
ATOM   1129  C4' G      36      50.901  48.706  32.329  1.00  0.00
ATOM   1130  H4' G      36      50.202  49.491  32.616  1.00  0.00
ATOM   1131  O4' G      36      52.154  49.016  32.942  1.00  0.00
ATOM   1132  C1' G      36      52.875  49.626  31.867  1.00  0.00
ATOM   1133  H1' G      36      53.363  50.523  32.248  1.00  0.00
ATOM   1134  N9  G      36      53.953  48.707  31.460  1.00  0.00
ATOM   1135  C8  G      36      54.194  47.370  31.763  1.00  0.00
ATOM   1136  H8  G      36      53.577  46.834  32.469  1.00  0.00
ATOM   1137  N7  G      36      55.229  46.873  31.113  1.00  0.00
ATOM   1138  C5  G      36      55.753  47.992  30.427  1.00  0.00
ATOM   1139  C6  G      36      56.813  48.169  29.443  1.00  0.00
ATOM   1140  O6  G      36      57.538  47.298  28.901  1.00  0.00
ATOM   1141  N1  G      36      56.980  49.465  28.941  1.00  0.00
ATOM   1142  H1  G      36      57.664  49.604  28.211  1.00  0.00
ATOM   1143  C2  G      36      56.093  50.478  29.205  1.00  0.00
ATOM   1144  N2  G      36      56.186  51.597  28.528  1.00  0.00
ATOM   1145  H21 G      36      55.510  52.321  28.727  1.00  0.00
ATOM   1146  H22 G      36      57.016  51.788  27.986  1.00  0.00
ATOM   1147  N3  G      36      55.034  50.377  30.044  1.00  0.00
ATOM   1148  C4  G      36      54.969  49.100  30.596  1.00  0.00
ATOM   1149  C3' G      36      51.032  48.756  30.794  1.00  0.00
ATOM   1150  H3' G      36      51.601  47.866  30.526  1.00  0.00
ATOM   1151  C2' G      36      51.911  49.989  30.843  1.00  0.00
ATOM   1152  H2' G      36      52.483  50.141  29.927  1.00  0.00
ATOM   1153  O2' G      36      51.250  51.240  31.071  1.00  0.00
ATOM   1154 HO2' G      36      50.349  51.168  30.748  1.00  0.00
ATOM   1155  O3' G      36      49.782  48.994  30.145  1.00  0.00
ATOM   1156  P   A      37      49.280  48.011  29.012  1.00  0.00
ATOM   1157  OP1 A      37      47.859  48.212  28.745  1.00  0.00
ATOM   1158  OP2 A      37      49.910  46.676  29.017  1.00  0.00
ATOM   1159  O5' A      37      50.086  48.647  27.814  1.00  0.00
ATOM   1160  C5' A      37      49.744  49.925  27.345  1.00  0.00
ATOM   1161  H5' A      37      49.643  50.636  28.165  1.00  0.00
ATOM   1162 H5'' A      37      48.741  49.753  26.953  1.00  0.00
ATOM   1163  C4' A      37      50.709  50.561  26.343  1.00  0.00
ATOM   1164  H4' A      37      50.433  51.567  26.027  1.00  0.00
ATOM   1165  O4' A      37      52.046  50.511  26.824  1.00  0.00
ATOM   1166  C1' A      37      52.981  50.278  25.753  1.00  0.00
ATOM   1167  H1' A      37      53.650  51.136  25.684  1.00  0.00
ATOM   1168  N9  A      37      53.740  49.092  26.076  1.00  0.00
ATOM   1169  C8  A      37      53.480  48.057  27.029  1.00  0.00
ATOM   1170  H8  A      37      52.546  48.088  27.571  1.00  0.00
ATOM   1171  N7  A      37      54.387  47.200  27.100  1.00  0.00
ATOM   1172  C5  A      37      55.338  47.607  26.194  1.00  0.00
ATOM   1173  C6  A      37      56.686  47.240  25.812  1.00  0.00
ATOM   1174  N6  A      37      57.180  46.075  26.231  1.00  0.00
ATOM   1175  H61 A      37      56.678  45.597  26.965  1.00  0.00
ATOM   1176  H62 A      37      58.144  45.918  25.971  1.00  0.00
ATOM   1177  N1  A      37      57.438  47.883  24.957  1.00  0.00
ATOM   1178  C2  A      37      56.970  49.064  24.530  1.00  0.00
ATOM   1179  H2  A      37      57.570  49.725  23.923  1.00  0.00
ATOM   1180  N3  A      37      55.793  49.581  24.828  1.00  0.00
ATOM   1181  C4  A      37      55.027  48.857  25.658  1.00  0.00
ATOM   1182  C3' A      37      50.837  49.655  25.132  1.00  0.00
ATOM   1183  H3' A      37      51.024  48.628  25.444  1.00  0.00
ATOM   1184  C2' A      37      52.126  50.181  24.522  1.00  0.00
ATOM   1185  H2' A      37      52.474  49.352  23.905  1.00  0.00
ATOM   1186  O2' A      37      52.006  51.471  23.873  1.00  0.00
ATOM   1187 HO2' A      37      51.086  51.495  23.600  1.00  0.00
ATOM   1188  O3' A      37      49.806  49.733  24.271  1.00  0.00
ATOM   1189  P   A      38      49.135  48.453  23.607  1.00  0.00
ATOM   1190  OP1 A      38      48.002  48.943  22.780  1.00  0.00
ATOM   1191  OP2 A      38      48.917  47.457  24.702  1.00  0.00
ATOM   1192  O5' A      38      50.275  47.807  22.641  1.00  0.00
ATOM   1193  C5' A      38      50.775  48.527  21.511  1.00  0.00
ATOM   1194  H5' A      38      51.008  49.573  21.711  1.00  0.00
ATOM   1195 H5'' A      38      50.008  48.384  20.750  1.00  0.00
ATOM   1196  C4' A      38      52.145  47.867  21.032  1.00  0.00
ATOM   1197  H4' A      38      52.569  48.581  20.326  1.00  0.00
ATOM   1198  O4' A      38      53.088  47.667  22.115  1.00  0.00
ATOM   1199  C1' A      38      54.109  46.833  21.587  1.00  0.00
ATOM   1200  H1' A      38      54.854  47.478  21.122  1.00  0.00
ATOM   1201  N9  A      38      54.613  46.040  22.741  1.00  0.00
ATOM   1202  C8  A      38      54.072  45.794  23.993  1.00  0.00
ATOM   1203  H8  A      38      53.150  46.237  24.342  1.00  0.00
ATOM   1204  N7  A      38      54.788  44.924  24.677  1.00  0.00
ATOM   1205  C5  A      38      55.939  44.688  23.881  1.00  0.00
ATOM   1206  C6  A      38      57.122  43.906  23.898  1.00  0.00
ATOM   1207  N6  A      38      57.302  42.987  24.769  1.00  0.00
ATOM   1208  H61 A      38      58.145  42.432  24.736  1.00  0.00
ATOM   1209  H62 A      38      56.590  42.773  25.453  1.00  0.00
ATOM   1210  N1  A      38      58.104  44.005  22.985  1.00  0.00
ATOM   1211  C2  A      38      57.876  44.929  22.020  1.00  0.00
ATOM   1212  H2  A      38      58.738  45.115  21.396  1.00  0.00
ATOM   1213  N3  A      38      56.814  45.639  21.802  1.00  0.00
ATOM   1214  C4  A      38      55.844  45.464  22.775  1.00  0.00
ATOM   1215  C3' A      38      51.990  46.519  20.359  1.00  0.00
ATOM   1216  H3' A      38      51.338  45.872  20.946  1.00  0.00
ATOM   1217  C2' A      38      53.374  45.998  20.535  1.00  0.00
ATOM   1218  H2' A      38      53.272  44.940  20.776  1.00  0.00
ATOM   1219  O2' A      38      54.040  46.294  19.330  1.00  0.00
ATOM   1220 HO2' A      38      53.518  46.118  18.544  1.00  0.00
ATOM   1221  O3' A      38      51.495  46.699  19.001  1.00  0.00
ATOM   1222  P   C      39      50.880  45.519  18.135  1.00  0.00
ATOM   1223  OP1 C      39      49.935  46.058  17.106  1.00  0.00
ATOM   1224  OP2 C      39      50.308  44.551  19.103  1.00  0.00
ATOM   1225  O5' C      39      52.179  44.869  17.423  1.00  0.00
ATOM   1226  C5' C      39      52.672  45.534  16.237  1.00  0.00
ATOM   1227  H5' C      39      52.691  46.614  16.382  1.00  0.00
ATOM   1228 H5'' C      39      51.954  45.376  15.432  1.00  0.00
ATOM   1229  C4' C      39      54.121  45.132  15.889  1.00  0.00
ATOM   1230  H4' C      39      54.479  45.723  15.046  1.00  0.00
ATOM   1231  O4' C      39      55.063  45.378  16.868  1.00  0.00
ATOM   1232  C1' C      39      56.040  44.373  16.938  1.00  0.00
ATOM   1233  H1' C      39      57.038  44.812  16.926  1.00  0.00
ATOM   1234  N1  C      39      56.029  43.606  18.251  1.00  0.00
ATOM   1235  C6  C      39      54.833  43.290  18.830  1.00  0.00
ATOM   1236  H6  C      39      53.929  43.509  18.281  1.00  0.00
ATOM   1237  C5  C      39      54.874  42.725  20.044  1.00  0.00
ATOM   1238  H5  C      39      53.941  42.508  20.544  1.00  0.00
ATOM   1239  C4  C      39      56.049  42.412  20.684  1.00  0.00
ATOM   1240  N4  C      39      56.079  41.785  21.809  1.00  0.00
ATOM   1241  H41 C      39      55.246  41.496  22.301  1.00  0.00
ATOM   1242  H42 C      39      56.958  41.644  22.286  1.00  0.00
ATOM   1243  N3  C      39      57.178  42.650  20.089  1.00  0.00
ATOM   1244  C2  C      39      57.184  43.335  18.938  1.00  0.00
ATOM   1245  O2  C      39      58.318  43.702  18.512  1.00  0.00
ATOM   1246  C3' C      39      54.249  43.585  15.690  1.00  0.00
ATOM   1247  H3' C      39      53.588  43.121  16.422  1.00  0.00
ATOM   1248  C2' C      39      55.773  43.284  15.850  1.00  0.00
ATOM   1249  H2' C      39      55.973  42.254  16.147  1.00  0.00
ATOM   1250  O2' C      39      56.605  43.661  14.724  1.00  0.00
ATOM   1251 HO2' C      39      56.177  43.460  13.889  1.00  0.00
ATOM   1252  O3' C      39      53.836  43.172  14.387  1.00  0.00
ATOM   1253  P   C      40      53.427  41.660  14.120  1.00  0.00
ATOM   1254  OP1 C      40      53.231  41.435  12.708  1.00  0.00
ATOM   1255  OP2 C      40      52.393  41.293  15.076  1.00  0.00
ATOM   1256  O5' C      40      54.736  40.826  14.476  1.00  0.00
ATOM   1257  C5' C      40      55.780  40.701  13.607  1.00  0.00
ATOM   1258  H5' C      40      56.162  41.666  13.274  1.00  0.00
ATOM   1259 H5'' C      40      55.423  40.274  12.670  1.00  0.00
ATOM   1260  C4' C      40      56.968  39.915  14.200  1.00  0.00
ATOM   1261  H4' C      40      57.850  39.956  13.561  1.00  0.00
ATOM   1262  O4' C      40      57.365  40.394  15.494  1.00  0.00
ATOM   1263  C1' C      40      57.840  39.251  16.200  1.00  0.00
ATOM   1264  H1' C      40      58.910  39.127  16.360  1.00  0.00
ATOM   1265  N1  C      40      57.265  39.162  17.554  1.00  0.00
ATOM   1266  C6  C      40      55.982  39.636  17.839  1.00  0.00
ATOM   1267  H6  C      40      55.423  40.167  17.082  1.00  0.00
ATOM   1268  C5  C      40      55.507  39.475  19.103  1.00  0.00
ATOM   1269  H5  C      40      54.553  39.918  19.347  1.00  0.00
ATOM   1270  C4  C      40      56.316  38.824  20.126  1.00  0.00
ATOM   1271  N4  C      40      55.760  38.634  21.316  1.00  0.00
ATOM   1272  H41 C      40      56.455  38.402  22.011  1.00  0.00
ATOM   1273  H42 C      40      54.823  38.929  21.555  1.00  0.00
ATOM   1274  N3  C      40      57.507  38.435  19.880  1.00  0.00
ATOM   1275  C2  C      40      58.098  38.721  18.640  1.00  0.00
ATOM   1276  O2  C      40      59.235  38.283  18.488  1.00  0.00
ATOM   1277  C3' C      40      56.497  38.455  14.354  1.00  0.00
ATOM   1278  H3' C      40      55.480  38.452  14.746  1.00  0.00
ATOM   1279  C2' C      40      57.401  38.000  15.578  1.00  0.00
ATOM   1280  H2' C      40      56.792  37.394  16.249  1.00  0.00
ATOM   1281  O2' C      40      58.595  37.351  15.242  1.00  0.00
ATOM   1282 HO2' C      40      58.542  36.410  15.423  1.00  0.00
ATOM   1283  O3' C      40      56.717  37.566  13.268  1.00  0.00
ATOM   1284  P   C      41      56.210  36.065  13.223  1.00  0.00
ATOM   1285  OP1 C      41      56.585  35.692  11.861  1.00  0.00
ATOM   1286  OP2 C      41      54.815  35.832  13.682  1.00  0.00
ATOM   1287  O5' C      41      57.114  35.194  14.162  1.00  0.00
ATOM   1288  C5' C      41      58.240  34.515  13.624  1.00  0.00
ATOM   1289  H5' C      41      58.857  35.157  12.996  1.00  0.00
ATOM   1290 H5'' C      41      57.822  33.724  13.002  1.00  0.00
ATOM   1291  C4' C      41      59.066  33.840  14.714  1.00  0.00
ATOM   1292  H4' C      41      59.975  33.395  14.310  1.00  0.00
ATOM   1293  O4' C      41      59.329  34.535  15.911  1.00  0.00
ATOM   1294  C1' C      41      59.199  33.650  17.034  1.00  0.00
ATOM   1295  H1' C      41      60.154  33.631  17.559  1.00  0.00
ATOM   1296  N1  C      41      58.092  34.096  17.937  1.00  0.00
ATOM   1297  C6  C      41      57.087  34.972  17.608  1.00  0.00
ATOM   1298  H6  C      41      56.982  35.246  16.568  1.00  0.00
ATOM   1299  C5  C      41      56.216  35.356  18.536  1.00  0.00
ATOM   1300  H5  C      41      55.421  36.057  18.330  1.00  0.00
ATOM   1301  C4  C      41      56.325  34.846  19.847  1.00  0.00
ATOM   1302  N4  C      41      55.419  35.129  20.806  1.00  0.00
ATOM   1303  H41 C      41      54.773  35.860  20.543  1.00  0.00
ATOM   1304  H42 C      41      55.495  34.658  21.697  1.00  0.00
ATOM   1305  N3  C      41      57.195  33.908  20.182  1.00  0.00
ATOM   1306  C2  C      41      58.135  33.610  19.298  1.00  0.00
ATOM   1307  O2  C      41      58.956  32.767  19.655  1.00  0.00
ATOM   1308  C3' C      41      58.135  32.705  15.208  1.00  0.00
ATOM   1309  H3' C      41      57.146  33.113  15.418  1.00  0.00
ATOM   1310  C2' C      41      58.793  32.270  16.559  1.00  0.00
ATOM   1311  H2' C      41      58.128  31.726  17.230  1.00  0.00
ATOM   1312  O2' C      41      59.984  31.486  16.311  1.00  0.00
ATOM   1313 HO2' C      41      60.401  31.821  15.513  1.00  0.00
ATOM   1314  O3' C      41      57.941  31.651  14.296  1.00  0.00
ATOM   1315  P   U      42      56.684  30.737  14.272  1.00  0.00
ATOM   1316  OP1 U      42      56.937  29.958  13.053  1.00  0.00
ATOM   1317  OP2 U      42      55.540  31.600  14.261  1.00  0.00
ATOM   1318  O5' U      42      56.663  29.727  15.500  1.00  0.00
ATOM   1319  C5' U      42      57.761  28.761  15.791  1.00  0.00
ATOM   1320  H5' U      42      58.714  29.276  15.672  1.00  0.00
ATOM   1321 H5'' U      42      57.681  27.911  15.113  1.00  0.00
ATOM   1322  C4' U      42      57.672  28.325  17.274  1.00  0.00
ATOM   1323  H4' U      42      58.449  27.607  17.534  1.00  0.00
ATOM   1324  O4' U      42      57.992  29.332  18.181  1.00  0.00
ATOM   1325  C1' U      42      57.193  29.052  19.377  1.00  0.00
ATOM   1326  H1' U      42      57.707  29.166  20.331  1.00  0.00
ATOM   1327  N1  U      42      56.076  30.089  19.651  1.00  0.00
ATOM   1328  C6  U      42      55.627  30.913  18.649  1.00  0.00
ATOM   1329  H6  U      42      55.961  30.667  17.652  1.00  0.00
ATOM   1330  C5  U      42      54.703  31.893  18.927  1.00  0.00
ATOM   1331  H5  U      42      54.360  32.553  18.144  1.00  0.00
ATOM   1332  C4  U      42      54.166  32.095  20.253  1.00  0.00
ATOM   1333  O4  U      42      53.167  32.836  20.511  1.00  0.00
ATOM   1334  N3  U      42      54.541  31.169  21.195  1.00  0.00
ATOM   1335  H3  U      42      54.105  31.264  22.102  1.00  0.00
ATOM   1336  C2  U      42      55.515  30.169  20.930  1.00  0.00
ATOM   1337  O2  U      42      55.677  29.283  21.780  1.00  0.00
ATOM   1338  C3' U      42      56.382  27.660  17.694  1.00  0.00
ATOM   1339  H3' U      42      55.505  28.152  17.273  1.00  0.00
ATOM   1340  C2' U      42      56.527  27.662  19.209  1.00  0.00
ATOM   1341  H2' U      42      55.600  27.521  19.766  1.00  0.00
ATOM   1342  O2' U      42      57.432  26.598  19.626  1.00  0.00
ATOM   1343 HO2' U      42      56.887  26.018  20.162  1.00  0.00
ATOM   1344  O3' U      42      56.252  26.271  17.278  1.00  0.00
ATOM   1345  P   G      43      54.878  25.583  17.047  1.00  0.00
ATOM   1346  OP1 G      43      55.129  24.259  16.461  1.00  0.00
ATOM   1347  OP2 G      43      53.973  26.491  16.388  1.00  0.00
ATOM   1348  O5' G      43      54.330  25.395  18.491  1.00  0.00
ATOM   1349  C5' G      43      54.841  24.318  19.294  1.00  0.00
ATOM   1350  H5' G      43      55.890  24.528  19.499  1.00  0.00
ATOM   1351 H5'' G      43      54.745  23.381  18.744  1.00  0.00
ATOM   1352  C4' G      43      54.164  24.289  20.687  1.00  0.00
ATOM   1353  H4' G      43      54.502  23.497  21.354  1.00  0.00
ATOM   1354  O4' G      43      54.412  25.475  21.349  1.00  0.00
ATOM   1355  C1' G      43      53.275  25.718  22.221  1.00  0.00
ATOM   1356  H1' G      43      53.499  25.723  23.288  1.00  0.00
ATOM   1357  N9  G      43      52.631  27.008  21.797  1.00  0.00
ATOM   1358  C8  G      43      52.576  27.633  20.569  1.00  0.00
ATOM   1359  H8  G      43      52.961  27.331  19.606  1.00  0.00
ATOM   1360  N7  G      43      52.062  28.828  20.713  1.00  0.00
ATOM   1361  C5  G      43      51.588  28.931  22.004  1.00  0.00
ATOM   1362  C6  G      43      50.886  29.975  22.724  1.00  0.00
ATOM   1363  O6  G      43      50.503  31.134  22.379  1.00  0.00
ATOM   1364  N1  G      43      50.514  29.524  23.997  1.00  0.00
ATOM   1365  H1  G      43      49.866  30.167  24.432  1.00  0.00
ATOM   1366  C2  G      43      50.902  28.314  24.546  1.00  0.00
ATOM   1367  N2  G      43      50.224  27.965  25.605  1.00  0.00
ATOM   1368  H21 G      43      50.290  27.024  25.967  1.00  0.00
ATOM   1369  H22 G      43      49.503  28.584  25.945  1.00  0.00
ATOM   1370  N3  G      43      51.665  27.429  23.968  1.00  0.00
ATOM   1371  C4  G      43      52.000  27.827  22.714  1.00  0.00
ATOM   1372  C3' G      43      52.635  24.165  20.541  1.00  0.00
ATOM   1373  H3' G      43      52.221  24.987  19.957  1.00  0.00
ATOM   1374  C2' G      43      52.290  24.567  22.000  1.00  0.00
ATOM   1375  H2' G      43      51.297  24.994  22.137  1.00  0.00
ATOM   1376  O2' G      43      52.461  23.514  22.850  1.00  0.00
ATOM   1377 HO2' G      43      51.941  22.784  22.505  1.00  0.00
ATOM   1378  O3' G      43      52.174  22.942  20.062  1.00  0.00
ATOM   1379  P   U      44      50.684  22.931  19.445  1.00  0.00
ATOM   1380  OP1 U      44      50.455  21.533  19.010  1.00  0.00
ATOM   1381  OP2 U      44      50.685  24.030  18.433  1.00  0.00
ATOM   1382  O5' U      44      49.730  23.399  20.570  1.00  0.00
ATOM   1383  C5' U      44      49.189  22.529  21.590  1.00  0.00
ATOM   1384  H5' U      44      49.956  22.069  22.214  1.00  0.00
ATOM   1385 H5'' U      44      48.736  21.734  20.998  1.00  0.00
ATOM   1386  C4' U      44      48.165  23.318  22.394  1.00  0.00
ATOM   1387  H4' U      44      47.825  22.761  23.267  1.00  0.00
ATOM   1388  O4' U      44      48.774  24.544  22.763  1.00  0.00
ATOM   1389  C1' U      44      47.732  25.457  22.994  1.00  0.00
ATOM   1390  H1' U      44      47.458  25.537  24.046  1.00  0.00
ATOM   1391  N1  U      44      47.945  26.807  22.486  1.00  0.00
ATOM   1392  C6  U      44      48.559  27.012  21.305  1.00  0.00
ATOM   1393  H6  U      44      48.893  26.168  20.720  1.00  0.00
ATOM   1394  C5  U      44      48.624  28.263  20.781  1.00  0.00
ATOM   1395  H5  U      44      49.093  28.489  19.835  1.00  0.00
ATOM   1396  C4  U      44      48.091  29.332  21.553  1.00  0.00
ATOM   1397  O4  U      44      47.940  30.500  21.203  1.00  0.00
ATOM   1398  N3  U      44      47.583  29.077  22.815  1.00  0.00
ATOM   1399  H3  U      44      47.366  29.903  23.355  1.00  0.00
ATOM   1400  C2  U      44      47.397  27.832  23.313  1.00  0.00
ATOM   1401  O2  U      44      46.805  27.707  24.358  1.00  0.00
ATOM   1402  C3' U      44      46.885  23.649  21.590  1.00  0.00
ATOM   1403  H3' U      44      47.146  23.883  20.558  1.00  0.00
ATOM   1404  C2' U      44      46.418  24.894  22.449  1.00  0.00
ATOM   1405  H2' U      44      45.941  25.635  21.808  1.00  0.00
ATOM   1406  O2' U      44      45.649  24.386  23.554  1.00  0.00
ATOM   1407 HO2' U      44      44.879  24.078  23.072  1.00  0.00
ATOM   1408  O3' U      44      46.081  22.514  21.610  1.00  0.00
ATOM   1409  P   G      45      44.687  22.375  20.874  1.00  0.00
ATOM   1410  OP1 G      45      44.543  20.927  20.438  1.00  0.00
ATOM   1411  OP2 G      45      44.527  23.521  19.965  1.00  0.00
ATOM   1412  O5' G      45      43.620  22.706  21.991  1.00  0.00
ATOM   1413  C5' G      45      43.117  21.695  22.816  1.00  0.00
ATOM   1414  H5' G      45      43.970  21.174  23.251  1.00  0.00
ATOM   1415 H5'' G      45      42.574  20.980  22.198  1.00  0.00
ATOM   1416  C4' G      45      42.134  22.167  23.885  1.00  0.00
ATOM   1417  H4' G      45      41.793  21.351  24.522  1.00  0.00
ATOM   1418  O4' G      45      42.876  23.216  24.578  1.00  0.00
ATOM   1419  C1' G      45      42.151  24.400  24.674  1.00  0.00
ATOM   1420  H1' G      45      42.147  24.628  25.740  1.00  0.00
ATOM   1421  N9  G      45      42.680  25.584  23.863  1.00  0.00
ATOM   1422  C8  G      45      42.743  25.573  22.501  1.00  0.00
ATOM   1423  H8  G      45      42.353  24.804  21.850  1.00  0.00
ATOM   1424  N7  G      45      43.251  26.719  22.063  1.00  0.00
ATOM   1425  C5  G      45      43.446  27.511  23.176  1.00  0.00
ATOM   1426  C6  G      45      43.828  28.953  23.313  1.00  0.00
ATOM   1427  O6  G      45      44.180  29.732  22.481  1.00  0.00
ATOM   1428  N1  G      45      43.829  29.382  24.642  1.00  0.00
ATOM   1429  H1  G      45      43.833  30.389  24.719  1.00  0.00
ATOM   1430  C2  G      45      43.366  28.623  25.665  1.00  0.00
ATOM   1431  N2  G      45      43.126  29.226  26.834  1.00  0.00
ATOM   1432  H21 G      45      42.722  28.757  27.632  1.00  0.00
ATOM   1433  H22 G      45      43.139  30.236  26.857  1.00  0.00
ATOM   1434  N3  G      45      43.131  27.323  25.617  1.00  0.00
ATOM   1435  C4  G      45      43.097  26.824  24.310  1.00  0.00
ATOM   1436  C3' G      45      40.883  22.923  23.340  1.00  0.00
ATOM   1437  H3' G      45      41.079  23.281  22.329  1.00  0.00
ATOM   1438  C2' G      45      40.727  24.128  24.164  1.00  0.00
ATOM   1439  H2' G      45      40.401  24.891  23.457  1.00  0.00
ATOM   1440  O2' G      45      39.985  23.765  25.310  1.00  0.00
ATOM   1441 HO2' G      45      39.176  23.334  25.024  1.00  0.00
ATOM   1442  O3' G      45      39.700  22.157  23.417  1.00  0.00
ATOM   1443  P   C      46      39.371  20.947  22.434  1.00  0.00
ATOM   1444  OP1 C      46      39.858  21.408  21.115  1.00  0.00
ATOM   1445  OP2 C      46      37.974  20.652  22.579  1.00  0.00
ATOM   1446  O5' C      46      40.223  19.759  22.865  1.00  0.00
ATOM   1447  C5' C      46      40.419  18.730  21.862  1.00  0.00
ATOM   1448  H5' C      46      41.398  18.805  21.388  1.00  0.00
ATOM   1449 H5'' C      46      39.643  18.829  21.103  1.00  0.00
ATOM   1450  C4' C      46      40.332  17.362  22.398  1.00  0.00
ATOM   1451  H4' C      46      40.689  16.667  21.638  1.00  0.00
ATOM   1452  O4' C      46      41.146  17.227  23.566  1.00  0.00
ATOM   1453  C1' C      46      40.611  16.318  24.538  1.00  0.00
ATOM   1454  H1' C      46      41.226  15.421  24.460  1.00  0.00
ATOM   1455  N1  C      46      40.761  16.758  26.004  1.00  0.00
ATOM   1456  C6  C      46      40.511  18.071  26.249  1.00  0.00
ATOM   1457  H6  C      46      40.124  18.684  25.449  1.00  0.00
ATOM   1458  C5  C      46      40.633  18.447  27.545  1.00  0.00
ATOM   1459  H5  C      46      40.330  19.458  27.774  1.00  0.00
ATOM   1460  C4  C      46      41.049  17.466  28.543  1.00  0.00
ATOM   1461  N4  C      46      41.025  17.823  29.830  1.00  0.00
ATOM   1462  H41 C      46      41.300  17.279  30.635  1.00  0.00
ATOM   1463  H42 C      46      40.712  18.719  30.175  1.00  0.00
ATOM   1464  N3  C      46      41.344  16.226  28.214  1.00  0.00
ATOM   1465  C2  C      46      41.123  15.822  26.948  1.00  0.00
ATOM   1466  O2  C      46      41.089  14.592  26.673  1.00  0.00
ATOM   1467  C3' C      46      38.940  17.037  22.960  1.00  0.00
ATOM   1468  H3' C      46      38.526  17.918  23.449  1.00  0.00
ATOM   1469  C2' C      46      39.271  15.982  24.020  1.00  0.00
ATOM   1470  H2' C      46      38.541  16.120  24.817  1.00  0.00
ATOM   1471  O2' C      46      39.476  14.643  23.518  1.00  0.00
ATOM   1472 HO2' C      46      38.601  14.254  23.591  1.00  0.00
ATOM   1473  O3' C      46      38.150  16.506  21.952  1.00  0.00
ATOM   1474  P   U      47      36.609  16.318  22.073  1.00  0.00
ATOM   1475  OP1 U      47      36.272  15.542  20.846  1.00  0.00
ATOM   1476  OP2 U      47      36.091  17.680  22.225  1.00  0.00
ATOM   1477  O5' U      47      36.118  15.430  23.349  1.00  0.00
ATOM   1478  C5' U      47      36.152  13.975  23.421  1.00  0.00
ATOM   1479  H5' U      47      36.988  13.574  22.849  1.00  0.00
ATOM   1480 H5'' U      47      35.242  13.596  22.957  1.00  0.00
ATOM   1481  C4' U      47      36.274  13.431  24.873  1.00  0.00
ATOM   1482  H4' U      47      36.451  12.356  24.884  1.00  0.00
ATOM   1483  O4' U      47      37.293  14.091  25.659  1.00  0.00
ATOM   1484  C1' U      47      37.065  13.970  27.076  1.00  0.00
ATOM   1485  H1' U      47      37.660  13.178  27.530  1.00  0.00
ATOM   1486  N1  U      47      37.184  15.276  27.855  1.00  0.00
ATOM   1487  C6  U      47      37.016  16.517  27.260  1.00  0.00
ATOM   1488  H6  U      47      36.809  16.578  26.202  1.00  0.00
ATOM   1489  C5  U      47      37.189  17.731  27.964  1.00  0.00
ATOM   1490  H5  U      47      37.097  18.684  27.462  1.00  0.00
ATOM   1491  C4  U      47      37.389  17.700  29.365  1.00  0.00
ATOM   1492  O4  U      47      37.637  18.658  30.045  1.00  0.00
ATOM   1493  N3  U      47      37.425  16.455  29.950  1.00  0.00
ATOM   1494  H3  U      47      37.509  16.395  30.954  1.00  0.00
ATOM   1495  C2  U      47      37.348  15.239  29.263  1.00  0.00
ATOM   1496  O2  U      47      37.267  14.240  29.944  1.00  0.00
ATOM   1497  C3' U      47      35.025  13.557  25.783  1.00  0.00
ATOM   1498  H3' U      47      34.618  14.561  25.664  1.00  0.00
ATOM   1499  C2' U      47      35.603  13.425  27.183  1.00  0.00
ATOM   1500  H2' U      47      34.931  13.879  27.911  1.00  0.00
ATOM   1501  O2' U      47      35.684  11.991  27.371  1.00  0.00
ATOM   1502 HO2' U      47      34.779  11.749  27.162  1.00  0.00
ATOM   1503  O3' U      47      34.089  12.518  25.385  1.00  0.00
ATOM   1504  P   A      48      32.661  12.570  26.045  1.00  0.00
ATOM   1505  OP1 A      48      31.724  11.996  25.107  1.00  0.00
ATOM   1506  OP2 A      48      32.405  13.986  26.442  1.00  0.00
ATOM   1507  O5' A      48      32.678  11.716  27.326  1.00  0.00
ATOM   1508  C5' A      48      32.541  10.286  27.242  1.00  0.00
ATOM   1509  H5' A      48      33.468   9.809  26.924  1.00  0.00
ATOM   1510 H5'' A      48      31.764   9.877  26.596  1.00  0.00
ATOM   1511  C4' A      48      32.379   9.764  28.703  1.00  0.00
ATOM   1512  H4' A      48      32.232   8.692  28.576  1.00  0.00
ATOM   1513  O4' A      48      33.500  10.080  29.502  1.00  0.00
ATOM   1514  C1' A      48      33.087  10.376  30.799  1.00  0.00
ATOM   1515  H1' A      48      33.758   9.828  31.460  1.00  0.00
ATOM   1516  N9  A      48      33.258  11.870  31.065  1.00  0.00
ATOM   1517  C8  A      48      33.559  12.867  30.166  1.00  0.00
ATOM   1518  H8  A      48      33.923  12.655  29.172  1.00  0.00
ATOM   1519  N7  A      48      33.529  14.105  30.625  1.00  0.00
ATOM   1520  C5  A      48      33.223  13.929  32.003  1.00  0.00
ATOM   1521  C6  A      48      33.082  14.727  33.178  1.00  0.00
ATOM   1522  N6  A      48      33.188  16.055  33.163  1.00  0.00
ATOM   1523  H61 A      48      33.304  16.438  34.090  1.00  0.00
ATOM   1524  H62 A      48      33.689  16.447  32.378  1.00  0.00
ATOM   1525  N1  A      48      32.821  14.239  34.378  1.00  0.00
ATOM   1526  C2  A      48      32.583  12.971  34.371  1.00  0.00
ATOM   1527  H2  A      48      32.354  12.682  35.386  1.00  0.00
ATOM   1528  N3  A      48      32.555  12.116  33.369  1.00  0.00
ATOM   1529  C4  A      48      33.062  12.612  32.257  1.00  0.00
ATOM   1530  C3' A      48      31.202  10.255  29.547  1.00  0.00
ATOM   1531  H3' A      48      30.806  11.261  29.409  1.00  0.00
ATOM   1532  C2' A      48      31.677   9.930  30.929  1.00  0.00
ATOM   1533  H2' A      48      31.100  10.503  31.655  1.00  0.00
ATOM   1534  O2' A      48      31.758   8.558  31.424  1.00  0.00
ATOM   1535 HO2' A      48      30.855   8.260  31.558  1.00  0.00
ATOM   1536  O3' A      48      30.168   9.305  29.307  1.00  0.00
ATOM   1537  P   G      49      28.666   9.759  29.717  1.00  0.00
ATOM   1538  OP1 G      49      27.834   8.553  29.475  1.00  0.00
ATOM   1539  OP2 G      49      28.341  10.945  28.906  1.00  0.00
ATOM   1540  O5' G      49      28.702  10.141  31.225  1.00  0.00
ATOM   1541  C5' G      49      28.128   9.341  32.242  1.00  0.00
ATOM   1542  H5' G      49      28.794   8.515  32.492  1.00  0.00
ATOM   1543 H5'' G      49      27.171   8.966  31.881  1.00  0.00
ATOM   1544  C4' G      49      27.951  10.064  33.597  1.00  0.00
ATOM   1545  H4' G      49      27.754   9.357  34.403  1.00  0.00
ATOM   1546  O4' G      49      29.187  10.734  33.913  1.00  0.00
ATOM   1547  C1' G      49      28.914  12.016  34.519  1.00  0.00
ATOM   1548  H1' G      49      29.467  12.141  35.451  1.00  0.00
ATOM   1549  N9  G      49      29.328  13.180  33.616  1.00  0.00
ATOM   1550  C8  G      49      29.439  13.236  32.264  1.00  0.00
ATOM   1551  H8  G      49      29.315  12.383  31.614  1.00  0.00
ATOM   1552  N7  G      49      29.835  14.360  31.719  1.00  0.00
ATOM   1553  C5  G      49      29.823  15.174  32.841  1.00  0.00
ATOM   1554  C6  G      49      30.082  16.606  32.940  1.00  0.00
ATOM   1555  O6  G      49      30.434  17.440  32.083  1.00  0.00
ATOM   1556  N1  G      49      29.723  17.133  34.211  1.00  0.00
ATOM   1557  H1  G      49      29.859  18.122  34.363  1.00  0.00
ATOM   1558  C2  G      49      29.371  16.333  35.242  1.00  0.00
ATOM   1559  N2  G      49      29.001  17.027  36.270  1.00  0.00
ATOM   1560  H21 G      49      28.781  16.671  37.189  1.00  0.00
ATOM   1561  H22 G      49      29.004  18.032  36.170  1.00  0.00
ATOM   1562  N3  G      49      29.122  14.968  35.142  1.00  0.00
ATOM   1563  C4  G      49      29.475  14.458  33.937  1.00  0.00
ATOM   1564  C3' G      49      26.834  11.179  33.633  1.00  0.00
ATOM   1565  H3' G      49      26.874  11.784  32.728  1.00  0.00
ATOM   1566  C2' G      49      27.408  11.985  34.848  1.00  0.00
ATOM   1567  H2' G      49      27.236  13.060  34.893  1.00  0.00
ATOM   1568  O2' G      49      27.197  11.331  36.135  1.00  0.00
ATOM   1569 HO2' G      49      27.307  12.006  36.808  1.00  0.00
ATOM   1570  O3' G      49      25.517  10.584  33.779  1.00  0.00
ATOM   1571  P   U      50      24.203  11.438  33.402  1.00  0.00
ATOM   1572  OP1 U      50      22.985  10.699  33.710  1.00  0.00
ATOM   1573  OP2 U      50      24.305  11.905  32.017  1.00  0.00
ATOM   1574  O5' U      50      24.382  12.722  34.392  1.00  0.00
ATOM   1575  C5' U      50      23.971  12.718  35.742  1.00  0.00
ATOM   1576  H5' U      50      24.415  11.962  36.390  1.00  0.00
ATOM   1577 H5'' U      50      22.893  12.558  35.730  1.00  0.00
ATOM   1578  C4' U      50      24.160  14.092  36.299  1.00  0.00
ATOM   1579  H4' U      50      24.069  14.042  37.384  1.00  0.00
ATOM   1580  O4' U      50      25.484  14.573  35.991  1.00  0.00
ATOM   1581  C1' U      50      25.486  16.003  35.857  1.00  0.00
ATOM   1582  H1' U      50      26.016  16.660  36.546  1.00  0.00
ATOM   1583  N1  U      50      26.105  16.436  34.557  1.00  0.00
ATOM   1584  C6  U      50      26.373  15.488  33.527  1.00  0.00
ATOM   1585  H6  U      50      26.180  14.429  33.618  1.00  0.00
ATOM   1586  C5  U      50      26.780  15.937  32.343  1.00  0.00
ATOM   1587  H5  U      50      26.876  15.147  31.612  1.00  0.00
ATOM   1588  C4  U      50      26.959  17.349  32.038  1.00  0.00
ATOM   1589  O4  U      50      27.508  17.829  31.040  1.00  0.00
ATOM   1590  N3  U      50      26.619  18.191  33.066  1.00  0.00
ATOM   1591  H3  U      50      26.675  19.190  32.927  1.00  0.00
ATOM   1592  C2  U      50      26.221  17.817  34.343  1.00  0.00
ATOM   1593  O2  U      50      25.934  18.687  35.146  1.00  0.00
ATOM   1594  C3' U      50      23.190  15.125  35.683  1.00  0.00
ATOM   1595  H3' U      50      23.063  14.936  34.617  1.00  0.00
ATOM   1596  C2' U      50      24.006  16.398  35.875  1.00  0.00
ATOM   1597  H2' U      50      23.772  17.138  35.109  1.00  0.00
ATOM   1598  O2' U      50      23.762  16.842  37.221  1.00  0.00
ATOM   1599 HO2' U      50      22.828  16.639  37.316  1.00  0.00
ATOM   1600  O3' U      50      21.922  15.235  36.290  1.00  0.00
ATOM   1601  P   G      51      20.692  15.799  35.505  1.00  0.00
ATOM   1602  OP1 G      51      19.539  15.428  36.349  1.00  0.00
ATOM   1603  OP2 G      51      20.795  15.353  34.094  1.00  0.00
ATOM   1604  O5' G      51      20.993  17.376  35.602  1.00  0.00
ATOM   1605  C5' G      51      20.398  18.176  36.631  1.00  0.00
ATOM   1606  H5' G      51      20.887  17.899  37.565  1.00  0.00
ATOM   1607 H5'' G      51      19.329  17.975  36.694  1.00  0.00
ATOM   1608  C4' G      51      20.536  19.660  36.551  1.00  0.00
ATOM   1609  H4' G      51      20.123  20.177  37.417  1.00  0.00
ATOM   1610  O4' G      51      21.830  20.099  36.334  1.00  0.00
ATOM   1611  C1' G      51      21.879  21.113  35.364  1.00  0.00
ATOM   1612  H1' G      51      22.429  21.952  35.791  1.00  0.00
ATOM   1613  N9  G      51      22.588  20.747  34.126  1.00  0.00
ATOM   1614  C8  G      51      23.004  19.470  33.663  1.00  0.00
ATOM   1615  H8  G      51      22.668  18.594  34.198  1.00  0.00
ATOM   1616  N7  G      51      23.737  19.498  32.638  1.00  0.00
ATOM   1617  C5  G      51      23.826  20.856  32.307  1.00  0.00
ATOM   1618  C6  G      51      24.466  21.483  31.157  1.00  0.00
ATOM   1619  O6  G      51      25.019  20.889  30.206  1.00  0.00
ATOM   1620  N1  G      51      24.243  22.805  31.176  1.00  0.00
ATOM   1621  H1  G      51      24.764  23.342  30.498  1.00  0.00
ATOM   1622  C2  G      51      23.576  23.476  32.129  1.00  0.00
ATOM   1623  N2  G      51      23.272  24.666  31.779  1.00  0.00
ATOM   1624  H21 G      51      22.890  25.330  32.437  1.00  0.00
ATOM   1625  H22 G      51      23.601  25.015  30.890  1.00  0.00
ATOM   1626  N3  G      51      22.980  22.978  33.162  1.00  0.00
ATOM   1627  C4  G      51      23.086  21.636  33.228  1.00  0.00
ATOM   1628  C3' G      51      19.770  20.100  35.239  1.00  0.00
ATOM   1629  H3' G      51      20.092  19.435  34.438  1.00  0.00
ATOM   1630  C2' G      51      20.415  21.464  35.048  1.00  0.00
ATOM   1631  H2' G      51      20.295  21.920  34.066  1.00  0.00
ATOM   1632  O2' G      51      19.966  22.428  36.034  1.00  0.00
ATOM   1633 HO2' G      51      19.011  22.495  35.962  1.00  0.00
ATOM   1634  O3' G      51      18.292  20.142  35.324  1.00  0.00
ATOM   1635  P   G      52      17.407  20.148  34.006  1.00  0.00
ATOM   1636  OP1 G      52      15.974  20.304  34.403  1.00  0.00
ATOM   1637  OP2 G      52      17.802  18.946  33.233  1.00  0.00
ATOM   1638  O5' G      52      17.986  21.366  33.228  1.00  0.00
ATOM   1639  C5' G      52      17.463  22.627  33.636  1.00  0.00
ATOM   1640  H5' G      52      17.792  22.838  34.654  1.00  0.00
ATOM   1641 H5'' G      52      16.381  22.523  33.559  1.00  0.00
ATOM   1642  C4' G      52      17.971  23.709  32.774  1.00  0.00
ATOM   1643  H4' G      52      17.636  24.615  33.279  1.00  0.00
ATOM   1644  O4' G      52      19.371  23.833  32.814  1.00  0.00
ATOM   1645  C1' G      52      19.841  24.408  31.558  1.00  0.00
ATOM   1646  H1' G      52      20.369  25.313  31.856  1.00  0.00
ATOM   1647  N9  G      52      20.544  23.383  30.847  1.00  0.00
ATOM   1648  C8  G      52      20.500  22.003  31.117  1.00  0.00
ATOM   1649  H8  G      52      20.004  21.745  32.041  1.00  0.00
ATOM   1650  N7  G      52      20.982  21.296  30.068  1.00  0.00
ATOM   1651  C5  G      52      21.505  22.300  29.237  1.00  0.00
ATOM   1652  C6  G      52      22.349  22.179  28.154  1.00  0.00
ATOM   1653  O6  G      52      22.928  21.133  27.736  1.00  0.00
ATOM   1654  N1  G      52      22.442  23.349  27.378  1.00  0.00
ATOM   1655  H1  G      52      22.937  23.299  26.499  1.00  0.00
ATOM   1656  C2  G      52      22.116  24.584  27.854  1.00  0.00
ATOM   1657  N2  G      52      22.368  25.651  27.096  1.00  0.00
ATOM   1658  H21 G      52      22.753  25.546  26.168  1.00  0.00
ATOM   1659  H22 G      52      22.052  26.506  27.533  1.00  0.00
ATOM   1660  N3  G      52      21.426  24.700  28.988  1.00  0.00
ATOM   1661  C4  G      52      21.192  23.550  29.657  1.00  0.00
ATOM   1662  C3' G      52      17.549  23.770  31.321  1.00  0.00
ATOM   1663  H3' G      52      17.795  22.845  30.799  1.00  0.00
ATOM   1664  C2' G      52      18.539  24.739  30.769  1.00  0.00
ATOM   1665  H2' G      52      18.707  24.493  29.721  1.00  0.00
ATOM   1666  O2' G      52      18.169  26.048  31.057  1.00  0.00
ATOM   1667 HO2' G      52      17.275  26.022  31.406  1.00  0.00
ATOM   1668  O3' G      52      16.183  24.240  31.265  1.00  0.00
ATOM   1669  P   A      53      15.222  23.580  30.244  1.00  0.00
ATOM   1670  OP1 A      53      13.857  24.112  30.627  1.00  0.00
ATOM   1671  OP2 A      53      15.548  22.111  30.294  1.00  0.00
ATOM   1672  O5' A      53      15.623  24.238  28.847  1.00  0.00
ATOM   1673  C5' A      53      15.464  25.587  28.498  1.00  0.00
ATOM   1674  H5' A      53      15.689  26.212  29.361  1.00  0.00
ATOM   1675 H5'' A      53      14.444  25.720  28.138  1.00  0.00
ATOM   1676  C4' A      53      16.405  26.009  27.349  1.00  0.00
ATOM   1677  H4' A      53      16.358  27.088  27.201  1.00  0.00
ATOM   1678  O4' A      53      17.715  25.522  27.729  1.00  0.00
ATOM   1679  C1' A      53      18.500  25.241  26.538  1.00  0.00
ATOM   1680  H1' A      53      19.386  25.877  26.525  1.00  0.00
ATOM   1681  N9  A      53      18.882  23.782  26.547  1.00  0.00
ATOM   1682  C8  A      53      18.379  22.711  27.312  1.00  0.00
ATOM   1683  H8  A      53      17.692  22.811  28.139  1.00  0.00
ATOM   1684  N7  A      53      18.852  21.518  26.966  1.00  0.00
ATOM   1685  C5  A      53      19.684  21.908  25.843  1.00  0.00
ATOM   1686  C6  A      53      20.608  21.215  25.059  1.00  0.00
ATOM   1687  N6  A      53      20.986  19.911  25.236  1.00  0.00
ATOM   1688  H61 A      53      20.562  19.370  25.976  1.00  0.00
ATOM   1689  H62 A      53      21.706  19.550  24.627  1.00  0.00
ATOM   1690  N1  A      53      21.201  21.788  24.016  1.00  0.00
ATOM   1691  C2  A      53      21.086  23.082  23.893  1.00  0.00
ATOM   1692  H2  A      53      21.623  23.515  23.062  1.00  0.00
ATOM   1693  N3  A      53      20.283  23.910  24.621  1.00  0.00
ATOM   1694  C4  A      53      19.623  23.247  25.604  1.00  0.00
ATOM   1695  C3' A      53      16.199  25.396  25.962  1.00  0.00
ATOM   1696  H3' A      53      16.041  24.317  25.973  1.00  0.00
ATOM   1697  C2' A      53      17.594  25.515  25.340  1.00  0.00
ATOM   1698  H2' A      53      17.669  24.805  24.516  1.00  0.00
ATOM   1699  O2' A      53      17.875  26.850  24.916  1.00  0.00
ATOM   1700 HO2' A      53      18.522  26.786  24.209  1.00  0.00
ATOM   1701  O3' A      53      15.076  25.845  25.177  1.00  0.00
ATOM   1702  P   C      54      14.383  24.986  23.980  1.00  0.00
ATOM   1703  OP1 C      54      13.807  25.995  23.110  1.00  0.00
ATOM   1704  OP2 C      54      13.535  23.958  24.644  1.00  0.00
ATOM   1705  O5' C      54      15.585  24.216  23.260  1.00  0.00
ATOM   1706  C5' C      54      16.000  24.647  21.982  1.00  0.00
ATOM   1707  H5' C      54      16.217  25.711  22.067  1.00  0.00
ATOM   1708 H5'' C      54      15.095  24.560  21.381  1.00  0.00
ATOM   1709  C4' C      54      17.099  23.776  21.332  1.00  0.00
ATOM   1710  H4' C      54      17.433  24.318  20.447  1.00  0.00
ATOM   1711  O4' C      54      18.079  23.360  22.271  1.00  0.00
ATOM   1712  C1' C      54      18.447  22.007  21.935  1.00  0.00
ATOM   1713  H1' C      54      19.507  21.976  21.682  1.00  0.00
ATOM   1714  N1  C      54      18.186  21.035  23.006  1.00  0.00
ATOM   1715  C6  C      54      17.066  21.250  23.813  1.00  0.00
ATOM   1716  H6  C      54      16.599  22.220  23.725  1.00  0.00
ATOM   1717  C5  C      54      16.616  20.414  24.763  1.00  0.00
ATOM   1718  H5  C      54      15.761  20.581  25.401  1.00  0.00
ATOM   1719  C4  C      54      17.411  19.229  24.863  1.00  0.00
ATOM   1720  N4  C      54      17.190  18.301  25.701  1.00  0.00
ATOM   1721  H41 C      54      17.336  17.359  25.367  1.00  0.00
ATOM   1722  H42 C      54      16.322  18.315  26.218  1.00  0.00
ATOM   1723  N3  C      54      18.308  18.864  23.874  1.00  0.00
ATOM   1724  C2  C      54      18.692  19.720  22.909  1.00  0.00
ATOM   1725  O2  C      54      19.498  19.473  22.026  1.00  0.00
ATOM   1726  C3' C      54      16.466  22.527  20.654  1.00  0.00
ATOM   1727  H3' C      54      15.654  22.200  21.304  1.00  0.00
ATOM   1728  C2' C      54      17.685  21.577  20.722  1.00  0.00
ATOM   1729  H2' C      54      17.408  20.534  20.871  1.00  0.00
ATOM   1730  O2' C      54      18.505  21.667  19.540  1.00  0.00
ATOM   1731 HO2' C      54      17.848  21.654  18.840  1.00  0.00
ATOM   1732  O3' C      54      15.934  22.664  19.385  1.00  0.00
ATOM   1733  P   U      55      15.258  21.426  18.597  1.00  0.00
ATOM   1734  OP1 U      55      14.130  22.034  17.774  1.00  0.00
ATOM   1735  OP2 U      55      14.956  20.398  19.615  1.00  0.00
ATOM   1736  O5' U      55      16.309  20.838  17.613  1.00  0.00
ATOM   1737  C5' U      55      16.800  19.466  17.645  1.00  0.00
ATOM   1738  H5' U      55      15.910  18.842  17.568  1.00  0.00
ATOM   1739 H5'' U      55      17.390  19.206  18.523  1.00  0.00
ATOM   1740  C4' U      55      17.683  19.287  16.389  1.00  0.00
ATOM   1741  H4' U      55      17.882  18.221  16.280  1.00  0.00
ATOM   1742  O4' U      55      17.028  19.854  15.304  1.00  0.00
ATOM   1743  C1' U      55      17.921  20.422  14.417  1.00  0.00
ATOM   1744  H1' U      55      17.897  19.816  13.511  1.00  0.00
ATOM   1745  N1  U      55      17.457  21.805  13.956  1.00  0.00
ATOM   1746  C6  U      55      17.055  22.790  14.921  1.00  0.00
ATOM   1747  H6  U      55      17.159  22.533  15.965  1.00  0.00
ATOM   1748  C5  U      55      16.411  23.928  14.484  1.00  0.00
ATOM   1749  H5  U      55      16.090  24.663  15.207  1.00  0.00
ATOM   1750  C4  U      55      16.307  24.154  13.070  1.00  0.00
ATOM   1751  O4  U      55      15.991  25.245  12.641  1.00  0.00
ATOM   1752  N3  U      55      16.851  23.215  12.188  1.00  0.00
ATOM   1753  H3  U      55      17.117  23.427  11.237  1.00  0.00
ATOM   1754  C2  U      55      17.330  21.991  12.586  1.00  0.00
ATOM   1755  O2  U      55      17.612  21.189  11.725  1.00  0.00
ATOM   1756  C3' U      55      19.048  20.023  16.414  1.00  0.00
ATOM   1757  H3' U      55      18.932  21.001  16.882  1.00  0.00
ATOM   1758  C2' U      55      19.329  20.261  14.979  1.00  0.00
ATOM   1759  H2' U      55      20.010  21.089  14.782  1.00  0.00
ATOM   1760  O2' U      55      19.766  19.039  14.365  1.00  0.00
ATOM   1761 HO2' U      55      20.679  18.970  14.654  1.00  0.00
ATOM   1762  O3' U      55      20.033  19.202  17.058  1.00  0.00
ATOM   1763  P   U      56      21.454  19.692  17.404  1.00  0.00
ATOM   1764  OP1 U      56      22.078  18.868  18.470  1.00  0.00
ATOM   1765  OP2 U      56      21.442  21.165  17.423  1.00  0.00
ATOM   1766  O5' U      56      22.122  19.254  16.046  1.00  0.00
ATOM   1767  C5' U      56      22.692  17.994  15.793  1.00  0.00
ATOM   1768  H5' U      56      21.996  17.202  16.068  1.00  0.00
ATOM   1769 H5'' U      56      23.514  17.928  16.506  1.00  0.00
ATOM   1770  C4' U      56      23.157  17.870  14.317  1.00  0.00
ATOM   1771  H4' U      56      23.448  16.838  14.122  1.00  0.00
ATOM   1772  O4' U      56      22.152  18.275  13.410  1.00  0.00
ATOM   1773  C1' U      56      22.781  18.735  12.265  1.00  0.00
ATOM   1774  H1' U      56      22.716  17.882  11.590  1.00  0.00
ATOM   1775  N1  U      56      22.085  19.846  11.557  1.00  0.00
ATOM   1776  C6  U      56      21.663  19.544  10.249  1.00  0.00
ATOM   1777  H6  U      56      21.941  18.610   9.783  1.00  0.00
ATOM   1778  C5  U      56      21.106  20.543   9.550  1.00  0.00
ATOM   1779  H5  U      56      20.858  20.443   8.504  1.00  0.00
ATOM   1780  C4  U      56      20.827  21.824  10.133  1.00  0.00
ATOM   1781  O4  U      56      20.315  22.803   9.593  1.00  0.00
ATOM   1782  N3  U      56      21.169  21.909  11.456  1.00  0.00
ATOM   1783  H3  U      56      21.002  22.801  11.899  1.00  0.00
ATOM   1784  C2  U      56      21.881  21.012  12.169  1.00  0.00
ATOM   1785  O2  U      56      22.287  21.260  13.329  1.00  0.00
ATOM   1786  C3' U      56      24.367  18.779  14.041  1.00  0.00
ATOM   1787  H3' U      56      24.283  19.758  14.512  1.00  0.00
ATOM   1788  C2' U      56      24.301  19.136  12.475  1.00  0.00
ATOM   1789  H2' U      56      24.549  20.189  12.337  1.00  0.00
ATOM   1790  O2' U      56      25.159  18.358  11.651  1.00  0.00
ATOM   1791 HO2' U      56      26.035  18.725  11.790  1.00  0.00
ATOM   1792  O3' U      56      25.620  18.154  14.418  1.00  0.00
ATOM   1793  P   U      57      26.962  18.963  14.399  1.00  0.00
ATOM   1794  OP1 U      57      27.054  19.814  13.197  1.00  0.00
ATOM   1795  OP2 U      57      28.001  17.967  14.643  1.00  0.00
ATOM   1796  O5' U      57      26.927  19.967  15.660  1.00  0.00
ATOM   1797  C5' U      57      26.400  21.255  15.580  1.00  0.00
ATOM   1798  H5' U      57      25.609  21.236  14.830  1.00  0.00
ATOM   1799 H5'' U      57      27.140  21.935  15.159  1.00  0.00
ATOM   1800  C4' U      57      25.891  21.886  16.909  1.00  0.00
ATOM   1801  H4' U      57      25.500  22.879  16.685  1.00  0.00
ATOM   1802  O4' U      57      24.975  21.033  17.651  1.00  0.00
ATOM   1803  C1' U      57      24.598  21.703  18.805  1.00  0.00
ATOM   1804  H1' U      57      23.744  22.322  18.533  1.00  0.00
ATOM   1805  N1  U      57      24.155  20.904  19.942  1.00  0.00
ATOM   1806  C6  U      57      24.936  19.882  20.404  1.00  0.00
ATOM   1807  H6  U      57      25.870  19.666  19.907  1.00  0.00
ATOM   1808  C5  U      57      24.666  19.219  21.526  1.00  0.00
ATOM   1809  H5  U      57      25.179  18.306  21.791  1.00  0.00
ATOM   1810  C4  U      57      23.441  19.406  22.176  1.00  0.00
ATOM   1811  O4  U      57      23.039  18.690  23.141  1.00  0.00
ATOM   1812  N3  U      57      22.661  20.475  21.724  1.00  0.00
ATOM   1813  H3  U      57      22.022  20.922  22.367  1.00  0.00
ATOM   1814  C2  U      57      22.914  21.262  20.555  1.00  0.00
ATOM   1815  O2  U      57      22.234  22.216  20.167  1.00  0.00
ATOM   1816  C3' U      57      26.850  22.208  18.048  1.00  0.00
ATOM   1817  H3' U      57      27.273  21.227  18.261  1.00  0.00
ATOM   1818  C2' U      57      25.869  22.509  19.173  1.00  0.00
ATOM   1819  H2' U      57      26.299  22.295  20.151  1.00  0.00
ATOM   1820  O2' U      57      25.448  23.901  19.176  1.00  0.00
ATOM   1821 HO2' U      57      26.090  24.335  19.743  1.00  0.00
ATOM   1822  O3' U      57      27.821  23.165  17.818  1.00  0.00
ATOM   1823  P   C      58      28.959  23.347  18.865  1.00  0.00
ATOM   1824  OP1 C      58      29.948  24.010  18.031  1.00  0.00
ATOM   1825  OP2 C      58      29.324  21.951  19.416  1.00  0.00
ATOM   1826  O5' C      58      28.319  24.202  20.060  1.00  0.00
ATOM   1827  C5' C      58      28.269  25.604  19.955  1.00  0.00
ATOM   1828  H5' C      58      27.980  25.952  18.964  1.00  0.00
ATOM   1829 H5'' C      58      29.324  25.849  20.080  1.00  0.00
ATOM   1830  C4' C      58      27.388  26.279  21.116  1.00  0.00
ATOM   1831  H4' C      58      27.081  27.300  20.888  1.00  0.00
ATOM   1832  O4' C      58      26.264  25.459  21.206  1.00  0.00
ATOM   1833  C1' C      58      25.687  25.500  22.516  1.00  0.00
ATOM   1834  H1' C      58      24.800  26.130  22.446  1.00  0.00
ATOM   1835  N1  C      58      25.342  24.179  23.237  1.00  0.00
ATOM   1836  C6  C      58      25.856  23.014  22.841  1.00  0.00
ATOM   1837  H6  C      58      26.571  22.970  22.033  1.00  0.00
ATOM   1838  C5  C      58      25.608  21.884  23.556  1.00  0.00
ATOM   1839  H5  C      58      26.092  20.951  23.309  1.00  0.00
ATOM   1840  C4  C      58      24.710  22.025  24.679  1.00  0.00
ATOM   1841  N4  C      58      24.589  20.971  25.454  1.00  0.00
ATOM   1842  H41 C      58      25.243  20.206  25.367  1.00  0.00
ATOM   1843  H42 C      58      23.809  20.931  26.095  1.00  0.00
ATOM   1844  N3  C      58      24.108  23.165  24.998  1.00  0.00
ATOM   1845  C2  C      58      24.393  24.255  24.255  1.00  0.00
ATOM   1846  O2  C      58      23.853  25.309  24.532  1.00  0.00
ATOM   1847  C3' C      58      28.014  26.214  22.509  1.00  0.00
ATOM   1848  H3' C      58      28.585  25.307  22.705  1.00  0.00
ATOM   1849  C2' C      58      26.754  26.243  23.310  1.00  0.00
ATOM   1850  H2' C      58      26.850  25.794  24.299  1.00  0.00
ATOM   1851  O2' C      58      26.171  27.500  23.359  1.00  0.00
ATOM   1852 HO2' C      58      26.066  27.925  24.214  1.00  0.00
ATOM   1853  O3' C      58      28.865  27.343  22.820  1.00  0.00
ATOM   1854  P   C      59      29.595  27.456  24.206  1.00  0.00
ATOM   1855  OP1 C      59      30.473  28.656  24.165  1.00  0.00
ATOM   1856  OP2 C      59      30.086  26.157  24.636  1.00  0.00
ATOM   1857  O5' C      59      28.347  27.815  25.231  1.00  0.00
ATOM   1858  C5' C      59      28.158  29.150  25.647  1.00  0.00
ATOM   1859  H5' C      59      27.902  29.736  24.764  1.00  0.00
ATOM   1860 H5'' C      59      29.106  29.578  25.973  1.00  0.00
ATOM   1861  C4' C      59      27.165  29.148  26.795  1.00  0.00
ATOM   1862  H4' C      59      26.874  30.177  27.007  1.00  0.00
ATOM   1863  O4' C      59      26.037  28.267  26.598  1.00  0.00
ATOM   1864  C1' C      59      25.683  27.723  27.863  1.00  0.00
ATOM   1865  H1' C      59      24.643  27.993  28.044  1.00  0.00
ATOM   1866  N1  C      59      25.859  26.247  27.803  1.00  0.00
ATOM   1867  C6  C      59      26.646  25.595  26.910  1.00  0.00
ATOM   1868  H6  C      59      27.192  26.083  26.115  1.00  0.00
ATOM   1869  C5  C      59      26.856  24.227  26.970  1.00  0.00
ATOM   1870  H5  C      59      27.573  23.892  26.234  1.00  0.00
ATOM   1871  C4  C      59      26.170  23.511  27.921  1.00  0.00
ATOM   1872  N4  C      59      26.137  22.217  27.930  1.00  0.00
ATOM   1873  H41 C      59      25.359  21.904  28.493  1.00  0.00
ATOM   1874  H42 C      59      26.470  21.749  27.099  1.00  0.00
ATOM   1875  N3  C      59      25.302  24.110  28.788  1.00  0.00
ATOM   1876  C2  C      59      25.219  25.461  28.797  1.00  0.00
ATOM   1877  O2  C      59      24.496  25.959  29.656  1.00  0.00
ATOM   1878  C3' C      59      27.798  28.569  27.969  1.00  0.00
ATOM   1879  H3' C      59      28.297  27.630  27.730  1.00  0.00
ATOM   1880  C2' C      59      26.570  28.286  28.883  1.00  0.00
ATOM   1881  H2' C      59      26.853  27.572  29.658  1.00  0.00
ATOM   1882  O2' C      59      25.905  29.369  29.437  1.00  0.00
ATOM   1883 HO2' C      59      25.600  28.973  30.257  1.00  0.00
ATOM   1884  O3' C      59      28.760  29.381  28.668  1.00  0.00
ATOM   1885  P   A      60      30.082  28.783  29.465  1.00  0.00
ATOM   1886  OP1 A      60      30.988  29.863  29.829  1.00  0.00
ATOM   1887  OP2 A      60      30.529  27.643  28.675  1.00  0.00
ATOM   1888  O5' A      60      29.436  28.163  30.776  1.00  0.00
ATOM   1889  C5' A      60      28.849  29.025  31.635  1.00  0.00
ATOM   1890  H5' A      60      28.123  29.774  31.320  1.00  0.00
ATOM   1891 H5'' A      60      29.605  29.582  32.189  1.00  0.00
ATOM   1892  C4' A      60      28.100  28.159  32.710  1.00  0.00
ATOM   1893  H4' A      60      27.742  28.936  33.386  1.00  0.00
ATOM   1894  O4' A      60      26.965  27.465  32.220  1.00  0.00
ATOM   1895  C1' A      60      26.786  26.143  32.790  1.00  0.00
ATOM   1896  H1' A      60      25.766  25.973  33.134  1.00  0.00
ATOM   1897  N9  A      60      27.390  24.983  31.987  1.00  0.00
ATOM   1898  C8  A      60      28.168  24.966  30.908  1.00  0.00
ATOM   1899  H8  A      60      28.448  25.887  30.418  1.00  0.00
ATOM   1900  N7  A      60      28.276  23.827  30.345  1.00  0.00
ATOM   1901  C5  A      60      27.750  22.984  31.331  1.00  0.00
ATOM   1902  C6  A      60      27.658  21.560  31.431  1.00  0.00
ATOM   1903  N6  A      60      28.121  20.636  30.603  1.00  0.00
ATOM   1904  H61 A      60      28.332  20.726  29.619  1.00  0.00
ATOM   1905  H62 A      60      28.228  19.746  31.068  1.00  0.00
ATOM   1906  N1  A      60      27.171  21.036  32.593  1.00  0.00
ATOM   1907  C2  A      60      26.707  21.777  33.494  1.00  0.00
ATOM   1908  H2  A      60      26.230  21.441  34.402  1.00  0.00
ATOM   1909  N3  A      60      26.590  23.085  33.401  1.00  0.00
ATOM   1910  C4  A      60      27.270  23.632  32.358  1.00  0.00
ATOM   1911  C3' A      60      28.858  27.061  33.551  1.00  0.00
ATOM   1912  H3' A      60      29.469  26.470  32.869  1.00  0.00
ATOM   1913  C2' A      60      27.675  26.230  34.048  1.00  0.00
ATOM   1914  H2' A      60      28.096  25.272  34.354  1.00  0.00
ATOM   1915  O2' A      60      26.984  26.856  35.104  1.00  0.00
ATOM   1916 HO2' A      60      27.631  27.451  35.490  1.00  0.00
ATOM   1917  O3' A      60      29.519  27.699  34.678  1.00  0.00
ATOM   1918  P   C      61      30.713  27.110  35.498  1.00  0.00
ATOM   1919  OP1 C      61      31.109  28.192  36.393  1.00  0.00
ATOM   1920  OP2 C      61      31.708  26.571  34.536  1.00  0.00
ATOM   1921  O5' C      61      30.144  25.865  36.300  1.00  0.00
ATOM   1922  C5' C      61      29.162  25.898  37.272  1.00  0.00
ATOM   1923  H5' C      61      28.282  26.358  36.821  1.00  0.00
ATOM   1924 H5'' C      61      29.413  26.425  38.192  1.00  0.00
ATOM   1925  C4' C      61      28.699  24.521  37.709  1.00  0.00
ATOM   1926  H4' C      61      27.951  24.476  38.501  1.00  0.00
ATOM   1927  O4' C      61      28.186  23.851  36.556  1.00  0.00
ATOM   1928  C1' C      61      28.411  22.456  36.500  1.00  0.00
ATOM   1929  H1' C      61      27.534  21.814  36.574  1.00  0.00
ATOM   1930  N1  C      61      29.176  21.961  35.337  1.00  0.00
ATOM   1931  C6  C      61      29.717  22.884  34.425  1.00  0.00
ATOM   1932  H6  C      61      29.847  23.919  34.704  1.00  0.00
ATOM   1933  C5  C      61      30.361  22.387  33.288  1.00  0.00
ATOM   1934  H5  C      61      31.033  23.024  32.732  1.00  0.00
ATOM   1935  C4  C      61      30.301  20.975  33.072  1.00  0.00
ATOM   1936  N4  C      61      30.842  20.450  32.000  1.00  0.00
ATOM   1937  H41 C      61      30.836  19.446  31.896  1.00  0.00
ATOM   1938  H42 C      61      31.227  21.109  31.339  1.00  0.00
ATOM   1939  N3  C      61      29.736  20.119  33.935  1.00  0.00
ATOM   1940  C2  C      61      29.166  20.549  35.064  1.00  0.00
ATOM   1941  O2  C      61      28.737  19.772  35.912  1.00  0.00
ATOM   1942  C3' C      61      29.815  23.626  38.117  1.00  0.00
ATOM   1943  H3' C      61      30.748  23.829  37.591  1.00  0.00
ATOM   1944  C2' C      61      29.244  22.285  37.715  1.00  0.00
ATOM   1945  H2' C      61      30.062  21.571  37.620  1.00  0.00
ATOM   1946  O2' C      61      28.490  21.779  38.776  1.00  0.00
ATOM   1947 HO2' C      61      28.754  22.308  39.531  1.00  0.00
ATOM   1948  O3' C      61      29.916  23.731  39.531  1.00  0.00
ATOM   1949  P   U      62      31.053  23.079  40.445  1.00  0.00
ATOM   1950  OP1 U      62      30.555  23.092  41.860  1.00  0.00
ATOM   1951  OP2 U      62      32.343  23.802  40.191  1.00  0.00
ATOM   1952  O5' U      62      31.387  21.544  39.905  1.00  0.00
ATOM   1953  C5' U      62      30.902  20.416  40.609  1.00  0.00
ATOM   1954  H5' U      62      29.836  20.376  40.832  1.00  0.00
ATOM   1955 H5'' U      62      31.479  20.370  41.533  1.00  0.00
ATOM   1956  C4' U      62      31.231  19.133  39.815  1.00  0.00
ATOM   1957  H4' U      62      30.858  18.282  40.385  1.00  0.00
ATOM   1958  O4' U      62      30.742  19.072  38.509  1.00  0.00
ATOM   1959  C1' U      62      31.762  18.491  37.679  1.00  0.00
ATOM   1960  H1' U      62      31.171  17.721  37.183  1.00  0.00
ATOM   1961  N1  U      62      32.386  19.348  36.578  1.00  0.00
ATOM   1962  C6  U      62      32.516  20.663  36.749  1.00  0.00
ATOM   1963  H6  U      62      32.249  21.044  37.723  1.00  0.00
ATOM   1964  C5  U      62      33.011  21.463  35.765  1.00  0.00
ATOM   1965  H5  U      62      33.090  22.538  35.824  1.00  0.00
ATOM   1966  C4  U      62      33.309  20.884  34.490  1.00  0.00
ATOM   1967  O4  U      62      33.576  21.461  33.398  1.00  0.00
ATOM   1968  N3  U      62      33.071  19.487  34.393  1.00  0.00
ATOM   1969  H3  U      62      33.050  19.081  33.468  1.00  0.00
ATOM   1970  C2  U      62      32.677  18.686  35.441  1.00  0.00
ATOM   1971  O2  U      62      32.673  17.460  35.357  1.00  0.00
ATOM   1972  C3' U      62      32.679  18.853  39.697  1.00  0.00
ATOM   1973  H3' U      62      33.176  19.778  39.407  1.00  0.00
ATOM   1974  C2' U      62      32.816  17.875  38.550  1.00  0.00
ATOM   1975  H2' U      62      33.794  17.796  38.074  1.00  0.00
ATOM   1976  O2' U      62      32.217  16.657  38.849  1.00  0.00
ATOM   1977 HO2' U      62      32.325  15.955  38.203  1.00  0.00
ATOM   1978  O3' U      62      33.237  18.369  40.958  1.00  0.00
ATOM   1979  P   G      63      34.877  17.978  40.950  1.00  0.00
ATOM   1980  OP1 G      63      35.366  17.898  42.336  1.00  0.00
ATOM   1981  OP2 G      63      35.489  19.004  40.063  1.00  0.00
ATOM   1982  O5' G      63      35.068  16.584  40.301  1.00  0.00
ATOM   1983  C5' G      63      34.615  15.336  40.933  1.00  0.00
ATOM   1984  H5' G      63      33.535  15.476  40.971  1.00  0.00
ATOM   1985 H5'' G      63      35.074  15.208  41.913  1.00  0.00
ATOM   1986  C4' G      63      34.850  14.259  39.974  1.00  0.00
ATOM   1987  H4' G      63      34.489  13.293  40.329  1.00  0.00
ATOM   1988  O4' G      63      34.395  14.525  38.680  1.00  0.00
ATOM   1989  C1' G      63      35.108  13.765  37.730  1.00  0.00
ATOM   1990  H1' G      63      34.540  13.010  37.187  1.00  0.00
ATOM   1991  N9  G      63      35.483  14.609  36.621  1.00  0.00
ATOM   1992  C8  G      63      35.639  15.956  36.703  1.00  0.00
ATOM   1993  H8  G      63      35.330  16.532  37.563  1.00  0.00
ATOM   1994  N7  G      63      36.187  16.479  35.667  1.00  0.00
ATOM   1995  C5  G      63      36.229  15.358  34.769  1.00  0.00
ATOM   1996  C6  G      63      36.662  15.333  33.396  1.00  0.00
ATOM   1997  O6  G      63      37.006  16.243  32.678  1.00  0.00
ATOM   1998  N1  G      63      36.721  14.050  32.890  1.00  0.00
ATOM   1999  H1  G      63      37.090  14.046  31.950  1.00  0.00
ATOM   2000  C2  G      63      36.274  12.956  33.581  1.00  0.00
ATOM   2001  N2  G      63      36.161  11.883  32.865  1.00  0.00
ATOM   2002  H21 G      63      36.598  11.975  31.959  1.00  0.00
ATOM   2003  H22 G      63      35.778  11.039  33.267  1.00  0.00
ATOM   2004  N3  G      63      35.748  12.954  34.793  1.00  0.00
ATOM   2005  C4  G      63      35.876  14.162  35.360  1.00  0.00
ATOM   2006  C3' G      63      36.349  13.987  39.723  1.00  0.00
ATOM   2007  H3' G      63      36.772  14.932  39.383  1.00  0.00
ATOM   2008  C2' G      63      36.378  13.176  38.449  1.00  0.00
ATOM   2009  H2' G      63      37.328  13.342  37.940  1.00  0.00
ATOM   2010  O2' G      63      36.077  11.825  38.667  1.00  0.00
ATOM   2011 HO2' G      63      36.208  11.358  37.839  1.00  0.00
ATOM   2012  O3' G      63      37.075  13.489  40.881  1.00  0.00
ATOM   2013  P   A      64      38.674  13.833  40.888  1.00  0.00
ATOM   2014  OP1 A      64      39.275  13.042  42.005  1.00  0.00
ATOM   2015  OP2 A      64      38.868  15.366  40.942  1.00  0.00
ATOM   2016  O5' A      64      39.332  13.315  39.584  1.00  0.00
ATOM   2017  C5' A      64      39.553  11.920  39.439  1.00  0.00
ATOM   2018  H5' A      64      38.631  11.437  39.762  1.00  0.00
ATOM   2019 H5'' A      64      40.260  11.594  40.201  1.00  0.00
ATOM   2020  C4' A      64      40.127  11.510  38.089  1.00  0.00
ATOM   2021  H4' A      64      40.175  10.431  37.941  1.00  0.00
ATOM   2022  O4' A      64      39.206  12.039  37.081  1.00  0.00
ATOM   2023  C1' A      64      39.955  12.609  36.001  1.00  0.00
ATOM   2024  H1' A      64      39.677  12.005  35.137  1.00  0.00
ATOM   2025  N9  A      64      39.650  14.039  35.685  1.00  0.00
ATOM   2026  C8  A      64      39.432  15.060  36.515  1.00  0.00
ATOM   2027  H8  A      64      39.284  14.835  37.561  1.00  0.00
ATOM   2028  N7  A      64      39.376  16.207  35.988  1.00  0.00
ATOM   2029  C5  A      64      39.667  15.991  34.627  1.00  0.00
ATOM   2030  C6  A      64      39.798  16.766  33.435  1.00  0.00
ATOM   2031  N6  A      64      39.693  18.090  33.240  1.00  0.00
ATOM   2032  H61 A      64      39.776  18.371  32.274  1.00  0.00
ATOM   2033  H62 A      64      39.465  18.617  34.071  1.00  0.00
ATOM   2034  N1  A      64      40.126  16.143  32.315  1.00  0.00
ATOM   2035  C2  A      64      40.379  14.861  32.304  1.00  0.00
ATOM   2036  H2  A      64      40.725  14.395  31.393  1.00  0.00
ATOM   2037  N3  A      64      40.194  13.995  33.284  1.00  0.00
ATOM   2038  C4  A      64      39.814  14.630  34.410  1.00  0.00
ATOM   2039  C3' A      64      41.465  12.231  37.828  1.00  0.00
ATOM   2040  H3' A      64      41.429  13.225  38.274  1.00  0.00
ATOM   2041  C2' A      64      41.422  12.362  36.262  1.00  0.00
ATOM   2042  H2' A      64      41.931  13.262  35.916  1.00  0.00
ATOM   2043  O2' A      64      41.826  11.245  35.571  1.00  0.00
ATOM   2044 HO2' A      64      41.978  10.575  36.242  1.00  0.00
ATOM   2045  O3' A      64      42.668  11.517  38.182  1.00  0.00
ATOM   2046  P   U      65      44.067  12.251  38.132  1.00  0.00
ATOM   2047  OP1 U      65      45.021  11.252  38.694  1.00  0.00
ATOM   2048  OP2 U      65      43.919  13.551  38.841  1.00  0.00
ATOM   2049  O5' U      65      44.523  12.612  36.648  1.00  0.00
ATOM   2050  C5' U      65      44.978  11.689  35.744  1.00  0.00
ATOM   2051  H5' U      65      44.302  10.838  35.657  1.00  0.00
ATOM   2052 H5'' U      65      46.005  11.402  35.969  1.00  0.00
ATOM   2053  C4' U      65      45.140  12.416  34.382  1.00  0.00
ATOM   2054  H4' U      65      45.379  11.672  33.622  1.00  0.00
ATOM   2055  O4' U      65      43.975  13.171  34.010  1.00  0.00
ATOM   2056  C1' U      65      44.321  14.277  33.130  1.00  0.00
ATOM   2057  H1' U      65      44.032  14.024  32.110  1.00  0.00
ATOM   2058  N1  U      65      43.723  15.561  33.495  1.00  0.00
ATOM   2059  C6  U      65      43.342  15.821  34.782  1.00  0.00
ATOM   2060  H6  U      65      43.442  14.985  35.458  1.00  0.00
ATOM   2061  C5  U      65      42.764  17.022  35.115  1.00  0.00
ATOM   2062  H5  U      65      42.469  17.257  36.127  1.00  0.00
ATOM   2063  C4  U      65      42.823  18.124  34.230  1.00  0.00
ATOM   2064  O4  U      65      42.478  19.265  34.565  1.00  0.00
ATOM   2065  N3  U      65      43.282  17.861  32.945  1.00  0.00
ATOM   2066  H3  U      65      43.172  18.615  32.282  1.00  0.00
ATOM   2067  C2  U      65      43.675  16.629  32.519  1.00  0.00
ATOM   2068  O2  U      65      43.912  16.414  31.355  1.00  0.00
ATOM   2069  C3' U      65      46.296  13.417  34.344  1.00  0.00
ATOM   2070  H3' U      65      46.188  13.955  35.286  1.00  0.00
ATOM   2071  C2' U      65      45.906  14.219  33.100  1.00  0.00
ATOM   2072  H2' U      65      46.154  15.274  32.986  1.00  0.00
ATOM   2073  O2' U      65      46.346  13.585  31.904  1.00  0.00
ATOM   2074 HO2' U      65      47.219  13.862  31.616  1.00  0.00
ATOM   2075  O3' U      65      47.583  12.809  34.279  1.00  0.00
ATOM   2076  P   G      66      48.901  13.677  34.207  1.00  0.00
ATOM   2077  OP1 G      66      50.069  12.888  34.518  1.00  0.00
ATOM   2078  OP2 G      66      48.687  14.972  34.838  1.00  0.00
ATOM   2079  O5' G      66      49.009  13.935  32.694  1.00  0.00
ATOM   2080  C5' G      66      49.320  12.878  31.763  1.00  0.00
ATOM   2081  H5' G      66      48.531  12.126  31.747  1.00  0.00
ATOM   2082 H5'' G      66      50.249  12.383  32.046  1.00  0.00
ATOM   2083  C4' G      66      49.498  13.352  30.285  1.00  0.00
ATOM   2084  H4' G      66      49.823  12.519  29.662  1.00  0.00
ATOM   2085  O4' G      66      48.283  13.723  29.692  1.00  0.00
ATOM   2086  C1' G      66      48.443  14.798  28.856  1.00  0.00
ATOM   2087  H1' G      66      48.005  14.499  27.903  1.00  0.00
ATOM   2088  N9  G      66      47.756  16.044  29.460  1.00  0.00
ATOM   2089  C8  G      66      48.100  16.744  30.564  1.00  0.00
ATOM   2090  H8  G      66      48.954  16.554  31.199  1.00  0.00
ATOM   2091  N7  G      66      47.289  17.726  30.860  1.00  0.00
ATOM   2092  C5  G      66      46.398  17.774  29.777  1.00  0.00
ATOM   2093  C6  G      66      45.320  18.645  29.444  1.00  0.00
ATOM   2094  O6  G      66      45.066  19.725  29.947  1.00  0.00
ATOM   2095  N1  G      66      44.617  18.155  28.323  1.00  0.00
ATOM   2096  H1  G      66      44.124  18.883  27.827  1.00  0.00
ATOM   2097  C2  G      66      45.021  17.191  27.543  1.00  0.00
ATOM   2098  N2  G      66      44.507  16.978  26.358  1.00  0.00
ATOM   2099  H21 G      66      43.885  17.642  25.920  1.00  0.00
ATOM   2100  H22 G      66      44.828  16.182  25.826  1.00  0.00
ATOM   2101  N3  G      66      46.034  16.361  27.747  1.00  0.00
ATOM   2102  C4  G      66      46.641  16.654  28.956  1.00  0.00
ATOM   2103  C3' G      66      50.613  14.442  30.072  1.00  0.00
ATOM   2104  H3' G      66      50.561  15.226  30.827  1.00  0.00
ATOM   2105  C2' G      66      49.970  15.000  28.770  1.00  0.00
ATOM   2106  H2' G      66      50.129  16.058  28.559  1.00  0.00
ATOM   2107  O2' G      66      50.469  14.318  27.562  1.00  0.00
ATOM   2108 HO2' G      66      51.322  14.708  27.357  1.00  0.00
ATOM   2109  O3' G      66      51.984  13.944  29.910  1.00  0.00
ATOM   2110  P   U      67      53.167  14.932  29.628  1.00  0.00
ATOM   2111  OP1 U      67      54.443  14.323  30.044  1.00  0.00
ATOM   2112  OP2 U      67      52.721  16.195  30.294  1.00  0.00
ATOM   2113  O5' U      67      53.140  14.972  28.064  1.00  0.00
ATOM   2114  C5' U      67      53.832  14.050  27.231  1.00  0.00
ATOM   2115  H5' U      67      53.401  13.050  27.286  1.00  0.00
ATOM   2116 H5'' U      67      54.898  14.195  27.404  1.00  0.00
ATOM   2117  C4' U      67      53.607  14.577  25.757  1.00  0.00
ATOM   2118  H4' U      67      54.030  13.924  24.994  1.00  0.00
ATOM   2119  O4' U      67      52.253  14.743  25.534  1.00  0.00
ATOM   2120  C1' U      67      51.997  15.881  24.731  1.00  0.00
ATOM   2121  H1' U      67      51.604  15.565  23.764  1.00  0.00
ATOM   2122  N1  U      67      50.863  16.626  25.428  1.00  0.00
ATOM   2123  C6  U      67      51.085  17.417  26.495  1.00  0.00
ATOM   2124  H6  U      67      52.017  17.250  27.014  1.00  0.00
ATOM   2125  C5  U      67      49.989  18.079  27.018  1.00  0.00
ATOM   2126  H5  U      67      50.104  18.689  27.902  1.00  0.00
ATOM   2127  C4  U      67      48.650  18.054  26.455  1.00  0.00
ATOM   2128  O4  U      67      47.698  18.732  26.742  1.00  0.00
ATOM   2129  N3  U      67      48.546  17.107  25.496  1.00  0.00
ATOM   2130  H3  U      67      47.668  17.076  24.998  1.00  0.00
ATOM   2131  C2  U      67      49.569  16.346  24.968  1.00  0.00
ATOM   2132  O2  U      67      49.286  15.496  24.123  1.00  0.00
ATOM   2133  C3' U      67      54.260  15.980  25.568  1.00  0.00
ATOM   2134  H3' U      67      54.164  16.473  26.536  1.00  0.00
ATOM   2135  C2' U      67      53.315  16.657  24.592  1.00  0.00
ATOM   2136  H2' U      67      53.139  17.725  24.719  1.00  0.00
ATOM   2137  O2' U      67      53.759  16.484  23.249  1.00  0.00
ATOM   2138 HO2' U      67      54.309  17.223  22.979  1.00  0.00
ATOM   2139  O3' U      67      55.575  15.909  25.115  1.00  0.00
ATOM   2140  P   C      68      56.353  17.322  25.155  1.00  0.00
ATOM   2141  OP1 C      68      57.742  16.870  25.084  1.00  0.00
ATOM   2142  OP2 C      68      55.974  18.212  26.263  1.00  0.00
ATOM   2143  O5' C      68      56.051  18.049  23.735  1.00  0.00
ATOM   2144  C5' C      68      56.831  17.723  22.573  1.00  0.00
ATOM   2145  H5' C      68      56.633  16.666  22.398  1.00  0.00
ATOM   2146 H5'' C      68      57.871  17.920  22.833  1.00  0.00
ATOM   2147  C4' C      68      56.531  18.362  21.263  1.00  0.00
ATOM   2148  H4' C      68      57.244  17.909  20.574  1.00  0.00
ATOM   2149  O4' C      68      55.261  17.992  20.726  1.00  0.00
ATOM   2150  C1' C      68      54.542  19.169  20.483  1.00  0.00
ATOM   2151  H1' C      68      54.123  19.242  19.479  1.00  0.00
ATOM   2152  N1  C      68      53.409  19.175  21.461  1.00  0.00
ATOM   2153  C6  C      68      53.475  19.819  22.663  1.00  0.00
ATOM   2154  H6  C      68      54.414  20.134  23.093  1.00  0.00
ATOM   2155  C5  C      68      52.363  19.960  23.424  1.00  0.00
ATOM   2156  H5  C      68      52.446  20.383  24.415  1.00  0.00
ATOM   2157  C4  C      68      51.144  19.493  22.906  1.00  0.00
ATOM   2158  N4  C      68      49.991  19.416  23.601  1.00  0.00
ATOM   2159  H41 C      68      49.176  18.960  23.218  1.00  0.00
ATOM   2160  H42 C      68      49.990  19.834  24.520  1.00  0.00
ATOM   2161  N3  C      68      51.016  18.980  21.710  1.00  0.00
ATOM   2162  C2  C      68      52.125  18.778  20.996  1.00  0.00
ATOM   2163  O2  C      68      52.063  18.174  19.971  1.00  0.00
ATOM   2164  C3' C      68      56.749  19.891  21.187  1.00  0.00
ATOM   2165  H3' C      68      56.767  20.317  22.190  1.00  0.00
ATOM   2166  C2' C      68      55.483  20.390  20.463  1.00  0.00
ATOM   2167  H2' C      68      55.097  21.212  21.065  1.00  0.00
ATOM   2168  O2' C      68      55.720  20.700  19.127  1.00  0.00
ATOM   2169 HO2' C      68      56.634  20.986  19.064  1.00  0.00
ATOM   2170  O3' C      68      57.897  20.265  20.501  1.00  0.00
ATOM   2171  P   G      69      59.276  20.652  21.320  1.00  0.00
ATOM   2172  OP1 G      69      60.388  20.773  20.282  1.00  0.00
ATOM   2173  OP2 G      69      59.421  19.661  22.455  1.00  0.00
ATOM   2174  O5' G      69      58.945  22.025  21.964  1.00  0.00
ATOM   2175  C5' G      69      59.274  23.235  21.289  1.00  0.00
ATOM   2176  H5' G      69      58.844  23.386  20.299  1.00  0.00
ATOM   2177 H5'' G      69      60.353  23.389  21.257  1.00  0.00
ATOM   2178  C4' G      69      58.601  24.376  22.089  1.00  0.00
ATOM   2179  H4' G      69      59.023  25.219  21.541  1.00  0.00
ATOM   2180  O4' G      69      57.149  24.475  22.078  1.00  0.00
ATOM   2181  C1' G      69      56.724  24.954  23.301  1.00  0.00
ATOM   2182  H1' G      69      55.992  25.740  23.111  1.00  0.00
ATOM   2183  N9  G      69      56.074  23.999  24.054  1.00  0.00
ATOM   2184  C8  G      69      56.269  22.611  23.907  1.00  0.00
ATOM   2185  H8  G      69      56.992  22.227  23.203  1.00  0.00
ATOM   2186  N7  G      69      55.437  21.886  24.634  1.00  0.00
ATOM   2187  C5  G      69      54.743  22.835  25.391  1.00  0.00
ATOM   2188  C6  G      69      53.602  22.646  26.234  1.00  0.00
ATOM   2189  O6  G      69      53.055  21.642  26.576  1.00  0.00
ATOM   2190  N1  G      69      53.055  23.771  26.642  1.00  0.00
ATOM   2191  H1  G      69      52.320  23.651  27.324  1.00  0.00
ATOM   2192  C2  G      69      53.441  25.063  26.244  1.00  0.00
ATOM   2193  N2  G      69      52.930  26.110  26.820  1.00  0.00
ATOM   2194  H21 G      69      52.361  26.082  27.654  1.00  0.00
ATOM   2195  H22 G      69      53.189  27.001  26.420  1.00  0.00
ATOM   2196  N3  G      69      54.537  25.266  25.461  1.00  0.00
ATOM   2197  C4  G      69      55.067  24.094  25.024  1.00  0.00
ATOM   2198  C3' G      69      58.981  24.499  23.583  1.00  0.00
ATOM   2199  H3' G      69      58.874  23.559  24.125  1.00  0.00
ATOM   2200  C2' G      69      57.921  25.498  24.034  1.00  0.00
ATOM   2201  H2' G      69      57.823  25.363  25.111  1.00  0.00
ATOM   2202  O2' G      69      58.175  26.851  23.658  1.00  0.00
ATOM   2203 HO2' G      69      59.037  27.102  23.999  1.00  0.00
ATOM   2204  O3' G      69      60.208  25.013  23.990  1.00  0.00
ATOM   2205  P   U      70      60.864  24.532  25.397  1.00  0.00
ATOM   2206  OP1 U      70      62.159  25.201  25.450  1.00  0.00
ATOM   2207  OP2 U      70      60.822  23.057  25.566  1.00  0.00
ATOM   2208  O5' U      70      59.915  25.124  26.538  1.00  0.00
ATOM   2209  C5' U      70      59.891  26.439  26.855  1.00  0.00
ATOM   2210  H5' U      70      59.752  27.169  26.057  1.00  0.00
ATOM   2211 H5'' U      70      60.873  26.696  27.253  1.00  0.00
ATOM   2212  C4' U      70      58.815  26.753  27.991  1.00  0.00
ATOM   2213  H4' U      70      58.824  27.831  28.154  1.00  0.00
ATOM   2214  O4' U      70      57.465  26.460  27.707  1.00  0.00
ATOM   2215  C1' U      70      56.725  26.292  28.929  1.00  0.00
ATOM   2216  H1' U      70      55.972  27.055  29.129  1.00  0.00
ATOM   2217  N1  U      70      56.015  24.954  29.040  1.00  0.00
ATOM   2218  C6  U      70      56.638  23.768  28.687  1.00  0.00
ATOM   2219  H6  U      70      57.478  23.834  28.011  1.00  0.00
ATOM   2220  C5  U      70      56.097  22.572  29.091  1.00  0.00
ATOM   2221  H5  U      70      56.615  21.682  28.765  1.00  0.00
ATOM   2222  C4  U      70      54.829  22.495  29.730  1.00  0.00
ATOM   2223  O4  U      70      54.280  21.472  29.990  1.00  0.00
ATOM   2224  N3  U      70      54.175  23.670  30.002  1.00  0.00
ATOM   2225  H3  U      70      53.386  23.546  30.620  1.00  0.00
ATOM   2226  C2  U      70      54.774  24.900  29.725  1.00  0.00
ATOM   2227  O2  U      70      54.197  25.864  30.194  1.00  0.00
ATOM   2228  C3' U      70      59.116  26.097  29.313  1.00  0.00
ATOM   2229  H3' U      70      59.237  25.052  29.026  1.00  0.00
ATOM   2230  C2' U      70      57.814  26.415  30.044  1.00  0.00
ATOM   2231  H2' U      70      57.584  25.673  30.809  1.00  0.00
ATOM   2232  O2' U      70      57.885  27.766  30.465  1.00  0.00
ATOM   2233 HO2' U      70      57.003  28.127  30.345  1.00  0.00
ATOM   2234  O3' U      70      60.310  26.690  29.823  1.00  0.00
ATOM   2235  P   U      71      60.944  26.355  31.203  1.00  0.00
ATOM   2236  OP1 U      71      62.206  27.103  31.281  1.00  0.00
ATOM   2237  OP2 U      71      60.959  24.883  31.450  1.00  0.00
ATOM   2238  O5' U      71      59.940  26.969  32.330  1.00  0.00
ATOM   2239  C5' U      71      59.811  26.452  33.635  1.00  0.00
ATOM   2240  H5' U      71      60.808  26.418  34.075  1.00  0.00
ATOM   2241 H5'' U      71      59.395  25.448  33.547  1.00  0.00
ATOM   2242  C4' U      71      58.928  27.261  34.550  1.00  0.00
ATOM   2243  H4' U      71      58.697  26.623  35.403  1.00  0.00
ATOM   2244  O4' U      71      59.565  28.481  34.961  1.00  0.00
ATOM   2245  C1' U      71      58.848  29.630  34.527  1.00  0.00
ATOM   2246  H1' U      71      58.372  29.959  35.450  1.00  0.00
ATOM   2247  N1  U      71      59.523  30.816  33.939  1.00  0.00
ATOM   2248  C6  U      71      60.718  30.618  33.257  1.00  0.00
ATOM   2249  H6  U      71      60.931  29.563  33.169  1.00  0.00
ATOM   2250  C5  U      71      61.527  31.619  32.853  1.00  0.00
ATOM   2251  H5  U      71      62.506  31.369  32.471  1.00  0.00
ATOM   2252  C4  U      71      61.110  33.002  33.072  1.00  0.00
ATOM   2253  O4  U      71      61.788  33.993  32.845  1.00  0.00
ATOM   2254  N3  U      71      59.863  33.079  33.614  1.00  0.00
ATOM   2255  H3  U      71      59.519  34.015  33.774  1.00  0.00
ATOM   2256  C2  U      71      59.088  32.060  34.151  1.00  0.00
ATOM   2257  O2  U      71      58.212  32.292  34.975  1.00  0.00
ATOM   2258  C3' U      71      57.527  27.689  34.074  1.00  0.00
ATOM   2259  H3' U      71      57.121  27.087  33.262  1.00  0.00
ATOM   2260  C2' U      71      57.879  29.076  33.605  1.00  0.00
ATOM   2261  H2' U      71      58.373  29.032  32.634  1.00  0.00
ATOM   2262  O2' U      71      56.759  29.848  33.545  1.00  0.00
ATOM   2263 HO2' U      71      56.230  29.487  34.261  1.00  0.00
ATOM   2264  O3' U      71      56.558  27.733  35.049  1.00  0.00
ATOM   2265  P   U      72      55.877  26.449  35.706  1.00  0.00
ATOM   2266  OP1 U      72      55.325  25.733  34.555  1.00  0.00
ATOM   2267  OP2 U      72      54.905  26.968  36.729  1.00  0.00
ATOM   2268  O5' U      72      56.979  25.375  36.320  1.00  0.00
ATOM   2269  C5' U      72      57.211  25.230  37.749  1.00  0.00
ATOM   2270  H5' U      72      56.251  24.898  38.142  1.00  0.00
ATOM   2271 H5'' U      72      57.498  26.134  38.286  1.00  0.00
ATOM   2272  C4' U      72      58.303  24.201  38.057  1.00  0.00
ATOM   2273  H4' U      72      58.407  24.121  39.139  1.00  0.00
ATOM   2274  O4' U      72      57.935  23.001  37.389  1.00  0.00
ATOM   2275  C1' U      72      59.040  22.601  36.605  1.00  0.00
ATOM   2276  H1' U      72      59.596  21.878  37.202  1.00  0.00
ATOM   2277  N1  U      72      58.554  22.002  35.288  1.00  0.00
ATOM   2278  C6  U      72      57.290  22.230  34.790  1.00  0.00
ATOM   2279  H6  U      72      56.754  23.054  35.237  1.00  0.00
ATOM   2280  C5  U      72      56.769  21.452  33.823  1.00  0.00
ATOM   2281  H5  U      72      55.747  21.556  33.490  1.00  0.00
ATOM   2282  C4  U      72      57.467  20.445  33.158  1.00  0.00
ATOM   2283  O4  U      72      56.936  19.812  32.265  1.00  0.00
ATOM   2284  N3  U      72      58.744  20.295  33.527  1.00  0.00
ATOM   2285  H3  U      72      59.293  19.610  33.027  1.00  0.00
ATOM   2286  C2  U      72      59.344  21.037  34.605  1.00  0.00
ATOM   2287  O2  U      72      60.520  20.710  34.873  1.00  0.00
ATOM   2288  C3' U      72      59.679  24.588  37.516  1.00  0.00
ATOM   2289  H3' U      72      59.615  25.644  37.254  1.00  0.00
ATOM   2290  C2' U      72      59.888  23.795  36.197  1.00  0.00
ATOM   2291  H2' U      72      59.354  24.336  35.415  1.00  0.00
ATOM   2292  O2' U      72      61.256  23.570  35.812  1.00  0.00
ATOM   2293 HO2' U      72      61.872  24.040  36.379  1.00  0.00
ATOM   2294  O3' U      72      60.765  24.401  38.386  1.00  0.00
ATOM   2295  P   U      73      61.019  25.559  39.474  1.00  0.00
ATOM   2296  OP1 U      73      62.069  25.062  40.392  1.00  0.00
ATOM   2297  OP2 U      73      59.757  25.863  40.088  1.00  0.00
ATOM   2298  O5' U      73      61.595  26.802  38.571  1.00  0.00
ATOM   2299  C5' U      73      62.637  26.740  37.531  1.00  0.00
ATOM   2300  H5' U      73      62.463  26.063  36.695  1.00  0.00
ATOM   2301 H5'' U      73      63.546  26.281  37.922  1.00  0.00
ATOM   2302  C4' U      73      63.033  28.130  36.992  1.00  0.00
ATOM   2303  H4' U      73      63.574  27.924  36.068  1.00  0.00
ATOM   2304  O4' U      73      61.909  28.995  36.882  1.00  0.00
ATOM   2305  C1' U      73      62.487  30.312  36.683  1.00  0.00
ATOM   2306  H1' U      73      62.863  30.311  35.659  1.00  0.00
ATOM   2307  N1  U      73      61.626  31.485  36.873  1.00  0.00
ATOM   2308  C6  U      73      60.659  31.456  37.860  1.00  0.00
ATOM   2309  H6  U      73      60.270  30.498  38.173  1.00  0.00
ATOM   2310  C5  U      73      60.103  32.590  38.301  1.00  0.00
ATOM   2311  H5  U      73      59.466  32.460  39.163  1.00  0.00
ATOM   2312  C4  U      73      60.444  33.841  37.622  1.00  0.00
ATOM   2313  O4  U      73      60.045  34.945  37.948  1.00  0.00
ATOM   2314  N3  U      73      61.334  33.792  36.643  1.00  0.00
ATOM   2315  H3  U      73      61.401  34.665  36.140  1.00  0.00
ATOM   2316  C2  U      73      61.997  32.706  36.260  1.00  0.00
ATOM   2317  O2  U      73      62.970  32.856  35.524  1.00  0.00
ATOM   2318  C3' U      73      63.849  28.848  38.004  1.00  0.00
ATOM   2319  H3' U      73      63.460  28.812  39.021  1.00  0.00
ATOM   2320  C2' U      73      63.721  30.357  37.569  1.00  0.00
ATOM   2321  H2' U      73      63.497  31.004  38.417  1.00  0.00
ATOM   2322  O2' U      73      64.774  30.698  36.731  1.00  0.00
ATOM   2323 HO2' U      73      65.039  31.583  36.993  1.00  0.00
ATOM   2324  O3' U      73      65.198  28.321  37.985  1.00  0.00
ATOM   2325  P   U      74      66.174  28.668  39.171  1.00  0.00
ATOM   2326  OP1 U      74      67.456  27.970  38.902  1.00  0.00
ATOM   2327  OP2 U      74      65.371  28.360  40.362  1.00  0.00
ATOM   2328  O5' U      74      66.505  30.263  39.242  1.00  0.00
ATOM   2329  C5' U      74      67.486  30.805  38.351  1.00  0.00
ATOM   2330  H5' U      74      67.436  30.428  37.329  1.00  0.00
ATOM   2331 H5'' U      74      68.446  30.475  38.750  1.00  0.00
ATOM   2332  C4' U      74      67.522  32.366  38.299  1.00  0.00
ATOM   2333  H4' U      74      68.334  32.686  37.645  1.00  0.00
ATOM   2334  O4' U      74      66.296  32.868  37.905  1.00  0.00
ATOM   2335  C1' U      74      66.166  34.189  38.411  1.00  0.00
ATOM   2336  H1' U      74      66.123  34.843  37.540  1.00  0.00
ATOM   2337  N1  U      74      64.855  34.376  39.059  1.00  0.00
ATOM   2338  C6  U      74      64.079  33.324  39.484  1.00  0.00
ATOM   2339  H6  U      74      64.546  32.350  39.504  1.00  0.00
ATOM   2340  C5  U      74      62.830  33.497  40.023  1.00  0.00
ATOM   2341  H5  U      74      62.169  32.681  40.275  1.00  0.00
ATOM   2342  C4  U      74      62.337  34.828  40.277  1.00  0.00
ATOM   2343  O4  U      74      61.505  35.140  41.110  1.00  0.00
ATOM   2344  N3  U      74      63.156  35.865  39.797  1.00  0.00
ATOM   2345  H3  U      74      62.900  36.805  40.063  1.00  0.00
ATOM   2346  C2  U      74      64.446  35.701  39.251  1.00  0.00
ATOM   2347  O2  U      74      65.148  36.721  39.061  1.00  0.00
ATOM   2348  C3' U      74      67.634  33.016  39.661  1.00  0.00
ATOM   2349  H3' U      74      66.882  32.555  40.302  1.00  0.00
ATOM   2350  C2' U      74      67.269  34.454  39.415  1.00  0.00
ATOM   2351  H2' U      74      66.894  34.892  40.340  1.00  0.00
ATOM   2352  O2' U      74      68.306  35.248  38.857  1.00  0.00
ATOM   2353 HO2' U      74      68.743  35.737  39.558  1.00  0.00
ATOM   2354  O3' U      74      68.938  32.933  40.198  1.00  0.00
ATOM   2355  P   A      75      69.172  33.134  41.791  1.00  0.00
ATOM   2356  OP1 A      75      70.445  32.451  42.236  1.00  0.00
ATOM   2357  OP2 A      75      67.937  32.721  42.567  1.00  0.00
ATOM   2358  O5' A      75      69.347  34.690  42.012  1.00  0.00
ATOM   2359  C5' A      75      70.502  35.340  41.481  1.00  0.00
ATOM   2360  H5' A      75      70.701  35.000  40.465  1.00  0.00
ATOM   2361 H5'' A      75      71.389  35.061  42.050  1.00  0.00
ATOM   2362  C4' A      75      70.407  36.856  41.483  1.00  0.00
ATOM   2363  H4' A      75      71.299  37.403  41.177  1.00  0.00
ATOM   2364  O4' A      75      69.277  37.224  40.662  1.00  0.00
ATOM   2365  C1' A      75      68.608  38.330  41.340  1.00  0.00
ATOM   2366  H1' A      75      68.695  39.164  40.643  1.00  0.00
ATOM   2367  N9  A      75      67.193  38.003  41.644  1.00  0.00
ATOM   2368  C8  A      75      66.721  36.905  42.256  1.00  0.00
ATOM   2369  H8  A      75      67.405  36.174  42.660  1.00  0.00
ATOM   2370  N7  A      75      65.411  36.886  42.487  1.00  0.00
ATOM   2371  C5  A      75      65.020  38.033  41.790  1.00  0.00
ATOM   2372  C6  A      75      63.824  38.626  41.419  1.00  0.00
ATOM   2373  N6  A      75      62.601  38.253  41.830  1.00  0.00
ATOM   2374  H61 A      75      61.811  38.813  41.545  1.00  0.00
ATOM   2375  H62 A      75      62.549  37.496  42.497  1.00  0.00
ATOM   2376  N1  A      75      63.725  39.806  40.689  1.00  0.00
ATOM   2377  C2  A      75      64.880  40.310  40.335  1.00  0.00
ATOM   2378  H2  A      75      64.870  41.208  39.736  1.00  0.00
ATOM   2379  N3  A      75      66.091  39.840  40.599  1.00  0.00
ATOM   2380  C4  A      75      66.114  38.703  41.293  1.00  0.00
ATOM   2381  C3' A      75      70.133  37.407  42.880  1.00  0.00
ATOM   2382  H3' A      75      69.408  36.775  43.393  1.00  0.00
ATOM   2383  C2' A      75      69.422  38.712  42.472  1.00  0.00
ATOM   2384  H2' A      75      68.807  38.940  43.343  1.00  0.00
ATOM   2385  O2' A      75      70.297  39.758  42.120  1.00  0.00
ATOM   2386 HO2' A      75      71.079  39.575  42.646  1.00  0.00
ATOM   2387  O3' A      75      71.373  37.620  43.585  1.00  0.00
ATOM   2388  P   G      76      71.515  38.509  44.910  1.00  0.00
ATOM   2389  OP1 G      76      72.633  37.867  45.616  1.00  0.00
ATOM   2390  OP2 G      76      70.205  38.632  45.615  1.00  0.00
ATOM   2391  O5' G      76      71.930  39.940  44.417  1.00  0.00
ATOM   2392  C5' G      76      73.288  40.308  44.129  1.00  0.00
ATOM   2393  H5' G      76      73.894  40.137  45.019  1.00  0.00
ATOM   2394 H5'' G      76      73.530  41.348  43.913  1.00  0.00
ATOM   2395  C4' G      76      73.844  39.401  43.029  1.00  0.00
ATOM   2396  H4' G      76      73.994  38.420  43.478  1.00  0.00
ATOM   2397  O4' G      76      73.009  39.390  41.840  1.00  0.00
ATOM   2398  C1' G      76      73.838  39.416  40.727  1.00  0.00
ATOM   2399  H1' G      76      73.391  38.679  40.060  1.00  0.00
ATOM   2400  N9  G      76      73.711  40.791  40.129  1.00  0.00
ATOM   2401  C8  G      76      73.167  41.947  40.653  1.00  0.00
ATOM   2402  H8  G      76      72.584  41.889  41.560  1.00  0.00
ATOM   2403  N7  G      76      73.269  42.993  39.866  1.00  0.00
ATOM   2404  C5  G      76      73.918  42.514  38.747  1.00  0.00
ATOM   2405  C6  G      76      74.350  43.140  37.596  1.00  0.00
ATOM   2406  O6  G      76      74.266  44.272  37.198  1.00  0.00
ATOM   2407  N1  G      76      75.044  42.340  36.743  1.00  0.00
ATOM   2408  H1  G      76      75.483  42.710  35.912  1.00  0.00
ATOM   2409  C2  G      76      75.238  41.043  36.966  1.00  0.00
ATOM   2410  N2  G      76      76.034  40.531  35.994  1.00  0.00
ATOM   2411  H21 G      76      76.418  41.176  35.319  1.00  0.00
ATOM   2412  H22 G      76      76.447  39.617  36.110  1.00  0.00
ATOM   2413  N3  G      76      74.918  40.419  38.059  1.00  0.00
ATOM   2414  C4  G      76      74.181  41.164  38.918  1.00  0.00
ATOM   2415  C3' G      76      75.236  39.814  42.513  1.00  0.00
ATOM   2416  H3' G      76      75.197  40.879  42.283  1.00  0.00
ATOM   2417  C2' G      76      75.313  39.113  41.161  1.00  0.00
ATOM   2418  H2' G      76      76.150  39.338  40.500  1.00  0.00
ATOM   2419  O2' G      76      75.325  37.687  41.319  1.00  0.00
ATOM   2420 HO2' G      76      74.843  37.416  40.534  1.00  0.00
ATOM   2421  O3' G      76      76.413  39.480  43.305  1.00  0.00
ATOM   2422  P   G      77      77.731  40.370  43.399  1.00  0.00
ATOM   2423  OP1 G      77      78.709  39.860  44.404  1.00  0.00
ATOM   2424  OP2 G      77      77.422  41.773  43.448  1.00  0.00
ATOM   2425  O5' G      77      78.207  40.177  41.896  1.00  0.00
ATOM   2426  C5' G      77      78.888  38.979  41.455  1.00  0.00
ATOM   2427  H5' G      77      78.141  38.207  41.271  1.00  0.00
ATOM   2428 H5'' G      77      79.507  38.693  42.306  1.00  0.00
ATOM   2429  C4' G      77      79.839  39.198  40.252  1.00  0.00
ATOM   2430  H4' G      77      80.398  38.263  40.205  1.00  0.00
ATOM   2431  O4' G      77      79.122  39.357  38.995  1.00  0.00
ATOM   2432  C1' G      77      79.626  40.451  38.257  1.00  0.00
ATOM   2433  H1' G      77      79.752  40.130  37.224  1.00  0.00
ATOM   2434  N9  G      77      78.705  41.612  38.312  1.00  0.00
ATOM   2435  C8  G      77      77.771  41.886  39.256  1.00  0.00
ATOM   2436  H8  G      77      77.459  41.279  40.093  1.00  0.00
ATOM   2437  N7  G      77      77.222  43.091  39.140  1.00  0.00
ATOM   2438  C5  G      77      77.883  43.604  38.030  1.00  0.00
ATOM   2439  C6  G      77      77.773  44.920  37.359  1.00  0.00
ATOM   2440  O6  G      77      77.123  45.939  37.613  1.00  0.00
ATOM   2441  N1  G      77      78.666  45.101  36.375  1.00  0.00
ATOM   2442  H1  G      77      78.761  45.988  35.901  1.00  0.00
ATOM   2443  C2  G      77      79.463  44.127  35.955  1.00  0.00
ATOM   2444  N2  G      77      80.118  44.278  34.870  1.00  0.00
ATOM   2445  H21 G      77      80.590  43.446  34.547  1.00  0.00
ATOM   2446  H22 G      77      80.092  45.134  34.336  1.00  0.00
ATOM   2447  N3  G      77      79.625  42.923  36.441  1.00  0.00
ATOM   2448  C4  G      77      78.825  42.742  37.592  1.00  0.00
ATOM   2449  C3' G      77      80.760  40.447  40.322  1.00  0.00
ATOM   2450  H3' G      77      80.195  41.334  40.609  1.00  0.00
ATOM   2451  C2' G      77      81.035  40.579  38.793  1.00  0.00
ATOM   2452  H2' G      77      81.374  41.581  38.531  1.00  0.00
ATOM   2453  O2' G      77      81.937  39.598  38.290  1.00  0.00
ATOM   2454 HO2' G      77      82.390  39.931  37.512  1.00  0.00
ATOM   2455  O3' G      77      81.894  40.328  41.085  1.00  0.00
ATOM   2456  P   G      78      82.787  41.597  41.587  1.00  0.00
ATOM   2457  OP1 G      78      83.993  41.096  42.041  1.00  0.00
ATOM   2458  OP2 G      78      81.955  42.318  42.578  1.00  0.00
ATOM   2459  O5' G      78      83.136  42.529  40.295  1.00  0.00
ATOM   2460  C5' G      78      84.191  42.167  39.416  1.00  0.00
ATOM   2461  H5' G      78      84.140  41.094  39.229  1.00  0.00
ATOM   2462 H5'' G      78      85.123  42.318  39.961  1.00  0.00
ATOM   2463  C4' G      78      84.327  43.162  38.262  1.00  0.00
ATOM   2464  H4' G      78      85.143  42.738  37.677  1.00  0.00
ATOM   2465  O4' G      78      83.072  43.320  37.594  1.00  0.00
ATOM   2466  C1' G      78      83.083  44.584  37.002  1.00  0.00
ATOM   2467  H1' G      78      82.851  44.645  35.939  1.00  0.00
ATOM   2468  N9  G      78      82.096  45.463  37.646  1.00  0.00
ATOM   2469  C8  G      78      81.316  45.293  38.812  1.00  0.00
ATOM   2470  H8  G      78      81.569  44.378  39.328  1.00  0.00
ATOM   2471  N7  G      78      80.421  46.220  38.939  1.00  0.00
ATOM   2472  C5  G      78      80.610  47.122  37.908  1.00  0.00
ATOM   2473  C6  G      78      79.842  48.368  37.547  1.00  0.00
ATOM   2474  O6  G      78      78.958  48.994  38.188  1.00  0.00
ATOM   2475  N1  G      78      80.302  48.903  36.416  1.00  0.00
ATOM   2476  H1  G      78      79.937  49.802  36.134  1.00  0.00
ATOM   2477  C2  G      78      81.321  48.418  35.680  1.00  0.00
ATOM   2478  N2  G      78      81.768  49.098  34.662  1.00  0.00
ATOM   2479  H21 G      78      82.397  48.708  33.974  1.00  0.00
ATOM   2480  H22 G      78      81.281  49.948  34.417  1.00  0.00
ATOM   2481  N3  G      78      82.068  47.315  35.974  1.00  0.00
ATOM   2482  C4  G      78      81.647  46.689  37.103  1.00  0.00
ATOM   2483  C3' G      78      84.814  44.529  38.574  1.00  0.00
ATOM   2484  H3' G      78      84.221  45.103  39.285  1.00  0.00
ATOM   2485  C2' G      78      84.367  45.305  37.323  1.00  0.00
ATOM   2486  H2' G      78      84.219  46.379  37.439  1.00  0.00
ATOM   2487  O2' G      78      85.305  45.093  36.371  1.00  0.00
ATOM   2488 HO2' G      78      86.104  45.070  36.902  1.00  0.00
ATOM   2489  O3' G      78      86.179  44.502  38.813  1.00  0.00
ATOM   2490  P   C      79      86.830  45.705  39.608  1.00  0.00
ATOM   2491  OP1 C      79      88.321  45.562  39.558  1.00  0.00
ATOM   2492  OP2 C      79      86.169  45.905  40.932  1.00  0.00
ATOM   2493  O5' C      79      86.382  46.949  38.655  1.00  0.00
ATOM   2494  C5' C      79      87.298  47.366  37.630  1.00  0.00
ATOM   2495  H5' C      79      87.447  46.546  36.928  1.00  0.00
ATOM   2496 H5'' C      79      88.287  47.499  38.069  1.00  0.00
ATOM   2497  C4' C      79      86.851  48.583  36.860  1.00  0.00
ATOM   2498  H4' C      79      87.326  48.792  35.902  1.00  0.00
ATOM   2499  O4' C      79      85.442  48.499  36.579  1.00  0.00
ATOM   2500  C1' C      79      84.930  49.868  36.674  1.00  0.00
ATOM   2501  H1' C      79      84.704  50.313  35.705  1.00  0.00
ATOM   2502  N1  C      79      83.782  49.973  37.673  1.00  0.00
ATOM   2503  C6  C      79      83.680  49.138  38.770  1.00  0.00
ATOM   2504  H6  C      79      84.399  48.342  38.895  1.00  0.00
ATOM   2505  C5  C      79      82.693  49.410  39.706  1.00  0.00
ATOM   2506  H5  C      79      82.594  48.843  40.619  1.00  0.00
ATOM   2507  C4  C      79      81.710  50.477  39.412  1.00  0.00
ATOM   2508  N4  C      79      80.806  50.873  40.219  1.00  0.00
ATOM   2509  H41 C      79      80.742  50.436  41.127  1.00  0.00
ATOM   2510  H42 C      79      80.120  51.544  39.905  1.00  0.00
ATOM   2511  N3  C      79      81.795  51.222  38.342  1.00  0.00
ATOM   2512  C2  C      79      82.818  50.933  37.463  1.00  0.00
ATOM   2513  O2  C      79      82.931  51.592  36.418  1.00  0.00
ATOM   2514  C3' C      79      86.959  49.751  37.819  1.00  0.00
ATOM   2515  H3' C      79      86.556  49.586  38.818  1.00  0.00
ATOM   2516  C2' C      79      86.109  50.754  37.065  1.00  0.00
ATOM   2517  H2' C      79      85.740  51.521  37.746  1.00  0.00
ATOM   2518  O2' C      79      86.766  51.282  35.895  1.00  0.00
ATOM   2519 HO2' C      79      86.755  52.232  36.030  1.00  0.00
ATOM   2520  O3' C      79      88.317  50.052  37.919  1.00  0.00
ATOM   2521  P   A      80      88.793  50.889  39.170  1.00  0.00
ATOM   2522  OP1 A      80      90.270  50.777  39.030  1.00  0.00
ATOM   2523  OP2 A      80      88.107  50.404  40.337  1.00  0.00
ATOM   2524  O5' A      80      88.354  52.394  38.887  1.00  0.00
ATOM   2525  C5' A      80      88.900  53.110  37.761  1.00  0.00
ATOM   2526  H5' A      80      88.934  52.477  36.875  1.00  0.00
ATOM   2527 H5'' A      80      89.958  53.334  37.893  1.00  0.00
ATOM   2528  C4' A      80      88.086  54.445  37.543  1.00  0.00
ATOM   2529  H4' A      80      88.407  54.984  36.652  1.00  0.00
ATOM   2530  O4' A      80      86.764  54.069  37.344  1.00  0.00
ATOM   2531  C1' A      80      85.897  55.101  37.874  1.00  0.00
ATOM   2532  H1' A      80      85.221  55.453  37.095  1.00  0.00
ATOM   2533  N9  A      80      85.101  54.531  38.956  1.00  0.00
ATOM   2534  C8  A      80      85.226  53.357  39.701  1.00  0.00
ATOM   2535  H8  A      80      86.086  52.705  39.663  1.00  0.00
ATOM   2536  N7  A      80      84.219  53.101  40.395  1.00  0.00
ATOM   2537  C5  A      80      83.298  54.134  40.139  1.00  0.00
ATOM   2538  C6  A      80      81.967  54.287  40.576  1.00  0.00
ATOM   2539  N6  A      80      81.236  53.478  41.294  1.00  0.00
ATOM   2540  H61 A      80      81.627  52.556  41.428  1.00  0.00
ATOM   2541  H62 A      80      80.301  53.685  41.616  1.00  0.00
ATOM   2542  N1  A      80      81.414  55.422  40.159  1.00  0.00
ATOM   2543  C2  A      80      82.056  56.294  39.393  1.00  0.00
ATOM   2544  H2  A      80      81.508  57.219  39.292  1.00  0.00
ATOM   2545  N3  A      80      83.309  56.253  38.961  1.00  0.00
ATOM   2546  C4  A      80      83.907  55.089  39.365  1.00  0.00
ATOM   2547  C3' A      80      88.060  55.384  38.727  1.00  0.00
ATOM   2548  H3' A      80      87.838  54.743  39.579  1.00  0.00
ATOM   2549  C2' A      80      86.802  56.184  38.481  1.00  0.00
ATOM   2550  H2' A      80      86.584  56.726  39.401  1.00  0.00
ATOM   2551  O2' A      80      87.030  57.126  37.428  1.00  0.00
ATOM   2552 HO2' A      80      86.477  57.900  37.556  1.00  0.00
ATOM   2553  O3' A      80      89.297  56.130  38.740  1.00  0.00
ATOM   2554  P   U      81      89.873  56.705  40.147  1.00  0.00
ATOM   2555  OP1 U      81      91.183  57.295  39.844  1.00  0.00
ATOM   2556  OP2 U      81      89.736  55.591  41.177  1.00  0.00
ATOM   2557  O5' U      81      88.881  57.847  40.462  1.00  0.00
ATOM   2558  C5' U      81      88.805  59.023  39.705  1.00  0.00
ATOM   2559  H5' U      81      88.845  58.670  38.674  1.00  0.00
ATOM   2560 H5'' U      81      89.652  59.661  39.955  1.00  0.00
ATOM   2561  C4' U      81      87.527  59.874  39.926  1.00  0.00
ATOM   2562  H4' U      81      87.569  60.768  39.304  1.00  0.00
ATOM   2563  O4' U      81      86.377  59.074  39.757  1.00  0.00
ATOM   2564  C1' U      81      85.258  59.554  40.567  1.00  0.00
ATOM   2565  H1' U      81      84.473  60.001  39.957  1.00  0.00
ATOM   2566  N1  U      81      84.688  58.422  41.414  1.00  0.00
ATOM   2567  C6  U      81      85.560  57.545  42.013  1.00  0.00
ATOM   2568  H6  U      81      86.630  57.686  42.055  1.00  0.00
ATOM   2569  C5  U      81      85.027  56.491  42.685  1.00  0.00
ATOM   2570  H5  U      81      85.519  55.733  43.276  1.00  0.00
ATOM   2571  C4  U      81      83.613  56.262  42.863  1.00  0.00
ATOM   2572  O4  U      81      83.085  55.277  43.368  1.00  0.00
ATOM   2573  N3  U      81      82.839  57.295  42.346  1.00  0.00
ATOM   2574  H3  U      81      81.850  57.181  42.516  1.00  0.00
ATOM   2575  C2  U      81      83.254  58.368  41.604  1.00  0.00
ATOM   2576  O2  U      81      82.477  59.247  41.146  1.00  0.00
ATOM   2577  C3' U      81      87.319  60.410  41.399  1.00  0.00
ATOM   2578  H3' U      81      87.538  59.614  42.111  1.00  0.00
ATOM   2579  C2' U      81      85.800  60.681  41.476  1.00  0.00
ATOM   2580  H2' U      81      85.348  60.595  42.464  1.00  0.00
ATOM   2581  O2' U      81      85.455  61.891  40.814  1.00  0.00
ATOM   2582 HO2' U      81      84.510  62.010  40.693  1.00  0.00
ATOM   2583  O3' U      81      88.065  61.572  41.716  1.00  0.00
ATOM   2584  P   U      82      88.673  61.986  43.126  1.00  0.00
ATOM   2585  OP1 U      82      89.489  63.171  42.962  1.00  0.00
ATOM   2586  OP2 U      82      89.354  60.793  43.643  1.00  0.00
ATOM   2587  O5' U      82      87.440  62.241  43.949  1.00  0.00
ATOM   2588  C5' U      82      86.510  63.302  43.714  1.00  0.00
ATOM   2589  H5' U      82      86.154  63.334  42.685  1.00  0.00
ATOM   2590 H5'' U      82      86.910  64.295  43.918  1.00  0.00
ATOM   2591  C4' U      82      85.323  63.295  44.689  1.00  0.00
ATOM   2592  H4' U      82      84.832  64.269  44.697  1.00  0.00
ATOM   2593  O4' U      82      84.312  62.320  44.340  1.00  0.00
ATOM   2594  C1' U      82      83.677  61.871  45.511  1.00  0.00
ATOM   2595  H1' U      82      82.630  62.162  45.431  1.00  0.00
ATOM   2596  N1  U      82      83.803  60.344  45.554  1.00  0.00
ATOM   2597  C6  U      82      84.942  59.710  45.089  1.00  0.00
ATOM   2598  H6  U      82      85.782  60.300  44.755  1.00  0.00
ATOM   2599  C5  U      82      85.076  58.361  45.268  1.00  0.00
ATOM   2600  H5  U      82      85.864  57.768  44.827  1.00  0.00
ATOM   2601  C4  U      82      84.075  57.583  45.983  1.00  0.00
ATOM   2602  O4  U      82      84.132  56.416  46.209  1.00  0.00
ATOM   2603  N3  U      82      83.001  58.329  46.470  1.00  0.00
ATOM   2604  H3  U      82      82.287  57.720  46.844  1.00  0.00
ATOM   2605  C2  U      82      82.798  59.684  46.250  1.00  0.00
ATOM   2606  O2  U      82      81.798  60.218  46.668  1.00  0.00
ATOM   2607  C3' U      82      85.643  62.955  46.197  1.00  0.00
ATOM   2608  H3' U      82      86.312  62.094  46.177  1.00  0.00
ATOM   2609  C2' U      82      84.242  62.558  46.739  1.00  0.00
ATOM   2610  H2' U      82      84.329  61.806  47.523  1.00  0.00
ATOM   2611  O2' U      82      83.603  63.771  47.045  1.00  0.00
ATOM   2612 HO2' U      82      84.212  64.505  47.152  1.00  0.00
ATOM   2613  O3' U      82      86.218  64.023  46.860  1.00  0.00
ATOM   2614  P   U      83      87.164  63.742  48.169  1.00  0.00
ATOM   2615  OP1 U      83      87.600  65.065  48.692  1.00  0.00
ATOM   2616  OP2 U      83      88.242  62.822  47.760  1.00  0.00
ATOM   2617  O5' U      83      86.294  62.938  49.233  1.00  0.00
ATOM   2618  C5' U      83      85.428  63.681  50.018  1.00  0.00
ATOM   2619  H5' U      83      84.887  64.298  49.301  1.00  0.00
ATOM   2620 H5'' U      83      85.884  64.491  50.587  1.00  0.00
ATOM   2621  C4' U      83      84.341  62.923  50.883  1.00  0.00
ATOM   2622  H4' U      83      83.885  63.703  51.493  1.00  0.00
ATOM   2623  O4' U      83      83.576  62.144  50.013  1.00  0.00
ATOM   2624  C1' U      83      83.128  60.992  50.827  1.00  0.00
ATOM   2625  H1' U      83      82.069  61.129  51.048  1.00  0.00
ATOM   2626  N1  U      83      83.319  59.693  50.011  1.00  0.00
ATOM   2627  C6  U      83      84.384  59.660  49.189  1.00  0.00
ATOM   2628  H6  U      83      84.778  60.638  48.957  1.00  0.00
ATOM   2629  C5  U      83      84.882  58.518  48.777  1.00  0.00
ATOM   2630  H5  U      83      85.743  58.613  48.131  1.00  0.00
ATOM   2631  C4  U      83      84.372  57.239  49.192  1.00  0.00
ATOM   2632  O4  U      83      84.797  56.101  49.004  1.00  0.00
ATOM   2633  N3  U      83      83.314  57.385  50.022  1.00  0.00
ATOM   2634  H3  U      83      82.917  56.510  50.334  1.00  0.00
ATOM   2635  C2  U      83      82.795  58.544  50.454  1.00  0.00
ATOM   2636  O2  U      83      81.817  58.522  51.178  1.00  0.00
ATOM   2637  C3' U      83      84.965  62.037  51.908  1.00  0.00
ATOM   2638  H3' U      83      85.927  61.765  51.473  1.00  0.00
ATOM   2639  C2' U      83      83.900  60.909  52.079  1.00  0.00
ATOM   2640  H2' U      83      84.469  60.002  52.283  1.00  0.00
ATOM   2641  O2' U      83      83.012  61.201  53.161  1.00  0.00
ATOM   2642 HO2' U      83      83.571  61.372  53.923  1.00  0.00
ATOM   2643  O3' U      83      85.261  62.643  53.241  1.00  0.00
ATOM   2644  P   G      84      86.107  61.853  54.283  1.00  0.00
ATOM   2645  OP1 G      84      86.355  62.764  55.357  1.00  0.00
ATOM   2646  OP2 G      84      87.282  61.357  53.641  1.00  0.00
ATOM   2647  O5' G      84      85.278  60.611  54.835  1.00  0.00
ATOM   2648  C5' G      84      84.304  60.622  55.867  1.00  0.00
ATOM   2649  H5' G      84      83.500  61.320  55.637  1.00  0.00
ATOM   2650 H5'' G      84      84.754  60.984  56.791  1.00  0.00
ATOM   2651  C4' G      84      83.678  59.303  56.230  1.00  0.00
ATOM   2652  H4' G      84      83.015  59.405  57.088  1.00  0.00
ATOM   2653  O4' G      84      82.911  58.622  55.244  1.00  0.00
ATOM   2654  C1' G      84      83.299  57.237  55.178  1.00  0.00
ATOM   2655  H1' G      84      82.438  56.583  55.045  1.00  0.00
ATOM   2656  N9  G      84      84.181  56.698  54.096  1.00  0.00
ATOM   2657  C8  G      84      85.092  57.438  53.434  1.00  0.00
ATOM   2658  H8  G      84      85.223  58.476  53.703  1.00  0.00
ATOM   2659  N7  G      84      85.723  56.694  52.529  1.00  0.00
ATOM   2660  C5  G      84      85.323  55.414  52.788  1.00  0.00
ATOM   2661  C6  G      84      85.786  54.138  52.336  1.00  0.00
ATOM   2662  O6  G      84      86.682  53.909  51.485  1.00  0.00
ATOM   2663  N1  G      84      85.121  53.060  52.912  1.00  0.00
ATOM   2664  H1  G      84      85.440  52.126  52.701  1.00  0.00
ATOM   2665  C2  G      84      84.012  53.203  53.705  1.00  0.00
ATOM   2666  N2  G      84      83.447  52.145  54.171  1.00  0.00
ATOM   2667  H21 G      84      82.619  52.383  54.698  1.00  0.00
ATOM   2668  H22 G      84      83.640  51.192  53.895  1.00  0.00
ATOM   2669  N3  G      84      83.676  54.301  54.243  1.00  0.00
ATOM   2670  C4  G      84      84.364  55.374  53.813  1.00  0.00
ATOM   2671  C3' G      84      84.669  58.273  56.754  1.00  0.00
ATOM   2672  H3' G      84      85.494  58.335  56.045  1.00  0.00
ATOM   2673  C2' G      84      84.046  56.905  56.529  1.00  0.00
ATOM   2674  H2' G      84      84.754  56.088  56.388  1.00  0.00
ATOM   2675  O2' G      84      83.000  56.507  57.466  1.00  0.00
ATOM   2676 HO2' G      84      82.196  57.013  57.330  1.00  0.00
ATOM   2677  O3' G      84      85.122  58.619  57.987  1.00  0.00
ATOM   2678  P   A      85      86.542  58.071  58.437  1.00  0.00
ATOM   2679  OP1 A      85      86.583  58.365  59.890  1.00  0.00
ATOM   2680  OP2 A      85      87.468  58.725  57.572  1.00  0.00
ATOM   2681  O5' A      85      86.608  56.517  58.139  1.00  0.00
ATOM   2682  C5' A      85      86.033  55.608  58.994  1.00  0.00
ATOM   2683  H5' A      85      84.956  55.766  59.055  1.00  0.00
ATOM   2684 H5'' A      85      86.462  55.710  59.990  1.00  0.00
ATOM   2685  C4' A      85      86.246  54.230  58.522  1.00  0.00
ATOM   2686  H4' A      85      85.499  53.623  59.032  1.00  0.00
ATOM   2687  O4' A      85      85.792  54.093  57.118  1.00  0.00
ATOM   2688  C1' A      85      86.700  53.327  56.405  1.00  0.00
ATOM   2689  H1' A      85      86.060  52.628  55.866  1.00  0.00
ATOM   2690  N9  A      85      87.431  54.049  55.395  1.00  0.00
ATOM   2691  C8  A      85      87.701  55.366  55.198  1.00  0.00
ATOM   2692  H8  A      85      87.273  56.121  55.841  1.00  0.00
ATOM   2693  N7  A      85      88.546  55.636  54.203  1.00  0.00
ATOM   2694  C5  A      85      88.872  54.367  53.758  1.00  0.00
ATOM   2695  C6  A      85      89.676  53.889  52.644  1.00  0.00
ATOM   2696  N6  A      85      90.558  54.655  51.974  1.00  0.00
ATOM   2697  H61 A      85      91.185  54.147  51.367  1.00  0.00
ATOM   2698  H62 A      85      90.513  55.658  52.085  1.00  0.00
ATOM   2699  N1  A      85      89.920  52.598  52.484  1.00  0.00
ATOM   2700  C2  A      85      89.211  51.754  53.218  1.00  0.00
ATOM   2701  H2  A      85      89.282  50.704  52.977  1.00  0.00
ATOM   2702  N3  A      85      88.393  52.053  54.217  1.00  0.00
ATOM   2703  C4  A      85      88.216  53.406  54.476  1.00  0.00
ATOM   2704  C3' A      85      87.666  53.636  58.576  1.00  0.00
ATOM   2705  H3' A      85      88.418  54.381  58.316  1.00  0.00
ATOM   2706  C2' A      85      87.577  52.672  57.370  1.00  0.00
ATOM   2707  H2' A      85      88.563  52.639  56.905  1.00  0.00
ATOM   2708  O2' A      85      87.076  51.363  57.530  1.00  0.00
ATOM   2709 HO2' A      85      87.751  50.849  57.978  1.00  0.00
ATOM   2710  O3' A      85      88.049  52.903  59.799  1.00  0.00
ATOM   2711  P   C      86      89.314  53.306  60.709  1.00  0.00
ATOM   2712  OP1 C      86      89.333  52.346  61.813  1.00  0.00
ATOM   2713  OP2 C      86      89.232  54.766  60.952  1.00  0.00
ATOM   2714  O5' C      86      90.533  53.088  59.793  1.00  0.00
ATOM   2715  C5' C      86      90.887  51.757  59.385  1.00  0.00
ATOM   2716  H5' C      86      90.000  51.127  59.323  1.00  0.00
ATOM   2717 H5'' C      86      91.502  51.386  60.205  1.00  0.00
ATOM   2718  C4' C      86      91.687  51.614  58.065  1.00  0.00
ATOM   2719  H4' C      86      91.616  50.578  57.735  1.00  0.00
ATOM   2720  O4' C      86      90.975  52.432  57.108  1.00  0.00
ATOM   2721  C1' C      86      91.937  52.998  56.164  1.00  0.00
ATOM   2722  H1' C      86      91.889  52.589  55.155  1.00  0.00
ATOM   2723  N1  C      86      91.737  54.470  56.063  1.00  0.00
ATOM   2724  C6  C      86      90.921  55.161  56.947  1.00  0.00
ATOM   2725  H6  C      86      90.530  54.730  57.857  1.00  0.00
ATOM   2726  C5  C      86      90.896  56.514  56.900  1.00  0.00
ATOM   2727  H5  C      86      90.343  57.008  57.685  1.00  0.00
ATOM   2728  C4  C      86      91.538  57.192  55.884  1.00  0.00
ATOM   2729  N4  C      86      91.282  58.434  55.637  1.00  0.00
ATOM   2730  H41 C      86      91.724  58.948  54.889  1.00  0.00
ATOM   2731  H42 C      86      90.822  58.997  56.338  1.00  0.00
ATOM   2732  N3  C      86      92.289  56.597  54.954  1.00  0.00
ATOM   2733  C2  C      86      92.442  55.204  55.070  1.00  0.00
ATOM   2734  O2  C      86      92.990  54.656  54.199  1.00  0.00
ATOM   2735  C3' C      86      93.067  52.332  58.216  1.00  0.00
ATOM   2736  H3' C      86      92.943  53.260  58.775  1.00  0.00
ATOM   2737  C2' C      86      93.292  52.601  56.707  1.00  0.00
ATOM   2738  H2' C      86      93.954  53.454  56.555  1.00  0.00
ATOM   2739  O2' C      86      93.726  51.431  56.051  1.00  0.00
ATOM   2740 HO2' C      86      94.018  50.864  56.769  1.00  0.00
ATOM   2741  O3' C      86      94.226  51.605  58.653  1.00  0.00
ATOM   2742  P   A3     87      94.487  51.112  60.136  1.00  0.00
ATOM   2743  OP1 A3     87      95.915  50.685  60.308  1.00  0.00
ATOM   2744  OP2 A3     87      93.447  50.150  60.555  1.00  0.00
ATOM   2745  O5' A3     87      94.263  52.486  60.865  1.00  0.00
ATOM   2746  C5' A3     87      94.697  52.737  62.212  1.00  0.00
ATOM   2747  H5' A3     87      95.730  52.402  62.300  1.00  0.00
ATOM   2748 H5'' A3     87      94.085  52.194  62.932  1.00  0.00
ATOM   2749  C4' A3     87      94.537  54.254  62.468  1.00  0.00
ATOM   2750  H4' A3     87      94.953  54.549  63.432  1.00  0.00
ATOM   2751  O4' A3     87      95.075  55.075  61.458  1.00  0.00
ATOM   2752  C1' A3     87      94.063  55.787  60.848  1.00  0.00
ATOM   2753  H1' A3     87      94.110  56.784  61.287  1.00  0.00
ATOM   2754  N9  A3     87      94.357  56.119  59.426  1.00  0.00
ATOM   2755  C8  A3     87      95.003  55.241  58.532  1.00  0.00
ATOM   2756  H8  A3     87      95.128  54.183  58.708  1.00  0.00
ATOM   2757  N7  A3     87      95.265  55.855  57.418  1.00  0.00
ATOM   2758  C5  A3     87      94.697  57.156  57.543  1.00  0.00
ATOM   2759  C6  A3     87      94.596  58.274  56.714  1.00  0.00
ATOM   2760  N6  A3     87      95.052  58.374  55.512  1.00  0.00
ATOM   2761  H61 A3     87      94.882  59.253  55.044  1.00  0.00
ATOM   2762  H62 A3     87      95.368  57.585  54.966  1.00  0.00
ATOM   2763  N1  A3     87      94.023  59.387  57.107  1.00  0.00
ATOM   2764  C2  A3     87      93.484  59.439  58.404  1.00  0.00
ATOM   2765  H2  A3     87      93.038  60.374  58.707  1.00  0.00
ATOM   2766  N3  A3     87      93.454  58.457  59.279  1.00  0.00
ATOM   2767  C4  A3     87      94.136  57.320  58.784  1.00  0.00
ATOM   2768  C3' A3     87      93.000  54.572  62.605  1.00  0.00
ATOM   2769  H3' A3     87      92.505  53.602  62.629  1.00  0.00
ATOM   2770  C2' A3     87      92.729  55.139  61.170  1.00  0.00
ATOM   2771  H2' A3     87      92.524  54.271  60.544  1.00  0.00
ATOM   2772  O2' A3     87      91.641  56.019  61.076  1.00  0.00
ATOM   2773 HO2' A3     87      90.764  55.630  61.093  1.00  0.00
ATOM   2774  O3' A3     87      92.728  55.378  63.754  1.00  0.00
ATOM   2775 HO3' A3     87      92.209  54.858  64.371  1.00  0.00
TER   
END   
