# Supplementary material for: Modelling the structures of frameshift-stimulatory pseudoknots from representative bat coronaviruses
Source: PLoS Comput Biol. 2023 May 19;19(5):e1011124. doi: 10.1371/journal.pcbi.1011124 (PMC10234561; doi:10.1371/journal.pcbi.1011124)
Supplement: S3 Data — PDB files for the top 3 representative clusters from each conformer (threaded/unthreaded) of each pseudoknot described in the main text, along with PDB files for the representative clusters shown in S8–S18 Figs. (ZIP) [file pcbi.1011124.s003.zip › SI_Model_PDB_files/Vs-CoV-1_threaded_noMg_cluster3.pdb]

ATOM      1 HO5' A5      1      29.051  43.580  27.382  1.00  0.00
ATOM      2  O5' A5      1      28.293  43.391  27.939  1.00  0.00
ATOM      3  C5' A5      1      28.640  42.442  28.963  1.00  0.00
ATOM      4  H5' A5      1      28.156  42.655  29.917  1.00  0.00
ATOM      5 H5'' A5      1      29.713  42.479  29.148  1.00  0.00
ATOM      6  C4' A5      1      28.290  40.977  28.641  1.00  0.00
ATOM      7  H4' A5      1      28.311  40.304  29.499  1.00  0.00
ATOM      8  O4' A5      1      26.903  41.019  28.102  1.00  0.00
ATOM      9  C1' A5      1      26.872  40.133  26.942  1.00  0.00
ATOM     10  H1' A5      1      26.093  39.377  27.040  1.00  0.00
ATOM     11  N9  A5      1      26.449  40.909  25.740  1.00  0.00
ATOM     12  C8  A5      1      26.230  42.188  25.518  1.00  0.00
ATOM     13  H8  A5      1      26.370  42.828  26.377  1.00  0.00
ATOM     14  N7  A5      1      25.550  42.585  24.429  1.00  0.00
ATOM     15  C5  A5      1      25.553  41.356  23.754  1.00  0.00
ATOM     16  C6  A5      1      25.145  40.832  22.465  1.00  0.00
ATOM     17  N6  A5      1      24.536  41.538  21.521  1.00  0.00
ATOM     18  H61 A5      1      24.240  41.066  20.678  1.00  0.00
ATOM     19  H62 A5      1      24.280  42.489  21.745  1.00  0.00
ATOM     20  N1  A5      1      25.075  39.552  22.240  1.00  0.00
ATOM     21  C2  A5      1      25.491  38.706  23.145  1.00  0.00
ATOM     22  H2  A5      1      25.365  37.676  22.847  1.00  0.00
ATOM     23  N3  A5      1      25.958  39.005  24.369  1.00  0.00
ATOM     24  C4  A5      1      26.025  40.333  24.583  1.00  0.00
ATOM     25  C3' A5      1      29.154  40.354  27.479  1.00  0.00
ATOM     26  H3' A5      1      29.489  41.118  26.778  1.00  0.00
ATOM     27  C2' A5      1      28.210  39.373  26.797  1.00  0.00
ATOM     28  H2' A5      1      28.489  39.240  25.752  1.00  0.00
ATOM     29  O2' A5      1      28.088  38.142  27.435  1.00  0.00
ATOM     30 HO2' A5      1      28.917  37.896  27.853  1.00  0.00
ATOM     31  O3' A5      1      30.277  39.639  27.962  1.00  0.00
ATOM     32  P   A       2      31.521  39.721  27.097  1.00  0.00
ATOM     33  OP1 A       2      32.607  39.019  27.899  1.00  0.00
ATOM     34  OP2 A       2      31.753  41.135  26.787  1.00  0.00
ATOM     35  O5' A       2      31.342  38.940  25.686  1.00  0.00
ATOM     36  C5' A       2      31.251  37.535  25.578  1.00  0.00
ATOM     37  H5' A       2      30.421  37.182  26.191  1.00  0.00
ATOM     38 H5'' A       2      32.146  37.047  25.963  1.00  0.00
ATOM     39  C4' A       2      31.122  37.120  24.102  1.00  0.00
ATOM     40  H4' A       2      31.175  36.035  24.019  1.00  0.00
ATOM     41  O4' A       2      29.787  37.414  23.645  1.00  0.00
ATOM     42  C1' A       2      29.949  37.906  22.333  1.00  0.00
ATOM     43  H1' A       2      29.243  37.336  21.730  1.00  0.00
ATOM     44  N9  A       2      29.449  39.356  22.251  1.00  0.00
ATOM     45  C8  A       2      29.362  40.334  23.235  1.00  0.00
ATOM     46  H8  A       2      29.747  40.299  24.244  1.00  0.00
ATOM     47  N7  A       2      28.785  41.419  22.840  1.00  0.00
ATOM     48  C5  A       2      28.350  41.077  21.542  1.00  0.00
ATOM     49  C6  A       2      27.614  41.747  20.493  1.00  0.00
ATOM     50  N6  A       2      27.119  42.956  20.625  1.00  0.00
ATOM     51  H61 A       2      26.791  43.424  19.792  1.00  0.00
ATOM     52  H62 A       2      27.179  43.339  21.558  1.00  0.00
ATOM     53  N1  A       2      27.391  41.139  19.338  1.00  0.00
ATOM     54  C2  A       2      27.997  39.971  19.104  1.00  0.00
ATOM     55  H2  A       2      27.953  39.559  18.107  1.00  0.00
ATOM     56  N3  A       2      28.618  39.232  20.005  1.00  0.00
ATOM     57  C4  A       2      28.747  39.883  21.184  1.00  0.00
ATOM     58  C3' A       2      32.172  37.778  23.223  1.00  0.00
ATOM     59  H3' A       2      32.343  38.774  23.632  1.00  0.00
ATOM     60  C2' A       2      31.450  37.746  21.850  1.00  0.00
ATOM     61  H2' A       2      31.697  38.619  21.246  1.00  0.00
ATOM     62  O2' A       2      31.644  36.516  21.177  1.00  0.00
ATOM     63 HO2' A       2      32.460  36.184  21.558  1.00  0.00
ATOM     64  O3' A       2      33.461  37.170  23.114  1.00  0.00
ATOM     65  P   C       3      34.792  38.072  22.766  1.00  0.00
ATOM     66  OP1 C       3      35.948  37.226  22.659  1.00  0.00
ATOM     67  OP2 C       3      34.780  39.051  23.818  1.00  0.00
ATOM     68  O5' C       3      34.480  38.771  21.326  1.00  0.00
ATOM     69  C5' C       3      34.616  38.061  20.108  1.00  0.00
ATOM     70  H5' C       3      34.131  37.085  20.150  1.00  0.00
ATOM     71 H5'' C       3      35.695  38.018  19.963  1.00  0.00
ATOM     72  C4' C       3      33.937  38.887  18.938  1.00  0.00
ATOM     73  H4' C       3      33.786  38.144  18.155  1.00  0.00
ATOM     74  O4' C       3      32.663  39.390  19.225  1.00  0.00
ATOM     75  C1' C       3      32.400  40.554  18.434  1.00  0.00
ATOM     76  H1' C       3      31.645  40.323  17.683  1.00  0.00
ATOM     77  N1  C       3      31.914  41.731  19.225  1.00  0.00
ATOM     78  C6  C       3      32.178  41.943  20.615  1.00  0.00
ATOM     79  H6  C       3      32.805  41.281  21.194  1.00  0.00
ATOM     80  C5  C       3      31.500  42.965  21.231  1.00  0.00
ATOM     81  H5  C       3      31.525  43.009  22.310  1.00  0.00
ATOM     82  C4  C       3      30.821  43.868  20.370  1.00  0.00
ATOM     83  N4  C       3      30.282  44.940  20.865  1.00  0.00
ATOM     84  H41 C       3      29.589  45.452  20.337  1.00  0.00
ATOM     85  H42 C       3      30.135  44.784  21.852  1.00  0.00
ATOM     86  N3  C       3      30.633  43.722  19.014  1.00  0.00
ATOM     87  C2  C       3      31.171  42.638  18.498  1.00  0.00
ATOM     88  O2  C       3      31.102  42.502  17.265  1.00  0.00
ATOM     89  C3' C       3      34.815  40.093  18.514  1.00  0.00
ATOM     90  H3' C       3      35.105  40.611  19.428  1.00  0.00
ATOM     91  C2' C       3      33.727  40.842  17.733  1.00  0.00
ATOM     92  H2' C       3      33.918  41.910  17.839  1.00  0.00
ATOM     93  O2' C       3      33.572  40.469  16.328  1.00  0.00
ATOM     94 HO2' C       3      34.429  40.584  15.910  1.00  0.00
ATOM     95  O3' C       3      35.833  39.641  17.711  1.00  0.00
ATOM     96  P   G       4      37.011  40.534  17.207  1.00  0.00
ATOM     97  OP1 G       4      37.324  41.562  18.260  1.00  0.00
ATOM     98  OP2 G       4      36.554  41.111  15.912  1.00  0.00
ATOM     99  O5' G       4      38.282  39.694  16.944  1.00  0.00
ATOM    100  C5' G       4      39.063  39.109  17.983  1.00  0.00
ATOM    101  H5' G       4      38.902  39.578  18.954  1.00  0.00
ATOM    102 H5'' G       4      40.106  39.396  17.848  1.00  0.00
ATOM    103  C4' G       4      38.992  37.606  18.099  1.00  0.00
ATOM    104  H4' G       4      39.766  37.342  18.820  1.00  0.00
ATOM    105  O4' G       4      37.689  37.269  18.492  1.00  0.00
ATOM    106  C1' G       4      37.357  36.239  17.558  1.00  0.00
ATOM    107  H1' G       4      36.916  35.449  18.165  1.00  0.00
ATOM    108  N9  G       4      36.354  36.560  16.573  1.00  0.00
ATOM    109  C8  G       4      36.377  37.191  15.341  1.00  0.00
ATOM    110  H8  G       4      37.183  37.699  14.832  1.00  0.00
ATOM    111  N7  G       4      35.181  37.209  14.815  1.00  0.00
ATOM    112  C5  G       4      34.342  36.510  15.600  1.00  0.00
ATOM    113  C6  G       4      32.942  36.201  15.531  1.00  0.00
ATOM    114  O6  G       4      32.150  36.323  14.635  1.00  0.00
ATOM    115  N1  G       4      32.432  35.686  16.701  1.00  0.00
ATOM    116  H1  G       4      31.426  35.602  16.724  1.00  0.00
ATOM    117  C2  G       4      33.181  35.291  17.703  1.00  0.00
ATOM    118  N2  G       4      32.571  34.682  18.672  1.00  0.00
ATOM    119  H21 G       4      33.112  34.653  19.525  1.00  0.00
ATOM    120  H22 G       4      31.650  34.268  18.683  1.00  0.00
ATOM    121  N3  G       4      34.507  35.568  17.869  1.00  0.00
ATOM    122  C4  G       4      35.055  36.122  16.762  1.00  0.00
ATOM    123  C3' G       4      39.332  36.979  16.755  1.00  0.00
ATOM    124  H3' G       4      38.854  37.603  15.999  1.00  0.00
ATOM    125  C2' G       4      38.607  35.687  16.920  1.00  0.00
ATOM    126  H2' G       4      38.379  35.134  16.009  1.00  0.00
ATOM    127  O2' G       4      39.177  34.903  17.933  1.00  0.00
ATOM    128 HO2' G       4      39.880  34.424  17.489  1.00  0.00
ATOM    129  O3' G       4      40.743  36.861  16.602  1.00  0.00
ATOM    130  P   A       5      41.426  36.615  15.277  1.00  0.00
ATOM    131  OP1 A       5      42.792  37.137  15.415  1.00  0.00
ATOM    132  OP2 A       5      40.594  37.193  14.200  1.00  0.00
ATOM    133  O5' A       5      41.343  35.070  15.102  1.00  0.00
ATOM    134  C5' A       5      42.469  34.258  15.480  1.00  0.00
ATOM    135  H5' A       5      42.467  34.329  16.567  1.00  0.00
ATOM    136 H5'' A       5      43.380  34.598  14.988  1.00  0.00
ATOM    137  C4' A       5      42.061  32.776  15.270  1.00  0.00
ATOM    138  H4' A       5      42.866  32.089  15.533  1.00  0.00
ATOM    139  O4' A       5      40.980  32.645  16.189  1.00  0.00
ATOM    140  C1' A       5      39.928  31.975  15.463  1.00  0.00
ATOM    141  H1' A       5      40.146  30.911  15.554  1.00  0.00
ATOM    142  N9  A       5      38.548  32.368  15.873  1.00  0.00
ATOM    143  C8  A       5      37.511  32.966  15.235  1.00  0.00
ATOM    144  H8  A       5      37.529  33.181  14.177  1.00  0.00
ATOM    145  N7  A       5      36.376  33.151  15.937  1.00  0.00
ATOM    146  C5  A       5      36.807  32.628  17.132  1.00  0.00
ATOM    147  C6  A       5      36.062  32.318  18.331  1.00  0.00
ATOM    148  N6  A       5      34.886  32.800  18.593  1.00  0.00
ATOM    149  H61 A       5      34.360  32.505  19.403  1.00  0.00
ATOM    150  H62 A       5      34.483  33.419  17.904  1.00  0.00
ATOM    151  N1  A       5      36.543  31.503  19.301  1.00  0.00
ATOM    152  C2  A       5      37.787  31.111  19.079  1.00  0.00
ATOM    153  H2  A       5      38.230  30.522  19.869  1.00  0.00
ATOM    154  N3  A       5      38.619  31.303  18.060  1.00  0.00
ATOM    155  C4  A       5      38.091  32.085  17.102  1.00  0.00
ATOM    156  C3' A       5      41.688  32.408  13.800  1.00  0.00
ATOM    157  H3' A       5      41.978  33.248  13.169  1.00  0.00
ATOM    158  C2' A       5      40.147  32.410  14.004  1.00  0.00
ATOM    159  H2' A       5      39.723  33.389  13.782  1.00  0.00
ATOM    160  O2' A       5      39.715  31.517  13.054  1.00  0.00
ATOM    161 HO2' A       5      40.443  31.008  12.691  1.00  0.00
ATOM    162  O3' A       5      42.206  31.197  13.347  1.00  0.00
ATOM    163  P   G       6      43.752  31.017  13.107  1.00  0.00
ATOM    164  OP1 G       6      44.312  32.383  12.833  1.00  0.00
ATOM    165  OP2 G       6      43.901  29.825  12.173  1.00  0.00
ATOM    166  O5' G       6      44.334  30.597  14.540  1.00  0.00
ATOM    167  C5' G       6      43.771  29.545  15.264  1.00  0.00
ATOM    168  H5' G       6      43.580  28.655  14.663  1.00  0.00
ATOM    169 H5'' G       6      42.817  29.939  15.613  1.00  0.00
ATOM    170  C4' G       6      44.623  29.241  16.473  1.00  0.00
ATOM    171  H4' G       6      44.576  30.064  17.186  1.00  0.00
ATOM    172  O4' G       6      44.035  28.079  17.096  1.00  0.00
ATOM    173  C1' G       6      44.986  27.008  17.199  1.00  0.00
ATOM    174  H1' G       6      45.521  27.118  18.142  1.00  0.00
ATOM    175  N9  G       6      44.361  25.668  17.066  1.00  0.00
ATOM    176  C8  G       6      44.767  24.643  16.136  1.00  0.00
ATOM    177  H8  G       6      45.552  24.638  15.394  1.00  0.00
ATOM    178  N7  G       6      44.057  23.620  16.265  1.00  0.00
ATOM    179  C5  G       6      43.179  23.915  17.310  1.00  0.00
ATOM    180  C6  G       6      42.127  23.101  17.882  1.00  0.00
ATOM    181  O6  G       6      41.800  21.939  17.505  1.00  0.00
ATOM    182  N1  G       6      41.498  23.659  19.000  1.00  0.00
ATOM    183  H1  G       6      40.636  23.335  19.414  1.00  0.00
ATOM    184  C2  G       6      41.746  24.943  19.345  1.00  0.00
ATOM    185  N2  G       6      41.119  25.318  20.404  1.00  0.00
ATOM    186  H21 G       6      41.406  26.204  20.794  1.00  0.00
ATOM    187  H22 G       6      40.490  24.696  20.892  1.00  0.00
ATOM    188  N3  G       6      42.698  25.704  18.871  1.00  0.00
ATOM    189  C4  G       6      43.345  25.162  17.791  1.00  0.00
ATOM    190  C3' G       6      46.098  28.955  16.245  1.00  0.00
ATOM    191  H3' G       6      46.481  29.480  15.370  1.00  0.00
ATOM    192  C2' G       6      46.120  27.411  16.230  1.00  0.00
ATOM    193  H2' G       6      45.740  27.075  15.265  1.00  0.00
ATOM    194  O2' G       6      47.376  26.729  16.535  1.00  0.00
ATOM    195 HO2' G       6      47.666  27.068  17.385  1.00  0.00
ATOM    196  O3' G       6      46.841  29.309  17.457  1.00  0.00
ATOM    197  P   U       7      47.301  30.704  17.815  1.00  0.00
ATOM    198  OP1 U       7      47.679  31.373  16.542  1.00  0.00
ATOM    199  OP2 U       7      48.382  30.461  18.727  1.00  0.00
ATOM    200  O5' U       7      46.099  31.395  18.576  1.00  0.00
ATOM    201  C5' U       7      45.448  32.580  17.997  1.00  0.00
ATOM    202  H5' U       7      45.067  32.368  16.998  1.00  0.00
ATOM    203 H5'' U       7      46.148  33.385  17.774  1.00  0.00
ATOM    204  C4' U       7      44.237  32.995  18.787  1.00  0.00
ATOM    205  H4' U       7      44.005  33.923  18.264  1.00  0.00
ATOM    206  O4' U       7      43.117  32.125  18.483  1.00  0.00
ATOM    207  C1' U       7      42.281  32.134  19.592  1.00  0.00
ATOM    208  H1' U       7      41.298  32.482  19.275  1.00  0.00
ATOM    209  N1  U       7      42.222  30.802  20.180  1.00  0.00
ATOM    210  C6  U       7      43.257  29.917  19.995  1.00  0.00
ATOM    211  H6  U       7      44.051  30.196  19.318  1.00  0.00
ATOM    212  C5  U       7      43.197  28.727  20.609  1.00  0.00
ATOM    213  H5  U       7      43.960  27.965  20.534  1.00  0.00
ATOM    214  C4  U       7      42.284  28.444  21.625  1.00  0.00
ATOM    215  O4  U       7      42.108  27.376  22.223  1.00  0.00
ATOM    216  N3  U       7      41.332  29.385  21.806  1.00  0.00
ATOM    217  H3  U       7      40.588  29.093  22.423  1.00  0.00
ATOM    218  C2  U       7      41.237  30.582  21.102  1.00  0.00
ATOM    219  O2  U       7      40.342  31.406  21.326  1.00  0.00
ATOM    220  C3' U       7      44.348  33.108  20.346  1.00  0.00
ATOM    221  H3' U       7      44.876  32.242  20.745  1.00  0.00
ATOM    222  C2' U       7      42.854  33.103  20.608  1.00  0.00
ATOM    223  H2' U       7      42.689  32.651  21.586  1.00  0.00
ATOM    224  O2' U       7      42.162  34.358  20.485  1.00  0.00
ATOM    225 HO2' U       7      42.860  34.909  20.125  1.00  0.00
ATOM    226  O3' U       7      44.813  34.339  20.791  1.00  0.00
ATOM    227  P   C       8      46.021  34.353  21.731  1.00  0.00
ATOM    228  OP1 C       8      46.072  35.629  22.401  1.00  0.00
ATOM    229  OP2 C       8      47.213  33.852  20.986  1.00  0.00
ATOM    230  O5' C       8      45.641  33.356  22.805  1.00  0.00
ATOM    231  C5' C       8      44.897  33.761  23.933  1.00  0.00
ATOM    232  H5' C       8      44.106  34.484  23.734  1.00  0.00
ATOM    233 H5'' C       8      45.608  34.212  24.625  1.00  0.00
ATOM    234  C4' C       8      44.238  32.555  24.677  1.00  0.00
ATOM    235  H4' C       8      43.462  32.847  25.385  1.00  0.00
ATOM    236  O4' C       8      43.894  31.473  23.785  1.00  0.00
ATOM    237  C1' C       8      44.201  30.198  24.399  1.00  0.00
ATOM    238  H1' C       8      43.258  29.652  24.430  1.00  0.00
ATOM    239  N1  C       8      45.234  29.398  23.526  1.00  0.00
ATOM    240  C6  C       8      45.926  29.935  22.501  1.00  0.00
ATOM    241  H6  C       8      45.839  30.987  22.272  1.00  0.00
ATOM    242  C5  C       8      46.656  29.159  21.657  1.00  0.00
ATOM    243  H5  C       8      47.176  29.466  20.762  1.00  0.00
ATOM    244  C4  C       8      46.644  27.754  22.007  1.00  0.00
ATOM    245  N4  C       8      47.218  26.971  21.130  1.00  0.00
ATOM    246  H41 C       8      47.620  27.268  20.252  1.00  0.00
ATOM    247  H42 C       8      47.528  26.050  21.403  1.00  0.00
ATOM    248  N3  C       8      46.093  27.197  23.028  1.00  0.00
ATOM    249  C2  C       8      45.400  28.009  23.823  1.00  0.00
ATOM    250  O2  C       8      44.802  27.432  24.734  1.00  0.00
ATOM    251  C3' C       8      45.298  31.856  25.510  1.00  0.00
ATOM    252  H3' C       8      46.265  31.792  25.014  1.00  0.00
ATOM    253  C2' C       8      44.754  30.457  25.789  1.00  0.00
ATOM    254  H2' C       8      45.518  29.706  25.993  1.00  0.00
ATOM    255  O2' C       8      43.750  30.524  26.769  1.00  0.00
ATOM    256 HO2' C       8      43.783  31.420  27.111  1.00  0.00
ATOM    257  O3' C       8      45.464  32.494  26.775  1.00  0.00
ATOM    258  P   C       9      46.860  32.880  27.286  1.00  0.00
ATOM    259  OP1 C       9      46.624  33.619  28.550  1.00  0.00
ATOM    260  OP2 C       9      47.758  33.366  26.287  1.00  0.00
ATOM    261  O5' C       9      47.175  31.381  27.502  1.00  0.00
ATOM    262  C5' C       9      46.730  30.599  28.598  1.00  0.00
ATOM    263  H5' C       9      45.642  30.532  28.590  1.00  0.00
ATOM    264 H5'' C       9      46.987  31.052  29.556  1.00  0.00
ATOM    265  C4' C       9      47.428  29.239  28.575  1.00  0.00
ATOM    266  H4' C       9      47.056  28.644  29.410  1.00  0.00
ATOM    267  O4' C       9      47.206  28.446  27.360  1.00  0.00
ATOM    268  C1' C       9      48.381  27.690  27.077  1.00  0.00
ATOM    269  H1' C       9      48.139  26.627  27.114  1.00  0.00
ATOM    270  N1  C       9      48.959  28.097  25.793  1.00  0.00
ATOM    271  C6  C       9      48.725  29.335  25.282  1.00  0.00
ATOM    272  H6  C       9      48.167  30.001  25.924  1.00  0.00
ATOM    273  C5  C       9      49.187  29.686  24.091  1.00  0.00
ATOM    274  H5  C       9      49.138  30.703  23.730  1.00  0.00
ATOM    275  C4  C       9      49.792  28.708  23.297  1.00  0.00
ATOM    276  N4  C       9      50.115  29.035  22.068  1.00  0.00
ATOM    277  H41 C       9      50.609  28.338  21.530  1.00  0.00
ATOM    278  H42 C       9      49.950  29.958  21.690  1.00  0.00
ATOM    279  N3  C       9      50.040  27.475  23.721  1.00  0.00
ATOM    280  C2  C       9      49.729  27.186  25.054  1.00  0.00
ATOM    281  O2  C       9      50.072  26.041  25.473  1.00  0.00
ATOM    282  C3' C       9      48.881  29.401  28.678  1.00  0.00
ATOM    283  H3' C       9      49.201  30.189  27.997  1.00  0.00
ATOM    284  C2' C       9      49.356  28.039  28.249  1.00  0.00
ATOM    285  H2' C       9      50.407  28.013  27.964  1.00  0.00
ATOM    286  O2' C       9      49.305  27.147  29.412  1.00  0.00
ATOM    287 HO2' C       9      50.126  26.651  29.375  1.00  0.00
ATOM    288  O3' C       9      49.387  29.810  30.000  1.00  0.00
ATOM    289  P   G      10      50.759  30.601  30.123  1.00  0.00
ATOM    290  OP1 G      10      51.043  30.915  31.535  1.00  0.00
ATOM    291  OP2 G      10      50.654  31.733  29.123  1.00  0.00
ATOM    292  O5' G      10      51.855  29.604  29.520  1.00  0.00
ATOM    293  C5' G      10      52.270  28.565  30.395  1.00  0.00
ATOM    294  H5' G      10      51.401  28.137  30.894  1.00  0.00
ATOM    295 H5'' G      10      52.847  29.011  31.205  1.00  0.00
ATOM    296  C4' G      10      53.111  27.474  29.812  1.00  0.00
ATOM    297  H4' G      10      53.260  26.771  30.632  1.00  0.00
ATOM    298  O4' G      10      52.531  26.751  28.706  1.00  0.00
ATOM    299  C1' G      10      53.487  26.494  27.733  1.00  0.00
ATOM    300  H1' G      10      53.570  25.416  27.593  1.00  0.00
ATOM    301  N9  G      10      53.248  27.266  26.444  1.00  0.00
ATOM    302  C8  G      10      52.553  28.455  26.254  1.00  0.00
ATOM    303  H8  G      10      52.018  28.981  27.031  1.00  0.00
ATOM    304  N7  G      10      52.629  28.879  25.004  1.00  0.00
ATOM    305  C5  G      10      53.450  27.952  24.330  1.00  0.00
ATOM    306  C6  G      10      53.778  27.829  22.932  1.00  0.00
ATOM    307  O6  G      10      53.517  28.614  22.015  1.00  0.00
ATOM    308  N1  G      10      54.383  26.644  22.563  1.00  0.00
ATOM    309  H1  G      10      54.638  26.552  21.590  1.00  0.00
ATOM    310  C2  G      10      54.684  25.711  23.527  1.00  0.00
ATOM    311  N2  G      10      55.380  24.666  23.105  1.00  0.00
ATOM    312  H21 G      10      55.753  24.737  22.169  1.00  0.00
ATOM    313  H22 G      10      55.862  24.066  23.758  1.00  0.00
ATOM    314  N3  G      10      54.392  25.738  24.832  1.00  0.00
ATOM    315  C4  G      10      53.744  26.908  25.197  1.00  0.00
ATOM    316  C3' G      10      54.460  28.039  29.284  1.00  0.00
ATOM    317  H3' G      10      54.043  28.882  28.733  1.00  0.00
ATOM    318  C2' G      10      54.835  26.877  28.365  1.00  0.00
ATOM    319  H2' G      10      55.448  27.351  27.599  1.00  0.00
ATOM    320  O2' G      10      55.285  25.772  29.040  1.00  0.00
ATOM    321 HO2' G      10      55.483  25.023  28.473  1.00  0.00
ATOM    322  O3' G      10      55.495  28.422  30.251  1.00  0.00
ATOM    323  P   G      11      56.705  29.303  29.907  1.00  0.00
ATOM    324  OP1 G      11      57.608  29.328  31.111  1.00  0.00
ATOM    325  OP2 G      11      56.237  30.588  29.327  1.00  0.00
ATOM    326  O5' G      11      57.427  28.520  28.745  1.00  0.00
ATOM    327  C5' G      11      58.143  27.331  28.954  1.00  0.00
ATOM    328  H5' G      11      57.412  26.642  29.378  1.00  0.00
ATOM    329 H5'' G      11      58.971  27.436  29.655  1.00  0.00
ATOM    330  C4' G      11      58.656  26.767  27.677  1.00  0.00
ATOM    331  H4' G      11      59.148  25.806  27.826  1.00  0.00
ATOM    332  O4' G      11      57.709  26.351  26.724  1.00  0.00
ATOM    333  C1' G      11      58.168  26.742  25.460  1.00  0.00
ATOM    334  H1' G      11      58.230  25.943  24.722  1.00  0.00
ATOM    335  N9  G      11      57.416  27.838  24.926  1.00  0.00
ATOM    336  C8  G      11      56.793  28.884  25.585  1.00  0.00
ATOM    337  H8  G      11      56.785  28.924  26.665  1.00  0.00
ATOM    338  N7  G      11      56.390  29.858  24.783  1.00  0.00
ATOM    339  C5  G      11      56.750  29.407  23.561  1.00  0.00
ATOM    340  C6  G      11      56.530  29.939  22.232  1.00  0.00
ATOM    341  O6  G      11      55.899  30.945  21.978  1.00  0.00
ATOM    342  N1  G      11      57.193  29.270  21.178  1.00  0.00
ATOM    343  H1  G      11      57.091  29.665  20.254  1.00  0.00
ATOM    344  C2  G      11      57.789  28.075  21.395  1.00  0.00
ATOM    345  N2  G      11      58.295  27.514  20.326  1.00  0.00
ATOM    346  H21 G      11      58.898  26.746  20.585  1.00  0.00
ATOM    347  H22 G      11      58.387  27.969  19.429  1.00  0.00
ATOM    348  N3  G      11      57.970  27.539  22.583  1.00  0.00
ATOM    349  C4  G      11      57.445  28.227  23.639  1.00  0.00
ATOM    350  C3' G      11      59.674  27.740  27.052  1.00  0.00
ATOM    351  H3' G      11      59.215  28.719  27.188  1.00  0.00
ATOM    352  C2' G      11      59.632  27.113  25.629  1.00  0.00
ATOM    353  H2' G      11      59.902  27.885  24.909  1.00  0.00
ATOM    354  O2' G      11      60.409  25.990  25.474  1.00  0.00
ATOM    355 HO2' G      11      61.221  26.132  25.965  1.00  0.00
ATOM    356  O3' G      11      60.937  27.680  27.663  1.00  0.00
ATOM    357  P   G      12      61.898  28.970  27.723  1.00  0.00
ATOM    358  OP1 G      12      63.071  28.587  28.518  1.00  0.00
ATOM    359  OP2 G      12      61.076  30.085  28.131  1.00  0.00
ATOM    360  O5' G      12      62.509  29.234  26.278  1.00  0.00
ATOM    361  C5' G      12      63.695  28.646  25.862  1.00  0.00
ATOM    362  H5' G      12      63.649  27.566  26.001  1.00  0.00
ATOM    363 H5'' G      12      64.498  29.146  26.403  1.00  0.00
ATOM    364  C4' G      12      63.990  28.972  24.396  1.00  0.00
ATOM    365  H4' G      12      64.941  28.469  24.223  1.00  0.00
ATOM    366  O4' G      12      63.023  28.393  23.462  1.00  0.00
ATOM    367  C1' G      12      62.999  29.220  22.339  1.00  0.00
ATOM    368  H1' G      12      63.176  28.588  21.469  1.00  0.00
ATOM    369  N9  G      12      61.704  29.872  22.315  1.00  0.00
ATOM    370  C8  G      12      60.816  30.085  23.325  1.00  0.00
ATOM    371  H8  G      12      60.950  29.624  24.293  1.00  0.00
ATOM    372  N7  G      12      59.830  30.937  23.132  1.00  0.00
ATOM    373  C5  G      12      60.043  31.291  21.795  1.00  0.00
ATOM    374  C6  G      12      59.425  32.267  20.892  1.00  0.00
ATOM    375  O6  G      12      58.349  32.934  21.050  1.00  0.00
ATOM    376  N1  G      12      60.000  32.297  19.637  1.00  0.00
ATOM    377  H1  G      12      59.540  32.875  18.949  1.00  0.00
ATOM    378  C2  G      12      61.040  31.566  19.284  1.00  0.00
ATOM    379  N2  G      12      61.564  31.714  18.056  1.00  0.00
ATOM    380  H21 G      12      62.325  31.147  17.710  1.00  0.00
ATOM    381  H22 G      12      61.039  32.364  17.489  1.00  0.00
ATOM    382  N3  G      12      61.710  30.730  20.080  1.00  0.00
ATOM    383  C4  G      12      61.163  30.581  21.308  1.00  0.00
ATOM    384  C3' G      12      64.177  30.484  24.039  1.00  0.00
ATOM    385  H3' G      12      63.298  31.028  24.384  1.00  0.00
ATOM    386  C2' G      12      64.057  30.404  22.544  1.00  0.00
ATOM    387  H2' G      12      63.797  31.375  22.124  1.00  0.00
ATOM    388  O2' G      12      65.184  29.943  21.796  1.00  0.00
ATOM    389 HO2' G      12      64.923  29.813  20.881  1.00  0.00
ATOM    390  O3' G      12      65.415  31.211  24.410  1.00  0.00
ATOM    391  P   G      13      65.427  32.790  24.771  1.00  0.00
ATOM    392  OP1 G      13      66.674  33.004  25.438  1.00  0.00
ATOM    393  OP2 G      13      64.131  33.079  25.435  1.00  0.00
ATOM    394  O5' G      13      65.408  33.572  23.429  1.00  0.00
ATOM    395  C5' G      13      66.546  33.486  22.635  1.00  0.00
ATOM    396  H5' G      13      66.838  32.439  22.708  1.00  0.00
ATOM    397 H5'' G      13      67.367  34.026  23.106  1.00  0.00
ATOM    398  C4' G      13      66.309  34.020  21.289  1.00  0.00
ATOM    399  H4' G      13      67.220  33.741  20.758  1.00  0.00
ATOM    400  O4' G      13      65.296  33.237  20.576  1.00  0.00
ATOM    401  C1' G      13      64.631  34.196  19.831  1.00  0.00
ATOM    402  H1' G      13      64.435  33.830  18.824  1.00  0.00
ATOM    403  N9  G      13      63.402  34.540  20.568  1.00  0.00
ATOM    404  C8  G      13      62.888  34.072  21.768  1.00  0.00
ATOM    405  H8  G      13      63.375  33.223  22.224  1.00  0.00
ATOM    406  N7  G      13      61.725  34.462  22.099  1.00  0.00
ATOM    407  C5  G      13      61.364  35.349  21.054  1.00  0.00
ATOM    408  C6  G      13      60.180  36.173  20.829  1.00  0.00
ATOM    409  O6  G      13      59.145  36.287  21.464  1.00  0.00
ATOM    410  N1  G      13      60.289  36.855  19.592  1.00  0.00
ATOM    411  H1  G      13      59.517  37.500  19.502  1.00  0.00
ATOM    412  C2  G      13      61.360  36.866  18.754  1.00  0.00
ATOM    413  N2  G      13      61.377  37.724  17.771  1.00  0.00
ATOM    414  H21 G      13      62.236  37.775  17.242  1.00  0.00
ATOM    415  H22 G      13      60.658  38.428  17.685  1.00  0.00
ATOM    416  N3  G      13      62.484  36.189  18.972  1.00  0.00
ATOM    417  C4  G      13      62.398  35.416  20.129  1.00  0.00
ATOM    418  C3' G      13      66.028  35.487  21.135  1.00  0.00
ATOM    419  H3' G      13      65.286  35.835  21.853  1.00  0.00
ATOM    420  C2' G      13      65.575  35.502  19.704  1.00  0.00
ATOM    421  H2' G      13      65.050  36.424  19.454  1.00  0.00
ATOM    422  O2' G      13      66.562  35.204  18.765  1.00  0.00
ATOM    423 HO2' G      13      67.440  35.185  19.154  1.00  0.00
ATOM    424  O3' G      13      67.324  36.103  21.199  1.00  0.00
ATOM    425  P   U      14      67.371  37.648  21.626  1.00  0.00
ATOM    426  OP1 U      14      68.789  38.063  21.611  1.00  0.00
ATOM    427  OP2 U      14      66.509  37.848  22.841  1.00  0.00
ATOM    428  O5' U      14      66.691  38.592  20.558  1.00  0.00
ATOM    429  C5' U      14      67.271  38.800  19.265  1.00  0.00
ATOM    430  H5' U      14      67.181  37.827  18.782  1.00  0.00
ATOM    431 H5'' U      14      68.254  39.261  19.168  1.00  0.00
ATOM    432  C4' U      14      66.366  39.793  18.555  1.00  0.00
ATOM    433  H4' U      14      66.816  39.984  17.580  1.00  0.00
ATOM    434  O4' U      14      65.032  39.243  18.347  1.00  0.00
ATOM    435  C1' U      14      64.166  40.355  18.498  1.00  0.00
ATOM    436  H1' U      14      63.692  40.530  17.532  1.00  0.00
ATOM    437  N1  U      14      63.133  40.032  19.582  1.00  0.00
ATOM    438  C6  U      14      63.305  39.033  20.511  1.00  0.00
ATOM    439  H6  U      14      64.178  38.398  20.493  1.00  0.00
ATOM    440  C5  U      14      62.313  38.766  21.361  1.00  0.00
ATOM    441  H5  U      14      62.405  37.991  22.108  1.00  0.00
ATOM    442  C4  U      14      61.066  39.413  21.369  1.00  0.00
ATOM    443  O4  U      14      60.177  39.159  22.175  1.00  0.00
ATOM    444  N3  U      14      60.986  40.473  20.496  1.00  0.00
ATOM    445  H3  U      14      60.089  40.932  20.569  1.00  0.00
ATOM    446  C2  U      14      61.968  40.812  19.565  1.00  0.00
ATOM    447  O2  U      14      61.697  41.762  18.863  1.00  0.00
ATOM    448  C3' U      14      66.271  41.047  19.411  1.00  0.00
ATOM    449  H3' U      14      66.035  40.911  20.466  1.00  0.00
ATOM    450  C2' U      14      64.981  41.623  18.801  1.00  0.00
ATOM    451  H2' U      14      64.336  42.143  19.509  1.00  0.00
ATOM    452  O2' U      14      65.316  42.401  17.680  1.00  0.00
ATOM    453 HO2' U      14      66.125  42.866  17.904  1.00  0.00
ATOM    454  O3' U      14      67.390  41.988  19.408  1.00  0.00
ATOM    455  P   U      15      67.651  42.912  20.677  1.00  0.00
ATOM    456  OP1 U      15      68.911  43.705  20.413  1.00  0.00
ATOM    457  OP2 U      15      67.593  42.071  21.857  1.00  0.00
ATOM    458  O5' U      15      66.460  43.955  20.882  1.00  0.00
ATOM    459  C5' U      15      66.242  44.963  19.846  1.00  0.00
ATOM    460  H5' U      15      66.341  44.521  18.855  1.00  0.00
ATOM    461 H5'' U      15      67.070  45.670  19.892  1.00  0.00
ATOM    462  C4' U      15      64.899  45.588  20.058  1.00  0.00
ATOM    463  H4' U      15      64.751  46.220  19.183  1.00  0.00
ATOM    464  O4' U      15      63.866  44.653  19.955  1.00  0.00
ATOM    465  C1' U      15      62.833  45.105  20.778  1.00  0.00
ATOM    466  H1' U      15      62.112  45.461  20.042  1.00  0.00
ATOM    467  N1  U      15      62.189  44.045  21.611  1.00  0.00
ATOM    468  C6  U      15      62.947  43.071  22.254  1.00  0.00
ATOM    469  H6  U      15      64.021  43.105  22.150  1.00  0.00
ATOM    470  C5  U      15      62.327  42.191  23.038  1.00  0.00
ATOM    471  H5  U      15      62.969  41.414  23.425  1.00  0.00
ATOM    472  C4  U      15      60.987  42.215  23.452  1.00  0.00
ATOM    473  O4  U      15      60.439  41.436  24.216  1.00  0.00
ATOM    474  N3  U      15      60.341  43.344  22.959  1.00  0.00
ATOM    475  H3  U      15      59.332  43.369  22.913  1.00  0.00
ATOM    476  C2  U      15      60.827  44.125  21.923  1.00  0.00
ATOM    477  O2  U      15      60.072  44.922  21.406  1.00  0.00
ATOM    478  C3' U      15      64.860  46.338  21.384  1.00  0.00
ATOM    479  H3' U      15      65.312  45.848  22.247  1.00  0.00
ATOM    480  C2' U      15      63.378  46.297  21.558  1.00  0.00
ATOM    481  H2' U      15      63.137  46.304  22.621  1.00  0.00
ATOM    482  O2' U      15      62.663  47.339  20.946  1.00  0.00
ATOM    483 HO2' U      15      62.411  47.905  21.678  1.00  0.00
ATOM    484  O3' U      15      65.428  47.635  21.234  1.00  0.00
ATOM    485  P   C      16      65.820  48.482  22.482  1.00  0.00
ATOM    486  OP1 C      16      66.432  49.714  21.998  1.00  0.00
ATOM    487  OP2 C      16      66.581  47.656  23.456  1.00  0.00
ATOM    488  O5' C      16      64.395  48.973  23.123  1.00  0.00
ATOM    489  C5' C      16      63.688  50.068  22.487  1.00  0.00
ATOM    490  H5' C      16      63.613  49.939  21.407  1.00  0.00
ATOM    491 H5'' C      16      64.284  50.971  22.615  1.00  0.00
ATOM    492  C4' C      16      62.294  50.351  22.887  1.00  0.00
ATOM    493  H4' C      16      61.947  51.155  22.238  1.00  0.00
ATOM    494  O4' C      16      61.515  49.202  22.554  1.00  0.00
ATOM    495  C1' C      16      60.512  49.156  23.546  1.00  0.00
ATOM    496  H1' C      16      59.560  49.062  23.024  1.00  0.00
ATOM    497  N1  C      16      60.713  47.860  24.282  1.00  0.00
ATOM    498  C6  C      16      61.953  47.282  24.562  1.00  0.00
ATOM    499  H6  C      16      62.922  47.700  24.329  1.00  0.00
ATOM    500  C5  C      16      62.001  46.075  25.115  1.00  0.00
ATOM    501  H5  C      16      62.938  45.563  25.281  1.00  0.00
ATOM    502  C4  C      16      60.778  45.392  25.347  1.00  0.00
ATOM    503  N4  C      16      60.803  44.248  25.974  1.00  0.00
ATOM    504  H41 C      16      61.699  43.792  26.078  1.00  0.00
ATOM    505  H42 C      16      59.977  43.906  26.444  1.00  0.00
ATOM    506  N3  C      16      59.651  46.026  25.305  1.00  0.00
ATOM    507  C2  C      16      59.499  47.216  24.732  1.00  0.00
ATOM    508  O2  C      16      58.345  47.641  24.508  1.00  0.00
ATOM    509  C3' C      16      62.049  50.758  24.379  1.00  0.00
ATOM    510  H3' C      16      62.578  50.053  25.021  1.00  0.00
ATOM    511  C2' C      16      60.534  50.464  24.384  1.00  0.00
ATOM    512  H2' C      16      60.145  50.204  25.368  1.00  0.00
ATOM    513  O2' C      16      59.753  51.426  23.779  1.00  0.00
ATOM    514 HO2' C      16      60.060  52.280  24.091  1.00  0.00
ATOM    515  O3' C      16      62.279  52.180  24.695  1.00  0.00
ATOM    516  P   U      17      62.591  52.589  26.213  1.00  0.00
ATOM    517  OP1 U      17      62.831  54.061  26.269  1.00  0.00
ATOM    518  OP2 U      17      63.615  51.658  26.624  1.00  0.00
ATOM    519  O5' U      17      61.208  52.308  27.003  1.00  0.00
ATOM    520  C5' U      17      60.161  53.255  27.166  1.00  0.00
ATOM    521  H5' U      17      59.836  53.638  26.198  1.00  0.00
ATOM    522 H5'' U      17      60.706  54.005  27.740  1.00  0.00
ATOM    523  C4' U      17      59.066  52.616  27.928  1.00  0.00
ATOM    524  H4' U      17      58.168  53.229  27.859  1.00  0.00
ATOM    525  O4' U      17      58.712  51.353  27.364  1.00  0.00
ATOM    526  C1' U      17      58.282  50.454  28.405  1.00  0.00
ATOM    527  H1' U      17      57.237  50.199  28.228  1.00  0.00
ATOM    528  N1  U      17      59.074  49.157  28.409  1.00  0.00
ATOM    529  C6  U      17      60.363  49.039  27.924  1.00  0.00
ATOM    530  H6  U      17      60.751  49.871  27.356  1.00  0.00
ATOM    531  C5  U      17      61.069  47.888  28.061  1.00  0.00
ATOM    532  H5  U      17      62.030  47.774  27.583  1.00  0.00
ATOM    533  C4  U      17      60.546  46.800  28.836  1.00  0.00
ATOM    534  O4  U      17      61.148  45.731  29.031  1.00  0.00
ATOM    535  N3  U      17      59.275  46.988  29.407  1.00  0.00
ATOM    536  H3  U      17      58.833  46.188  29.837  1.00  0.00
ATOM    537  C2  U      17      58.522  48.096  29.164  1.00  0.00
ATOM    538  O2  U      17      57.409  48.157  29.625  1.00  0.00
ATOM    539  C3' U      17      59.430  52.383  29.386  1.00  0.00
ATOM    540  H3' U      17      60.466  52.054  29.475  1.00  0.00
ATOM    541  C2' U      17      58.367  51.271  29.726  1.00  0.00
ATOM    542  H2' U      17      58.713  50.732  30.608  1.00  0.00
ATOM    543  O2' U      17      57.060  51.730  29.969  1.00  0.00
ATOM    544 HO2' U      17      57.096  52.336  30.713  1.00  0.00
ATOM    545  O3' U      17      59.242  53.640  30.142  1.00  0.00
ATOM    546  P   A      18      59.877  53.792  31.592  1.00  0.00
ATOM    547  OP1 A      18      59.854  55.241  31.978  1.00  0.00
ATOM    548  OP2 A      18      61.180  53.032  31.647  1.00  0.00
ATOM    549  O5' A      18      58.845  53.066  32.506  1.00  0.00
ATOM    550  C5' A      18      57.623  53.606  32.999  1.00  0.00
ATOM    551  H5' A      18      57.076  53.887  32.100  1.00  0.00
ATOM    552 H5'' A      18      57.856  54.564  33.464  1.00  0.00
ATOM    553  C4' A      18      56.940  52.766  34.053  1.00  0.00
ATOM    554  H4' A      18      56.010  53.235  34.375  1.00  0.00
ATOM    555  O4' A      18      56.521  51.634  33.452  1.00  0.00
ATOM    556  C1' A      18      56.761  50.443  34.253  1.00  0.00
ATOM    557  H1' A      18      55.868  49.819  34.208  1.00  0.00
ATOM    558  N9  A      18      57.895  49.575  33.696  1.00  0.00
ATOM    559  C8  A      18      58.987  49.855  32.909  1.00  0.00
ATOM    560  H8  A      18      59.374  50.809  32.583  1.00  0.00
ATOM    561  N7  A      18      59.776  48.810  32.863  1.00  0.00
ATOM    562  C5  A      18      59.177  47.710  33.534  1.00  0.00
ATOM    563  C6  A      18      59.504  46.380  33.845  1.00  0.00
ATOM    564  N6  A      18      60.424  45.631  33.348  1.00  0.00
ATOM    565  H61 A      18      61.112  46.200  32.877  1.00  0.00
ATOM    566  H62 A      18      60.492  44.625  33.417  1.00  0.00
ATOM    567  N1  A      18      58.598  45.660  34.526  1.00  0.00
ATOM    568  C2  A      18      57.536  46.272  35.024  1.00  0.00
ATOM    569  H2  A      18      56.927  45.637  35.650  1.00  0.00
ATOM    570  N3  A      18      57.217  47.581  34.905  1.00  0.00
ATOM    571  C4  A      18      58.023  48.207  34.071  1.00  0.00
ATOM    572  C3' A      18      57.730  52.179  35.311  1.00  0.00
ATOM    573  H3' A      18      58.712  51.812  35.013  1.00  0.00
ATOM    574  C2' A      18      56.951  50.895  35.604  1.00  0.00
ATOM    575  H2' A      18      57.576  50.218  36.187  1.00  0.00
ATOM    576  O2' A      18      55.814  51.255  36.306  1.00  0.00
ATOM    577 HO2' A      18      55.927  51.996  36.906  1.00  0.00
ATOM    578  O3' A      18      57.907  52.996  36.372  1.00  0.00
ATOM    579  P   U      19      59.243  52.908  37.190  1.00  0.00
ATOM    580  OP1 U      19      59.004  53.816  38.276  1.00  0.00
ATOM    581  OP2 U      19      60.339  53.036  36.261  1.00  0.00
ATOM    582  O5' U      19      59.251  51.418  37.817  1.00  0.00
ATOM    583  C5' U      19      58.260  51.019  38.742  1.00  0.00
ATOM    584  H5' U      19      57.287  51.349  38.376  1.00  0.00
ATOM    585 H5'' U      19      58.476  51.641  39.611  1.00  0.00
ATOM    586  C4' U      19      58.190  49.560  39.230  1.00  0.00
ATOM    587  H4' U      19      57.380  49.422  39.947  1.00  0.00
ATOM    588  O4' U      19      57.976  48.683  38.136  1.00  0.00
ATOM    589  C1' U      19      58.781  47.476  38.404  1.00  0.00
ATOM    590  H1' U      19      58.263  46.518  38.391  1.00  0.00
ATOM    591  N1  U      19      59.989  47.435  37.360  1.00  0.00
ATOM    592  C6  U      19      60.384  48.532  36.660  1.00  0.00
ATOM    593  H6  U      19      59.821  49.450  36.738  1.00  0.00
ATOM    594  C5  U      19      61.467  48.463  35.897  1.00  0.00
ATOM    595  H5  U      19      61.811  49.369  35.419  1.00  0.00
ATOM    596  C4  U      19      62.219  47.257  35.732  1.00  0.00
ATOM    597  O4  U      19      63.138  47.131  34.931  1.00  0.00
ATOM    598  N3  U      19      61.718  46.173  36.388  1.00  0.00
ATOM    599  H3  U      19      62.214  45.314  36.195  1.00  0.00
ATOM    600  C2  U      19      60.687  46.183  37.279  1.00  0.00
ATOM    601  O2  U      19      60.368  45.190  37.955  1.00  0.00
ATOM    602  C3' U      19      59.467  49.153  39.879  1.00  0.00
ATOM    603  H3' U      19      60.253  49.548  39.236  1.00  0.00
ATOM    604  C2' U      19      59.407  47.639  39.785  1.00  0.00
ATOM    605  H2' U      19      60.404  47.212  39.897  1.00  0.00
ATOM    606  O2' U      19      58.486  47.117  40.683  1.00  0.00
ATOM    607 HO2' U      19      58.475  46.172  40.520  1.00  0.00
ATOM    608  O3' U      19      59.432  49.785  41.116  1.00  0.00
ATOM    609  P   U      20      60.794  50.038  41.924  1.00  0.00
ATOM    610  OP1 U      20      60.443  50.422  43.303  1.00  0.00
ATOM    611  OP2 U      20      61.617  50.989  41.155  1.00  0.00
ATOM    612  O5' U      20      61.468  48.622  41.973  1.00  0.00
ATOM    613  C5' U      20      61.095  47.629  42.840  1.00  0.00
ATOM    614  H5' U      20      60.037  47.388  42.737  1.00  0.00
ATOM    615 H5'' U      20      61.135  48.105  43.819  1.00  0.00
ATOM    616  C4' U      20      61.984  46.420  42.780  1.00  0.00
ATOM    617  H4' U      20      61.635  45.566  43.362  1.00  0.00
ATOM    618  O4' U      20      62.024  45.996  41.424  1.00  0.00
ATOM    619  C1' U      20      63.210  45.294  41.179  1.00  0.00
ATOM    620  H1' U      20      63.072  44.250  40.900  1.00  0.00
ATOM    621  N1  U      20      63.995  45.855  40.032  1.00  0.00
ATOM    622  C6  U      20      63.761  47.188  39.579  1.00  0.00
ATOM    623  H6  U      20      62.999  47.808  40.027  1.00  0.00
ATOM    624  C5  U      20      64.404  47.576  38.438  1.00  0.00
ATOM    625  H5  U      20      64.321  48.625  38.193  1.00  0.00
ATOM    626  C4  U      20      65.314  46.714  37.734  1.00  0.00
ATOM    627  O4  U      20      65.965  46.959  36.738  1.00  0.00
ATOM    628  N3  U      20      65.509  45.486  38.315  1.00  0.00
ATOM    629  H3  U      20      66.257  44.954  37.894  1.00  0.00
ATOM    630  C2  U      20      64.914  45.063  39.470  1.00  0.00
ATOM    631  O2  U      20      65.231  43.971  39.926  1.00  0.00
ATOM    632  C3' U      20      63.504  46.646  43.157  1.00  0.00
ATOM    633  H3' U      20      63.849  47.591  42.737  1.00  0.00
ATOM    634  C2' U      20      64.074  45.440  42.444  1.00  0.00
ATOM    635  H2' U      20      65.107  45.654  42.168  1.00  0.00
ATOM    636  O2' U      20      64.008  44.273  43.234  1.00  0.00
ATOM    637 HO2' U      20      63.680  44.491  44.110  1.00  0.00
ATOM    638  O3' U      20      63.755  46.657  44.582  1.00  0.00
ATOM    639  P   G      21      65.008  47.296  45.296  1.00  0.00
ATOM    640  OP1 G      21      64.687  47.645  46.678  1.00  0.00
ATOM    641  OP2 G      21      65.533  48.348  44.329  1.00  0.00
ATOM    642  O5' G      21      66.084  46.152  45.333  1.00  0.00
ATOM    643  C5' G      21      66.104  45.034  46.336  1.00  0.00
ATOM    644  H5' G      21      65.302  44.310  46.190  1.00  0.00
ATOM    645 H5'' G      21      66.041  45.444  47.345  1.00  0.00
ATOM    646  C4' G      21      67.408  44.224  46.206  1.00  0.00
ATOM    647  H4' G      21      67.286  43.466  46.980  1.00  0.00
ATOM    648  O4' G      21      67.572  43.514  44.994  1.00  0.00
ATOM    649  C1' G      21      68.904  43.646  44.546  1.00  0.00
ATOM    650  H1' G      21      69.268  42.648  44.302  1.00  0.00
ATOM    651  N9  G      21      68.834  44.486  43.355  1.00  0.00
ATOM    652  C8  G      21      67.783  44.807  42.469  1.00  0.00
ATOM    653  H8  G      21      66.796  44.371  42.522  1.00  0.00
ATOM    654  N7  G      21      68.119  45.634  41.500  1.00  0.00
ATOM    655  C5  G      21      69.504  45.936  41.784  1.00  0.00
ATOM    656  C6  G      21      70.381  46.796  41.148  1.00  0.00
ATOM    657  O6  G      21      70.152  47.608  40.258  1.00  0.00
ATOM    658  N1  G      21      71.635  46.842  41.712  1.00  0.00
ATOM    659  H1  G      21      72.237  47.606  41.439  1.00  0.00
ATOM    660  C2  G      21      72.087  45.935  42.685  1.00  0.00
ATOM    661  N2  G      21      73.313  46.186  43.126  1.00  0.00
ATOM    662  H21 G      21      73.960  46.909  42.844  1.00  0.00
ATOM    663  H22 G      21      73.641  45.587  43.870  1.00  0.00
ATOM    664  N3  G      21      71.269  44.990  43.235  1.00  0.00
ATOM    665  C4  G      21      69.921  45.194  42.817  1.00  0.00
ATOM    666  C3' G      21      68.622  45.006  46.486  1.00  0.00
ATOM    667  H3' G      21      68.586  45.990  46.018  1.00  0.00
ATOM    668  C2' G      21      69.641  44.120  45.764  1.00  0.00
ATOM    669  H2' G      21      70.594  44.627  45.614  1.00  0.00
ATOM    670  O2' G      21      69.938  42.947  46.571  1.00  0.00
ATOM    671 HO2' G      21      69.436  42.982  47.389  1.00  0.00
ATOM    672  O3' G      21      68.906  45.136  47.854  1.00  0.00
ATOM    673  P   U      22      69.228  46.525  48.659  1.00  0.00
ATOM    674  OP1 U      22      69.470  46.185  50.060  1.00  0.00
ATOM    675  OP2 U      22      68.148  47.497  48.362  1.00  0.00
ATOM    676  O5' U      22      70.617  47.018  48.033  1.00  0.00
ATOM    677  C5' U      22      71.748  46.285  48.180  1.00  0.00
ATOM    678  H5' U      22      71.632  45.327  47.674  1.00  0.00
ATOM    679 H5'' U      22      71.956  46.094  49.233  1.00  0.00
ATOM    680  C4' U      22      72.888  47.148  47.625  1.00  0.00
ATOM    681  H4' U      22      73.848  46.665  47.807  1.00  0.00
ATOM    682  O4' U      22      72.690  47.261  46.192  1.00  0.00
ATOM    683  C1' U      22      72.668  48.661  45.847  1.00  0.00
ATOM    684  H1' U      22      73.643  49.058  45.562  1.00  0.00
ATOM    685  N1  U      22      71.808  49.043  44.663  1.00  0.00
ATOM    686  C6  U      22      70.529  48.465  44.632  1.00  0.00
ATOM    687  H6  U      22      70.304  47.726  45.387  1.00  0.00
ATOM    688  C5  U      22      69.658  48.808  43.653  1.00  0.00
ATOM    689  H5  U      22      68.679  48.363  43.547  1.00  0.00
ATOM    690  C4  U      22      70.010  49.758  42.640  1.00  0.00
ATOM    691  O4  U      22      69.219  50.065  41.780  1.00  0.00
ATOM    692  N3  U      22      71.181  50.386  42.878  1.00  0.00
ATOM    693  H3  U      22      71.453  51.104  42.222  1.00  0.00
ATOM    694  C2  U      22      72.110  50.171  43.851  1.00  0.00
ATOM    695  O2  U      22      73.062  50.922  43.990  1.00  0.00
ATOM    696  C3' U      22      72.939  48.561  48.242  1.00  0.00
ATOM    697  H3' U      22      72.415  48.722  49.184  1.00  0.00
ATOM    698  C2' U      22      72.311  49.369  47.141  1.00  0.00
ATOM    699  H2' U      22      71.238  49.285  47.311  1.00  0.00
ATOM    700  O2' U      22      72.605  50.730  47.067  1.00  0.00
ATOM    701 HO2' U      22      72.052  51.109  47.755  1.00  0.00
ATOM    702  O3' U      22      74.226  49.002  48.512  1.00  0.00
ATOM    703  P   A      23      74.976  48.888  49.893  1.00  0.00
ATOM    704  OP1 A      23      76.303  49.522  49.639  1.00  0.00
ATOM    705  OP2 A      23      74.962  47.472  50.448  1.00  0.00
ATOM    706  O5' A      23      74.179  49.838  50.918  1.00  0.00
ATOM    707  C5' A      23      73.172  49.380  51.885  1.00  0.00
ATOM    708  H5' A      23      73.404  48.438  52.382  1.00  0.00
ATOM    709 H5'' A      23      72.245  49.149  51.360  1.00  0.00
ATOM    710  C4' A      23      72.890  50.545  52.947  1.00  0.00
ATOM    711  H4' A      23      72.111  50.130  53.586  1.00  0.00
ATOM    712  O4' A      23      73.981  50.912  53.732  1.00  0.00
ATOM    713  C1' A      23      73.973  52.312  53.933  1.00  0.00
ATOM    714  H1' A      23      73.930  52.620  54.977  1.00  0.00
ATOM    715  N9  A      23      75.008  52.849  53.063  1.00  0.00
ATOM    716  C8  A      23      75.920  52.165  52.269  1.00  0.00
ATOM    717  H8  A      23      75.951  51.085  52.282  1.00  0.00
ATOM    718  N7  A      23      76.770  52.855  51.580  1.00  0.00
ATOM    719  C5  A      23      76.420  54.156  52.057  1.00  0.00
ATOM    720  C6  A      23      76.939  55.437  51.855  1.00  0.00
ATOM    721  N6  A      23      78.103  55.600  51.214  1.00  0.00
ATOM    722  H61 A      23      78.447  56.539  51.071  1.00  0.00
ATOM    723  H62 A      23      78.716  54.846  50.940  1.00  0.00
ATOM    724  N1  A      23      76.374  56.588  52.293  1.00  0.00
ATOM    725  C2  A      23      75.347  56.377  53.125  1.00  0.00
ATOM    726  H2  A      23      74.936  57.307  53.488  1.00  0.00
ATOM    727  N3  A      23      74.795  55.226  53.520  1.00  0.00
ATOM    728  C4  A      23      75.347  54.156  52.886  1.00  0.00
ATOM    729  C3' A      23      72.345  51.775  52.217  1.00  0.00
ATOM    730  H3' A      23      72.997  51.945  51.361  1.00  0.00
ATOM    731  C2' A      23      72.575  52.774  53.434  1.00  0.00
ATOM    732  H2' A      23      72.675  53.798  53.074  1.00  0.00
ATOM    733  O2' A      23      71.502  52.575  54.435  1.00  0.00
ATOM    734 HO2' A      23      70.888  51.902  54.133  1.00  0.00
ATOM    735  O3' A      23      71.090  51.634  51.549  1.00  0.00
ATOM    736  P   A      24      70.698  52.336  50.149  1.00  0.00
ATOM    737  OP1 A      24      69.303  51.955  49.808  1.00  0.00
ATOM    738  OP2 A      24      71.759  52.040  49.191  1.00  0.00
ATOM    739  O5' A      24      70.773  53.858  50.556  1.00  0.00
ATOM    740  C5' A      24      69.961  54.378  51.552  1.00  0.00
ATOM    741  H5' A      24      70.157  53.887  52.505  1.00  0.00
ATOM    742 H5'' A      24      68.938  54.087  51.316  1.00  0.00
ATOM    743  C4' A      24      70.048  55.905  51.808  1.00  0.00
ATOM    744  H4' A      24      69.293  56.056  52.580  1.00  0.00
ATOM    745  O4' A      24      71.212  56.454  52.309  1.00  0.00
ATOM    746  C1' A      24      71.739  57.466  51.480  1.00  0.00
ATOM    747  H1' A      24      71.952  58.317  52.126  1.00  0.00
ATOM    748  N9  A      24      72.934  57.022  50.792  1.00  0.00
ATOM    749  C8  A      24      73.444  55.725  50.699  1.00  0.00
ATOM    750  H8  A      24      72.893  54.897  51.120  1.00  0.00
ATOM    751  N7  A      24      74.536  55.576  49.923  1.00  0.00
ATOM    752  C5  A      24      74.915  56.902  49.725  1.00  0.00
ATOM    753  C6  A      24      76.053  57.532  49.060  1.00  0.00
ATOM    754  N6  A      24      77.116  56.939  48.583  1.00  0.00
ATOM    755  H61 A      24      77.998  57.430  48.562  1.00  0.00
ATOM    756  H62 A      24      77.231  55.966  48.828  1.00  0.00
ATOM    757  N1  A      24      76.147  58.885  49.098  1.00  0.00
ATOM    758  C2  A      24      75.179  59.571  49.564  1.00  0.00
ATOM    759  H2  A      24      75.335  60.639  49.530  1.00  0.00
ATOM    760  N3  A      24      73.949  59.189  50.031  1.00  0.00
ATOM    761  C4  A      24      73.927  57.804  50.160  1.00  0.00
ATOM    762  C3' A      24      69.824  56.635  50.485  1.00  0.00
ATOM    763  H3' A      24      70.333  56.059  49.713  1.00  0.00
ATOM    764  C2' A      24      70.500  57.944  50.648  1.00  0.00
ATOM    765  H2' A      24      70.782  58.412  49.705  1.00  0.00
ATOM    766  O2' A      24      69.668  58.775  51.496  1.00  0.00
ATOM    767 HO2' A      24      68.845  58.962  51.039  1.00  0.00
ATOM    768  O3' A      24      68.455  56.767  50.181  1.00  0.00
ATOM    769  P   A      25      67.945  56.681  48.768  1.00  0.00
ATOM    770  OP1 A      25      66.522  56.796  48.851  1.00  0.00
ATOM    771  OP2 A      25      68.480  55.412  48.282  1.00  0.00
ATOM    772  O5' A      25      68.432  57.777  47.827  1.00  0.00
ATOM    773  C5' A      25      68.111  59.167  48.069  1.00  0.00
ATOM    774  H5' A      25      68.384  59.290  49.117  1.00  0.00
ATOM    775 H5'' A      25      67.048  59.396  48.000  1.00  0.00
ATOM    776  C4' A      25      68.919  60.205  47.343  1.00  0.00
ATOM    777  H4' A      25      68.367  61.093  47.650  1.00  0.00
ATOM    778  O4' A      25      70.278  60.196  47.847  1.00  0.00
ATOM    779  C1' A      25      71.092  60.464  46.784  1.00  0.00
ATOM    780  H1' A      25      71.649  61.387  46.948  1.00  0.00
ATOM    781  N9  A      25      72.058  59.353  46.567  1.00  0.00
ATOM    782  C8  A      25      71.934  58.024  46.853  1.00  0.00
ATOM    783  H8  A      25      70.981  57.583  47.106  1.00  0.00
ATOM    784  N7  A      25      72.985  57.262  46.676  1.00  0.00
ATOM    785  C5  A      25      73.882  58.201  46.090  1.00  0.00
ATOM    786  C6  A      25      75.233  58.182  45.618  1.00  0.00
ATOM    787  N6  A      25      76.033  57.141  45.559  1.00  0.00
ATOM    788  H61 A      25      76.957  57.218  45.160  1.00  0.00
ATOM    789  H62 A      25      75.915  56.441  46.278  1.00  0.00
ATOM    790  N1  A      25      75.872  59.307  45.221  1.00  0.00
ATOM    791  C2  A      25      75.156  60.422  45.274  1.00  0.00
ATOM    792  H2  A      25      75.665  61.338  45.013  1.00  0.00
ATOM    793  N3  A      25      73.945  60.628  45.729  1.00  0.00
ATOM    794  C4  A      25      73.362  59.499  46.132  1.00  0.00
ATOM    795  C3' A      25      68.863  60.031  45.865  1.00  0.00
ATOM    796  H3' A      25      68.926  58.972  45.615  1.00  0.00
ATOM    797  C2' A      25      70.279  60.597  45.571  1.00  0.00
ATOM    798  H2' A      25      70.562  59.928  44.759  1.00  0.00
ATOM    799  O2' A      25      70.258  61.905  45.174  1.00  0.00
ATOM    800 HO2' A      25      69.690  61.958  44.402  1.00  0.00
ATOM    801  O3' A      25      67.826  60.736  45.181  1.00  0.00
ATOM    802  P   U      26      67.386  60.615  43.702  1.00  0.00
ATOM    803  OP1 U      26      66.152  61.434  43.465  1.00  0.00
ATOM    804  OP2 U      26      67.350  59.194  43.314  1.00  0.00
ATOM    805  O5' U      26      68.603  61.318  42.907  1.00  0.00
ATOM    806  C5' U      26      68.606  62.705  42.695  1.00  0.00
ATOM    807  H5' U      26      68.575  63.311  43.600  1.00  0.00
ATOM    808 H5'' U      26      67.750  63.049  42.115  1.00  0.00
ATOM    809  C4' U      26      69.911  63.099  41.940  1.00  0.00
ATOM    810  H4' U      26      69.864  64.145  41.637  1.00  0.00
ATOM    811  O4' U      26      71.116  62.669  42.606  1.00  0.00
ATOM    812  C1' U      26      72.145  62.560  41.591  1.00  0.00
ATOM    813  H1' U      26      72.937  63.300  41.709  1.00  0.00
ATOM    814  N1  U      26      72.876  61.239  41.691  1.00  0.00
ATOM    815  C6  U      26      72.213  60.171  42.227  1.00  0.00
ATOM    816  H6  U      26      71.177  60.266  42.517  1.00  0.00
ATOM    817  C5  U      26      72.893  58.983  42.422  1.00  0.00
ATOM    818  H5  U      26      72.337  58.179  42.883  1.00  0.00
ATOM    819  C4  U      26      74.253  58.801  42.071  1.00  0.00
ATOM    820  O4  U      26      74.869  57.703  42.136  1.00  0.00
ATOM    821  N3  U      26      74.813  59.854  41.494  1.00  0.00
ATOM    822  H3  U      26      75.810  59.755  41.362  1.00  0.00
ATOM    823  C2  U      26      74.264  61.113  41.390  1.00  0.00
ATOM    824  O2  U      26      74.900  62.121  41.143  1.00  0.00
ATOM    825  C3' U      26      70.053  62.492  40.549  1.00  0.00
ATOM    826  H3' U      26      69.866  61.419  40.584  1.00  0.00
ATOM    827  C2' U      26      71.527  62.805  40.198  1.00  0.00
ATOM    828  H2' U      26      71.970  62.094  39.500  1.00  0.00
ATOM    829  O2' U      26      71.793  64.152  39.917  1.00  0.00
ATOM    830 HO2' U      26      71.751  64.399  38.990  1.00  0.00
ATOM    831  O3' U      26      69.142  62.839  39.512  1.00  0.00
ATOM    832  P   G      27      68.938  61.840  38.264  1.00  0.00
ATOM    833  OP1 G      27      68.007  62.463  37.285  1.00  0.00
ATOM    834  OP2 G      27      68.603  60.502  38.752  1.00  0.00
ATOM    835  O5' G      27      70.292  61.663  37.536  1.00  0.00
ATOM    836  C5' G      27      70.757  62.571  36.517  1.00  0.00
ATOM    837  H5' G      27      70.830  63.626  36.780  1.00  0.00
ATOM    838 H5'' G      27      70.089  62.553  35.656  1.00  0.00
ATOM    839  C4' G      27      72.106  62.185  35.959  1.00  0.00
ATOM    840  H4' G      27      72.515  62.978  35.333  1.00  0.00
ATOM    841  O4' G      27      72.885  62.013  37.159  1.00  0.00
ATOM    842  C1' G      27      73.954  61.125  36.853  1.00  0.00
ATOM    843  H1' G      27      74.851  61.714  37.042  1.00  0.00
ATOM    844  N9  G      27      73.837  59.903  37.724  1.00  0.00
ATOM    845  C8  G      27      72.788  59.308  38.335  1.00  0.00
ATOM    846  H8  G      27      71.789  59.706  38.236  1.00  0.00
ATOM    847  N7  G      27      73.009  58.117  38.843  1.00  0.00
ATOM    848  C5  G      27      74.422  57.965  38.684  1.00  0.00
ATOM    849  C6  G      27      75.281  56.860  39.052  1.00  0.00
ATOM    850  O6  G      27      75.137  55.867  39.789  1.00  0.00
ATOM    851  N1  G      27      76.537  56.976  38.511  1.00  0.00
ATOM    852  H1  G      27      77.224  56.253  38.668  1.00  0.00
ATOM    853  C2  G      27      76.888  57.990  37.691  1.00  0.00
ATOM    854  N2  G      27      78.084  58.082  37.234  1.00  0.00
ATOM    855  H21 G      27      78.238  58.808  36.549  1.00  0.00
ATOM    856  H22 G      27      78.800  57.406  37.458  1.00  0.00
ATOM    857  N3  G      27      76.119  59.021  37.371  1.00  0.00
ATOM    858  C4  G      27      74.884  58.986  37.900  1.00  0.00
ATOM    859  C3' G      27      72.207  60.823  35.234  1.00  0.00
ATOM    860  H3' G      27      71.508  60.190  35.780  1.00  0.00
ATOM    861  C2' G      27      73.685  60.579  35.385  1.00  0.00
ATOM    862  H2' G      27      73.795  59.517  35.166  1.00  0.00
ATOM    863  O2' G      27      74.700  61.401  34.603  1.00  0.00
ATOM    864 HO2' G      27      74.412  61.606  33.710  1.00  0.00
ATOM    865  O3' G      27      71.735  60.882  33.934  1.00  0.00
ATOM    866  P   C      28      71.262  59.586  33.141  1.00  0.00
ATOM    867  OP1 C      28      70.920  60.102  31.775  1.00  0.00
ATOM    868  OP2 C      28      70.208  58.860  33.871  1.00  0.00
ATOM    869  O5' C      28      72.505  58.542  33.006  1.00  0.00
ATOM    870  C5' C      28      73.591  58.840  32.157  1.00  0.00
ATOM    871  H5' C      28      73.839  59.890  32.316  1.00  0.00
ATOM    872 H5'' C      28      73.265  58.784  31.119  1.00  0.00
ATOM    873  C4' C      28      74.835  58.003  32.290  1.00  0.00
ATOM    874  H4' C      28      75.575  58.511  31.672  1.00  0.00
ATOM    875  O4' C      28      75.341  58.083  33.622  1.00  0.00
ATOM    876  C1' C      28      76.090  56.911  33.824  1.00  0.00
ATOM    877  H1' C      28      77.101  57.062  34.202  1.00  0.00
ATOM    878  N1  C      28      75.489  56.081  34.965  1.00  0.00
ATOM    879  C6  C      28      74.188  56.310  35.473  1.00  0.00
ATOM    880  H6  C      28      73.611  57.150  35.114  1.00  0.00
ATOM    881  C5  C      28      73.663  55.521  36.393  1.00  0.00
ATOM    882  H5  C      28      72.711  55.726  36.860  1.00  0.00
ATOM    883  C4  C      28      74.454  54.451  36.874  1.00  0.00
ATOM    884  N4  C      28      74.016  53.598  37.778  1.00  0.00
ATOM    885  H41 C      28      73.260  53.784  38.421  1.00  0.00
ATOM    886  H42 C      28      74.742  52.989  38.126  1.00  0.00
ATOM    887  N3  C      28      75.730  54.230  36.480  1.00  0.00
ATOM    888  C2  C      28      76.177  54.988  35.462  1.00  0.00
ATOM    889  O2  C      28      77.313  54.716  35.027  1.00  0.00
ATOM    890  C3' C      28      74.729  56.503  31.905  1.00  0.00
ATOM    891  H3' C      28      73.878  56.038  32.403  1.00  0.00
ATOM    892  C2' C      28      76.043  55.966  32.540  1.00  0.00
ATOM    893  H2' C      28      76.103  54.900  32.757  1.00  0.00
ATOM    894  O2' C      28      77.048  56.341  31.687  1.00  0.00
ATOM    895 HO2' C      28      76.857  55.826  30.900  1.00  0.00
ATOM    896  O3' C      28      74.540  56.332  30.480  1.00  0.00
ATOM    897  P   C      29      74.274  54.890  29.843  1.00  0.00
ATOM    898  OP1 C      29      74.408  55.116  28.428  1.00  0.00
ATOM    899  OP2 C      29      72.988  54.353  30.348  1.00  0.00
ATOM    900  O5' C      29      75.382  53.801  30.348  1.00  0.00
ATOM    901  C5' C      29      76.614  53.677  29.596  1.00  0.00
ATOM    902  H5' C      29      77.290  54.514  29.768  1.00  0.00
ATOM    903 H5'' C      29      76.514  53.517  28.522  1.00  0.00
ATOM    904  C4' C      29      77.337  52.492  30.177  1.00  0.00
ATOM    905  H4' C      29      78.206  52.394  29.526  1.00  0.00
ATOM    906  O4' C      29      77.751  52.673  31.537  1.00  0.00
ATOM    907  C1' C      29      77.654  51.387  32.180  1.00  0.00
ATOM    908  H1' C      29      78.621  51.172  32.635  1.00  0.00
ATOM    909  N1  C      29      76.662  51.329  33.296  1.00  0.00
ATOM    910  C6  C      29      75.568  52.115  33.356  1.00  0.00
ATOM    911  H6  C      29      75.467  52.870  32.590  1.00  0.00
ATOM    912  C5  C      29      74.686  52.021  34.351  1.00  0.00
ATOM    913  H5  C      29      73.878  52.737  34.326  1.00  0.00
ATOM    914  C4  C      29      74.914  51.049  35.334  1.00  0.00
ATOM    915  N4  C      29      74.084  50.812  36.274  1.00  0.00
ATOM    916  H41 C      29      74.165  49.995  36.862  1.00  0.00
ATOM    917  H42 C      29      73.220  51.335  36.306  1.00  0.00
ATOM    918  N3  C      29      76.014  50.304  35.387  1.00  0.00
ATOM    919  C2  C      29      76.831  50.344  34.249  1.00  0.00
ATOM    920  O2  C      29      77.734  49.541  34.134  1.00  0.00
ATOM    921  C3' C      29      76.551  51.208  30.132  1.00  0.00
ATOM    922  H3' C      29      75.560  51.500  30.478  1.00  0.00
ATOM    923  C2' C      29      77.419  50.351  31.093  1.00  0.00
ATOM    924  H2' C      29      76.962  49.483  31.568  1.00  0.00
ATOM    925  O2' C      29      78.577  49.903  30.456  1.00  0.00
ATOM    926 HO2' C      29      78.407  49.068  30.012  1.00  0.00
ATOM    927  O3' C      29      76.427  50.671  28.812  1.00  0.00
ATOM    928  P   C      30      75.338  49.617  28.344  1.00  0.00
ATOM    929  OP1 C      30      75.515  49.435  26.862  1.00  0.00
ATOM    930  OP2 C      30      74.027  49.944  28.900  1.00  0.00
ATOM    931  O5' C      30      75.744  48.268  29.108  1.00  0.00
ATOM    932  C5' C      30      76.726  47.403  28.615  1.00  0.00
ATOM    933  H5' C      30      77.590  48.054  28.484  1.00  0.00
ATOM    934 H5'' C      30      76.454  47.136  27.593  1.00  0.00
ATOM    935  C4' C      30      77.073  46.162  29.427  1.00  0.00
ATOM    936  H4' C      30      77.875  45.689  28.861  1.00  0.00
ATOM    937  O4' C      30      77.582  46.546  30.709  1.00  0.00
ATOM    938  C1' C      30      77.050  45.696  31.721  1.00  0.00
ATOM    939  H1' C      30      77.825  45.307  32.381  1.00  0.00
ATOM    940  N1  C      30      76.020  46.296  32.603  1.00  0.00
ATOM    941  C6  C      30      75.333  47.421  32.185  1.00  0.00
ATOM    942  H6  C      30      75.613  47.916  31.267  1.00  0.00
ATOM    943  C5  C      30      74.273  47.873  32.905  1.00  0.00
ATOM    944  H5  C      30      73.588  48.652  32.605  1.00  0.00
ATOM    945  C4  C      30      73.952  47.153  34.102  1.00  0.00
ATOM    946  N4  C      30      73.047  47.529  34.865  1.00  0.00
ATOM    947  H41 C      30      72.810  47.010  35.698  1.00  0.00
ATOM    948  H42 C      30      72.721  48.447  34.597  1.00  0.00
ATOM    949  N3  C      30      74.559  46.092  34.498  1.00  0.00
ATOM    950  C2  C      30      75.629  45.617  33.772  1.00  0.00
ATOM    951  O2  C      30      76.034  44.503  34.185  1.00  0.00
ATOM    952  C3' C      30      75.882  45.270  29.649  1.00  0.00
ATOM    953  H3' C      30      75.065  45.890  30.016  1.00  0.00
ATOM    954  C2' C      30      76.426  44.512  30.885  1.00  0.00
ATOM    955  H2' C      30      75.704  43.966  31.494  1.00  0.00
ATOM    956  O2' C      30      77.411  43.682  30.513  1.00  0.00
ATOM    957 HO2' C      30      77.160  43.166  29.743  1.00  0.00
ATOM    958  O3' C      30      75.464  44.498  28.577  1.00  0.00
ATOM    959  P   G      31      73.937  44.087  28.335  1.00  0.00
ATOM    960  OP1 G      31      73.958  43.342  27.083  1.00  0.00
ATOM    961  OP2 G      31      73.097  45.299  28.376  1.00  0.00
ATOM    962  O5' G      31      73.535  43.049  29.534  1.00  0.00
ATOM    963  C5' G      31      74.222  41.826  29.608  1.00  0.00
ATOM    964  H5' G      31      75.305  41.885  29.500  1.00  0.00
ATOM    965 H5'' G      31      73.865  41.097  28.880  1.00  0.00
ATOM    966  C4' G      31      74.043  41.224  31.048  1.00  0.00
ATOM    967  H4' G      31      74.631  40.310  31.137  1.00  0.00
ATOM    968  O4' G      31      74.294  42.088  32.161  1.00  0.00
ATOM    969  C1' G      31      73.343  41.790  33.139  1.00  0.00
ATOM    970  H1' G      31      73.720  41.618  34.147  1.00  0.00
ATOM    971  N9  G      31      72.393  42.864  33.306  1.00  0.00
ATOM    972  C8  G      31      72.224  43.936  32.537  1.00  0.00
ATOM    973  H8  G      31      72.580  43.961  31.518  1.00  0.00
ATOM    974  N7  G      31      71.562  44.852  33.080  1.00  0.00
ATOM    975  C5  G      31      71.234  44.387  34.359  1.00  0.00
ATOM    976  C6  G      31      70.422  44.898  35.419  1.00  0.00
ATOM    977  O6  G      31      69.902  46.023  35.431  1.00  0.00
ATOM    978  N1  G      31      70.269  44.087  36.506  1.00  0.00
ATOM    979  H1  G      31      69.852  44.400  37.371  1.00  0.00
ATOM    980  C2  G      31      70.830  42.810  36.525  1.00  0.00
ATOM    981  N2  G      31      70.512  42.008  37.482  1.00  0.00
ATOM    982  H21 G      31      70.805  41.042  37.494  1.00  0.00
ATOM    983  H22 G      31      69.991  42.264  38.309  1.00  0.00
ATOM    984  N3  G      31      71.564  42.240  35.578  1.00  0.00
ATOM    985  C4  G      31      71.725  43.109  34.492  1.00  0.00
ATOM    986  C3' G      31      72.618  40.621  31.210  1.00  0.00
ATOM    987  H3' G      31      71.869  41.344  30.889  1.00  0.00
ATOM    988  C2' G      31      72.631  40.511  32.718  1.00  0.00
ATOM    989  H2' G      31      71.609  40.496  33.097  1.00  0.00
ATOM    990  O2' G      31      73.405  39.454  33.312  1.00  0.00
ATOM    991 HO2' G      31      73.565  38.789  32.638  1.00  0.00
ATOM    992  O3' G      31      72.559  39.384  30.693  1.00  0.00
ATOM    993  P   A      32      71.212  38.785  30.242  1.00  0.00
ATOM    994  OP1 A      32      71.529  37.433  29.694  1.00  0.00
ATOM    995  OP2 A      32      70.564  39.825  29.407  1.00  0.00
ATOM    996  O5' A      32      70.157  38.566  31.531  1.00  0.00
ATOM    997  C5' A      32      70.478  37.487  32.357  1.00  0.00
ATOM    998  H5' A      32      71.514  37.538  32.692  1.00  0.00
ATOM    999 H5'' A      32      70.309  36.520  31.883  1.00  0.00
ATOM   1000  C4' A      32      69.705  37.514  33.668  1.00  0.00
ATOM   1001  H4' A      32      70.020  36.674  34.288  1.00  0.00
ATOM   1002  O4' A      32      70.154  38.684  34.336  1.00  0.00
ATOM   1003  C1' A      32      69.114  39.267  35.097  1.00  0.00
ATOM   1004  H1' A      32      69.458  39.424  36.120  1.00  0.00
ATOM   1005  N9  A      32      68.698  40.555  34.604  1.00  0.00
ATOM   1006  C8  A      32      69.018  41.262  33.493  1.00  0.00
ATOM   1007  H8  A      32      69.483  40.751  32.663  1.00  0.00
ATOM   1008  N7  A      32      68.543  42.510  33.388  1.00  0.00
ATOM   1009  C5  A      32      67.872  42.596  34.609  1.00  0.00
ATOM   1010  C6  A      32      67.226  43.698  35.327  1.00  0.00
ATOM   1011  N6  A      32      66.950  44.971  34.981  1.00  0.00
ATOM   1012  H61 A      32      66.705  45.577  35.751  1.00  0.00
ATOM   1013  H62 A      32      67.059  45.189  34.001  1.00  0.00
ATOM   1014  N1  A      32      66.755  43.511  36.562  1.00  0.00
ATOM   1015  C2  A      32      66.923  42.331  37.092  1.00  0.00
ATOM   1016  H2  A      32      66.451  42.110  38.038  1.00  0.00
ATOM   1017  N3  A      32      67.416  41.247  36.544  1.00  0.00
ATOM   1018  C4  A      32      67.912  41.407  35.295  1.00  0.00
ATOM   1019  C3' A      32      68.192  37.610  33.631  1.00  0.00
ATOM   1020  H3' A      32      68.022  38.256  32.769  1.00  0.00
ATOM   1021  C2' A      32      67.896  38.350  34.927  1.00  0.00
ATOM   1022  H2' A      32      66.968  38.922  34.931  1.00  0.00
ATOM   1023  O2' A      32      67.931  37.297  35.929  1.00  0.00
ATOM   1024 HO2' A      32      67.247  36.675  35.671  1.00  0.00
ATOM   1025  O3' A      32      67.646  36.392  33.522  1.00  0.00
ATOM   1026  P   A      33      66.118  36.186  33.004  1.00  0.00
ATOM   1027  OP1 A      33      66.028  34.738  32.695  1.00  0.00
ATOM   1028  OP2 A      33      65.966  37.073  31.879  1.00  0.00
ATOM   1029  O5' A      33      64.978  36.547  34.193  1.00  0.00
ATOM   1030  C5' A      33      64.828  35.760  35.292  1.00  0.00
ATOM   1031  H5' A      33      65.731  35.235  35.602  1.00  0.00
ATOM   1032 H5'' A      33      64.057  35.012  35.108  1.00  0.00
ATOM   1033  C4' A      33      64.228  36.590  36.454  1.00  0.00
ATOM   1034  H4' A      33      64.496  36.093  37.387  1.00  0.00
ATOM   1035  O4' A      33      64.878  37.775  36.459  1.00  0.00
ATOM   1036  C1' A      33      64.106  38.751  37.024  1.00  0.00
ATOM   1037  H1' A      33      64.672  39.046  37.907  1.00  0.00
ATOM   1038  N9  A      33      63.964  39.886  36.038  1.00  0.00
ATOM   1039  C8  A      33      64.164  39.864  34.659  1.00  0.00
ATOM   1040  H8  A      33      64.310  38.995  34.033  1.00  0.00
ATOM   1041  N7  A      33      64.090  41.027  34.058  1.00  0.00
ATOM   1042  C5  A      33      63.776  41.856  35.207  1.00  0.00
ATOM   1043  C6  A      33      63.646  43.222  35.379  1.00  0.00
ATOM   1044  N6  A      33      63.858  44.142  34.481  1.00  0.00
ATOM   1045  H61 A      33      63.911  45.112  34.757  1.00  0.00
ATOM   1046  H62 A      33      63.993  43.897  33.511  1.00  0.00
ATOM   1047  N1  A      33      63.292  43.749  36.526  1.00  0.00
ATOM   1048  C2  A      33      62.980  42.879  37.450  1.00  0.00
ATOM   1049  H2  A      33      62.738  43.279  38.423  1.00  0.00
ATOM   1050  N3  A      33      63.141  41.565  37.520  1.00  0.00
ATOM   1051  C4  A      33      63.531  41.133  36.324  1.00  0.00
ATOM   1052  C3' A      33      62.750  37.004  36.367  1.00  0.00
ATOM   1053  H3' A      33      62.464  37.355  35.375  1.00  0.00
ATOM   1054  C2' A      33      62.683  38.163  37.350  1.00  0.00
ATOM   1055  H2' A      33      61.786  38.756  37.177  1.00  0.00
ATOM   1056  O2' A      33      62.876  37.803  38.680  1.00  0.00
ATOM   1057 HO2' A      33      62.450  36.959  38.847  1.00  0.00
ATOM   1058  O3' A      33      61.786  36.009  36.610  1.00  0.00
ATOM   1059  P   U      34      60.509  35.812  35.622  1.00  0.00
ATOM   1060  OP1 U      34      60.026  34.425  35.855  1.00  0.00
ATOM   1061  OP2 U      34      60.865  36.206  34.242  1.00  0.00
ATOM   1062  O5' U      34      59.397  36.829  36.120  1.00  0.00
ATOM   1063  C5' U      34      58.971  36.854  37.486  1.00  0.00
ATOM   1064  H5' U      34      59.794  36.963  38.193  1.00  0.00
ATOM   1065 H5'' U      34      58.422  35.930  37.665  1.00  0.00
ATOM   1066  C4' U      34      58.218  38.077  37.875  1.00  0.00
ATOM   1067  H4' U      34      57.713  37.839  38.812  1.00  0.00
ATOM   1068  O4' U      34      59.109  39.111  38.266  1.00  0.00
ATOM   1069  C1' U      34      58.572  40.362  37.800  1.00  0.00
ATOM   1070  H1' U      34      58.530  41.092  38.608  1.00  0.00
ATOM   1071  N1  U      34      59.306  41.031  36.697  1.00  0.00
ATOM   1072  C6  U      34      59.907  40.243  35.627  1.00  0.00
ATOM   1073  H6  U      34      59.929  39.166  35.711  1.00  0.00
ATOM   1074  C5  U      34      60.446  40.921  34.582  1.00  0.00
ATOM   1075  H5  U      34      60.816  40.386  33.721  1.00  0.00
ATOM   1076  C4  U      34      60.331  42.362  34.475  1.00  0.00
ATOM   1077  O4  U      34      60.788  42.904  33.505  1.00  0.00
ATOM   1078  N3  U      34      59.652  43.012  35.489  1.00  0.00
ATOM   1079  H3  U      34      59.411  43.983  35.346  1.00  0.00
ATOM   1080  C2  U      34      59.051  42.407  36.509  1.00  0.00
ATOM   1081  O2  U      34      58.263  43.074  37.194  1.00  0.00
ATOM   1082  C3' U      34      57.236  38.612  36.802  1.00  0.00
ATOM   1083  H3' U      34      57.746  38.575  35.840  1.00  0.00
ATOM   1084  C2' U      34      57.125  40.061  37.247  1.00  0.00
ATOM   1085  H2' U      34      56.768  40.640  36.395  1.00  0.00
ATOM   1086  O2' U      34      56.176  40.212  38.323  1.00  0.00
ATOM   1087 HO2' U      34      55.649  39.410  38.344  1.00  0.00
ATOM   1088  O3' U      34      55.913  37.991  36.712  1.00  0.00
ATOM   1089  P   A      35      55.263  37.616  35.292  1.00  0.00
ATOM   1090  OP1 A      35      54.099  36.757  35.508  1.00  0.00
ATOM   1091  OP2 A      35      56.333  37.172  34.412  1.00  0.00
ATOM   1092  O5' A      35      54.667  38.973  34.780  1.00  0.00
ATOM   1093  C5' A      35      53.605  39.574  35.571  1.00  0.00
ATOM   1094  H5' A      35      53.692  39.451  36.651  1.00  0.00
ATOM   1095 H5'' A      35      52.722  38.963  35.385  1.00  0.00
ATOM   1096  C4' A      35      53.366  41.059  35.147  1.00  0.00
ATOM   1097  H4' A      35      52.453  41.271  35.703  1.00  0.00
ATOM   1098  O4' A      35      54.426  41.931  35.508  1.00  0.00
ATOM   1099  C1' A      35      54.476  42.940  34.488  1.00  0.00
ATOM   1100  H1' A      35      54.574  43.927  34.940  1.00  0.00
ATOM   1101  N9  A      35      55.769  42.763  33.728  1.00  0.00
ATOM   1102  C8  A      35      56.683  41.739  33.793  1.00  0.00
ATOM   1103  H8  A      35      56.493  40.839  34.359  1.00  0.00
ATOM   1104  N7  A      35      57.719  41.927  33.071  1.00  0.00
ATOM   1105  C5  A      35      57.451  43.125  32.439  1.00  0.00
ATOM   1106  C6  A      35      58.176  43.940  31.566  1.00  0.00
ATOM   1107  N6  A      35      59.317  43.712  31.049  1.00  0.00
ATOM   1108  H61 A      35      59.684  42.838  31.398  1.00  0.00
ATOM   1109  H62 A      35      59.759  44.389  30.444  1.00  0.00
ATOM   1110  N1  A      35      57.675  45.101  31.119  1.00  0.00
ATOM   1111  C2  A      35      56.471  45.473  31.539  1.00  0.00
ATOM   1112  H2  A      35      56.044  46.363  31.101  1.00  0.00
ATOM   1113  N3  A      35      55.638  44.814  32.330  1.00  0.00
ATOM   1114  C4  A      35      56.230  43.677  32.824  1.00  0.00
ATOM   1115  C3' A      35      53.109  41.167  33.677  1.00  0.00
ATOM   1116  H3' A      35      53.802  40.664  33.002  1.00  0.00
ATOM   1117  C2' A      35      53.219  42.693  33.569  1.00  0.00
ATOM   1118  H2' A      35      53.447  43.022  32.555  1.00  0.00
ATOM   1119  O2' A      35      52.084  43.412  34.111  1.00  0.00
ATOM   1120 HO2' A      35      52.481  44.177  34.534  1.00  0.00
ATOM   1121  O3' A      35      51.818  40.622  33.345  1.00  0.00
ATOM   1122  P   G      36      51.410  40.280  31.906  1.00  0.00
ATOM   1123  OP1 G      36      49.968  40.047  31.875  1.00  0.00
ATOM   1124  OP2 G      36      52.304  39.302  31.264  1.00  0.00
ATOM   1125  O5' G      36      51.669  41.662  31.111  1.00  0.00
ATOM   1126  C5' G      36      50.632  42.625  31.070  1.00  0.00
ATOM   1127  H5' G      36      50.413  42.910  32.099  1.00  0.00
ATOM   1128 H5'' G      36      49.747  42.183  30.614  1.00  0.00
ATOM   1129  C4' G      36      50.884  43.973  30.380  1.00  0.00
ATOM   1130  H4' G      36      50.041  44.600  30.672  1.00  0.00
ATOM   1131  O4' G      36      52.166  44.561  30.734  1.00  0.00
ATOM   1132  C1' G      36      52.915  45.110  29.595  1.00  0.00
ATOM   1133  H1' G      36      53.134  46.171  29.707  1.00  0.00
ATOM   1134  N9  G      36      54.223  44.459  29.353  1.00  0.00
ATOM   1135  C8  G      36      54.642  43.207  29.865  1.00  0.00
ATOM   1136  H8  G      36      54.012  42.660  30.551  1.00  0.00
ATOM   1137  N7  G      36      55.878  42.819  29.421  1.00  0.00
ATOM   1138  C5  G      36      56.231  43.944  28.584  1.00  0.00
ATOM   1139  C6  G      36      57.495  44.273  27.921  1.00  0.00
ATOM   1140  O6  G      36      58.561  43.726  27.860  1.00  0.00
ATOM   1141  N1  G      36      57.391  45.406  27.058  1.00  0.00
ATOM   1142  H1  G      36      58.119  45.589  26.383  1.00  0.00
ATOM   1143  C2  G      36      56.306  46.175  26.992  1.00  0.00
ATOM   1144  N2  G      36      56.256  47.163  26.121  1.00  0.00
ATOM   1145  H21 G      36      55.380  47.665  26.117  1.00  0.00
ATOM   1146  H22 G      36      57.011  47.405  25.495  1.00  0.00
ATOM   1147  N3  G      36      55.245  46.058  27.771  1.00  0.00
ATOM   1148  C4  G      36      55.193  44.873  28.480  1.00  0.00
ATOM   1149  C3' G      36      50.957  43.743  28.928  1.00  0.00
ATOM   1150  H3' G      36      51.536  42.835  28.763  1.00  0.00
ATOM   1151  C2' G      36      51.868  44.888  28.393  1.00  0.00
ATOM   1152  H2' G      36      52.425  44.816  27.459  1.00  0.00
ATOM   1153  O2' G      36      51.115  46.097  28.262  1.00  0.00
ATOM   1154 HO2' G      36      50.209  45.935  28.534  1.00  0.00
ATOM   1155  O3' G      36      49.683  43.776  28.276  1.00  0.00
ATOM   1156  P   A      37      49.306  42.816  26.982  1.00  0.00
ATOM   1157  OP1 A      37      47.918  42.902  26.784  1.00  0.00
ATOM   1158  OP2 A      37      49.840  41.420  27.056  1.00  0.00
ATOM   1159  O5' A      37      49.987  43.499  25.715  1.00  0.00
ATOM   1160  C5' A      37      49.441  44.744  25.171  1.00  0.00
ATOM   1161  H5' A      37      49.237  45.429  25.995  1.00  0.00
ATOM   1162 H5'' A      37      48.498  44.539  24.664  1.00  0.00
ATOM   1163  C4' A      37      50.374  45.554  24.313  1.00  0.00
ATOM   1164  H4' A      37      50.006  46.547  24.057  1.00  0.00
ATOM   1165  O4' A      37      51.591  45.591  24.937  1.00  0.00
ATOM   1166  C1' A      37      52.696  45.582  23.990  1.00  0.00
ATOM   1167  H1' A      37      53.177  46.560  24.023  1.00  0.00
ATOM   1168  N9  A      37      53.637  44.499  24.337  1.00  0.00
ATOM   1169  C8  A      37      53.377  43.305  25.076  1.00  0.00
ATOM   1170  H8  A      37      52.382  43.040  25.401  1.00  0.00
ATOM   1171  N7  A      37      54.449  42.590  25.301  1.00  0.00
ATOM   1172  C5  A      37      55.505  43.307  24.716  1.00  0.00
ATOM   1173  C6  A      37      56.891  43.063  24.526  1.00  0.00
ATOM   1174  N6  A      37      57.619  42.035  24.878  1.00  0.00
ATOM   1175  H61 A      37      57.216  41.454  25.599  1.00  0.00
ATOM   1176  H62 A      37      58.625  42.087  24.805  1.00  0.00
ATOM   1177  N1  A      37      57.607  43.990  23.981  1.00  0.00
ATOM   1178  C2  A      37      57.024  45.064  23.453  1.00  0.00
ATOM   1179  H2  A      37      57.650  45.785  22.946  1.00  0.00
ATOM   1180  N3  A      37      55.726  45.417  23.466  1.00  0.00
ATOM   1181  C4  A      37      55.009  44.434  24.114  1.00  0.00
ATOM   1182  C3' A      37      50.656  44.670  23.065  1.00  0.00
ATOM   1183  H3' A      37      50.929  43.673  23.412  1.00  0.00
ATOM   1184  C2' A      37      51.986  45.320  22.631  1.00  0.00
ATOM   1185  H2' A      37      52.595  44.609  22.072  1.00  0.00
ATOM   1186  O2' A      37      51.767  46.502  21.973  1.00  0.00
ATOM   1187 HO2' A      37      50.938  46.491  21.491  1.00  0.00
ATOM   1188  O3' A      37      49.663  44.751  22.020  1.00  0.00
ATOM   1189  P   A      38      49.482  43.393  21.080  1.00  0.00
ATOM   1190  OP1 A      38      48.284  43.570  20.214  1.00  0.00
ATOM   1191  OP2 A      38      49.594  42.280  22.037  1.00  0.00
ATOM   1192  O5' A      38      50.710  43.360  19.987  1.00  0.00
ATOM   1193  C5' A      38      50.743  44.370  18.958  1.00  0.00
ATOM   1194  H5' A      38      50.633  45.333  19.457  1.00  0.00
ATOM   1195 H5'' A      38      49.977  44.157  18.212  1.00  0.00
ATOM   1196  C4' A      38      52.040  44.462  18.214  1.00  0.00
ATOM   1197  H4' A      38      51.921  45.271  17.493  1.00  0.00
ATOM   1198  O4' A      38      53.075  44.812  19.212  1.00  0.00
ATOM   1199  C1' A      38      54.236  44.263  18.761  1.00  0.00
ATOM   1200  H1' A      38      55.012  45.006  18.580  1.00  0.00
ATOM   1201  N9  A      38      54.729  43.447  19.865  1.00  0.00
ATOM   1202  C8  A      38      53.998  42.595  20.630  1.00  0.00
ATOM   1203  H8  A      38      52.921  42.678  20.634  1.00  0.00
ATOM   1204  N7  A      38      54.657  41.670  21.333  1.00  0.00
ATOM   1205  C5  A      38      55.975  42.001  21.007  1.00  0.00
ATOM   1206  C6  A      38      57.246  41.456  21.255  1.00  0.00
ATOM   1207  N6  A      38      57.516  40.522  22.110  1.00  0.00
ATOM   1208  H61 A      38      58.447  40.134  22.169  1.00  0.00
ATOM   1209  H62 A      38      56.757  40.260  22.721  1.00  0.00
ATOM   1210  N1  A      38      58.398  41.918  20.716  1.00  0.00
ATOM   1211  C2  A      38      58.292  42.996  19.926  1.00  0.00
ATOM   1212  H2  A      38      59.174  43.376  19.430  1.00  0.00
ATOM   1213  N3  A      38      57.215  43.651  19.547  1.00  0.00
ATOM   1214  C4  A      38      56.081  43.097  20.095  1.00  0.00
ATOM   1215  C3' A      38      52.475  43.157  17.466  1.00  0.00
ATOM   1216  H3' A      38      52.392  42.251  18.066  1.00  0.00
ATOM   1217  C2' A      38      53.949  43.424  17.462  1.00  0.00
ATOM   1218  H2' A      38      54.575  42.536  17.376  1.00  0.00
ATOM   1219  O2' A      38      54.370  44.236  16.419  1.00  0.00
ATOM   1220 HO2' A      38      54.784  43.720  15.724  1.00  0.00
ATOM   1221  O3' A      38      51.829  42.967  16.250  1.00  0.00
ATOM   1222  P   C      39      51.839  41.553  15.653  1.00  0.00
ATOM   1223  OP1 C      39      51.156  41.583  14.348  1.00  0.00
ATOM   1224  OP2 C      39      51.258  40.607  16.613  1.00  0.00
ATOM   1225  O5' C      39      53.349  41.285  15.430  1.00  0.00
ATOM   1226  C5' C      39      53.981  41.770  14.312  1.00  0.00
ATOM   1227  H5' C      39      53.901  42.857  14.304  1.00  0.00
ATOM   1228 H5'' C      39      53.559  41.315  13.417  1.00  0.00
ATOM   1229  C4' C      39      55.460  41.352  14.362  1.00  0.00
ATOM   1230  H4' C      39      55.883  41.885  13.510  1.00  0.00
ATOM   1231  O4' C      39      56.187  41.803  15.489  1.00  0.00
ATOM   1232  C1' C      39      57.270  40.977  15.751  1.00  0.00
ATOM   1233  H1' C      39      58.137  41.636  15.727  1.00  0.00
ATOM   1234  N1  C      39      57.118  40.127  16.956  1.00  0.00
ATOM   1235  C6  C      39      55.938  40.099  17.685  1.00  0.00
ATOM   1236  H6  C      39      55.000  40.518  17.351  1.00  0.00
ATOM   1237  C5  C      39      55.889  39.418  18.833  1.00  0.00
ATOM   1238  H5  C      39      54.912  39.404  19.293  1.00  0.00
ATOM   1239  C4  C      39      56.999  38.693  19.298  1.00  0.00
ATOM   1240  N4  C      39      56.840  37.752  20.207  1.00  0.00
ATOM   1241  H41 C      39      55.900  37.731  20.577  1.00  0.00
ATOM   1242  H42 C      39      57.515  37.055  20.486  1.00  0.00
ATOM   1243  N3  C      39      58.161  38.621  18.574  1.00  0.00
ATOM   1244  C2  C      39      58.259  39.402  17.448  1.00  0.00
ATOM   1245  O2  C      39      59.332  39.430  16.806  1.00  0.00
ATOM   1246  C3' C      39      55.749  39.917  14.221  1.00  0.00
ATOM   1247  H3' C      39      55.180  39.381  14.980  1.00  0.00
ATOM   1248  C2' C      39      57.318  39.978  14.569  1.00  0.00
ATOM   1249  H2' C      39      57.708  39.010  14.884  1.00  0.00
ATOM   1250  O2' C      39      58.002  40.462  13.440  1.00  0.00
ATOM   1251 HO2' C      39      58.949  40.506  13.585  1.00  0.00
ATOM   1252  O3' C      39      55.464  39.511  12.915  1.00  0.00
ATOM   1253  P   C      40      55.255  37.935  12.695  1.00  0.00
ATOM   1254  OP1 C      40      54.867  37.737  11.291  1.00  0.00
ATOM   1255  OP2 C      40      54.406  37.475  13.764  1.00  0.00
ATOM   1256  O5' C      40      56.704  37.395  13.000  1.00  0.00
ATOM   1257  C5' C      40      57.776  37.619  12.119  1.00  0.00
ATOM   1258  H5' C      40      57.951  38.691  12.025  1.00  0.00
ATOM   1259 H5'' C      40      57.525  37.315  11.103  1.00  0.00
ATOM   1260  C4' C      40      59.064  36.941  12.586  1.00  0.00
ATOM   1261  H4' C      40      59.867  37.026  11.854  1.00  0.00
ATOM   1262  O4' C      40      59.354  37.278  14.002  1.00  0.00
ATOM   1263  C1' C      40      59.835  36.199  14.867  1.00  0.00
ATOM   1264  H1' C      40      60.785  36.440  15.344  1.00  0.00
ATOM   1265  N1  C      40      58.874  35.790  15.932  1.00  0.00
ATOM   1266  C6  C      40      57.575  36.318  16.114  1.00  0.00
ATOM   1267  H6  C      40      57.338  37.151  15.468  1.00  0.00
ATOM   1268  C5  C      40      56.795  35.980  17.149  1.00  0.00
ATOM   1269  H5  C      40      55.890  36.541  17.332  1.00  0.00
ATOM   1270  C4  C      40      57.329  35.071  18.076  1.00  0.00
ATOM   1271  N4  C      40      56.773  34.794  19.233  1.00  0.00
ATOM   1272  H41 C      40      57.275  34.172  19.850  1.00  0.00
ATOM   1273  H42 C      40      55.924  35.258  19.524  1.00  0.00
ATOM   1274  N3  C      40      58.418  34.461  17.885  1.00  0.00
ATOM   1275  C2  C      40      59.249  34.762  16.854  1.00  0.00
ATOM   1276  O2  C      40      60.233  34.040  16.774  1.00  0.00
ATOM   1277  C3' C      40      58.954  35.427  12.734  1.00  0.00
ATOM   1278  H3' C      40      57.962  35.195  13.122  1.00  0.00
ATOM   1279  C2' C      40      60.004  35.128  13.807  1.00  0.00
ATOM   1280  H2' C      40      59.825  34.156  14.269  1.00  0.00
ATOM   1281  O2' C      40      61.287  35.212  13.307  1.00  0.00
ATOM   1282 HO2' C      40      61.402  34.840  12.430  1.00  0.00
ATOM   1283  O3' C      40      59.194  34.788  11.496  1.00  0.00
ATOM   1284  P   C      41      58.391  33.442  11.236  1.00  0.00
ATOM   1285  OP1 C      41      59.081  32.964   9.998  1.00  0.00
ATOM   1286  OP2 C      41      56.951  33.743  11.234  1.00  0.00
ATOM   1287  O5' C      41      58.761  32.395  12.452  1.00  0.00
ATOM   1288  C5' C      41      59.980  31.607  12.244  1.00  0.00
ATOM   1289  H5' C      41      60.804  32.315  12.164  1.00  0.00
ATOM   1290 H5'' C      41      59.997  31.132  11.264  1.00  0.00
ATOM   1291  C4' C      41      60.329  30.710  13.428  1.00  0.00
ATOM   1292  H4' C      41      61.299  30.254  13.228  1.00  0.00
ATOM   1293  O4' C      41      60.458  31.327  14.715  1.00  0.00
ATOM   1294  C1' C      41      60.024  30.304  15.720  1.00  0.00
ATOM   1295  H1' C      41      60.877  30.115  16.372  1.00  0.00
ATOM   1296  N1  C      41      58.876  30.796  16.550  1.00  0.00
ATOM   1297  C6  C      41      57.944  31.655  15.968  1.00  0.00
ATOM   1298  H6  C      41      58.183  32.076  15.003  1.00  0.00
ATOM   1299  C5  C      41      56.882  32.041  16.745  1.00  0.00
ATOM   1300  H5  C      41      56.126  32.727  16.392  1.00  0.00
ATOM   1301  C4  C      41      56.777  31.440  18.052  1.00  0.00
ATOM   1302  N4  C      41      55.821  31.731  18.955  1.00  0.00
ATOM   1303  H41 C      41      55.111  32.422  18.760  1.00  0.00
ATOM   1304  H42 C      41      56.066  31.381  19.870  1.00  0.00
ATOM   1305  N3  C      41      57.569  30.469  18.491  1.00  0.00
ATOM   1306  C2  C      41      58.599  30.144  17.708  1.00  0.00
ATOM   1307  O2  C      41      59.343  29.241  18.152  1.00  0.00
ATOM   1308  C3' C      41      59.325  29.626  13.593  1.00  0.00
ATOM   1309  H3' C      41      58.320  30.046  13.634  1.00  0.00
ATOM   1310  C2' C      41      59.717  29.009  14.909  1.00  0.00
ATOM   1311  H2' C      41      58.863  28.528  15.386  1.00  0.00
ATOM   1312  O2' C      41      60.829  28.191  14.803  1.00  0.00
ATOM   1313 HO2' C      41      60.768  27.594  15.552  1.00  0.00
ATOM   1314  O3' C      41      59.262  28.722  12.537  1.00  0.00
ATOM   1315  P   U      42      57.995  27.722  12.414  1.00  0.00
ATOM   1316  OP1 U      42      58.365  26.764  11.443  1.00  0.00
ATOM   1317  OP2 U      42      56.861  28.655  12.235  1.00  0.00
ATOM   1318  O5' U      42      57.669  27.005  13.827  1.00  0.00
ATOM   1319  C5' U      42      58.366  25.810  14.356  1.00  0.00
ATOM   1320  H5' U      42      59.426  26.026  14.489  1.00  0.00
ATOM   1321 H5'' U      42      58.276  24.959  13.680  1.00  0.00
ATOM   1322  C4' U      42      57.859  25.482  15.743  1.00  0.00
ATOM   1323  H4' U      42      58.506  24.770  16.255  1.00  0.00
ATOM   1324  O4' U      42      57.683  26.634  16.604  1.00  0.00
ATOM   1325  C1' U      42      56.630  26.243  17.450  1.00  0.00
ATOM   1326  H1' U      42      57.077  25.968  18.405  1.00  0.00
ATOM   1327  N1  U      42      55.675  27.352  17.694  1.00  0.00
ATOM   1328  C6  U      42      55.287  28.097  16.671  1.00  0.00
ATOM   1329  H6  U      42      55.662  27.945  15.670  1.00  0.00
ATOM   1330  C5  U      42      54.451  29.176  16.920  1.00  0.00
ATOM   1331  H5  U      42      54.326  29.970  16.199  1.00  0.00
ATOM   1332  C4  U      42      53.872  29.424  18.242  1.00  0.00
ATOM   1333  O4  U      42      53.157  30.308  18.539  1.00  0.00
ATOM   1334  N3  U      42      54.212  28.508  19.227  1.00  0.00
ATOM   1335  H3  U      42      53.850  28.586  20.167  1.00  0.00
ATOM   1336  C2  U      42      55.118  27.506  19.023  1.00  0.00
ATOM   1337  O2  U      42      55.336  26.656  19.894  1.00  0.00
ATOM   1338  C3' U      42      56.507  24.857  15.500  1.00  0.00
ATOM   1339  H3' U      42      55.983  25.543  14.834  1.00  0.00
ATOM   1340  C2' U      42      55.880  25.055  16.932  1.00  0.00
ATOM   1341  H2' U      42      54.830  25.339  16.862  1.00  0.00
ATOM   1342  O2' U      42      56.287  23.946  17.710  1.00  0.00
ATOM   1343 HO2' U      42      55.630  23.262  17.563  1.00  0.00
ATOM   1344  O3' U      42      56.593  23.502  14.982  1.00  0.00
ATOM   1345  P   G      43      55.342  22.718  14.526  1.00  0.00
ATOM   1346  OP1 G      43      55.805  21.568  13.723  1.00  0.00
ATOM   1347  OP2 G      43      54.297  23.605  13.997  1.00  0.00
ATOM   1348  O5' G      43      54.743  22.013  15.943  1.00  0.00
ATOM   1349  C5' G      43      55.425  20.891  16.508  1.00  0.00
ATOM   1350  H5' G      43      56.487  21.123  16.598  1.00  0.00
ATOM   1351 H5'' G      43      55.282  19.976  15.933  1.00  0.00
ATOM   1352  C4' G      43      54.838  20.569  17.893  1.00  0.00
ATOM   1353  H4' G      43      55.343  19.675  18.260  1.00  0.00
ATOM   1354  O4' G      43      54.983  21.631  18.817  1.00  0.00
ATOM   1355  C1' G      43      53.807  21.679  19.583  1.00  0.00
ATOM   1356  H1' G      43      53.950  21.392  20.625  1.00  0.00
ATOM   1357  N9  G      43      53.227  23.037  19.546  1.00  0.00
ATOM   1358  C8  G      43      53.061  23.819  18.458  1.00  0.00
ATOM   1359  H8  G      43      53.416  23.461  17.503  1.00  0.00
ATOM   1360  N7  G      43      52.498  24.951  18.680  1.00  0.00
ATOM   1361  C5  G      43      52.183  24.908  20.057  1.00  0.00
ATOM   1362  C6  G      43      51.515  25.765  20.941  1.00  0.00
ATOM   1363  O6  G      43      50.881  26.799  20.682  1.00  0.00
ATOM   1364  N1  G      43      51.585  25.418  22.237  1.00  0.00
ATOM   1365  H1  G      43      51.045  26.014  22.849  1.00  0.00
ATOM   1366  C2  G      43      51.948  24.166  22.700  1.00  0.00
ATOM   1367  N2  G      43      51.656  23.903  23.930  1.00  0.00
ATOM   1368  H21 G      43      51.843  23.004  24.351  1.00  0.00
ATOM   1369  H22 G      43      51.301  24.725  24.398  1.00  0.00
ATOM   1370  N3  G      43      52.478  23.252  21.855  1.00  0.00
ATOM   1371  C4  G      43      52.594  23.698  20.585  1.00  0.00
ATOM   1372  C3' G      43      53.298  20.311  17.790  1.00  0.00
ATOM   1373  H3' G      43      52.871  21.125  17.204  1.00  0.00
ATOM   1374  C2' G      43      52.777  20.523  19.206  1.00  0.00
ATOM   1375  H2' G      43      51.768  20.925  19.108  1.00  0.00
ATOM   1376  O2' G      43      52.920  19.410  20.073  1.00  0.00
ATOM   1377 HO2' G      43      52.362  19.582  20.836  1.00  0.00
ATOM   1378  O3' G      43      52.825  19.128  17.212  1.00  0.00
ATOM   1379  P   U      44      51.332  18.998  16.612  1.00  0.00
ATOM   1380  OP1 U      44      51.293  17.833  15.754  1.00  0.00
ATOM   1381  OP2 U      44      50.921  20.262  15.960  1.00  0.00
ATOM   1382  O5' U      44      50.385  18.673  17.832  1.00  0.00
ATOM   1383  C5' U      44      50.478  17.404  18.434  1.00  0.00
ATOM   1384  H5' U      44      51.485  17.300  18.838  1.00  0.00
ATOM   1385 H5'' U      44      50.365  16.549  17.767  1.00  0.00
ATOM   1386  C4' U      44      49.437  17.166  19.600  1.00  0.00
ATOM   1387  H4' U      44      49.535  16.201  20.097  1.00  0.00
ATOM   1388  O4' U      44      49.932  18.196  20.477  1.00  0.00
ATOM   1389  C1' U      44      48.852  18.563  21.373  1.00  0.00
ATOM   1390  H1' U      44      49.129  18.282  22.389  1.00  0.00
ATOM   1391  N1  U      44      48.678  20.035  21.410  1.00  0.00
ATOM   1392  C6  U      44      49.045  20.828  20.323  1.00  0.00
ATOM   1393  H6  U      44      49.257  20.457  19.331  1.00  0.00
ATOM   1394  C5  U      44      49.035  22.144  20.485  1.00  0.00
ATOM   1395  H5  U      44      49.437  22.831  19.756  1.00  0.00
ATOM   1396  C4  U      44      48.827  22.776  21.845  1.00  0.00
ATOM   1397  O4  U      44      48.801  23.973  22.093  1.00  0.00
ATOM   1398  N3  U      44      48.357  21.934  22.780  1.00  0.00
ATOM   1399  H3  U      44      48.056  22.384  23.632  1.00  0.00
ATOM   1400  C2  U      44      48.218  20.555  22.575  1.00  0.00
ATOM   1401  O2  U      44      47.733  19.785  23.419  1.00  0.00
ATOM   1402  C3' U      44      47.994  17.488  19.339  1.00  0.00
ATOM   1403  H3' U      44      47.905  18.337  18.661  1.00  0.00
ATOM   1404  C2' U      44      47.582  17.905  20.731  1.00  0.00
ATOM   1405  H2' U      44      46.736  18.586  20.817  1.00  0.00
ATOM   1406  O2' U      44      47.458  16.774  21.569  1.00  0.00
ATOM   1407 HO2' U      44      47.227  16.049  20.985  1.00  0.00
ATOM   1408  O3' U      44      47.273  16.275  18.973  1.00  0.00
ATOM   1409  P   G      45      46.036  16.431  18.074  1.00  0.00
ATOM   1410  OP1 G      45      45.497  15.043  17.798  1.00  0.00
ATOM   1411  OP2 G      45      46.446  17.308  16.959  1.00  0.00
ATOM   1412  O5' G      45      45.088  17.214  18.875  1.00  0.00
ATOM   1413  C5' G      45      44.374  16.599  19.945  1.00  0.00
ATOM   1414  H5' G      45      45.065  16.372  20.757  1.00  0.00
ATOM   1415 H5'' G      45      43.945  15.648  19.630  1.00  0.00
ATOM   1416  C4' G      45      43.212  17.517  20.564  1.00  0.00
ATOM   1417  H4' G      45      42.535  17.158  21.340  1.00  0.00
ATOM   1418  O4' G      45      43.986  18.537  21.055  1.00  0.00
ATOM   1419  C1' G      45      43.173  19.705  20.959  1.00  0.00
ATOM   1420  H1' G      45      42.957  20.172  21.919  1.00  0.00
ATOM   1421  N9  G      45      44.005  20.692  20.087  1.00  0.00
ATOM   1422  C8  G      45      44.766  20.477  18.992  1.00  0.00
ATOM   1423  H8  G      45      44.852  19.656  18.295  1.00  0.00
ATOM   1424  N7  G      45      45.554  21.493  18.702  1.00  0.00
ATOM   1425  C5  G      45      45.246  22.491  19.582  1.00  0.00
ATOM   1426  C6  G      45      45.838  23.774  19.740  1.00  0.00
ATOM   1427  O6  G      45      46.685  24.348  19.126  1.00  0.00
ATOM   1428  N1  G      45      45.400  24.373  20.955  1.00  0.00
ATOM   1429  H1  G      45      45.863  25.229  21.223  1.00  0.00
ATOM   1430  C2  G      45      44.356  23.934  21.686  1.00  0.00
ATOM   1431  N2  G      45      44.041  24.533  22.826  1.00  0.00
ATOM   1432  H21 G      45      43.397  24.093  23.467  1.00  0.00
ATOM   1433  H22 G      45      44.435  25.452  22.970  1.00  0.00
ATOM   1434  N3  G      45      43.749  22.728  21.509  1.00  0.00
ATOM   1435  C4  G      45      44.254  22.015  20.482  1.00  0.00
ATOM   1436  C3' G      45      42.266  18.136  19.507  1.00  0.00
ATOM   1437  H3' G      45      42.667  18.306  18.508  1.00  0.00
ATOM   1438  C2' G      45      41.895  19.454  20.196  1.00  0.00
ATOM   1439  H2' G      45      41.650  20.207  19.448  1.00  0.00
ATOM   1440  O2' G      45      40.775  19.312  21.144  1.00  0.00
ATOM   1441 HO2' G      45      40.060  18.917  20.639  1.00  0.00
ATOM   1442  O3' G      45      41.089  17.341  19.432  1.00  0.00
ATOM   1443  P   C      46      39.715  17.657  18.734  1.00  0.00
ATOM   1444  OP1 C      46      39.978  17.984  17.315  1.00  0.00
ATOM   1445  OP2 C      46      38.894  18.611  19.479  1.00  0.00
ATOM   1446  O5' C      46      39.135  16.240  18.837  1.00  0.00
ATOM   1447  C5' C      46      38.800  15.488  17.639  1.00  0.00
ATOM   1448  H5' C      46      39.574  15.561  16.875  1.00  0.00
ATOM   1449 H5'' C      46      37.939  15.883  17.100  1.00  0.00
ATOM   1450  C4' C      46      38.615  13.995  17.983  1.00  0.00
ATOM   1451  H4' C      46      38.395  13.485  17.045  1.00  0.00
ATOM   1452  O4' C      46      39.793  13.503  18.627  1.00  0.00
ATOM   1453  C1' C      46      39.399  12.535  19.643  1.00  0.00
ATOM   1454  H1' C      46      39.871  11.574  19.438  1.00  0.00
ATOM   1455  N1  C      46      39.686  13.069  21.042  1.00  0.00
ATOM   1456  C6  C      46      40.439  14.209  21.127  1.00  0.00
ATOM   1457  H6  C      46      40.635  14.895  20.316  1.00  0.00
ATOM   1458  C5  C      46      41.114  14.464  22.298  1.00  0.00
ATOM   1459  H5  C      46      41.883  15.222  22.331  1.00  0.00
ATOM   1460  C4  C      46      40.782  13.673  23.396  1.00  0.00
ATOM   1461  N4  C      46      41.337  13.893  24.582  1.00  0.00
ATOM   1462  H41 C      46      41.154  13.250  25.339  1.00  0.00
ATOM   1463  H42 C      46      41.711  14.825  24.691  1.00  0.00
ATOM   1464  N3  C      46      40.060  12.600  23.383  1.00  0.00
ATOM   1465  C2  C      46      39.501  12.273  22.210  1.00  0.00
ATOM   1466  O2  C      46      38.846  11.188  22.117  1.00  0.00
ATOM   1467  C3' C      46      37.453  13.805  18.908  1.00  0.00
ATOM   1468  H3' C      46      37.469  14.642  19.606  1.00  0.00
ATOM   1469  C2' C      46      37.876  12.418  19.577  1.00  0.00
ATOM   1470  H2' C      46      37.444  12.255  20.564  1.00  0.00
ATOM   1471  O2' C      46      37.401  11.376  18.752  1.00  0.00
ATOM   1472 HO2' C      46      36.878  11.803  18.069  1.00  0.00
ATOM   1473  O3' C      46      36.362  13.569  18.154  1.00  0.00
ATOM   1474  P   U      47      35.032  14.483  18.217  1.00  0.00
ATOM   1475  OP1 U      47      34.033  13.800  17.393  1.00  0.00
ATOM   1476  OP2 U      47      35.356  15.863  18.033  1.00  0.00
ATOM   1477  O5' U      47      34.682  14.296  19.717  1.00  0.00
ATOM   1478  C5' U      47      33.849  13.222  20.188  1.00  0.00
ATOM   1479  H5' U      47      34.277  12.330  19.730  1.00  0.00
ATOM   1480 H5'' U      47      32.814  13.443  19.929  1.00  0.00
ATOM   1481  C4' U      47      34.097  13.034  21.681  1.00  0.00
ATOM   1482  H4' U      47      33.703  12.040  21.895  1.00  0.00
ATOM   1483  O4' U      47      35.448  13.067  22.117  1.00  0.00
ATOM   1484  C1' U      47      35.566  13.584  23.447  1.00  0.00
ATOM   1485  H1' U      47      35.906  12.796  24.118  1.00  0.00
ATOM   1486  N1  U      47      36.643  14.614  23.516  1.00  0.00
ATOM   1487  C6  U      47      36.962  15.362  22.393  1.00  0.00
ATOM   1488  H6  U      47      36.351  15.373  21.503  1.00  0.00
ATOM   1489  C5  U      47      38.030  16.168  22.466  1.00  0.00
ATOM   1490  H5  U      47      38.235  16.784  21.603  1.00  0.00
ATOM   1491  C4  U      47      38.758  16.397  23.656  1.00  0.00
ATOM   1492  O4  U      47      39.728  17.152  23.768  1.00  0.00
ATOM   1493  N3  U      47      38.404  15.621  24.729  1.00  0.00
ATOM   1494  H3  U      47      38.829  15.773  25.633  1.00  0.00
ATOM   1495  C2  U      47      37.474  14.620  24.672  1.00  0.00
ATOM   1496  O2  U      47      37.341  13.817  25.604  1.00  0.00
ATOM   1497  C3' U      47      33.442  14.092  22.537  1.00  0.00
ATOM   1498  H3' U      47      33.557  15.016  21.971  1.00  0.00
ATOM   1499  C2' U      47      34.170  14.030  23.877  1.00  0.00
ATOM   1500  H2' U      47      34.260  15.049  24.253  1.00  0.00
ATOM   1501  O2' U      47      33.596  13.014  24.770  1.00  0.00
ATOM   1502 HO2' U      47      32.650  13.147  24.865  1.00  0.00
ATOM   1503  O3' U      47      32.089  13.706  22.785  1.00  0.00
ATOM   1504  P   A      48      31.039  14.666  23.461  1.00  0.00
ATOM   1505  OP1 A      48      29.764  14.586  22.670  1.00  0.00
ATOM   1506  OP2 A      48      31.637  15.967  23.663  1.00  0.00
ATOM   1507  O5' A      48      30.835  13.972  24.883  1.00  0.00
ATOM   1508  C5' A      48      30.455  12.589  25.003  1.00  0.00
ATOM   1509  H5' A      48      31.140  11.959  24.434  1.00  0.00
ATOM   1510 H5'' A      48      29.427  12.464  24.664  1.00  0.00
ATOM   1511  C4' A      48      30.610  12.067  26.455  1.00  0.00
ATOM   1512  H4' A      48      30.146  11.091  26.596  1.00  0.00
ATOM   1513  O4' A      48      31.938  12.000  27.000  1.00  0.00
ATOM   1514  C1' A      48      31.893  12.302  28.353  1.00  0.00
ATOM   1515  H1' A      48      32.202  11.461  28.973  1.00  0.00
ATOM   1516  N9  A      48      32.611  13.573  28.607  1.00  0.00
ATOM   1517  C8  A      48      33.123  14.445  27.694  1.00  0.00
ATOM   1518  H8  A      48      33.032  14.287  26.629  1.00  0.00
ATOM   1519  N7  A      48      33.704  15.505  28.248  1.00  0.00
ATOM   1520  C5  A      48      33.560  15.271  29.630  1.00  0.00
ATOM   1521  C6  A      48      33.930  15.959  30.830  1.00  0.00
ATOM   1522  N6  A      48      34.373  17.202  30.832  1.00  0.00
ATOM   1523  H61 A      48      34.640  17.737  31.647  1.00  0.00
ATOM   1524  H62 A      48      34.664  17.553  29.931  1.00  0.00
ATOM   1525  N1  A      48      33.700  15.434  32.072  1.00  0.00
ATOM   1526  C2  A      48      32.979  14.348  32.130  1.00  0.00
ATOM   1527  H2  A      48      32.741  13.896  33.082  1.00  0.00
ATOM   1528  N3  A      48      32.480  13.620  31.095  1.00  0.00
ATOM   1529  C4  A      48      32.902  14.063  29.867  1.00  0.00
ATOM   1530  C3' A      48      29.726  13.032  27.407  1.00  0.00
ATOM   1531  H3' A      48      29.925  14.087  27.216  1.00  0.00
ATOM   1532  C2' A      48      30.373  12.556  28.629  1.00  0.00
ATOM   1533  H2' A      48      30.270  13.261  29.453  1.00  0.00
ATOM   1534  O2' A      48      29.731  11.272  28.961  1.00  0.00
ATOM   1535 HO2' A      48      28.894  11.208  28.496  1.00  0.00
ATOM   1536  O3' A      48      28.314  12.757  27.380  1.00  0.00
ATOM   1537  P   G      49      27.282  13.821  27.892  1.00  0.00
ATOM   1538  OP1 G      49      25.896  13.324  27.736  1.00  0.00
ATOM   1539  OP2 G      49      27.611  15.129  27.221  1.00  0.00
ATOM   1540  O5' G      49      27.597  13.959  29.468  1.00  0.00
ATOM   1541  C5' G      49      27.282  12.914  30.380  1.00  0.00
ATOM   1542  H5' G      49      27.660  11.953  30.031  1.00  0.00
ATOM   1543 H5'' G      49      26.202  12.806  30.476  1.00  0.00
ATOM   1544  C4' G      49      27.823  13.369  31.725  1.00  0.00
ATOM   1545  H4' G      49      27.538  12.611  32.454  1.00  0.00
ATOM   1546  O4' G      49      29.289  13.665  31.677  1.00  0.00
ATOM   1547  C1' G      49      29.584  14.645  32.662  1.00  0.00
ATOM   1548  H1' G      49      30.206  14.300  33.487  1.00  0.00
ATOM   1549  N9  G      49      30.273  15.875  32.120  1.00  0.00
ATOM   1550  C8  G      49      30.353  16.314  30.824  1.00  0.00
ATOM   1551  H8  G      49      29.937  15.674  30.060  1.00  0.00
ATOM   1552  N7  G      49      30.849  17.490  30.656  1.00  0.00
ATOM   1553  C5  G      49      31.256  17.807  31.952  1.00  0.00
ATOM   1554  C6  G      49      32.087  18.901  32.458  1.00  0.00
ATOM   1555  O6  G      49      32.711  19.835  31.808  1.00  0.00
ATOM   1556  N1  G      49      32.165  18.855  33.877  1.00  0.00
ATOM   1557  H1  G      49      32.785  19.522  34.313  1.00  0.00
ATOM   1558  C2  G      49      31.751  17.751  34.667  1.00  0.00
ATOM   1559  N2  G      49      31.968  17.867  35.917  1.00  0.00
ATOM   1560  H21 G      49      31.727  17.151  36.587  1.00  0.00
ATOM   1561  H22 G      49      32.270  18.784  36.215  1.00  0.00
ATOM   1562  N3  G      49      31.015  16.732  34.168  1.00  0.00
ATOM   1563  C4  G      49      30.889  16.790  32.832  1.00  0.00
ATOM   1564  C3' G      49      27.247  14.655  32.231  1.00  0.00
ATOM   1565  H3' G      49      27.272  15.430  31.466  1.00  0.00
ATOM   1566  C2' G      49      28.260  15.056  33.276  1.00  0.00
ATOM   1567  H2' G      49      28.257  16.128  33.473  1.00  0.00
ATOM   1568  O2' G      49      28.051  14.292  34.483  1.00  0.00
ATOM   1569 HO2' G      49      27.149  14.387  34.796  1.00  0.00
ATOM   1570  O3' G      49      25.964  14.381  32.836  1.00  0.00
ATOM   1571  P   U      50      24.962  15.551  32.970  1.00  0.00
ATOM   1572  OP1 U      50      23.682  15.080  33.490  1.00  0.00
ATOM   1573  OP2 U      50      24.893  16.260  31.718  1.00  0.00
ATOM   1574  O5' U      50      25.669  16.550  34.067  1.00  0.00
ATOM   1575  C5' U      50      25.412  16.188  35.454  1.00  0.00
ATOM   1576  H5' U      50      25.874  15.223  35.665  1.00  0.00
ATOM   1577 H5'' U      50      24.366  16.354  35.709  1.00  0.00
ATOM   1578  C4' U      50      26.164  17.204  36.335  1.00  0.00
ATOM   1579  H4' U      50      25.971  16.821  37.337  1.00  0.00
ATOM   1580  O4' U      50      27.485  17.494  35.919  1.00  0.00
ATOM   1581  C1' U      50      27.905  18.778  36.214  1.00  0.00
ATOM   1582  H1' U      50      28.601  18.645  37.042  1.00  0.00
ATOM   1583  N1  U      50      28.564  19.454  35.060  1.00  0.00
ATOM   1584  C6  U      50      28.091  19.280  33.744  1.00  0.00
ATOM   1585  H6  U      50      27.319  18.568  33.491  1.00  0.00
ATOM   1586  C5  U      50      28.630  19.995  32.730  1.00  0.00
ATOM   1587  H5  U      50      28.276  19.852  31.720  1.00  0.00
ATOM   1588  C4  U      50      29.719  20.977  32.960  1.00  0.00
ATOM   1589  O4  U      50      30.358  21.628  32.095  1.00  0.00
ATOM   1590  N3  U      50      30.033  21.147  34.287  1.00  0.00
ATOM   1591  H3  U      50      30.634  21.923  34.524  1.00  0.00
ATOM   1592  C2  U      50      29.443  20.532  35.332  1.00  0.00
ATOM   1593  O2  U      50      29.583  21.045  36.421  1.00  0.00
ATOM   1594  C3' U      50      25.572  18.675  36.171  1.00  0.00
ATOM   1595  H3' U      50      25.411  18.922  35.122  1.00  0.00
ATOM   1596  C2' U      50      26.672  19.569  36.687  1.00  0.00
ATOM   1597  H2' U      50      26.516  20.545  36.227  1.00  0.00
ATOM   1598  O2' U      50      26.748  19.610  38.163  1.00  0.00
ATOM   1599 HO2' U      50      26.293  20.427  38.382  1.00  0.00
ATOM   1600  O3' U      50      24.316  18.805  36.928  1.00  0.00
ATOM   1601  P   G      51      23.283  20.004  36.765  1.00  0.00
ATOM   1602  OP1 G      51      22.151  19.794  37.626  1.00  0.00
ATOM   1603  OP2 G      51      23.082  20.308  35.325  1.00  0.00
ATOM   1604  O5' G      51      24.076  21.275  37.333  1.00  0.00
ATOM   1605  C5' G      51      23.964  21.623  38.712  1.00  0.00
ATOM   1606  H5' G      51      24.557  20.856  39.211  1.00  0.00
ATOM   1607 H5'' G      51      22.949  21.859  39.031  1.00  0.00
ATOM   1608  C4' G      51      24.810  22.887  38.851  1.00  0.00
ATOM   1609  H4' G      51      24.937  22.997  39.928  1.00  0.00
ATOM   1610  O4' G      51      26.129  22.803  38.229  1.00  0.00
ATOM   1611  C1' G      51      26.608  24.108  38.045  1.00  0.00
ATOM   1612  H1' G      51      27.453  24.356  38.687  1.00  0.00
ATOM   1613  N9  G      51      27.082  24.395  36.719  1.00  0.00
ATOM   1614  C8  G      51      26.881  23.589  35.665  1.00  0.00
ATOM   1615  H8  G      51      26.246  22.744  35.885  1.00  0.00
ATOM   1616  N7  G      51      27.338  23.964  34.502  1.00  0.00
ATOM   1617  C5  G      51      27.996  25.119  34.886  1.00  0.00
ATOM   1618  C6  G      51      28.775  26.000  34.004  1.00  0.00
ATOM   1619  O6  G      51      28.998  25.980  32.794  1.00  0.00
ATOM   1620  N1  G      51      29.376  27.105  34.676  1.00  0.00
ATOM   1621  H1  G      51      29.956  27.728  34.132  1.00  0.00
ATOM   1622  C2  G      51      29.282  27.236  36.053  1.00  0.00
ATOM   1623  N2  G      51      29.829  28.275  36.519  1.00  0.00
ATOM   1624  H21 G      51      29.621  28.456  37.491  1.00  0.00
ATOM   1625  H22 G      51      30.373  28.968  36.025  1.00  0.00
ATOM   1626  N3  G      51      28.590  26.414  36.859  1.00  0.00
ATOM   1627  C4  G      51      27.941  25.413  36.222  1.00  0.00
ATOM   1628  C3' G      51      24.233  24.172  38.283  1.00  0.00
ATOM   1629  H3' G      51      23.836  23.984  37.285  1.00  0.00
ATOM   1630  C2' G      51      25.508  25.102  38.365  1.00  0.00
ATOM   1631  H2' G      51      25.402  25.862  37.592  1.00  0.00
ATOM   1632  O2' G      51      25.656  25.771  39.612  1.00  0.00
ATOM   1633 HO2' G      51      25.338  26.676  39.586  1.00  0.00
ATOM   1634  O3' G      51      23.185  24.769  39.103  1.00  0.00
ATOM   1635  P   G      52      22.234  25.946  38.656  1.00  0.00
ATOM   1636  OP1 G      52      21.393  26.319  39.780  1.00  0.00
ATOM   1637  OP2 G      52      21.483  25.621  37.436  1.00  0.00
ATOM   1638  O5' G      52      23.199  27.176  38.346  1.00  0.00
ATOM   1639  C5' G      52      23.396  28.204  39.339  1.00  0.00
ATOM   1640  H5' G      52      23.982  27.871  40.195  1.00  0.00
ATOM   1641 H5'' G      52      22.469  28.620  39.732  1.00  0.00
ATOM   1642  C4' G      52      24.263  29.376  38.748  1.00  0.00
ATOM   1643  H4' G      52      24.497  29.959  39.638  1.00  0.00
ATOM   1644  O4' G      52      25.467  28.852  38.258  1.00  0.00
ATOM   1645  C1' G      52      25.835  29.721  37.208  1.00  0.00
ATOM   1646  H1' G      52      26.759  30.246  37.447  1.00  0.00
ATOM   1647  N9  G      52      26.023  28.961  35.944  1.00  0.00
ATOM   1648  C8  G      52      25.372  27.807  35.499  1.00  0.00
ATOM   1649  H8  G      52      24.675  27.182  36.038  1.00  0.00
ATOM   1650  N7  G      52      25.693  27.519  34.239  1.00  0.00
ATOM   1651  C5  G      52      26.584  28.573  33.895  1.00  0.00
ATOM   1652  C6  G      52      27.311  28.817  32.701  1.00  0.00
ATOM   1653  O6  G      52      27.351  28.064  31.709  1.00  0.00
ATOM   1654  N1  G      52      28.052  29.936  32.683  1.00  0.00
ATOM   1655  H1  G      52      28.413  30.337  31.829  1.00  0.00
ATOM   1656  C2  G      52      28.057  30.789  33.740  1.00  0.00
ATOM   1657  N2  G      52      28.671  31.953  33.501  1.00  0.00
ATOM   1658  H21 G      52      29.080  32.112  32.591  1.00  0.00
ATOM   1659  H22 G      52      28.966  32.553  34.258  1.00  0.00
ATOM   1660  N3  G      52      27.552  30.540  34.956  1.00  0.00
ATOM   1661  C4  G      52      26.811  29.404  34.951  1.00  0.00
ATOM   1662  C3' G      52      23.586  30.178  37.654  1.00  0.00
ATOM   1663  H3' G      52      23.210  29.389  37.002  1.00  0.00
ATOM   1664  C2' G      52      24.814  30.834  37.090  1.00  0.00
ATOM   1665  H2' G      52      24.618  31.183  36.076  1.00  0.00
ATOM   1666  O2' G      52      25.132  31.977  37.820  1.00  0.00
ATOM   1667 HO2' G      52      24.308  32.290  38.201  1.00  0.00
ATOM   1668  O3' G      52      22.542  31.025  38.120  1.00  0.00
ATOM   1669  P   A      53      21.470  31.394  37.140  1.00  0.00
ATOM   1670  OP1 A      53      20.503  32.292  37.811  1.00  0.00
ATOM   1671  OP2 A      53      20.896  30.159  36.645  1.00  0.00
ATOM   1672  O5' A      53      22.006  32.152  35.918  1.00  0.00
ATOM   1673  C5' A      53      22.665  33.384  36.172  1.00  0.00
ATOM   1674  H5' A      53      23.281  33.329  37.070  1.00  0.00
ATOM   1675 H5'' A      53      21.911  34.108  36.479  1.00  0.00
ATOM   1676  C4' A      53      23.593  34.006  35.122  1.00  0.00
ATOM   1677  H4' A      53      23.943  34.956  35.525  1.00  0.00
ATOM   1678  O4' A      53      24.678  33.160  34.885  1.00  0.00
ATOM   1679  C1' A      53      25.055  33.218  33.521  1.00  0.00
ATOM   1680  H1' A      53      26.131  33.358  33.423  1.00  0.00
ATOM   1681  N9  A      53      24.735  31.942  32.798  1.00  0.00
ATOM   1682  C8  A      53      23.863  30.855  33.080  1.00  0.00
ATOM   1683  H8  A      53      23.346  30.856  34.029  1.00  0.00
ATOM   1684  N7  A      53      23.868  29.914  32.146  1.00  0.00
ATOM   1685  C5  A      53      24.785  30.422  31.207  1.00  0.00
ATOM   1686  C6  A      53      25.184  30.084  29.942  1.00  0.00
ATOM   1687  N6  A      53      24.755  28.943  29.318  1.00  0.00
ATOM   1688  H61 A      53      24.139  28.319  29.820  1.00  0.00
ATOM   1689  H62 A      53      24.971  28.623  28.384  1.00  0.00
ATOM   1690  N1  A      53      26.135  30.809  29.268  1.00  0.00
ATOM   1691  C2  A      53      26.520  31.920  29.806  1.00  0.00
ATOM   1692  H2  A      53      27.233  32.497  29.236  1.00  0.00
ATOM   1693  N3  A      53      26.120  32.517  30.898  1.00  0.00
ATOM   1694  C4  A      53      25.316  31.636  31.558  1.00  0.00
ATOM   1695  C3' A      53      23.079  34.433  33.798  1.00  0.00
ATOM   1696  H3' A      53      22.349  33.647  33.607  1.00  0.00
ATOM   1697  C2' A      53      24.356  34.457  32.917  1.00  0.00
ATOM   1698  H2' A      53      24.091  34.322  31.869  1.00  0.00
ATOM   1699  O2' A      53      25.111  35.654  33.127  1.00  0.00
ATOM   1700 HO2' A      53      25.868  35.509  33.698  1.00  0.00
ATOM   1701  O3' A      53      22.430  35.690  33.761  1.00  0.00
ATOM   1702  P   C      54      21.219  35.837  32.721  1.00  0.00
ATOM   1703  OP1 C      54      20.899  37.287  32.613  1.00  0.00
ATOM   1704  OP2 C      54      20.186  34.959  33.216  1.00  0.00
ATOM   1705  O5' C      54      21.592  35.275  31.292  1.00  0.00
ATOM   1706  C5' C      54      22.322  36.142  30.422  1.00  0.00
ATOM   1707  H5' C      54      23.195  36.565  30.919  1.00  0.00
ATOM   1708 H5'' C      54      21.654  36.914  30.039  1.00  0.00
ATOM   1709  C4' C      54      22.853  35.476  29.185  1.00  0.00
ATOM   1710  H4' C      54      23.513  36.180  28.679  1.00  0.00
ATOM   1711  O4' C      54      23.551  34.226  29.362  1.00  0.00
ATOM   1712  C1' C      54      23.183  33.299  28.387  1.00  0.00
ATOM   1713  H1' C      54      24.073  32.829  27.968  1.00  0.00
ATOM   1714  N1  C      54      22.320  32.198  28.816  1.00  0.00
ATOM   1715  C6  C      54      21.774  32.130  30.122  1.00  0.00
ATOM   1716  H6  C      54      21.984  32.902  30.847  1.00  0.00
ATOM   1717  C5  C      54      21.138  31.003  30.510  1.00  0.00
ATOM   1718  H5  C      54      20.660  30.992  31.479  1.00  0.00
ATOM   1719  C4  C      54      20.997  29.971  29.562  1.00  0.00
ATOM   1720  N4  C      54      20.094  28.991  29.861  1.00  0.00
ATOM   1721  H41 C      54      19.739  28.434  29.098  1.00  0.00
ATOM   1722  H42 C      54      19.711  29.018  30.795  1.00  0.00
ATOM   1723  N3  C      54      21.573  29.958  28.362  1.00  0.00
ATOM   1724  C2  C      54      22.273  31.064  27.984  1.00  0.00
ATOM   1725  O2  C      54      22.931  31.054  26.965  1.00  0.00
ATOM   1726  C3' C      54      21.718  35.090  28.290  1.00  0.00
ATOM   1727  H3' C      54      20.981  34.499  28.833  1.00  0.00
ATOM   1728  C2' C      54      22.373  34.067  27.363  1.00  0.00
ATOM   1729  H2' C      54      21.570  33.534  26.856  1.00  0.00
ATOM   1730  O2' C      54      23.326  34.671  26.491  1.00  0.00
ATOM   1731 HO2' C      54      23.163  35.605  26.344  1.00  0.00
ATOM   1732  O3' C      54      21.220  36.127  27.438  1.00  0.00
ATOM   1733  P   U      55      19.958  35.842  26.428  1.00  0.00
ATOM   1734  OP1 U      55      19.256  37.125  26.134  1.00  0.00
ATOM   1735  OP2 U      55      19.217  34.717  27.027  1.00  0.00
ATOM   1736  O5' U      55      20.636  35.375  25.046  1.00  0.00
ATOM   1737  C5' U      55      19.927  34.668  24.067  1.00  0.00
ATOM   1738  H5' U      55      18.935  35.092  23.916  1.00  0.00
ATOM   1739 H5'' U      55      19.886  33.626  24.385  1.00  0.00
ATOM   1740  C4' U      55      20.734  34.913  22.821  1.00  0.00
ATOM   1741  H4' U      55      20.399  34.090  22.191  1.00  0.00
ATOM   1742  O4' U      55      20.348  36.124  22.192  1.00  0.00
ATOM   1743  C1' U      55      21.392  36.716  21.481  1.00  0.00
ATOM   1744  H1' U      55      21.075  36.797  20.441  1.00  0.00
ATOM   1745  N1  U      55      21.582  38.107  22.037  1.00  0.00
ATOM   1746  C6  U      55      21.582  38.367  23.364  1.00  0.00
ATOM   1747  H6  U      55      21.550  37.539  24.056  1.00  0.00
ATOM   1748  C5  U      55      21.582  39.577  23.895  1.00  0.00
ATOM   1749  H5  U      55      21.455  39.738  24.955  1.00  0.00
ATOM   1750  C4  U      55      21.626  40.742  22.993  1.00  0.00
ATOM   1751  O4  U      55      21.730  41.950  23.320  1.00  0.00
ATOM   1752  N3  U      55      21.661  40.428  21.631  1.00  0.00
ATOM   1753  H3  U      55      21.544  41.163  20.948  1.00  0.00
ATOM   1754  C2  U      55      21.607  39.207  21.098  1.00  0.00
ATOM   1755  O2  U      55      21.541  39.009  19.854  1.00  0.00
ATOM   1756  C3' U      55      22.283  34.947  22.731  1.00  0.00
ATOM   1757  H3' U      55      22.693  35.459  23.602  1.00  0.00
ATOM   1758  C2' U      55      22.599  35.828  21.587  1.00  0.00
ATOM   1759  H2' U      55      23.517  36.379  21.793  1.00  0.00
ATOM   1760  O2' U      55      22.608  35.158  20.358  1.00  0.00
ATOM   1761 HO2' U      55      23.256  34.450  20.342  1.00  0.00
ATOM   1762  O3' U      55      22.874  33.660  22.686  1.00  0.00
ATOM   1763  P   U      56      24.436  33.453  22.782  1.00  0.00
ATOM   1764  OP1 U      56      24.656  32.083  23.244  1.00  0.00
ATOM   1765  OP2 U      56      25.010  34.467  23.609  1.00  0.00
ATOM   1766  O5' U      56      25.020  33.627  21.335  1.00  0.00
ATOM   1767  C5' U      56      24.775  32.675  20.284  1.00  0.00
ATOM   1768  H5' U      56      23.699  32.546  20.166  1.00  0.00
ATOM   1769 H5'' U      56      25.205  31.727  20.607  1.00  0.00
ATOM   1770  C4' U      56      25.522  33.247  19.058  1.00  0.00
ATOM   1771  H4' U      56      25.442  32.487  18.280  1.00  0.00
ATOM   1772  O4' U      56      24.896  34.406  18.606  1.00  0.00
ATOM   1773  C1' U      56      25.903  35.179  17.972  1.00  0.00
ATOM   1774  H1' U      56      25.771  35.096  16.893  1.00  0.00
ATOM   1775  N1  U      56      25.616  36.576  18.181  1.00  0.00
ATOM   1776  C6  U      56      25.095  37.319  17.075  1.00  0.00
ATOM   1777  H6  U      56      25.150  36.871  16.094  1.00  0.00
ATOM   1778  C5  U      56      24.620  38.614  17.216  1.00  0.00
ATOM   1779  H5  U      56      24.361  39.188  16.338  1.00  0.00
ATOM   1780  C4  U      56      24.529  39.142  18.588  1.00  0.00
ATOM   1781  O4  U      56      24.141  40.246  18.932  1.00  0.00
ATOM   1782  N3  U      56      24.993  38.349  19.573  1.00  0.00
ATOM   1783  H3  U      56      25.193  38.783  20.463  1.00  0.00
ATOM   1784  C2  U      56      25.557  37.079  19.456  1.00  0.00
ATOM   1785  O2  U      56      26.090  36.580  20.420  1.00  0.00
ATOM   1786  C3' U      56      26.980  33.554  19.394  1.00  0.00
ATOM   1787  H3' U      56      27.131  33.954  20.396  1.00  0.00
ATOM   1788  C2' U      56      27.314  34.697  18.345  1.00  0.00
ATOM   1789  H2' U      56      27.804  35.520  18.864  1.00  0.00
ATOM   1790  O2' U      56      27.910  34.156  17.219  1.00  0.00
ATOM   1791 HO2' U      56      28.792  33.942  17.533  1.00  0.00
ATOM   1792  O3' U      56      27.738  32.337  19.236  1.00  0.00
ATOM   1793  P   U      57      29.279  32.213  19.392  1.00  0.00
ATOM   1794  OP1 U      57      29.874  33.371  18.685  1.00  0.00
ATOM   1795  OP2 U      57      29.603  30.862  18.862  1.00  0.00
ATOM   1796  O5' U      57      29.353  32.431  20.966  1.00  0.00
ATOM   1797  C5' U      57      29.772  33.726  21.429  1.00  0.00
ATOM   1798  H5' U      57      29.177  34.497  20.938  1.00  0.00
ATOM   1799 H5'' U      57      30.786  33.872  21.057  1.00  0.00
ATOM   1800  C4' U      57      29.649  33.839  22.928  1.00  0.00
ATOM   1801  H4' U      57      29.493  34.880  23.208  1.00  0.00
ATOM   1802  O4' U      57      28.520  33.119  23.496  1.00  0.00
ATOM   1803  C1' U      57      28.613  32.987  24.877  1.00  0.00
ATOM   1804  H1' U      57      28.122  33.774  25.450  1.00  0.00
ATOM   1805  N1  U      57      27.933  31.717  25.287  1.00  0.00
ATOM   1806  C6  U      57      28.370  30.517  24.870  1.00  0.00
ATOM   1807  H6  U      57      29.248  30.647  24.254  1.00  0.00
ATOM   1808  C5  U      57      27.641  29.376  24.999  1.00  0.00
ATOM   1809  H5  U      57      27.985  28.471  24.520  1.00  0.00
ATOM   1810  C4  U      57      26.307  29.439  25.598  1.00  0.00
ATOM   1811  O4  U      57      25.520  28.519  25.661  1.00  0.00
ATOM   1812  N3  U      57      25.968  30.676  26.056  1.00  0.00
ATOM   1813  H3  U      57      25.042  30.744  26.455  1.00  0.00
ATOM   1814  C2  U      57      26.685  31.822  25.962  1.00  0.00
ATOM   1815  O2  U      57      26.255  32.843  26.453  1.00  0.00
ATOM   1816  C3' U      57      30.729  33.121  23.695  1.00  0.00
ATOM   1817  H3' U      57      30.798  32.137  23.233  1.00  0.00
ATOM   1818  C2' U      57      30.094  32.985  25.097  1.00  0.00
ATOM   1819  H2' U      57      30.470  32.128  25.656  1.00  0.00
ATOM   1820  O2' U      57      30.283  34.121  25.908  1.00  0.00
ATOM   1821 HO2' U      57      31.227  34.294  25.920  1.00  0.00
ATOM   1822  O3' U      57      32.040  33.689  23.582  1.00  0.00
ATOM   1823  P   C      58      33.319  32.885  24.272  1.00  0.00
ATOM   1824  OP1 C      58      34.566  33.354  23.679  1.00  0.00
ATOM   1825  OP2 C      58      33.025  31.424  24.159  1.00  0.00
ATOM   1826  O5' C      58      33.180  33.258  25.765  1.00  0.00
ATOM   1827  C5' C      58      33.830  34.371  26.279  1.00  0.00
ATOM   1828  H5' C      58      33.523  35.169  25.604  1.00  0.00
ATOM   1829 H5'' C      58      34.897  34.149  26.248  1.00  0.00
ATOM   1830  C4' C      58      33.459  34.640  27.722  1.00  0.00
ATOM   1831  H4' C      58      33.930  35.574  28.028  1.00  0.00
ATOM   1832  O4' C      58      32.039  34.546  28.049  1.00  0.00
ATOM   1833  C1' C      58      31.879  34.002  29.341  1.00  0.00
ATOM   1834  H1' C      58      31.239  34.656  29.933  1.00  0.00
ATOM   1835  N1  C      58      31.280  32.600  29.336  1.00  0.00
ATOM   1836  C6  C      58      31.450  31.727  28.284  1.00  0.00
ATOM   1837  H6  C      58      32.022  32.033  27.421  1.00  0.00
ATOM   1838  C5  C      58      30.808  30.517  28.225  1.00  0.00
ATOM   1839  H5  C      58      30.975  29.874  27.374  1.00  0.00
ATOM   1840  C4  C      58      29.758  30.375  29.187  1.00  0.00
ATOM   1841  N4  C      58      28.901  29.337  29.071  1.00  0.00
ATOM   1842  H41 C      58      28.970  28.692  28.297  1.00  0.00
ATOM   1843  H42 C      58      28.106  29.397  29.691  1.00  0.00
ATOM   1844  N3  C      58      29.629  31.102  30.266  1.00  0.00
ATOM   1845  C2  C      58      30.400  32.239  30.416  1.00  0.00
ATOM   1846  O2  C      58      30.215  32.974  31.425  1.00  0.00
ATOM   1847  C3' C      58      34.091  33.724  28.674  1.00  0.00
ATOM   1848  H3' C      58      33.902  32.734  28.257  1.00  0.00
ATOM   1849  C2' C      58      33.240  33.855  30.002  1.00  0.00
ATOM   1850  H2' C      58      33.302  32.948  30.603  1.00  0.00
ATOM   1851  O2' C      58      33.584  35.086  30.693  1.00  0.00
ATOM   1852 HO2' C      58      33.313  35.887  30.238  1.00  0.00
ATOM   1853  O3' C      58      35.470  33.989  28.924  1.00  0.00
ATOM   1854  P   C      59      36.373  32.766  29.462  1.00  0.00
ATOM   1855  OP1 C      59      37.791  33.134  29.508  1.00  0.00
ATOM   1856  OP2 C      59      36.021  31.543  28.754  1.00  0.00
ATOM   1857  O5' C      59      35.778  32.484  30.980  1.00  0.00
ATOM   1858  C5' C      59      35.976  33.463  32.016  1.00  0.00
ATOM   1859  H5' C      59      35.796  34.497  31.722  1.00  0.00
ATOM   1860 H5'' C      59      37.042  33.393  32.234  1.00  0.00
ATOM   1861  C4' C      59      35.227  32.984  33.291  1.00  0.00
ATOM   1862  H4' C      59      35.426  33.736  34.054  1.00  0.00
ATOM   1863  O4' C      59      33.833  32.863  33.036  1.00  0.00
ATOM   1864  C1' C      59      33.302  31.733  33.858  1.00  0.00
ATOM   1865  H1' C      59      32.547  32.055  34.574  1.00  0.00
ATOM   1866  N1  C      59      32.784  30.594  33.042  1.00  0.00
ATOM   1867  C6  C      59      33.234  30.307  31.807  1.00  0.00
ATOM   1868  H6  C      59      33.893  30.931  31.222  1.00  0.00
ATOM   1869  C5  C      59      32.669  29.284  31.181  1.00  0.00
ATOM   1870  H5  C      59      33.048  29.091  30.188  1.00  0.00
ATOM   1871  C4  C      59      31.787  28.420  31.835  1.00  0.00
ATOM   1872  N4  C      59      31.243  27.381  31.210  1.00  0.00
ATOM   1873  H41 C      59      30.422  27.021  31.674  1.00  0.00
ATOM   1874  H42 C      59      31.483  27.008  30.302  1.00  0.00
ATOM   1875  N3  C      59      31.261  28.769  32.968  1.00  0.00
ATOM   1876  C2  C      59      31.779  29.838  33.636  1.00  0.00
ATOM   1877  O2  C      59      31.385  30.009  34.781  1.00  0.00
ATOM   1878  C3' C      59      35.689  31.609  33.792  1.00  0.00
ATOM   1879  H3' C      59      35.575  30.915  32.959  1.00  0.00
ATOM   1880  C2' C      59      34.495  31.281  34.717  1.00  0.00
ATOM   1881  H2' C      59      34.510  30.192  34.747  1.00  0.00
ATOM   1882  O2' C      59      34.539  31.971  35.966  1.00  0.00
ATOM   1883 HO2' C      59      34.214  32.872  35.900  1.00  0.00
ATOM   1884  O3' C      59      37.005  31.510  34.291  1.00  0.00
ATOM   1885  P   A      60      37.825  30.162  34.394  1.00  0.00
ATOM   1886  OP1 A      60      39.133  30.484  35.003  1.00  0.00
ATOM   1887  OP2 A      60      37.870  29.439  33.082  1.00  0.00
ATOM   1888  O5' A      60      36.889  29.216  35.351  1.00  0.00
ATOM   1889  C5' A      60      36.780  29.497  36.759  1.00  0.00
ATOM   1890  H5' A      60      36.399  30.504  36.926  1.00  0.00
ATOM   1891 H5'' A      60      37.726  29.320  37.271  1.00  0.00
ATOM   1892  C4' A      60      35.775  28.609  37.518  1.00  0.00
ATOM   1893  H4' A      60      35.636  29.004  38.525  1.00  0.00
ATOM   1894  O4' A      60      34.565  28.632  36.796  1.00  0.00
ATOM   1895  C1' A      60      33.905  27.373  36.944  1.00  0.00
ATOM   1896  H1' A      60      32.897  27.497  37.340  1.00  0.00
ATOM   1897  N9  A      60      33.778  26.667  35.667  1.00  0.00
ATOM   1898  C8  A      60      34.491  26.849  34.474  1.00  0.00
ATOM   1899  H8  A      60      35.260  27.607  34.424  1.00  0.00
ATOM   1900  N7  A      60      33.941  26.205  33.505  1.00  0.00
ATOM   1901  C5  A      60      32.902  25.424  34.097  1.00  0.00
ATOM   1902  C6  A      60      31.924  24.469  33.594  1.00  0.00
ATOM   1903  N6  A      60      31.838  23.895  32.386  1.00  0.00
ATOM   1904  H61 A      60      32.545  24.067  31.686  1.00  0.00
ATOM   1905  H62 A      60      31.353  23.011  32.339  1.00  0.00
ATOM   1906  N1  A      60      31.113  23.779  34.431  1.00  0.00
ATOM   1907  C2  A      60      31.196  24.201  35.702  1.00  0.00
ATOM   1908  H2  A      60      30.374  23.743  36.233  1.00  0.00
ATOM   1909  N3  A      60      31.857  25.218  36.236  1.00  0.00
ATOM   1910  C4  A      60      32.814  25.759  35.445  1.00  0.00
ATOM   1911  C3' A      60      36.179  27.135  37.660  1.00  0.00
ATOM   1912  H3' A      60      36.503  26.777  36.683  1.00  0.00
ATOM   1913  C2' A      60      34.782  26.572  37.954  1.00  0.00
ATOM   1914  H2' A      60      34.751  25.515  37.691  1.00  0.00
ATOM   1915  O2' A      60      34.450  26.847  39.303  1.00  0.00
ATOM   1916 HO2' A      60      35.312  27.061  39.669  1.00  0.00
ATOM   1917  O3' A      60      37.191  26.931  38.664  1.00  0.00
ATOM   1918  P   C      61      38.225  25.726  38.575  1.00  0.00
ATOM   1919  OP1 C      61      39.094  25.817  39.770  1.00  0.00
ATOM   1920  OP2 C      61      38.914  25.788  37.269  1.00  0.00
ATOM   1921  O5' C      61      37.316  24.436  38.820  1.00  0.00
ATOM   1922  C5' C      61      36.589  24.205  40.025  1.00  0.00
ATOM   1923  H5' C      61      36.062  25.139  40.217  1.00  0.00
ATOM   1924 H5'' C      61      37.271  23.861  40.803  1.00  0.00
ATOM   1925  C4' C      61      35.534  23.120  39.970  1.00  0.00
ATOM   1926  H4' C      61      34.986  23.049  40.910  1.00  0.00
ATOM   1927  O4' C      61      34.591  23.432  38.927  1.00  0.00
ATOM   1928  C1' C      61      34.161  22.156  38.374  1.00  0.00
ATOM   1929  H1' C      61      33.106  21.965  38.570  1.00  0.00
ATOM   1930  N1  C      61      34.363  22.149  36.858  1.00  0.00
ATOM   1931  C6  C      61      35.196  23.018  36.161  1.00  0.00
ATOM   1932  H6  C      61      35.771  23.785  36.658  1.00  0.00
ATOM   1933  C5  C      61      35.103  23.089  34.819  1.00  0.00
ATOM   1934  H5  C      61      35.657  23.874  34.326  1.00  0.00
ATOM   1935  C4  C      61      34.393  22.128  34.203  1.00  0.00
ATOM   1936  N4  C      61      34.417  22.058  32.871  1.00  0.00
ATOM   1937  H41 C      61      33.806  21.389  32.424  1.00  0.00
ATOM   1938  H42 C      61      35.064  22.630  32.347  1.00  0.00
ATOM   1939  N3  C      61      33.623  21.224  34.825  1.00  0.00
ATOM   1940  C2  C      61      33.626  21.227  36.182  1.00  0.00
ATOM   1941  O2  C      61      32.891  20.414  36.768  1.00  0.00
ATOM   1942  C3' C      61      36.164  21.823  39.593  1.00  0.00
ATOM   1943  H3' C      61      36.871  21.955  38.774  1.00  0.00
ATOM   1944  C2' C      61      34.917  21.030  39.068  1.00  0.00
ATOM   1945  H2' C      61      35.184  20.304  38.300  1.00  0.00
ATOM   1946  O2' C      61      34.115  20.425  40.055  1.00  0.00
ATOM   1947 HO2' C      61      34.532  20.552  40.911  1.00  0.00
ATOM   1948  O3' C      61      36.767  21.313  40.767  1.00  0.00
ATOM   1949  P   U      62      37.810  20.138  40.766  1.00  0.00
ATOM   1950  OP1 U      62      38.138  19.817  42.156  1.00  0.00
ATOM   1951  OP2 U      62      38.909  20.469  39.791  1.00  0.00
ATOM   1952  O5' U      62      37.032  18.931  40.207  1.00  0.00
ATOM   1953  C5' U      62      36.360  17.883  40.938  1.00  0.00
ATOM   1954  H5' U      62      35.505  18.383  41.392  1.00  0.00
ATOM   1955 H5'' U      62      37.024  17.387  41.646  1.00  0.00
ATOM   1956  C4' U      62      35.796  16.771  40.083  1.00  0.00
ATOM   1957  H4' U      62      35.362  16.067  40.793  1.00  0.00
ATOM   1958  O4' U      62      34.749  17.168  39.176  1.00  0.00
ATOM   1959  C1' U      62      34.698  16.137  38.130  1.00  0.00
ATOM   1960  H1' U      62      33.720  15.665  38.040  1.00  0.00
ATOM   1961  N1  U      62      34.975  16.805  36.839  1.00  0.00
ATOM   1962  C6  U      62      35.687  17.955  36.679  1.00  0.00
ATOM   1963  H6  U      62      36.135  18.343  37.582  1.00  0.00
ATOM   1964  C5  U      62      36.003  18.493  35.452  1.00  0.00
ATOM   1965  H5  U      62      36.620  19.379  35.426  1.00  0.00
ATOM   1966  C4  U      62      35.461  17.943  34.237  1.00  0.00
ATOM   1967  O4  U      62      35.549  18.403  33.094  1.00  0.00
ATOM   1968  N3  U      62      34.874  16.747  34.411  1.00  0.00
ATOM   1969  H3  U      62      34.460  16.264  33.627  1.00  0.00
ATOM   1970  C2  U      62      34.542  16.201  35.606  1.00  0.00
ATOM   1971  O2  U      62      33.880  15.170  35.601  1.00  0.00
ATOM   1972  C3' U      62      36.791  15.967  39.296  1.00  0.00
ATOM   1973  H3' U      62      37.267  16.670  38.612  1.00  0.00
ATOM   1974  C2' U      62      35.800  15.116  38.524  1.00  0.00
ATOM   1975  H2' U      62      36.350  14.855  37.620  1.00  0.00
ATOM   1976  O2' U      62      35.166  13.999  39.224  1.00  0.00
ATOM   1977 HO2' U      62      35.549  13.148  38.999  1.00  0.00
ATOM   1978  O3' U      62      37.563  15.119  40.073  1.00  0.00
ATOM   1979  P   G      63      38.924  14.518  39.508  1.00  0.00
ATOM   1980  OP1 G      63      39.659  13.817  40.565  1.00  0.00
ATOM   1981  OP2 G      63      39.696  15.595  38.862  1.00  0.00
ATOM   1982  O5' G      63      38.609  13.468  38.418  1.00  0.00
ATOM   1983  C5' G      63      38.058  12.205  38.756  1.00  0.00
ATOM   1984  H5' G      63      37.330  12.404  39.543  1.00  0.00
ATOM   1985 H5'' G      63      38.764  11.483  39.166  1.00  0.00
ATOM   1986  C4' G      63      37.622  11.442  37.495  1.00  0.00
ATOM   1987  H4' G      63      37.310  10.469  37.873  1.00  0.00
ATOM   1988  O4' G      63      36.555  12.072  36.893  1.00  0.00
ATOM   1989  C1' G      63      36.506  11.916  35.479  1.00  0.00
ATOM   1990  H1' G      63      35.521  11.740  35.047  1.00  0.00
ATOM   1991  N9  G      63      36.910  13.149  34.732  1.00  0.00
ATOM   1992  C8  G      63      37.460  14.314  35.220  1.00  0.00
ATOM   1993  H8  G      63      37.757  14.372  36.257  1.00  0.00
ATOM   1994  N7  G      63      37.814  15.182  34.315  1.00  0.00
ATOM   1995  C5  G      63      37.390  14.579  33.128  1.00  0.00
ATOM   1996  C6  G      63      37.412  15.046  31.777  1.00  0.00
ATOM   1997  O6  G      63      37.818  16.129  31.371  1.00  0.00
ATOM   1998  N1  G      63      36.745  14.314  30.880  1.00  0.00
ATOM   1999  H1  G      63      36.666  14.678  29.941  1.00  0.00
ATOM   2000  C2  G      63      36.143  13.142  31.206  1.00  0.00
ATOM   2001  N2  G      63      35.529  12.577  30.178  1.00  0.00
ATOM   2002  H21 G      63      35.703  13.032  29.294  1.00  0.00
ATOM   2003  H22 G      63      34.841  11.838  30.212  1.00  0.00
ATOM   2004  N3  G      63      36.044  12.657  32.474  1.00  0.00
ATOM   2005  C4  G      63      36.742  13.401  33.369  1.00  0.00
ATOM   2006  C3' G      63      38.636  11.103  36.401  1.00  0.00
ATOM   2007  H3' G      63      39.180  12.029  36.217  1.00  0.00
ATOM   2008  C2' G      63      37.619  10.863  35.262  1.00  0.00
ATOM   2009  H2' G      63      38.079  11.054  34.293  1.00  0.00
ATOM   2010  O2' G      63      37.076   9.485  35.291  1.00  0.00
ATOM   2011 HO2' G      63      37.749   8.876  34.977  1.00  0.00
ATOM   2012  O3' G      63      39.530   9.944  36.692  1.00  0.00
ATOM   2013  P   A      64      40.643   9.443  35.730  1.00  0.00
ATOM   2014  OP1 A      64      41.568   8.652  36.554  1.00  0.00
ATOM   2015  OP2 A      64      41.256  10.667  35.085  1.00  0.00
ATOM   2016  O5' A      64      39.956   8.521  34.631  1.00  0.00
ATOM   2017  C5' A      64      39.451   7.222  34.912  1.00  0.00
ATOM   2018  H5' A      64      38.708   7.207  35.710  1.00  0.00
ATOM   2019 H5'' A      64      40.217   6.568  35.328  1.00  0.00
ATOM   2020  C4' A      64      38.887   6.607  33.680  1.00  0.00
ATOM   2021  H4' A      64      38.600   5.565  33.826  1.00  0.00
ATOM   2022  O4' A      64      37.663   7.227  33.259  1.00  0.00
ATOM   2023  C1' A      64      37.545   7.179  31.825  1.00  0.00
ATOM   2024  H1' A      64      36.655   6.720  31.394  1.00  0.00
ATOM   2025  N9  A      64      37.657   8.558  31.292  1.00  0.00
ATOM   2026  C8  A      64      38.322   9.615  31.838  1.00  0.00
ATOM   2027  H8  A      64      38.803   9.521  32.801  1.00  0.00
ATOM   2028  N7  A      64      38.463  10.573  30.973  1.00  0.00
ATOM   2029  C5  A      64      37.772  10.183  29.862  1.00  0.00
ATOM   2030  C6  A      64      37.366  10.741  28.660  1.00  0.00
ATOM   2031  N6  A      64      37.636  11.982  28.224  1.00  0.00
ATOM   2032  H61 A      64      37.496  12.093  27.230  1.00  0.00
ATOM   2033  H62 A      64      38.227  12.520  28.842  1.00  0.00
ATOM   2034  N1  A      64      36.643  10.072  27.759  1.00  0.00
ATOM   2035  C2  A      64      36.222   8.839  28.131  1.00  0.00
ATOM   2036  H2  A      64      35.729   8.242  27.377  1.00  0.00
ATOM   2037  N3  A      64      36.595   8.155  29.208  1.00  0.00
ATOM   2038  C4  A      64      37.298   8.927  30.038  1.00  0.00
ATOM   2039  C3' A      64      39.798   6.583  32.450  1.00  0.00
ATOM   2040  H3' A      64      40.277   7.560  32.388  1.00  0.00
ATOM   2041  C2' A      64      38.847   6.416  31.356  1.00  0.00
ATOM   2042  H2' A      64      39.141   6.777  30.370  1.00  0.00
ATOM   2043  O2' A      64      38.486   5.133  31.245  1.00  0.00
ATOM   2044 HO2' A      64      39.312   4.649  31.174  1.00  0.00
ATOM   2045  O3' A      64      40.737   5.498  32.434  1.00  0.00
ATOM   2046  P   U      65      42.198   5.854  31.859  1.00  0.00
ATOM   2047  OP1 U      65      43.007   4.620  32.129  1.00  0.00
ATOM   2048  OP2 U      65      42.535   7.206  32.354  1.00  0.00
ATOM   2049  O5' U      65      41.836   5.996  30.334  1.00  0.00
ATOM   2050  C5' U      65      41.468   4.900  29.470  1.00  0.00
ATOM   2051  H5' U      65      40.649   4.431  30.016  1.00  0.00
ATOM   2052 H5'' U      65      42.281   4.174  29.485  1.00  0.00
ATOM   2053  C4' U      65      41.050   5.301  28.018  1.00  0.00
ATOM   2054  H4' U      65      40.829   4.404  27.439  1.00  0.00
ATOM   2055  O4' U      65      40.056   6.215  27.849  1.00  0.00
ATOM   2056  C1' U      65      40.289   6.973  26.620  1.00  0.00
ATOM   2057  H1' U      65      39.379   6.728  26.073  1.00  0.00
ATOM   2058  N1  U      65      40.493   8.485  26.761  1.00  0.00
ATOM   2059  C6  U      65      40.867   9.072  27.940  1.00  0.00
ATOM   2060  H6  U      65      41.048   8.573  28.881  1.00  0.00
ATOM   2061  C5  U      65      40.802  10.457  28.039  1.00  0.00
ATOM   2062  H5  U      65      41.042  10.844  29.018  1.00  0.00
ATOM   2063  C4  U      65      40.434  11.305  26.936  1.00  0.00
ATOM   2064  O4  U      65      40.315  12.502  27.044  1.00  0.00
ATOM   2065  N3  U      65      40.133  10.601  25.738  1.00  0.00
ATOM   2066  H3  U      65      39.761  11.120  24.955  1.00  0.00
ATOM   2067  C2  U      65      40.223   9.213  25.588  1.00  0.00
ATOM   2068  O2  U      65      39.841   8.742  24.513  1.00  0.00
ATOM   2069  C3' U      65      42.195   5.916  27.176  1.00  0.00
ATOM   2070  H3' U      65      42.590   6.786  27.700  1.00  0.00
ATOM   2071  C2' U      65      41.466   6.291  25.896  1.00  0.00
ATOM   2072  H2' U      65      42.044   7.053  25.374  1.00  0.00
ATOM   2073  O2' U      65      40.960   5.184  24.991  1.00  0.00
ATOM   2074 HO2' U      65      41.764   4.708  24.772  1.00  0.00
ATOM   2075  O3' U      65      43.346   5.053  26.982  1.00  0.00
ATOM   2076  P   G      66      44.793   5.568  26.695  1.00  0.00
ATOM   2077  OP1 G      66      45.579   4.490  26.190  1.00  0.00
ATOM   2078  OP2 G      66      45.205   6.430  27.876  1.00  0.00
ATOM   2079  O5' G      66      44.614   6.608  25.433  1.00  0.00
ATOM   2080  C5' G      66      44.506   6.088  24.081  1.00  0.00
ATOM   2081  H5' G      66      43.594   5.508  23.944  1.00  0.00
ATOM   2082 H5'' G      66      45.371   5.466  23.850  1.00  0.00
ATOM   2083  C4' G      66      44.408   7.223  23.066  1.00  0.00
ATOM   2084  H4' G      66      44.147   6.865  22.070  1.00  0.00
ATOM   2085  O4' G      66      43.419   8.240  23.469  1.00  0.00
ATOM   2086  C1' G      66      43.841   9.554  23.208  1.00  0.00
ATOM   2087  H1' G      66      43.087   9.956  22.531  1.00  0.00
ATOM   2088  N9  G      66      43.993  10.276  24.504  1.00  0.00
ATOM   2089  C8  G      66      43.657   9.828  25.742  1.00  0.00
ATOM   2090  H8  G      66      43.312   8.836  25.994  1.00  0.00
ATOM   2091  N7  G      66      43.831  10.788  26.658  1.00  0.00
ATOM   2092  C5  G      66      44.128  11.982  25.930  1.00  0.00
ATOM   2093  C6  G      66      44.444  13.281  26.286  1.00  0.00
ATOM   2094  O6  G      66      44.828  13.736  27.369  1.00  0.00
ATOM   2095  N1  G      66      44.698  14.080  25.196  1.00  0.00
ATOM   2096  H1  G      66      44.859  15.067  25.337  1.00  0.00
ATOM   2097  C2  G      66      44.553  13.679  23.907  1.00  0.00
ATOM   2098  N2  G      66      44.816  14.616  22.990  1.00  0.00
ATOM   2099  H21 G      66      45.049  15.535  23.337  1.00  0.00
ATOM   2100  H22 G      66      44.934  14.237  22.061  1.00  0.00
ATOM   2101  N3  G      66      44.452  12.439  23.539  1.00  0.00
ATOM   2102  C4  G      66      44.237  11.611  24.628  1.00  0.00
ATOM   2103  C3' G      66      45.722   8.100  23.091  1.00  0.00
ATOM   2104  H3' G      66      46.114   8.252  24.097  1.00  0.00
ATOM   2105  C2' G      66      45.139   9.333  22.453  1.00  0.00
ATOM   2106  H2' G      66      45.728  10.226  22.665  1.00  0.00
ATOM   2107  O2' G      66      44.809   9.260  21.103  1.00  0.00
ATOM   2108 HO2' G      66      45.536   8.811  20.665  1.00  0.00
ATOM   2109  O3' G      66      46.736   7.501  22.322  1.00  0.00
ATOM   2110  P   U      67      48.277   7.544  22.783  1.00  0.00
ATOM   2111  OP1 U      67      49.111   6.740  21.900  1.00  0.00
ATOM   2112  OP2 U      67      48.300   7.214  24.243  1.00  0.00
ATOM   2113  O5' U      67      48.739   9.055  22.605  1.00  0.00
ATOM   2114  C5' U      67      48.781   9.620  21.364  1.00  0.00
ATOM   2115  H5' U      67      48.064   9.208  20.654  1.00  0.00
ATOM   2116 H5'' U      67      49.710   9.241  20.939  1.00  0.00
ATOM   2117  C4' U      67      48.654  11.115  21.440  1.00  0.00
ATOM   2118  H4' U      67      48.623  11.427  20.396  1.00  0.00
ATOM   2119  O4' U      67      47.524  11.635  22.114  1.00  0.00
ATOM   2120  C1' U      67      47.946  12.660  23.040  1.00  0.00
ATOM   2121  H1' U      67      47.172  13.421  22.937  1.00  0.00
ATOM   2122  N1  U      67      47.906  12.353  24.502  1.00  0.00
ATOM   2123  C6  U      67      47.831  11.046  25.039  1.00  0.00
ATOM   2124  H6  U      67      47.823  10.162  24.419  1.00  0.00
ATOM   2125  C5  U      67      47.694  10.804  26.372  1.00  0.00
ATOM   2126  H5  U      67      47.643   9.804  26.778  1.00  0.00
ATOM   2127  C4  U      67      47.946  11.903  27.306  1.00  0.00
ATOM   2128  O4  U      67      48.105  11.883  28.481  1.00  0.00
ATOM   2129  N3  U      67      48.138  13.138  26.675  1.00  0.00
ATOM   2130  H3  U      67      48.507  13.831  27.309  1.00  0.00
ATOM   2131  C2  U      67      47.974  13.459  25.377  1.00  0.00
ATOM   2132  O2  U      67      48.029  14.659  25.054  1.00  0.00
ATOM   2133  C3' U      67      49.880  11.811  22.066  1.00  0.00
ATOM   2134  H3' U      67      50.162  11.093  22.836  1.00  0.00
ATOM   2135  C2' U      67      49.308  13.160  22.562  1.00  0.00
ATOM   2136  H2' U      67      50.035  13.440  23.324  1.00  0.00
ATOM   2137  O2' U      67      49.185  14.279  21.689  1.00  0.00
ATOM   2138 HO2' U      67      49.942  14.869  21.674  1.00  0.00
ATOM   2139  O3' U      67      50.939  11.927  21.138  1.00  0.00
ATOM   2140  P   C      68      52.471  12.089  21.629  1.00  0.00
ATOM   2141  OP1 C      68      53.389  11.755  20.559  1.00  0.00
ATOM   2142  OP2 C      68      52.551  11.364  22.921  1.00  0.00
ATOM   2143  O5' C      68      52.540  13.571  21.947  1.00  0.00
ATOM   2144  C5' C      68      52.471  14.690  20.996  1.00  0.00
ATOM   2145  H5' C      68      51.574  14.652  20.377  1.00  0.00
ATOM   2146 H5'' C      68      53.338  14.771  20.340  1.00  0.00
ATOM   2147  C4' C      68      52.536  16.072  21.690  1.00  0.00
ATOM   2148  H4' C      68      52.546  16.867  20.944  1.00  0.00
ATOM   2149  O4' C      68      51.359  16.425  22.515  1.00  0.00
ATOM   2150  C1' C      68      51.794  17.114  23.684  1.00  0.00
ATOM   2151  H1' C      68      51.413  18.132  23.768  1.00  0.00
ATOM   2152  N1  C      68      51.320  16.305  24.925  1.00  0.00
ATOM   2153  C6  C      68      51.667  15.055  25.111  1.00  0.00
ATOM   2154  H6  C      68      52.199  14.483  24.365  1.00  0.00
ATOM   2155  C5  C      68      51.322  14.446  26.264  1.00  0.00
ATOM   2156  H5  C      68      51.529  13.386  26.250  1.00  0.00
ATOM   2157  C4  C      68      50.722  15.199  27.302  1.00  0.00
ATOM   2158  N4  C      68      50.466  14.692  28.454  1.00  0.00
ATOM   2159  H41 C      68      49.948  15.286  29.085  1.00  0.00
ATOM   2160  H42 C      68      50.728  13.729  28.606  1.00  0.00
ATOM   2161  N3  C      68      50.365  16.434  27.155  1.00  0.00
ATOM   2162  C2  C      68      50.660  16.978  25.939  1.00  0.00
ATOM   2163  O2  C      68      50.350  18.157  25.876  1.00  0.00
ATOM   2164  C3' C      68      53.777  16.211  22.584  1.00  0.00
ATOM   2165  H3' C      68      53.906  15.240  23.062  1.00  0.00
ATOM   2166  C2' C      68      53.348  17.222  23.633  1.00  0.00
ATOM   2167  H2' C      68      53.637  17.008  24.662  1.00  0.00
ATOM   2168  O2' C      68      53.593  18.538  23.227  1.00  0.00
ATOM   2169 HO2' C      68      54.532  18.584  23.033  1.00  0.00
ATOM   2170  O3' C      68      54.790  16.538  21.721  1.00  0.00
ATOM   2171  P   G      69      56.314  16.830  22.203  1.00  0.00
ATOM   2172  OP1 G      69      57.114  16.739  20.939  1.00  0.00
ATOM   2173  OP2 G      69      56.640  15.872  23.257  1.00  0.00
ATOM   2174  O5' G      69      56.175  18.311  22.788  1.00  0.00
ATOM   2175  C5' G      69      56.460  19.575  22.046  1.00  0.00
ATOM   2176  H5' G      69      55.715  19.457  21.259  1.00  0.00
ATOM   2177 H5'' G      69      57.448  19.506  21.589  1.00  0.00
ATOM   2178  C4' G      69      56.320  20.902  22.875  1.00  0.00
ATOM   2179  H4' G      69      56.679  21.717  22.246  1.00  0.00
ATOM   2180  O4' G      69      55.006  21.190  23.299  1.00  0.00
ATOM   2181  C1' G      69      55.052  21.824  24.625  1.00  0.00
ATOM   2182  H1' G      69      54.611  22.819  24.675  1.00  0.00
ATOM   2183  N9  G      69      54.281  20.982  25.688  1.00  0.00
ATOM   2184  C8  G      69      54.307  19.694  25.963  1.00  0.00
ATOM   2185  H8  G      69      54.963  19.025  25.425  1.00  0.00
ATOM   2186  N7  G      69      53.334  19.277  26.751  1.00  0.00
ATOM   2187  C5  G      69      52.707  20.494  27.133  1.00  0.00
ATOM   2188  C6  G      69      51.612  20.719  27.992  1.00  0.00
ATOM   2189  O6  G      69      50.994  19.924  28.682  1.00  0.00
ATOM   2190  N1  G      69      51.134  22.028  28.038  1.00  0.00
ATOM   2191  H1  G      69      50.129  22.059  28.130  1.00  0.00
ATOM   2192  C2  G      69      51.776  23.016  27.290  1.00  0.00
ATOM   2193  N2  G      69      51.221  24.188  27.242  1.00  0.00
ATOM   2194  H21 G      69      50.417  24.471  27.784  1.00  0.00
ATOM   2195  H22 G      69      51.515  24.835  26.525  1.00  0.00
ATOM   2196  N3  G      69      52.779  22.847  26.453  1.00  0.00
ATOM   2197  C4  G      69      53.242  21.563  26.435  1.00  0.00
ATOM   2198  C3' G      69      57.224  20.744  24.109  1.00  0.00
ATOM   2199  H3' G      69      56.996  19.783  24.570  1.00  0.00
ATOM   2200  C2' G      69      56.606  21.818  24.974  1.00  0.00
ATOM   2201  H2' G      69      56.833  21.660  26.029  1.00  0.00
ATOM   2202  O2' G      69      57.058  23.130  24.520  1.00  0.00
ATOM   2203 HO2' G      69      57.984  23.012  24.296  1.00  0.00
ATOM   2204  O3' G      69      58.556  21.013  23.802  1.00  0.00
ATOM   2205  P   U      70      59.684  20.403  24.701  1.00  0.00
ATOM   2206  OP1 U      70      60.896  20.690  23.950  1.00  0.00
ATOM   2207  OP2 U      70      59.296  19.019  24.886  1.00  0.00
ATOM   2208  O5' U      70      59.710  21.137  26.108  1.00  0.00
ATOM   2209  C5' U      70      60.169  22.467  26.207  1.00  0.00
ATOM   2210  H5' U      70      59.770  23.102  25.415  1.00  0.00
ATOM   2211 H5'' U      70      61.247  22.412  26.058  1.00  0.00
ATOM   2212  C4' U      70      59.857  23.059  27.567  1.00  0.00
ATOM   2213  H4' U      70      60.403  23.989  27.726  1.00  0.00
ATOM   2214  O4' U      70      58.432  23.259  27.689  1.00  0.00
ATOM   2215  C1' U      70      58.135  23.182  29.085  1.00  0.00
ATOM   2216  H1' U      70      57.761  24.177  29.326  1.00  0.00
ATOM   2217  N1  U      70      56.994  22.251  29.396  1.00  0.00
ATOM   2218  C6  U      70      56.880  21.031  28.843  1.00  0.00
ATOM   2219  H6  U      70      57.643  20.688  28.160  1.00  0.00
ATOM   2220  C5  U      70      55.857  20.159  29.147  1.00  0.00
ATOM   2221  H5  U      70      55.797  19.131  28.820  1.00  0.00
ATOM   2222  C4  U      70      54.872  20.620  30.039  1.00  0.00
ATOM   2223  O4  U      70      53.891  19.895  30.365  1.00  0.00
ATOM   2224  N3  U      70      55.121  21.796  30.660  1.00  0.00
ATOM   2225  H3  U      70      54.472  22.065  31.385  1.00  0.00
ATOM   2226  C2  U      70      56.165  22.612  30.422  1.00  0.00
ATOM   2227  O2  U      70      56.362  23.645  31.113  1.00  0.00
ATOM   2228  C3' U      70      60.361  22.220  28.760  1.00  0.00
ATOM   2229  H3' U      70      60.164  21.166  28.565  1.00  0.00
ATOM   2230  C2' U      70      59.369  22.777  29.850  1.00  0.00
ATOM   2231  H2' U      70      59.172  21.938  30.518  1.00  0.00
ATOM   2232  O2' U      70      59.983  23.942  30.425  1.00  0.00
ATOM   2233 HO2' U      70      60.683  23.738  31.050  1.00  0.00
ATOM   2234  O3' U      70      61.735  22.536  28.881  1.00  0.00
ATOM   2235  P   U      71      62.639  21.765  29.930  1.00  0.00
ATOM   2236  OP1 U      71      64.057  22.200  29.759  1.00  0.00
ATOM   2237  OP2 U      71      62.247  20.344  29.827  1.00  0.00
ATOM   2238  O5' U      71      62.085  22.115  31.366  1.00  0.00
ATOM   2239  C5' U      71      62.809  22.915  32.290  1.00  0.00
ATOM   2240  H5' U      71      62.994  23.868  31.795  1.00  0.00
ATOM   2241 H5'' U      71      63.808  22.520  32.473  1.00  0.00
ATOM   2242  C4' U      71      62.058  23.340  33.549  1.00  0.00
ATOM   2243  H4' U      71      62.495  24.169  34.105  1.00  0.00
ATOM   2244  O4' U      71      60.677  23.688  33.269  1.00  0.00
ATOM   2245  C1' U      71      59.891  23.435  34.408  1.00  0.00
ATOM   2246  H1' U      71      59.588  24.386  34.846  1.00  0.00
ATOM   2247  N1  U      71      58.647  22.616  34.084  1.00  0.00
ATOM   2248  C6  U      71      58.749  21.432  33.298  1.00  0.00
ATOM   2249  H6  U      71      59.738  21.142  32.975  1.00  0.00
ATOM   2250  C5  U      71      57.655  20.734  33.017  1.00  0.00
ATOM   2251  H5  U      71      57.647  19.854  32.390  1.00  0.00
ATOM   2252  C4  U      71      56.379  21.129  33.501  1.00  0.00
ATOM   2253  O4  U      71      55.289  20.515  33.241  1.00  0.00
ATOM   2254  N3  U      71      56.297  22.211  34.246  1.00  0.00
ATOM   2255  H3  U      71      55.443  22.649  34.560  1.00  0.00
ATOM   2256  C2  U      71      57.415  22.956  34.613  1.00  0.00
ATOM   2257  O2  U      71      57.170  23.957  35.264  1.00  0.00
ATOM   2258  C3' U      71      61.997  22.238  34.596  1.00  0.00
ATOM   2259  H3' U      71      61.796  21.296  34.086  1.00  0.00
ATOM   2260  C2' U      71      60.754  22.692  35.397  1.00  0.00
ATOM   2261  H2' U      71      60.174  21.878  35.831  1.00  0.00
ATOM   2262  O2' U      71      61.008  23.635  36.423  1.00  0.00
ATOM   2263 HO2' U      71      61.547  23.234  37.108  1.00  0.00
ATOM   2264  O3' U      71      63.219  22.152  35.281  1.00  0.00
ATOM   2265  P   U      72      63.474  21.046  36.382  1.00  0.00
ATOM   2266  OP1 U      72      64.888  20.733  36.575  1.00  0.00
ATOM   2267  OP2 U      72      62.634  19.938  35.978  1.00  0.00
ATOM   2268  O5' U      72      62.917  21.723  37.717  1.00  0.00
ATOM   2269  C5' U      72      63.710  22.634  38.436  1.00  0.00
ATOM   2270  H5' U      72      63.945  23.535  37.869  1.00  0.00
ATOM   2271 H5'' U      72      64.553  22.103  38.877  1.00  0.00
ATOM   2272  C4' U      72      62.854  23.147  39.647  1.00  0.00
ATOM   2273  H4' U      72      63.387  23.882  40.251  1.00  0.00
ATOM   2274  O4' U      72      61.604  23.740  39.189  1.00  0.00
ATOM   2275  C1' U      72      60.566  23.090  39.942  1.00  0.00
ATOM   2276  H1' U      72      60.627  23.511  40.946  1.00  0.00
ATOM   2277  N1  U      72      59.182  23.124  39.214  1.00  0.00
ATOM   2278  C6  U      72      58.797  22.197  38.233  1.00  0.00
ATOM   2279  H6  U      72      59.500  21.449  37.896  1.00  0.00
ATOM   2280  C5  U      72      57.552  22.107  37.722  1.00  0.00
ATOM   2281  H5  U      72      57.306  21.328  37.015  1.00  0.00
ATOM   2282  C4  U      72      56.501  23.004  38.099  1.00  0.00
ATOM   2283  O4  U      72      55.330  23.044  37.781  1.00  0.00
ATOM   2284  N3  U      72      56.922  23.947  38.985  1.00  0.00
ATOM   2285  H3  U      72      56.206  24.586  39.299  1.00  0.00
ATOM   2286  C2  U      72      58.194  24.021  39.582  1.00  0.00
ATOM   2287  O2  U      72      58.333  24.785  40.469  1.00  0.00
ATOM   2288  C3' U      72      62.520  21.995  40.506  1.00  0.00
ATOM   2289  H3' U      72      63.144  21.113  40.362  1.00  0.00
ATOM   2290  C2' U      72      61.043  21.635  40.147  1.00  0.00
ATOM   2291  H2' U      72      61.080  20.941  39.307  1.00  0.00
ATOM   2292  O2' U      72      60.407  20.967  41.206  1.00  0.00
ATOM   2293 HO2' U      72      60.224  21.613  41.892  1.00  0.00
ATOM   2294  O3' U      72      62.569  22.519  41.868  1.00  0.00
ATOM   2295  P   U      73      63.939  22.569  42.768  1.00  0.00
ATOM   2296  OP1 U      73      64.518  21.230  42.567  1.00  0.00
ATOM   2297  OP2 U      73      63.511  22.925  44.111  1.00  0.00
ATOM   2298  O5' U      73      64.919  23.621  42.199  1.00  0.00
ATOM   2299  C5' U      73      66.054  23.326  41.346  1.00  0.00
ATOM   2300  H5' U      73      65.819  22.501  40.674  1.00  0.00
ATOM   2301 H5'' U      73      66.896  22.981  41.945  1.00  0.00
ATOM   2302  C4' U      73      66.571  24.482  40.518  1.00  0.00
ATOM   2303  H4' U      73      67.515  24.183  40.062  1.00  0.00
ATOM   2304  O4' U      73      65.737  24.754  39.375  1.00  0.00
ATOM   2305  C1' U      73      65.678  26.179  39.292  1.00  0.00
ATOM   2306  H1' U      73      66.033  26.554  38.332  1.00  0.00
ATOM   2307  N1  U      73      64.228  26.530  39.326  1.00  0.00
ATOM   2308  C6  U      73      63.542  26.615  40.523  1.00  0.00
ATOM   2309  H6  U      73      64.067  26.505  41.461  1.00  0.00
ATOM   2310  C5  U      73      62.201  26.802  40.479  1.00  0.00
ATOM   2311  H5  U      73      61.658  26.857  41.410  1.00  0.00
ATOM   2312  C4  U      73      61.453  26.984  39.285  1.00  0.00
ATOM   2313  O4  U      73      60.277  27.272  39.214  1.00  0.00
ATOM   2314  N3  U      73      62.229  26.781  38.162  1.00  0.00
ATOM   2315  H3  U      73      61.895  26.878  37.213  1.00  0.00
ATOM   2316  C2  U      73      63.572  26.577  38.084  1.00  0.00
ATOM   2317  O2  U      73      64.072  26.374  36.967  1.00  0.00
ATOM   2318  C3' U      73      66.775  25.739  41.351  1.00  0.00
ATOM   2319  H3' U      73      66.140  25.737  42.237  1.00  0.00
ATOM   2320  C2' U      73      66.458  26.913  40.407  1.00  0.00
ATOM   2321  H2' U      73      65.924  27.713  40.920  1.00  0.00
ATOM   2322  O2' U      73      67.698  27.204  39.753  1.00  0.00
ATOM   2323 HO2' U      73      68.055  27.992  40.171  1.00  0.00
ATOM   2324  O3' U      73      68.085  25.798  41.934  1.00  0.00
ATOM   2325  P   U      74      68.361  26.761  43.228  1.00  0.00
ATOM   2326  OP1 U      74      69.809  26.521  43.533  1.00  0.00
ATOM   2327  OP2 U      74      67.417  26.533  44.314  1.00  0.00
ATOM   2328  O5' U      74      68.301  28.283  42.791  1.00  0.00
ATOM   2329  C5' U      74      69.261  28.807  41.862  1.00  0.00
ATOM   2330  H5' U      74      69.414  28.059  41.084  1.00  0.00
ATOM   2331 H5'' U      74      70.206  28.861  42.403  1.00  0.00
ATOM   2332  C4' U      74      68.963  30.226  41.256  1.00  0.00
ATOM   2333  H4' U      74      69.911  30.702  41.006  1.00  0.00
ATOM   2334  O4' U      74      67.969  30.060  40.292  1.00  0.00
ATOM   2335  C1' U      74      67.269  31.255  40.201  1.00  0.00
ATOM   2336  H1' U      74      67.549  31.765  39.279  1.00  0.00
ATOM   2337  N1  U      74      65.827  30.943  40.168  1.00  0.00
ATOM   2338  C6  U      74      65.029  30.932  41.305  1.00  0.00
ATOM   2339  H6  U      74      65.462  31.139  42.273  1.00  0.00
ATOM   2340  C5  U      74      63.702  30.595  41.274  1.00  0.00
ATOM   2341  H5  U      74      63.116  30.542  42.180  1.00  0.00
ATOM   2342  C4  U      74      63.057  30.306  39.938  1.00  0.00
ATOM   2343  O4  U      74      61.866  30.001  39.877  1.00  0.00
ATOM   2344  N3  U      74      63.921  30.345  38.852  1.00  0.00
ATOM   2345  H3  U      74      63.628  29.899  37.995  1.00  0.00
ATOM   2346  C2  U      74      65.264  30.582  38.912  1.00  0.00
ATOM   2347  O2  U      74      65.889  30.436  37.907  1.00  0.00
ATOM   2348  C3' U      74      68.360  31.263  42.296  1.00  0.00
ATOM   2349  H3' U      74      67.598  30.799  42.922  1.00  0.00
ATOM   2350  C2' U      74      67.721  32.186  41.300  1.00  0.00
ATOM   2351  H2' U      74      66.953  32.793  41.780  1.00  0.00
ATOM   2352  O2' U      74      68.839  32.929  40.776  1.00  0.00
ATOM   2353 HO2' U      74      69.268  33.397  41.496  1.00  0.00
ATOM   2354  O3' U      74      69.434  31.869  43.093  1.00  0.00
ATOM   2355  P   A      75      69.049  32.978  44.245  1.00  0.00
ATOM   2356  OP1 A      75      69.967  32.792  45.312  1.00  0.00
ATOM   2357  OP2 A      75      67.600  32.904  44.561  1.00  0.00
ATOM   2358  O5' A      75      69.271  34.346  43.416  1.00  0.00
ATOM   2359  C5' A      75      70.583  34.642  43.023  1.00  0.00
ATOM   2360  H5' A      75      70.982  33.792  42.470  1.00  0.00
ATOM   2361 H5'' A      75      71.192  34.732  43.922  1.00  0.00
ATOM   2362  C4' A      75      70.658  35.932  42.184  1.00  0.00
ATOM   2363  H4' A      75      71.693  36.093  41.884  1.00  0.00
ATOM   2364  O4' A      75      69.958  35.783  41.049  1.00  0.00
ATOM   2365  C1' A      75      69.181  36.866  40.885  1.00  0.00
ATOM   2366  H1' A      75      69.441  37.173  39.872  1.00  0.00
ATOM   2367  N9  A      75      67.766  36.399  41.001  1.00  0.00
ATOM   2368  C8  A      75      66.928  36.351  42.133  1.00  0.00
ATOM   2369  H8  A      75      67.148  37.024  42.949  1.00  0.00
ATOM   2370  N7  A      75      65.840  35.652  41.979  1.00  0.00
ATOM   2371  C5  A      75      65.980  35.167  40.685  1.00  0.00
ATOM   2372  C6  A      75      65.123  34.377  39.796  1.00  0.00
ATOM   2373  N6  A      75      63.943  33.844  40.153  1.00  0.00
ATOM   2374  H61 A      75      63.344  33.463  39.434  1.00  0.00
ATOM   2375  H62 A      75      63.602  33.793  41.102  1.00  0.00
ATOM   2376  N1  A      75      65.542  34.058  38.563  1.00  0.00
ATOM   2377  C2  A      75      66.757  34.516  38.145  1.00  0.00
ATOM   2378  H2  A      75      67.219  34.070  37.276  1.00  0.00
ATOM   2379  N3  A      75      67.621  35.253  38.817  1.00  0.00
ATOM   2380  C4  A      75      67.141  35.599  40.048  1.00  0.00
ATOM   2381  C3' A      75      70.179  37.185  42.948  1.00  0.00
ATOM   2382  H3' A      75      69.469  36.857  43.706  1.00  0.00
ATOM   2383  C2' A      75      69.455  37.962  41.830  1.00  0.00
ATOM   2384  H2' A      75      68.582  38.499  42.201  1.00  0.00
ATOM   2385  O2' A      75      70.297  38.870  41.061  1.00  0.00
ATOM   2386 HO2' A      75      70.658  39.557  41.626  1.00  0.00
ATOM   2387  O3' A      75      71.250  37.915  43.676  1.00  0.00
ATOM   2388  P   G      76      70.860  38.963  44.757  1.00  0.00
ATOM   2389  OP1 G      76      72.061  38.996  45.599  1.00  0.00
ATOM   2390  OP2 G      76      69.549  38.586  45.348  1.00  0.00
ATOM   2391  O5' G      76      70.720  40.228  43.848  1.00  0.00
ATOM   2392  C5' G      76      71.700  41.257  43.965  1.00  0.00
ATOM   2393  H5' G      76      72.203  41.194  44.930  1.00  0.00
ATOM   2394 H5'' G      76      71.358  42.260  43.712  1.00  0.00
ATOM   2395  C4' G      76      72.899  40.906  43.028  1.00  0.00
ATOM   2396  H4' G      76      73.313  39.920  43.238  1.00  0.00
ATOM   2397  O4' G      76      72.503  40.746  41.699  1.00  0.00
ATOM   2398  C1' G      76      73.454  41.347  40.847  1.00  0.00
ATOM   2399  H1' G      76      73.690  40.715  39.990  1.00  0.00
ATOM   2400  N9  G      76      72.972  42.615  40.237  1.00  0.00
ATOM   2401  C8  G      76      71.943  43.396  40.561  1.00  0.00
ATOM   2402  H8  G      76      71.232  43.132  41.330  1.00  0.00
ATOM   2403  N7  G      76      71.763  44.363  39.711  1.00  0.00
ATOM   2404  C5  G      76      72.741  44.230  38.757  1.00  0.00
ATOM   2405  C6  G      76      73.106  45.041  37.658  1.00  0.00
ATOM   2406  O6  G      76      72.623  46.119  37.309  1.00  0.00
ATOM   2407  N1  G      76      74.064  44.441  36.863  1.00  0.00
ATOM   2408  H1  G      76      74.369  44.945  36.043  1.00  0.00
ATOM   2409  C2  G      76      74.747  43.264  37.182  1.00  0.00
ATOM   2410  N2  G      76      75.553  42.785  36.270  1.00  0.00
ATOM   2411  H21 G      76      75.635  43.319  35.416  1.00  0.00
ATOM   2412  H22 G      76      76.003  41.905  36.476  1.00  0.00
ATOM   2413  N3  G      76      74.533  42.560  38.319  1.00  0.00
ATOM   2414  C4  G      76      73.520  43.105  39.100  1.00  0.00
ATOM   2415  C3' G      76      74.038  41.920  43.108  1.00  0.00
ATOM   2416  H3' G      76      73.598  42.914  43.025  1.00  0.00
ATOM   2417  C2' G      76      74.674  41.633  41.711  1.00  0.00
ATOM   2418  H2' G      76      75.294  42.497  41.471  1.00  0.00
ATOM   2419  O2' G      76      75.382  40.370  41.750  1.00  0.00
ATOM   2420 HO2' G      76      76.186  40.523  42.251  1.00  0.00
ATOM   2421  O3' G      76      74.958  41.785  44.176  1.00  0.00
ATOM   2422  P   G      77      75.915  42.926  44.662  1.00  0.00
ATOM   2423  OP1 G      77      76.764  42.393  45.735  1.00  0.00
ATOM   2424  OP2 G      77      75.081  44.130  44.932  1.00  0.00
ATOM   2425  O5' G      77      76.791  43.317  43.383  1.00  0.00
ATOM   2426  C5' G      77      77.766  42.385  42.887  1.00  0.00
ATOM   2427  H5' G      77      77.288  41.451  42.594  1.00  0.00
ATOM   2428 H5'' G      77      78.485  42.115  43.661  1.00  0.00
ATOM   2429  C4' G      77      78.484  42.823  41.587  1.00  0.00
ATOM   2430  H4' G      77      79.412  42.259  41.487  1.00  0.00
ATOM   2431  O4' G      77      77.669  42.794  40.438  1.00  0.00
ATOM   2432  C1' G      77      78.082  43.871  39.625  1.00  0.00
ATOM   2433  H1' G      77      78.232  43.589  38.583  1.00  0.00
ATOM   2434  N9  G      77      77.061  44.983  39.535  1.00  0.00
ATOM   2435  C8  G      77      76.026  45.283  40.379  1.00  0.00
ATOM   2436  H8  G      77      75.785  44.708  41.261  1.00  0.00
ATOM   2437  N7  G      77      75.372  46.381  40.081  1.00  0.00
ATOM   2438  C5  G      77      75.872  46.709  38.834  1.00  0.00
ATOM   2439  C6  G      77      75.506  47.741  37.967  1.00  0.00
ATOM   2440  O6  G      77      74.536  48.499  37.938  1.00  0.00
ATOM   2441  N1  G      77      76.430  47.836  36.903  1.00  0.00
ATOM   2442  H1  G      77      76.339  48.679  36.354  1.00  0.00
ATOM   2443  C2  G      77      77.446  47.015  36.653  1.00  0.00
ATOM   2444  N2  G      77      78.365  47.462  35.796  1.00  0.00
ATOM   2445  H21 G      77      79.211  46.983  35.523  1.00  0.00
ATOM   2446  H22 G      77      78.160  48.316  35.298  1.00  0.00
ATOM   2447  N3  G      77      77.788  46.008  37.490  1.00  0.00
ATOM   2448  C4  G      77      76.955  45.922  38.539  1.00  0.00
ATOM   2449  C3' G      77      79.122  44.251  41.629  1.00  0.00
ATOM   2450  H3' G      77      78.457  44.956  42.127  1.00  0.00
ATOM   2451  C2' G      77      79.378  44.502  40.144  1.00  0.00
ATOM   2452  H2' G      77      79.444  45.565  39.914  1.00  0.00
ATOM   2453  O2' G      77      80.544  43.840  39.804  1.00  0.00
ATOM   2454 HO2' G      77      81.273  43.880  40.428  1.00  0.00
ATOM   2455  O3' G      77      80.425  44.319  42.345  1.00  0.00
ATOM   2456  P   G      78      80.780  45.796  42.936  1.00  0.00
ATOM   2457  OP1 G      78      81.890  45.655  43.827  1.00  0.00
ATOM   2458  OP2 G      78      79.612  46.312  43.536  1.00  0.00
ATOM   2459  O5' G      78      81.182  46.668  41.638  1.00  0.00
ATOM   2460  C5' G      78      82.380  46.548  40.965  1.00  0.00
ATOM   2461  H5' G      78      82.607  45.490  40.835  1.00  0.00
ATOM   2462 H5'' G      78      83.221  46.983  41.506  1.00  0.00
ATOM   2463  C4' G      78      82.406  47.203  39.570  1.00  0.00
ATOM   2464  H4' G      78      83.172  46.749  38.942  1.00  0.00
ATOM   2465  O4' G      78      81.201  46.963  38.805  1.00  0.00
ATOM   2466  C1' G      78      80.759  48.158  38.217  1.00  0.00
ATOM   2467  H1' G      78      80.507  47.853  37.202  1.00  0.00
ATOM   2468  N9  G      78      79.585  48.869  38.813  1.00  0.00
ATOM   2469  C8  G      78      78.777  48.461  39.838  1.00  0.00
ATOM   2470  H8  G      78      79.127  47.658  40.469  1.00  0.00
ATOM   2471  N7  G      78      77.662  49.104  39.938  1.00  0.00
ATOM   2472  C5  G      78      77.807  50.153  38.955  1.00  0.00
ATOM   2473  C6  G      78      76.936  51.246  38.515  1.00  0.00
ATOM   2474  O6  G      78      75.861  51.589  38.952  1.00  0.00
ATOM   2475  N1  G      78      77.460  52.026  37.508  1.00  0.00
ATOM   2476  H1  G      78      77.020  52.868  37.164  1.00  0.00
ATOM   2477  C2  G      78      78.585  51.652  36.879  1.00  0.00
ATOM   2478  N2  G      78      79.087  52.497  36.035  1.00  0.00
ATOM   2479  H21 G      78      79.941  52.131  35.637  1.00  0.00
ATOM   2480  H22 G      78      78.517  53.287  35.768  1.00  0.00
ATOM   2481  N3  G      78      79.353  50.567  37.157  1.00  0.00
ATOM   2482  C4  G      78      78.873  49.863  38.184  1.00  0.00
ATOM   2483  C3' G      78      82.526  48.680  39.615  1.00  0.00
ATOM   2484  H3' G      78      81.964  49.046  40.475  1.00  0.00
ATOM   2485  C2' G      78      81.955  49.081  38.224  1.00  0.00
ATOM   2486  H2' G      78      81.656  50.129  38.250  1.00  0.00
ATOM   2487  O2' G      78      82.820  48.899  37.053  1.00  0.00
ATOM   2488 HO2' G      78      82.361  49.135  36.244  1.00  0.00
ATOM   2489  O3' G      78      83.887  49.030  39.672  1.00  0.00
ATOM   2490  P   C      79      84.292  50.388  40.277  1.00  0.00
ATOM   2491  OP1 C      79      85.740  50.302  40.239  1.00  0.00
ATOM   2492  OP2 C      79      83.652  50.581  41.608  1.00  0.00
ATOM   2493  O5' C      79      83.731  51.542  39.182  1.00  0.00
ATOM   2494  C5' C      79      84.402  51.682  37.943  1.00  0.00
ATOM   2495  H5' C      79      84.257  50.807  37.309  1.00  0.00
ATOM   2496 H5'' C      79      85.452  51.881  38.157  1.00  0.00
ATOM   2497  C4' C      79      83.909  52.903  37.136  1.00  0.00
ATOM   2498  H4' C      79      84.531  52.946  36.242  1.00  0.00
ATOM   2499  O4' C      79      82.574  52.878  36.702  1.00  0.00
ATOM   2500  C1' C      79      81.991  54.126  36.902  1.00  0.00
ATOM   2501  H1' C      79      81.607  54.463  35.938  1.00  0.00
ATOM   2502  N1  C      79      80.865  54.172  37.954  1.00  0.00
ATOM   2503  C6  C      79      80.768  53.200  38.935  1.00  0.00
ATOM   2504  H6  C      79      81.467  52.381  39.022  1.00  0.00
ATOM   2505  C5  C      79      79.633  53.164  39.711  1.00  0.00
ATOM   2506  H5  C      79      79.515  52.442  40.505  1.00  0.00
ATOM   2507  C4  C      79      78.727  54.209  39.565  1.00  0.00
ATOM   2508  N4  C      79      77.787  54.432  40.423  1.00  0.00
ATOM   2509  H41 C      79      77.606  53.705  41.101  1.00  0.00
ATOM   2510  H42 C      79      77.299  55.313  40.355  1.00  0.00
ATOM   2511  N3  C      79      78.897  55.185  38.714  1.00  0.00
ATOM   2512  C2  C      79      79.967  55.235  37.869  1.00  0.00
ATOM   2513  O2  C      79      80.194  56.219  37.137  1.00  0.00
ATOM   2514  C3' C      79      84.087  54.177  37.917  1.00  0.00
ATOM   2515  H3' C      79      83.645  53.909  38.876  1.00  0.00
ATOM   2516  C2' C      79      83.103  55.130  37.255  1.00  0.00
ATOM   2517  H2' C      79      82.742  55.877  37.962  1.00  0.00
ATOM   2518  O2' C      79      83.541  55.637  36.030  1.00  0.00
ATOM   2519 HO2' C      79      82.852  56.127  35.575  1.00  0.00
ATOM   2520  O3' C      79      85.453  54.542  38.133  1.00  0.00
ATOM   2521  P   A      80      85.820  55.466  39.403  1.00  0.00
ATOM   2522  OP1 A      80      87.261  55.866  39.392  1.00  0.00
ATOM   2523  OP2 A      80      85.366  54.799  40.658  1.00  0.00
ATOM   2524  O5' A      80      84.985  56.817  39.267  1.00  0.00
ATOM   2525  C5' A      80      85.321  57.776  38.366  1.00  0.00
ATOM   2526  H5' A      80      84.949  57.404  37.412  1.00  0.00
ATOM   2527 H5'' A      80      86.350  58.107  38.226  1.00  0.00
ATOM   2528  C4' A      80      84.508  59.065  38.513  1.00  0.00
ATOM   2529  H4' A      80      85.014  59.888  38.010  1.00  0.00
ATOM   2530  O4' A      80      83.192  58.927  38.039  1.00  0.00
ATOM   2531  C1' A      80      82.255  59.529  38.868  1.00  0.00
ATOM   2532  H1' A      80      81.657  60.164  38.214  1.00  0.00
ATOM   2533  N9  A      80      81.338  58.628  39.541  1.00  0.00
ATOM   2534  C8  A      80      81.680  57.513  40.237  1.00  0.00
ATOM   2535  H8  A      80      82.635  57.010  40.275  1.00  0.00
ATOM   2536  N7  A      80      80.658  56.927  40.756  1.00  0.00
ATOM   2537  C5  A      80      79.591  57.884  40.591  1.00  0.00
ATOM   2538  C6  A      80      78.232  58.071  40.982  1.00  0.00
ATOM   2539  N6  A      80      77.566  57.240  41.727  1.00  0.00
ATOM   2540  H61 A      80      77.914  56.304  41.876  1.00  0.00
ATOM   2541  H62 A      80      76.597  57.480  41.882  1.00  0.00
ATOM   2542  N1  A      80      77.504  59.162  40.718  1.00  0.00
ATOM   2543  C2  A      80      78.125  60.076  39.949  1.00  0.00
ATOM   2544  H2  A      80      77.406  60.792  39.579  1.00  0.00
ATOM   2545  N3  A      80      79.359  60.012  39.440  1.00  0.00
ATOM   2546  C4  A      80      80.033  58.891  39.813  1.00  0.00
ATOM   2547  C3' A      80      84.491  59.624  39.971  1.00  0.00
ATOM   2548  H3' A      80      84.383  58.771  40.641  1.00  0.00
ATOM   2549  C2' A      80      83.129  60.382  39.760  1.00  0.00
ATOM   2550  H2' A      80      82.700  60.517  40.753  1.00  0.00
ATOM   2551  O2' A      80      83.244  61.658  38.996  1.00  0.00
ATOM   2552 HO2' A      80      82.953  62.396  39.537  1.00  0.00
ATOM   2553  O3' A      80      85.627  60.457  40.275  1.00  0.00
ATOM   2554  P   U      81      86.005  60.760  41.796  1.00  0.00
ATOM   2555  OP1 U      81      87.051  61.830  41.791  1.00  0.00
ATOM   2556  OP2 U      81      86.259  59.497  42.582  1.00  0.00
ATOM   2557  O5' U      81      84.651  61.457  42.383  1.00  0.00
ATOM   2558  C5' U      81      84.341  62.790  42.003  1.00  0.00
ATOM   2559  H5' U      81      84.338  62.831  40.914  1.00  0.00
ATOM   2560 H5'' U      81      85.179  63.406  42.328  1.00  0.00
ATOM   2561  C4' U      81      83.051  63.197  42.667  1.00  0.00
ATOM   2562  H4' U      81      82.885  64.260  42.491  1.00  0.00
ATOM   2563  O4' U      81      81.952  62.530  42.115  1.00  0.00
ATOM   2564  C1' U      81      80.920  62.425  43.092  1.00  0.00
ATOM   2565  H1' U      81      80.084  63.029  42.740  1.00  0.00
ATOM   2566  N1  U      81      80.385  61.026  43.239  1.00  0.00
ATOM   2567  C6  U      81      81.203  59.937  43.374  1.00  0.00
ATOM   2568  H6  U      81      82.253  60.079  43.164  1.00  0.00
ATOM   2569  C5  U      81      80.699  58.752  43.829  1.00  0.00
ATOM   2570  H5  U      81      81.325  57.902  44.059  1.00  0.00
ATOM   2571  C4  U      81      79.291  58.613  44.101  1.00  0.00
ATOM   2572  O4  U      81      78.756  57.603  44.594  1.00  0.00
ATOM   2573  N3  U      81      78.487  59.661  43.745  1.00  0.00
ATOM   2574  H3  U      81      77.528  59.573  44.051  1.00  0.00
ATOM   2575  C2  U      81      78.988  60.857  43.312  1.00  0.00
ATOM   2576  O2  U      81      78.195  61.799  43.203  1.00  0.00
ATOM   2577  C3' U      81      83.007  62.931  44.188  1.00  0.00
ATOM   2578  H3' U      81      83.314  61.946  44.537  1.00  0.00
ATOM   2579  C2' U      81      81.481  63.047  44.388  1.00  0.00
ATOM   2580  H2' U      81      81.162  62.408  45.212  1.00  0.00
ATOM   2581  O2' U      81      81.025  64.410  44.540  1.00  0.00
ATOM   2582 HO2' U      81      81.007  64.425  45.499  1.00  0.00
ATOM   2583  O3' U      81      83.758  63.947  44.845  1.00  0.00
ATOM   2584  P   U      82      84.168  63.787  46.321  1.00  0.00
ATOM   2585  OP1 U      82      85.132  64.817  46.667  1.00  0.00
ATOM   2586  OP2 U      82      84.513  62.400  46.656  1.00  0.00
ATOM   2587  O5' U      82      82.841  64.106  47.127  1.00  0.00
ATOM   2588  C5' U      82      82.369  65.355  47.303  1.00  0.00
ATOM   2589  H5' U      82      82.445  65.970  46.406  1.00  0.00
ATOM   2590 H5'' U      82      82.952  65.920  48.031  1.00  0.00
ATOM   2591  C4' U      82      80.948  65.259  47.803  1.00  0.00
ATOM   2592  H4' U      82      80.355  66.169  47.711  1.00  0.00
ATOM   2593  O4' U      82      80.198  64.276  47.053  1.00  0.00
ATOM   2594  C1' U      82      79.293  63.653  47.965  1.00  0.00
ATOM   2595  H1' U      82      78.280  64.011  47.782  1.00  0.00
ATOM   2596  N1  U      82      79.449  62.136  47.883  1.00  0.00
ATOM   2597  C6  U      82      80.722  61.540  48.065  1.00  0.00
ATOM   2598  H6  U      82      81.634  62.092  48.232  1.00  0.00
ATOM   2599  C5  U      82      80.833  60.179  48.100  1.00  0.00
ATOM   2600  H5  U      82      81.777  59.699  48.311  1.00  0.00
ATOM   2601  C4  U      82      79.757  59.314  47.932  1.00  0.00
ATOM   2602  O4  U      82      79.734  58.107  48.063  1.00  0.00
ATOM   2603  N3  U      82      78.600  60.001  47.486  1.00  0.00
ATOM   2604  H3  U      82      77.758  59.445  47.456  1.00  0.00
ATOM   2605  C2  U      82      78.364  61.351  47.473  1.00  0.00
ATOM   2606  O2  U      82      77.257  61.806  47.188  1.00  0.00
ATOM   2607  C3' U      82      81.010  64.661  49.248  1.00  0.00
ATOM   2608  H3' U      82      81.795  63.905  49.219  1.00  0.00
ATOM   2609  C2' U      82      79.604  64.118  49.390  1.00  0.00
ATOM   2610  H2' U      82      79.456  63.299  50.093  1.00  0.00
ATOM   2611  O2' U      82      78.720  65.212  49.681  1.00  0.00
ATOM   2612 HO2' U      82      79.254  65.890  50.101  1.00  0.00
ATOM   2613  O3' U      82      81.323  65.681  50.212  1.00  0.00
ATOM   2614  P   U      83      82.134  65.216  51.563  1.00  0.00
ATOM   2615  OP1 U      83      82.540  66.488  52.309  1.00  0.00
ATOM   2616  OP2 U      83      83.172  64.281  51.199  1.00  0.00
ATOM   2617  O5' U      83      81.093  64.398  52.479  1.00  0.00
ATOM   2618  C5' U      83      80.210  65.137  53.303  1.00  0.00
ATOM   2619  H5' U      83      80.120  66.158  52.932  1.00  0.00
ATOM   2620 H5'' U      83      80.618  65.380  54.284  1.00  0.00
ATOM   2621  C4' U      83      78.860  64.452  53.646  1.00  0.00
ATOM   2622  H4' U      83      78.278  65.202  54.182  1.00  0.00
ATOM   2623  O4' U      83      78.087  63.938  52.543  1.00  0.00
ATOM   2624  C1' U      83      77.387  62.694  52.975  1.00  0.00
ATOM   2625  H1' U      83      76.307  62.720  52.832  1.00  0.00
ATOM   2626  N1  U      83      77.948  61.512  52.254  1.00  0.00
ATOM   2627  C6  U      83      79.236  61.425  51.784  1.00  0.00
ATOM   2628  H6  U      83      79.834  62.325  51.780  1.00  0.00
ATOM   2629  C5  U      83      79.676  60.301  51.247  1.00  0.00
ATOM   2630  H5  U      83      80.687  60.187  50.883  1.00  0.00
ATOM   2631  C4  U      83      78.811  59.157  51.132  1.00  0.00
ATOM   2632  O4  U      83      78.996  58.004  50.775  1.00  0.00
ATOM   2633  N3  U      83      77.592  59.315  51.689  1.00  0.00
ATOM   2634  H3  U      83      77.169  58.447  51.984  1.00  0.00
ATOM   2635  C2  U      83      77.038  60.498  52.179  1.00  0.00
ATOM   2636  O2  U      83      75.894  60.545  52.587  1.00  0.00
ATOM   2637  C3' U      83      79.165  63.218  54.495  1.00  0.00
ATOM   2638  H3' U      83      79.974  62.703  53.977  1.00  0.00
ATOM   2639  C2' U      83      77.755  62.565  54.469  1.00  0.00
ATOM   2640  H2' U      83      77.735  61.525  54.796  1.00  0.00
ATOM   2641  O2' U      83      76.793  63.365  55.117  1.00  0.00
ATOM   2642 HO2' U      83      75.989  62.885  55.330  1.00  0.00
ATOM   2643  O3' U      83      79.582  63.645  55.737  1.00  0.00
ATOM   2644  P   G      84      80.337  62.657  56.812  1.00  0.00
ATOM   2645  OP1 G      84      80.491  63.420  58.101  1.00  0.00
ATOM   2646  OP2 G      84      81.478  61.979  56.150  1.00  0.00
ATOM   2647  O5' G      84      79.308  61.445  57.138  1.00  0.00
ATOM   2648  C5' G      84      78.077  61.639  57.893  1.00  0.00
ATOM   2649  H5' G      84      77.541  62.494  57.482  1.00  0.00
ATOM   2650 H5'' G      84      78.401  61.786  58.923  1.00  0.00
ATOM   2651  C4' G      84      77.120  60.467  57.875  1.00  0.00
ATOM   2652  H4' G      84      76.277  60.913  58.403  1.00  0.00
ATOM   2653  O4' G      84      76.758  59.982  56.589  1.00  0.00
ATOM   2654  C1' G      84      76.866  58.571  56.566  1.00  0.00
ATOM   2655  H1' G      84      75.944  58.186  56.132  1.00  0.00
ATOM   2656  N9  G      84      78.041  58.129  55.799  1.00  0.00
ATOM   2657  C8  G      84      78.883  58.977  55.118  1.00  0.00
ATOM   2658  H8  G      84      79.029  60.031  55.305  1.00  0.00
ATOM   2659  N7  G      84      79.735  58.392  54.241  1.00  0.00
ATOM   2660  C5  G      84      79.376  57.046  54.309  1.00  0.00
ATOM   2661  C6  G      84      80.005  55.931  53.799  1.00  0.00
ATOM   2662  O6  G      84      81.005  55.765  53.102  1.00  0.00
ATOM   2663  N1  G      84      79.472  54.729  54.190  1.00  0.00
ATOM   2664  H1  G      84      79.788  53.901  53.705  1.00  0.00
ATOM   2665  C2  G      84      78.281  54.620  54.921  1.00  0.00
ATOM   2666  N2  G      84      77.829  53.460  55.170  1.00  0.00
ATOM   2667  H21 G      84      76.967  53.471  55.696  1.00  0.00
ATOM   2668  H22 G      84      78.358  52.605  55.077  1.00  0.00
ATOM   2669  N3  G      84      77.652  55.672  55.482  1.00  0.00
ATOM   2670  C4  G      84      78.365  56.860  55.262  1.00  0.00
ATOM   2671  C3' G      84      77.635  59.200  58.677  1.00  0.00
ATOM   2672  H3' G      84      78.716  59.160  58.539  1.00  0.00
ATOM   2673  C2' G      84      76.865  58.048  57.963  1.00  0.00
ATOM   2674  H2' G      84      77.329  57.064  57.905  1.00  0.00
ATOM   2675  O2' G      84      75.461  58.025  58.316  1.00  0.00
ATOM   2676 HO2' G      84      75.322  58.907  58.668  1.00  0.00
ATOM   2677  O3' G      84      77.232  59.333  60.055  1.00  0.00
ATOM   2678  P   A      85      78.020  58.486  61.227  1.00  0.00
ATOM   2679  OP1 A      85      77.247  58.662  62.470  1.00  0.00
ATOM   2680  OP2 A      85      79.421  58.861  61.156  1.00  0.00
ATOM   2681  O5' A      85      77.994  56.913  60.759  1.00  0.00
ATOM   2682  C5' A      85      76.866  56.106  60.910  1.00  0.00
ATOM   2683  H5' A      85      75.965  56.526  60.464  1.00  0.00
ATOM   2684 H5'' A      85      76.702  55.910  61.969  1.00  0.00
ATOM   2685  C4' A      85      77.139  54.748  60.334  1.00  0.00
ATOM   2686  H4' A      85      76.219  54.189  60.505  1.00  0.00
ATOM   2687  O4' A      85      77.435  54.788  58.926  1.00  0.00
ATOM   2688  C1' A      85      78.410  53.802  58.618  1.00  0.00
ATOM   2689  H1' A      85      78.107  53.266  57.718  1.00  0.00
ATOM   2690  N9  A      85      79.662  54.436  58.188  1.00  0.00
ATOM   2691  C8  A      85      79.956  55.740  58.327  1.00  0.00
ATOM   2692  H8  A      85      79.504  56.380  59.070  1.00  0.00
ATOM   2693  N7  A      85      80.981  56.121  57.601  1.00  0.00
ATOM   2694  C5  A      85      81.352  54.952  56.891  1.00  0.00
ATOM   2695  C6  A      85      82.307  54.553  55.911  1.00  0.00
ATOM   2696  N6  A      85      83.235  55.312  55.399  1.00  0.00
ATOM   2697  H61 A      85      83.863  54.934  54.703  1.00  0.00
ATOM   2698  H62 A      85      83.195  56.299  55.609  1.00  0.00
ATOM   2699  N1  A      85      82.345  53.273  55.472  1.00  0.00
ATOM   2700  C2  A      85      81.524  52.340  56.013  1.00  0.00
ATOM   2701  H2  A      85      81.661  51.339  55.632  1.00  0.00
ATOM   2702  N3  A      85      80.589  52.557  56.929  1.00  0.00
ATOM   2703  C4  A      85      80.585  53.871  57.361  1.00  0.00
ATOM   2704  C3' A      85      78.225  53.872  60.950  1.00  0.00
ATOM   2705  H3' A      85      79.023  54.554  61.244  1.00  0.00
ATOM   2706  C2' A      85      78.629  52.933  59.852  1.00  0.00
ATOM   2707  H2' A      85      79.686  52.761  60.057  1.00  0.00
ATOM   2708  O2' A      85      77.739  51.898  59.696  1.00  0.00
ATOM   2709 HO2' A      85      77.884  51.462  58.853  1.00  0.00
ATOM   2710  O3' A      85      77.772  53.199  62.124  1.00  0.00
ATOM   2711  P   C      86      78.760  53.063  63.378  1.00  0.00
ATOM   2712  OP1 C      86      78.113  52.184  64.371  1.00  0.00
ATOM   2713  OP2 C      86      79.160  54.433  63.723  1.00  0.00
ATOM   2714  O5' C      86      80.105  52.407  62.664  1.00  0.00
ATOM   2715  C5' C      86      80.105  51.021  62.252  1.00  0.00
ATOM   2716  H5' C      86      79.323  50.839  61.515  1.00  0.00
ATOM   2717 H5'' C      86      79.951  50.367  63.111  1.00  0.00
ATOM   2718  C4' C      86      81.444  50.687  61.605  1.00  0.00
ATOM   2719  H4' C      86      81.588  49.619  61.445  1.00  0.00
ATOM   2720  O4' C      86      81.511  51.186  60.300  1.00  0.00
ATOM   2721  C1' C      86      82.885  51.443  59.991  1.00  0.00
ATOM   2722  H1' C      86      83.253  50.918  59.109  1.00  0.00
ATOM   2723  N1  C      86      83.146  52.916  59.681  1.00  0.00
ATOM   2724  C6  C      86      82.653  53.923  60.475  1.00  0.00
ATOM   2725  H6  C      86      81.880  53.770  61.213  1.00  0.00
ATOM   2726  C5  C      86      83.031  55.171  60.257  1.00  0.00
ATOM   2727  H5  C      86      82.702  55.935  60.945  1.00  0.00
ATOM   2728  C4  C      86      83.878  55.429  59.150  1.00  0.00
ATOM   2729  N4  C      86      84.265  56.614  58.859  1.00  0.00
ATOM   2730  H41 C      86      84.867  56.769  58.063  1.00  0.00
ATOM   2731  H42 C      86      83.815  57.400  59.307  1.00  0.00
ATOM   2732  N3  C      86      84.359  54.527  58.356  1.00  0.00
ATOM   2733  C2  C      86      84.098  53.233  58.633  1.00  0.00
ATOM   2734  O2  C      86      84.697  52.340  57.949  1.00  0.00
ATOM   2735  C3' C      86      82.801  51.109  62.273  1.00  0.00
ATOM   2736  H3' C      86      82.720  52.127  62.652  1.00  0.00
ATOM   2737  C2' C      86      83.741  51.073  61.159  1.00  0.00
ATOM   2738  H2' C      86      84.537  51.812  61.251  1.00  0.00
ATOM   2739  O2' C      86      84.241  49.751  60.924  1.00  0.00
ATOM   2740 HO2' C      86      84.801  49.543  61.675  1.00  0.00
ATOM   2741  O3' C      86      83.274  50.170  63.239  1.00  0.00
ATOM   2742  P   A3     87      84.483  50.578  64.157  1.00  0.00
ATOM   2743  OP1 A3     87      83.964  51.545  65.092  1.00  0.00
ATOM   2744  OP2 A3     87      85.643  50.855  63.293  1.00  0.00
ATOM   2745  O5' A3     87      84.660  49.116  64.896  1.00  0.00
ATOM   2746  C5' A3     87      83.747  48.773  65.914  1.00  0.00
ATOM   2747  H5' A3     87      82.719  48.819  65.555  1.00  0.00
ATOM   2748 H5'' A3     87      83.797  49.497  66.728  1.00  0.00
ATOM   2749  C4' A3     87      83.857  47.389  66.477  1.00  0.00
ATOM   2750  H4' A3     87      84.841  47.093  66.839  1.00  0.00
ATOM   2751  O4' A3     87      82.831  47.228  67.483  1.00  0.00
ATOM   2752  C1' A3     87      82.025  46.014  67.233  1.00  0.00
ATOM   2753  H1' A3     87      81.862  45.452  68.152  1.00  0.00
ATOM   2754  N9  A3     87      80.660  46.409  66.594  1.00  0.00
ATOM   2755  C8  A3     87      80.084  47.692  66.534  1.00  0.00
ATOM   2756  H8  A3     87      80.590  48.587  66.863  1.00  0.00
ATOM   2757  N7  A3     87      78.953  47.651  65.879  1.00  0.00
ATOM   2758  C5  A3     87      78.716  46.301  65.585  1.00  0.00
ATOM   2759  C6  A3     87      77.745  45.605  64.777  1.00  0.00
ATOM   2760  N6  A3     87      76.726  46.193  64.108  1.00  0.00
ATOM   2761  H61 A3     87      76.092  45.506  63.726  1.00  0.00
ATOM   2762  H62 A3     87      76.797  47.190  63.964  1.00  0.00
ATOM   2763  N1  A3     87      77.708  44.248  64.719  1.00  0.00
ATOM   2764  C2  A3     87      78.716  43.576  65.299  1.00  0.00
ATOM   2765  H2  A3     87      78.823  42.515  65.130  1.00  0.00
ATOM   2766  N3  A3     87      79.753  44.135  65.934  1.00  0.00
ATOM   2767  C4  A3     87      79.712  45.482  66.082  1.00  0.00
ATOM   2768  C3' A3     87      83.630  46.299  65.381  1.00  0.00
ATOM   2769  H3' A3     87      83.056  46.694  64.542  1.00  0.00
ATOM   2770  C2' A3     87      82.831  45.197  66.224  1.00  0.00
ATOM   2771  H2' A3     87      82.221  44.730  65.450  1.00  0.00
ATOM   2772  O2' A3     87      83.663  44.306  67.014  1.00  0.00
ATOM   2773 HO2' A3     87      83.183  43.517  67.274  1.00  0.00
ATOM   2774  O3' A3     87      84.840  45.807  64.819  1.00  0.00
ATOM   2775 HO3' A3     87      85.071  46.480  64.173  1.00  0.00
TER   
END   
