# Supplementary material for: Modelling the structures of frameshift-stimulatory pseudoknots from representative bat coronaviruses
Source: PLoS Comput Biol. 2023 May 19;19(5):e1011124. doi: 10.1371/journal.pcbi.1011124 (PMC10234561; doi:10.1371/journal.pcbi.1011124)
Supplement: S3 Data — PDB files for the top 3 representative clusters from each conformer (threaded/unthreaded) of each pseudoknot described in the main text, along with PDB files for the representative clusters shown in S8–S18 Figs. (ZIP) [file pcbi.1011124.s003.zip › SI_Model_PDB_files/Vs-CoV-1_unthreaded_Mg_cluster1.pdb]

ATOM      1 HO5' A5      1      14.285  26.006  80.073  1.00  0.00
ATOM      2  O5' A5      1      14.105  25.114  79.765  1.00  0.00
ATOM      3  C5' A5      1      15.426  24.658  79.400  1.00  0.00
ATOM      4  H5' A5      1      15.671  24.987  78.390  1.00  0.00
ATOM      5 H5'' A5      1      15.475  23.585  79.587  1.00  0.00
ATOM      6  C4' A5      1      16.457  25.279  80.338  1.00  0.00
ATOM      7  H4' A5      1      17.437  25.095  79.898  1.00  0.00
ATOM      8  O4' A5      1      16.267  26.680  80.175  1.00  0.00
ATOM      9  C1' A5      1      16.448  27.187  81.477  1.00  0.00
ATOM     10  H1' A5      1      17.520  27.186  81.674  1.00  0.00
ATOM     11  N9  A5      1      15.813  28.483  81.645  1.00  0.00
ATOM     12  C8  A5      1      16.237  29.671  82.238  1.00  0.00
ATOM     13  H8  A5      1      17.197  29.679  82.734  1.00  0.00
ATOM     14  N7  A5      1      15.402  30.660  82.132  1.00  0.00
ATOM     15  C5  A5      1      14.275  30.087  81.514  1.00  0.00
ATOM     16  C6  A5      1      13.005  30.605  81.244  1.00  0.00
ATOM     17  N6  A5      1      12.439  31.757  81.615  1.00  0.00
ATOM     18  H61 A5      1      11.570  31.938  81.132  1.00  0.00
ATOM     19  H62 A5      1      13.066  32.413  82.058  1.00  0.00
ATOM     20  N1  A5      1      12.170  29.829  80.533  1.00  0.00
ATOM     21  C2  A5      1      12.516  28.581  80.314  1.00  0.00
ATOM     22  H2  A5      1      11.810  28.005  79.734  1.00  0.00
ATOM     23  N3  A5      1      13.629  27.959  80.649  1.00  0.00
ATOM     24  C4  A5      1      14.538  28.800  81.162  1.00  0.00
ATOM     25  C3' A5      1      16.406  24.792  81.778  1.00  0.00
ATOM     26  H3' A5      1      15.673  23.996  81.911  1.00  0.00
ATOM     27  C2' A5      1      15.943  26.167  82.405  1.00  0.00
ATOM     28  H2' A5      1      14.854  26.131  82.391  1.00  0.00
ATOM     29  O2' A5      1      16.437  26.300  83.733  1.00  0.00
ATOM     30 HO2' A5      1      16.612  25.399  84.014  1.00  0.00
ATOM     31  O3' A5      1      17.699  24.314  82.152  1.00  0.00
ATOM     32  P   A       2      18.104  22.781  81.915  1.00  0.00
ATOM     33  OP1 A       2      16.968  21.959  82.388  1.00  0.00
ATOM     34  OP2 A       2      19.415  22.498  82.420  1.00  0.00
ATOM     35  O5' A       2      18.221  22.751  80.254  1.00  0.00
ATOM     36  C5' A       2      17.539  21.657  79.562  1.00  0.00
ATOM     37  H5' A       2      16.485  21.642  79.840  1.00  0.00
ATOM     38 H5'' A       2      18.075  20.746  79.829  1.00  0.00
ATOM     39  C4' A       2      17.604  21.776  78.037  1.00  0.00
ATOM     40  H4' A       2      16.954  21.014  77.605  1.00  0.00
ATOM     41  O4' A       2      17.046  23.010  77.601  1.00  0.00
ATOM     42  C1' A       2      17.901  23.640  76.751  1.00  0.00
ATOM     43  H1' A       2      17.323  24.061  75.929  1.00  0.00
ATOM     44  N9  A       2      18.515  24.769  77.459  1.00  0.00
ATOM     45  C8  A       2      19.540  24.751  78.338  1.00  0.00
ATOM     46  H8  A       2      20.036  23.853  78.678  1.00  0.00
ATOM     47  N7  A       2      19.837  25.943  78.864  1.00  0.00
ATOM     48  C5  A       2      18.945  26.787  78.169  1.00  0.00
ATOM     49  C6  A       2      18.535  28.145  78.398  1.00  0.00
ATOM     50  N6  A       2      19.041  28.974  79.347  1.00  0.00
ATOM     51  H61 A       2      19.900  28.736  79.822  1.00  0.00
ATOM     52  H62 A       2      18.562  29.859  79.430  1.00  0.00
ATOM     53  N1  A       2      17.438  28.631  77.818  1.00  0.00
ATOM     54  C2  A       2      16.768  27.853  77.020  1.00  0.00
ATOM     55  H2  A       2      15.945  28.306  76.488  1.00  0.00
ATOM     56  N3  A       2      16.904  26.579  76.834  1.00  0.00
ATOM     57  C4  A       2      18.073  26.067  77.366  1.00  0.00
ATOM     58  C3' A       2      18.980  21.606  77.436  1.00  0.00
ATOM     59  H3' A       2      19.774  21.798  78.157  1.00  0.00
ATOM     60  C2' A       2      18.882  22.592  76.270  1.00  0.00
ATOM     61  H2' A       2      19.852  22.963  75.938  1.00  0.00
ATOM     62  O2' A       2      18.131  21.879  75.238  1.00  0.00
ATOM     63 HO2' A       2      18.725  21.667  74.515  1.00  0.00
ATOM     64  O3' A       2      19.123  20.233  77.131  1.00  0.00
ATOM     65  P   C       3      20.422  19.679  76.442  1.00  0.00
ATOM     66  OP1 C       3      20.366  18.192  76.430  1.00  0.00
ATOM     67  OP2 C       3      21.520  20.351  77.064  1.00  0.00
ATOM     68  O5' C       3      20.284  20.286  74.926  1.00  0.00
ATOM     69  C5' C       3      19.672  19.546  73.957  1.00  0.00
ATOM     70  H5' C       3      18.630  19.376  74.230  1.00  0.00
ATOM     71 H5'' C       3      20.192  18.589  73.945  1.00  0.00
ATOM     72  C4' C       3      19.614  20.232  72.569  1.00  0.00
ATOM     73  H4' C       3      19.170  19.447  71.956  1.00  0.00
ATOM     74  O4' C       3      18.783  21.422  72.461  1.00  0.00
ATOM     75  C1' C       3      19.496  22.445  71.769  1.00  0.00
ATOM     76  H1' C       3      18.931  22.773  70.896  1.00  0.00
ATOM     77  N1  C       3      19.720  23.617  72.644  1.00  0.00
ATOM     78  C6  C       3      20.702  23.614  73.589  1.00  0.00
ATOM     79  H6  C       3      21.299  22.753  73.850  1.00  0.00
ATOM     80  C5  C       3      20.930  24.711  74.317  1.00  0.00
ATOM     81  H5  C       3      21.694  24.665  75.078  1.00  0.00
ATOM     82  C4  C       3      20.173  25.888  74.047  1.00  0.00
ATOM     83  N4  C       3      20.188  26.916  74.869  1.00  0.00
ATOM     84  H41 C       3      19.516  27.646  74.683  1.00  0.00
ATOM     85  H42 C       3      20.748  26.821  75.704  1.00  0.00
ATOM     86  N3  C       3      19.133  25.853  73.251  1.00  0.00
ATOM     87  C2  C       3      18.944  24.726  72.443  1.00  0.00
ATOM     88  O2  C       3      17.955  24.708  71.658  1.00  0.00
ATOM     89  C3' C       3      21.069  20.518  72.130  1.00  0.00
ATOM     90  H3' C       3      21.709  20.808  72.963  1.00  0.00
ATOM     91  C2' C       3      20.841  21.834  71.305  1.00  0.00
ATOM     92  H2' C       3      21.746  22.439  71.361  1.00  0.00
ATOM     93  O2' C       3      20.585  21.533  69.987  1.00  0.00
ATOM     94 HO2' C       3      21.413  21.129  69.719  1.00  0.00
ATOM     95  O3' C       3      21.649  19.372  71.582  1.00  0.00
ATOM     96  P   G       4      23.114  19.388  71.010  1.00  0.00
ATOM     97  OP1 G       4      23.541  18.036  70.677  1.00  0.00
ATOM     98  OP2 G       4      23.887  20.089  72.029  1.00  0.00
ATOM     99  O5' G       4      23.150  20.257  69.687  1.00  0.00
ATOM    100  C5' G       4      22.850  19.683  68.430  1.00  0.00
ATOM    101  H5' G       4      21.927  19.104  68.382  1.00  0.00
ATOM    102 H5'' G       4      23.595  18.911  68.240  1.00  0.00
ATOM    103  C4' G       4      22.997  20.673  67.238  1.00  0.00
ATOM    104  H4' G       4      23.254  20.154  66.315  1.00  0.00
ATOM    105  O4' G       4      21.826  21.504  67.127  1.00  0.00
ATOM    106  C1' G       4      22.240  22.813  66.804  1.00  0.00
ATOM    107  H1' G       4      21.742  23.053  65.865  1.00  0.00
ATOM    108  N9  G       4      21.890  23.751  67.880  1.00  0.00
ATOM    109  C8  G       4      22.386  23.861  69.173  1.00  0.00
ATOM    110  H8  G       4      23.061  23.170  69.657  1.00  0.00
ATOM    111  N7  G       4      21.895  24.907  69.797  1.00  0.00
ATOM    112  C5  G       4      21.034  25.516  68.830  1.00  0.00
ATOM    113  C6  G       4      20.260  26.707  68.918  1.00  0.00
ATOM    114  O6  G       4      20.218  27.548  69.860  1.00  0.00
ATOM    115  N1  G       4      19.346  26.831  67.909  1.00  0.00
ATOM    116  H1  G       4      18.729  27.629  67.857  1.00  0.00
ATOM    117  C2  G       4      19.489  26.133  66.737  1.00  0.00
ATOM    118  N2  G       4      18.658  26.468  65.774  1.00  0.00
ATOM    119  H21 G       4      18.155  27.307  66.024  1.00  0.00
ATOM    120  H22 G       4      18.654  25.933  64.916  1.00  0.00
ATOM    121  N3  G       4      20.227  25.023  66.555  1.00  0.00
ATOM    122  C4  G       4      20.940  24.722  67.694  1.00  0.00
ATOM    123  C3' G       4      24.262  21.625  67.370  1.00  0.00
ATOM    124  H3' G       4      24.337  21.848  68.434  1.00  0.00
ATOM    125  C2' G       4      23.770  22.771  66.490  1.00  0.00
ATOM    126  H2' G       4      24.399  23.614  66.774  1.00  0.00
ATOM    127  O2' G       4      23.921  22.453  65.111  1.00  0.00
ATOM    128 HO2' G       4      24.727  22.699  64.651  1.00  0.00
ATOM    129  O3' G       4      25.462  21.065  66.996  1.00  0.00
ATOM    130  P   A       5      26.847  21.819  67.036  1.00  0.00
ATOM    131  OP1 A       5      27.877  20.789  67.034  1.00  0.00
ATOM    132  OP2 A       5      26.812  22.854  68.081  1.00  0.00
ATOM    133  O5' A       5      26.841  22.604  65.694  1.00  0.00
ATOM    134  C5' A       5      27.117  21.974  64.462  1.00  0.00
ATOM    135  H5' A       5      26.407  21.147  64.477  1.00  0.00
ATOM    136 H5'' A       5      28.081  21.467  64.501  1.00  0.00
ATOM    137  C4' A       5      26.999  22.914  63.303  1.00  0.00
ATOM    138  H4' A       5      27.033  22.308  62.397  1.00  0.00
ATOM    139  O4' A       5      25.774  23.594  63.287  1.00  0.00
ATOM    140  C1' A       5      25.929  24.964  63.401  1.00  0.00
ATOM    141  H1' A       5      25.233  25.299  62.632  1.00  0.00
ATOM    142  N9  A       5      25.441  25.338  64.747  1.00  0.00
ATOM    143  C8  A       5      26.113  25.302  65.927  1.00  0.00
ATOM    144  H8  A       5      27.050  24.769  66.007  1.00  0.00
ATOM    145  N7  A       5      25.579  25.950  66.933  1.00  0.00
ATOM    146  C5  A       5      24.427  26.477  66.392  1.00  0.00
ATOM    147  C6  A       5      23.396  27.381  66.824  1.00  0.00
ATOM    148  N6  A       5      23.123  27.979  67.936  1.00  0.00
ATOM    149  H61 A       5      23.543  27.727  68.819  1.00  0.00
ATOM    150  H62 A       5      22.330  28.601  67.867  1.00  0.00
ATOM    151  N1  A       5      22.470  27.699  65.963  1.00  0.00
ATOM    152  C2  A       5      22.497  27.290  64.733  1.00  0.00
ATOM    153  H2  A       5      21.663  27.658  64.155  1.00  0.00
ATOM    154  N3  A       5      23.343  26.475  64.175  1.00  0.00
ATOM    155  C4  A       5      24.311  26.086  65.074  1.00  0.00
ATOM    156  C3' A       5      28.056  23.955  63.325  1.00  0.00
ATOM    157  H3' A       5      28.448  24.166  64.320  1.00  0.00
ATOM    158  C2' A       5      27.365  25.299  63.056  1.00  0.00
ATOM    159  H2' A       5      27.814  26.099  63.645  1.00  0.00
ATOM    160  O2' A       5      27.261  25.735  61.631  1.00  0.00
ATOM    161 HO2' A       5      27.957  26.304  61.295  1.00  0.00
ATOM    162  O3' A       5      29.126  23.754  62.408  1.00  0.00
ATOM    163  P   G       6      30.507  24.631  62.340  1.00  0.00
ATOM    164  OP1 G       6      31.655  23.918  61.709  1.00  0.00
ATOM    165  OP2 G       6      30.693  25.264  63.660  1.00  0.00
ATOM    166  O5' G       6      30.130  25.826  61.300  1.00  0.00
ATOM    167  C5' G       6      30.153  25.610  59.922  1.00  0.00
ATOM    168  H5' G       6      29.329  24.985  59.579  1.00  0.00
ATOM    169 H5'' G       6      31.123  25.292  59.539  1.00  0.00
ATOM    170  C4' G       6      29.907  27.007  59.287  1.00  0.00
ATOM    171  H4' G       6      29.995  26.872  58.209  1.00  0.00
ATOM    172  O4' G       6      28.678  27.582  59.615  1.00  0.00
ATOM    173  C1' G       6      28.801  28.898  60.100  1.00  0.00
ATOM    174  H1' G       6      28.164  29.542  59.494  1.00  0.00
ATOM    175  N9  G       6      28.338  29.120  61.497  1.00  0.00
ATOM    176  C8  G       6      28.959  28.947  62.727  1.00  0.00
ATOM    177  H8  G       6      29.989  28.626  62.750  1.00  0.00
ATOM    178  N7  G       6      28.225  29.256  63.745  1.00  0.00
ATOM    179  C5  G       6      26.981  29.495  63.160  1.00  0.00
ATOM    180  C6  G       6      25.668  29.751  63.745  1.00  0.00
ATOM    181  O6  G       6      25.382  29.919  64.964  1.00  0.00
ATOM    182  N1  G       6      24.599  29.605  62.932  1.00  0.00
ATOM    183  H1  G       6      23.652  29.688  63.274  1.00  0.00
ATOM    184  C2  G       6      24.717  29.609  61.590  1.00  0.00
ATOM    185  N2  G       6      23.685  29.711  60.767  1.00  0.00
ATOM    186  H21 G       6      23.920  29.825  59.792  1.00  0.00
ATOM    187  H22 G       6      22.742  29.734  61.129  1.00  0.00
ATOM    188  N3  G       6      25.902  29.614  60.985  1.00  0.00
ATOM    189  C4  G       6      27.018  29.420  61.789  1.00  0.00
ATOM    190  C3' G       6      31.028  27.947  59.713  1.00  0.00
ATOM    191  H3' G       6      31.423  27.733  60.706  1.00  0.00
ATOM    192  C2' G       6      30.320  29.317  59.755  1.00  0.00
ATOM    193  H2' G       6      30.714  30.004  60.503  1.00  0.00
ATOM    194  O2' G       6      30.254  29.894  58.488  1.00  0.00
ATOM    195 HO2' G       6      31.143  29.743  58.160  1.00  0.00
ATOM    196  O3' G       6      32.152  27.992  58.753  1.00  0.00
ATOM    197  P   U       7      33.596  28.446  59.155  1.00  0.00
ATOM    198  OP1 U       7      34.494  28.094  58.010  1.00  0.00
ATOM    199  OP2 U       7      33.844  27.780  60.441  1.00  0.00
ATOM    200  O5' U       7      33.566  30.055  59.252  1.00  0.00
ATOM    201  C5' U       7      33.622  30.837  58.006  1.00  0.00
ATOM    202  H5' U       7      32.867  30.325  57.411  1.00  0.00
ATOM    203 H5'' U       7      34.539  30.602  57.465  1.00  0.00
ATOM    204  C4' U       7      33.323  32.352  58.285  1.00  0.00
ATOM    205  H4' U       7      33.413  32.909  57.352  1.00  0.00
ATOM    206  O4' U       7      32.008  32.442  58.748  1.00  0.00
ATOM    207  C1' U       7      31.948  33.377  59.863  1.00  0.00
ATOM    208  H1' U       7      31.842  34.410  59.531  1.00  0.00
ATOM    209  N1  U       7      30.759  33.102  60.752  1.00  0.00
ATOM    210  C6  U       7      30.785  32.525  61.952  1.00  0.00
ATOM    211  H6  U       7      31.762  32.316  62.364  1.00  0.00
ATOM    212  C5  U       7      29.649  32.259  62.653  1.00  0.00
ATOM    213  H5  U       7      29.629  31.709  63.582  1.00  0.00
ATOM    214  C4  U       7      28.331  32.650  62.126  1.00  0.00
ATOM    215  O4  U       7      27.286  32.331  62.649  1.00  0.00
ATOM    216  N3  U       7      28.393  33.219  60.911  1.00  0.00
ATOM    217  H3  U       7      27.466  33.293  60.517  1.00  0.00
ATOM    218  C2  U       7      29.541  33.443  60.230  1.00  0.00
ATOM    219  O2  U       7      29.393  34.070  59.163  1.00  0.00
ATOM    220  C3' U       7      34.298  33.031  59.319  1.00  0.00
ATOM    221  H3' U       7      35.255  32.539  59.493  1.00  0.00
ATOM    222  C2' U       7      33.334  33.085  60.497  1.00  0.00
ATOM    223  H2' U       7      33.346  32.032  60.779  1.00  0.00
ATOM    224  O2' U       7      33.589  34.121  61.516  1.00  0.00
ATOM    225 HO2' U       7      34.164  34.697  61.006  1.00  0.00
ATOM    226  O3' U       7      34.655  34.342  58.887  1.00  0.00
ATOM    227  P   C       8      35.965  35.090  59.359  1.00  0.00
ATOM    228  OP1 C       8      36.419  35.869  58.199  1.00  0.00
ATOM    229  OP2 C       8      36.965  34.238  60.067  1.00  0.00
ATOM    230  O5' C       8      35.314  36.047  60.420  1.00  0.00
ATOM    231  C5' C       8      34.881  37.365  60.213  1.00  0.00
ATOM    232  H5' C       8      35.793  37.921  59.995  1.00  0.00
ATOM    233 H5'' C       8      34.465  37.794  61.125  1.00  0.00
ATOM    234  C4' C       8      33.828  37.514  59.171  1.00  0.00
ATOM    235  H4' C       8      34.281  37.098  58.271  1.00  0.00
ATOM    236  O4' C       8      32.732  36.736  59.513  1.00  0.00
ATOM    237  C1' C       8      31.550  37.404  59.380  1.00  0.00
ATOM    238  H1' C       8      31.140  37.275  58.378  1.00  0.00
ATOM    239  N1  C       8      30.553  37.046  60.403  1.00  0.00
ATOM    240  C6  C       8      30.930  36.597  61.579  1.00  0.00
ATOM    241  H6  C       8      31.986  36.684  61.787  1.00  0.00
ATOM    242  C5  C       8      30.015  36.173  62.488  1.00  0.00
ATOM    243  H5  C       8      30.298  35.829  63.471  1.00  0.00
ATOM    244  C4  C       8      28.679  36.380  62.159  1.00  0.00
ATOM    245  N4  C       8      27.670  36.111  63.025  1.00  0.00
ATOM    246  H41 C       8      26.731  36.346  62.738  1.00  0.00
ATOM    247  H42 C       8      27.940  35.633  63.874  1.00  0.00
ATOM    248  N3  C       8      28.276  36.853  60.995  1.00  0.00
ATOM    249  C2  C       8      29.210  37.190  60.069  1.00  0.00
ATOM    250  O2  C       8      28.732  37.554  58.998  1.00  0.00
ATOM    251  C3' C       8      33.337  38.948  58.880  1.00  0.00
ATOM    252  H3' C       8      33.769  39.739  59.494  1.00  0.00
ATOM    253  C2' C       8      31.960  38.811  59.508  1.00  0.00
ATOM    254  H2' C       8      31.894  39.125  60.549  1.00  0.00
ATOM    255  O2' C       8      31.059  39.628  58.751  1.00  0.00
ATOM    256 HO2' C       8      31.243  39.627  57.809  1.00  0.00
ATOM    257  O3' C       8      33.314  39.061  57.444  1.00  0.00
ATOM    258  P   C       9      34.299  40.107  56.744  1.00  0.00
ATOM    259  OP1 C       9      34.134  39.913  55.300  1.00  0.00
ATOM    260  OP2 C       9      35.615  40.111  57.358  1.00  0.00
ATOM    261  O5' C       9      33.568  41.511  57.086  1.00  0.00
ATOM    262  C5' C       9      32.414  41.792  56.339  1.00  0.00
ATOM    263  H5' C       9      31.744  40.935  56.270  1.00  0.00
ATOM    264 H5'' C       9      32.723  42.143  55.355  1.00  0.00
ATOM    265  C4' C       9      31.505  42.838  56.845  1.00  0.00
ATOM    266  H4' C       9      30.755  43.176  56.130  1.00  0.00
ATOM    267  O4' C       9      30.747  42.420  57.954  1.00  0.00
ATOM    268  C1' C       9      30.271  43.587  58.660  1.00  0.00
ATOM    269  H1' C       9      29.209  43.720  58.452  1.00  0.00
ATOM    270  N1  C       9      30.527  43.507  60.175  1.00  0.00
ATOM    271  C6  C       9      31.450  42.694  60.701  1.00  0.00
ATOM    272  H6  C       9      32.088  42.020  60.148  1.00  0.00
ATOM    273  C5  C       9      31.674  42.685  62.042  1.00  0.00
ATOM    274  H5  C       9      32.500  42.162  62.499  1.00  0.00
ATOM    275  C4  C       9      31.005  43.705  62.795  1.00  0.00
ATOM    276  N4  C       9      31.215  43.627  64.047  1.00  0.00
ATOM    277  H41 C       9      31.948  43.003  64.352  1.00  0.00
ATOM    278  H42 C       9      30.691  44.157  64.728  1.00  0.00
ATOM    279  N3  C       9      30.091  44.592  62.387  1.00  0.00
ATOM    280  C2  C       9      29.887  44.451  60.964  1.00  0.00
ATOM    281  O2  C       9      29.031  45.238  60.521  1.00  0.00
ATOM    282  C3' C       9      32.170  44.116  57.340  1.00  0.00
ATOM    283  H3' C       9      33.097  43.956  57.891  1.00  0.00
ATOM    284  C2' C       9      31.051  44.812  58.164  1.00  0.00
ATOM    285  H2' C       9      31.433  45.377  59.014  1.00  0.00
ATOM    286  O2' C       9      30.177  45.710  57.376  1.00  0.00
ATOM    287 HO2' C       9      30.629  46.554  57.311  1.00  0.00
ATOM    288  O3' C       9      32.584  44.942  56.147  1.00  0.00
ATOM    289  P   G      10      33.401  46.338  56.307  1.00  0.00
ATOM    290  OP1 G      10      34.219  46.505  55.104  1.00  0.00
ATOM    291  OP2 G      10      33.936  46.499  57.700  1.00  0.00
ATOM    292  O5' G      10      32.066  47.312  56.158  1.00  0.00
ATOM    293  C5' G      10      31.817  47.945  54.914  1.00  0.00
ATOM    294  H5' G      10      31.486  47.188  54.203  1.00  0.00
ATOM    295 H5'' G      10      32.738  48.392  54.538  1.00  0.00
ATOM    296  C4' G      10      30.803  49.057  54.960  1.00  0.00
ATOM    297  H4' G      10      30.516  49.240  53.925  1.00  0.00
ATOM    298  O4' G      10      29.606  48.663  55.621  1.00  0.00
ATOM    299  C1' G      10      28.923  49.809  55.962  1.00  0.00
ATOM    300  H1' G      10      27.964  49.794  55.444  1.00  0.00
ATOM    301  N9  G      10      28.678  49.922  57.429  1.00  0.00
ATOM    302  C8  G      10      29.350  49.336  58.440  1.00  0.00
ATOM    303  H8  G      10      30.146  48.611  58.357  1.00  0.00
ATOM    304  N7  G      10      28.831  49.447  59.658  1.00  0.00
ATOM    305  C5  G      10      27.719  50.261  59.386  1.00  0.00
ATOM    306  C6  G      10      26.721  50.817  60.252  1.00  0.00
ATOM    307  O6  G      10      26.697  50.805  61.477  1.00  0.00
ATOM    308  N1  G      10      25.812  51.653  59.635  1.00  0.00
ATOM    309  H1  G      10      25.143  52.110  60.238  1.00  0.00
ATOM    310  C2  G      10      25.834  51.794  58.313  1.00  0.00
ATOM    311  N2  G      10      24.909  52.615  57.885  1.00  0.00
ATOM    312  H21 G      10      24.882  52.842  56.902  1.00  0.00
ATOM    313  H22 G      10      24.417  53.038  58.659  1.00  0.00
ATOM    314  N3  G      10      26.645  51.297  57.419  1.00  0.00
ATOM    315  C4  G      10      27.653  50.575  58.038  1.00  0.00
ATOM    316  C3' G      10      31.174  50.425  55.568  1.00  0.00
ATOM    317  H3' G      10      31.580  50.349  56.577  1.00  0.00
ATOM    318  C2' G      10      29.765  51.088  55.619  1.00  0.00
ATOM    319  H2' G      10      29.631  51.848  56.389  1.00  0.00
ATOM    320  O2' G      10      29.359  51.506  54.345  1.00  0.00
ATOM    321 HO2' G      10      29.518  52.448  54.251  1.00  0.00
ATOM    322  O3' G      10      32.110  51.146  54.765  1.00  0.00
ATOM    323  P   G      11      32.730  52.507  55.302  1.00  0.00
ATOM    324  OP1 G      11      33.820  52.902  54.364  1.00  0.00
ATOM    325  OP2 G      11      33.024  52.444  56.766  1.00  0.00
ATOM    326  O5' G      11      31.600  53.624  55.069  1.00  0.00
ATOM    327  C5' G      11      31.375  54.097  53.746  1.00  0.00
ATOM    328  H5' G      11      31.352  53.232  53.083  1.00  0.00
ATOM    329 H5'' G      11      32.267  54.682  53.524  1.00  0.00
ATOM    330  C4' G      11      30.146  54.919  53.471  1.00  0.00
ATOM    331  H4' G      11      30.079  55.116  52.401  1.00  0.00
ATOM    332  O4' G      11      29.009  54.231  54.046  1.00  0.00
ATOM    333  C1' G      11      28.143  55.195  54.628  1.00  0.00
ATOM    334  H1' G      11      27.159  55.106  54.168  1.00  0.00
ATOM    335  N9  G      11      28.074  55.097  56.144  1.00  0.00
ATOM    336  C8  G      11      28.938  54.403  56.955  1.00  0.00
ATOM    337  H8  G      11      29.821  53.924  56.558  1.00  0.00
ATOM    338  N7  G      11      28.781  54.542  58.215  1.00  0.00
ATOM    339  C5  G      11      27.562  55.182  58.240  1.00  0.00
ATOM    340  C6  G      11      26.795  55.671  59.374  1.00  0.00
ATOM    341  O6  G      11      26.964  55.474  60.542  1.00  0.00
ATOM    342  N1  G      11      25.607  56.188  59.062  1.00  0.00
ATOM    343  H1  G      11      25.036  56.637  59.764  1.00  0.00
ATOM    344  C2  G      11      25.267  56.473  57.766  1.00  0.00
ATOM    345  N2  G      11      24.254  57.240  57.513  1.00  0.00
ATOM    346  H21 G      11      23.605  57.657  58.164  1.00  0.00
ATOM    347  H22 G      11      24.006  57.446  56.555  1.00  0.00
ATOM    348  N3  G      11      25.889  56.086  56.690  1.00  0.00
ATOM    349  C4  G      11      27.137  55.540  57.009  1.00  0.00
ATOM    350  C3' G      11      30.260  56.221  54.209  1.00  0.00
ATOM    351  H3' G      11      30.591  56.198  55.247  1.00  0.00
ATOM    352  C2' G      11      28.774  56.546  54.282  1.00  0.00
ATOM    353  H2' G      11      28.587  57.263  55.081  1.00  0.00
ATOM    354  O2' G      11      28.404  56.944  52.972  1.00  0.00
ATOM    355 HO2' G      11      29.162  57.430  52.636  1.00  0.00
ATOM    356  O3' G      11      30.941  57.283  53.582  1.00  0.00
ATOM    357  P   G      12      31.160  58.715  54.304  1.00  0.00
ATOM    358  OP1 G      12      31.810  59.625  53.350  1.00  0.00
ATOM    359  OP2 G      12      31.809  58.427  55.602  1.00  0.00
ATOM    360  O5' G      12      29.720  59.272  54.633  1.00  0.00
ATOM    361  C5' G      12      29.017  60.200  53.777  1.00  0.00
ATOM    362  H5' G      12      28.767  59.704  52.839  1.00  0.00
ATOM    363 H5'' G      12      29.652  61.054  53.542  1.00  0.00
ATOM    364  C4' G      12      27.714  60.664  54.418  1.00  0.00
ATOM    365  H4' G      12      27.158  61.144  53.613  1.00  0.00
ATOM    366  O4' G      12      26.944  59.592  54.957  1.00  0.00
ATOM    367  C1' G      12      26.370  60.108  56.131  1.00  0.00
ATOM    368  H1' G      12      25.291  59.953  56.164  1.00  0.00
ATOM    369  N9  G      12      26.968  59.481  57.347  1.00  0.00
ATOM    370  C8  G      12      28.209  58.956  57.540  1.00  0.00
ATOM    371  H8  G      12      28.927  58.786  56.752  1.00  0.00
ATOM    372  N7  G      12      28.436  58.556  58.784  1.00  0.00
ATOM    373  C5  G      12      27.271  58.980  59.439  1.00  0.00
ATOM    374  C6  G      12      27.054  59.114  60.819  1.00  0.00
ATOM    375  O6  G      12      27.759  58.803  61.789  1.00  0.00
ATOM    376  N1  G      12      25.854  59.629  61.113  1.00  0.00
ATOM    377  H1  G      12      25.670  59.741  62.100  1.00  0.00
ATOM    378  C2  G      12      24.951  60.134  60.204  1.00  0.00
ATOM    379  N2  G      12      23.905  60.694  60.698  1.00  0.00
ATOM    380  H21 G      12      23.287  61.252  60.127  1.00  0.00
ATOM    381  H22 G      12      23.917  60.743  61.707  1.00  0.00
ATOM    382  N3  G      12      25.189  60.244  58.947  1.00  0.00
ATOM    383  C4  G      12      26.369  59.567  58.598  1.00  0.00
ATOM    384  C3' G      12      27.893  61.680  55.549  1.00  0.00
ATOM    385  H3' G      12      28.564  61.292  56.316  1.00  0.00
ATOM    386  C2' G      12      26.502  61.646  56.106  1.00  0.00
ATOM    387  H2' G      12      26.513  62.111  57.092  1.00  0.00
ATOM    388  O2' G      12      25.471  62.228  55.321  1.00  0.00
ATOM    389 HO2' G      12      24.651  62.244  55.819  1.00  0.00
ATOM    390  O3' G      12      28.302  63.002  55.126  1.00  0.00
ATOM    391  P   G      13      29.111  63.920  56.145  1.00  0.00
ATOM    392  OP1 G      13      29.443  65.089  55.447  1.00  0.00
ATOM    393  OP2 G      13      30.210  63.124  56.727  1.00  0.00
ATOM    394  O5' G      13      28.137  64.298  57.324  1.00  0.00
ATOM    395  C5' G      13      27.093  65.268  57.160  1.00  0.00
ATOM    396  H5' G      13      26.672  64.903  56.223  1.00  0.00
ATOM    397 H5'' G      13      27.390  66.305  57.008  1.00  0.00
ATOM    398  C4' G      13      26.014  65.113  58.226  1.00  0.00
ATOM    399  H4' G      13      25.142  65.643  57.843  1.00  0.00
ATOM    400  O4' G      13      25.836  63.798  58.747  1.00  0.00
ATOM    401  C1' G      13      25.904  63.874  60.138  1.00  0.00
ATOM    402  H1' G      13      25.025  63.390  60.565  1.00  0.00
ATOM    403  N9  G      13      27.033  63.139  60.685  1.00  0.00
ATOM    404  C8  G      13      28.028  62.478  60.010  1.00  0.00
ATOM    405  H8  G      13      27.995  62.414  58.932  1.00  0.00
ATOM    406  N7  G      13      28.812  61.681  60.732  1.00  0.00
ATOM    407  C5  G      13      28.247  61.858  61.976  1.00  0.00
ATOM    408  C6  G      13      28.650  61.306  63.250  1.00  0.00
ATOM    409  O6  G      13      29.533  60.518  63.532  1.00  0.00
ATOM    410  N1  G      13      27.936  61.841  64.249  1.00  0.00
ATOM    411  H1  G      13      28.191  61.419  65.131  1.00  0.00
ATOM    412  C2  G      13      26.877  62.669  64.190  1.00  0.00
ATOM    413  N2  G      13      26.372  63.036  65.321  1.00  0.00
ATOM    414  H21 G      13      26.960  62.965  66.139  1.00  0.00
ATOM    415  H22 G      13      25.669  63.762  65.304  1.00  0.00
ATOM    416  N3  G      13      26.467  63.168  63.053  1.00  0.00
ATOM    417  C4  G      13      27.177  62.735  61.969  1.00  0.00
ATOM    418  C3' G      13      26.585  65.952  59.414  1.00  0.00
ATOM    419  H3' G      13      27.651  65.732  59.463  1.00  0.00
ATOM    420  C2' G      13      25.867  65.320  60.641  1.00  0.00
ATOM    421  H2' G      13      26.370  65.384  61.606  1.00  0.00
ATOM    422  O2' G      13      24.457  65.550  60.616  1.00  0.00
ATOM    423 HO2' G      13      24.257  66.027  59.808  1.00  0.00
ATOM    424  O3' G      13      26.392  67.321  59.261  1.00  0.00
ATOM    425  P   U      14      27.420  68.305  59.987  1.00  0.00
ATOM    426  OP1 U      14      26.834  69.662  59.951  1.00  0.00
ATOM    427  OP2 U      14      28.742  68.104  59.426  1.00  0.00
ATOM    428  O5' U      14      27.544  67.908  61.472  1.00  0.00
ATOM    429  C5' U      14      26.466  68.199  62.332  1.00  0.00
ATOM    430  H5' U      14      25.499  67.750  62.102  1.00  0.00
ATOM    431 H5'' U      14      26.313  69.278  62.365  1.00  0.00
ATOM    432  C4' U      14      26.895  67.626  63.721  1.00  0.00
ATOM    433  H4' U      14      26.129  67.957  64.422  1.00  0.00
ATOM    434  O4' U      14      27.097  66.204  63.759  1.00  0.00
ATOM    435  C1' U      14      27.927  65.900  64.908  1.00  0.00
ATOM    436  H1' U      14      27.304  65.483  65.699  1.00  0.00
ATOM    437  N1  U      14      29.144  65.066  64.577  1.00  0.00
ATOM    438  C6  U      14      29.640  64.921  63.288  1.00  0.00
ATOM    439  H6  U      14      29.085  65.411  62.501  1.00  0.00
ATOM    440  C5  U      14      30.701  64.106  63.057  1.00  0.00
ATOM    441  H5  U      14      31.120  64.124  62.062  1.00  0.00
ATOM    442  C4  U      14      31.312  63.414  64.164  1.00  0.00
ATOM    443  O4  U      14      32.315  62.696  64.078  1.00  0.00
ATOM    444  N3  U      14      30.685  63.560  65.314  1.00  0.00
ATOM    445  H3  U      14      31.164  63.084  66.066  1.00  0.00
ATOM    446  C2  U      14      29.723  64.473  65.649  1.00  0.00
ATOM    447  O2  U      14      29.218  64.507  66.799  1.00  0.00
ATOM    448  C3' U      14      28.241  68.132  64.182  1.00  0.00
ATOM    449  H3' U      14      28.988  67.896  63.423  1.00  0.00
ATOM    450  C2' U      14      28.473  67.232  65.407  1.00  0.00
ATOM    451  H2' U      14      29.554  67.203  65.548  1.00  0.00
ATOM    452  O2' U      14      27.713  67.453  66.635  1.00  0.00
ATOM    453 HO2' U      14      28.379  67.430  67.326  1.00  0.00
ATOM    454  O3' U      14      28.187  69.411  64.679  1.00  0.00
ATOM    455  P   U      15      29.384  70.376  64.997  1.00  0.00
ATOM    456  OP1 U      15      28.750  71.678  65.175  1.00  0.00
ATOM    457  OP2 U      15      30.302  70.163  63.858  1.00  0.00
ATOM    458  O5' U      15      29.963  69.860  66.381  1.00  0.00
ATOM    459  C5' U      15      29.323  69.975  67.655  1.00  0.00
ATOM    460  H5' U      15      28.238  69.952  67.546  1.00  0.00
ATOM    461 H5'' U      15      29.530  71.000  67.965  1.00  0.00
ATOM    462  C4' U      15      29.891  69.147  68.808  1.00  0.00
ATOM    463  H4' U      15      29.312  69.226  69.728  1.00  0.00
ATOM    464  O4' U      15      29.979  67.752  68.428  1.00  0.00
ATOM    465  C1' U      15      31.149  67.137  68.965  1.00  0.00
ATOM    466  H1' U      15      30.840  66.385  69.691  1.00  0.00
ATOM    467  N1  U      15      32.148  66.484  68.011  1.00  0.00
ATOM    468  C6  U      15      32.230  66.956  66.672  1.00  0.00
ATOM    469  H6  U      15      31.603  67.813  66.478  1.00  0.00
ATOM    470  C5  U      15      32.936  66.156  65.777  1.00  0.00
ATOM    471  H5  U      15      32.932  66.459  64.740  1.00  0.00
ATOM    472  C4  U      15      33.859  65.106  66.247  1.00  0.00
ATOM    473  O4  U      15      34.667  64.464  65.571  1.00  0.00
ATOM    474  N3  U      15      33.744  64.784  67.577  1.00  0.00
ATOM    475  H3  U      15      34.287  64.060  68.025  1.00  0.00
ATOM    476  C2  U      15      32.863  65.415  68.505  1.00  0.00
ATOM    477  O2  U      15      32.832  65.026  69.675  1.00  0.00
ATOM    478  C3' U      15      31.240  69.600  69.214  1.00  0.00
ATOM    479  H3' U      15      31.774  69.980  68.343  1.00  0.00
ATOM    480  C2' U      15      31.847  68.269  69.748  1.00  0.00
ATOM    481  H2' U      15      32.909  68.316  69.511  1.00  0.00
ATOM    482  O2' U      15      31.413  68.076  71.071  1.00  0.00
ATOM    483 HO2' U      15      31.921  68.599  71.695  1.00  0.00
ATOM    484  O3' U      15      31.186  70.559  70.347  1.00  0.00
ATOM    485  P   C      16      32.427  71.322  70.848  1.00  0.00
ATOM    486  OP1 C      16      31.850  72.259  71.720  1.00  0.00
ATOM    487  OP2 C      16      33.244  71.911  69.710  1.00  0.00
ATOM    488  O5' C      16      33.351  70.359  71.669  1.00  0.00
ATOM    489  C5' C      16      33.342  70.383  73.075  1.00  0.00
ATOM    490  H5' C      16      32.342  70.117  73.420  1.00  0.00
ATOM    491 H5'' C      16      33.627  71.360  73.465  1.00  0.00
ATOM    492  C4' C      16      34.240  69.297  73.718  1.00  0.00
ATOM    493  H4' C      16      34.007  69.076  74.759  1.00  0.00
ATOM    494  O4' C      16      34.217  68.069  72.973  1.00  0.00
ATOM    495  C1' C      16      35.473  67.374  73.084  1.00  0.00
ATOM    496  H1' C      16      35.339  66.485  73.700  1.00  0.00
ATOM    497  N1  C      16      35.931  67.034  71.675  1.00  0.00
ATOM    498  C6  C      16      35.326  67.522  70.518  1.00  0.00
ATOM    499  H6  C      16      34.848  68.489  70.577  1.00  0.00
ATOM    500  C5  C      16      35.676  67.276  69.237  1.00  0.00
ATOM    501  H5  C      16      35.274  67.742  68.350  1.00  0.00
ATOM    502  C4  C      16      36.603  66.184  69.089  1.00  0.00
ATOM    503  N4  C      16      36.800  65.639  67.914  1.00  0.00
ATOM    504  H41 C      16      36.189  65.830  67.134  1.00  0.00
ATOM    505  H42 C      16      37.578  65.021  67.733  1.00  0.00
ATOM    506  N3  C      16      37.161  65.605  70.196  1.00  0.00
ATOM    507  C2  C      16      36.909  66.040  71.473  1.00  0.00
ATOM    508  O2  C      16      37.433  65.470  72.450  1.00  0.00
ATOM    509  C3' C      16      35.765  69.663  73.537  1.00  0.00
ATOM    510  H3' C      16      35.948  70.040  72.531  1.00  0.00
ATOM    511  C2' C      16      36.432  68.326  73.826  1.00  0.00
ATOM    512  H2' C      16      37.430  68.304  73.388  1.00  0.00
ATOM    513  O2' C      16      36.331  68.045  75.192  1.00  0.00
ATOM    514 HO2' C      16      35.926  68.814  75.599  1.00  0.00
ATOM    515  O3' C      16      36.323  70.536  74.539  1.00  0.00
ATOM    516  P   U      17      37.708  71.314  74.274  1.00  0.00
ATOM    517  OP1 U      17      37.954  72.188  75.444  1.00  0.00
ATOM    518  OP2 U      17      37.652  71.792  72.880  1.00  0.00
ATOM    519  O5' U      17      38.873  70.222  74.254  1.00  0.00
ATOM    520  C5' U      17      39.329  69.813  75.526  1.00  0.00
ATOM    521  H5' U      17      38.431  69.552  76.088  1.00  0.00
ATOM    522 H5'' U      17      39.864  70.606  76.048  1.00  0.00
ATOM    523  C4' U      17      40.247  68.644  75.399  1.00  0.00
ATOM    524  H4' U      17      40.476  68.217  76.376  1.00  0.00
ATOM    525  O4' U      17      39.625  67.678  74.522  1.00  0.00
ATOM    526  C1' U      17      40.627  66.934  73.872  1.00  0.00
ATOM    527  H1' U      17      40.516  65.911  74.231  1.00  0.00
ATOM    528  N1  U      17      40.536  66.953  72.334  1.00  0.00
ATOM    529  C6  U      17      39.931  68.016  71.670  1.00  0.00
ATOM    530  H6  U      17      39.649  68.885  72.247  1.00  0.00
ATOM    531  C5  U      17      39.850  67.990  70.344  1.00  0.00
ATOM    532  H5  U      17      39.340  68.790  69.828  1.00  0.00
ATOM    533  C4  U      17      40.328  66.901  69.517  1.00  0.00
ATOM    534  O4  U      17      40.224  66.809  68.304  1.00  0.00
ATOM    535  N3  U      17      40.982  65.967  70.244  1.00  0.00
ATOM    536  H3  U      17      41.486  65.223  69.783  1.00  0.00
ATOM    537  C2  U      17      41.008  65.856  71.647  1.00  0.00
ATOM    538  O2  U      17      41.583  64.932  72.217  1.00  0.00
ATOM    539  C3' U      17      41.619  68.894  74.816  1.00  0.00
ATOM    540  H3' U      17      41.444  69.498  73.925  1.00  0.00
ATOM    541  C2' U      17      42.004  67.448  74.309  1.00  0.00
ATOM    542  H2' U      17      42.790  67.311  73.566  1.00  0.00
ATOM    543  O2' U      17      42.385  66.690  75.456  1.00  0.00
ATOM    544 HO2' U      17      42.740  67.354  76.052  1.00  0.00
ATOM    545  O3' U      17      42.530  69.628  75.684  1.00  0.00
ATOM    546  P   A      18      43.802  70.423  75.037  1.00  0.00
ATOM    547  OP1 A      18      44.488  71.130  76.141  1.00  0.00
ATOM    548  OP2 A      18      43.344  71.196  73.894  1.00  0.00
ATOM    549  O5' A      18      44.680  69.212  74.431  1.00  0.00
ATOM    550  C5' A      18      45.486  68.356  75.172  1.00  0.00
ATOM    551  H5' A      18      44.851  67.931  75.949  1.00  0.00
ATOM    552 H5'' A      18      46.291  68.858  75.709  1.00  0.00
ATOM    553  C4' A      18      46.167  67.270  74.270  1.00  0.00
ATOM    554  H4' A      18      46.723  66.592  74.917  1.00  0.00
ATOM    555  O4' A      18      45.225  66.559  73.540  1.00  0.00
ATOM    556  C1' A      18      45.677  66.240  72.291  1.00  0.00
ATOM    557  H1' A      18      45.629  65.152  72.252  1.00  0.00
ATOM    558  N9  A      18      45.028  66.870  71.094  1.00  0.00
ATOM    559  C8  A      18      44.176  67.925  71.130  1.00  0.00
ATOM    560  H8  A      18      44.068  68.511  72.031  1.00  0.00
ATOM    561  N7  A      18      43.559  68.165  69.985  1.00  0.00
ATOM    562  C5  A      18      44.211  67.233  69.101  1.00  0.00
ATOM    563  C6  A      18      44.250  67.086  67.674  1.00  0.00
ATOM    564  N6  A      18      43.494  67.736  66.780  1.00  0.00
ATOM    565  H61 A      18      42.837  68.438  67.090  1.00  0.00
ATOM    566  H62 A      18      43.532  67.342  65.851  1.00  0.00
ATOM    567  N1  A      18      45.028  66.093  67.179  1.00  0.00
ATOM    568  C2  A      18      45.716  65.292  67.979  1.00  0.00
ATOM    569  H2  A      18      46.333  64.513  67.556  1.00  0.00
ATOM    570  N3  A      18      45.814  65.419  69.274  1.00  0.00
ATOM    571  C4  A      18      45.072  66.463  69.806  1.00  0.00
ATOM    572  C3' A      18      47.063  67.910  73.287  1.00  0.00
ATOM    573  H3' A      18      46.451  68.732  72.919  1.00  0.00
ATOM    574  C2' A      18      47.142  66.753  72.366  1.00  0.00
ATOM    575  H2' A      18      47.457  67.103  71.383  1.00  0.00
ATOM    576  O2' A      18      47.951  65.715  72.804  1.00  0.00
ATOM    577 HO2' A      18      48.244  65.239  72.024  1.00  0.00
ATOM    578  O3' A      18      48.350  68.297  73.822  1.00  0.00
ATOM    579  P   U      19      48.908  69.729  73.450  1.00  0.00
ATOM    580  OP1 U      19      50.078  70.083  74.288  1.00  0.00
ATOM    581  OP2 U      19      47.819  70.679  73.408  1.00  0.00
ATOM    582  O5' U      19      49.263  69.558  71.939  1.00  0.00
ATOM    583  C5' U      19      50.249  68.599  71.532  1.00  0.00
ATOM    584  H5' U      19      50.049  67.627  71.984  1.00  0.00
ATOM    585 H5'' U      19      51.199  68.910  71.966  1.00  0.00
ATOM    586  C4' U      19      50.203  68.426  69.983  1.00  0.00
ATOM    587  H4' U      19      50.966  67.709  69.677  1.00  0.00
ATOM    588  O4' U      19      48.975  68.009  69.552  1.00  0.00
ATOM    589  C1' U      19      48.692  68.476  68.249  1.00  0.00
ATOM    590  H1' U      19      48.669  67.577  67.633  1.00  0.00
ATOM    591  N1  U      19      47.404  69.140  68.085  1.00  0.00
ATOM    592  C6  U      19      46.773  69.819  69.091  1.00  0.00
ATOM    593  H6  U      19      47.186  69.827  70.090  1.00  0.00
ATOM    594  C5  U      19      45.613  70.513  68.889  1.00  0.00
ATOM    595  H5  U      19      45.313  71.059  69.771  1.00  0.00
ATOM    596  C4  U      19      45.018  70.577  67.626  1.00  0.00
ATOM    597  O4  U      19      44.003  71.219  67.343  1.00  0.00
ATOM    598  N3  U      19      45.664  69.864  66.644  1.00  0.00
ATOM    599  H3  U      19      45.282  69.870  65.710  1.00  0.00
ATOM    600  C2  U      19      46.907  69.222  66.796  1.00  0.00
ATOM    601  O2  U      19      47.488  68.714  65.845  1.00  0.00
ATOM    602  C3' U      19      50.440  69.674  69.190  1.00  0.00
ATOM    603  H3' U      19      49.798  70.461  69.585  1.00  0.00
ATOM    604  C2' U      19      49.922  69.246  67.795  1.00  0.00
ATOM    605  H2' U      19      49.592  70.134  67.254  1.00  0.00
ATOM    606  O2' U      19      50.797  68.389  67.034  1.00  0.00
ATOM    607 HO2' U      19      51.681  68.518  67.386  1.00  0.00
ATOM    608  O3' U      19      51.830  69.957  69.124  1.00  0.00
ATOM    609  P   U      20      52.347  71.370  68.714  1.00  0.00
ATOM    610  OP1 U      20      53.742  71.468  69.191  1.00  0.00
ATOM    611  OP2 U      20      51.341  72.379  69.027  1.00  0.00
ATOM    612  O5' U      20      52.345  71.153  67.176  1.00  0.00
ATOM    613  C5' U      20      53.360  70.441  66.442  1.00  0.00
ATOM    614  H5' U      20      53.408  69.445  66.885  1.00  0.00
ATOM    615 H5'' U      20      54.309  70.930  66.660  1.00  0.00
ATOM    616  C4' U      20      53.060  70.508  64.968  1.00  0.00
ATOM    617  H4' U      20      53.836  69.927  64.470  1.00  0.00
ATOM    618  O4' U      20      51.810  69.940  64.524  1.00  0.00
ATOM    619  C1' U      20      51.240  70.677  63.486  1.00  0.00
ATOM    620  H1' U      20      51.212  70.011  62.624  1.00  0.00
ATOM    621  N1  U      20      49.914  71.228  63.810  1.00  0.00
ATOM    622  C6  U      20      49.718  71.695  65.102  1.00  0.00
ATOM    623  H6  U      20      50.479  71.592  65.861  1.00  0.00
ATOM    624  C5  U      20      48.484  72.217  65.437  1.00  0.00
ATOM    625  H5  U      20      48.262  72.595  66.424  1.00  0.00
ATOM    626  C4  U      20      47.359  72.228  64.538  1.00  0.00
ATOM    627  O4  U      20      46.227  72.600  64.822  1.00  0.00
ATOM    628  N3  U      20      47.694  71.828  63.267  1.00  0.00
ATOM    629  H3  U      20      46.964  71.847  62.569  1.00  0.00
ATOM    630  C2  U      20      48.885  71.242  62.905  1.00  0.00
ATOM    631  O2  U      20      48.969  70.833  61.735  1.00  0.00
ATOM    632  C3' U      20      52.963  71.887  64.280  1.00  0.00
ATOM    633  H3' U      20      52.297  72.517  64.870  1.00  0.00
ATOM    634  C2' U      20      52.213  71.676  62.961  1.00  0.00
ATOM    635  H2' U      20      51.725  72.551  62.533  1.00  0.00
ATOM    636  O2' U      20      53.035  71.083  62.001  1.00  0.00
ATOM    637 HO2' U      20      52.479  71.129  61.220  1.00  0.00
ATOM    638  O3' U      20      54.226  72.464  64.124  1.00  0.00
ATOM    639  P   G      21      54.495  74.022  64.348  1.00  0.00
ATOM    640  OP1 G      21      55.939  74.111  64.321  1.00  0.00
ATOM    641  OP2 G      21      53.692  74.518  65.452  1.00  0.00
ATOM    642  O5' G      21      53.954  74.810  63.017  1.00  0.00
ATOM    643  C5' G      21      54.507  74.535  61.719  1.00  0.00
ATOM    644  H5' G      21      54.194  73.592  61.271  1.00  0.00
ATOM    645 H5'' G      21      55.596  74.580  61.686  1.00  0.00
ATOM    646  C4' G      21      54.077  75.677  60.780  1.00  0.00
ATOM    647  H4' G      21      54.667  75.466  59.888  1.00  0.00
ATOM    648  O4' G      21      52.686  75.456  60.591  1.00  0.00
ATOM    649  C1' G      21      51.993  76.715  60.508  1.00  0.00
ATOM    650  H1' G      21      51.404  76.758  59.592  1.00  0.00
ATOM    651  N9  G      21      51.180  76.898  61.730  1.00  0.00
ATOM    652  C8  G      21      50.948  75.966  62.745  1.00  0.00
ATOM    653  H8  G      21      51.435  75.004  62.800  1.00  0.00
ATOM    654  N7  G      21      50.113  76.309  63.661  1.00  0.00
ATOM    655  C5  G      21      49.664  77.585  63.164  1.00  0.00
ATOM    656  C6  G      21      48.598  78.442  63.572  1.00  0.00
ATOM    657  O6  G      21      47.694  78.267  64.369  1.00  0.00
ATOM    658  N1  G      21      48.551  79.582  62.859  1.00  0.00
ATOM    659  H1  G      21      47.949  80.360  63.088  1.00  0.00
ATOM    660  C2  G      21      49.256  79.822  61.727  1.00  0.00
ATOM    661  N2  G      21      49.038  80.927  61.117  1.00  0.00
ATOM    662  H21 G      21      49.608  81.064  60.294  1.00  0.00
ATOM    663  H22 G      21      48.450  81.614  61.566  1.00  0.00
ATOM    664  N3  G      21      50.102  79.029  61.215  1.00  0.00
ATOM    665  C4  G      21      50.368  77.974  62.021  1.00  0.00
ATOM    666  C3' G      21      54.255  77.117  61.234  1.00  0.00
ATOM    667  H3' G      21      54.060  77.131  62.306  1.00  0.00
ATOM    668  C2' G      21      53.014  77.812  60.598  1.00  0.00
ATOM    669  H2' G      21      52.767  78.630  61.275  1.00  0.00
ATOM    670  O2' G      21      53.244  78.176  59.319  1.00  0.00
ATOM    671 HO2' G      21      53.416  79.120  59.315  1.00  0.00
ATOM    672  O3' G      21      55.532  77.686  60.878  1.00  0.00
ATOM    673  P   U      22      56.540  78.212  61.941  1.00  0.00
ATOM    674  OP1 U      22      57.852  78.441  61.322  1.00  0.00
ATOM    675  OP2 U      22      56.608  77.397  63.178  1.00  0.00
ATOM    676  O5' U      22      55.937  79.651  62.198  1.00  0.00
ATOM    677  C5' U      22      55.914  80.600  61.110  1.00  0.00
ATOM    678  H5' U      22      55.286  80.236  60.296  1.00  0.00
ATOM    679 H5'' U      22      56.923  80.631  60.699  1.00  0.00
ATOM    680  C4' U      22      55.477  82.061  61.450  1.00  0.00
ATOM    681  H4' U      22      55.446  82.721  60.582  1.00  0.00
ATOM    682  O4' U      22      54.129  81.894  61.843  1.00  0.00
ATOM    683  C1' U      22      54.052  82.372  63.195  1.00  0.00
ATOM    684  H1' U      22      53.725  83.411  63.160  1.00  0.00
ATOM    685  N1  U      22      53.135  81.588  64.078  1.00  0.00
ATOM    686  C6  U      22      53.160  80.189  63.967  1.00  0.00
ATOM    687  H6  U      22      53.924  79.705  63.378  1.00  0.00
ATOM    688  C5  U      22      52.140  79.528  64.496  1.00  0.00
ATOM    689  H5  U      22      52.051  78.452  64.466  1.00  0.00
ATOM    690  C4  U      22      51.124  80.209  65.302  1.00  0.00
ATOM    691  O4  U      22      50.299  79.615  65.999  1.00  0.00
ATOM    692  N3  U      22      51.192  81.546  65.308  1.00  0.00
ATOM    693  H3  U      22      50.497  82.097  65.790  1.00  0.00
ATOM    694  C2  U      22      52.123  82.276  64.657  1.00  0.00
ATOM    695  O2  U      22      52.063  83.510  64.726  1.00  0.00
ATOM    696  C3' U      22      56.372  82.794  62.557  1.00  0.00
ATOM    697  H3' U      22      57.361  82.343  62.629  1.00  0.00
ATOM    698  C2' U      22      55.534  82.420  63.721  1.00  0.00
ATOM    699  H2' U      22      55.823  81.383  63.894  1.00  0.00
ATOM    700  O2' U      22      55.631  83.155  64.950  1.00  0.00
ATOM    701 HO2' U      22      56.318  82.822  65.531  1.00  0.00
ATOM    702  O3' U      22      56.470  84.165  62.272  1.00  0.00
ATOM    703  P   A      23      57.749  84.848  61.733  1.00  0.00
ATOM    704  OP1 A      23      57.293  86.228  61.403  1.00  0.00
ATOM    705  OP2 A      23      58.346  84.128  60.640  1.00  0.00
ATOM    706  O5' A      23      58.817  84.945  62.915  1.00  0.00
ATOM    707  C5' A      23      59.985  84.196  63.057  1.00  0.00
ATOM    708  H5' A      23      60.635  84.354  62.196  1.00  0.00
ATOM    709 H5'' A      23      59.750  83.132  63.038  1.00  0.00
ATOM    710  C4' A      23      60.670  84.574  64.340  1.00  0.00
ATOM    711  H4' A      23      61.694  84.207  64.411  1.00  0.00
ATOM    712  O4' A      23      60.792  85.977  64.470  1.00  0.00
ATOM    713  C1' A      23      60.606  86.250  65.871  1.00  0.00
ATOM    714  H1' A      23      61.498  86.719  66.286  1.00  0.00
ATOM    715  N9  A      23      59.429  87.067  66.069  1.00  0.00
ATOM    716  C8  A      23      58.589  87.548  65.148  1.00  0.00
ATOM    717  H8  A      23      58.539  87.266  64.107  1.00  0.00
ATOM    718  N7  A      23      57.738  88.406  65.614  1.00  0.00
ATOM    719  C5  A      23      58.086  88.572  66.957  1.00  0.00
ATOM    720  C6  A      23      57.805  89.457  67.994  1.00  0.00
ATOM    721  N6  A      23      56.864  90.443  67.900  1.00  0.00
ATOM    722  H61 A      23      56.440  90.661  67.010  1.00  0.00
ATOM    723  H62 A      23      56.624  91.031  68.686  1.00  0.00
ATOM    724  N1  A      23      58.388  89.368  69.231  1.00  0.00
ATOM    725  C2  A      23      59.360  88.441  69.300  1.00  0.00
ATOM    726  H2  A      23      59.870  88.433  70.252  1.00  0.00
ATOM    727  N3  A      23      59.813  87.630  68.409  1.00  0.00
ATOM    728  C4  A      23      59.138  87.727  67.236  1.00  0.00
ATOM    729  C3' A      23      59.944  84.078  65.560  1.00  0.00
ATOM    730  H3' A      23      58.880  84.293  65.455  1.00  0.00
ATOM    731  C2' A      23      60.546  84.947  66.596  1.00  0.00
ATOM    732  H2' A      23      59.885  84.940  67.463  1.00  0.00
ATOM    733  O2' A      23      61.882  84.592  66.928  1.00  0.00
ATOM    734 HO2' A      23      61.903  83.635  66.998  1.00  0.00
ATOM    735  O3' A      23      60.117  82.744  65.824  1.00  0.00
ATOM    736  P   A      24      59.146  81.821  66.644  1.00  0.00
ATOM    737  OP1 A      24      59.842  80.521  66.651  1.00  0.00
ATOM    738  OP2 A      24      57.854  81.982  66.011  1.00  0.00
ATOM    739  O5' A      24      59.085  82.439  68.097  1.00  0.00
ATOM    740  C5' A      24      60.108  82.130  69.077  1.00  0.00
ATOM    741  H5' A      24      61.081  82.490  68.744  1.00  0.00
ATOM    742 H5'' A      24      60.106  81.041  69.123  1.00  0.00
ATOM    743  C4' A      24      60.056  82.739  70.553  1.00  0.00
ATOM    744  H4' A      24      60.728  82.215  71.233  1.00  0.00
ATOM    745  O4' A      24      60.266  84.135  70.548  1.00  0.00
ATOM    746  C1' A      24      59.260  84.754  71.417  1.00  0.00
ATOM    747  H1' A      24      59.549  85.488  72.169  1.00  0.00
ATOM    748  N9  A      24      58.154  85.421  70.654  1.00  0.00
ATOM    749  C8  A      24      57.793  85.303  69.355  1.00  0.00
ATOM    750  H8  A      24      58.334  84.672  68.665  1.00  0.00
ATOM    751  N7  A      24      56.859  86.278  69.018  1.00  0.00
ATOM    752  C5  A      24      56.459  86.869  70.185  1.00  0.00
ATOM    753  C6  A      24      55.597  87.929  70.648  1.00  0.00
ATOM    754  N6  A      24      54.726  88.604  69.924  1.00  0.00
ATOM    755  H61 A      24      54.753  88.415  68.932  1.00  0.00
ATOM    756  H62 A      24      54.035  89.283  70.211  1.00  0.00
ATOM    757  N1  A      24      55.509  88.302  71.940  1.00  0.00
ATOM    758  C2  A      24      56.348  87.696  72.777  1.00  0.00
ATOM    759  H2  A      24      56.388  87.815  73.849  1.00  0.00
ATOM    760  N3  A      24      57.177  86.705  72.538  1.00  0.00
ATOM    761  C4  A      24      57.239  86.344  71.230  1.00  0.00
ATOM    762  C3' A      24      58.690  82.516  71.178  1.00  0.00
ATOM    763  H3' A      24      57.873  82.683  70.475  1.00  0.00
ATOM    764  C2' A      24      58.663  83.620  72.272  1.00  0.00
ATOM    765  H2' A      24      57.642  83.861  72.569  1.00  0.00
ATOM    766  O2' A      24      59.584  83.250  73.289  1.00  0.00
ATOM    767 HO2' A      24      59.473  82.325  73.522  1.00  0.00
ATOM    768  O3' A      24      58.667  81.206  71.675  1.00  0.00
ATOM    769  P   A      25      57.455  80.233  71.579  1.00  0.00
ATOM    770  OP1 A      25      57.874  78.903  72.161  1.00  0.00
ATOM    771  OP2 A      25      56.892  80.334  70.228  1.00  0.00
ATOM    772  O5' A      25      56.507  80.876  72.648  1.00  0.00
ATOM    773  C5' A      25      56.765  80.944  74.064  1.00  0.00
ATOM    774  H5' A      25      57.766  81.366  74.155  1.00  0.00
ATOM    775 H5'' A      25      56.753  80.002  74.612  1.00  0.00
ATOM    776  C4' A      25      55.785  81.975  74.782  1.00  0.00
ATOM    777  H4' A      25      56.034  82.200  75.819  1.00  0.00
ATOM    778  O4' A      25      55.716  83.200  74.098  1.00  0.00
ATOM    779  C1' A      25      54.520  83.898  74.352  1.00  0.00
ATOM    780  H1' A      25      54.540  84.610  75.177  1.00  0.00
ATOM    781  N9  A      25      53.980  84.480  73.125  1.00  0.00
ATOM    782  C8  A      25      54.310  84.305  71.791  1.00  0.00
ATOM    783  H8  A      25      54.989  83.541  71.442  1.00  0.00
ATOM    784  N7  A      25      53.756  85.151  70.982  1.00  0.00
ATOM    785  C5  A      25      52.996  85.952  71.895  1.00  0.00
ATOM    786  C6  A      25      52.157  87.088  71.869  1.00  0.00
ATOM    787  N6  A      25      51.743  87.688  70.708  1.00  0.00
ATOM    788  H61 A      25      52.092  87.334  69.828  1.00  0.00
ATOM    789  H62 A      25      50.923  88.276  70.666  1.00  0.00
ATOM    790  N1  A      25      51.686  87.670  72.983  1.00  0.00
ATOM    791  C2  A      25      51.941  87.103  74.155  1.00  0.00
ATOM    792  H2  A      25      51.592  87.582  75.058  1.00  0.00
ATOM    793  N3  A      25      52.689  86.078  74.358  1.00  0.00
ATOM    794  C4  A      25      53.105  85.524  73.198  1.00  0.00
ATOM    795  C3' A      25      54.387  81.438  74.505  1.00  0.00
ATOM    796  H3' A      25      54.247  81.221  73.446  1.00  0.00
ATOM    797  C2' A      25      53.626  82.725  74.783  1.00  0.00
ATOM    798  H2' A      25      52.641  82.673  74.321  1.00  0.00
ATOM    799  O2' A      25      53.500  82.863  76.229  1.00  0.00
ATOM    800 HO2' A      25      53.465  82.007  76.661  1.00  0.00
ATOM    801  O3' A      25      54.016  80.332  75.364  1.00  0.00
ATOM    802  P   U      26      52.625  79.530  75.069  1.00  0.00
ATOM    803  OP1 U      26      52.554  78.448  76.055  1.00  0.00
ATOM    804  OP2 U      26      52.487  79.128  73.642  1.00  0.00
ATOM    805  O5' U      26      51.488  80.574  75.417  1.00  0.00
ATOM    806  C5' U      26      50.910  80.720  76.637  1.00  0.00
ATOM    807  H5' U      26      51.655  81.013  77.376  1.00  0.00
ATOM    808 H5'' U      26      50.391  79.816  76.953  1.00  0.00
ATOM    809  C4' U      26      49.991  81.900  76.743  1.00  0.00
ATOM    810  H4' U      26      49.808  82.141  77.790  1.00  0.00
ATOM    811  O4' U      26      50.407  83.121  76.080  1.00  0.00
ATOM    812  C1' U      26      49.264  83.822  75.598  1.00  0.00
ATOM    813  H1' U      26      49.186  84.687  76.258  1.00  0.00
ATOM    814  N1  U      26      49.447  84.221  74.218  1.00  0.00
ATOM    815  C6  U      26      50.167  83.390  73.388  1.00  0.00
ATOM    816  H6  U      26      50.535  82.435  73.733  1.00  0.00
ATOM    817  C5  U      26      50.263  83.688  72.049  1.00  0.00
ATOM    818  H5  U      26      50.760  82.983  71.398  1.00  0.00
ATOM    819  C4  U      26      49.618  84.820  71.450  1.00  0.00
ATOM    820  O4  U      26      49.607  85.200  70.285  1.00  0.00
ATOM    821  N3  U      26      49.002  85.690  72.399  1.00  0.00
ATOM    822  H3  U      26      48.348  86.387  72.073  1.00  0.00
ATOM    823  C2  U      26      48.846  85.332  73.730  1.00  0.00
ATOM    824  O2  U      26      48.076  85.970  74.386  1.00  0.00
ATOM    825  C3' U      26      48.737  81.535  75.987  1.00  0.00
ATOM    826  H3' U      26      48.988  81.171  74.991  1.00  0.00
ATOM    827  C2' U      26      48.091  82.902  75.878  1.00  0.00
ATOM    828  H2' U      26      47.399  82.895  75.037  1.00  0.00
ATOM    829  O2' U      26      47.426  83.403  77.060  1.00  0.00
ATOM    830 HO2' U      26      46.684  82.818  77.233  1.00  0.00
ATOM    831  O3' U      26      47.825  80.665  76.628  1.00  0.00
ATOM    832  P   G      27      46.504  80.060  75.886  1.00  0.00
ATOM    833  OP1 G      27      46.123  78.843  76.572  1.00  0.00
ATOM    834  OP2 G      27      46.760  80.095  74.455  1.00  0.00
ATOM    835  O5' G      27      45.413  81.164  76.201  1.00  0.00
ATOM    836  C5' G      27      44.155  81.322  75.468  1.00  0.00
ATOM    837  H5' G      27      43.455  80.549  75.785  1.00  0.00
ATOM    838 H5'' G      27      44.385  81.363  74.403  1.00  0.00
ATOM    839  C4' G      27      43.402  82.675  75.746  1.00  0.00
ATOM    840  H4' G      27      43.118  82.726  76.797  1.00  0.00
ATOM    841  O4' G      27      44.374  83.724  75.625  1.00  0.00
ATOM    842  C1' G      27      44.018  84.651  74.530  1.00  0.00
ATOM    843  H1' G      27      44.076  85.695  74.836  1.00  0.00
ATOM    844  N9  G      27      44.817  84.493  73.296  1.00  0.00
ATOM    845  C8  G      27      45.692  83.538  72.920  1.00  0.00
ATOM    846  H8  G      27      45.826  82.666  73.543  1.00  0.00
ATOM    847  N7  G      27      46.227  83.674  71.749  1.00  0.00
ATOM    848  C5  G      27      45.707  84.899  71.340  1.00  0.00
ATOM    849  C6  G      27      45.844  85.555  70.091  1.00  0.00
ATOM    850  O6  G      27      46.639  85.360  69.177  1.00  0.00
ATOM    851  N1  G      27      44.894  86.588  69.848  1.00  0.00
ATOM    852  H1  G      27      44.756  86.884  68.893  1.00  0.00
ATOM    853  C2  G      27      44.147  87.073  70.827  1.00  0.00
ATOM    854  N2  G      27      43.408  88.025  70.523  1.00  0.00
ATOM    855  H21 G      27      42.836  88.476  71.223  1.00  0.00
ATOM    856  H22 G      27      43.373  88.391  69.582  1.00  0.00
ATOM    857  N3  G      27      44.057  86.552  72.102  1.00  0.00
ATOM    858  C4  G      27      44.809  85.410  72.243  1.00  0.00
ATOM    859  C3' G      27      42.237  82.980  74.856  1.00  0.00
ATOM    860  H3' G      27      42.208  82.222  74.073  1.00  0.00
ATOM    861  C2' G      27      42.580  84.404  74.300  1.00  0.00
ATOM    862  H2' G      27      42.367  84.343  73.233  1.00  0.00
ATOM    863  O2' G      27      41.777  85.395  74.881  1.00  0.00
ATOM    864 HO2' G      27      40.914  85.034  75.099  1.00  0.00
ATOM    865  O3' G      27      41.064  82.838  75.605  1.00  0.00
ATOM    866  P   C      28      39.670  82.637  74.938  1.00  0.00
ATOM    867  OP1 C      28      38.682  82.630  76.071  1.00  0.00
ATOM    868  OP2 C      28      39.671  81.552  73.966  1.00  0.00
ATOM    869  O5' C      28      39.480  83.972  74.111  1.00  0.00
ATOM    870  C5' C      28      38.324  84.746  74.268  1.00  0.00
ATOM    871  H5' C      28      38.321  85.507  75.048  1.00  0.00
ATOM    872 H5'' C      28      37.532  84.032  74.493  1.00  0.00
ATOM    873  C4' C      28      38.003  85.364  72.911  1.00  0.00
ATOM    874  H4' C      28      37.034  85.862  72.962  1.00  0.00
ATOM    875  O4' C      28      39.159  86.121  72.439  1.00  0.00
ATOM    876  C1' C      28      39.080  86.152  71.025  1.00  0.00
ATOM    877  H1' C      28      38.799  87.124  70.618  1.00  0.00
ATOM    878  N1  C      28      40.346  85.651  70.515  1.00  0.00
ATOM    879  C6  C      28      40.994  84.521  71.006  1.00  0.00
ATOM    880  H6  C      28      40.700  84.015  71.914  1.00  0.00
ATOM    881  C5  C      28      42.001  84.034  70.310  1.00  0.00
ATOM    882  H5  C      28      42.494  83.166  70.723  1.00  0.00
ATOM    883  C4  C      28      42.454  84.661  69.086  1.00  0.00
ATOM    884  N4  C      28      43.364  84.207  68.307  1.00  0.00
ATOM    885  H41 C      28      43.273  84.658  67.408  1.00  0.00
ATOM    886  H42 C      28      43.716  83.261  68.330  1.00  0.00
ATOM    887  N3  C      28      41.843  85.725  68.604  1.00  0.00
ATOM    888  C2  C      28      40.745  86.102  69.241  1.00  0.00
ATOM    889  O2  C      28      40.166  86.968  68.606  1.00  0.00
ATOM    890  C3' C      28      37.795  84.310  71.873  1.00  0.00
ATOM    891  H3' C      28      38.630  83.609  71.881  1.00  0.00
ATOM    892  C2' C      28      37.957  85.158  70.606  1.00  0.00
ATOM    893  H2' C      28      38.249  84.499  69.789  1.00  0.00
ATOM    894  O2' C      28      36.893  86.031  70.309  1.00  0.00
ATOM    895 HO2' C      28      36.125  85.468  70.188  1.00  0.00
ATOM    896  O3' C      28      36.533  83.502  71.922  1.00  0.00
ATOM    897  P   C      29      36.444  82.051  71.460  1.00  0.00
ATOM    898  OP1 C      29      35.134  81.491  71.789  1.00  0.00
ATOM    899  OP2 C      29      37.612  81.333  71.894  1.00  0.00
ATOM    900  O5' C      29      36.476  82.177  69.891  1.00  0.00
ATOM    901  C5' C      29      35.375  82.717  69.126  1.00  0.00
ATOM    902  H5' C      29      34.935  83.577  69.631  1.00  0.00
ATOM    903 H5'' C      29      34.623  81.951  68.941  1.00  0.00
ATOM    904  C4' C      29      35.814  83.268  67.781  1.00  0.00
ATOM    905  H4' C      29      35.066  83.966  67.405  1.00  0.00
ATOM    906  O4' C      29      37.003  84.042  67.860  1.00  0.00
ATOM    907  C1' C      29      37.605  83.877  66.624  1.00  0.00
ATOM    908  H1' C      29      37.753  84.864  66.187  1.00  0.00
ATOM    909  N1  C      29      38.935  83.369  66.744  1.00  0.00
ATOM    910  C6  C      29      39.427  82.689  67.843  1.00  0.00
ATOM    911  H6  C      29      38.720  82.581  68.652  1.00  0.00
ATOM    912  C5  C      29      40.694  82.101  67.830  1.00  0.00
ATOM    913  H5  C      29      40.943  81.564  68.734  1.00  0.00
ATOM    914  C4  C      29      41.422  82.163  66.630  1.00  0.00
ATOM    915  N4  C      29      42.675  81.651  66.615  1.00  0.00
ATOM    916  H41 C      29      43.247  81.702  65.785  1.00  0.00
ATOM    917  H42 C      29      42.896  81.090  67.426  1.00  0.00
ATOM    918  N3  C      29      41.003  82.863  65.612  1.00  0.00
ATOM    919  C2  C      29      39.801  83.418  65.610  1.00  0.00
ATOM    920  O2  C      29      39.428  83.902  64.559  1.00  0.00
ATOM    921  C3' C      29      35.999  82.168  66.823  1.00  0.00
ATOM    922  H3' C      29      36.822  81.541  67.168  1.00  0.00
ATOM    923  C2' C      29      36.634  82.971  65.702  1.00  0.00
ATOM    924  H2' C      29      37.302  82.357  65.098  1.00  0.00
ATOM    925  O2' C      29      35.716  83.903  65.054  1.00  0.00
ATOM    926 HO2' C      29      35.759  83.705  64.115  1.00  0.00
ATOM    927  O3' C      29      34.818  81.501  66.399  1.00  0.00
ATOM    928  P   C      30      34.849  80.077  65.745  1.00  0.00
ATOM    929  OP1 C      30      33.470  79.681  65.450  1.00  0.00
ATOM    930  OP2 C      30      35.594  79.199  66.617  1.00  0.00
ATOM    931  O5' C      30      35.628  80.454  64.335  1.00  0.00
ATOM    932  C5' C      30      34.925  81.125  63.277  1.00  0.00
ATOM    933  H5' C      30      34.702  82.134  63.623  1.00  0.00
ATOM    934 H5'' C      30      34.015  80.621  62.952  1.00  0.00
ATOM    935  C4' C      30      35.880  81.274  62.139  1.00  0.00
ATOM    936  H4' C      30      35.359  81.977  61.490  1.00  0.00
ATOM    937  O4' C      30      37.123  81.791  62.629  1.00  0.00
ATOM    938  C1' C      30      38.109  81.329  61.756  1.00  0.00
ATOM    939  H1' C      30      38.607  82.142  61.227  1.00  0.00
ATOM    940  N1  C      30      39.197  80.573  62.479  1.00  0.00
ATOM    941  C6  C      30      39.067  80.310  63.823  1.00  0.00
ATOM    942  H6  C      30      38.129  80.438  64.343  1.00  0.00
ATOM    943  C5  C      30      40.164  79.852  64.487  1.00  0.00
ATOM    944  H5  C      30      40.203  79.655  65.548  1.00  0.00
ATOM    945  C4  C      30      41.390  79.710  63.749  1.00  0.00
ATOM    946  N4  C      30      42.433  79.121  64.290  1.00  0.00
ATOM    947  H41 C      30      43.288  79.108  63.753  1.00  0.00
ATOM    948  H42 C      30      42.465  78.786  65.243  1.00  0.00
ATOM    949  N3  C      30      41.496  79.947  62.500  1.00  0.00
ATOM    950  C2  C      30      40.460  80.445  61.813  1.00  0.00
ATOM    951  O2  C      30      40.585  80.757  60.628  1.00  0.00
ATOM    952  C3' C      30      36.281  79.946  61.410  1.00  0.00
ATOM    953  H3' C      30      36.640  79.207  62.126  1.00  0.00
ATOM    954  C2' C      30      37.475  80.471  60.701  1.00  0.00
ATOM    955  H2' C      30      38.136  79.684  60.337  1.00  0.00
ATOM    956  O2' C      30      37.147  81.389  59.612  1.00  0.00
ATOM    957 HO2' C      30      36.456  81.019  59.057  1.00  0.00
ATOM    958  O3' C      30      35.316  79.396  60.507  1.00  0.00
ATOM    959  P   G      31      35.088  77.821  60.384  1.00  0.00
ATOM    960  OP1 G      31      33.894  77.552  59.644  1.00  0.00
ATOM    961  OP2 G      31      35.150  77.237  61.734  1.00  0.00
ATOM    962  O5' G      31      36.352  77.344  59.561  1.00  0.00
ATOM    963  C5' G      31      36.555  77.634  58.192  1.00  0.00
ATOM    964  H5' G      31      36.480  78.721  58.166  1.00  0.00
ATOM    965 H5'' G      31      35.781  77.223  57.544  1.00  0.00
ATOM    966  C4' G      31      38.042  77.252  57.814  1.00  0.00
ATOM    967  H4' G      31      38.209  77.465  56.758  1.00  0.00
ATOM    968  O4' G      31      39.023  77.916  58.661  1.00  0.00
ATOM    969  C1' G      31      40.106  77.098  58.924  1.00  0.00
ATOM    970  H1' G      31      41.029  77.576  58.596  1.00  0.00
ATOM    971  N9  G      31      40.279  76.903  60.336  1.00  0.00
ATOM    972  C8  G      31      39.274  76.950  61.328  1.00  0.00
ATOM    973  H8  G      31      38.320  77.419  61.138  1.00  0.00
ATOM    974  N7  G      31      39.696  76.564  62.495  1.00  0.00
ATOM    975  C5  G      31      41.000  76.086  62.259  1.00  0.00
ATOM    976  C6  G      31      41.974  75.605  63.177  1.00  0.00
ATOM    977  O6  G      31      41.855  75.311  64.352  1.00  0.00
ATOM    978  N1  G      31      43.148  75.321  62.538  1.00  0.00
ATOM    979  H1  G      31      43.950  75.042  63.086  1.00  0.00
ATOM    980  C2  G      31      43.407  75.557  61.211  1.00  0.00
ATOM    981  N2  G      31      44.573  75.227  60.797  1.00  0.00
ATOM    982  H21 G      31      45.221  74.921  61.509  1.00  0.00
ATOM    983  H22 G      31      44.844  75.349  59.832  1.00  0.00
ATOM    984  N3  G      31      42.492  75.952  60.315  1.00  0.00
ATOM    985  C4  G      31      41.314  76.303  60.961  1.00  0.00
ATOM    986  C3' G      31      38.283  75.778  58.043  1.00  0.00
ATOM    987  H3' G      31      37.835  75.479  58.990  1.00  0.00
ATOM    988  C2' G      31      39.868  75.792  58.203  1.00  0.00
ATOM    989  H2' G      31      40.172  75.015  58.905  1.00  0.00
ATOM    990  O2' G      31      40.537  75.883  56.908  1.00  0.00
ATOM    991 HO2' G      31      40.883  75.005  56.734  1.00  0.00
ATOM    992  O3' G      31      37.887  74.948  56.902  1.00  0.00
ATOM    993  P   A      32      37.899  73.332  57.027  1.00  0.00
ATOM    994  OP1 A      32      37.010  72.732  56.036  1.00  0.00
ATOM    995  OP2 A      32      37.714  72.997  58.436  1.00  0.00
ATOM    996  O5' A      32      39.370  72.889  56.614  1.00  0.00
ATOM    997  C5' A      32      39.944  73.156  55.411  1.00  0.00
ATOM    998  H5' A      32      39.854  74.173  55.030  1.00  0.00
ATOM    999 H5'' A      32      39.359  72.593  54.682  1.00  0.00
ATOM   1000  C4' A      32      41.409  72.619  55.305  1.00  0.00
ATOM   1001  H4' A      32      41.832  72.704  54.304  1.00  0.00
ATOM   1002  O4' A      32      42.168  73.449  56.156  1.00  0.00
ATOM   1003  C1' A      32      43.118  72.569  56.944  1.00  0.00
ATOM   1004  H1' A      32      44.150  72.905  56.849  1.00  0.00
ATOM   1005  N9  A      32      42.897  72.478  58.425  1.00  0.00
ATOM   1006  C8  A      32      41.710  72.693  59.128  1.00  0.00
ATOM   1007  H8  A      32      40.790  72.917  58.609  1.00  0.00
ATOM   1008  N7  A      32      41.798  72.582  60.396  1.00  0.00
ATOM   1009  C5  A      32      43.156  72.294  60.644  1.00  0.00
ATOM   1010  C6  A      32      44.037  72.191  61.793  1.00  0.00
ATOM   1011  N6  A      32      43.753  72.309  63.077  1.00  0.00
ATOM   1012  H61 A      32      44.469  72.059  63.743  1.00  0.00
ATOM   1013  H62 A      32      42.808  72.419  63.417  1.00  0.00
ATOM   1014  N1  A      32      45.324  72.048  61.560  1.00  0.00
ATOM   1015  C2  A      32      45.775  71.968  60.278  1.00  0.00
ATOM   1016  H2  A      32      46.848  71.852  60.240  1.00  0.00
ATOM   1017  N3  A      32      45.101  72.029  59.160  1.00  0.00
ATOM   1018  C4  A      32      43.754  72.150  59.384  1.00  0.00
ATOM   1019  C3' A      32      41.442  71.209  55.847  1.00  0.00
ATOM   1020  H3' A      32      40.771  70.994  56.679  1.00  0.00
ATOM   1021  C2' A      32      42.899  71.188  56.332  1.00  0.00
ATOM   1022  H2' A      32      43.159  70.430  57.071  1.00  0.00
ATOM   1023  O2' A      32      43.747  71.044  55.231  1.00  0.00
ATOM   1024 HO2' A      32      43.209  70.514  54.638  1.00  0.00
ATOM   1025  O3' A      32      41.283  70.169  54.818  1.00  0.00
ATOM   1026  P   A      33      40.897  68.736  55.281  1.00  0.00
ATOM   1027  OP1 A      33      40.879  67.884  54.060  1.00  0.00
ATOM   1028  OP2 A      33      39.659  68.880  56.141  1.00  0.00
ATOM   1029  O5' A      33      42.078  68.229  56.187  1.00  0.00
ATOM   1030  C5' A      33      43.342  67.749  55.594  1.00  0.00
ATOM   1031  H5' A      33      43.668  68.427  54.806  1.00  0.00
ATOM   1032 H5'' A      33      43.047  66.882  55.003  1.00  0.00
ATOM   1033  C4' A      33      44.506  67.396  56.593  1.00  0.00
ATOM   1034  H4' A      33      45.372  67.090  56.007  1.00  0.00
ATOM   1035  O4' A      33      44.729  68.518  57.412  1.00  0.00
ATOM   1036  C1' A      33      45.182  67.986  58.702  1.00  0.00
ATOM   1037  H1' A      33      46.222  68.217  58.929  1.00  0.00
ATOM   1038  N9  A      33      44.282  68.422  59.756  1.00  0.00
ATOM   1039  C8  A      33      42.902  68.638  59.661  1.00  0.00
ATOM   1040  H8  A      33      42.498  68.709  58.662  1.00  0.00
ATOM   1041  N7  A      33      42.271  68.869  60.758  1.00  0.00
ATOM   1042  C5  A      33      43.281  68.817  61.676  1.00  0.00
ATOM   1043  C6  A      33      43.362  69.117  63.099  1.00  0.00
ATOM   1044  N6  A      33      42.268  69.254  63.850  1.00  0.00
ATOM   1045  H61 A      33      42.320  69.397  64.849  1.00  0.00
ATOM   1046  H62 A      33      41.405  69.088  63.353  1.00  0.00
ATOM   1047  N1  A      33      44.523  69.075  63.773  1.00  0.00
ATOM   1048  C2  A      33      45.644  68.759  63.091  1.00  0.00
ATOM   1049  H2  A      33      46.548  68.527  63.634  1.00  0.00
ATOM   1050  N3  A      33      45.692  68.402  61.823  1.00  0.00
ATOM   1051  C4  A      33      44.494  68.494  61.141  1.00  0.00
ATOM   1052  C3' A      33      44.096  66.152  57.405  1.00  0.00
ATOM   1053  H3' A      33      43.039  66.200  57.667  1.00  0.00
ATOM   1054  C2' A      33      44.971  66.487  58.593  1.00  0.00
ATOM   1055  H2' A      33      44.368  66.145  59.434  1.00  0.00
ATOM   1056  O2' A      33      46.225  65.789  58.535  1.00  0.00
ATOM   1057 HO2' A      33      45.902  65.013  58.072  1.00  0.00
ATOM   1058  O3' A      33      44.400  64.943  56.695  1.00  0.00
ATOM   1059  P   U      34      43.694  63.650  57.252  1.00  0.00
ATOM   1060  OP1 U      34      43.825  62.632  56.247  1.00  0.00
ATOM   1061  OP2 U      34      42.311  63.945  57.818  1.00  0.00
ATOM   1062  O5' U      34      44.610  63.278  58.504  1.00  0.00
ATOM   1063  C5' U      34      45.777  62.606  58.348  1.00  0.00
ATOM   1064  H5' U      34      46.374  63.175  57.634  1.00  0.00
ATOM   1065 H5'' U      34      45.596  61.708  57.758  1.00  0.00
ATOM   1066  C4' U      34      46.564  62.250  59.656  1.00  0.00
ATOM   1067  H4' U      34      47.550  61.981  59.276  1.00  0.00
ATOM   1068  O4' U      34      46.865  63.536  60.363  1.00  0.00
ATOM   1069  C1' U      34      46.764  63.272  61.758  1.00  0.00
ATOM   1070  H1' U      34      47.690  63.568  62.250  1.00  0.00
ATOM   1071  N1  U      34      45.625  64.019  62.416  1.00  0.00
ATOM   1072  C6  U      34      44.379  64.138  61.774  1.00  0.00
ATOM   1073  H6  U      34      44.225  63.711  60.794  1.00  0.00
ATOM   1074  C5  U      34      43.386  64.831  62.418  1.00  0.00
ATOM   1075  H5  U      34      42.417  64.993  61.970  1.00  0.00
ATOM   1076  C4  U      34      43.593  65.424  63.711  1.00  0.00
ATOM   1077  O4  U      34      42.828  66.077  64.373  1.00  0.00
ATOM   1078  N3  U      34      44.802  65.182  64.306  1.00  0.00
ATOM   1079  H3  U      34      44.878  65.345  65.300  1.00  0.00
ATOM   1080  C2  U      34      45.845  64.543  63.717  1.00  0.00
ATOM   1081  O2  U      34      46.877  64.365  64.365  1.00  0.00
ATOM   1082  C3' U      34      45.911  61.328  60.631  1.00  0.00
ATOM   1083  H3' U      34      44.885  61.652  60.805  1.00  0.00
ATOM   1084  C2' U      34      46.677  61.734  61.919  1.00  0.00
ATOM   1085  H2' U      34      46.152  61.386  62.810  1.00  0.00
ATOM   1086  O2' U      34      47.986  61.265  62.073  1.00  0.00
ATOM   1087 HO2' U      34      48.282  61.314  62.985  1.00  0.00
ATOM   1088  O3' U      34      45.912  59.960  60.305  1.00  0.00
ATOM   1089  P   A      35      44.817  58.985  61.009  1.00  0.00
ATOM   1090  OP1 A      35      45.177  57.650  60.576  1.00  0.00
ATOM   1091  OP2 A      35      43.478  59.465  60.609  1.00  0.00
ATOM   1092  O5' A      35      44.977  59.141  62.619  1.00  0.00
ATOM   1093  C5' A      35      46.139  58.632  63.206  1.00  0.00
ATOM   1094  H5' A      35      47.028  59.185  62.902  1.00  0.00
ATOM   1095 H5'' A      35      46.326  57.569  63.051  1.00  0.00
ATOM   1096  C4' A      35      46.292  59.006  64.709  1.00  0.00
ATOM   1097  H4' A      35      47.165  58.495  65.115  1.00  0.00
ATOM   1098  O4' A      35      46.366  60.435  65.009  1.00  0.00
ATOM   1099  C1' A      35      45.910  60.659  66.307  1.00  0.00
ATOM   1100  H1' A      35      46.728  61.040  66.917  1.00  0.00
ATOM   1101  N9  A      35      44.775  61.641  66.194  1.00  0.00
ATOM   1102  C8  A      35      44.238  62.027  64.990  1.00  0.00
ATOM   1103  H8  A      35      44.482  61.553  64.051  1.00  0.00
ATOM   1104  N7  A      35      43.168  62.756  65.202  1.00  0.00
ATOM   1105  C5  A      35      43.080  62.860  66.614  1.00  0.00
ATOM   1106  C6  A      35      42.271  63.622  67.429  1.00  0.00
ATOM   1107  N6  A      35      41.519  64.536  66.873  1.00  0.00
ATOM   1108  H61 A      35      41.606  64.705  65.881  1.00  0.00
ATOM   1109  H62 A      35      40.999  65.188  67.443  1.00  0.00
ATOM   1110  N1  A      35      42.420  63.617  68.746  1.00  0.00
ATOM   1111  C2  A      35      43.400  62.871  69.188  1.00  0.00
ATOM   1112  H2  A      35      43.426  62.711  70.256  1.00  0.00
ATOM   1113  N3  A      35      44.207  62.025  68.596  1.00  0.00
ATOM   1114  C4  A      35      44.038  62.186  67.210  1.00  0.00
ATOM   1115  C3' A      35      45.076  58.548  65.522  1.00  0.00
ATOM   1116  H3' A      35      44.174  58.957  65.068  1.00  0.00
ATOM   1117  C2' A      35      45.458  59.249  66.854  1.00  0.00
ATOM   1118  H2' A      35      44.582  59.453  67.470  1.00  0.00
ATOM   1119  O2' A      35      46.571  58.608  67.522  1.00  0.00
ATOM   1120 HO2' A      35      46.344  57.682  67.633  1.00  0.00
ATOM   1121  O3' A      35      44.974  57.204  65.712  1.00  0.00
ATOM   1122  P   G      36      43.437  56.601  66.275  1.00  0.00
ATOM   1123  OP1 G      36      43.674  55.142  66.552  1.00  0.00
ATOM   1124  OP2 G      36      42.347  56.937  65.410  1.00  0.00
ATOM   1125  O5' G      36      43.107  57.292  67.675  1.00  0.00
ATOM   1126  C5' G      36      43.831  57.034  68.831  1.00  0.00
ATOM   1127  H5' G      36      44.889  57.178  68.613  1.00  0.00
ATOM   1128 H5'' G      36      43.779  55.969  69.058  1.00  0.00
ATOM   1129  C4' G      36      43.397  57.715  70.137  1.00  0.00
ATOM   1130  H4' G      36      44.054  57.456  70.967  1.00  0.00
ATOM   1131  O4' G      36      43.437  59.163  70.138  1.00  0.00
ATOM   1132  C1' G      36      42.202  59.672  70.649  1.00  0.00
ATOM   1133  H1' G      36      42.457  60.381  71.436  1.00  0.00
ATOM   1134  N9  G      36      41.296  60.239  69.571  1.00  0.00
ATOM   1135  C8  G      36      41.393  60.127  68.181  1.00  0.00
ATOM   1136  H8  G      36      42.071  59.491  67.631  1.00  0.00
ATOM   1137  N7  G      36      40.635  61.048  67.665  1.00  0.00
ATOM   1138  C5  G      36      39.893  61.638  68.674  1.00  0.00
ATOM   1139  C6  G      36      38.944  62.696  68.597  1.00  0.00
ATOM   1140  O6  G      36      38.502  63.307  67.563  1.00  0.00
ATOM   1141  N1  G      36      38.553  63.132  69.867  1.00  0.00
ATOM   1142  H1  G      36      37.964  63.953  69.882  1.00  0.00
ATOM   1143  C2  G      36      38.969  62.583  71.045  1.00  0.00
ATOM   1144  N2  G      36      38.667  63.150  72.167  1.00  0.00
ATOM   1145  H21 G      36      38.874  62.596  72.986  1.00  0.00
ATOM   1146  H22 G      36      38.026  63.927  72.245  1.00  0.00
ATOM   1147  N3  G      36      39.782  61.538  71.076  1.00  0.00
ATOM   1148  C4  G      36      40.266  61.106  69.905  1.00  0.00
ATOM   1149  C3' G      36      41.855  57.367  70.444  1.00  0.00
ATOM   1150  H3' G      36      41.184  57.510  69.597  1.00  0.00
ATOM   1151  C2' G      36      41.570  58.545  71.414  1.00  0.00
ATOM   1152  H2' G      36      40.499  58.699  71.551  1.00  0.00
ATOM   1153  O2' G      36      42.132  58.450  72.687  1.00  0.00
ATOM   1154 HO2' G      36      41.711  57.707  73.124  1.00  0.00
ATOM   1155  O3' G      36      41.764  56.127  71.029  1.00  0.00
ATOM   1156  P   A      37      40.456  55.309  70.700  1.00  0.00
ATOM   1157  OP1 A      37      40.385  54.037  71.470  1.00  0.00
ATOM   1158  OP2 A      37      40.347  55.295  69.220  1.00  0.00
ATOM   1159  O5' A      37      39.305  56.256  71.228  1.00  0.00
ATOM   1160  C5' A      37      39.140  56.377  72.685  1.00  0.00
ATOM   1161  H5' A      37      40.010  56.731  73.239  1.00  0.00
ATOM   1162 H5'' A      37      38.972  55.371  73.069  1.00  0.00
ATOM   1163  C4' A      37      37.981  57.257  73.030  1.00  0.00
ATOM   1164  H4' A      37      37.851  57.335  74.110  1.00  0.00
ATOM   1165  O4' A      37      38.262  58.519  72.536  1.00  0.00
ATOM   1166  C1' A      37      37.039  59.144  72.115  1.00  0.00
ATOM   1167  H1' A      37      36.867  60.030  72.726  1.00  0.00
ATOM   1168  N9  A      37      37.088  59.381  70.683  1.00  0.00
ATOM   1169  C8  A      37      37.538  58.674  69.617  1.00  0.00
ATOM   1170  H8  A      37      37.989  57.699  69.736  1.00  0.00
ATOM   1171  N7  A      37      37.249  59.231  68.392  1.00  0.00
ATOM   1172  C5  A      37      36.492  60.327  68.821  1.00  0.00
ATOM   1173  C6  A      37      35.897  61.441  68.126  1.00  0.00
ATOM   1174  N6  A      37      35.959  61.547  66.828  1.00  0.00
ATOM   1175  H61 A      37      35.598  62.394  66.413  1.00  0.00
ATOM   1176  H62 A      37      36.579  60.875  66.401  1.00  0.00
ATOM   1177  N1  A      37      35.268  62.425  68.798  1.00  0.00
ATOM   1178  C2  A      37      35.262  62.325  70.128  1.00  0.00
ATOM   1179  H2  A      37      34.705  63.159  70.530  1.00  0.00
ATOM   1180  N3  A      37      35.852  61.395  70.910  1.00  0.00
ATOM   1181  C4  A      37      36.478  60.448  70.161  1.00  0.00
ATOM   1182  C3' A      37      36.657  56.844  72.468  1.00  0.00
ATOM   1183  H3' A      37      36.802  56.525  71.436  1.00  0.00
ATOM   1184  C2' A      37      35.876  58.095  72.380  1.00  0.00
ATOM   1185  H2' A      37      35.214  58.006  71.519  1.00  0.00
ATOM   1186  O2' A      37      35.211  58.527  73.638  1.00  0.00
ATOM   1187 HO2' A      37      34.268  58.380  73.540  1.00  0.00
ATOM   1188  O3' A      37      35.895  55.743  73.110  1.00  0.00
ATOM   1189  P   A      38      34.521  55.197  72.371  1.00  0.00
ATOM   1190  OP1 A      38      34.205  53.971  73.128  1.00  0.00
ATOM   1191  OP2 A      38      34.812  54.978  70.958  1.00  0.00
ATOM   1192  O5' A      38      33.415  56.332  72.608  1.00  0.00
ATOM   1193  C5' A      38      32.726  56.536  73.821  1.00  0.00
ATOM   1194  H5' A      38      33.542  56.740  74.514  1.00  0.00
ATOM   1195 H5'' A      38      32.182  55.629  74.084  1.00  0.00
ATOM   1196  C4' A      38      31.844  57.763  73.625  1.00  0.00
ATOM   1197  H4' A      38      31.645  58.276  74.565  1.00  0.00
ATOM   1198  O4' A      38      32.564  58.807  72.993  1.00  0.00
ATOM   1199  C1' A      38      31.722  59.552  72.112  1.00  0.00
ATOM   1200  H1' A      38      31.664  60.561  72.520  1.00  0.00
ATOM   1201  N9  A      38      32.216  59.595  70.728  1.00  0.00
ATOM   1202  C8  A      38      32.898  58.649  70.089  1.00  0.00
ATOM   1203  H8  A      38      33.219  57.759  70.611  1.00  0.00
ATOM   1204  N7  A      38      33.287  58.994  68.920  1.00  0.00
ATOM   1205  C5  A      38      32.690  60.180  68.671  1.00  0.00
ATOM   1206  C6  A      38      32.447  61.003  67.524  1.00  0.00
ATOM   1207  N6  A      38      32.932  60.745  66.318  1.00  0.00
ATOM   1208  H61 A      38      33.527  59.952  66.123  1.00  0.00
ATOM   1209  H62 A      38      32.935  61.444  65.590  1.00  0.00
ATOM   1210  N1  A      38      31.716  62.122  67.658  1.00  0.00
ATOM   1211  C2  A      38      31.060  62.422  68.787  1.00  0.00
ATOM   1212  H2  A      38      30.265  63.141  68.658  1.00  0.00
ATOM   1213  N3  A      38      31.172  61.717  69.922  1.00  0.00
ATOM   1214  C4  A      38      31.978  60.580  69.810  1.00  0.00
ATOM   1215  C3' A      38      30.554  57.568  72.824  1.00  0.00
ATOM   1216  H3' A      38      30.630  56.861  71.997  1.00  0.00
ATOM   1217  C2' A      38      30.323  58.996  72.266  1.00  0.00
ATOM   1218  H2' A      38      29.799  58.929  71.312  1.00  0.00
ATOM   1219  O2' A      38      29.605  59.939  73.127  1.00  0.00
ATOM   1220 HO2' A      38      28.734  59.978  72.726  1.00  0.00
ATOM   1221  O3' A      38      29.438  57.024  73.545  1.00  0.00
ATOM   1222  P   C      39      28.229  56.425  72.758  1.00  0.00
ATOM   1223  OP1 C      39      27.453  55.664  73.718  1.00  0.00
ATOM   1224  OP2 C      39      28.789  55.709  71.602  1.00  0.00
ATOM   1225  O5' C      39      27.342  57.588  72.226  1.00  0.00
ATOM   1226  C5' C      39      26.678  58.435  73.096  1.00  0.00
ATOM   1227  H5' C      39      27.356  58.899  73.813  1.00  0.00
ATOM   1228 H5'' C      39      25.826  57.937  73.559  1.00  0.00
ATOM   1229  C4' C      39      26.082  59.599  72.291  1.00  0.00
ATOM   1230  H4' C      39      25.627  60.277  73.014  1.00  0.00
ATOM   1231  O4' C      39      27.198  60.194  71.574  1.00  0.00
ATOM   1232  C1' C      39      26.845  60.896  70.382  1.00  0.00
ATOM   1233  H1' C      39      27.128  61.929  70.583  1.00  0.00
ATOM   1234  N1  C      39      27.594  60.433  69.236  1.00  0.00
ATOM   1235  C6  C      39      28.152  59.165  69.275  1.00  0.00
ATOM   1236  H6  C      39      27.923  58.430  70.032  1.00  0.00
ATOM   1237  C5  C      39      29.087  58.799  68.317  1.00  0.00
ATOM   1238  H5  C      39      29.518  57.809  68.336  1.00  0.00
ATOM   1239  C4  C      39      29.234  59.780  67.259  1.00  0.00
ATOM   1240  N4  C      39      29.792  59.447  66.122  1.00  0.00
ATOM   1241  H41 C      39      29.550  60.005  65.316  1.00  0.00
ATOM   1242  H42 C      39      30.328  58.601  65.992  1.00  0.00
ATOM   1243  N3  C      39      28.516  60.850  67.062  1.00  0.00
ATOM   1244  C2  C      39      27.766  61.286  68.098  1.00  0.00
ATOM   1245  O2  C      39      27.269  62.411  68.037  1.00  0.00
ATOM   1246  C3' C      39      25.079  59.414  71.135  1.00  0.00
ATOM   1247  H3' C      39      25.430  58.525  70.611  1.00  0.00
ATOM   1248  C2' C      39      25.308  60.721  70.293  1.00  0.00
ATOM   1249  H2' C      39      25.082  60.584  69.235  1.00  0.00
ATOM   1250  O2' C      39      24.618  61.831  70.863  1.00  0.00
ATOM   1251 HO2' C      39      23.712  61.559  71.030  1.00  0.00
ATOM   1252  O3' C      39      23.666  59.398  71.476  1.00  0.00
ATOM   1253  P   C      40      22.673  58.573  70.630  1.00  0.00
ATOM   1254  OP1 C      40      21.386  58.615  71.313  1.00  0.00
ATOM   1255  OP2 C      40      23.197  57.276  70.249  1.00  0.00
ATOM   1256  O5' C      40      22.435  59.315  69.311  1.00  0.00
ATOM   1257  C5' C      40      21.682  60.508  69.387  1.00  0.00
ATOM   1258  H5' C      40      22.279  61.239  69.933  1.00  0.00
ATOM   1259 H5'' C      40      20.702  60.405  69.853  1.00  0.00
ATOM   1260  C4' C      40      21.561  61.047  67.980  1.00  0.00
ATOM   1261  H4' C      40      20.930  61.935  67.945  1.00  0.00
ATOM   1262  O4' C      40      22.784  61.467  67.398  1.00  0.00
ATOM   1263  C1' C      40      22.733  61.297  65.958  1.00  0.00
ATOM   1264  H1' C      40      22.952  62.198  65.386  1.00  0.00
ATOM   1265  N1  C      40      23.749  60.341  65.568  1.00  0.00
ATOM   1266  C6  C      40      24.359  59.480  66.461  1.00  0.00
ATOM   1267  H6  C      40      23.867  59.409  67.420  1.00  0.00
ATOM   1268  C5  C      40      25.545  58.890  66.191  1.00  0.00
ATOM   1269  H5  C      40      26.065  58.223  66.863  1.00  0.00
ATOM   1270  C4  C      40      26.036  59.151  64.907  1.00  0.00
ATOM   1271  N4  C      40      27.112  58.538  64.565  1.00  0.00
ATOM   1272  H41 C      40      27.633  58.007  65.249  1.00  0.00
ATOM   1273  H42 C      40      27.457  58.709  63.632  1.00  0.00
ATOM   1274  N3  C      40      25.478  59.936  63.996  1.00  0.00
ATOM   1275  C2  C      40      24.297  60.457  64.304  1.00  0.00
ATOM   1276  O2  C      40      23.780  61.178  63.480  1.00  0.00
ATOM   1277  C3' C      40      21.012  60.055  66.939  1.00  0.00
ATOM   1278  H3' C      40      21.546  59.108  67.020  1.00  0.00
ATOM   1279  C2' C      40      21.360  60.730  65.608  1.00  0.00
ATOM   1280  H2' C      40      21.446  60.034  64.775  1.00  0.00
ATOM   1281  O2' C      40      20.601  61.769  65.158  1.00  0.00
ATOM   1282 HO2' C      40      19.887  61.910  65.784  1.00  0.00
ATOM   1283  O3' C      40      19.629  59.868  67.132  1.00  0.00
ATOM   1284  P   C      41      18.919  58.541  66.560  1.00  0.00
ATOM   1285  OP1 C      41      17.482  58.784  66.870  1.00  0.00
ATOM   1286  OP2 C      41      19.528  57.324  67.092  1.00  0.00
ATOM   1287  O5' C      41      19.045  58.570  64.956  1.00  0.00
ATOM   1288  C5' C      41      18.228  59.459  64.121  1.00  0.00
ATOM   1289  H5' C      41      18.265  60.480  64.501  1.00  0.00
ATOM   1290 H5'' C      41      17.183  59.169  64.230  1.00  0.00
ATOM   1291  C4' C      41      18.561  59.384  62.653  1.00  0.00
ATOM   1292  H4' C      41      17.872  60.023  62.101  1.00  0.00
ATOM   1293  O4' C      41      19.978  59.647  62.511  1.00  0.00
ATOM   1294  C1' C      41      20.477  59.043  61.251  1.00  0.00
ATOM   1295  H1' C      41      20.850  59.799  60.561  1.00  0.00
ATOM   1296  N1  C      41      21.627  58.182  61.635  1.00  0.00
ATOM   1297  C6  C      41      21.925  57.930  62.987  1.00  0.00
ATOM   1298  H6  C      41      21.175  58.010  63.761  1.00  0.00
ATOM   1299  C5  C      41      23.032  57.319  63.381  1.00  0.00
ATOM   1300  H5  C      41      23.147  57.003  64.407  1.00  0.00
ATOM   1301  C4  C      41      24.018  57.095  62.351  1.00  0.00
ATOM   1302  N4  C      41      25.127  56.407  62.607  1.00  0.00
ATOM   1303  H41 C      41      25.769  56.037  61.921  1.00  0.00
ATOM   1304  H42 C      41      25.241  56.151  63.577  1.00  0.00
ATOM   1305  N3  C      41      23.732  57.244  61.063  1.00  0.00
ATOM   1306  C2  C      41      22.532  57.854  60.760  1.00  0.00
ATOM   1307  O2  C      41      22.236  57.918  59.568  1.00  0.00
ATOM   1308  C3' C      41      18.409  58.066  61.882  1.00  0.00
ATOM   1309  H3' C      41      18.818  57.260  62.492  1.00  0.00
ATOM   1310  C2' C      41      19.257  58.312  60.606  1.00  0.00
ATOM   1311  H2' C      41      19.542  57.375  60.128  1.00  0.00
ATOM   1312  O2' C      41      18.685  59.185  59.664  1.00  0.00
ATOM   1313 HO2' C      41      18.311  58.613  58.990  1.00  0.00
ATOM   1314  O3' C      41      17.131  57.752  61.545  1.00  0.00
ATOM   1315  P   U      42      16.675  56.218  61.594  1.00  0.00
ATOM   1316  OP1 U      42      15.444  56.033  60.811  1.00  0.00
ATOM   1317  OP2 U      42      16.583  55.945  63.044  1.00  0.00
ATOM   1318  O5' U      42      17.744  55.274  60.897  1.00  0.00
ATOM   1319  C5' U      42      17.813  55.242  59.485  1.00  0.00
ATOM   1320  H5' U      42      17.976  56.211  59.014  1.00  0.00
ATOM   1321 H5'' U      42      16.995  54.712  58.996  1.00  0.00
ATOM   1322  C4' U      42      19.098  54.481  59.102  1.00  0.00
ATOM   1323  H4' U      42      19.188  54.549  58.018  1.00  0.00
ATOM   1324  O4' U      42      20.247  55.209  59.627  1.00  0.00
ATOM   1325  C1' U      42      21.261  54.314  59.776  1.00  0.00
ATOM   1326  H1' U      42      22.122  54.539  59.146  1.00  0.00
ATOM   1327  N1  U      42      21.652  54.164  61.229  1.00  0.00
ATOM   1328  C6  U      42      20.769  54.510  62.281  1.00  0.00
ATOM   1329  H6  U      42      19.766  54.864  62.091  1.00  0.00
ATOM   1330  C5  U      42      21.117  54.270  63.566  1.00  0.00
ATOM   1331  H5  U      42      20.468  54.535  64.388  1.00  0.00
ATOM   1332  C4  U      42      22.364  53.651  63.920  1.00  0.00
ATOM   1333  O4  U      42      22.871  53.487  65.023  1.00  0.00
ATOM   1334  N3  U      42      23.167  53.330  62.840  1.00  0.00
ATOM   1335  H3  U      42      23.996  52.792  63.050  1.00  0.00
ATOM   1336  C2  U      42      22.882  53.581  61.466  1.00  0.00
ATOM   1337  O2  U      42      23.612  53.147  60.565  1.00  0.00
ATOM   1338  C3' U      42      19.243  53.076  59.486  1.00  0.00
ATOM   1339  H3' U      42      18.912  53.023  60.524  1.00  0.00
ATOM   1340  C2' U      42      20.769  52.926  59.261  1.00  0.00
ATOM   1341  H2' U      42      21.262  52.136  59.826  1.00  0.00
ATOM   1342  O2' U      42      21.083  52.841  57.889  1.00  0.00
ATOM   1343 HO2' U      42      20.776  51.968  57.632  1.00  0.00
ATOM   1344  O3' U      42      18.577  52.253  58.553  1.00  0.00
ATOM   1345  P   G      43      18.614  50.662  58.612  1.00  0.00
ATOM   1346  OP1 G      43      17.291  50.128  58.120  1.00  0.00
ATOM   1347  OP2 G      43      19.090  50.285  59.927  1.00  0.00
ATOM   1348  O5' G      43      19.757  50.123  57.660  1.00  0.00
ATOM   1349  C5' G      43      19.708  50.373  56.257  1.00  0.00
ATOM   1350  H5' G      43      19.855  51.445  56.119  1.00  0.00
ATOM   1351 H5'' G      43      18.763  50.037  55.830  1.00  0.00
ATOM   1352  C4' G      43      20.934  49.587  55.669  1.00  0.00
ATOM   1353  H4' G      43      20.809  49.589  54.586  1.00  0.00
ATOM   1354  O4' G      43      22.155  50.246  56.016  1.00  0.00
ATOM   1355  C1' G      43      23.218  49.297  56.212  1.00  0.00
ATOM   1356  H1' G      43      24.127  49.575  55.679  1.00  0.00
ATOM   1357  N9  G      43      23.538  49.191  57.614  1.00  0.00
ATOM   1358  C8  G      43      22.783  49.670  58.647  1.00  0.00
ATOM   1359  H8  G      43      21.880  50.252  58.537  1.00  0.00
ATOM   1360  N7  G      43      23.302  49.408  59.802  1.00  0.00
ATOM   1361  C5  G      43      24.344  48.507  59.564  1.00  0.00
ATOM   1362  C6  G      43      25.136  47.797  60.478  1.00  0.00
ATOM   1363  O6  G      43      25.126  47.800  61.739  1.00  0.00
ATOM   1364  N1  G      43      26.093  47.035  59.902  1.00  0.00
ATOM   1365  H1  G      43      26.941  46.769  60.381  1.00  0.00
ATOM   1366  C2  G      43      26.342  47.040  58.541  1.00  0.00
ATOM   1367  N2  G      43      27.428  46.477  58.237  1.00  0.00
ATOM   1368  H21 G      43      28.108  46.202  58.931  1.00  0.00
ATOM   1369  H22 G      43      27.678  46.526  57.259  1.00  0.00
ATOM   1370  N3  G      43      25.570  47.615  57.623  1.00  0.00
ATOM   1371  C4  G      43      24.498  48.368  58.171  1.00  0.00
ATOM   1372  C3' G      43      21.191  48.160  56.189  1.00  0.00
ATOM   1373  H3' G      43      21.022  48.197  57.265  1.00  0.00
ATOM   1374  C2' G      43      22.635  47.972  55.762  1.00  0.00
ATOM   1375  H2' G      43      23.174  47.164  56.256  1.00  0.00
ATOM   1376  O2' G      43      22.803  47.941  54.371  1.00  0.00
ATOM   1377 HO2' G      43      23.451  47.304  54.060  1.00  0.00
ATOM   1378  O3' G      43      20.270  47.331  55.536  1.00  0.00
ATOM   1379  P   U      44      19.837  45.908  56.184  1.00  0.00
ATOM   1380  OP1 U      44      18.883  45.126  55.261  1.00  0.00
ATOM   1381  OP2 U      44      19.410  46.222  57.547  1.00  0.00
ATOM   1382  O5' U      44      21.166  45.014  56.263  1.00  0.00
ATOM   1383  C5' U      44      21.866  44.636  55.090  1.00  0.00
ATOM   1384  H5' U      44      22.188  45.520  54.540  1.00  0.00
ATOM   1385 H5'' U      44      21.165  43.981  54.571  1.00  0.00
ATOM   1386  C4' U      44      23.097  43.855  55.446  1.00  0.00
ATOM   1387  H4' U      44      23.519  43.496  54.507  1.00  0.00
ATOM   1388  O4' U      44      24.113  44.670  56.070  1.00  0.00
ATOM   1389  C1' U      44      24.645  43.840  57.080  1.00  0.00
ATOM   1390  H1' U      44      25.720  43.972  56.961  1.00  0.00
ATOM   1391  N1  U      44      24.290  44.260  58.431  1.00  0.00
ATOM   1392  C6  U      44      23.339  45.225  58.746  1.00  0.00
ATOM   1393  H6  U      44      22.898  45.804  57.948  1.00  0.00
ATOM   1394  C5  U      44      22.990  45.431  60.034  1.00  0.00
ATOM   1395  H5  U      44      22.140  46.070  60.219  1.00  0.00
ATOM   1396  C4  U      44      23.541  44.679  61.145  1.00  0.00
ATOM   1397  O4  U      44      23.245  44.786  62.398  1.00  0.00
ATOM   1398  N3  U      44      24.538  43.869  60.785  1.00  0.00
ATOM   1399  H3  U      44      25.076  43.442  61.525  1.00  0.00
ATOM   1400  C2  U      44      24.884  43.555  59.512  1.00  0.00
ATOM   1401  O2  U      44      25.757  42.716  59.430  1.00  0.00
ATOM   1402  C3' U      44      22.911  42.565  56.200  1.00  0.00
ATOM   1403  H3' U      44      22.262  42.757  57.055  1.00  0.00
ATOM   1404  C2' U      44      24.329  42.410  56.693  1.00  0.00
ATOM   1405  H2' U      44      24.386  41.639  57.462  1.00  0.00
ATOM   1406  O2' U      44      25.240  42.038  55.647  1.00  0.00
ATOM   1407 HO2' U      44      26.090  41.980  56.090  1.00  0.00
ATOM   1408  O3' U      44      22.450  41.524  55.350  1.00  0.00
ATOM   1409  P   G      45      21.608  40.338  56.000  1.00  0.00
ATOM   1410  OP1 G      45      21.316  39.489  54.826  1.00  0.00
ATOM   1411  OP2 G      45      20.474  40.938  56.698  1.00  0.00
ATOM   1412  O5' G      45      22.524  39.469  57.044  1.00  0.00
ATOM   1413  C5' G      45      23.480  38.454  56.633  1.00  0.00
ATOM   1414  H5' G      45      24.042  38.833  55.779  1.00  0.00
ATOM   1415 H5'' G      45      22.992  37.523  56.345  1.00  0.00
ATOM   1416  C4' G      45      24.526  37.998  57.657  1.00  0.00
ATOM   1417  H4' G      45      25.179  37.285  57.153  1.00  0.00
ATOM   1418  O4' G      45      25.087  39.136  58.345  1.00  0.00
ATOM   1419  C1' G      45      25.378  38.830  59.713  1.00  0.00
ATOM   1420  H1' G      45      26.400  38.982  60.061  1.00  0.00
ATOM   1421  N9  G      45      24.450  39.544  60.560  1.00  0.00
ATOM   1422  C8  G      45      23.318  40.310  60.206  1.00  0.00
ATOM   1423  H8  G      45      22.944  40.380  59.195  1.00  0.00
ATOM   1424  N7  G      45      22.800  40.950  61.271  1.00  0.00
ATOM   1425  C5  G      45      23.693  40.599  62.391  1.00  0.00
ATOM   1426  C6  G      45      23.705  40.987  63.783  1.00  0.00
ATOM   1427  O6  G      45      22.926  41.687  64.386  1.00  0.00
ATOM   1428  N1  G      45      24.746  40.373  64.460  1.00  0.00
ATOM   1429  H1  G      45      24.804  40.621  65.437  1.00  0.00
ATOM   1430  C2  G      45      25.471  39.384  63.968  1.00  0.00
ATOM   1431  N2  G      45      26.297  38.814  64.790  1.00  0.00
ATOM   1432  H21 G      45      27.076  38.209  64.575  1.00  0.00
ATOM   1433  H22 G      45      26.364  39.390  65.617  1.00  0.00
ATOM   1434  N3  G      45      25.555  39.025  62.708  1.00  0.00
ATOM   1435  C4  G      45      24.634  39.702  61.915  1.00  0.00
ATOM   1436  C3' G      45      23.832  37.351  58.818  1.00  0.00
ATOM   1437  H3' G      45      22.969  37.923  59.158  1.00  0.00
ATOM   1438  C2' G      45      25.014  37.327  59.768  1.00  0.00
ATOM   1439  H2' G      45      24.695  36.968  60.746  1.00  0.00
ATOM   1440  O2' G      45      26.069  36.478  59.349  1.00  0.00
ATOM   1441 HO2' G      45      26.878  36.672  59.827  1.00  0.00
ATOM   1442  O3' G      45      23.353  36.059  58.441  1.00  0.00
ATOM   1443  P   C      46      22.192  35.272  59.238  1.00  0.00
ATOM   1444  OP1 C      46      22.090  33.975  58.593  1.00  0.00
ATOM   1445  OP2 C      46      20.994  36.059  59.367  1.00  0.00
ATOM   1446  O5' C      46      22.794  35.032  60.673  1.00  0.00
ATOM   1447  C5' C      46      23.817  34.058  60.847  1.00  0.00
ATOM   1448  H5' C      46      24.727  34.369  60.334  1.00  0.00
ATOM   1449 H5'' C      46      23.643  33.051  60.470  1.00  0.00
ATOM   1450  C4' C      46      24.252  33.888  62.277  1.00  0.00
ATOM   1451  H4' C      46      24.963  33.068  62.175  1.00  0.00
ATOM   1452  O4' C      46      24.886  35.001  62.898  1.00  0.00
ATOM   1453  C1' C      46      24.426  35.047  64.264  1.00  0.00
ATOM   1454  H1' C      46      25.342  35.031  64.854  1.00  0.00
ATOM   1455  N1  C      46      23.699  36.270  64.623  1.00  0.00
ATOM   1456  C6  C      46      22.762  36.912  63.785  1.00  0.00
ATOM   1457  H6  C      46      22.609  36.562  62.775  1.00  0.00
ATOM   1458  C5  C      46      22.067  37.975  64.264  1.00  0.00
ATOM   1459  H5  C      46      21.363  38.430  63.583  1.00  0.00
ATOM   1460  C4  C      46      22.410  38.449  65.596  1.00  0.00
ATOM   1461  N4  C      46      21.716  39.429  66.173  1.00  0.00
ATOM   1462  H41 C      46      22.107  39.718  67.058  1.00  0.00
ATOM   1463  H42 C      46      21.037  39.903  65.595  1.00  0.00
ATOM   1464  N3  C      46      23.310  37.955  66.347  1.00  0.00
ATOM   1465  C2  C      46      23.945  36.812  65.882  1.00  0.00
ATOM   1466  O2  C      46      24.817  36.287  66.572  1.00  0.00
ATOM   1467  C3' C      46      23.127  33.425  63.157  1.00  0.00
ATOM   1468  H3' C      46      22.286  34.053  62.863  1.00  0.00
ATOM   1469  C2' C      46      23.596  33.807  64.561  1.00  0.00
ATOM   1470  H2' C      46      22.756  34.088  65.197  1.00  0.00
ATOM   1471  O2' C      46      24.477  32.877  65.182  1.00  0.00
ATOM   1472 HO2' C      46      24.382  32.047  64.710  1.00  0.00
ATOM   1473  O3' C      46      22.960  32.025  62.969  1.00  0.00
ATOM   1474  P   U      47      21.517  31.406  63.230  1.00  0.00
ATOM   1475  OP1 U      47      21.567  29.945  63.172  1.00  0.00
ATOM   1476  OP2 U      47      20.637  32.044  62.270  1.00  0.00
ATOM   1477  O5' U      47      21.148  31.781  64.735  1.00  0.00
ATOM   1478  C5' U      47      21.718  31.058  65.817  1.00  0.00
ATOM   1479  H5' U      47      22.806  31.022  65.768  1.00  0.00
ATOM   1480 H5'' U      47      21.450  30.002  65.843  1.00  0.00
ATOM   1481  C4' U      47      21.374  31.641  67.163  1.00  0.00
ATOM   1482  H4' U      47      21.661  30.949  67.955  1.00  0.00
ATOM   1483  O4' U      47      21.924  32.916  67.334  1.00  0.00
ATOM   1484  C1' U      47      21.159  33.520  68.375  1.00  0.00
ATOM   1485  H1' U      47      21.716  33.587  69.309  1.00  0.00
ATOM   1486  N1  U      47      20.647  34.899  67.972  1.00  0.00
ATOM   1487  C6  U      47      20.458  35.276  66.642  1.00  0.00
ATOM   1488  H6  U      47      20.675  34.613  65.817  1.00  0.00
ATOM   1489  C5  U      47      19.788  36.439  66.362  1.00  0.00
ATOM   1490  H5  U      47      19.476  36.672  65.354  1.00  0.00
ATOM   1491  C4  U      47      19.221  37.276  67.435  1.00  0.00
ATOM   1492  O4  U      47      18.355  38.135  67.359  1.00  0.00
ATOM   1493  N3  U      47      19.749  36.978  68.662  1.00  0.00
ATOM   1494  H3  U      47      19.693  37.686  69.380  1.00  0.00
ATOM   1495  C2  U      47      20.316  35.798  69.045  1.00  0.00
ATOM   1496  O2  U      47      20.499  35.536  70.207  1.00  0.00
ATOM   1497  C3' U      47      19.821  31.756  67.320  1.00  0.00
ATOM   1498  H3' U      47      19.327  32.297  66.513  1.00  0.00
ATOM   1499  C2' U      47      19.949  32.606  68.561  1.00  0.00
ATOM   1500  H2' U      47      19.028  33.187  68.616  1.00  0.00
ATOM   1501  O2' U      47      20.061  31.791  69.718  1.00  0.00
ATOM   1502 HO2' U      47      19.344  31.156  69.780  1.00  0.00
ATOM   1503  O3' U      47      19.282  30.414  67.576  1.00  0.00
ATOM   1504  P   A      48      17.626  30.384  67.665  1.00  0.00
ATOM   1505  OP1 A      48      17.315  28.901  67.741  1.00  0.00
ATOM   1506  OP2 A      48      17.027  31.307  66.682  1.00  0.00
ATOM   1507  O5' A      48      17.431  30.953  69.140  1.00  0.00
ATOM   1508  C5' A      48      17.237  30.147  70.263  1.00  0.00
ATOM   1509  H5' A      48      18.124  29.552  70.483  1.00  0.00
ATOM   1510 H5'' A      48      16.398  29.463  70.138  1.00  0.00
ATOM   1511  C4' A      48      16.988  31.041  71.470  1.00  0.00
ATOM   1512  H4' A      48      17.116  30.398  72.341  1.00  0.00
ATOM   1513  O4' A      48      17.778  32.204  71.484  1.00  0.00
ATOM   1514  C1' A      48      17.130  33.325  72.084  1.00  0.00
ATOM   1515  H1' A      48      17.798  33.642  72.885  1.00  0.00
ATOM   1516  N9  A      48      16.958  34.422  71.073  1.00  0.00
ATOM   1517  C8  A      48      16.947  34.386  69.728  1.00  0.00
ATOM   1518  H8  A      48      17.125  33.435  69.249  1.00  0.00
ATOM   1519  N7  A      48      16.590  35.492  69.154  1.00  0.00
ATOM   1520  C5  A      48      16.516  36.374  70.254  1.00  0.00
ATOM   1521  C6  A      48      16.181  37.760  70.442  1.00  0.00
ATOM   1522  N6  A      48      15.943  38.519  69.378  1.00  0.00
ATOM   1523  H61 A      48      16.224  38.125  68.492  1.00  0.00
ATOM   1524  H62 A      48      15.517  39.424  69.516  1.00  0.00
ATOM   1525  N1  A      48      15.963  38.267  71.663  1.00  0.00
ATOM   1526  C2  A      48      16.042  37.426  72.709  1.00  0.00
ATOM   1527  H2  A      48      15.989  37.799  73.722  1.00  0.00
ATOM   1528  N3  A      48      16.365  36.142  72.677  1.00  0.00
ATOM   1529  C4  A      48      16.635  35.700  71.431  1.00  0.00
ATOM   1530  C3' A      48      15.604  31.612  71.699  1.00  0.00
ATOM   1531  H3' A      48      15.358  32.041  70.727  1.00  0.00
ATOM   1532  C2' A      48      15.805  32.720  72.591  1.00  0.00
ATOM   1533  H2' A      48      14.965  33.392  72.418  1.00  0.00
ATOM   1534  O2' A      48      15.979  32.388  73.863  1.00  0.00
ATOM   1535 HO2' A      48      15.823  31.462  74.062  1.00  0.00
ATOM   1536  O3' A      48      14.604  30.642  71.951  1.00  0.00
ATOM   1537  P   G      49      13.043  30.948  71.648  1.00  0.00
ATOM   1538  OP1 G      49      12.220  29.693  71.926  1.00  0.00
ATOM   1539  OP2 G      49      12.816  31.543  70.299  1.00  0.00
ATOM   1540  O5' G      49      12.555  32.118  72.675  1.00  0.00
ATOM   1541  C5' G      49      12.485  31.944  74.076  1.00  0.00
ATOM   1542  H5' G      49      13.373  31.471  74.496  1.00  0.00
ATOM   1543 H5'' G      49      11.568  31.415  74.335  1.00  0.00
ATOM   1544  C4' G      49      12.298  33.227  74.830  1.00  0.00
ATOM   1545  H4' G      49      12.369  32.994  75.892  1.00  0.00
ATOM   1546  O4' G      49      13.320  34.273  74.483  1.00  0.00
ATOM   1547  C1' G      49      12.702  35.525  74.711  1.00  0.00
ATOM   1548  H1' G      49      13.203  36.066  75.514  1.00  0.00
ATOM   1549  N9  G      49      12.896  36.363  73.454  1.00  0.00
ATOM   1550  C8  G      49      13.092  35.869  72.223  1.00  0.00
ATOM   1551  H8  G      49      13.166  34.794  72.157  1.00  0.00
ATOM   1552  N7  G      49      13.151  36.766  71.249  1.00  0.00
ATOM   1553  C5  G      49      12.907  37.969  71.962  1.00  0.00
ATOM   1554  C6  G      49      12.786  39.327  71.563  1.00  0.00
ATOM   1555  O6  G      49      12.884  39.698  70.416  1.00  0.00
ATOM   1556  N1  G      49      12.440  40.227  72.627  1.00  0.00
ATOM   1557  H1  G      49      12.208  41.170  72.350  1.00  0.00
ATOM   1558  C2  G      49      12.236  39.845  73.864  1.00  0.00
ATOM   1559  N2  G      49      11.618  40.668  74.569  1.00  0.00
ATOM   1560  H21 G      49      11.252  40.329  75.447  1.00  0.00
ATOM   1561  H22 G      49      11.306  41.507  74.101  1.00  0.00
ATOM   1562  N3  G      49      12.245  38.596  74.255  1.00  0.00
ATOM   1563  C4  G      49      12.679  37.692  73.286  1.00  0.00
ATOM   1564  C3' G      49      10.940  33.912  74.528  1.00  0.00
ATOM   1565  H3' G      49      10.865  33.929  73.440  1.00  0.00
ATOM   1566  C2' G      49      11.220  35.300  75.141  1.00  0.00
ATOM   1567  H2' G      49      10.433  35.885  74.664  1.00  0.00
ATOM   1568  O2' G      49      11.110  35.341  76.539  1.00  0.00
ATOM   1569 HO2' G      49      11.884  34.935  76.936  1.00  0.00
ATOM   1570  O3' G      49       9.912  33.170  75.153  1.00  0.00
ATOM   1571  P   U      50       8.481  33.364  74.725  1.00  0.00
ATOM   1572  OP1 U      50       7.667  32.553  75.668  1.00  0.00
ATOM   1573  OP2 U      50       8.378  33.117  73.270  1.00  0.00
ATOM   1574  O5' U      50       7.971  34.826  74.966  1.00  0.00
ATOM   1575  C5' U      50       7.748  35.354  76.201  1.00  0.00
ATOM   1576  H5' U      50       8.620  35.239  76.845  1.00  0.00
ATOM   1577 H5'' U      50       6.908  34.940  76.759  1.00  0.00
ATOM   1578  C4' U      50       7.490  36.887  76.201  1.00  0.00
ATOM   1579  H4' U      50       7.121  37.305  77.138  1.00  0.00
ATOM   1580  O4' U      50       8.600  37.598  75.677  1.00  0.00
ATOM   1581  C1' U      50       8.038  38.809  75.016  1.00  0.00
ATOM   1582  H1' U      50       8.317  39.673  75.620  1.00  0.00
ATOM   1583  N1  U      50       8.516  38.924  73.617  1.00  0.00
ATOM   1584  C6  U      50       8.656  37.759  72.842  1.00  0.00
ATOM   1585  H6  U      50       8.644  36.828  73.390  1.00  0.00
ATOM   1586  C5  U      50       8.940  37.835  71.513  1.00  0.00
ATOM   1587  H5  U      50       9.032  36.946  70.906  1.00  0.00
ATOM   1588  C4  U      50       9.139  39.117  70.773  1.00  0.00
ATOM   1589  O4  U      50       9.501  39.202  69.655  1.00  0.00
ATOM   1590  N3  U      50       8.980  40.232  71.602  1.00  0.00
ATOM   1591  H3  U      50       9.133  41.142  71.190  1.00  0.00
ATOM   1592  C2  U      50       8.604  40.164  72.940  1.00  0.00
ATOM   1593  O2  U      50       8.304  41.204  73.562  1.00  0.00
ATOM   1594  C3' U      50       6.445  37.021  75.163  1.00  0.00
ATOM   1595  H3' U      50       6.565  36.590  74.169  1.00  0.00
ATOM   1596  C2' U      50       6.507  38.610  74.985  1.00  0.00
ATOM   1597  H2' U      50       6.068  38.859  74.019  1.00  0.00
ATOM   1598  O2' U      50       6.042  39.516  76.009  1.00  0.00
ATOM   1599 HO2' U      50       5.150  39.197  76.162  1.00  0.00
ATOM   1600  O3' U      50       5.180  36.671  75.647  1.00  0.00
ATOM   1601  P   G      51       3.988  36.310  74.622  1.00  0.00
ATOM   1602  OP1 G      51       2.936  35.804  75.460  1.00  0.00
ATOM   1603  OP2 G      51       4.541  35.433  73.620  1.00  0.00
ATOM   1604  O5' G      51       3.547  37.715  73.932  1.00  0.00
ATOM   1605  C5' G      51       2.798  38.655  74.682  1.00  0.00
ATOM   1606  H5' G      51       3.128  38.832  75.705  1.00  0.00
ATOM   1607 H5'' G      51       1.781  38.270  74.750  1.00  0.00
ATOM   1608  C4' G      51       2.827  40.007  73.954  1.00  0.00
ATOM   1609  H4' G      51       2.356  40.678  74.672  1.00  0.00
ATOM   1610  O4' G      51       4.145  40.449  73.745  1.00  0.00
ATOM   1611  C1' G      51       4.226  41.280  72.549  1.00  0.00
ATOM   1612  H1' G      51       4.533  42.286  72.835  1.00  0.00
ATOM   1613  N9  G      51       4.946  40.723  71.431  1.00  0.00
ATOM   1614  C8  G      51       5.294  39.406  71.292  1.00  0.00
ATOM   1615  H8  G      51       5.144  38.676  72.074  1.00  0.00
ATOM   1616  N7  G      51       5.778  39.115  70.081  1.00  0.00
ATOM   1617  C5  G      51       5.729  40.310  69.393  1.00  0.00
ATOM   1618  C6  G      51       5.999  40.615  67.997  1.00  0.00
ATOM   1619  O6  G      51       6.491  39.883  67.123  1.00  0.00
ATOM   1620  N1  G      51       5.713  41.945  67.704  1.00  0.00
ATOM   1621  H1  G      51       5.966  42.267  66.780  1.00  0.00
ATOM   1622  C2  G      51       5.331  42.851  68.578  1.00  0.00
ATOM   1623  N2  G      51       5.339  44.094  68.079  1.00  0.00
ATOM   1624  H21 G      51       5.912  44.345  67.286  1.00  0.00
ATOM   1625  H22 G      51       4.974  44.828  68.669  1.00  0.00
ATOM   1626  N3  G      51       5.051  42.664  69.856  1.00  0.00
ATOM   1627  C4  G      51       5.314  41.356  70.251  1.00  0.00
ATOM   1628  C3' G      51       2.161  40.026  72.581  1.00  0.00
ATOM   1629  H3' G      51       2.515  39.200  71.964  1.00  0.00
ATOM   1630  C2' G      51       2.722  41.365  72.122  1.00  0.00
ATOM   1631  H2' G      51       2.561  41.484  71.051  1.00  0.00
ATOM   1632  O2' G      51       2.245  42.483  72.824  1.00  0.00
ATOM   1633 HO2' G      51       2.069  43.175  72.182  1.00  0.00
ATOM   1634  O3' G      51       0.663  39.987  72.642  1.00  0.00
ATOM   1635  P   G      52      -0.118  39.432  71.415  1.00  0.00
ATOM   1636  OP1 G      52      -1.548  39.372  71.694  1.00  0.00
ATOM   1637  OP2 G      52       0.572  38.193  70.901  1.00  0.00
ATOM   1638  O5' G      52       0.132  40.607  70.407  1.00  0.00
ATOM   1639  C5' G      52      -0.362  41.959  70.614  1.00  0.00
ATOM   1640  H5' G      52      -0.092  42.263  71.625  1.00  0.00
ATOM   1641 H5'' G      52      -1.439  41.799  70.558  1.00  0.00
ATOM   1642  C4' G      52       0.122  42.956  69.532  1.00  0.00
ATOM   1643  H4' G      52      -0.107  43.960  69.888  1.00  0.00
ATOM   1644  O4' G      52       1.523  42.969  69.310  1.00  0.00
ATOM   1645  C1' G      52       1.709  43.160  67.912  1.00  0.00
ATOM   1646  H1' G      52       2.351  44.023  67.734  1.00  0.00
ATOM   1647  N9  G      52       2.337  41.940  67.344  1.00  0.00
ATOM   1648  C8  G      52       2.319  40.678  67.814  1.00  0.00
ATOM   1649  H8  G      52       1.719  40.472  68.688  1.00  0.00
ATOM   1650  N7  G      52       2.928  39.828  67.090  1.00  0.00
ATOM   1651  C5  G      52       3.488  40.580  66.081  1.00  0.00
ATOM   1652  C6  G      52       4.276  40.212  64.937  1.00  0.00
ATOM   1653  O6  G      52       4.870  39.125  64.674  1.00  0.00
ATOM   1654  N1  G      52       4.448  41.244  64.034  1.00  0.00
ATOM   1655  H1  G      52       5.017  41.031  63.228  1.00  0.00
ATOM   1656  C2  G      52       3.925  42.449  64.190  1.00  0.00
ATOM   1657  N2  G      52       4.257  43.336  63.258  1.00  0.00
ATOM   1658  H21 G      52       3.870  44.269  63.293  1.00  0.00
ATOM   1659  H22 G      52       4.788  42.995  62.469  1.00  0.00
ATOM   1660  N3  G      52       3.275  42.822  65.239  1.00  0.00
ATOM   1661  C4  G      52       3.102  41.876  66.175  1.00  0.00
ATOM   1662  C3' G      52      -0.544  42.774  68.154  1.00  0.00
ATOM   1663  H3' G      52      -0.444  41.706  67.964  1.00  0.00
ATOM   1664  C2' G      52       0.388  43.499  67.256  1.00  0.00
ATOM   1665  H2' G      52       0.346  43.109  66.240  1.00  0.00
ATOM   1666  O2' G      52       0.400  44.956  67.290  1.00  0.00
ATOM   1667 HO2' G      52       0.231  45.140  66.363  1.00  0.00
ATOM   1668  O3' G      52      -1.855  43.249  68.018  1.00  0.00
ATOM   1669  P   A      53      -2.962  42.450  67.131  1.00  0.00
ATOM   1670  OP1 A      53      -4.184  43.320  67.221  1.00  0.00
ATOM   1671  OP2 A      53      -3.169  41.046  67.637  1.00  0.00
ATOM   1672  O5' A      53      -2.383  42.460  65.680  1.00  0.00
ATOM   1673  C5' A      53      -2.568  43.624  64.885  1.00  0.00
ATOM   1674  H5' A      53      -2.358  44.555  65.410  1.00  0.00
ATOM   1675 H5'' A      53      -3.629  43.596  64.638  1.00  0.00
ATOM   1676  C4' A      53      -1.931  43.605  63.548  1.00  0.00
ATOM   1677  H4' A      53      -2.136  44.505  62.969  1.00  0.00
ATOM   1678  O4' A      53      -0.469  43.611  63.777  1.00  0.00
ATOM   1679  C1' A      53       0.032  42.756  62.786  1.00  0.00
ATOM   1680  H1' A      53       0.800  43.276  62.214  1.00  0.00
ATOM   1681  N9  A      53       0.571  41.519  63.346  1.00  0.00
ATOM   1682  C8  A      53       0.335  40.932  64.579  1.00  0.00
ATOM   1683  H8  A      53      -0.264  41.385  65.355  1.00  0.00
ATOM   1684  N7  A      53       0.825  39.712  64.608  1.00  0.00
ATOM   1685  C5  A      53       1.531  39.572  63.429  1.00  0.00
ATOM   1686  C6  A      53       2.269  38.531  62.831  1.00  0.00
ATOM   1687  N6  A      53       2.573  37.361  63.379  1.00  0.00
ATOM   1688  H61 A      53       2.935  36.605  62.815  1.00  0.00
ATOM   1689  H62 A      53       2.020  37.052  64.167  1.00  0.00
ATOM   1690  N1  A      53       2.847  38.666  61.604  1.00  0.00
ATOM   1691  C2  A      53       2.574  39.804  60.968  1.00  0.00
ATOM   1692  H2  A      53       3.018  39.846  59.984  1.00  0.00
ATOM   1693  N3  A      53       1.943  40.813  61.437  1.00  0.00
ATOM   1694  C4  A      53       1.393  40.654  62.691  1.00  0.00
ATOM   1695  C3' A      53      -2.298  42.377  62.696  1.00  0.00
ATOM   1696  H3' A      53      -2.379  41.465  63.287  1.00  0.00
ATOM   1697  C2' A      53      -1.043  42.352  61.807  1.00  0.00
ATOM   1698  H2' A      53      -0.932  41.327  61.454  1.00  0.00
ATOM   1699  O2' A      53      -1.002  43.447  60.865  1.00  0.00
ATOM   1700 HO2' A      53      -1.415  43.208  60.032  1.00  0.00
ATOM   1701  O3' A      53      -3.510  42.594  61.957  1.00  0.00
ATOM   1702  P   C      54      -4.439  41.373  61.305  1.00  0.00
ATOM   1703  OP1 C      54      -4.910  41.958  60.026  1.00  0.00
ATOM   1704  OP2 C      54      -5.356  40.880  62.347  1.00  0.00
ATOM   1705  O5' C      54      -3.361  40.178  61.000  1.00  0.00
ATOM   1706  C5' C      54      -2.765  39.850  59.796  1.00  0.00
ATOM   1707  H5' C      54      -1.811  40.331  59.581  1.00  0.00
ATOM   1708 H5'' C      54      -3.383  39.908  58.900  1.00  0.00
ATOM   1709  C4' C      54      -2.397  38.409  59.944  1.00  0.00
ATOM   1710  H4' C      54      -1.848  38.146  59.039  1.00  0.00
ATOM   1711  O4' C      54      -1.465  38.305  60.991  1.00  0.00
ATOM   1712  C1' C      54      -1.653  37.030  61.678  1.00  0.00
ATOM   1713  H1' C      54      -0.749  36.471  61.436  1.00  0.00
ATOM   1714  N1  C      54      -1.753  37.350  63.130  1.00  0.00
ATOM   1715  C6  C      54      -2.762  38.266  63.556  1.00  0.00
ATOM   1716  H6  C      54      -3.323  38.812  62.812  1.00  0.00
ATOM   1717  C5  C      54      -2.769  38.667  64.824  1.00  0.00
ATOM   1718  H5  C      54      -3.213  39.580  65.193  1.00  0.00
ATOM   1719  C4  C      54      -2.011  38.008  65.754  1.00  0.00
ATOM   1720  N4  C      54      -1.882  38.467  66.978  1.00  0.00
ATOM   1721  H41 C      54      -1.252  38.010  67.622  1.00  0.00
ATOM   1722  H42 C      54      -2.339  39.297  67.327  1.00  0.00
ATOM   1723  N3  C      54      -1.134  37.040  65.399  1.00  0.00
ATOM   1724  C2  C      54      -0.961  36.679  64.090  1.00  0.00
ATOM   1725  O2  C      54      -0.204  35.701  63.805  1.00  0.00
ATOM   1726  C3' C      54      -3.552  37.457  60.217  1.00  0.00
ATOM   1727  H3' C      54      -4.288  37.982  60.827  1.00  0.00
ATOM   1728  C2' C      54      -2.869  36.432  61.066  1.00  0.00
ATOM   1729  H2' C      54      -3.573  36.115  61.835  1.00  0.00
ATOM   1730  O2' C      54      -2.566  35.287  60.257  1.00  0.00
ATOM   1731 HO2' C      54      -3.043  35.427  59.435  1.00  0.00
ATOM   1732  O3' C      54      -4.090  36.884  58.995  1.00  0.00
ATOM   1733  P   U      55      -5.211  37.637  58.122  1.00  0.00
ATOM   1734  OP1 U      55      -5.770  38.699  58.923  1.00  0.00
ATOM   1735  OP2 U      55      -6.115  36.546  57.573  1.00  0.00
ATOM   1736  O5' U      55      -4.409  38.171  56.860  1.00  0.00
ATOM   1737  C5' U      55      -3.843  37.312  55.823  1.00  0.00
ATOM   1738  H5' U      55      -4.755  36.932  55.363  1.00  0.00
ATOM   1739 H5'' U      55      -3.330  36.486  56.315  1.00  0.00
ATOM   1740  C4' U      55      -2.919  38.000  54.839  1.00  0.00
ATOM   1741  H4' U      55      -1.989  38.140  55.391  1.00  0.00
ATOM   1742  O4' U      55      -2.660  37.077  53.785  1.00  0.00
ATOM   1743  C1' U      55      -3.167  37.557  52.524  1.00  0.00
ATOM   1744  H1' U      55      -2.367  37.982  51.918  1.00  0.00
ATOM   1745  N1  U      55      -3.914  36.580  51.751  1.00  0.00
ATOM   1746  C6  U      55      -4.679  35.649  52.442  1.00  0.00
ATOM   1747  H6  U      55      -4.542  35.561  53.509  1.00  0.00
ATOM   1748  C5  U      55      -5.561  34.795  51.820  1.00  0.00
ATOM   1749  H5  U      55      -6.191  34.021  52.233  1.00  0.00
ATOM   1750  C4  U      55      -5.720  34.893  50.407  1.00  0.00
ATOM   1751  O4  U      55      -6.475  34.171  49.734  1.00  0.00
ATOM   1752  N3  U      55      -4.912  35.857  49.771  1.00  0.00
ATOM   1753  H3  U      55      -5.328  36.039  48.869  1.00  0.00
ATOM   1754  C2  U      55      -3.878  36.544  50.303  1.00  0.00
ATOM   1755  O2  U      55      -3.140  37.187  49.580  1.00  0.00
ATOM   1756  C3' U      55      -3.471  39.219  54.254  1.00  0.00
ATOM   1757  H3' U      55      -4.178  39.781  54.864  1.00  0.00
ATOM   1758  C2' U      55      -4.140  38.666  52.977  1.00  0.00
ATOM   1759  H2' U      55      -5.132  38.308  53.253  1.00  0.00
ATOM   1760  O2' U      55      -4.278  39.711  52.003  1.00  0.00
ATOM   1761 HO2' U      55      -3.477  39.870  51.498  1.00  0.00
ATOM   1762  O3' U      55      -2.354  40.111  53.978  1.00  0.00
ATOM   1763  P   U      56      -1.662  40.968  55.107  1.00  0.00
ATOM   1764  OP1 U      56      -2.672  41.330  56.104  1.00  0.00
ATOM   1765  OP2 U      56      -0.926  42.038  54.303  1.00  0.00
ATOM   1766  O5' U      56      -0.712  40.008  55.800  1.00  0.00
ATOM   1767  C5' U      56       0.036  40.432  56.909  1.00  0.00
ATOM   1768  H5' U      56      -0.746  40.587  57.652  1.00  0.00
ATOM   1769 H5'' U      56       0.491  41.383  56.629  1.00  0.00
ATOM   1770  C4' U      56       0.981  39.392  57.455  1.00  0.00
ATOM   1771  H4' U      56       1.708  39.820  58.145  1.00  0.00
ATOM   1772  O4' U      56       0.318  38.302  58.051  1.00  0.00
ATOM   1773  C1' U      56       1.140  37.162  58.030  1.00  0.00
ATOM   1774  H1' U      56       1.463  36.835  59.018  1.00  0.00
ATOM   1775  N1  U      56       0.275  35.951  57.577  1.00  0.00
ATOM   1776  C6  U      56      -0.267  35.816  56.365  1.00  0.00
ATOM   1777  H6  U      56      -0.289  36.601  55.624  1.00  0.00
ATOM   1778  C5  U      56      -0.893  34.695  55.978  1.00  0.00
ATOM   1779  H5  U      56      -1.410  34.659  55.031  1.00  0.00
ATOM   1780  C4  U      56      -1.163  33.568  56.819  1.00  0.00
ATOM   1781  O4  U      56      -1.785  32.537  56.423  1.00  0.00
ATOM   1782  N3  U      56      -0.698  33.812  58.085  1.00  0.00
ATOM   1783  H3  U      56      -1.105  33.246  58.815  1.00  0.00
ATOM   1784  C2  U      56       0.007  34.965  58.491  1.00  0.00
ATOM   1785  O2  U      56       0.480  34.865  59.662  1.00  0.00
ATOM   1786  C3' U      56       1.766  38.609  56.390  1.00  0.00
ATOM   1787  H3' U      56       1.053  38.287  55.631  1.00  0.00
ATOM   1788  C2' U      56       2.322  37.330  57.036  1.00  0.00
ATOM   1789  H2' U      56       2.321  36.518  56.309  1.00  0.00
ATOM   1790  O2' U      56       3.531  37.477  57.732  1.00  0.00
ATOM   1791 HO2' U      56       4.257  37.646  57.128  1.00  0.00
ATOM   1792  O3' U      56       2.676  39.509  55.807  1.00  0.00
ATOM   1793  P   U      57       3.532  38.999  54.495  1.00  0.00
ATOM   1794  OP1 U      57       3.909  40.241  53.816  1.00  0.00
ATOM   1795  OP2 U      57       2.826  37.968  53.719  1.00  0.00
ATOM   1796  O5' U      57       4.911  38.423  55.090  1.00  0.00
ATOM   1797  C5' U      57       5.865  39.221  55.875  1.00  0.00
ATOM   1798  H5' U      57       5.322  39.728  56.673  1.00  0.00
ATOM   1799 H5'' U      57       6.280  40.022  55.264  1.00  0.00
ATOM   1800  C4' U      57       7.053  38.499  56.515  1.00  0.00
ATOM   1801  H4' U      57       7.706  39.211  57.019  1.00  0.00
ATOM   1802  O4' U      57       6.511  37.593  57.454  1.00  0.00
ATOM   1803  C1' U      57       7.179  36.352  57.288  1.00  0.00
ATOM   1804  H1' U      57       7.656  35.949  58.181  1.00  0.00
ATOM   1805  N1  U      57       6.165  35.378  56.983  1.00  0.00
ATOM   1806  C6  U      57       5.477  35.474  55.761  1.00  0.00
ATOM   1807  H6  U      57       5.736  36.157  54.965  1.00  0.00
ATOM   1808  C5  U      57       4.538  34.513  55.455  1.00  0.00
ATOM   1809  H5  U      57       4.135  34.493  54.453  1.00  0.00
ATOM   1810  C4  U      57       4.039  33.558  56.344  1.00  0.00
ATOM   1811  O4  U      57       3.163  32.690  56.134  1.00  0.00
ATOM   1812  N3  U      57       4.815  33.424  57.437  1.00  0.00
ATOM   1813  H3  U      57       4.665  32.583  57.976  1.00  0.00
ATOM   1814  C2  U      57       5.824  34.285  57.861  1.00  0.00
ATOM   1815  O2  U      57       6.351  34.090  58.962  1.00  0.00
ATOM   1816  C3' U      57       8.045  37.859  55.590  1.00  0.00
ATOM   1817  H3' U      57       7.601  37.635  54.620  1.00  0.00
ATOM   1818  C2' U      57       8.244  36.472  56.164  1.00  0.00
ATOM   1819  H2' U      57       8.175  35.731  55.368  1.00  0.00
ATOM   1820  O2' U      57       9.495  36.412  56.793  1.00  0.00
ATOM   1821 HO2' U      57      10.156  36.815  56.224  1.00  0.00
ATOM   1822  O3' U      57       9.373  38.509  55.407  1.00  0.00
ATOM   1823  P   C      58       9.619  39.810  54.602  1.00  0.00
ATOM   1824  OP1 C      58       8.832  39.696  53.326  1.00  0.00
ATOM   1825  OP2 C      58      11.066  40.087  54.454  1.00  0.00
ATOM   1826  O5' C      58       8.898  40.946  55.390  1.00  0.00
ATOM   1827  C5' C      58       9.502  41.754  56.296  1.00  0.00
ATOM   1828  H5' C      58      10.316  42.341  55.870  1.00  0.00
ATOM   1829 H5'' C      58       9.877  41.154  57.125  1.00  0.00
ATOM   1830  C4' C      58       8.472  42.649  56.940  1.00  0.00
ATOM   1831  H4' C      58       8.062  43.328  56.192  1.00  0.00
ATOM   1832  O4' C      58       7.348  41.858  57.400  1.00  0.00
ATOM   1833  C1' C      58       6.851  42.353  58.623  1.00  0.00
ATOM   1834  H1' C      58       5.795  42.603  58.523  1.00  0.00
ATOM   1835  N1  C      58       7.031  41.367  59.676  1.00  0.00
ATOM   1836  C6  C      58       7.956  40.332  59.667  1.00  0.00
ATOM   1837  H6  C      58       8.607  40.222  58.812  1.00  0.00
ATOM   1838  C5  C      58       8.085  39.450  60.689  1.00  0.00
ATOM   1839  H5  C      58       8.912  38.757  60.641  1.00  0.00
ATOM   1840  C4  C      58       7.118  39.536  61.697  1.00  0.00
ATOM   1841  N4  C      58       7.061  38.870  62.777  1.00  0.00
ATOM   1842  H41 C      58       6.253  38.975  63.373  1.00  0.00
ATOM   1843  H42 C      58       7.855  38.254  62.881  1.00  0.00
ATOM   1844  N3  C      58       6.126  40.372  61.667  1.00  0.00
ATOM   1845  C2  C      58       6.083  41.332  60.726  1.00  0.00
ATOM   1846  O2  C      58       5.144  42.116  60.863  1.00  0.00
ATOM   1847  C3' C      58       8.902  43.430  58.242  1.00  0.00
ATOM   1848  H3' C      58       9.518  42.766  58.848  1.00  0.00
ATOM   1849  C2' C      58       7.616  43.636  58.945  1.00  0.00
ATOM   1850  H2' C      58       7.706  43.683  60.030  1.00  0.00
ATOM   1851  O2' C      58       6.838  44.692  58.363  1.00  0.00
ATOM   1852 HO2' C      58       7.394  45.119  57.707  1.00  0.00
ATOM   1853  O3' C      58       9.661  44.595  58.028  1.00  0.00
ATOM   1854  P   C      59      10.761  45.130  59.107  1.00  0.00
ATOM   1855  OP1 C      59      11.481  46.308  58.528  1.00  0.00
ATOM   1856  OP2 C      59      11.628  43.965  59.476  1.00  0.00
ATOM   1857  O5' C      59       9.838  45.612  60.358  1.00  0.00
ATOM   1858  C5' C      59       9.203  46.868  60.315  1.00  0.00
ATOM   1859  H5' C      59       8.647  46.880  59.378  1.00  0.00
ATOM   1860 H5'' C      59       9.970  47.642  60.285  1.00  0.00
ATOM   1861  C4' C      59       8.321  47.089  61.550  1.00  0.00
ATOM   1862  H4' C      59       7.914  48.091  61.411  1.00  0.00
ATOM   1863  O4' C      59       7.263  46.083  61.679  1.00  0.00
ATOM   1864  C1' C      59       7.066  45.863  63.074  1.00  0.00
ATOM   1865  H1' C      59       6.011  46.113  63.183  1.00  0.00
ATOM   1866  N1  C      59       7.428  44.513  63.580  1.00  0.00
ATOM   1867  C6  C      59       8.254  43.656  62.841  1.00  0.00
ATOM   1868  H6  C      59       8.549  44.005  61.862  1.00  0.00
ATOM   1869  C5  C      59       8.453  42.376  63.293  1.00  0.00
ATOM   1870  H5  C      59       9.019  41.593  62.810  1.00  0.00
ATOM   1871  C4  C      59       7.865  42.093  64.526  1.00  0.00
ATOM   1872  N4  C      59       7.936  40.887  64.956  1.00  0.00
ATOM   1873  H41 C      59       7.445  40.733  65.826  1.00  0.00
ATOM   1874  H42 C      59       8.204  40.199  64.268  1.00  0.00
ATOM   1875  N3  C      59       7.092  42.878  65.223  1.00  0.00
ATOM   1876  C2  C      59       6.972  44.164  64.805  1.00  0.00
ATOM   1877  O2  C      59       6.320  44.915  65.539  1.00  0.00
ATOM   1878  C3' C      59       9.051  47.122  62.816  1.00  0.00
ATOM   1879  H3' C      59       9.621  46.195  62.881  1.00  0.00
ATOM   1880  C2' C      59       7.886  46.956  63.825  1.00  0.00
ATOM   1881  H2' C      59       8.248  46.573  64.779  1.00  0.00
ATOM   1882  O2' C      59       7.225  48.157  64.142  1.00  0.00
ATOM   1883 HO2' C      59       7.655  48.517  64.922  1.00  0.00
ATOM   1884  O3' C      59       9.877  48.312  62.946  1.00  0.00
ATOM   1885  P   A      60      10.860  48.495  64.054  1.00  0.00
ATOM   1886  OP1 A      60      11.476  49.797  63.804  1.00  0.00
ATOM   1887  OP2 A      60      11.730  47.273  64.128  1.00  0.00
ATOM   1888  O5' A      60      10.065  48.589  65.423  1.00  0.00
ATOM   1889  C5' A      60       9.399  49.724  65.929  1.00  0.00
ATOM   1890  H5' A      60       8.620  50.104  65.267  1.00  0.00
ATOM   1891 H5'' A      60      10.136  50.484  66.189  1.00  0.00
ATOM   1892  C4' A      60       8.778  49.299  67.243  1.00  0.00
ATOM   1893  H4' A      60       8.194  50.081  67.728  1.00  0.00
ATOM   1894  O4' A      60       8.054  48.093  67.099  1.00  0.00
ATOM   1895  C1' A      60       8.063  47.334  68.325  1.00  0.00
ATOM   1896  H1' A      60       7.063  47.155  68.721  1.00  0.00
ATOM   1897  N9  A      60       8.538  46.012  67.984  1.00  0.00
ATOM   1898  C8  A      60       9.335  45.594  66.953  1.00  0.00
ATOM   1899  H8  A      60       9.696  46.345  66.265  1.00  0.00
ATOM   1900  N7  A      60       9.542  44.338  66.844  1.00  0.00
ATOM   1901  C5  A      60       9.026  43.852  67.991  1.00  0.00
ATOM   1902  C6  A      60       9.018  42.559  68.551  1.00  0.00
ATOM   1903  N6  A      60       9.413  41.428  68.033  1.00  0.00
ATOM   1904  H61 A      60       9.589  40.623  68.617  1.00  0.00
ATOM   1905  H62 A      60       9.939  41.558  67.181  1.00  0.00
ATOM   1906  N1  A      60       8.522  42.434  69.792  1.00  0.00
ATOM   1907  C2  A      60       8.064  43.531  70.404  1.00  0.00
ATOM   1908  H2  A      60       7.713  43.345  71.408  1.00  0.00
ATOM   1909  N3  A      60       7.889  44.759  69.904  1.00  0.00
ATOM   1910  C4  A      60       8.393  44.847  68.673  1.00  0.00
ATOM   1911  C3' A      60       9.864  48.995  68.348  1.00  0.00
ATOM   1912  H3' A      60      10.633  48.325  67.964  1.00  0.00
ATOM   1913  C2' A      60       8.862  48.273  69.338  1.00  0.00
ATOM   1914  H2' A      60       9.459  47.655  70.009  1.00  0.00
ATOM   1915  O2' A      60       7.926  49.143  69.999  1.00  0.00
ATOM   1916 HO2' A      60       7.716  48.673  70.809  1.00  0.00
ATOM   1917  O3' A      60      10.493  50.185  68.878  1.00  0.00
ATOM   1918  P   C      61      11.766  50.149  69.861  1.00  0.00
ATOM   1919  OP1 C      61      11.928  51.441  70.577  1.00  0.00
ATOM   1920  OP2 C      61      12.894  49.631  69.118  1.00  0.00
ATOM   1921  O5' C      61      11.518  49.026  70.987  1.00  0.00
ATOM   1922  C5' C      61      10.793  49.246  72.152  1.00  0.00
ATOM   1923  H5' C      61       9.786  49.585  71.911  1.00  0.00
ATOM   1924 H5'' C      61      11.288  50.048  72.701  1.00  0.00
ATOM   1925  C4' C      61      10.585  48.004  73.060  1.00  0.00
ATOM   1926  H4' C      61      10.193  48.383  74.004  1.00  0.00
ATOM   1927  O4' C      61       9.721  46.952  72.595  1.00  0.00
ATOM   1928  C1' C      61      10.229  45.688  73.112  1.00  0.00
ATOM   1929  H1' C      61       9.414  45.229  73.671  1.00  0.00
ATOM   1930  N1  C      61      10.799  44.800  72.018  1.00  0.00
ATOM   1931  C6  C      61      11.182  45.364  70.813  1.00  0.00
ATOM   1932  H6  C      61      11.123  46.410  70.554  1.00  0.00
ATOM   1933  C5  C      61      11.864  44.591  69.871  1.00  0.00
ATOM   1934  H5  C      61      12.113  44.999  68.902  1.00  0.00
ATOM   1935  C4  C      61      12.052  43.204  70.098  1.00  0.00
ATOM   1936  N4  C      61      12.751  42.308  69.392  1.00  0.00
ATOM   1937  H41 C      61      12.639  41.331  69.621  1.00  0.00
ATOM   1938  H42 C      61      13.199  42.625  68.544  1.00  0.00
ATOM   1939  N3  C      61      11.640  42.658  71.209  1.00  0.00
ATOM   1940  C2  C      61      11.101  43.399  72.196  1.00  0.00
ATOM   1941  O2  C      61      10.883  42.844  73.195  1.00  0.00
ATOM   1942  C3' C      61      11.886  47.333  73.478  1.00  0.00
ATOM   1943  H3' C      61      12.479  46.999  72.627  1.00  0.00
ATOM   1944  C2' C      61      11.342  46.107  74.168  1.00  0.00
ATOM   1945  H2' C      61      12.132  45.360  74.243  1.00  0.00
ATOM   1946  O2' C      61      10.641  46.256  75.351  1.00  0.00
ATOM   1947 HO2' C      61      11.160  46.517  76.115  1.00  0.00
ATOM   1948  O3' C      61      12.632  48.177  74.364  1.00  0.00
ATOM   1949  P   U      62      14.214  48.096  74.298  1.00  0.00
ATOM   1950  OP1 U      62      14.779  49.045  75.234  1.00  0.00
ATOM   1951  OP2 U      62      14.554  48.234  72.853  1.00  0.00
ATOM   1952  O5' U      62      14.676  46.613  74.716  1.00  0.00
ATOM   1953  C5' U      62      14.744  46.349  76.108  1.00  0.00
ATOM   1954  H5' U      62      13.884  46.849  76.554  1.00  0.00
ATOM   1955 H5'' U      62      15.619  46.814  76.564  1.00  0.00
ATOM   1956  C4' U      62      14.805  44.833  76.541  1.00  0.00
ATOM   1957  H4' U      62      14.688  44.726  77.619  1.00  0.00
ATOM   1958  O4' U      62      13.864  43.907  75.960  1.00  0.00
ATOM   1959  C1' U      62      14.574  42.687  75.708  1.00  0.00
ATOM   1960  H1' U      62      13.997  41.902  76.197  1.00  0.00
ATOM   1961  N1  U      62      14.874  42.364  74.259  1.00  0.00
ATOM   1962  C6  U      62      14.715  43.330  73.302  1.00  0.00
ATOM   1963  H6  U      62      14.426  44.334  73.579  1.00  0.00
ATOM   1964  C5  U      62      15.004  43.112  71.975  1.00  0.00
ATOM   1965  H5  U      62      14.932  43.903  71.243  1.00  0.00
ATOM   1966  C4  U      62      15.523  41.806  71.559  1.00  0.00
ATOM   1967  O4  U      62      15.769  41.370  70.430  1.00  0.00
ATOM   1968  N3  U      62      15.774  40.984  72.594  1.00  0.00
ATOM   1969  H3  U      62      16.091  40.047  72.391  1.00  0.00
ATOM   1970  C2  U      62      15.476  41.155  73.861  1.00  0.00
ATOM   1971  O2  U      62      15.678  40.218  74.599  1.00  0.00
ATOM   1972  C3' U      62      16.236  44.315  76.316  1.00  0.00
ATOM   1973  H3' U      62      16.459  44.565  75.279  1.00  0.00
ATOM   1974  C2' U      62      15.927  42.796  76.435  1.00  0.00
ATOM   1975  H2' U      62      16.734  42.227  75.973  1.00  0.00
ATOM   1976  O2' U      62      15.679  42.512  77.780  1.00  0.00
ATOM   1977 HO2' U      62      15.577  41.558  77.807  1.00  0.00
ATOM   1978  O3' U      62      17.120  44.902  77.334  1.00  0.00
ATOM   1979  P   G      63      18.688  44.882  77.152  1.00  0.00
ATOM   1980  OP1 G      63      19.338  45.660  78.289  1.00  0.00
ATOM   1981  OP2 G      63      18.964  45.211  75.780  1.00  0.00
ATOM   1982  O5' G      63      19.098  43.295  77.176  1.00  0.00
ATOM   1983  C5' G      63      19.096  42.574  78.404  1.00  0.00
ATOM   1984  H5' G      63      18.087  42.631  78.813  1.00  0.00
ATOM   1985 H5'' G      63      19.751  42.984  79.172  1.00  0.00
ATOM   1986  C4' G      63      19.477  41.041  78.256  1.00  0.00
ATOM   1987  H4' G      63      19.658  40.536  79.205  1.00  0.00
ATOM   1988  O4' G      63      18.541  40.337  77.530  1.00  0.00
ATOM   1989  C1' G      63      19.088  39.408  76.618  1.00  0.00
ATOM   1990  H1' G      63      18.690  38.406  76.778  1.00  0.00
ATOM   1991  N9  G      63      18.912  39.778  75.215  1.00  0.00
ATOM   1992  C8  G      63      18.741  41.004  74.610  1.00  0.00
ATOM   1993  H8  G      63      18.735  41.866  75.261  1.00  0.00
ATOM   1994  N7  G      63      18.815  40.921  73.321  1.00  0.00
ATOM   1995  C5  G      63      18.986  39.560  73.050  1.00  0.00
ATOM   1996  C6  G      63      19.260  38.867  71.786  1.00  0.00
ATOM   1997  O6  G      63      19.275  39.281  70.605  1.00  0.00
ATOM   1998  N1  G      63      19.575  37.528  71.899  1.00  0.00
ATOM   1999  H1  G      63      19.808  37.067  71.031  1.00  0.00
ATOM   2000  C2  G      63      19.462  36.884  73.093  1.00  0.00
ATOM   2001  N2  G      63      19.896  35.685  73.240  1.00  0.00
ATOM   2002  H21 G      63      20.206  35.096  72.481  1.00  0.00
ATOM   2003  H22 G      63      19.909  35.349  74.192  1.00  0.00
ATOM   2004  N3  G      63      19.192  37.425  74.251  1.00  0.00
ATOM   2005  C4  G      63      19.015  38.827  74.192  1.00  0.00
ATOM   2006  C3' G      63      20.779  40.858  77.455  1.00  0.00
ATOM   2007  H3' G      63      20.789  41.476  76.557  1.00  0.00
ATOM   2008  C2' G      63      20.599  39.427  76.978  1.00  0.00
ATOM   2009  H2' G      63      21.095  39.236  76.026  1.00  0.00
ATOM   2010  O2' G      63      20.869  38.447  77.985  1.00  0.00
ATOM   2011 HO2' G      63      21.703  38.703  78.386  1.00  0.00
ATOM   2012  O3' G      63      21.967  41.070  78.190  1.00  0.00
ATOM   2013  P   A      64      23.282  41.430  77.514  1.00  0.00
ATOM   2014  OP1 A      64      24.306  41.384  78.523  1.00  0.00
ATOM   2015  OP2 A      64      23.048  42.687  76.849  1.00  0.00
ATOM   2016  O5' A      64      23.578  40.315  76.431  1.00  0.00
ATOM   2017  C5' A      64      24.042  39.021  76.822  1.00  0.00
ATOM   2018  H5' A      64      23.464  38.649  77.668  1.00  0.00
ATOM   2019 H5'' A      64      25.113  39.013  77.027  1.00  0.00
ATOM   2020  C4' A      64      23.839  37.986  75.756  1.00  0.00
ATOM   2021  H4' A      64      23.891  37.001  76.222  1.00  0.00
ATOM   2022  O4' A      64      22.609  38.089  75.032  1.00  0.00
ATOM   2023  C1' A      64      22.786  37.883  73.637  1.00  0.00
ATOM   2024  H1' A      64      21.976  37.268  73.244  1.00  0.00
ATOM   2025  N9  A      64      22.697  39.189  72.912  1.00  0.00
ATOM   2026  C8  A      64      22.312  40.403  73.418  1.00  0.00
ATOM   2027  H8  A      64      22.034  40.581  74.446  1.00  0.00
ATOM   2028  N7  A      64      22.017  41.212  72.485  1.00  0.00
ATOM   2029  C5  A      64      22.256  40.496  71.273  1.00  0.00
ATOM   2030  C6  A      64      22.022  40.754  69.861  1.00  0.00
ATOM   2031  N6  A      64      21.540  41.903  69.373  1.00  0.00
ATOM   2032  H61 A      64      21.129  42.602  69.975  1.00  0.00
ATOM   2033  H62 A      64      21.570  42.004  68.368  1.00  0.00
ATOM   2034  N1  A      64      22.220  39.827  68.984  1.00  0.00
ATOM   2035  C2  A      64      22.598  38.662  69.388  1.00  0.00
ATOM   2036  H2  A      64      22.627  37.887  68.636  1.00  0.00
ATOM   2037  N3  A      64      22.950  38.257  70.604  1.00  0.00
ATOM   2038  C4  A      64      22.726  39.248  71.499  1.00  0.00
ATOM   2039  C3' A      64      24.914  38.014  74.581  1.00  0.00
ATOM   2040  H3' A      64      25.080  39.080  74.425  1.00  0.00
ATOM   2041  C2' A      64      24.151  37.370  73.420  1.00  0.00
ATOM   2042  H2' A      64      24.592  37.869  72.557  1.00  0.00
ATOM   2043  O2' A      64      24.214  35.990  73.179  1.00  0.00
ATOM   2044 HO2' A      64      23.833  35.596  73.967  1.00  0.00
ATOM   2045  O3' A      64      26.057  37.203  74.809  1.00  0.00
ATOM   2046  P   U      65      27.533  37.555  74.267  1.00  0.00
ATOM   2047  OP1 U      65      28.403  36.357  74.379  1.00  0.00
ATOM   2048  OP2 U      65      27.871  38.809  74.953  1.00  0.00
ATOM   2049  O5' U      65      27.390  37.895  72.683  1.00  0.00
ATOM   2050  C5' U      65      27.224  36.791  71.808  1.00  0.00
ATOM   2051  H5' U      65      26.218  36.374  71.817  1.00  0.00
ATOM   2052 H5'' U      65      27.963  36.000  71.941  1.00  0.00
ATOM   2053  C4' U      65      27.238  37.218  70.393  1.00  0.00
ATOM   2054  H4' U      65      27.384  36.341  69.763  1.00  0.00
ATOM   2055  O4' U      65      25.935  37.732  70.090  1.00  0.00
ATOM   2056  C1' U      65      26.152  38.683  69.070  1.00  0.00
ATOM   2057  H1' U      65      25.622  38.404  68.160  1.00  0.00
ATOM   2058  N1  U      65      25.606  40.005  69.444  1.00  0.00
ATOM   2059  C6  U      65      25.648  40.441  70.719  1.00  0.00
ATOM   2060  H6  U      65      25.973  39.858  71.568  1.00  0.00
ATOM   2061  C5  U      65      25.362  41.770  70.900  1.00  0.00
ATOM   2062  H5  U      65      25.242  42.150  71.904  1.00  0.00
ATOM   2063  C4  U      65      25.052  42.675  69.821  1.00  0.00
ATOM   2064  O4  U      65      24.614  43.806  69.944  1.00  0.00
ATOM   2065  N3  U      65      25.010  42.065  68.558  1.00  0.00
ATOM   2066  H3  U      65      24.548  42.510  67.778  1.00  0.00
ATOM   2067  C2  U      65      25.366  40.816  68.298  1.00  0.00
ATOM   2068  O2  U      65      25.483  40.394  67.128  1.00  0.00
ATOM   2069  C3' U      65      28.230  38.367  70.095  1.00  0.00
ATOM   2070  H3' U      65      28.206  39.116  70.887  1.00  0.00
ATOM   2071  C2' U      65      27.651  38.770  68.779  1.00  0.00
ATOM   2072  H2' U      65      27.982  39.786  68.561  1.00  0.00
ATOM   2073  O2' U      65      27.900  37.898  67.697  1.00  0.00
ATOM   2074 HO2' U      65      28.853  37.799  67.636  1.00  0.00
ATOM   2075  O3' U      65      29.542  38.024  69.899  1.00  0.00
ATOM   2076  P   G      66      30.690  38.971  69.330  1.00  0.00
ATOM   2077  OP1 G      66      31.963  38.602  70.017  1.00  0.00
ATOM   2078  OP2 G      66      30.216  40.346  69.415  1.00  0.00
ATOM   2079  O5' G      66      30.817  38.676  67.733  1.00  0.00
ATOM   2080  C5' G      66      31.469  37.488  67.259  1.00  0.00
ATOM   2081  H5' G      66      30.941  36.554  67.457  1.00  0.00
ATOM   2082 H5'' G      66      32.402  37.231  67.761  1.00  0.00
ATOM   2083  C4' G      66      31.675  37.651  65.721  1.00  0.00
ATOM   2084  H4' G      66      31.870  36.693  65.239  1.00  0.00
ATOM   2085  O4' G      66      30.397  37.985  65.170  1.00  0.00
ATOM   2086  C1' G      66      30.609  38.940  64.146  1.00  0.00
ATOM   2087  H1' G      66      30.499  38.388  63.212  1.00  0.00
ATOM   2088  N9  G      66      29.631  40.032  64.183  1.00  0.00
ATOM   2089  C8  G      66      29.217  40.739  65.229  1.00  0.00
ATOM   2090  H8  G      66      29.519  40.397  66.208  1.00  0.00
ATOM   2091  N7  G      66      28.302  41.643  64.931  1.00  0.00
ATOM   2092  C5  G      66      28.158  41.500  63.540  1.00  0.00
ATOM   2093  C6  G      66      27.321  42.171  62.567  1.00  0.00
ATOM   2094  O6  G      66      26.469  43.044  62.819  1.00  0.00
ATOM   2095  N1  G      66      27.602  41.787  61.250  1.00  0.00
ATOM   2096  H1  G      66      26.967  42.120  60.539  1.00  0.00
ATOM   2097  C2  G      66      28.560  40.822  60.937  1.00  0.00
ATOM   2098  N2  G      66      28.862  40.825  59.686  1.00  0.00
ATOM   2099  H21 G      66      28.272  41.266  58.995  1.00  0.00
ATOM   2100  H22 G      66      29.661  40.234  59.508  1.00  0.00
ATOM   2101  N3  G      66      29.297  40.192  61.788  1.00  0.00
ATOM   2102  C4  G      66      29.044  40.556  63.099  1.00  0.00
ATOM   2103  C3' G      66      32.721  38.686  65.363  1.00  0.00
ATOM   2104  H3' G      66      32.717  39.456  66.134  1.00  0.00
ATOM   2105  C2' G      66      32.062  39.328  64.126  1.00  0.00
ATOM   2106  H2' G      66      32.167  40.412  64.066  1.00  0.00
ATOM   2107  O2' G      66      32.654  39.001  62.938  1.00  0.00
ATOM   2108 HO2' G      66      33.600  38.925  63.084  1.00  0.00
ATOM   2109  O3' G      66      33.993  38.184  65.171  1.00  0.00
ATOM   2110  P   U      67      35.309  39.064  65.611  1.00  0.00
ATOM   2111  OP1 U      67      36.501  38.272  65.682  1.00  0.00
ATOM   2112  OP2 U      67      35.002  40.057  66.679  1.00  0.00
ATOM   2113  O5' U      67      35.530  39.884  64.223  1.00  0.00
ATOM   2114  C5' U      67      36.078  39.276  63.063  1.00  0.00
ATOM   2115  H5' U      67      35.331  38.607  62.636  1.00  0.00
ATOM   2116 H5'' U      67      36.961  38.679  63.293  1.00  0.00
ATOM   2117  C4' U      67      36.523  40.365  61.989  1.00  0.00
ATOM   2118  H4' U      67      36.738  39.781  61.094  1.00  0.00
ATOM   2119  O4' U      67      35.429  41.265  61.814  1.00  0.00
ATOM   2120  C1' U      67      35.946  42.486  61.259  1.00  0.00
ATOM   2121  H1' U      67      35.768  42.643  60.195  1.00  0.00
ATOM   2122  N1  U      67      35.384  43.616  61.987  1.00  0.00
ATOM   2123  C6  U      67      35.410  43.453  63.341  1.00  0.00
ATOM   2124  H6  U      67      35.706  42.506  63.768  1.00  0.00
ATOM   2125  C5  U      67      34.853  44.425  64.121  1.00  0.00
ATOM   2126  H5  U      67      34.861  44.203  65.178  1.00  0.00
ATOM   2127  C4  U      67      34.409  45.669  63.492  1.00  0.00
ATOM   2128  O4  U      67      34.131  46.699  64.101  1.00  0.00
ATOM   2129  N3  U      67      34.333  45.685  62.104  1.00  0.00
ATOM   2130  H3  U      67      33.899  46.479  61.655  1.00  0.00
ATOM   2131  C2  U      67      34.840  44.717  61.296  1.00  0.00
ATOM   2132  O2  U      67      34.869  44.834  60.090  1.00  0.00
ATOM   2133  C3' U      67      37.684  41.317  62.306  1.00  0.00
ATOM   2134  H3' U      67      37.515  41.698  63.313  1.00  0.00
ATOM   2135  C2' U      67      37.513  42.464  61.330  1.00  0.00
ATOM   2136  H2' U      67      37.988  43.366  61.716  1.00  0.00
ATOM   2137  O2' U      67      38.065  42.167  60.051  1.00  0.00
ATOM   2138 HO2' U      67      39.014  42.141  60.193  1.00  0.00
ATOM   2139  O3' U      67      38.947  40.648  62.125  1.00  0.00
ATOM   2140  P   C      68      40.336  41.397  62.421  1.00  0.00
ATOM   2141  OP1 C      68      41.374  40.386  62.698  1.00  0.00
ATOM   2142  OP2 C      68      40.053  42.397  63.491  1.00  0.00
ATOM   2143  O5' C      68      40.568  42.146  61.126  1.00  0.00
ATOM   2144  C5' C      68      41.095  41.356  60.011  1.00  0.00
ATOM   2145  H5' C      68      40.374  40.597  59.707  1.00  0.00
ATOM   2146 H5'' C      68      41.952  40.757  60.319  1.00  0.00
ATOM   2147  C4' C      68      41.671  42.193  58.873  1.00  0.00
ATOM   2148  H4' C      68      42.129  41.581  58.096  1.00  0.00
ATOM   2149  O4' C      68      40.621  42.881  58.241  1.00  0.00
ATOM   2150  C1' C      68      40.825  44.271  58.356  1.00  0.00
ATOM   2151  H1' C      68      40.434  44.685  57.426  1.00  0.00
ATOM   2152  N1  C      68      39.886  44.798  59.431  1.00  0.00
ATOM   2153  C6  C      68      40.370  45.196  60.699  1.00  0.00
ATOM   2154  H6  C      68      41.388  44.933  60.947  1.00  0.00
ATOM   2155  C5  C      68      39.562  45.859  61.488  1.00  0.00
ATOM   2156  H5  C      68      39.859  46.173  62.478  1.00  0.00
ATOM   2157  C4  C      68      38.245  46.036  61.015  1.00  0.00
ATOM   2158  N4  C      68      37.344  46.788  61.612  1.00  0.00
ATOM   2159  H41 C      68      36.604  47.096  60.997  1.00  0.00
ATOM   2160  H42 C      68      37.608  47.239  62.477  1.00  0.00
ATOM   2161  N3  C      68      37.736  45.643  59.866  1.00  0.00
ATOM   2162  C2  C      68      38.615  45.021  59.054  1.00  0.00
ATOM   2163  O2  C      68      38.141  44.767  57.945  1.00  0.00
ATOM   2164  C3' C      68      42.739  43.219  59.356  1.00  0.00
ATOM   2165  H3' C      68      42.488  43.353  60.408  1.00  0.00
ATOM   2166  C2' C      68      42.333  44.455  58.536  1.00  0.00
ATOM   2167  H2' C      68      42.633  45.359  59.064  1.00  0.00
ATOM   2168  O2' C      68      42.944  44.432  57.292  1.00  0.00
ATOM   2169 HO2' C      68      43.903  44.440  57.338  1.00  0.00
ATOM   2170  O3' C      68      44.103  42.733  59.203  1.00  0.00
ATOM   2171  P   G      69      45.380  43.593  59.630  1.00  0.00
ATOM   2172  OP1 G      69      46.414  42.618  60.004  1.00  0.00
ATOM   2173  OP2 G      69      44.963  44.658  60.531  1.00  0.00
ATOM   2174  O5' G      69      45.614  44.158  58.195  1.00  0.00
ATOM   2175  C5' G      69      46.322  43.399  57.163  1.00  0.00
ATOM   2176  H5' G      69      45.672  42.579  56.857  1.00  0.00
ATOM   2177 H5'' G      69      47.268  42.980  57.506  1.00  0.00
ATOM   2178  C4' G      69      46.501  44.285  55.906  1.00  0.00
ATOM   2179  H4' G      69      46.888  43.603  55.149  1.00  0.00
ATOM   2180  O4' G      69      45.288  44.895  55.531  1.00  0.00
ATOM   2181  C1' G      69      45.595  45.904  54.640  1.00  0.00
ATOM   2182  H1' G      69      45.289  45.612  53.636  1.00  0.00
ATOM   2183  N9  G      69      44.805  47.077  54.928  1.00  0.00
ATOM   2184  C8  G      69      43.643  47.271  55.699  1.00  0.00
ATOM   2185  H8  G      69      43.421  46.611  56.525  1.00  0.00
ATOM   2186  N7  G      69      42.981  48.375  55.492  1.00  0.00
ATOM   2187  C5  G      69      43.719  48.927  54.459  1.00  0.00
ATOM   2188  C6  G      69      43.489  50.142  53.675  1.00  0.00
ATOM   2189  O6  G      69      42.519  50.880  53.831  1.00  0.00
ATOM   2190  N1  G      69      44.374  50.450  52.714  1.00  0.00
ATOM   2191  H1  G      69      44.209  51.233  52.097  1.00  0.00
ATOM   2192  C2  G      69      45.289  49.531  52.370  1.00  0.00
ATOM   2193  N2  G      69      46.065  49.764  51.324  1.00  0.00
ATOM   2194  H21 G      69      45.852  50.505  50.672  1.00  0.00
ATOM   2195  H22 G      69      46.831  49.162  51.058  1.00  0.00
ATOM   2196  N3  G      69      45.509  48.378  52.959  1.00  0.00
ATOM   2197  C4  G      69      44.770  48.103  54.084  1.00  0.00
ATOM   2198  C3' G      69      47.416  45.486  56.079  1.00  0.00
ATOM   2199  H3' G      69      46.950  46.033  56.898  1.00  0.00
ATOM   2200  C2' G      69      47.090  46.267  54.815  1.00  0.00
ATOM   2201  H2' G      69      47.250  47.337  54.947  1.00  0.00
ATOM   2202  O2' G      69      47.760  45.671  53.730  1.00  0.00
ATOM   2203 HO2' G      69      48.565  46.097  53.427  1.00  0.00
ATOM   2204  O3' G      69      48.784  45.230  56.315  1.00  0.00
ATOM   2205  P   U      70      49.688  46.226  57.041  1.00  0.00
ATOM   2206  OP1 U      70      51.054  45.698  57.002  1.00  0.00
ATOM   2207  OP2 U      70      49.044  46.452  58.317  1.00  0.00
ATOM   2208  O5' U      70      49.656  47.596  56.320  1.00  0.00
ATOM   2209  C5' U      70      50.257  47.794  55.000  1.00  0.00
ATOM   2210  H5' U      70      49.991  46.946  54.369  1.00  0.00
ATOM   2211 H5'' U      70      51.346  47.758  55.022  1.00  0.00
ATOM   2212  C4' U      70      49.896  49.175  54.398  1.00  0.00
ATOM   2213  H4' U      70      50.196  49.245  53.352  1.00  0.00
ATOM   2214  O4' U      70      48.517  49.276  54.335  1.00  0.00
ATOM   2215  C1' U      70      48.130  50.644  54.192  1.00  0.00
ATOM   2216  H1' U      70      47.838  50.886  53.169  1.00  0.00
ATOM   2217  N1  U      70      47.200  50.946  55.274  1.00  0.00
ATOM   2218  C6  U      70      46.968  50.102  56.341  1.00  0.00
ATOM   2219  H6  U      70      47.564  49.217  56.510  1.00  0.00
ATOM   2220  C5  U      70      45.947  50.300  57.167  1.00  0.00
ATOM   2221  H5  U      70      45.684  49.683  58.014  1.00  0.00
ATOM   2222  C4  U      70      45.094  51.463  57.091  1.00  0.00
ATOM   2223  O4  U      70      44.317  51.901  57.920  1.00  0.00
ATOM   2224  N3  U      70      45.338  52.269  55.976  1.00  0.00
ATOM   2225  H3  U      70      44.701  53.039  55.834  1.00  0.00
ATOM   2226  C2  U      70      46.329  52.011  55.029  1.00  0.00
ATOM   2227  O2  U      70      46.492  52.845  54.086  1.00  0.00
ATOM   2228  C3' U      70      50.467  50.452  55.091  1.00  0.00
ATOM   2229  H3' U      70      50.444  50.284  56.168  1.00  0.00
ATOM   2230  C2' U      70      49.411  51.412  54.525  1.00  0.00
ATOM   2231  H2' U      70      49.166  52.235  55.198  1.00  0.00
ATOM   2232  O2' U      70      49.761  51.988  53.290  1.00  0.00
ATOM   2233 HO2' U      70      50.454  52.620  53.493  1.00  0.00
ATOM   2234  O3' U      70      51.762  50.555  54.672  1.00  0.00
ATOM   2235  P   U      71      52.648  51.722  55.292  1.00  0.00
ATOM   2236  OP1 U      71      54.044  51.428  54.939  1.00  0.00
ATOM   2237  OP2 U      71      52.368  51.904  56.688  1.00  0.00
ATOM   2238  O5' U      71      52.261  53.074  54.504  1.00  0.00
ATOM   2239  C5' U      71      52.936  53.642  53.419  1.00  0.00
ATOM   2240  H5' U      71      52.936  53.021  52.523  1.00  0.00
ATOM   2241 H5'' U      71      53.971  53.776  53.733  1.00  0.00
ATOM   2242  C4' U      71      52.535  55.033  53.034  1.00  0.00
ATOM   2243  H4' U      71      53.395  55.271  52.408  1.00  0.00
ATOM   2244  O4' U      71      51.347  55.028  52.243  1.00  0.00
ATOM   2245  C1' U      71      50.851  56.359  52.369  1.00  0.00
ATOM   2246  H1' U      71      51.033  56.872  51.425  1.00  0.00
ATOM   2247  N1  U      71      49.414  56.380  52.521  1.00  0.00
ATOM   2248  C6  U      71      48.640  57.101  51.605  1.00  0.00
ATOM   2249  H6  U      71      49.143  57.624  50.805  1.00  0.00
ATOM   2250  C5  U      71      47.314  57.176  51.752  1.00  0.00
ATOM   2251  H5  U      71      46.700  57.761  51.084  1.00  0.00
ATOM   2252  C4  U      71      46.628  56.520  52.865  1.00  0.00
ATOM   2253  O4  U      71      45.443  56.520  53.173  1.00  0.00
ATOM   2254  N3  U      71      47.435  55.614  53.544  1.00  0.00
ATOM   2255  H3  U      71      46.949  55.090  54.256  1.00  0.00
ATOM   2256  C2  U      71      48.822  55.597  53.504  1.00  0.00
ATOM   2257  O2  U      71      49.345  54.886  54.334  1.00  0.00
ATOM   2258  C3' U      71      52.427  56.013  54.147  1.00  0.00
ATOM   2259  H3' U      71      51.945  55.601  55.034  1.00  0.00
ATOM   2260  C2' U      71      51.641  57.118  53.472  1.00  0.00
ATOM   2261  H2' U      71      51.008  57.701  54.140  1.00  0.00
ATOM   2262  O2' U      71      52.522  57.939  52.632  1.00  0.00
ATOM   2263 HO2' U      71      53.253  58.225  53.184  1.00  0.00
ATOM   2264  O3' U      71      53.705  56.473  54.439  1.00  0.00
ATOM   2265  P   U      72      54.096  57.002  55.945  1.00  0.00
ATOM   2266  OP1 U      72      55.512  57.351  56.007  1.00  0.00
ATOM   2267  OP2 U      72      53.604  55.963  56.880  1.00  0.00
ATOM   2268  O5' U      72      53.314  58.312  56.128  1.00  0.00
ATOM   2269  C5' U      72      53.943  59.561  55.802  1.00  0.00
ATOM   2270  H5' U      72      53.969  59.509  54.714  1.00  0.00
ATOM   2271 H5'' U      72      54.931  59.762  56.215  1.00  0.00
ATOM   2272  C4' U      72      53.119  60.682  56.251  1.00  0.00
ATOM   2273  H4' U      72      53.307  61.597  55.690  1.00  0.00
ATOM   2274  O4' U      72      51.752  60.369  56.023  1.00  0.00
ATOM   2275  C1' U      72      50.931  60.575  57.171  1.00  0.00
ATOM   2276  H1' U      72      50.644  61.621  57.288  1.00  0.00
ATOM   2277  N1  U      72      49.772  59.701  56.907  1.00  0.00
ATOM   2278  C6  U      72      49.874  58.311  56.850  1.00  0.00
ATOM   2279  H6  U      72      50.828  57.806  56.884  1.00  0.00
ATOM   2280  C5  U      72      48.810  57.578  56.546  1.00  0.00
ATOM   2281  H5  U      72      48.786  56.499  56.486  1.00  0.00
ATOM   2282  C4  U      72      47.482  58.136  56.391  1.00  0.00
ATOM   2283  O4  U      72      46.459  57.528  56.112  1.00  0.00
ATOM   2284  N3  U      72      47.454  59.505  56.628  1.00  0.00
ATOM   2285  H3  U      72      46.528  59.906  56.600  1.00  0.00
ATOM   2286  C2  U      72      48.551  60.320  56.780  1.00  0.00
ATOM   2287  O2  U      72      48.417  61.556  56.883  1.00  0.00
ATOM   2288  C3' U      72      53.240  60.797  57.758  1.00  0.00
ATOM   2289  H3' U      72      54.064  60.206  58.158  1.00  0.00
ATOM   2290  C2' U      72      51.920  60.174  58.269  1.00  0.00
ATOM   2291  H2' U      72      52.094  59.107  58.413  1.00  0.00
ATOM   2292  O2' U      72      51.420  60.787  59.464  1.00  0.00
ATOM   2293 HO2' U      72      50.585  60.348  59.643  1.00  0.00
ATOM   2294  O3' U      72      53.270  62.095  58.246  1.00  0.00
ATOM   2295  P   U      73      54.512  63.116  58.052  1.00  0.00
ATOM   2296  OP1 U      73      55.805  62.545  58.386  1.00  0.00
ATOM   2297  OP2 U      73      54.172  64.304  58.761  1.00  0.00
ATOM   2298  O5' U      73      54.547  63.535  56.482  1.00  0.00
ATOM   2299  C5' U      73      53.532  64.318  55.866  1.00  0.00
ATOM   2300  H5' U      73      53.574  65.292  56.354  1.00  0.00
ATOM   2301 H5'' U      73      52.612  63.754  56.024  1.00  0.00
ATOM   2302  C4' U      73      53.844  64.610  54.385  1.00  0.00
ATOM   2303  H4' U      73      54.833  65.066  54.428  1.00  0.00
ATOM   2304  O4' U      73      53.924  63.416  53.604  1.00  0.00
ATOM   2305  C1' U      73      52.869  63.454  52.566  1.00  0.00
ATOM   2306  H1' U      73      53.229  63.069  51.612  1.00  0.00
ATOM   2307  N1  U      73      51.778  62.494  52.806  1.00  0.00
ATOM   2308  C6  U      73      51.667  61.371  52.045  1.00  0.00
ATOM   2309  H6  U      73      52.305  61.332  51.175  1.00  0.00
ATOM   2310  C5  U      73      50.700  60.458  52.371  1.00  0.00
ATOM   2311  H5  U      73      50.758  59.522  51.835  1.00  0.00
ATOM   2312  C4  U      73      49.799  60.592  53.483  1.00  0.00
ATOM   2313  O4  U      73      49.081  59.732  53.953  1.00  0.00
ATOM   2314  N3  U      73      49.917  61.789  54.216  1.00  0.00
ATOM   2315  H3  U      73      49.218  62.138  54.856  1.00  0.00
ATOM   2316  C2  U      73      50.814  62.747  53.827  1.00  0.00
ATOM   2317  O2  U      73      50.789  63.674  54.582  1.00  0.00
ATOM   2318  C3' U      73      52.862  65.584  53.611  1.00  0.00
ATOM   2319  H3' U      73      51.968  65.791  54.200  1.00  0.00
ATOM   2320  C2' U      73      52.412  64.839  52.273  1.00  0.00
ATOM   2321  H2' U      73      51.342  65.044  52.240  1.00  0.00
ATOM   2322  O2' U      73      53.074  65.478  51.237  1.00  0.00
ATOM   2323 HO2' U      73      52.442  65.520  50.516  1.00  0.00
ATOM   2324  O3' U      73      53.555  66.804  53.299  1.00  0.00
ATOM   2325  P   U      74      53.533  68.093  54.232  1.00  0.00
ATOM   2326  OP1 U      74      53.869  69.291  53.484  1.00  0.00
ATOM   2327  OP2 U      74      54.201  67.785  55.501  1.00  0.00
ATOM   2328  O5' U      74      52.026  68.207  54.554  1.00  0.00
ATOM   2329  C5' U      74      51.076  68.944  53.701  1.00  0.00
ATOM   2330  H5' U      74      51.112  68.451  52.730  1.00  0.00
ATOM   2331 H5'' U      74      51.451  69.944  53.479  1.00  0.00
ATOM   2332  C4' U      74      49.699  68.872  54.369  1.00  0.00
ATOM   2333  H4' U      74      49.108  69.415  53.631  1.00  0.00
ATOM   2334  O4' U      74      49.286  67.505  54.519  1.00  0.00
ATOM   2335  C1' U      74      48.423  67.328  55.616  1.00  0.00
ATOM   2336  H1' U      74      47.440  66.988  55.292  1.00  0.00
ATOM   2337  N1  U      74      48.993  66.354  56.615  1.00  0.00
ATOM   2338  C6  U      74      49.983  66.681  57.584  1.00  0.00
ATOM   2339  H6  U      74      50.406  67.667  57.701  1.00  0.00
ATOM   2340  C5  U      74      50.272  65.774  58.502  1.00  0.00
ATOM   2341  H5  U      74      51.151  65.954  59.104  1.00  0.00
ATOM   2342  C4  U      74      49.643  64.453  58.547  1.00  0.00
ATOM   2343  O4  U      74      49.827  63.503  59.356  1.00  0.00
ATOM   2344  N3  U      74      48.719  64.212  57.519  1.00  0.00
ATOM   2345  H3  U      74      48.458  63.238  57.466  1.00  0.00
ATOM   2346  C2  U      74      48.423  65.103  56.555  1.00  0.00
ATOM   2347  O2  U      74      47.583  64.758  55.730  1.00  0.00
ATOM   2348  C3' U      74      49.585  69.476  55.760  1.00  0.00
ATOM   2349  H3' U      74      50.480  69.184  56.311  1.00  0.00
ATOM   2350  C2' U      74      48.345  68.746  56.224  1.00  0.00
ATOM   2351  H2' U      74      48.153  68.580  57.284  1.00  0.00
ATOM   2352  O2' U      74      47.163  69.315  55.654  1.00  0.00
ATOM   2353 HO2' U      74      46.854  69.905  56.346  1.00  0.00
ATOM   2354  O3' U      74      49.339  70.822  55.642  1.00  0.00
ATOM   2355  P   A      75      50.244  71.810  56.472  1.00  0.00
ATOM   2356  OP1 A      75      51.688  71.602  56.265  1.00  0.00
ATOM   2357  OP2 A      75      49.622  71.944  57.808  1.00  0.00
ATOM   2358  O5' A      75      49.729  73.036  55.470  1.00  0.00
ATOM   2359  C5' A      75      50.319  73.241  54.200  1.00  0.00
ATOM   2360  H5' A      75      50.151  72.372  53.564  1.00  0.00
ATOM   2361 H5'' A      75      51.389  73.422  54.299  1.00  0.00
ATOM   2362  C4' A      75      49.641  74.493  53.518  1.00  0.00
ATOM   2363  H4' A      75      50.064  74.643  52.525  1.00  0.00
ATOM   2364  O4' A      75      48.217  74.478  53.667  1.00  0.00
ATOM   2365  C1' A      75      47.808  75.805  53.402  1.00  0.00
ATOM   2366  H1' A      75      47.810  76.045  52.338  1.00  0.00
ATOM   2367  N9  A      75      46.532  76.084  54.107  1.00  0.00
ATOM   2368  C8  A      75      45.442  76.784  53.635  1.00  0.00
ATOM   2369  H8  A      75      45.460  77.252  52.662  1.00  0.00
ATOM   2370  N7  A      75      44.518  76.953  54.485  1.00  0.00
ATOM   2371  C5  A      75      45.045  76.360  55.611  1.00  0.00
ATOM   2372  C6  A      75      44.601  76.178  56.947  1.00  0.00
ATOM   2373  N6  A      75      43.509  76.648  57.460  1.00  0.00
ATOM   2374  H61 A      75      43.207  76.313  58.364  1.00  0.00
ATOM   2375  H62 A      75      42.917  77.247  56.903  1.00  0.00
ATOM   2376  N1  A      75      45.288  75.584  57.855  1.00  0.00
ATOM   2377  C2  A      75      46.466  75.041  57.467  1.00  0.00
ATOM   2378  H2  A      75      47.120  74.827  58.300  1.00  0.00
ATOM   2379  N3  A      75      47.006  75.139  56.272  1.00  0.00
ATOM   2380  C4  A      75      46.291  75.878  55.400  1.00  0.00
ATOM   2381  C3' A      75      49.975  75.699  54.401  1.00  0.00
ATOM   2382  H3' A      75      49.771  75.513  55.455  1.00  0.00
ATOM   2383  C2' A      75      48.901  76.728  53.984  1.00  0.00
ATOM   2384  H2' A      75      48.573  77.353  54.814  1.00  0.00
ATOM   2385  O2' A      75      49.461  77.520  52.946  1.00  0.00
ATOM   2386 HO2' A      75      50.331  77.884  53.121  1.00  0.00
ATOM   2387  O3' A      75      51.412  76.013  54.167  1.00  0.00
ATOM   2388  P   G      76      52.180  77.226  54.841  1.00  0.00
ATOM   2389  OP1 G      76      51.725  78.417  54.116  1.00  0.00
ATOM   2390  OP2 G      76      53.584  76.947  55.081  1.00  0.00
ATOM   2391  O5' G      76      51.516  77.300  56.224  1.00  0.00
ATOM   2392  C5' G      76      51.269  78.396  57.047  1.00  0.00
ATOM   2393  H5' G      76      52.010  79.186  56.923  1.00  0.00
ATOM   2394 H5'' G      76      51.190  77.954  58.040  1.00  0.00
ATOM   2395  C4' G      76      49.828  78.941  56.841  1.00  0.00
ATOM   2396  H4' G      76      49.656  79.085  55.774  1.00  0.00
ATOM   2397  O4' G      76      48.924  77.941  57.219  1.00  0.00
ATOM   2398  C1' G      76      47.632  78.560  57.614  1.00  0.00
ATOM   2399  H1' G      76      46.868  78.165  56.945  1.00  0.00
ATOM   2400  N9  G      76      47.150  78.241  58.953  1.00  0.00
ATOM   2401  C8  G      76      47.805  77.497  59.895  1.00  0.00
ATOM   2402  H8  G      76      48.817  77.121  59.867  1.00  0.00
ATOM   2403  N7  G      76      47.161  77.357  61.020  1.00  0.00
ATOM   2404  C5  G      76      45.955  78.033  60.770  1.00  0.00
ATOM   2405  C6  G      76      44.878  78.401  61.638  1.00  0.00
ATOM   2406  O6  G      76      44.739  78.065  62.852  1.00  0.00
ATOM   2407  N1  G      76      43.897  79.121  61.077  1.00  0.00
ATOM   2408  H1  G      76      42.961  79.233  61.440  1.00  0.00
ATOM   2409  C2  G      76      44.031  79.613  59.804  1.00  0.00
ATOM   2410  N2  G      76      42.983  80.186  59.353  1.00  0.00
ATOM   2411  H21 G      76      42.797  80.344  58.373  1.00  0.00
ATOM   2412  H22 G      76      42.263  80.287  60.054  1.00  0.00
ATOM   2413  N3  G      76      44.961  79.260  58.950  1.00  0.00
ATOM   2414  C4  G      76      45.940  78.519  59.487  1.00  0.00
ATOM   2415  C3' G      76      49.282  80.191  57.575  1.00  0.00
ATOM   2416  H3' G      76      49.513  80.016  58.626  1.00  0.00
ATOM   2417  C2' G      76      47.763  80.084  57.292  1.00  0.00
ATOM   2418  H2' G      76      47.193  80.732  57.958  1.00  0.00
ATOM   2419  O2' G      76      47.446  80.260  55.925  1.00  0.00
ATOM   2420 HO2' G      76      46.494  80.318  55.821  1.00  0.00
ATOM   2421  O3' G      76      49.851  81.367  57.111  1.00  0.00
ATOM   2422  P   G      77      50.053  82.691  57.949  1.00  0.00
ATOM   2423  OP1 G      77      50.776  83.702  57.170  1.00  0.00
ATOM   2424  OP2 G      77      50.609  82.329  59.287  1.00  0.00
ATOM   2425  O5' G      77      48.569  83.235  58.151  1.00  0.00
ATOM   2426  C5' G      77      47.928  83.862  57.065  1.00  0.00
ATOM   2427  H5' G      77      48.027  83.163  56.234  1.00  0.00
ATOM   2428 H5'' G      77      48.505  84.777  56.929  1.00  0.00
ATOM   2429  C4' G      77      46.442  84.149  57.114  1.00  0.00
ATOM   2430  H4' G      77      46.161  84.439  56.101  1.00  0.00
ATOM   2431  O4' G      77      45.679  83.034  57.520  1.00  0.00
ATOM   2432  C1' G      77      44.734  83.335  58.491  1.00  0.00
ATOM   2433  H1' G      77      43.753  82.926  58.247  1.00  0.00
ATOM   2434  N9  G      77      45.069  82.895  59.853  1.00  0.00
ATOM   2435  C8  G      77      46.272  82.321  60.310  1.00  0.00
ATOM   2436  H8  G      77      47.166  82.211  59.714  1.00  0.00
ATOM   2437  N7  G      77      46.216  81.891  61.573  1.00  0.00
ATOM   2438  C5  G      77      44.932  82.310  61.944  1.00  0.00
ATOM   2439  C6  G      77      44.253  82.195  63.207  1.00  0.00
ATOM   2440  O6  G      77      44.701  81.615  64.239  1.00  0.00
ATOM   2441  N1  G      77      42.945  82.721  63.211  1.00  0.00
ATOM   2442  H1  G      77      42.446  82.651  64.087  1.00  0.00
ATOM   2443  C2  G      77      42.442  83.290  62.146  1.00  0.00
ATOM   2444  N2  G      77      41.196  83.744  62.292  1.00  0.00
ATOM   2445  H21 G      77      40.681  83.630  63.153  1.00  0.00
ATOM   2446  H22 G      77      40.718  84.083  61.470  1.00  0.00
ATOM   2447  N3  G      77      43.023  83.502  60.973  1.00  0.00
ATOM   2448  C4  G      77      44.296  82.980  60.959  1.00  0.00
ATOM   2449  C3' G      77      46.111  85.239  58.079  1.00  0.00
ATOM   2450  H3' G      77      46.712  85.126  58.982  1.00  0.00
ATOM   2451  C2' G      77      44.639  84.850  58.361  1.00  0.00
ATOM   2452  H2' G      77      44.298  85.234  59.322  1.00  0.00
ATOM   2453  O2' G      77      43.748  85.241  57.311  1.00  0.00
ATOM   2454 HO2' G      77      44.145  85.626  56.527  1.00  0.00
ATOM   2455  O3' G      77      46.345  86.520  57.600  1.00  0.00
ATOM   2456  P   G      78      46.616  87.740  58.636  1.00  0.00
ATOM   2457  OP1 G      78      47.135  88.869  57.849  1.00  0.00
ATOM   2458  OP2 G      78      47.436  87.326  59.819  1.00  0.00
ATOM   2459  O5' G      78      45.276  88.142  59.228  1.00  0.00
ATOM   2460  C5' G      78      44.417  88.870  58.364  1.00  0.00
ATOM   2461  H5' G      78      44.109  88.210  57.553  1.00  0.00
ATOM   2462 H5'' G      78      44.874  89.698  57.822  1.00  0.00
ATOM   2463  C4' G      78      43.218  89.288  59.187  1.00  0.00
ATOM   2464  H4' G      78      42.514  89.802  58.533  1.00  0.00
ATOM   2465  O4' G      78      42.547  88.114  59.657  1.00  0.00
ATOM   2466  C1' G      78      42.155  88.307  61.026  1.00  0.00
ATOM   2467  H1' G      78      41.120  88.009  61.197  1.00  0.00
ATOM   2468  N9  G      78      42.948  87.559  62.031  1.00  0.00
ATOM   2469  C8  G      78      44.039  86.797  61.843  1.00  0.00
ATOM   2470  H8  G      78      44.657  86.784  60.957  1.00  0.00
ATOM   2471  N7  G      78      44.291  86.038  62.896  1.00  0.00
ATOM   2472  C5  G      78      43.378  86.381  63.865  1.00  0.00
ATOM   2473  C6  G      78      43.047  85.962  65.150  1.00  0.00
ATOM   2474  O6  G      78      43.692  85.096  65.799  1.00  0.00
ATOM   2475  N1  G      78      41.968  86.629  65.682  1.00  0.00
ATOM   2476  H1  G      78      41.615  86.282  66.562  1.00  0.00
ATOM   2477  C2  G      78      41.070  87.354  64.950  1.00  0.00
ATOM   2478  N2  G      78      40.073  87.891  65.645  1.00  0.00
ATOM   2479  H21 G      78      39.952  87.525  66.579  1.00  0.00
ATOM   2480  H22 G      78      39.790  88.804  65.319  1.00  0.00
ATOM   2481  N3  G      78      41.358  87.841  63.757  1.00  0.00
ATOM   2482  C4  G      78      42.485  87.274  63.290  1.00  0.00
ATOM   2483  C3' G      78      43.494  90.162  60.430  1.00  0.00
ATOM   2484  H3' G      78      44.476  89.835  60.772  1.00  0.00
ATOM   2485  C2' G      78      42.346  89.742  61.342  1.00  0.00
ATOM   2486  H2' G      78      42.684  89.787  62.378  1.00  0.00
ATOM   2487  O2' G      78      41.180  90.494  61.198  1.00  0.00
ATOM   2488 HO2' G      78      41.394  91.127  60.509  1.00  0.00
ATOM   2489  O3' G      78      43.470  91.585  60.236  1.00  0.00
ATOM   2490  P   C      79      44.684  92.459  60.751  1.00  0.00
ATOM   2491  OP1 C      79      44.528  93.855  60.356  1.00  0.00
ATOM   2492  OP2 C      79      45.939  91.774  60.433  1.00  0.00
ATOM   2493  O5' C      79      44.445  92.399  62.366  1.00  0.00
ATOM   2494  C5' C      79      43.212  92.845  62.925  1.00  0.00
ATOM   2495  H5' C      79      42.375  92.379  62.404  1.00  0.00
ATOM   2496 H5'' C      79      43.168  93.930  63.017  1.00  0.00
ATOM   2497  C4' C      79      43.137  92.466  64.373  1.00  0.00
ATOM   2498  H4' C      79      42.187  92.738  64.832  1.00  0.00
ATOM   2499  O4' C      79      43.214  91.055  64.472  1.00  0.00
ATOM   2500  C1' C      79      43.544  90.758  65.834  1.00  0.00
ATOM   2501  H1' C      79      42.630  90.531  66.383  1.00  0.00
ATOM   2502  N1  C      79      44.608  89.742  65.981  1.00  0.00
ATOM   2503  C6  C      79      45.510  89.348  65.009  1.00  0.00
ATOM   2504  H6  C      79      45.609  89.951  64.118  1.00  0.00
ATOM   2505  C5  C      79      46.211  88.175  65.110  1.00  0.00
ATOM   2506  H5  C      79      46.817  87.773  64.311  1.00  0.00
ATOM   2507  C4  C      79      46.145  87.455  66.282  1.00  0.00
ATOM   2508  N4  C      79      47.006  86.516  66.550  1.00  0.00
ATOM   2509  H41 C      79      47.657  86.275  65.816  1.00  0.00
ATOM   2510  H42 C      79      46.933  85.929  67.369  1.00  0.00
ATOM   2511  N3  C      79      45.235  87.759  67.244  1.00  0.00
ATOM   2512  C2  C      79      44.532  88.867  67.119  1.00  0.00
ATOM   2513  O2  C      79      43.626  89.167  67.937  1.00  0.00
ATOM   2514  C3' C      79      44.322  92.866  65.321  1.00  0.00
ATOM   2515  H3' C      79      45.273  92.518  64.918  1.00  0.00
ATOM   2516  C2' C      79      43.982  92.062  66.572  1.00  0.00
ATOM   2517  H2' C      79      44.868  91.975  67.200  1.00  0.00
ATOM   2518  O2' C      79      42.837  92.580  67.359  1.00  0.00
ATOM   2519 HO2' C      79      43.107  92.696  68.273  1.00  0.00
ATOM   2520  O3' C      79      44.350  94.266  65.564  1.00  0.00
ATOM   2521  P   A      80      45.622  94.962  66.245  1.00  0.00
ATOM   2522  OP1 A      80      45.478  96.409  66.006  1.00  0.00
ATOM   2523  OP2 A      80      46.775  94.331  65.576  1.00  0.00
ATOM   2524  O5' A      80      45.604  94.606  67.794  1.00  0.00
ATOM   2525  C5' A      80      44.805  95.346  68.650  1.00  0.00
ATOM   2526  H5' A      80      43.788  95.457  68.276  1.00  0.00
ATOM   2527 H5'' A      80      45.210  96.336  68.860  1.00  0.00
ATOM   2528  C4' A      80      44.615  94.628  70.028  1.00  0.00
ATOM   2529  H4' A      80      43.853  95.230  70.523  1.00  0.00
ATOM   2530  O4' A      80      44.350  93.265  69.848  1.00  0.00
ATOM   2531  C1' A      80      44.957  92.495  70.849  1.00  0.00
ATOM   2532  H1' A      80      44.248  91.820  71.330  1.00  0.00
ATOM   2533  N9  A      80      46.075  91.676  70.223  1.00  0.00
ATOM   2534  C8  A      80      46.813  91.821  69.080  1.00  0.00
ATOM   2535  H8  A      80      46.663  92.712  68.488  1.00  0.00
ATOM   2536  N7  A      80      47.614  90.768  68.769  1.00  0.00
ATOM   2537  C5  A      80      47.341  89.903  69.843  1.00  0.00
ATOM   2538  C6  A      80      47.690  88.580  70.248  1.00  0.00
ATOM   2539  N6  A      80      48.611  87.854  69.645  1.00  0.00
ATOM   2540  H61 A      80      49.107  88.188  68.831  1.00  0.00
ATOM   2541  H62 A      80      48.828  86.945  70.028  1.00  0.00
ATOM   2542  N1  A      80      47.315  87.968  71.399  1.00  0.00
ATOM   2543  C2  A      80      46.455  88.691  72.121  1.00  0.00
ATOM   2544  H2  A      80      46.107  88.233  73.035  1.00  0.00
ATOM   2545  N3  A      80      45.981  89.894  71.816  1.00  0.00
ATOM   2546  C4  A      80      46.470  90.476  70.688  1.00  0.00
ATOM   2547  C3' A      80      45.685  94.815  70.980  1.00  0.00
ATOM   2548  H3' A      80      46.619  94.717  70.428  1.00  0.00
ATOM   2549  C2' A      80      45.525  93.521  71.847  1.00  0.00
ATOM   2550  H2' A      80      46.448  93.142  72.285  1.00  0.00
ATOM   2551  O2' A      80      44.645  93.831  72.853  1.00  0.00
ATOM   2552 HO2' A      80      44.486  94.776  72.796  1.00  0.00
ATOM   2553  O3' A      80      45.499  96.060  71.631  1.00  0.00
ATOM   2554  P   U      81      46.607  96.879  72.485  1.00  0.00
ATOM   2555  OP1 U      81      46.065  97.995  73.191  1.00  0.00
ATOM   2556  OP2 U      81      47.615  97.162  71.522  1.00  0.00
ATOM   2557  O5' U      81      47.240  95.827  73.477  1.00  0.00
ATOM   2558  C5' U      81      46.730  95.602  74.832  1.00  0.00
ATOM   2559  H5' U      81      45.656  95.474  74.701  1.00  0.00
ATOM   2560 H5'' U      81      46.881  96.531  75.383  1.00  0.00
ATOM   2561  C4' U      81      47.360  94.407  75.516  1.00  0.00
ATOM   2562  H4' U      81      46.767  94.326  76.427  1.00  0.00
ATOM   2563  O4' U      81      47.053  93.169  74.806  1.00  0.00
ATOM   2564  C1' U      81      48.010  92.167  75.106  1.00  0.00
ATOM   2565  H1' U      81      47.591  91.236  75.489  1.00  0.00
ATOM   2566  N1  U      81      48.872  91.798  73.894  1.00  0.00
ATOM   2567  C6  U      81      48.824  92.580  72.757  1.00  0.00
ATOM   2568  H6  U      81      48.328  93.536  72.844  1.00  0.00
ATOM   2569  C5  U      81      49.442  92.219  71.600  1.00  0.00
ATOM   2570  H5  U      81      49.325  92.847  70.729  1.00  0.00
ATOM   2571  C4  U      81      50.104  90.964  71.512  1.00  0.00
ATOM   2572  O4  U      81      50.527  90.395  70.493  1.00  0.00
ATOM   2573  N3  U      81      50.111  90.306  72.717  1.00  0.00
ATOM   2574  H3  U      81      50.579  89.412  72.672  1.00  0.00
ATOM   2575  C2  U      81      49.639  90.646  73.929  1.00  0.00
ATOM   2576  O2  U      81      49.867  90.005  74.961  1.00  0.00
ATOM   2577  C3' U      81      48.825  94.325  75.815  1.00  0.00
ATOM   2578  H3' U      81      49.305  94.549  74.862  1.00  0.00
ATOM   2579  C2' U      81      48.949  92.830  76.131  1.00  0.00
ATOM   2580  H2' U      81      49.977  92.480  76.034  1.00  0.00
ATOM   2581  O2' U      81      48.585  92.667  77.418  1.00  0.00
ATOM   2582 HO2' U      81      48.731  93.479  77.909  1.00  0.00
ATOM   2583  O3' U      81      49.325  95.243  76.803  1.00  0.00
ATOM   2584  P   U      82      50.854  95.766  76.784  1.00  0.00
ATOM   2585  OP1 U      82      51.189  96.693  77.840  1.00  0.00
ATOM   2586  OP2 U      82      51.138  96.309  75.400  1.00  0.00
ATOM   2587  O5' U      82      51.599  94.423  76.985  1.00  0.00
ATOM   2588  C5' U      82      51.705  93.822  78.268  1.00  0.00
ATOM   2589  H5' U      82      50.675  93.593  78.543  1.00  0.00
ATOM   2590 H5'' U      82      52.106  94.594  78.926  1.00  0.00
ATOM   2591  C4' U      82      52.667  92.674  78.255  1.00  0.00
ATOM   2592  H4' U      82      52.762  92.291  79.271  1.00  0.00
ATOM   2593  O4' U      82      52.156  91.654  77.466  1.00  0.00
ATOM   2594  C1' U      82      53.184  90.914  76.826  1.00  0.00
ATOM   2595  H1' U      82      53.080  89.873  77.132  1.00  0.00
ATOM   2596  N1  U      82      53.148  91.043  75.328  1.00  0.00
ATOM   2597  C6  U      82      52.830  92.267  74.687  1.00  0.00
ATOM   2598  H6  U      82      52.502  93.090  75.303  1.00  0.00
ATOM   2599  C5  U      82      52.904  92.318  73.340  1.00  0.00
ATOM   2600  H5  U      82      52.668  93.245  72.840  1.00  0.00
ATOM   2601  C4  U      82      53.473  91.206  72.575  1.00  0.00
ATOM   2602  O4  U      82      53.538  91.141  71.340  1.00  0.00
ATOM   2603  N3  U      82      53.802  90.100  73.284  1.00  0.00
ATOM   2604  H3  U      82      54.141  89.347  72.702  1.00  0.00
ATOM   2605  C2  U      82      53.717  89.941  74.634  1.00  0.00
ATOM   2606  O2  U      82      54.077  88.875  75.107  1.00  0.00
ATOM   2607  C3' U      82      54.084  92.908  77.686  1.00  0.00
ATOM   2608  H3' U      82      53.924  93.278  76.673  1.00  0.00
ATOM   2609  C2' U      82      54.524  91.451  77.518  1.00  0.00
ATOM   2610  H2' U      82      55.376  91.378  76.841  1.00  0.00
ATOM   2611  O2' U      82      54.744  90.806  78.741  1.00  0.00
ATOM   2612 HO2' U      82      55.641  90.957  79.049  1.00  0.00
ATOM   2613  O3' U      82      54.941  93.694  78.470  1.00  0.00
ATOM   2614  P   U      83      56.007  94.611  77.815  1.00  0.00
ATOM   2615  OP1 U      83      56.721  95.210  78.981  1.00  0.00
ATOM   2616  OP2 U      83      55.385  95.514  76.858  1.00  0.00
ATOM   2617  O5' U      83      56.950  93.670  76.983  1.00  0.00
ATOM   2618  C5' U      83      57.933  92.934  77.687  1.00  0.00
ATOM   2619  H5' U      83      57.548  92.478  78.598  1.00  0.00
ATOM   2620 H5'' U      83      58.694  93.655  77.988  1.00  0.00
ATOM   2621  C4' U      83      58.585  91.912  76.917  1.00  0.00
ATOM   2622  H4' U      83      59.097  91.266  77.631  1.00  0.00
ATOM   2623  O4' U      83      57.664  90.957  76.273  1.00  0.00
ATOM   2624  C1' U      83      58.294  90.430  75.059  1.00  0.00
ATOM   2625  H1' U      83      58.151  89.350  75.093  1.00  0.00
ATOM   2626  N1  U      83      57.585  91.030  73.860  1.00  0.00
ATOM   2627  C6  U      83      56.775  92.124  73.848  1.00  0.00
ATOM   2628  H6  U      83      56.550  92.656  74.761  1.00  0.00
ATOM   2629  C5  U      83      56.314  92.639  72.692  1.00  0.00
ATOM   2630  H5  U      83      55.684  93.511  72.782  1.00  0.00
ATOM   2631  C4  U      83      56.690  92.013  71.378  1.00  0.00
ATOM   2632  O4  U      83      56.300  92.397  70.293  1.00  0.00
ATOM   2633  N3  U      83      57.309  90.780  71.496  1.00  0.00
ATOM   2634  H3  U      83      57.659  90.321  70.667  1.00  0.00
ATOM   2635  C2  U      83      57.904  90.369  72.732  1.00  0.00
ATOM   2636  O2  U      83      58.822  89.521  72.674  1.00  0.00
ATOM   2637  C3' U      83      59.626  92.256  75.888  1.00  0.00
ATOM   2638  H3' U      83      59.194  93.069  75.306  1.00  0.00
ATOM   2639  C2' U      83      59.759  90.893  75.114  1.00  0.00
ATOM   2640  H2' U      83      60.152  90.966  74.100  1.00  0.00
ATOM   2641  O2' U      83      60.537  89.858  75.779  1.00  0.00
ATOM   2642 HO2' U      83      60.624  89.102  75.195  1.00  0.00
ATOM   2643  O3' U      83      60.839  92.603  76.589  1.00  0.00
ATOM   2644  P   G      84      62.037  93.317  75.751  1.00  0.00
ATOM   2645  OP1 G      84      63.191  93.406  76.664  1.00  0.00
ATOM   2646  OP2 G      84      61.511  94.640  75.239  1.00  0.00
ATOM   2647  O5' G      84      62.525  92.458  74.472  1.00  0.00
ATOM   2648  C5' G      84      63.575  91.570  74.565  1.00  0.00
ATOM   2649  H5' G      84      63.240  90.770  75.227  1.00  0.00
ATOM   2650 H5'' G      84      64.531  91.937  74.937  1.00  0.00
ATOM   2651  C4' G      84      63.848  90.990  73.187  1.00  0.00
ATOM   2652  H4' G      84      64.691  90.306  73.281  1.00  0.00
ATOM   2653  O4' G      84      62.653  90.366  72.772  1.00  0.00
ATOM   2654  C1' G      84      62.655  90.580  71.348  1.00  0.00
ATOM   2655  H1' G      84      62.681  89.623  70.827  1.00  0.00
ATOM   2656  N9  G      84      61.405  91.347  70.959  1.00  0.00
ATOM   2657  C8  G      84      60.683  92.188  71.667  1.00  0.00
ATOM   2658  H8  G      84      60.696  92.407  72.725  1.00  0.00
ATOM   2659  N7  G      84      59.755  92.850  70.982  1.00  0.00
ATOM   2660  C5  G      84      59.882  92.338  69.681  1.00  0.00
ATOM   2661  C6  G      84      59.213  92.634  68.423  1.00  0.00
ATOM   2662  O6  G      84      58.246  93.396  68.179  1.00  0.00
ATOM   2663  N1  G      84      59.746  91.875  67.384  1.00  0.00
ATOM   2664  H1  G      84      59.379  91.990  66.450  1.00  0.00
ATOM   2665  C2  G      84      60.768  91.029  67.491  1.00  0.00
ATOM   2666  N2  G      84      61.225  90.557  66.377  1.00  0.00
ATOM   2667  H21 G      84      60.714  90.494  65.508  1.00  0.00
ATOM   2668  H22 G      84      62.086  90.029  66.366  1.00  0.00
ATOM   2669  N3  G      84      61.428  90.784  68.581  1.00  0.00
ATOM   2670  C4  G      84      60.906  91.411  69.690  1.00  0.00
ATOM   2671  C3' G      84      64.183  92.087  72.253  1.00  0.00
ATOM   2672  H3' G      84      63.428  92.865  72.367  1.00  0.00
ATOM   2673  C2' G      84      63.893  91.344  71.014  1.00  0.00
ATOM   2674  H2' G      84      63.689  92.025  70.187  1.00  0.00
ATOM   2675  O2' G      84      64.970  90.418  70.730  1.00  0.00
ATOM   2676 HO2' G      84      65.813  90.865  70.835  1.00  0.00
ATOM   2677  O3' G      84      65.488  92.684  72.272  1.00  0.00
ATOM   2678  P   A      85      65.715  94.103  71.624  1.00  0.00
ATOM   2679  OP1 A      85      67.170  94.419  71.642  1.00  0.00
ATOM   2680  OP2 A      85      64.874  95.005  72.433  1.00  0.00
ATOM   2681  O5' A      85      65.147  94.027  70.110  1.00  0.00
ATOM   2682  C5' A      85      65.976  93.337  69.122  1.00  0.00
ATOM   2683  H5' A      85      66.153  92.301  69.412  1.00  0.00
ATOM   2684 H5'' A      85      66.924  93.840  68.936  1.00  0.00
ATOM   2685  C4' A      85      65.286  93.337  67.790  1.00  0.00
ATOM   2686  H4' A      85      65.843  92.678  67.124  1.00  0.00
ATOM   2687  O4' A      85      63.970  92.804  67.919  1.00  0.00
ATOM   2688  C1' A      85      63.177  93.520  67.011  1.00  0.00
ATOM   2689  H1' A      85      62.616  92.872  66.338  1.00  0.00
ATOM   2690  N9  A      85      62.089  94.341  67.614  1.00  0.00
ATOM   2691  C8  A      85      61.936  94.722  68.902  1.00  0.00
ATOM   2692  H8  A      85      62.636  94.533  69.702  1.00  0.00
ATOM   2693  N7  A      85      60.832  95.400  69.073  1.00  0.00
ATOM   2694  C5  A      85      60.277  95.543  67.763  1.00  0.00
ATOM   2695  C6  A      85      59.208  96.221  67.116  1.00  0.00
ATOM   2696  N6  A      85      58.230  96.878  67.812  1.00  0.00
ATOM   2697  H61 A      85      58.327  96.977  68.812  1.00  0.00
ATOM   2698  H62 A      85      57.700  97.517  67.237  1.00  0.00
ATOM   2699  N1  A      85      58.931  96.206  65.823  1.00  0.00
ATOM   2700  C2  A      85      59.696  95.387  65.126  1.00  0.00
ATOM   2701  H2  A      85      59.495  95.493  64.070  1.00  0.00
ATOM   2702  N3  A      85      60.824  94.736  65.483  1.00  0.00
ATOM   2703  C4  A      85      61.058  94.825  66.864  1.00  0.00
ATOM   2704  C3' A      85      65.278  94.772  67.081  1.00  0.00
ATOM   2705  H3' A      85      64.958  95.614  67.695  1.00  0.00
ATOM   2706  C2' A      85      64.058  94.487  66.182  1.00  0.00
ATOM   2707  H2' A      85      63.488  95.365  65.877  1.00  0.00
ATOM   2708  O2' A      85      64.386  93.813  64.978  1.00  0.00
ATOM   2709 HO2' A      85      65.306  94.028  64.811  1.00  0.00
ATOM   2710  O3' A      85      66.445  94.977  66.357  1.00  0.00
ATOM   2711  P   C      86      67.076  96.443  66.193  1.00  0.00
ATOM   2712  OP1 C      86      67.941  96.364  65.032  1.00  0.00
ATOM   2713  OP2 C      86      67.662  96.783  67.529  1.00  0.00
ATOM   2714  O5' C      86      65.879  97.493  65.793  1.00  0.00
ATOM   2715  C5' C      86      65.382  97.622  64.473  1.00  0.00
ATOM   2716  H5' C      86      65.118  96.618  64.139  1.00  0.00
ATOM   2717 H5'' C      86      66.239  97.951  63.885  1.00  0.00
ATOM   2718  C4' C      86      64.260  98.576  64.259  1.00  0.00
ATOM   2719  H4' C      86      63.969  98.579  63.208  1.00  0.00
ATOM   2720  O4' C      86      63.263  97.985  65.056  1.00  0.00
ATOM   2721  C1' C      86      62.434  98.986  65.640  1.00  0.00
ATOM   2722  H1' C      86      61.415  98.879  65.268  1.00  0.00
ATOM   2723  N1  C      86      62.461  98.914  67.110  1.00  0.00
ATOM   2724  C6  C      86      63.643  98.664  67.836  1.00  0.00
ATOM   2725  H6  C      86      64.619  98.646  67.375  1.00  0.00
ATOM   2726  C5  C      86      63.617  98.652  69.163  1.00  0.00
ATOM   2727  H5  C      86      64.561  98.513  69.670  1.00  0.00
ATOM   2728  C4  C      86      62.313  98.657  69.809  1.00  0.00
ATOM   2729  N4  C      86      62.241  98.364  71.075  1.00  0.00
ATOM   2730  H41 C      86      61.282  98.290  71.384  1.00  0.00
ATOM   2731  H42 C      86      63.013  97.929  71.559  1.00  0.00
ATOM   2732  N3  C      86      61.180  98.887  69.202  1.00  0.00
ATOM   2733  C2  C      86      61.249  99.107  67.830  1.00  0.00
ATOM   2734  O2  C      86      60.234  99.404  67.211  1.00  0.00
ATOM   2735  C3' C      86      64.470  99.972  64.762  1.00  0.00
ATOM   2736  H3' C      86      65.070  99.962  65.671  1.00  0.00
ATOM   2737  C2' C      86      63.022 100.312  65.106  1.00  0.00
ATOM   2738  H2' C      86      62.962 101.099  65.858  1.00  0.00
ATOM   2739  O2' C      86      62.302 100.702  63.938  1.00  0.00
ATOM   2740 HO2' C      86      62.858 101.278  63.407  1.00  0.00
ATOM   2741  O3' C      86      64.952 100.898  63.914  1.00  0.00
ATOM   2742  P   A3     87      66.407 101.346  63.798  1.00  0.00
ATOM   2743  OP1 A3     87      66.434 102.660  63.031  1.00  0.00
ATOM   2744  OP2 A3     87      67.181 100.176  63.342  1.00  0.00
ATOM   2745  O5' A3     87      66.860 101.656  65.317  1.00  0.00
ATOM   2746  C5' A3     87      68.102 102.139  65.669  1.00  0.00
ATOM   2747  H5' A3     87      68.137 103.228  65.637  1.00  0.00
ATOM   2748 H5'' A3     87      68.897 101.762  65.025  1.00  0.00
ATOM   2749  C4' A3     87      68.557 101.846  67.112  1.00  0.00
ATOM   2750  H4' A3     87      69.480 102.406  67.260  1.00  0.00
ATOM   2751  O4' A3     87      67.763 102.405  68.081  1.00  0.00
ATOM   2752  C1' A3     87      66.840 101.406  68.583  1.00  0.00
ATOM   2753  H1' A3     87      67.154 101.357  69.625  1.00  0.00
ATOM   2754  N9  A3     87      65.443 101.806  68.584  1.00  0.00
ATOM   2755  C8  A3     87      64.607 102.147  67.574  1.00  0.00
ATOM   2756  H8  A3     87      65.007 102.473  66.624  1.00  0.00
ATOM   2757  N7  A3     87      63.363 102.095  67.982  1.00  0.00
ATOM   2758  C5  A3     87      63.409 101.922  69.391  1.00  0.00
ATOM   2759  C6  A3     87      62.452 101.891  70.449  1.00  0.00
ATOM   2760  N6  A3     87      61.142 102.067  70.273  1.00  0.00
ATOM   2761  H61 A3     87      60.805 102.329  69.357  1.00  0.00
ATOM   2762  H62 A3     87      60.420 102.028  70.979  1.00  0.00
ATOM   2763  N1  A3     87      62.861 101.763  71.719  1.00  0.00
ATOM   2764  C2  A3     87      64.194 101.656  71.904  1.00  0.00
ATOM   2765  H2  A3     87      64.455 101.645  72.952  1.00  0.00
ATOM   2766  N3  A3     87      65.162 101.673  71.000  1.00  0.00
ATOM   2767  C4  A3     87      64.685 101.676  69.725  1.00  0.00
ATOM   2768  C3' A3     87      68.699 100.353  67.342  1.00  0.00
ATOM   2769  H3' A3     87      68.831  99.876  66.370  1.00  0.00
ATOM   2770  C2' A3     87      67.292 100.046  67.968  1.00  0.00
ATOM   2771  H2' A3     87      66.552  99.934  67.175  1.00  0.00
ATOM   2772  O2' A3     87      67.284  98.915  68.964  1.00  0.00
ATOM   2773 HO2' A3     87      67.353  98.034  68.589  1.00  0.00
ATOM   2774  O3' A3     87      69.796 100.076  68.243  1.00  0.00
ATOM   2775 HO3' A3     87      69.657  99.285  68.769  1.00  0.00
TER   
ATOM   2776 MG   MG     88      34.653  45.848  53.381  1.00  0.00
TER   
ATOM   2777 MG   MG     89      55.917  77.846  67.153  1.00  0.00
TER   
ATOM   2778 MG   MG     90      38.809  80.192  72.926  1.00  0.00
TER   
ATOM   2779 MG   MG     91      20.703  10.500  28.569  1.00  0.00
TER   
ATOM   2780 MG   MG     92       0.454  94.926  42.853  1.00  0.00
TER   
ATOM   2781 MG   MG     93      32.498  59.780  59.377  1.00  0.00
TER   
END   
