# Supplementary material for: Modelling the structures of frameshift-stimulatory pseudoknots from representative bat coronaviruses
Source: PLoS Comput Biol. 2023 May 19;19(5):e1011124. doi: 10.1371/journal.pcbi.1011124 (PMC10234561; doi:10.1371/journal.pcbi.1011124)
Supplement: S3 Data — PDB files for the top 3 representative clusters from each conformer (threaded/unthreaded) of each pseudoknot described in the main text, along with PDB files for the representative clusters shown in S8–S18 Figs. (ZIP) [file pcbi.1011124.s003.zip › SI_Model_PDB_files/Vs-CoV-1_unthreaded_Mg_cluster2.pdb]

ATOM      1 HO5' A5      1      13.406  26.393  57.603  1.00  0.00
ATOM      2  O5' A5      1      12.955  26.207  56.776  1.00  0.00
ATOM      3  C5' A5      1      12.002  27.216  56.630  1.00  0.00
ATOM      4  H5' A5      1      11.682  27.186  55.589  1.00  0.00
ATOM      5 H5'' A5      1      12.501  28.181  56.721  1.00  0.00
ATOM      6  C4' A5      1      10.728  27.084  57.469  1.00  0.00
ATOM      7  H4' A5      1      10.399  28.095  57.709  1.00  0.00
ATOM      8  O4' A5      1       9.622  26.427  56.746  1.00  0.00
ATOM      9  C1' A5      1       9.056  25.468  57.574  1.00  0.00
ATOM     10  H1' A5      1       7.978  25.435  57.418  1.00  0.00
ATOM     11  N9  A5      1       9.736  24.217  57.168  1.00  0.00
ATOM     12  C8  A5      1      10.300  23.844  55.924  1.00  0.00
ATOM     13  H8  A5      1      10.370  24.647  55.206  1.00  0.00
ATOM     14  N7  A5      1      10.549  22.617  55.876  1.00  0.00
ATOM     15  C5  A5      1      10.212  22.113  57.113  1.00  0.00
ATOM     16  C6  A5      1      10.366  20.890  57.800  1.00  0.00
ATOM     17  N6  A5      1      10.987  19.845  57.308  1.00  0.00
ATOM     18  H61 A5      1      10.720  18.970  57.736  1.00  0.00
ATOM     19  H62 A5      1      11.452  19.817  56.412  1.00  0.00
ATOM     20  N1  A5      1       9.819  20.680  58.986  1.00  0.00
ATOM     21  C2  A5      1       9.104  21.725  59.565  1.00  0.00
ATOM     22  H2  A5      1       8.733  21.570  60.567  1.00  0.00
ATOM     23  N3  A5      1       8.830  22.904  59.020  1.00  0.00
ATOM     24  C4  A5      1       9.574  23.093  57.858  1.00  0.00
ATOM     25  C3' A5      1      10.927  26.452  58.858  1.00  0.00
ATOM     26  H3' A5      1      11.499  25.524  58.855  1.00  0.00
ATOM     27  C2' A5      1       9.460  26.062  58.974  1.00  0.00
ATOM     28  H2' A5      1       9.435  25.356  59.804  1.00  0.00
ATOM     29  O2' A5      1       8.675  27.167  59.341  1.00  0.00
ATOM     30 HO2' A5      1       9.270  27.775  59.786  1.00  0.00
ATOM     31  O3' A5      1      11.199  27.430  59.820  1.00  0.00
ATOM     32  P   A       2      12.695  27.350  60.485  1.00  0.00
ATOM     33  OP1 A       2      12.792  28.331  61.599  1.00  0.00
ATOM     34  OP2 A       2      13.637  27.373  59.374  1.00  0.00
ATOM     35  O5' A       2      12.615  25.885  61.086  1.00  0.00
ATOM     36  C5' A       2      11.711  25.635  62.136  1.00  0.00
ATOM     37  H5' A       2      10.752  26.067  61.850  1.00  0.00
ATOM     38 H5'' A       2      12.133  26.154  62.996  1.00  0.00
ATOM     39  C4' A       2      11.622  24.107  62.406  1.00  0.00
ATOM     40  H4' A       2      10.911  23.841  63.188  1.00  0.00
ATOM     41  O4' A       2      11.274  23.433  61.238  1.00  0.00
ATOM     42  C1' A       2      11.863  22.141  61.169  1.00  0.00
ATOM     43  H1' A       2      11.084  21.384  61.080  1.00  0.00
ATOM     44  N9  A       2      12.806  21.857  60.032  1.00  0.00
ATOM     45  C8  A       2      13.227  22.707  59.005  1.00  0.00
ATOM     46  H8  A       2      12.952  23.743  58.873  1.00  0.00
ATOM     47  N7  A       2      13.984  22.108  58.137  1.00  0.00
ATOM     48  C5  A       2      14.127  20.798  58.605  1.00  0.00
ATOM     49  C6  A       2      14.753  19.639  58.148  1.00  0.00
ATOM     50  N6  A       2      15.469  19.544  57.043  1.00  0.00
ATOM     51  H61 A       2      15.805  20.370  56.569  1.00  0.00
ATOM     52  H62 A       2      15.917  18.664  56.830  1.00  0.00
ATOM     53  N1  A       2      14.611  18.403  58.775  1.00  0.00
ATOM     54  C2  A       2      13.838  18.427  59.846  1.00  0.00
ATOM     55  H2  A       2      13.610  17.525  60.396  1.00  0.00
ATOM     56  N3  A       2      13.236  19.490  60.401  1.00  0.00
ATOM     57  C4  A       2      13.364  20.653  59.719  1.00  0.00
ATOM     58  C3' A       2      13.001  23.540  62.784  1.00  0.00
ATOM     59  H3' A       2      13.860  23.896  62.215  1.00  0.00
ATOM     60  C2' A       2      12.624  22.113  62.522  1.00  0.00
ATOM     61  H2' A       2      13.504  21.475  62.442  1.00  0.00
ATOM     62  O2' A       2      11.651  21.488  63.348  1.00  0.00
ATOM     63 HO2' A       2      12.150  21.247  64.131  1.00  0.00
ATOM     64  O3' A       2      13.338  23.860  64.129  1.00  0.00
ATOM     65  P   C       3      14.858  24.280  64.496  1.00  0.00
ATOM     66  OP1 C       3      14.940  24.254  65.951  1.00  0.00
ATOM     67  OP2 C       3      15.116  25.538  63.815  1.00  0.00
ATOM     68  O5' C       3      15.685  23.113  63.895  1.00  0.00
ATOM     69  C5' C       3      15.701  21.806  64.448  1.00  0.00
ATOM     70  H5' C       3      14.674  21.441  64.454  1.00  0.00
ATOM     71 H5'' C       3      16.045  21.807  65.482  1.00  0.00
ATOM     72  C4' C       3      16.505  20.905  63.575  1.00  0.00
ATOM     73  H4' C       3      16.426  19.888  63.959  1.00  0.00
ATOM     74  O4' C       3      16.039  20.676  62.292  1.00  0.00
ATOM     75  C1' C       3      17.181  20.527  61.403  1.00  0.00
ATOM     76  H1' C       3      17.127  19.597  60.838  1.00  0.00
ATOM     77  N1  C       3      17.343  21.677  60.434  1.00  0.00
ATOM     78  C6  C       3      16.710  22.860  60.712  1.00  0.00
ATOM     79  H6  C       3      16.156  23.016  61.626  1.00  0.00
ATOM     80  C5  C       3      16.729  23.843  59.809  1.00  0.00
ATOM     81  H5  C       3      16.312  24.811  60.043  1.00  0.00
ATOM     82  C4  C       3      17.344  23.556  58.564  1.00  0.00
ATOM     83  N4  C       3      17.342  24.464  57.632  1.00  0.00
ATOM     84  H41 C       3      17.617  24.217  56.692  1.00  0.00
ATOM     85  H42 C       3      17.071  25.420  57.808  1.00  0.00
ATOM     86  N3  C       3      17.844  22.380  58.237  1.00  0.00
ATOM     87  C2  C       3      17.860  21.439  59.165  1.00  0.00
ATOM     88  O2  C       3      18.326  20.360  58.813  1.00  0.00
ATOM     89  C3' C       3      18.035  21.261  63.483  1.00  0.00
ATOM     90  H3' C       3      18.147  22.332  63.316  1.00  0.00
ATOM     91  C2' C       3      18.469  20.499  62.217  1.00  0.00
ATOM     92  H2' C       3      19.310  21.063  61.814  1.00  0.00
ATOM     93  O2' C       3      18.836  19.118  62.311  1.00  0.00
ATOM     94 HO2' C       3      19.713  18.846  62.033  1.00  0.00
ATOM     95  O3' C       3      18.751  20.855  64.658  1.00  0.00
ATOM     96  P   G       4      19.927  21.784  65.254  1.00  0.00
ATOM     97  OP1 G       4      20.516  21.114  66.460  1.00  0.00
ATOM     98  OP2 G       4      19.237  23.086  65.477  1.00  0.00
ATOM     99  O5' G       4      21.043  22.073  64.145  1.00  0.00
ATOM    100  C5' G       4      21.681  20.975  63.599  1.00  0.00
ATOM    101  H5' G       4      21.042  20.130  63.339  1.00  0.00
ATOM    102 H5'' G       4      22.397  20.648  64.353  1.00  0.00
ATOM    103  C4' G       4      22.374  21.480  62.312  1.00  0.00
ATOM    104  H4' G       4      22.842  20.648  61.785  1.00  0.00
ATOM    105  O4' G       4      21.396  22.009  61.313  1.00  0.00
ATOM    106  C1' G       4      21.966  23.179  60.759  1.00  0.00
ATOM    107  H1' G       4      22.070  22.931  59.702  1.00  0.00
ATOM    108  N9  G       4      21.124  24.375  60.951  1.00  0.00
ATOM    109  C8  G       4      20.224  24.613  62.012  1.00  0.00
ATOM    110  H8  G       4      20.328  23.966  62.870  1.00  0.00
ATOM    111  N7  G       4      19.453  25.719  61.868  1.00  0.00
ATOM    112  C5  G       4      19.760  26.096  60.599  1.00  0.00
ATOM    113  C6  G       4      19.296  27.183  59.752  1.00  0.00
ATOM    114  O6  G       4      18.497  28.042  60.162  1.00  0.00
ATOM    115  N1  G       4      19.757  27.277  58.412  1.00  0.00
ATOM    116  H1  G       4      19.536  28.117  57.897  1.00  0.00
ATOM    117  C2  G       4      20.573  26.259  57.984  1.00  0.00
ATOM    118  N2  G       4      20.976  26.492  56.812  1.00  0.00
ATOM    119  H21 G       4      20.720  27.351  56.346  1.00  0.00
ATOM    120  H22 G       4      21.659  25.848  56.439  1.00  0.00
ATOM    121  N3  G       4      21.100  25.222  58.697  1.00  0.00
ATOM    122  C4  G       4      20.709  25.262  60.010  1.00  0.00
ATOM    123  C3' G       4      23.469  22.414  62.542  1.00  0.00
ATOM    124  H3' G       4      23.191  23.023  63.402  1.00  0.00
ATOM    125  C2' G       4      23.358  23.373  61.337  1.00  0.00
ATOM    126  H2' G       4      23.597  24.397  61.625  1.00  0.00
ATOM    127  O2' G       4      24.305  22.930  60.353  1.00  0.00
ATOM    128 HO2' G       4      25.214  22.838  60.648  1.00  0.00
ATOM    129  O3' G       4      24.651  21.616  62.653  1.00  0.00
ATOM    130  P   A       5      25.994  22.191  63.254  1.00  0.00
ATOM    131  OP1 A       5      26.861  21.086  63.706  1.00  0.00
ATOM    132  OP2 A       5      25.630  23.300  64.229  1.00  0.00
ATOM    133  O5' A       5      26.916  22.825  62.122  1.00  0.00
ATOM    134  C5' A       5      27.525  22.134  61.104  1.00  0.00
ATOM    135  H5' A       5      26.844  21.347  60.779  1.00  0.00
ATOM    136 H5'' A       5      28.423  21.641  61.477  1.00  0.00
ATOM    137  C4' A       5      27.953  23.023  59.902  1.00  0.00
ATOM    138  H4' A       5      28.637  22.597  59.169  1.00  0.00
ATOM    139  O4' A       5      26.783  23.573  59.205  1.00  0.00
ATOM    140  C1' A       5      26.939  25.009  59.066  1.00  0.00
ATOM    141  H1' A       5      26.800  25.269  58.016  1.00  0.00
ATOM    142  N9  A       5      25.849  25.784  59.684  1.00  0.00
ATOM    143  C8  A       5      25.453  25.883  61.030  1.00  0.00
ATOM    144  H8  A       5      26.081  25.477  61.809  1.00  0.00
ATOM    145  N7  A       5      24.448  26.809  61.251  1.00  0.00
ATOM    146  C5  A       5      24.180  27.262  59.930  1.00  0.00
ATOM    147  C6  A       5      23.229  28.172  59.299  1.00  0.00
ATOM    148  N6  A       5      22.261  28.806  59.920  1.00  0.00
ATOM    149  H61 A       5      22.352  28.854  60.925  1.00  0.00
ATOM    150  H62 A       5      21.698  29.518  59.476  1.00  0.00
ATOM    151  N1  A       5      23.157  28.373  58.014  1.00  0.00
ATOM    152  C2  A       5      23.926  27.589  57.252  1.00  0.00
ATOM    153  H2  A       5      23.679  27.728  56.210  1.00  0.00
ATOM    154  N3  A       5      24.820  26.641  57.663  1.00  0.00
ATOM    155  C4  A       5      24.941  26.593  59.006  1.00  0.00
ATOM    156  C3' A       5      28.728  24.224  60.444  1.00  0.00
ATOM    157  H3' A       5      28.409  24.379  61.475  1.00  0.00
ATOM    158  C2' A       5      28.286  25.427  59.554  1.00  0.00
ATOM    159  H2' A       5      28.225  26.348  60.133  1.00  0.00
ATOM    160  O2' A       5      29.115  25.499  58.399  1.00  0.00
ATOM    161 HO2' A       5      29.957  25.812  58.737  1.00  0.00
ATOM    162  O3' A       5      30.135  24.041  60.346  1.00  0.00
ATOM    163  P   G       6      31.118  25.008  61.116  1.00  0.00
ATOM    164  OP1 G       6      32.351  24.207  61.358  1.00  0.00
ATOM    165  OP2 G       6      30.467  25.472  62.354  1.00  0.00
ATOM    166  O5' G       6      31.316  26.193  60.168  1.00  0.00
ATOM    167  C5' G       6      32.259  26.137  59.120  1.00  0.00
ATOM    168  H5' G       6      31.819  25.467  58.382  1.00  0.00
ATOM    169 H5'' G       6      33.194  25.752  59.529  1.00  0.00
ATOM    170  C4' G       6      32.408  27.502  58.527  1.00  0.00
ATOM    171  H4' G       6      33.081  27.398  57.676  1.00  0.00
ATOM    172  O4' G       6      31.145  27.871  57.977  1.00  0.00
ATOM    173  C1' G       6      30.931  29.264  58.166  1.00  0.00
ATOM    174  H1' G       6      30.712  29.747  57.213  1.00  0.00
ATOM    175  N9  G       6      29.821  29.370  59.147  1.00  0.00
ATOM    176  C8  G       6      29.778  29.103  60.455  1.00  0.00
ATOM    177  H8  G       6      30.618  28.792  61.058  1.00  0.00
ATOM    178  N7  G       6      28.610  29.431  61.013  1.00  0.00
ATOM    179  C5  G       6      27.844  29.874  59.916  1.00  0.00
ATOM    180  C6  G       6      26.437  30.204  59.852  1.00  0.00
ATOM    181  O6  G       6      25.602  30.278  60.763  1.00  0.00
ATOM    182  N1  G       6      26.004  30.471  58.614  1.00  0.00
ATOM    183  H1  G       6      25.017  30.642  58.486  1.00  0.00
ATOM    184  C2  G       6      26.806  30.244  57.526  1.00  0.00
ATOM    185  N2  G       6      26.244  30.230  56.425  1.00  0.00
ATOM    186  H21 G       6      26.612  29.928  55.534  1.00  0.00
ATOM    187  H22 G       6      25.246  30.390  56.420  1.00  0.00
ATOM    188  N3  G       6      28.095  29.969  57.534  1.00  0.00
ATOM    189  C4  G       6      28.586  29.741  58.754  1.00  0.00
ATOM    190  C3' G       6      32.972  28.590  59.401  1.00  0.00
ATOM    191  H3' G       6      32.608  28.434  60.417  1.00  0.00
ATOM    192  C2' G       6      32.309  29.794  58.729  1.00  0.00
ATOM    193  H2' G       6      32.209  30.647  59.401  1.00  0.00
ATOM    194  O2' G       6      33.038  30.228  57.614  1.00  0.00
ATOM    195 HO2' G       6      33.615  30.943  57.894  1.00  0.00
ATOM    196  O3' G       6      34.391  28.494  59.352  1.00  0.00
ATOM    197  P   U       7      35.211  29.329  60.344  1.00  0.00
ATOM    198  OP1 U       7      36.621  28.919  60.177  1.00  0.00
ATOM    199  OP2 U       7      34.496  29.305  61.654  1.00  0.00
ATOM    200  O5' U       7      35.226  30.828  59.811  1.00  0.00
ATOM    201  C5' U       7      35.915  31.183  58.574  1.00  0.00
ATOM    202  H5' U       7      35.632  30.484  57.787  1.00  0.00
ATOM    203 H5'' U       7      36.984  31.052  58.742  1.00  0.00
ATOM    204  C4' U       7      35.606  32.593  58.249  1.00  0.00
ATOM    205  H4' U       7      36.097  32.813  57.301  1.00  0.00
ATOM    206  O4' U       7      34.262  32.818  58.142  1.00  0.00
ATOM    207  C1' U       7      33.853  33.798  59.096  1.00  0.00
ATOM    208  H1' U       7      33.994  34.789  58.664  1.00  0.00
ATOM    209  N1  U       7      32.457  33.575  59.344  1.00  0.00
ATOM    210  C6  U       7      31.930  33.203  60.588  1.00  0.00
ATOM    211  H6  U       7      32.667  33.193  61.377  1.00  0.00
ATOM    212  C5  U       7      30.574  32.879  60.776  1.00  0.00
ATOM    213  H5  U       7      30.315  32.538  61.767  1.00  0.00
ATOM    214  C4  U       7      29.703  33.082  59.680  1.00  0.00
ATOM    215  O4  U       7      28.459  32.912  59.717  1.00  0.00
ATOM    216  N3  U       7      30.224  33.576  58.522  1.00  0.00
ATOM    217  H3  U       7      29.609  33.737  57.738  1.00  0.00
ATOM    218  C2  U       7      31.509  33.931  58.281  1.00  0.00
ATOM    219  O2  U       7      31.833  34.642  57.349  1.00  0.00
ATOM    220  C3' U       7      36.044  33.448  59.489  1.00  0.00
ATOM    221  H3' U       7      36.750  32.919  60.129  1.00  0.00
ATOM    222  C2' U       7      34.780  33.637  60.349  1.00  0.00
ATOM    223  H2' U       7      34.587  32.714  60.896  1.00  0.00
ATOM    224  O2' U       7      34.899  34.771  61.317  1.00  0.00
ATOM    225 HO2' U       7      35.449  35.458  60.935  1.00  0.00
ATOM    226  O3' U       7      36.585  34.767  58.963  1.00  0.00
ATOM    227  P   C       8      37.758  35.534  59.690  1.00  0.00
ATOM    228  OP1 C       8      38.630  36.048  58.568  1.00  0.00
ATOM    229  OP2 C       8      38.331  34.633  60.684  1.00  0.00
ATOM    230  O5' C       8      37.051  36.716  60.551  1.00  0.00
ATOM    231  C5' C       8      36.868  38.052  60.026  1.00  0.00
ATOM    232  H5' C       8      37.787  38.324  59.507  1.00  0.00
ATOM    233 H5'' C       8      36.612  38.692  60.871  1.00  0.00
ATOM    234  C4' C       8      35.748  38.069  58.974  1.00  0.00
ATOM    235  H4' C       8      36.140  37.675  58.036  1.00  0.00
ATOM    236  O4' C       8      34.671  37.253  59.371  1.00  0.00
ATOM    237  C1' C       8      33.491  37.907  59.025  1.00  0.00
ATOM    238  H1' C       8      33.288  37.820  57.958  1.00  0.00
ATOM    239  N1  C       8      32.268  37.422  59.734  1.00  0.00
ATOM    240  C6  C       8      32.350  36.746  60.894  1.00  0.00
ATOM    241  H6  C       8      33.314  36.682  61.377  1.00  0.00
ATOM    242  C5  C       8      31.278  36.107  61.436  1.00  0.00
ATOM    243  H5  C       8      31.361  35.464  62.300  1.00  0.00
ATOM    244  C4  C       8      30.014  36.317  60.810  1.00  0.00
ATOM    245  N4  C       8      28.896  35.887  61.284  1.00  0.00
ATOM    246  H41 C       8      28.062  36.164  60.787  1.00  0.00
ATOM    247  H42 C       8      28.940  35.324  62.122  1.00  0.00
ATOM    248  N3  C       8      29.914  36.858  59.639  1.00  0.00
ATOM    249  C2  C       8      31.012  37.408  59.103  1.00  0.00
ATOM    250  O2  C       8      30.894  37.838  57.968  1.00  0.00
ATOM    251  C3' C       8      35.175  39.510  58.755  1.00  0.00
ATOM    252  H3' C       8      35.755  40.296  59.237  1.00  0.00
ATOM    253  C2' C       8      33.702  39.387  59.301  1.00  0.00
ATOM    254  H2' C       8      33.672  39.525  60.382  1.00  0.00
ATOM    255  O2' C       8      32.789  40.166  58.631  1.00  0.00
ATOM    256 HO2' C       8      33.275  40.529  57.886  1.00  0.00
ATOM    257  O3' C       8      35.075  39.779  57.363  1.00  0.00
ATOM    258  P   C       9      35.836  40.978  56.691  1.00  0.00
ATOM    259  OP1 C       9      35.864  40.787  55.232  1.00  0.00
ATOM    260  OP2 C       9      37.102  41.267  57.377  1.00  0.00
ATOM    261  O5' C       9      34.725  42.105  57.041  1.00  0.00
ATOM    262  C5' C       9      33.831  42.660  56.126  1.00  0.00
ATOM    263  H5' C       9      33.151  41.852  55.857  1.00  0.00
ATOM    264 H5'' C       9      34.442  43.003  55.291  1.00  0.00
ATOM    265  C4' C       9      32.977  43.862  56.625  1.00  0.00
ATOM    266  H4' C       9      32.441  44.224  55.747  1.00  0.00
ATOM    267  O4' C       9      32.074  43.290  57.548  1.00  0.00
ATOM    268  C1' C       9      31.699  44.282  58.491  1.00  0.00
ATOM    269  H1' C       9      30.621  44.397  58.378  1.00  0.00
ATOM    270  N1  C       9      31.931  43.880  59.876  1.00  0.00
ATOM    271  C6  C       9      32.889  42.943  60.171  1.00  0.00
ATOM    272  H6  C       9      33.415  42.492  59.342  1.00  0.00
ATOM    273  C5  C       9      33.103  42.478  61.456  1.00  0.00
ATOM    274  H5  C       9      33.878  41.789  61.759  1.00  0.00
ATOM    275  C4  C       9      32.243  43.087  62.412  1.00  0.00
ATOM    276  N4  C       9      32.412  42.887  63.653  1.00  0.00
ATOM    277  H41 C       9      33.317  42.552  63.949  1.00  0.00
ATOM    278  H42 C       9      31.824  43.299  64.364  1.00  0.00
ATOM    279  N3  C       9      31.260  43.927  62.166  1.00  0.00
ATOM    280  C2  C       9      31.109  44.423  60.881  1.00  0.00
ATOM    281  O2  C       9      30.183  45.165  60.677  1.00  0.00
ATOM    282  C3' C       9      33.638  45.024  57.340  1.00  0.00
ATOM    283  H3' C       9      34.328  44.501  58.003  1.00  0.00
ATOM    284  C2' C       9      32.385  45.557  58.073  1.00  0.00
ATOM    285  H2' C       9      32.752  46.056  58.969  1.00  0.00
ATOM    286  O2' C       9      31.587  46.339  57.279  1.00  0.00
ATOM    287 HO2' C       9      32.217  46.634  56.617  1.00  0.00
ATOM    288  O3' C       9      34.363  45.875  56.372  1.00  0.00
ATOM    289  P   G      10      35.152  47.127  56.911  1.00  0.00
ATOM    290  OP1 G      10      36.267  47.337  56.001  1.00  0.00
ATOM    291  OP2 G      10      35.336  47.015  58.427  1.00  0.00
ATOM    292  O5' G      10      34.076  48.295  56.644  1.00  0.00
ATOM    293  C5' G      10      33.940  48.869  55.352  1.00  0.00
ATOM    294  H5' G      10      33.763  48.041  54.666  1.00  0.00
ATOM    295 H5'' G      10      34.835  49.444  55.113  1.00  0.00
ATOM    296  C4' G      10      32.847  49.883  55.289  1.00  0.00
ATOM    297  H4' G      10      32.606  50.213  54.279  1.00  0.00
ATOM    298  O4' G      10      31.528  49.304  55.647  1.00  0.00
ATOM    299  C1' G      10      30.743  50.430  56.218  1.00  0.00
ATOM    300  H1' G      10      29.792  50.537  55.696  1.00  0.00
ATOM    301  N9  G      10      30.496  50.065  57.651  1.00  0.00
ATOM    302  C8  G      10      31.178  49.262  58.480  1.00  0.00
ATOM    303  H8  G      10      31.982  48.681  58.052  1.00  0.00
ATOM    304  N7  G      10      30.836  49.367  59.788  1.00  0.00
ATOM    305  C5  G      10      29.669  50.128  59.681  1.00  0.00
ATOM    306  C6  G      10      28.798  50.581  60.710  1.00  0.00
ATOM    307  O6  G      10      28.876  50.376  61.889  1.00  0.00
ATOM    308  N1  G      10      27.786  51.428  60.266  1.00  0.00
ATOM    309  H1  G      10      27.193  51.851  60.966  1.00  0.00
ATOM    310  C2  G      10      27.734  51.873  59.010  1.00  0.00
ATOM    311  N2  G      10      26.797  52.731  58.785  1.00  0.00
ATOM    312  H21 G      10      26.878  53.199  57.894  1.00  0.00
ATOM    313  H22 G      10      26.161  53.060  59.497  1.00  0.00
ATOM    314  N3  G      10      28.520  51.482  58.059  1.00  0.00
ATOM    315  C4  G      10      29.439  50.582  58.403  1.00  0.00
ATOM    316  C3' G      10      32.913  51.127  56.139  1.00  0.00
ATOM    317  H3' G      10      33.227  50.827  57.139  1.00  0.00
ATOM    318  C2' G      10      31.529  51.711  56.171  1.00  0.00
ATOM    319  H2' G      10      31.236  52.314  57.030  1.00  0.00
ATOM    320  O2' G      10      31.170  52.302  54.961  1.00  0.00
ATOM    321 HO2' G      10      30.457  52.905  55.180  1.00  0.00
ATOM    322  O3' G      10      33.800  52.076  55.612  1.00  0.00
ATOM    323  P   G      11      34.356  53.267  56.500  1.00  0.00
ATOM    324  OP1 G      11      35.409  53.935  55.652  1.00  0.00
ATOM    325  OP2 G      11      34.799  52.826  57.859  1.00  0.00
ATOM    326  O5' G      11      33.142  54.217  56.571  1.00  0.00
ATOM    327  C5' G      11      32.710  55.101  55.486  1.00  0.00
ATOM    328  H5' G      11      32.840  54.586  54.534  1.00  0.00
ATOM    329 H5'' G      11      33.395  55.948  55.453  1.00  0.00
ATOM    330  C4' G      11      31.320  55.724  55.602  1.00  0.00
ATOM    331  H4' G      11      31.004  55.998  54.595  1.00  0.00
ATOM    332  O4' G      11      30.383  54.878  56.171  1.00  0.00
ATOM    333  C1' G      11      29.442  55.667  56.913  1.00  0.00
ATOM    334  H1' G      11      28.449  55.540  56.482  1.00  0.00
ATOM    335  N9  G      11      29.442  55.392  58.368  1.00  0.00
ATOM    336  C8  G      11      30.453  54.843  59.088  1.00  0.00
ATOM    337  H8  G      11      31.280  54.368  58.581  1.00  0.00
ATOM    338  N7  G      11      30.295  54.831  60.417  1.00  0.00
ATOM    339  C5  G      11      28.981  55.316  60.559  1.00  0.00
ATOM    340  C6  G      11      28.123  55.419  61.629  1.00  0.00
ATOM    341  O6  G      11      28.293  55.024  62.819  1.00  0.00
ATOM    342  N1  G      11      26.958  56.046  61.379  1.00  0.00
ATOM    343  H1  G      11      26.420  56.399  62.158  1.00  0.00
ATOM    344  C2  G      11      26.556  56.455  60.223  1.00  0.00
ATOM    345  N2  G      11      25.443  57.089  60.048  1.00  0.00
ATOM    346  H21 G      11      24.879  57.390  60.830  1.00  0.00
ATOM    347  H22 G      11      25.116  57.251  59.106  1.00  0.00
ATOM    348  N3  G      11      27.181  56.152  59.080  1.00  0.00
ATOM    349  C4  G      11      28.450  55.666  59.335  1.00  0.00
ATOM    350  C3' G      11      31.351  56.972  56.468  1.00  0.00
ATOM    351  H3' G      11      31.887  56.812  57.403  1.00  0.00
ATOM    352  C2' G      11      29.924  57.061  56.792  1.00  0.00
ATOM    353  H2' G      11      29.737  57.713  57.646  1.00  0.00
ATOM    354  O2' G      11      29.225  57.506  55.666  1.00  0.00
ATOM    355 HO2' G      11      29.776  57.740  54.915  1.00  0.00
ATOM    356  O3' G      11      31.755  58.129  55.738  1.00  0.00
ATOM    357  P   G      12      32.290  59.411  56.512  1.00  0.00
ATOM    358  OP1 G      12      33.074  60.266  55.505  1.00  0.00
ATOM    359  OP2 G      12      32.990  58.994  57.761  1.00  0.00
ATOM    360  O5' G      12      31.092  60.172  57.065  1.00  0.00
ATOM    361  C5' G      12      30.159  60.858  56.255  1.00  0.00
ATOM    362  H5' G      12      29.869  60.145  55.483  1.00  0.00
ATOM    363 H5'' G      12      30.582  61.729  55.754  1.00  0.00
ATOM    364  C4' G      12      28.877  61.223  56.989  1.00  0.00
ATOM    365  H4' G      12      28.278  61.698  56.213  1.00  0.00
ATOM    366  O4' G      12      28.295  60.035  57.466  1.00  0.00
ATOM    367  C1' G      12      27.746  60.465  58.719  1.00  0.00
ATOM    368  H1' G      12      26.720  60.101  58.782  1.00  0.00
ATOM    369  N9  G      12      28.332  59.803  59.884  1.00  0.00
ATOM    370  C8  G      12      29.599  59.178  59.931  1.00  0.00
ATOM    371  H8  G      12      30.245  59.065  59.073  1.00  0.00
ATOM    372  N7  G      12      29.886  58.817  61.115  1.00  0.00
ATOM    373  C5  G      12      28.838  59.156  61.871  1.00  0.00
ATOM    374  C6  G      12      28.635  58.824  63.256  1.00  0.00
ATOM    375  O6  G      12      29.304  58.162  64.057  1.00  0.00
ATOM    376  N1  G      12      27.382  59.133  63.631  1.00  0.00
ATOM    377  H1  G      12      27.244  58.949  64.615  1.00  0.00
ATOM    378  C2  G      12      26.479  59.826  62.899  1.00  0.00
ATOM    379  N2  G      12      25.636  60.530  63.524  1.00  0.00
ATOM    380  H21 G      12      25.030  61.124  62.975  1.00  0.00
ATOM    381  H22 G      12      25.384  60.341  64.484  1.00  0.00
ATOM    382  N3  G      12      26.647  60.188  61.644  1.00  0.00
ATOM    383  C4  G      12      27.831  59.695  61.150  1.00  0.00
ATOM    384  C3' G      12      29.058  62.147  58.198  1.00  0.00
ATOM    385  H3' G      12      29.879  61.704  58.762  1.00  0.00
ATOM    386  C2' G      12      27.819  61.971  58.923  1.00  0.00
ATOM    387  H2' G      12      27.976  62.145  59.988  1.00  0.00
ATOM    388  O2' G      12      26.792  62.605  58.191  1.00  0.00
ATOM    389 HO2' G      12      26.286  63.252  58.687  1.00  0.00
ATOM    390  O3' G      12      29.307  63.535  57.918  1.00  0.00
ATOM    391  P   G      13      30.022  64.536  58.919  1.00  0.00
ATOM    392  OP1 G      13      30.237  65.754  58.134  1.00  0.00
ATOM    393  OP2 G      13      31.054  63.878  59.662  1.00  0.00
ATOM    394  O5' G      13      28.751  64.785  59.793  1.00  0.00
ATOM    395  C5' G      13      27.720  65.786  59.619  1.00  0.00
ATOM    396  H5' G      13      27.084  65.478  58.789  1.00  0.00
ATOM    397 H5'' G      13      28.133  66.780  59.450  1.00  0.00
ATOM    398  C4' G      13      26.826  65.782  60.924  1.00  0.00
ATOM    399  H4' G      13      25.912  66.370  60.843  1.00  0.00
ATOM    400  O4' G      13      26.418  64.457  61.365  1.00  0.00
ATOM    401  C1' G      13      26.395  64.439  62.770  1.00  0.00
ATOM    402  H1' G      13      25.435  64.124  63.179  1.00  0.00
ATOM    403  N9  G      13      27.442  63.478  63.313  1.00  0.00
ATOM    404  C8  G      13      28.595  63.026  62.683  1.00  0.00
ATOM    405  H8  G      13      28.918  63.470  61.753  1.00  0.00
ATOM    406  N7  G      13      29.218  62.113  63.328  1.00  0.00
ATOM    407  C5  G      13      28.505  62.040  64.560  1.00  0.00
ATOM    408  C6  G      13      28.893  61.386  65.778  1.00  0.00
ATOM    409  O6  G      13      29.849  60.628  65.990  1.00  0.00
ATOM    410  N1  G      13      28.065  61.745  66.820  1.00  0.00
ATOM    411  H1  G      13      28.248  61.171  67.631  1.00  0.00
ATOM    412  C2  G      13      26.974  62.517  66.684  1.00  0.00
ATOM    413  N2  G      13      26.300  62.789  67.760  1.00  0.00
ATOM    414  H21 G      13      26.564  62.196  68.534  1.00  0.00
ATOM    415  H22 G      13      25.597  63.514  67.738  1.00  0.00
ATOM    416  N3  G      13      26.531  63.143  65.588  1.00  0.00
ATOM    417  C4  G      13      27.397  62.881  64.561  1.00  0.00
ATOM    418  C3' G      13      27.626  66.320  62.050  1.00  0.00
ATOM    419  H3' G      13      28.459  65.619  61.997  1.00  0.00
ATOM    420  C2' G      13      26.674  65.912  63.154  1.00  0.00
ATOM    421  H2' G      13      27.104  65.948  64.155  1.00  0.00
ATOM    422  O2' G      13      25.372  66.581  63.048  1.00  0.00
ATOM    423 HO2' G      13      25.067  66.960  63.875  1.00  0.00
ATOM    424  O3' G      13      27.817  67.739  61.989  1.00  0.00
ATOM    425  P   U      14      28.949  68.375  62.830  1.00  0.00
ATOM    426  OP1 U      14      28.968  69.831  62.515  1.00  0.00
ATOM    427  OP2 U      14      30.165  67.642  62.637  1.00  0.00
ATOM    428  O5' U      14      28.452  68.085  64.379  1.00  0.00
ATOM    429  C5' U      14      27.492  68.961  65.046  1.00  0.00
ATOM    430  H5' U      14      26.578  69.138  64.478  1.00  0.00
ATOM    431 H5'' U      14      27.936  69.955  64.996  1.00  0.00
ATOM    432  C4' U      14      27.292  68.489  66.483  1.00  0.00
ATOM    433  H4' U      14      26.594  69.204  66.918  1.00  0.00
ATOM    434  O4' U      14      26.843  67.121  66.706  1.00  0.00
ATOM    435  C1' U      14      27.464  66.619  67.838  1.00  0.00
ATOM    436  H1' U      14      26.713  66.195  68.505  1.00  0.00
ATOM    437  N1  U      14      28.539  65.664  67.515  1.00  0.00
ATOM    438  C6  U      14      29.058  65.506  66.240  1.00  0.00
ATOM    439  H6  U      14      28.600  66.040  65.421  1.00  0.00
ATOM    440  C5  U      14      30.127  64.681  66.086  1.00  0.00
ATOM    441  H5  U      14      30.358  64.689  65.031  1.00  0.00
ATOM    442  C4  U      14      30.747  63.902  67.139  1.00  0.00
ATOM    443  O4  U      14      31.728  63.211  67.091  1.00  0.00
ATOM    444  N3  U      14      30.111  64.074  68.360  1.00  0.00
ATOM    445  H3  U      14      30.415  63.479  69.117  1.00  0.00
ATOM    446  C2  U      14      29.001  64.885  68.617  1.00  0.00
ATOM    447  O2  U      14      28.500  65.048  69.727  1.00  0.00
ATOM    448  C3' U      14      28.521  68.694  67.355  1.00  0.00
ATOM    449  H3' U      14      29.401  68.358  66.806  1.00  0.00
ATOM    450  C2' U      14      28.155  67.827  68.501  1.00  0.00
ATOM    451  H2' U      14      29.001  67.466  69.086  1.00  0.00
ATOM    452  O2' U      14      27.237  68.468  69.363  1.00  0.00
ATOM    453 HO2' U      14      27.393  68.075  70.225  1.00  0.00
ATOM    454  O3' U      14      28.604  70.044  67.705  1.00  0.00
ATOM    455  P   U      15      30.030  70.699  68.083  1.00  0.00
ATOM    456  OP1 U      15      29.856  72.192  68.051  1.00  0.00
ATOM    457  OP2 U      15      31.040  70.149  67.188  1.00  0.00
ATOM    458  O5' U      15      30.346  70.307  69.588  1.00  0.00
ATOM    459  C5' U      15      29.557  70.573  70.695  1.00  0.00
ATOM    460  H5' U      15      28.497  70.435  70.483  1.00  0.00
ATOM    461 H5'' U      15      29.771  71.612  70.945  1.00  0.00
ATOM    462  C4' U      15      29.906  69.555  71.798  1.00  0.00
ATOM    463  H4' U      15      29.379  69.657  72.746  1.00  0.00
ATOM    464  O4' U      15      29.786  68.211  71.349  1.00  0.00
ATOM    465  C1' U      15      30.909  67.566  71.952  1.00  0.00
ATOM    466  H1' U      15      30.473  66.802  72.596  1.00  0.00
ATOM    467  N1  U      15      31.729  66.805  70.953  1.00  0.00
ATOM    468  C6  U      15      31.798  67.198  69.645  1.00  0.00
ATOM    469  H6  U      15      31.327  68.138  69.401  1.00  0.00
ATOM    470  C5  U      15      32.569  66.550  68.792  1.00  0.00
ATOM    471  H5  U      15      32.649  67.034  67.830  1.00  0.00
ATOM    472  C4  U      15      33.362  65.389  69.118  1.00  0.00
ATOM    473  O4  U      15      34.018  64.698  68.372  1.00  0.00
ATOM    474  N3  U      15      33.296  65.119  70.457  1.00  0.00
ATOM    475  H3  U      15      33.771  64.289  70.781  1.00  0.00
ATOM    476  C2  U      15      32.558  65.790  71.408  1.00  0.00
ATOM    477  O2  U      15      32.472  65.426  72.575  1.00  0.00
ATOM    478  C3' U      15      31.341  69.863  72.103  1.00  0.00
ATOM    479  H3' U      15      31.964  70.026  71.224  1.00  0.00
ATOM    480  C2' U      15      31.760  68.520  72.685  1.00  0.00
ATOM    481  H2' U      15      32.801  68.304  72.443  1.00  0.00
ATOM    482  O2' U      15      31.557  68.332  74.107  1.00  0.00
ATOM    483 HO2' U      15      31.431  69.223  74.444  1.00  0.00
ATOM    484  O3' U      15      31.566  70.927  72.982  1.00  0.00
ATOM    485  P   C      16      32.819  71.836  72.876  1.00  0.00
ATOM    486  OP1 C      16      32.717  72.922  73.834  1.00  0.00
ATOM    487  OP2 C      16      33.117  72.107  71.465  1.00  0.00
ATOM    488  O5' C      16      33.964  70.837  73.190  1.00  0.00
ATOM    489  C5' C      16      34.251  70.516  74.594  1.00  0.00
ATOM    490  H5' C      16      33.277  70.275  75.021  1.00  0.00
ATOM    491 H5'' C      16      34.702  71.413  75.019  1.00  0.00
ATOM    492  C4' C      16      35.216  69.300  74.742  1.00  0.00
ATOM    493  H4' C      16      35.152  68.996  75.787  1.00  0.00
ATOM    494  O4' C      16      34.812  68.137  73.992  1.00  0.00
ATOM    495  C1' C      16      36.000  67.316  73.788  1.00  0.00
ATOM    496  H1' C      16      35.714  66.373  74.254  1.00  0.00
ATOM    497  N1  C      16      36.341  67.055  72.319  1.00  0.00
ATOM    498  C6  C      16      35.665  67.616  71.243  1.00  0.00
ATOM    499  H6  C      16      34.933  68.376  71.473  1.00  0.00
ATOM    500  C5  C      16      35.818  67.202  70.008  1.00  0.00
ATOM    501  H5  C      16      35.293  67.721  69.220  1.00  0.00
ATOM    502  C4  C      16      36.832  66.220  69.775  1.00  0.00
ATOM    503  N4  C      16      37.089  65.658  68.624  1.00  0.00
ATOM    504  H41 C      16      36.404  65.800  67.895  1.00  0.00
ATOM    505  H42 C      16      37.816  64.958  68.610  1.00  0.00
ATOM    506  N3  C      16      37.582  65.792  70.771  1.00  0.00
ATOM    507  C2  C      16      37.390  66.214  72.047  1.00  0.00
ATOM    508  O2  C      16      38.089  65.705  72.921  1.00  0.00
ATOM    509  C3' C      16      36.673  69.596  74.408  1.00  0.00
ATOM    510  H3' C      16      36.765  69.920  73.371  1.00  0.00
ATOM    511  C2' C      16      37.154  68.098  74.435  1.00  0.00
ATOM    512  H2' C      16      38.108  68.062  73.908  1.00  0.00
ATOM    513  O2' C      16      37.491  67.631  75.820  1.00  0.00
ATOM    514 HO2' C      16      38.394  67.305  75.837  1.00  0.00
ATOM    515  O3' C      16      37.391  70.373  75.374  1.00  0.00
ATOM    516  P   U      17      38.845  70.983  75.005  1.00  0.00
ATOM    517  OP1 U      17      39.088  72.149  75.837  1.00  0.00
ATOM    518  OP2 U      17      38.966  71.184  73.506  1.00  0.00
ATOM    519  O5' U      17      39.799  69.807  75.385  1.00  0.00
ATOM    520  C5' U      17      40.193  69.420  76.713  1.00  0.00
ATOM    521  H5' U      17      39.298  69.220  77.302  1.00  0.00
ATOM    522 H5'' U      17      40.815  70.183  77.180  1.00  0.00
ATOM    523  C4' U      17      41.039  68.212  76.572  1.00  0.00
ATOM    524  H4' U      17      41.261  67.829  77.568  1.00  0.00
ATOM    525  O4' U      17      40.446  67.038  75.855  1.00  0.00
ATOM    526  C1' U      17      41.563  66.478  75.109  1.00  0.00
ATOM    527  H1' U      17      41.535  65.403  75.288  1.00  0.00
ATOM    528  N1  U      17      41.480  66.672  73.660  1.00  0.00
ATOM    529  C6  U      17      40.763  67.641  72.993  1.00  0.00
ATOM    530  H6  U      17      40.336  68.435  73.588  1.00  0.00
ATOM    531  C5  U      17      40.562  67.630  71.593  1.00  0.00
ATOM    532  H5  U      17      40.018  68.428  71.110  1.00  0.00
ATOM    533  C4  U      17      41.245  66.664  70.777  1.00  0.00
ATOM    534  O4  U      17      41.205  66.514  69.565  1.00  0.00
ATOM    535  N3  U      17      41.995  65.838  71.490  1.00  0.00
ATOM    536  H3  U      17      42.581  65.237  70.927  1.00  0.00
ATOM    537  C2  U      17      42.266  65.886  72.792  1.00  0.00
ATOM    538  O2  U      17      43.244  65.239  73.173  1.00  0.00
ATOM    539  C3' U      17      42.422  68.453  75.942  1.00  0.00
ATOM    540  H3' U      17      42.425  68.949  74.971  1.00  0.00
ATOM    541  C2' U      17      42.848  66.973  75.739  1.00  0.00
ATOM    542  H2' U      17      43.680  66.821  75.052  1.00  0.00
ATOM    543  O2' U      17      43.076  66.377  76.997  1.00  0.00
ATOM    544 HO2' U      17      43.851  66.840  77.324  1.00  0.00
ATOM    545  O3' U      17      43.369  69.164  76.782  1.00  0.00
ATOM    546  P   A      18      44.266  70.310  76.236  1.00  0.00
ATOM    547  OP1 A      18      44.932  70.967  77.417  1.00  0.00
ATOM    548  OP2 A      18      43.605  71.181  75.275  1.00  0.00
ATOM    549  O5' A      18      45.319  69.579  75.469  1.00  0.00
ATOM    550  C5' A      18      46.364  68.901  76.133  1.00  0.00
ATOM    551  H5' A      18      45.966  68.456  77.046  1.00  0.00
ATOM    552 H5'' A      18      47.141  69.584  76.477  1.00  0.00
ATOM    553  C4' A      18      47.073  68.013  75.174  1.00  0.00
ATOM    554  H4' A      18      47.804  67.430  75.735  1.00  0.00
ATOM    555  O4' A      18      46.189  67.160  74.468  1.00  0.00
ATOM    556  C1' A      18      46.780  66.868  73.205  1.00  0.00
ATOM    557  H1' A      18      46.861  65.791  73.062  1.00  0.00
ATOM    558  N9  A      18      45.872  67.333  72.220  1.00  0.00
ATOM    559  C8  A      18      44.775  68.205  72.369  1.00  0.00
ATOM    560  H8  A      18      44.629  68.598  73.364  1.00  0.00
ATOM    561  N7  A      18      44.135  68.385  71.266  1.00  0.00
ATOM    562  C5  A      18      44.837  67.572  70.344  1.00  0.00
ATOM    563  C6  A      18      44.681  67.231  68.947  1.00  0.00
ATOM    564  N6  A      18      43.855  67.764  68.105  1.00  0.00
ATOM    565  H61 A      18      43.083  68.389  68.290  1.00  0.00
ATOM    566  H62 A      18      43.910  67.411  67.161  1.00  0.00
ATOM    567  N1  A      18      45.548  66.378  68.315  1.00  0.00
ATOM    568  C2  A      18      46.443  65.736  69.071  1.00  0.00
ATOM    569  H2  A      18      47.067  65.044  68.524  1.00  0.00
ATOM    570  N3  A      18      46.663  65.925  70.357  1.00  0.00
ATOM    571  C4  A      18      45.842  66.859  70.933  1.00  0.00
ATOM    572  C3' A      18      47.859  68.804  74.111  1.00  0.00
ATOM    573  H3' A      18      47.209  69.487  73.565  1.00  0.00
ATOM    574  C2' A      18      48.139  67.602  73.184  1.00  0.00
ATOM    575  H2' A      18      48.316  68.064  72.212  1.00  0.00
ATOM    576  O2' A      18      49.131  66.739  73.686  1.00  0.00
ATOM    577 HO2' A      18      49.828  67.281  74.064  1.00  0.00
ATOM    578  O3' A      18      48.975  69.521  74.543  1.00  0.00
ATOM    579  P   U      19      49.649  70.741  73.716  1.00  0.00
ATOM    580  OP1 U      19      50.859  71.275  74.391  1.00  0.00
ATOM    581  OP2 U      19      48.571  71.699  73.299  1.00  0.00
ATOM    582  O5' U      19      50.163  70.069  72.355  1.00  0.00
ATOM    583  C5' U      19      51.247  69.111  72.342  1.00  0.00
ATOM    584  H5' U      19      51.220  68.211  72.957  1.00  0.00
ATOM    585 H5'' U      19      52.123  69.702  72.609  1.00  0.00
ATOM    586  C4' U      19      51.488  68.604  70.870  1.00  0.00
ATOM    587  H4' U      19      52.347  67.934  70.831  1.00  0.00
ATOM    588  O4' U      19      50.367  67.918  70.427  1.00  0.00
ATOM    589  C1' U      19      50.209  67.986  69.009  1.00  0.00
ATOM    590  H1' U      19      50.244  67.002  68.542  1.00  0.00
ATOM    591  N1  U      19      48.947  68.652  68.582  1.00  0.00
ATOM    592  C6  U      19      48.224  69.413  69.470  1.00  0.00
ATOM    593  H6  U      19      48.512  69.558  70.501  1.00  0.00
ATOM    594  C5  U      19      47.139  70.067  69.092  1.00  0.00
ATOM    595  H5  U      19      46.649  70.722  69.797  1.00  0.00
ATOM    596  C4  U      19      46.549  69.919  67.817  1.00  0.00
ATOM    597  O4  U      19      45.432  70.330  67.499  1.00  0.00
ATOM    598  N3  U      19      47.303  69.154  66.971  1.00  0.00
ATOM    599  H3  U      19      47.005  69.073  66.010  1.00  0.00
ATOM    600  C2  U      19      48.504  68.594  67.230  1.00  0.00
ATOM    601  O2  U      19      49.188  68.055  66.325  1.00  0.00
ATOM    602  C3' U      19      51.697  69.653  69.831  1.00  0.00
ATOM    603  H3' U      19      50.906  70.369  70.052  1.00  0.00
ATOM    604  C2' U      19      51.494  68.824  68.582  1.00  0.00
ATOM    605  H2' U      19      51.113  69.577  67.893  1.00  0.00
ATOM    606  O2' U      19      52.564  67.952  68.213  1.00  0.00
ATOM    607 HO2' U      19      53.348  68.370  68.576  1.00  0.00
ATOM    608  O3' U      19      52.987  70.149  69.949  1.00  0.00
ATOM    609  P   U      20      53.244  71.592  69.366  1.00  0.00
ATOM    610  OP1 U      20      54.727  71.786  69.428  1.00  0.00
ATOM    611  OP2 U      20      52.432  72.597  70.153  1.00  0.00
ATOM    612  O5' U      20      52.704  71.565  67.886  1.00  0.00
ATOM    613  C5' U      20      53.527  70.923  66.890  1.00  0.00
ATOM    614  H5' U      20      53.585  69.896  67.251  1.00  0.00
ATOM    615 H5'' U      20      54.545  71.299  66.783  1.00  0.00
ATOM    616  C4' U      20      52.947  70.875  65.483  1.00  0.00
ATOM    617  H4' U      20      53.604  70.238  64.891  1.00  0.00
ATOM    618  O4' U      20      51.611  70.312  65.408  1.00  0.00
ATOM    619  C1' U      20      50.945  70.908  64.291  1.00  0.00
ATOM    620  H1' U      20      50.891  70.160  63.500  1.00  0.00
ATOM    621  N1  U      20      49.615  71.361  64.793  1.00  0.00
ATOM    622  C6  U      20      49.407  71.976  65.985  1.00  0.00
ATOM    623  H6  U      20      50.288  72.075  66.602  1.00  0.00
ATOM    624  C5  U      20      48.132  72.449  66.284  1.00  0.00
ATOM    625  H5  U      20      47.942  72.977  67.207  1.00  0.00
ATOM    626  C4  U      20      47.016  72.299  65.370  1.00  0.00
ATOM    627  O4  U      20      45.839  72.647  65.556  1.00  0.00
ATOM    628  N3  U      20      47.327  71.653  64.234  1.00  0.00
ATOM    629  H3  U      20      46.523  71.427  63.665  1.00  0.00
ATOM    630  C2  U      20      48.555  71.194  63.884  1.00  0.00
ATOM    631  O2  U      20      48.773  70.624  62.839  1.00  0.00
ATOM    632  C3' U      20      52.716  72.286  64.972  1.00  0.00
ATOM    633  H3' U      20      52.272  72.794  65.828  1.00  0.00
ATOM    634  C2' U      20      51.677  72.133  63.844  1.00  0.00
ATOM    635  H2' U      20      51.009  72.992  63.781  1.00  0.00
ATOM    636  O2' U      20      52.312  71.821  62.639  1.00  0.00
ATOM    637 HO2' U      20      52.959  72.458  62.326  1.00  0.00
ATOM    638  O3' U      20      53.933  72.897  64.615  1.00  0.00
ATOM    639  P   G      21      54.134  74.467  64.506  1.00  0.00
ATOM    640  OP1 G      21      55.561  74.724  64.643  1.00  0.00
ATOM    641  OP2 G      21      53.162  75.115  65.465  1.00  0.00
ATOM    642  O5' G      21      53.702  74.985  62.973  1.00  0.00
ATOM    643  C5' G      21      54.438  74.563  61.838  1.00  0.00
ATOM    644  H5' G      21      54.550  73.486  61.719  1.00  0.00
ATOM    645 H5'' G      21      55.478  74.887  61.802  1.00  0.00
ATOM    646  C4' G      21      53.739  75.065  60.524  1.00  0.00
ATOM    647  H4' G      21      54.425  74.663  59.778  1.00  0.00
ATOM    648  O4' G      21      52.435  74.575  60.342  1.00  0.00
ATOM    649  C1' G      21      51.680  75.630  59.831  1.00  0.00
ATOM    650  H1' G      21      51.083  75.220  59.016  1.00  0.00
ATOM    651  N9  G      21      50.831  76.130  60.941  1.00  0.00
ATOM    652  C8  G      21      50.266  75.413  61.931  1.00  0.00
ATOM    653  H8  G      21      50.523  74.375  62.086  1.00  0.00
ATOM    654  N7  G      21      49.381  75.966  62.704  1.00  0.00
ATOM    655  C5  G      21      49.232  77.217  62.151  1.00  0.00
ATOM    656  C6  G      21      48.299  78.291  62.388  1.00  0.00
ATOM    657  O6  G      21      47.407  78.385  63.260  1.00  0.00
ATOM    658  N1  G      21      48.401  79.368  61.532  1.00  0.00
ATOM    659  H1  G      21      47.929  80.230  61.763  1.00  0.00
ATOM    660  C2  G      21      49.231  79.437  60.523  1.00  0.00
ATOM    661  N2  G      21      49.137  80.559  59.796  1.00  0.00
ATOM    662  H21 G      21      49.552  80.574  58.875  1.00  0.00
ATOM    663  H22 G      21      48.538  81.352  59.973  1.00  0.00
ATOM    664  N3  G      21      50.042  78.448  60.172  1.00  0.00
ATOM    665  C4  G      21      49.996  77.287  60.973  1.00  0.00
ATOM    666  C3' G      21      53.807  76.554  60.394  1.00  0.00
ATOM    667  H3' G      21      53.519  77.063  61.314  1.00  0.00
ATOM    668  C2' G      21      52.679  76.657  59.284  1.00  0.00
ATOM    669  H2' G      21      52.263  77.639  59.058  1.00  0.00
ATOM    670  O2' G      21      53.305  76.250  58.086  1.00  0.00
ATOM    671 HO2' G      21      54.151  76.703  58.107  1.00  0.00
ATOM    672  O3' G      21      54.905  77.170  59.826  1.00  0.00
ATOM    673  P   U      22      56.006  77.871  60.724  1.00  0.00
ATOM    674  OP1 U      22      57.166  77.961  59.863  1.00  0.00
ATOM    675  OP2 U      22      56.023  77.182  61.970  1.00  0.00
ATOM    676  O5' U      22      55.234  79.307  60.941  1.00  0.00
ATOM    677  C5' U      22      54.913  80.077  59.723  1.00  0.00
ATOM    678  H5' U      22      54.232  79.487  59.111  1.00  0.00
ATOM    679 H5'' U      22      55.831  80.204  59.148  1.00  0.00
ATOM    680  C4' U      22      54.273  81.445  60.185  1.00  0.00
ATOM    681  H4' U      22      54.258  82.050  59.279  1.00  0.00
ATOM    682  O4' U      22      52.896  81.122  60.519  1.00  0.00
ATOM    683  C1' U      22      52.650  81.593  61.816  1.00  0.00
ATOM    684  H1' U      22      52.267  82.611  61.743  1.00  0.00
ATOM    685  N1  U      22      51.825  80.709  62.642  1.00  0.00
ATOM    686  C6  U      22      52.144  79.322  62.727  1.00  0.00
ATOM    687  H6  U      22      52.927  78.903  62.113  1.00  0.00
ATOM    688  C5  U      22      51.639  78.566  63.718  1.00  0.00
ATOM    689  H5  U      22      51.892  77.521  63.814  1.00  0.00
ATOM    690  C4  U      22      50.790  79.063  64.692  1.00  0.00
ATOM    691  O4  U      22      50.237  78.383  65.557  1.00  0.00
ATOM    692  N3  U      22      50.547  80.390  64.601  1.00  0.00
ATOM    693  H3  U      22      50.157  80.828  65.423  1.00  0.00
ATOM    694  C2  U      22      51.041  81.247  63.647  1.00  0.00
ATOM    695  O2  U      22      50.692  82.404  63.697  1.00  0.00
ATOM    696  C3' U      22      54.894  82.223  61.302  1.00  0.00
ATOM    697  H3' U      22      55.892  81.801  61.416  1.00  0.00
ATOM    698  C2' U      22      54.010  81.816  62.503  1.00  0.00
ATOM    699  H2' U      22      54.382  80.837  62.805  1.00  0.00
ATOM    700  O2' U      22      54.111  82.642  63.649  1.00  0.00
ATOM    701 HO2' U      22      54.985  82.501  64.020  1.00  0.00
ATOM    702  O3' U      22      55.023  83.654  60.976  1.00  0.00
ATOM    703  P   A      23      56.195  84.178  60.048  1.00  0.00
ATOM    704  OP1 A      23      55.855  85.578  59.788  1.00  0.00
ATOM    705  OP2 A      23      56.526  83.296  58.905  1.00  0.00
ATOM    706  O5' A      23      57.399  84.145  61.142  1.00  0.00
ATOM    707  C5' A      23      58.424  83.125  61.173  1.00  0.00
ATOM    708  H5' A      23      58.912  83.148  60.199  1.00  0.00
ATOM    709 H5'' A      23      58.018  82.123  61.309  1.00  0.00
ATOM    710  C4' A      23      59.454  83.413  62.241  1.00  0.00
ATOM    711  H4' A      23      60.232  82.663  62.098  1.00  0.00
ATOM    712  O4' A      23      60.084  84.659  62.033  1.00  0.00
ATOM    713  C1' A      23      60.222  85.228  63.343  1.00  0.00
ATOM    714  H1' A      23      61.232  85.522  63.627  1.00  0.00
ATOM    715  N9  A      23      59.348  86.504  63.336  1.00  0.00
ATOM    716  C8  A      23      58.407  86.963  62.383  1.00  0.00
ATOM    717  H8  A      23      58.365  86.554  61.384  1.00  0.00
ATOM    718  N7  A      23      57.552  87.842  62.831  1.00  0.00
ATOM    719  C5  A      23      58.058  88.138  64.135  1.00  0.00
ATOM    720  C6  A      23      57.707  88.965  65.153  1.00  0.00
ATOM    721  N6  A      23      56.757  89.850  65.013  1.00  0.00
ATOM    722  H61 A      23      56.163  89.808  64.198  1.00  0.00
ATOM    723  H62 A      23      56.473  90.304  65.869  1.00  0.00
ATOM    724  N1  A      23      58.328  88.987  66.330  1.00  0.00
ATOM    725  C2  A      23      59.286  88.107  66.516  1.00  0.00
ATOM    726  H2  A      23      59.743  88.076  67.494  1.00  0.00
ATOM    727  N3  A      23      59.692  87.149  65.616  1.00  0.00
ATOM    728  C4  A      23      59.070  87.274  64.444  1.00  0.00
ATOM    729  C3' A      23      58.862  83.376  63.668  1.00  0.00
ATOM    730  H3' A      23      57.850  83.777  63.615  1.00  0.00
ATOM    731  C2' A      23      59.741  84.289  64.455  1.00  0.00
ATOM    732  H2' A      23      59.140  84.759  65.233  1.00  0.00
ATOM    733  O2' A      23      60.840  83.549  65.039  1.00  0.00
ATOM    734 HO2' A      23      60.926  83.779  65.967  1.00  0.00
ATOM    735  O3' A      23      58.787  82.057  64.128  1.00  0.00
ATOM    736  P   A      24      57.639  81.669  65.157  1.00  0.00
ATOM    737  OP1 A      24      57.485  80.215  65.164  1.00  0.00
ATOM    738  OP2 A      24      56.402  82.442  64.851  1.00  0.00
ATOM    739  O5' A      24      58.170  82.152  66.639  1.00  0.00
ATOM    740  C5' A      24      59.093  81.370  67.312  1.00  0.00
ATOM    741  H5' A      24      60.028  81.435  66.754  1.00  0.00
ATOM    742 H5'' A      24      58.836  80.314  67.231  1.00  0.00
ATOM    743  C4' A      24      59.224  81.747  68.787  1.00  0.00
ATOM    744  H4' A      24      59.923  81.031  69.218  1.00  0.00
ATOM    745  O4' A      24      59.757  83.008  68.937  1.00  0.00
ATOM    746  C1' A      24      59.007  83.796  69.816  1.00  0.00
ATOM    747  H1' A      24      59.748  84.316  70.424  1.00  0.00
ATOM    748  N9  A      24      58.219  84.758  69.036  1.00  0.00
ATOM    749  C8  A      24      58.275  84.965  67.688  1.00  0.00
ATOM    750  H8  A      24      58.921  84.421  67.014  1.00  0.00
ATOM    751  N7  A      24      57.424  85.816  67.214  1.00  0.00
ATOM    752  C5  A      24      56.884  86.423  68.429  1.00  0.00
ATOM    753  C6  A      24      55.984  87.459  68.752  1.00  0.00
ATOM    754  N6  A      24      55.220  88.125  67.887  1.00  0.00
ATOM    755  H61 A      24      55.220  87.782  66.937  1.00  0.00
ATOM    756  H62 A      24      54.543  88.815  68.179  1.00  0.00
ATOM    757  N1  A      24      55.802  87.855  70.028  1.00  0.00
ATOM    758  C2  A      24      56.450  87.145  70.946  1.00  0.00
ATOM    759  H2  A      24      56.247  87.488  71.949  1.00  0.00
ATOM    760  N3  A      24      57.314  86.116  70.824  1.00  0.00
ATOM    761  C4  A      24      57.447  85.799  69.497  1.00  0.00
ATOM    762  C3' A      24      57.871  81.744  69.538  1.00  0.00
ATOM    763  H3' A      24      57.107  82.153  68.877  1.00  0.00
ATOM    764  C2' A      24      58.157  82.857  70.617  1.00  0.00
ATOM    765  H2' A      24      57.278  83.366  71.014  1.00  0.00
ATOM    766  O2' A      24      58.895  82.462  71.691  1.00  0.00
ATOM    767 HO2' A      24      59.422  83.180  72.049  1.00  0.00
ATOM    768  O3' A      24      57.465  80.439  70.134  1.00  0.00
ATOM    769  P   A      25      56.062  80.186  70.609  1.00  0.00
ATOM    770  OP1 A      25      55.910  78.879  71.346  1.00  0.00
ATOM    771  OP2 A      25      55.220  80.289  69.374  1.00  0.00
ATOM    772  O5' A      25      55.653  81.380  71.495  1.00  0.00
ATOM    773  C5' A      25      56.009  81.334  72.837  1.00  0.00
ATOM    774  H5' A      25      57.099  81.330  72.853  1.00  0.00
ATOM    775 H5'' A      25      55.628  80.420  73.292  1.00  0.00
ATOM    776  C4' A      25      55.581  82.560  73.742  1.00  0.00
ATOM    777  H4' A      25      55.968  82.412  74.750  1.00  0.00
ATOM    778  O4' A      25      55.970  83.945  73.427  1.00  0.00
ATOM    779  C1' A      25      54.866  84.738  73.604  1.00  0.00
ATOM    780  H1' A      25      55.150  85.723  73.975  1.00  0.00
ATOM    781  N9  A      25      54.266  84.905  72.296  1.00  0.00
ATOM    782  C8  A      25      54.668  84.476  71.050  1.00  0.00
ATOM    783  H8  A      25      55.538  83.837  71.073  1.00  0.00
ATOM    784  N7  A      25      53.992  85.034  70.043  1.00  0.00
ATOM    785  C5  A      25      53.268  86.090  70.651  1.00  0.00
ATOM    786  C6  A      25      52.459  87.201  70.199  1.00  0.00
ATOM    787  N6  A      25      52.206  87.516  68.946  1.00  0.00
ATOM    788  H61 A      25      52.756  87.060  68.232  1.00  0.00
ATOM    789  H62 A      25      51.830  88.445  68.818  1.00  0.00
ATOM    790  N1  A      25      52.021  88.098  71.108  1.00  0.00
ATOM    791  C2  A      25      52.378  87.827  72.406  1.00  0.00
ATOM    792  H2  A      25      51.831  88.409  73.133  1.00  0.00
ATOM    793  N3  A      25      53.115  86.949  72.968  1.00  0.00
ATOM    794  C4  A      25      53.462  86.012  72.009  1.00  0.00
ATOM    795  C3' A      25      54.073  82.574  73.894  1.00  0.00
ATOM    796  H3' A      25      53.618  82.524  72.904  1.00  0.00
ATOM    797  C2' A      25      53.865  83.988  74.548  1.00  0.00
ATOM    798  H2' A      25      52.914  84.513  74.458  1.00  0.00
ATOM    799  O2' A      25      54.261  83.957  75.898  1.00  0.00
ATOM    800 HO2' A      25      53.713  83.345  76.395  1.00  0.00
ATOM    801  O3' A      25      53.520  81.535  74.782  1.00  0.00
ATOM    802  P   U      26      52.154  80.804  74.465  1.00  0.00
ATOM    803  OP1 U      26      51.841  79.950  75.645  1.00  0.00
ATOM    804  OP2 U      26      52.214  80.309  73.130  1.00  0.00
ATOM    805  O5' U      26      51.062  81.968  74.430  1.00  0.00
ATOM    806  C5' U      26      50.778  82.719  75.607  1.00  0.00
ATOM    807  H5' U      26      51.764  83.068  75.913  1.00  0.00
ATOM    808 H5'' U      26      50.327  82.113  76.392  1.00  0.00
ATOM    809  C4' U      26      49.889  83.875  75.376  1.00  0.00
ATOM    810  H4' U      26      49.632  84.308  76.342  1.00  0.00
ATOM    811  O4' U      26      50.599  84.925  74.645  1.00  0.00
ATOM    812  C1' U      26      49.621  85.720  74.030  1.00  0.00
ATOM    813  H1' U      26      49.607  86.784  74.266  1.00  0.00
ATOM    814  N1  U      26      49.669  85.622  72.565  1.00  0.00
ATOM    815  C6  U      26      50.357  84.614  71.957  1.00  0.00
ATOM    816  H6  U      26      50.899  83.852  72.497  1.00  0.00
ATOM    817  C5  U      26      50.426  84.552  70.563  1.00  0.00
ATOM    818  H5  U      26      50.853  83.728  70.010  1.00  0.00
ATOM    819  C4  U      26      49.872  85.528  69.715  1.00  0.00
ATOM    820  O4  U      26      49.876  85.583  68.538  1.00  0.00
ATOM    821  N3  U      26      49.283  86.553  70.384  1.00  0.00
ATOM    822  H3  U      26      48.769  87.254  69.869  1.00  0.00
ATOM    823  C2  U      26      49.189  86.691  71.773  1.00  0.00
ATOM    824  O2  U      26      48.713  87.760  72.234  1.00  0.00
ATOM    825  C3' U      26      48.658  83.551  74.562  1.00  0.00
ATOM    826  H3' U      26      48.901  83.056  73.622  1.00  0.00
ATOM    827  C2' U      26      48.267  85.037  74.321  1.00  0.00
ATOM    828  H2' U      26      47.608  84.996  73.453  1.00  0.00
ATOM    829  O2' U      26      47.534  85.693  75.381  1.00  0.00
ATOM    830 HO2' U      26      47.045  84.886  75.563  1.00  0.00
ATOM    831  O3' U      26      47.772  82.821  75.291  1.00  0.00
ATOM    832  P   G      27      47.166  81.436  74.795  1.00  0.00
ATOM    833  OP1 G      27      47.210  80.406  75.878  1.00  0.00
ATOM    834  OP2 G      27      47.741  81.064  73.519  1.00  0.00
ATOM    835  O5' G      27      45.630  81.794  74.481  1.00  0.00
ATOM    836  C5' G      27      44.732  82.358  75.404  1.00  0.00
ATOM    837  H5' G      27      45.182  82.539  76.380  1.00  0.00
ATOM    838 H5'' G      27      44.035  81.527  75.515  1.00  0.00
ATOM    839  C4' G      27      44.101  83.670  75.061  1.00  0.00
ATOM    840  H4' G      27      43.824  84.189  75.979  1.00  0.00
ATOM    841  O4' G      27      45.054  84.481  74.352  1.00  0.00
ATOM    842  C1' G      27      44.413  85.275  73.431  1.00  0.00
ATOM    843  H1' G      27      44.576  86.325  73.676  1.00  0.00
ATOM    844  N9  G      27      44.970  84.887  72.074  1.00  0.00
ATOM    845  C8  G      27      45.865  83.854  71.702  1.00  0.00
ATOM    846  H8  G      27      46.273  83.093  72.352  1.00  0.00
ATOM    847  N7  G      27      46.288  83.988  70.456  1.00  0.00
ATOM    848  C5  G      27      45.624  85.141  69.992  1.00  0.00
ATOM    849  C6  G      27      45.554  85.639  68.614  1.00  0.00
ATOM    850  O6  G      27      46.316  85.334  67.715  1.00  0.00
ATOM    851  N1  G      27      44.602  86.621  68.427  1.00  0.00
ATOM    852  H1  G      27      44.413  87.033  67.524  1.00  0.00
ATOM    853  C2  G      27      43.887  87.051  69.486  1.00  0.00
ATOM    854  N2  G      27      43.231  88.147  69.226  1.00  0.00
ATOM    855  H21 G      27      42.821  88.672  69.985  1.00  0.00
ATOM    856  H22 G      27      43.325  88.565  68.311  1.00  0.00
ATOM    857  N3  G      27      43.885  86.708  70.741  1.00  0.00
ATOM    858  C4  G      27      44.814  85.676  70.936  1.00  0.00
ATOM    859  C3' G      27      42.828  83.554  74.205  1.00  0.00
ATOM    860  H3' G      27      42.891  82.749  73.473  1.00  0.00
ATOM    861  C2' G      27      42.887  84.966  73.508  1.00  0.00
ATOM    862  H2' G      27      42.436  84.869  72.520  1.00  0.00
ATOM    863  O2' G      27      42.414  86.060  74.315  1.00  0.00
ATOM    864 HO2' G      27      41.484  85.934  74.515  1.00  0.00
ATOM    865  O3' G      27      41.759  83.244  75.061  1.00  0.00
ATOM    866  P   C      28      40.211  83.150  74.645  1.00  0.00
ATOM    867  OP1 C      28      39.467  83.098  75.910  1.00  0.00
ATOM    868  OP2 C      28      39.996  82.075  73.658  1.00  0.00
ATOM    869  O5' C      28      39.923  84.530  73.972  1.00  0.00
ATOM    870  C5' C      28      38.705  85.232  74.087  1.00  0.00
ATOM    871  H5' C      28      38.929  86.159  74.616  1.00  0.00
ATOM    872 H5'' C      28      37.891  84.600  74.441  1.00  0.00
ATOM    873  C4' C      28      38.518  85.714  72.606  1.00  0.00
ATOM    874  H4' C      28      37.676  86.406  72.572  1.00  0.00
ATOM    875  O4' C      28      39.703  86.187  71.832  1.00  0.00
ATOM    876  C1' C      28      39.392  86.086  70.376  1.00  0.00
ATOM    877  H1' C      28      39.140  87.093  70.044  1.00  0.00
ATOM    878  N1  C      28      40.407  85.304  69.605  1.00  0.00
ATOM    879  C6  C      28      41.200  84.285  70.160  1.00  0.00
ATOM    880  H6  C      28      40.939  83.875  71.124  1.00  0.00
ATOM    881  C5  C      28      42.236  83.716  69.453  1.00  0.00
ATOM    882  H5  C      28      42.804  82.919  69.910  1.00  0.00
ATOM    883  C4  C      28      42.464  84.244  68.191  1.00  0.00
ATOM    884  N4  C      28      43.464  83.858  67.460  1.00  0.00
ATOM    885  H41 C      28      43.483  84.133  66.488  1.00  0.00
ATOM    886  H42 C      28      44.110  83.219  67.901  1.00  0.00
ATOM    887  N3  C      28      41.723  85.194  67.619  1.00  0.00
ATOM    888  C2  C      28      40.686  85.638  68.314  1.00  0.00
ATOM    889  O2  C      28      39.982  86.477  67.794  1.00  0.00
ATOM    890  C3' C      28      38.116  84.559  71.687  1.00  0.00
ATOM    891  H3' C      28      38.907  83.811  71.726  1.00  0.00
ATOM    892  C2' C      28      38.078  85.294  70.310  1.00  0.00
ATOM    893  H2' C      28      38.125  84.472  69.596  1.00  0.00
ATOM    894  O2' C      28      36.917  86.081  70.120  1.00  0.00
ATOM    895 HO2' C      28      36.659  86.149  69.197  1.00  0.00
ATOM    896  O3' C      28      36.837  83.904  71.865  1.00  0.00
ATOM    897  P   C      29      36.546  82.341  71.578  1.00  0.00
ATOM    898  OP1 C      29      35.178  81.953  72.068  1.00  0.00
ATOM    899  OP2 C      29      37.795  81.604  71.986  1.00  0.00
ATOM    900  O5' C      29      36.441  82.257  70.010  1.00  0.00
ATOM    901  C5' C      29      35.516  82.985  69.240  1.00  0.00
ATOM    902  H5' C      29      35.345  83.911  69.788  1.00  0.00
ATOM    903 H5'' C      29      34.552  82.477  69.259  1.00  0.00
ATOM    904  C4' C      29      35.895  83.201  67.763  1.00  0.00
ATOM    905  H4' C      29      35.155  83.842  67.283  1.00  0.00
ATOM    906  O4' C      29      37.222  83.651  67.667  1.00  0.00
ATOM    907  C1' C      29      37.694  83.388  66.345  1.00  0.00
ATOM    908  H1' C      29      37.620  84.269  65.708  1.00  0.00
ATOM    909  N1  C      29      39.093  82.825  66.326  1.00  0.00
ATOM    910  C6  C      29      39.710  82.151  67.332  1.00  0.00
ATOM    911  H6  C      29      39.185  82.234  68.273  1.00  0.00
ATOM    912  C5  C      29      40.823  81.439  67.231  1.00  0.00
ATOM    913  H5  C      29      41.235  80.888  68.063  1.00  0.00
ATOM    914  C4  C      29      41.448  81.545  65.965  1.00  0.00
ATOM    915  N4  C      29      42.673  81.139  65.759  1.00  0.00
ATOM    916  H41 C      29      43.157  81.413  64.917  1.00  0.00
ATOM    917  H42 C      29      43.231  80.972  66.585  1.00  0.00
ATOM    918  N3  C      29      40.973  82.229  64.960  1.00  0.00
ATOM    919  C2  C      29      39.767  82.917  65.081  1.00  0.00
ATOM    920  O2  C      29      39.358  83.608  64.112  1.00  0.00
ATOM    921  C3' C      29      36.055  81.959  66.975  1.00  0.00
ATOM    922  H3' C      29      36.722  81.334  67.569  1.00  0.00
ATOM    923  C2' C      29      36.770  82.337  65.686  1.00  0.00
ATOM    924  H2' C      29      37.316  81.479  65.294  1.00  0.00
ATOM    925  O2' C      29      35.960  83.059  64.772  1.00  0.00
ATOM    926 HO2' C      29      35.287  82.437  64.485  1.00  0.00
ATOM    927  O3' C      29      34.848  81.227  66.602  1.00  0.00
ATOM    928  P   C      30      34.886  79.656  66.192  1.00  0.00
ATOM    929  OP1 C      30      33.492  79.261  66.157  1.00  0.00
ATOM    930  OP2 C      30      35.799  78.990  67.122  1.00  0.00
ATOM    931  O5' C      30      35.472  79.556  64.702  1.00  0.00
ATOM    932  C5' C      30      34.622  80.075  63.669  1.00  0.00
ATOM    933  H5' C      30      34.378  81.024  64.147  1.00  0.00
ATOM    934 H5'' C      30      33.763  79.414  63.549  1.00  0.00
ATOM    935  C4' C      30      35.272  80.208  62.266  1.00  0.00
ATOM    936  H4' C      30      34.463  80.587  61.642  1.00  0.00
ATOM    937  O4' C      30      36.405  81.111  62.094  1.00  0.00
ATOM    938  C1' C      30      37.309  80.501  61.173  1.00  0.00
ATOM    939  H1' C      30      37.583  81.184  60.369  1.00  0.00
ATOM    940  N1  C      30      38.524  79.981  61.949  1.00  0.00
ATOM    941  C6  C      30      38.547  79.861  63.344  1.00  0.00
ATOM    942  H6  C      30      37.628  79.915  63.909  1.00  0.00
ATOM    943  C5  C      30      39.671  79.557  64.013  1.00  0.00
ATOM    944  H5  C      30      39.555  79.562  65.087  1.00  0.00
ATOM    945  C4  C      30      40.815  79.241  63.210  1.00  0.00
ATOM    946  N4  C      30      41.982  79.080  63.743  1.00  0.00
ATOM    947  H41 C      30      42.747  78.719  63.190  1.00  0.00
ATOM    948  H42 C      30      42.068  79.236  64.737  1.00  0.00
ATOM    949  N3  C      30      40.837  79.259  61.861  1.00  0.00
ATOM    950  C2  C      30      39.679  79.666  61.222  1.00  0.00
ATOM    951  O2  C      30      39.686  79.582  60.006  1.00  0.00
ATOM    952  C3' C      30      35.658  78.823  61.759  1.00  0.00
ATOM    953  H3' C      30      36.196  78.375  62.595  1.00  0.00
ATOM    954  C2' C      30      36.514  79.337  60.665  1.00  0.00
ATOM    955  H2' C      30      37.110  78.484  60.342  1.00  0.00
ATOM    956  O2' C      30      35.766  79.720  59.489  1.00  0.00
ATOM    957 HO2' C      30      34.921  79.279  59.371  1.00  0.00
ATOM    958  O3' C      30      34.482  78.195  61.320  1.00  0.00
ATOM    959  P   G      31      34.447  76.631  61.318  1.00  0.00
ATOM    960  OP1 G      31      33.172  76.247  60.723  1.00  0.00
ATOM    961  OP2 G      31      34.711  76.111  62.657  1.00  0.00
ATOM    962  O5' G      31      35.650  76.043  60.401  1.00  0.00
ATOM    963  C5' G      31      35.551  75.986  59.031  1.00  0.00
ATOM    964  H5' G      31      35.168  76.937  58.662  1.00  0.00
ATOM    965 H5'' G      31      34.807  75.266  58.691  1.00  0.00
ATOM    966  C4' G      31      36.906  75.551  58.374  1.00  0.00
ATOM    967  H4' G      31      36.820  75.611  57.289  1.00  0.00
ATOM    968  O4' G      31      37.956  76.393  58.822  1.00  0.00
ATOM    969  C1' G      31      39.076  75.659  59.191  1.00  0.00
ATOM    970  H1' G      31      39.956  75.835  58.573  1.00  0.00
ATOM    971  N9  G      31      39.382  75.917  60.660  1.00  0.00
ATOM    972  C8  G      31      38.643  76.213  61.756  1.00  0.00
ATOM    973  H8  G      31      37.588  76.431  61.683  1.00  0.00
ATOM    974  N7  G      31      39.324  76.261  62.844  1.00  0.00
ATOM    975  C5  G      31      40.618  75.857  62.498  1.00  0.00
ATOM    976  C6  G      31      41.779  75.400  63.181  1.00  0.00
ATOM    977  O6  G      31      42.033  75.298  64.408  1.00  0.00
ATOM    978  N1  G      31      42.815  75.107  62.348  1.00  0.00
ATOM    979  H1  G      31      43.716  74.912  62.761  1.00  0.00
ATOM    980  C2  G      31      42.693  74.973  61.023  1.00  0.00
ATOM    981  N2  G      31      43.740  74.508  60.376  1.00  0.00
ATOM    982  H21 G      31      44.654  74.329  60.765  1.00  0.00
ATOM    983  H22 G      31      43.592  74.470  59.378  1.00  0.00
ATOM    984  N3  G      31      41.534  75.117  60.366  1.00  0.00
ATOM    985  C4  G      31      40.554  75.566  61.148  1.00  0.00
ATOM    986  C3' G      31      37.207  74.144  58.818  1.00  0.00
ATOM    987  H3' G      31      36.800  73.945  59.809  1.00  0.00
ATOM    988  C2' G      31      38.675  74.212  58.912  1.00  0.00
ATOM    989  H2' G      31      38.935  73.538  59.727  1.00  0.00
ATOM    990  O2' G      31      39.352  73.846  57.776  1.00  0.00
ATOM    991 HO2' G      31      39.636  72.939  57.912  1.00  0.00
ATOM    992  O3' G      31      36.709  73.122  57.968  1.00  0.00
ATOM    993  P   A      32      36.856  71.549  58.247  1.00  0.00
ATOM    994  OP1 A      32      36.023  70.872  57.212  1.00  0.00
ATOM    995  OP2 A      32      36.467  71.351  59.666  1.00  0.00
ATOM    996  O5' A      32      38.453  71.215  57.948  1.00  0.00
ATOM    997  C5' A      32      38.971  70.654  56.766  1.00  0.00
ATOM    998  H5' A      32      38.871  71.416  55.993  1.00  0.00
ATOM    999 H5'' A      32      38.483  69.720  56.490  1.00  0.00
ATOM   1000  C4' A      32      40.484  70.253  57.007  1.00  0.00
ATOM   1001  H4' A      32      40.860  70.162  55.988  1.00  0.00
ATOM   1002  O4' A      32      41.086  71.417  57.703  1.00  0.00
ATOM   1003  C1' A      32      42.108  70.729  58.437  1.00  0.00
ATOM   1004  H1' A      32      43.052  71.129  58.067  1.00  0.00
ATOM   1005  N9  A      32      41.978  70.936  59.867  1.00  0.00
ATOM   1006  C8  A      32      40.880  71.159  60.655  1.00  0.00
ATOM   1007  H8  A      32      39.849  71.226  60.343  1.00  0.00
ATOM   1008  N7  A      32      41.155  71.460  61.891  1.00  0.00
ATOM   1009  C5  A      32      42.561  71.300  61.965  1.00  0.00
ATOM   1010  C6  A      32      43.631  71.413  62.917  1.00  0.00
ATOM   1011  N6  A      32      43.402  71.744  64.113  1.00  0.00
ATOM   1012  H61 A      32      44.236  71.619  64.669  1.00  0.00
ATOM   1013  H62 A      32      42.475  71.804  64.509  1.00  0.00
ATOM   1014  N1  A      32      44.920  71.175  62.629  1.00  0.00
ATOM   1015  C2  A      32      45.174  71.008  61.369  1.00  0.00
ATOM   1016  H2  A      32      46.198  70.825  61.077  1.00  0.00
ATOM   1017  N3  A      32      44.328  70.804  60.337  1.00  0.00
ATOM   1018  C4  A      32      43.022  70.995  60.712  1.00  0.00
ATOM   1019  C3' A      32      40.555  69.039  57.867  1.00  0.00
ATOM   1020  H3' A      32      39.869  69.216  58.695  1.00  0.00
ATOM   1021  C2' A      32      42.093  69.205  58.258  1.00  0.00
ATOM   1022  H2' A      32      42.298  68.617  59.152  1.00  0.00
ATOM   1023  O2' A      32      43.024  68.991  57.146  1.00  0.00
ATOM   1024 HO2' A      32      43.846  68.981  57.643  1.00  0.00
ATOM   1025  O3' A      32      40.194  67.792  57.169  1.00  0.00
ATOM   1026  P   A      33      40.146  66.434  57.967  1.00  0.00
ATOM   1027  OP1 A      33      39.526  65.428  57.112  1.00  0.00
ATOM   1028  OP2 A      33      39.403  66.670  59.248  1.00  0.00
ATOM   1029  O5' A      33      41.725  66.217  58.273  1.00  0.00
ATOM   1030  C5' A      33      42.596  65.796  57.204  1.00  0.00
ATOM   1031  H5' A      33      42.650  66.582  56.450  1.00  0.00
ATOM   1032 H5'' A      33      42.242  64.827  56.853  1.00  0.00
ATOM   1033  C4' A      33      43.971  65.659  57.788  1.00  0.00
ATOM   1034  H4' A      33      44.719  65.417  57.033  1.00  0.00
ATOM   1035  O4' A      33      44.323  66.892  58.410  1.00  0.00
ATOM   1036  C1' A      33      45.220  66.667  59.483  1.00  0.00
ATOM   1037  H1' A      33      46.168  67.170  59.294  1.00  0.00
ATOM   1038  N9  A      33      44.658  67.083  60.808  1.00  0.00
ATOM   1039  C8  A      33      43.336  67.098  61.134  1.00  0.00
ATOM   1040  H8  A      33      42.561  66.940  60.399  1.00  0.00
ATOM   1041  N7  A      33      43.135  67.594  62.311  1.00  0.00
ATOM   1042  C5  A      33      44.437  67.852  62.849  1.00  0.00
ATOM   1043  C6  A      33      44.950  68.415  64.072  1.00  0.00
ATOM   1044  N6  A      33      44.195  68.812  65.054  1.00  0.00
ATOM   1045  H61 A      33      44.690  69.190  65.849  1.00  0.00
ATOM   1046  H62 A      33      43.189  68.736  65.005  1.00  0.00
ATOM   1047  N1  A      33      46.313  68.590  64.272  1.00  0.00
ATOM   1048  C2  A      33      47.089  68.026  63.333  1.00  0.00
ATOM   1049  H2  A      33      48.159  68.024  63.479  1.00  0.00
ATOM   1050  N3  A      33      46.723  67.489  62.137  1.00  0.00
ATOM   1051  C4  A      33      45.360  67.498  61.890  1.00  0.00
ATOM   1052  C3' A      33      44.112  64.669  58.846  1.00  0.00
ATOM   1053  H3' A      33      43.348  64.874  59.596  1.00  0.00
ATOM   1054  C2' A      33      45.467  65.161  59.483  1.00  0.00
ATOM   1055  H2' A      33      45.721  64.799  60.479  1.00  0.00
ATOM   1056  O2' A      33      46.559  64.773  58.628  1.00  0.00
ATOM   1057 HO2' A      33      47.375  65.003  59.078  1.00  0.00
ATOM   1058  O3' A      33      44.146  63.370  58.285  1.00  0.00
ATOM   1059  P   U      34      43.922  62.216  59.317  1.00  0.00
ATOM   1060  OP1 U      34      44.010  60.998  58.443  1.00  0.00
ATOM   1061  OP2 U      34      42.615  62.340  59.955  1.00  0.00
ATOM   1062  O5' U      34      45.051  62.204  60.448  1.00  0.00
ATOM   1063  C5' U      34      46.427  61.895  60.134  1.00  0.00
ATOM   1064  H5' U      34      46.717  62.377  59.200  1.00  0.00
ATOM   1065 H5'' U      34      46.559  60.821  60.001  1.00  0.00
ATOM   1066  C4' U      34      47.404  62.137  61.337  1.00  0.00
ATOM   1067  H4' U      34      48.430  61.849  61.109  1.00  0.00
ATOM   1068  O4' U      34      47.297  63.506  61.906  1.00  0.00
ATOM   1069  C1' U      34      47.254  63.431  63.316  1.00  0.00
ATOM   1070  H1' U      34      48.096  63.942  63.781  1.00  0.00
ATOM   1071  N1  U      34      46.025  64.070  63.901  1.00  0.00
ATOM   1072  C6  U      34      44.750  63.939  63.338  1.00  0.00
ATOM   1073  H6  U      34      44.516  63.305  62.496  1.00  0.00
ATOM   1074  C5  U      34      43.752  64.688  63.827  1.00  0.00
ATOM   1075  H5  U      34      42.764  64.608  63.401  1.00  0.00
ATOM   1076  C4  U      34      43.941  65.506  65.057  1.00  0.00
ATOM   1077  O4  U      34      43.054  65.970  65.719  1.00  0.00
ATOM   1078  N3  U      34      45.214  65.645  65.505  1.00  0.00
ATOM   1079  H3  U      34      45.377  66.044  66.419  1.00  0.00
ATOM   1080  C2  U      34      46.225  64.867  65.047  1.00  0.00
ATOM   1081  O2  U      34      47.289  64.913  65.715  1.00  0.00
ATOM   1082  C3' U      34      46.991  61.203  62.403  1.00  0.00
ATOM   1083  H3' U      34      45.903  61.144  62.437  1.00  0.00
ATOM   1084  C2' U      34      47.438  61.922  63.687  1.00  0.00
ATOM   1085  H2' U      34      46.754  61.696  64.506  1.00  0.00
ATOM   1086  O2' U      34      48.751  61.675  64.016  1.00  0.00
ATOM   1087 HO2' U      34      49.332  61.757  63.256  1.00  0.00
ATOM   1088  O3' U      34      47.496  59.885  62.324  1.00  0.00
ATOM   1089  P   A      35      46.621  58.598  62.897  1.00  0.00
ATOM   1090  OP1 A      35      47.496  57.427  62.645  1.00  0.00
ATOM   1091  OP2 A      35      45.239  58.510  62.416  1.00  0.00
ATOM   1092  O5' A      35      46.607  58.872  64.447  1.00  0.00
ATOM   1093  C5' A      35      47.663  58.338  65.218  1.00  0.00
ATOM   1094  H5' A      35      48.571  58.758  64.785  1.00  0.00
ATOM   1095 H5'' A      35      47.578  57.257  65.107  1.00  0.00
ATOM   1096  C4' A      35      47.531  58.631  66.731  1.00  0.00
ATOM   1097  H4' A      35      48.480  58.449  67.234  1.00  0.00
ATOM   1098  O4' A      35      47.384  59.978  66.870  1.00  0.00
ATOM   1099  C1' A      35      46.526  60.334  68.001  1.00  0.00
ATOM   1100  H1' A      35      47.209  60.902  68.632  1.00  0.00
ATOM   1101  N9  A      35      45.405  61.284  67.514  1.00  0.00
ATOM   1102  C8  A      35      44.653  61.309  66.368  1.00  0.00
ATOM   1103  H8  A      35      44.850  60.645  65.539  1.00  0.00
ATOM   1104  N7  A      35      43.745  62.284  66.371  1.00  0.00
ATOM   1105  C5  A      35      43.821  62.739  67.634  1.00  0.00
ATOM   1106  C6  A      35      43.147  63.707  68.402  1.00  0.00
ATOM   1107  N6  A      35      42.170  64.500  67.935  1.00  0.00
ATOM   1108  H61 A      35      42.146  64.678  66.941  1.00  0.00
ATOM   1109  H62 A      35      41.659  65.084  68.583  1.00  0.00
ATOM   1110  N1  A      35      43.363  63.957  69.659  1.00  0.00
ATOM   1111  C2  A      35      44.356  63.306  70.232  1.00  0.00
ATOM   1112  H2  A      35      44.562  63.556  71.263  1.00  0.00
ATOM   1113  N3  A      35      45.154  62.451  69.604  1.00  0.00
ATOM   1114  C4  A      35      44.816  62.219  68.338  1.00  0.00
ATOM   1115  C3' A      35      46.321  58.018  67.381  1.00  0.00
ATOM   1116  H3' A      35      45.470  58.214  66.729  1.00  0.00
ATOM   1117  C2' A      35      46.122  58.988  68.573  1.00  0.00
ATOM   1118  H2' A      35      45.070  59.050  68.851  1.00  0.00
ATOM   1119  O2' A      35      46.952  58.696  69.627  1.00  0.00
ATOM   1120 HO2' A      35      46.428  58.332  70.345  1.00  0.00
ATOM   1121  O3' A      35      46.372  56.731  67.903  1.00  0.00
ATOM   1122  P   G      36      45.008  55.852  68.111  1.00  0.00
ATOM   1123  OP1 G      36      45.323  54.531  68.664  1.00  0.00
ATOM   1124  OP2 G      36      44.245  55.942  66.853  1.00  0.00
ATOM   1125  O5' G      36      44.258  56.697  69.224  1.00  0.00
ATOM   1126  C5' G      36      44.741  56.594  70.607  1.00  0.00
ATOM   1127  H5' G      36      45.764  56.939  70.756  1.00  0.00
ATOM   1128 H5'' G      36      44.683  55.586  71.016  1.00  0.00
ATOM   1129  C4' G      36      43.937  57.652  71.439  1.00  0.00
ATOM   1130  H4' G      36      44.379  57.749  72.430  1.00  0.00
ATOM   1131  O4' G      36      43.856  58.946  70.852  1.00  0.00
ATOM   1132  C1' G      36      42.819  59.754  71.461  1.00  0.00
ATOM   1133  H1' G      36      43.253  60.522  72.100  1.00  0.00
ATOM   1134  N9  G      36      42.047  60.447  70.392  1.00  0.00
ATOM   1135  C8  G      36      41.872  60.092  69.094  1.00  0.00
ATOM   1136  H8  G      36      42.352  59.200  68.720  1.00  0.00
ATOM   1137  N7  G      36      41.066  60.912  68.420  1.00  0.00
ATOM   1138  C5  G      36      40.659  61.856  69.366  1.00  0.00
ATOM   1139  C6  G      36      39.784  62.967  69.364  1.00  0.00
ATOM   1140  O6  G      36      39.242  63.606  68.458  1.00  0.00
ATOM   1141  N1  G      36      39.494  63.447  70.639  1.00  0.00
ATOM   1142  H1  G      36      38.730  64.103  70.712  1.00  0.00
ATOM   1143  C2  G      36      40.106  63.075  71.792  1.00  0.00
ATOM   1144  N2  G      36      39.857  63.679  72.918  1.00  0.00
ATOM   1145  H21 G      36      40.481  63.404  73.664  1.00  0.00
ATOM   1146  H22 G      36      39.203  64.447  72.977  1.00  0.00
ATOM   1147  N3  G      36      40.933  62.063  71.789  1.00  0.00
ATOM   1148  C4  G      36      41.180  61.471  70.593  1.00  0.00
ATOM   1149  C3' G      36      42.465  57.295  71.542  1.00  0.00
ATOM   1150  H3' G      36      42.002  57.040  70.589  1.00  0.00
ATOM   1151  C2' G      36      41.924  58.623  72.060  1.00  0.00
ATOM   1152  H2' G      36      40.876  58.726  71.776  1.00  0.00
ATOM   1153  O2' G      36      42.093  58.793  73.414  1.00  0.00
ATOM   1154 HO2' G      36      41.982  57.918  73.793  1.00  0.00
ATOM   1155  O3' G      36      42.259  56.305  72.514  1.00  0.00
ATOM   1156  P   A      37      40.980  55.325  72.572  1.00  0.00
ATOM   1157  OP1 A      37      41.295  54.230  73.508  1.00  0.00
ATOM   1158  OP2 A      37      40.730  54.958  71.173  1.00  0.00
ATOM   1159  O5' A      37      39.734  56.144  73.159  1.00  0.00
ATOM   1160  C5' A      37      39.708  56.471  74.516  1.00  0.00
ATOM   1161  H5' A      37      40.648  56.849  74.918  1.00  0.00
ATOM   1162 H5'' A      37      39.308  55.630  75.082  1.00  0.00
ATOM   1163  C4' A      37      38.689  57.614  74.692  1.00  0.00
ATOM   1164  H4' A      37      38.666  57.894  75.745  1.00  0.00
ATOM   1165  O4' A      37      39.104  58.705  73.928  1.00  0.00
ATOM   1166  C1' A      37      37.989  59.610  73.855  1.00  0.00
ATOM   1167  H1' A      37      37.988  60.342  74.664  1.00  0.00
ATOM   1168  N9  A      37      37.826  60.294  72.571  1.00  0.00
ATOM   1169  C8  A      37      38.288  59.937  71.321  1.00  0.00
ATOM   1170  H8  A      37      38.917  59.064  71.229  1.00  0.00
ATOM   1171  N7  A      37      37.751  60.566  70.315  1.00  0.00
ATOM   1172  C5  A      37      36.897  61.505  71.018  1.00  0.00
ATOM   1173  C6  A      37      36.055  62.561  70.656  1.00  0.00
ATOM   1174  N6  A      37      35.882  62.891  69.431  1.00  0.00
ATOM   1175  H61 A      37      35.269  63.671  69.239  1.00  0.00
ATOM   1176  H62 A      37      36.432  62.463  68.700  1.00  0.00
ATOM   1177  N1  A      37      35.404  63.322  71.532  1.00  0.00
ATOM   1178  C2  A      37      35.474  62.967  72.763  1.00  0.00
ATOM   1179  H2  A      37      34.943  63.615  73.444  1.00  0.00
ATOM   1180  N3  A      37      36.180  61.970  73.326  1.00  0.00
ATOM   1181  C4  A      37      36.953  61.314  72.392  1.00  0.00
ATOM   1182  C3' A      37      37.273  57.348  74.244  1.00  0.00
ATOM   1183  H3' A      37      37.368  56.860  73.273  1.00  0.00
ATOM   1184  C2' A      37      36.748  58.812  74.158  1.00  0.00
ATOM   1185  H2' A      37      36.142  58.854  73.253  1.00  0.00
ATOM   1186  O2' A      37      36.228  59.381  75.332  1.00  0.00
ATOM   1187 HO2' A      37      35.375  58.951  75.428  1.00  0.00
ATOM   1188  O3' A      37      36.628  56.534  75.223  1.00  0.00
ATOM   1189  P   A      38      35.196  55.984  74.914  1.00  0.00
ATOM   1190  OP1 A      38      34.946  54.913  75.925  1.00  0.00
ATOM   1191  OP2 A      38      35.135  55.679  73.468  1.00  0.00
ATOM   1192  O5' A      38      34.206  57.202  75.199  1.00  0.00
ATOM   1193  C5' A      38      33.839  57.466  76.492  1.00  0.00
ATOM   1194  H5' A      38      34.661  57.643  77.186  1.00  0.00
ATOM   1195 H5'' A      38      33.270  56.573  76.747  1.00  0.00
ATOM   1196  C4' A      38      32.925  58.647  76.630  1.00  0.00
ATOM   1197  H4' A      38      32.839  58.742  77.712  1.00  0.00
ATOM   1198  O4' A      38      33.533  59.786  76.081  1.00  0.00
ATOM   1199  C1' A      38      32.461  60.548  75.394  1.00  0.00
ATOM   1200  H1' A      38      32.434  61.607  75.648  1.00  0.00
ATOM   1201  N9  A      38      32.720  60.453  73.986  1.00  0.00
ATOM   1202  C8  A      38      33.621  59.678  73.279  1.00  0.00
ATOM   1203  H8  A      38      34.064  58.765  73.646  1.00  0.00
ATOM   1204  N7  A      38      33.771  59.974  72.005  1.00  0.00
ATOM   1205  C5  A      38      32.792  61.006  71.821  1.00  0.00
ATOM   1206  C6  A      38      32.373  61.730  70.667  1.00  0.00
ATOM   1207  N6  A      38      32.921  61.651  69.450  1.00  0.00
ATOM   1208  H61 A      38      33.486  60.844  69.227  1.00  0.00
ATOM   1209  H62 A      38      32.304  62.108  68.793  1.00  0.00
ATOM   1210  N1  A      38      31.418  62.635  70.742  1.00  0.00
ATOM   1211  C2  A      38      30.865  62.848  71.984  1.00  0.00
ATOM   1212  H2  A      38      30.179  63.679  72.050  1.00  0.00
ATOM   1213  N3  A      38      31.111  62.199  73.150  1.00  0.00
ATOM   1214  C4  A      38      32.133  61.305  73.000  1.00  0.00
ATOM   1215  C3' A      38      31.527  58.483  76.026  1.00  0.00
ATOM   1216  H3' A      38      31.645  57.871  75.131  1.00  0.00
ATOM   1217  C2' A      38      31.186  59.883  75.736  1.00  0.00
ATOM   1218  H2' A      38      30.437  59.816  74.947  1.00  0.00
ATOM   1219  O2' A      38      30.600  60.492  76.870  1.00  0.00
ATOM   1220 HO2' A      38      30.277  61.332  76.536  1.00  0.00
ATOM   1221  O3' A      38      30.641  57.840  76.958  1.00  0.00
ATOM   1222  P   C      39      29.428  57.047  76.400  1.00  0.00
ATOM   1223  OP1 C      39      28.583  56.663  77.538  1.00  0.00
ATOM   1224  OP2 C      39      29.936  55.907  75.572  1.00  0.00
ATOM   1225  O5' C      39      28.577  58.032  75.452  1.00  0.00
ATOM   1226  C5' C      39      27.685  59.051  75.998  1.00  0.00
ATOM   1227  H5' C      39      28.245  59.555  76.786  1.00  0.00
ATOM   1228 H5'' C      39      26.786  58.590  76.406  1.00  0.00
ATOM   1229  C4' C      39      27.129  59.976  74.868  1.00  0.00
ATOM   1230  H4' C      39      26.640  60.835  75.327  1.00  0.00
ATOM   1231  O4' C      39      28.180  60.418  74.057  1.00  0.00
ATOM   1232  C1' C      39      27.614  60.868  72.800  1.00  0.00
ATOM   1233  H1' C      39      27.607  61.958  72.802  1.00  0.00
ATOM   1234  N1  C      39      28.352  60.391  71.689  1.00  0.00
ATOM   1235  C6  C      39      29.406  59.511  71.843  1.00  0.00
ATOM   1236  H6  C      39      29.717  59.103  72.793  1.00  0.00
ATOM   1237  C5  C      39      30.051  59.083  70.731  1.00  0.00
ATOM   1238  H5  C      39      30.783  58.307  70.900  1.00  0.00
ATOM   1239  C4  C      39      29.727  59.597  69.476  1.00  0.00
ATOM   1240  N4  C      39      30.343  59.197  68.386  1.00  0.00
ATOM   1241  H41 C      39      30.159  59.654  67.504  1.00  0.00
ATOM   1242  H42 C      39      30.955  58.397  68.453  1.00  0.00
ATOM   1243  N3  C      39      28.828  60.560  69.310  1.00  0.00
ATOM   1244  C2  C      39      28.097  60.922  70.416  1.00  0.00
ATOM   1245  O2  C      39      27.268  61.822  70.277  1.00  0.00
ATOM   1246  C3' C      39      26.167  59.314  73.833  1.00  0.00
ATOM   1247  H3' C      39      26.823  58.512  73.494  1.00  0.00
ATOM   1248  C2' C      39      26.176  60.361  72.839  1.00  0.00
ATOM   1249  H2' C      39      25.790  59.927  71.916  1.00  0.00
ATOM   1250  O2' C      39      25.188  61.327  73.237  1.00  0.00
ATOM   1251 HO2' C      39      25.001  61.867  72.466  1.00  0.00
ATOM   1252  O3' C      39      24.930  58.795  74.297  1.00  0.00
ATOM   1253  P   C      40      24.123  57.657  73.539  1.00  0.00
ATOM   1254  OP1 C      40      22.866  57.303  74.148  1.00  0.00
ATOM   1255  OP2 C      40      25.126  56.662  73.209  1.00  0.00
ATOM   1256  O5' C      40      23.715  58.276  72.138  1.00  0.00
ATOM   1257  C5' C      40      22.787  59.340  72.138  1.00  0.00
ATOM   1258  H5' C      40      23.077  60.203  72.737  1.00  0.00
ATOM   1259 H5'' C      40      21.823  58.897  72.389  1.00  0.00
ATOM   1260  C4' C      40      22.633  59.874  70.744  1.00  0.00
ATOM   1261  H4' C      40      21.740  60.496  70.809  1.00  0.00
ATOM   1262  O4' C      40      23.776  60.567  70.177  1.00  0.00
ATOM   1263  C1' C      40      23.763  60.395  68.731  1.00  0.00
ATOM   1264  H1' C      40      23.749  61.377  68.257  1.00  0.00
ATOM   1265  N1  C      40      24.975  59.578  68.296  1.00  0.00
ATOM   1266  C6  C      40      25.630  58.630  69.148  1.00  0.00
ATOM   1267  H6  C      40      25.177  58.467  70.115  1.00  0.00
ATOM   1268  C5  C      40      26.757  58.018  68.713  1.00  0.00
ATOM   1269  H5  C      40      27.167  57.255  69.358  1.00  0.00
ATOM   1270  C4  C      40      27.166  58.258  67.351  1.00  0.00
ATOM   1271  N4  C      40      28.272  57.723  66.749  1.00  0.00
ATOM   1272  H41 C      40      28.856  57.099  67.287  1.00  0.00
ATOM   1273  H42 C      40      28.470  58.039  65.811  1.00  0.00
ATOM   1274  N3  C      40      26.463  58.966  66.481  1.00  0.00
ATOM   1275  C2  C      40      25.346  59.609  66.964  1.00  0.00
ATOM   1276  O2  C      40      24.759  60.372  66.167  1.00  0.00
ATOM   1277  C3' C      40      22.161  58.801  69.671  1.00  0.00
ATOM   1278  H3' C      40      22.848  57.959  69.760  1.00  0.00
ATOM   1279  C2' C      40      22.467  59.653  68.422  1.00  0.00
ATOM   1280  H2' C      40      22.507  59.014  67.540  1.00  0.00
ATOM   1281  O2' C      40      21.429  60.598  68.314  1.00  0.00
ATOM   1282 HO2' C      40      20.570  60.175  68.253  1.00  0.00
ATOM   1283  O3' C      40      20.790  58.414  69.699  1.00  0.00
ATOM   1284  P   C      41      20.344  57.054  68.916  1.00  0.00
ATOM   1285  OP1 C      41      18.943  56.900  69.192  1.00  0.00
ATOM   1286  OP2 C      41      21.238  55.939  69.264  1.00  0.00
ATOM   1287  O5' C      41      20.527  57.405  67.456  1.00  0.00
ATOM   1288  C5' C      41      19.556  58.149  66.741  1.00  0.00
ATOM   1289  H5' C      41      19.303  59.095  67.219  1.00  0.00
ATOM   1290 H5'' C      41      18.651  57.544  66.684  1.00  0.00
ATOM   1291  C4' C      41      19.991  58.431  65.310  1.00  0.00
ATOM   1292  H4' C      41      19.267  59.130  64.891  1.00  0.00
ATOM   1293  O4' C      41      21.273  58.999  65.227  1.00  0.00
ATOM   1294  C1' C      41      22.005  58.545  64.063  1.00  0.00
ATOM   1295  H1' C      41      22.434  59.350  63.467  1.00  0.00
ATOM   1296  N1  C      41      23.117  57.631  64.326  1.00  0.00
ATOM   1297  C6  C      41      23.288  57.096  65.610  1.00  0.00
ATOM   1298  H6  C      41      22.555  57.151  66.401  1.00  0.00
ATOM   1299  C5  C      41      24.493  56.527  65.914  1.00  0.00
ATOM   1300  H5  C      41      24.672  56.193  66.925  1.00  0.00
ATOM   1301  C4  C      41      25.432  56.416  64.901  1.00  0.00
ATOM   1302  N4  C      41      26.478  55.704  65.060  1.00  0.00
ATOM   1303  H41 C      41      27.175  55.663  64.330  1.00  0.00
ATOM   1304  H42 C      41      26.650  55.324  65.980  1.00  0.00
ATOM   1305  N3  C      41      25.286  56.809  63.640  1.00  0.00
ATOM   1306  C2  C      41      24.107  57.476  63.413  1.00  0.00
ATOM   1307  O2  C      41      23.984  58.016  62.296  1.00  0.00
ATOM   1308  C3' C      41      20.114  57.242  64.342  1.00  0.00
ATOM   1309  H3' C      41      20.591  56.448  64.918  1.00  0.00
ATOM   1310  C2' C      41      20.998  57.801  63.228  1.00  0.00
ATOM   1311  H2' C      41      21.440  56.988  62.651  1.00  0.00
ATOM   1312  O2' C      41      20.325  58.741  62.359  1.00  0.00
ATOM   1313 HO2' C      41      19.509  58.362  62.023  1.00  0.00
ATOM   1314  O3' C      41      18.845  56.854  63.887  1.00  0.00
ATOM   1315  P   U      42      18.641  55.332  63.605  1.00  0.00
ATOM   1316  OP1 U      42      17.468  55.312  62.812  1.00  0.00
ATOM   1317  OP2 U      42      18.766  54.500  64.769  1.00  0.00
ATOM   1318  O5' U      42      19.869  54.901  62.616  1.00  0.00
ATOM   1319  C5' U      42      20.042  55.260  61.214  1.00  0.00
ATOM   1320  H5' U      42      19.909  56.328  61.043  1.00  0.00
ATOM   1321 H5'' U      42      19.257  54.860  60.572  1.00  0.00
ATOM   1322  C4' U      42      21.295  54.715  60.636  1.00  0.00
ATOM   1323  H4' U      42      21.305  54.977  59.578  1.00  0.00
ATOM   1324  O4' U      42      22.423  55.190  61.375  1.00  0.00
ATOM   1325  C1' U      42      23.435  54.172  61.261  1.00  0.00
ATOM   1326  H1' U      42      24.248  54.577  60.658  1.00  0.00
ATOM   1327  N1  U      42      23.940  53.840  62.610  1.00  0.00
ATOM   1328  C6  U      42      23.262  54.066  63.771  1.00  0.00
ATOM   1329  H6  U      42      22.317  54.589  63.788  1.00  0.00
ATOM   1330  C5  U      42      23.716  53.610  64.963  1.00  0.00
ATOM   1331  H5  U      42      23.184  53.792  65.885  1.00  0.00
ATOM   1332  C4  U      42      24.930  52.793  65.008  1.00  0.00
ATOM   1333  O4  U      42      25.445  52.314  66.007  1.00  0.00
ATOM   1334  N3  U      42      25.610  52.607  63.823  1.00  0.00
ATOM   1335  H3  U      42      26.509  52.148  63.804  1.00  0.00
ATOM   1336  C2  U      42      25.144  53.029  62.570  1.00  0.00
ATOM   1337  O2  U      42      25.839  52.853  61.608  1.00  0.00
ATOM   1338  C3' U      42      21.372  53.205  60.742  1.00  0.00
ATOM   1339  H3' U      42      20.897  52.829  61.648  1.00  0.00
ATOM   1340  C2' U      42      22.896  52.887  60.666  1.00  0.00
ATOM   1341  H2' U      42      23.310  52.061  61.244  1.00  0.00
ATOM   1342  O2' U      42      23.476  52.817  59.332  1.00  0.00
ATOM   1343 HO2' U      42      23.021  52.120  58.854  1.00  0.00
ATOM   1344  O3' U      42      20.670  52.666  59.680  1.00  0.00
ATOM   1345  P   G      43      20.552  51.090  59.478  1.00  0.00
ATOM   1346  OP1 G      43      19.372  50.721  58.747  1.00  0.00
ATOM   1347  OP2 G      43      20.664  50.469  60.873  1.00  0.00
ATOM   1348  O5' G      43      21.850  50.733  58.620  1.00  0.00
ATOM   1349  C5' G      43      21.853  50.795  57.174  1.00  0.00
ATOM   1350  H5' G      43      21.647  51.812  56.839  1.00  0.00
ATOM   1351 H5'' G      43      21.008  50.361  56.638  1.00  0.00
ATOM   1352  C4' G      43      23.141  50.438  56.426  1.00  0.00
ATOM   1353  H4' G      43      23.066  50.875  55.430  1.00  0.00
ATOM   1354  O4' G      43      24.290  51.010  57.053  1.00  0.00
ATOM   1355  C1' G      43      25.243  49.940  57.154  1.00  0.00
ATOM   1356  H1' G      43      26.227  50.368  56.958  1.00  0.00
ATOM   1357  N9  G      43      25.327  49.446  58.533  1.00  0.00
ATOM   1358  C8  G      43      24.687  49.857  59.659  1.00  0.00
ATOM   1359  H8  G      43      23.793  50.462  59.685  1.00  0.00
ATOM   1360  N7  G      43      25.088  49.155  60.749  1.00  0.00
ATOM   1361  C5  G      43      26.114  48.351  60.290  1.00  0.00
ATOM   1362  C6  G      43      27.064  47.451  61.052  1.00  0.00
ATOM   1363  O6  G      43      27.106  47.261  62.233  1.00  0.00
ATOM   1364  N1  G      43      28.069  47.012  60.229  1.00  0.00
ATOM   1365  H1  G      43      28.856  46.574  60.687  1.00  0.00
ATOM   1366  C2  G      43      28.083  47.292  58.893  1.00  0.00
ATOM   1367  N2  G      43      29.117  46.962  58.221  1.00  0.00
ATOM   1368  H21 G      43      29.977  46.744  58.704  1.00  0.00
ATOM   1369  H22 G      43      29.000  47.017  57.220  1.00  0.00
ATOM   1370  N3  G      43      27.281  48.026  58.162  1.00  0.00
ATOM   1371  C4  G      43      26.311  48.582  58.961  1.00  0.00
ATOM   1372  C3' G      43      23.419  48.972  56.320  1.00  0.00
ATOM   1373  H3' G      43      23.188  48.523  57.286  1.00  0.00
ATOM   1374  C2' G      43      24.945  48.890  56.134  1.00  0.00
ATOM   1375  H2' G      43      25.380  47.951  56.477  1.00  0.00
ATOM   1376  O2' G      43      25.282  49.152  54.801  1.00  0.00
ATOM   1377 HO2' G      43      24.481  49.306  54.296  1.00  0.00
ATOM   1378  O3' G      43      22.703  48.320  55.216  1.00  0.00
ATOM   1379  P   U      44      22.388  46.825  55.433  1.00  0.00
ATOM   1380  OP1 U      44      21.761  46.461  54.154  1.00  0.00
ATOM   1381  OP2 U      44      21.603  46.712  56.698  1.00  0.00
ATOM   1382  O5' U      44      23.704  46.074  55.545  1.00  0.00
ATOM   1383  C5' U      44      24.577  45.953  54.478  1.00  0.00
ATOM   1384  H5' U      44      25.048  46.898  54.206  1.00  0.00
ATOM   1385 H5'' U      44      24.139  45.524  53.577  1.00  0.00
ATOM   1386  C4' U      44      25.724  45.047  54.898  1.00  0.00
ATOM   1387  H4' U      44      26.474  45.078  54.108  1.00  0.00
ATOM   1388  O4' U      44      26.566  45.559  55.904  1.00  0.00
ATOM   1389  C1' U      44      27.063  44.507  56.700  1.00  0.00
ATOM   1390  H1' U      44      28.138  44.622  56.836  1.00  0.00
ATOM   1391  N1  U      44      26.530  44.559  58.049  1.00  0.00
ATOM   1392  C6  U      44      25.412  45.319  58.320  1.00  0.00
ATOM   1393  H6  U      44      24.907  45.930  57.586  1.00  0.00
ATOM   1394  C5  U      44      24.992  45.366  59.578  1.00  0.00
ATOM   1395  H5  U      44      24.132  45.991  59.766  1.00  0.00
ATOM   1396  C4  U      44      25.654  44.715  60.706  1.00  0.00
ATOM   1397  O4  U      44      25.203  44.763  61.805  1.00  0.00
ATOM   1398  N3  U      44      26.883  44.150  60.416  1.00  0.00
ATOM   1399  H3  U      44      27.234  43.577  61.170  1.00  0.00
ATOM   1400  C2  U      44      27.263  43.944  59.091  1.00  0.00
ATOM   1401  O2  U      44      28.253  43.245  58.858  1.00  0.00
ATOM   1402  C3' U      44      25.341  43.604  55.236  1.00  0.00
ATOM   1403  H3' U      44      24.569  43.584  56.006  1.00  0.00
ATOM   1404  C2' U      44      26.551  43.249  56.056  1.00  0.00
ATOM   1405  H2' U      44      26.370  42.396  56.710  1.00  0.00
ATOM   1406  O2' U      44      27.678  42.864  55.221  1.00  0.00
ATOM   1407 HO2' U      44      27.421  42.519  54.363  1.00  0.00
ATOM   1408  O3' U      44      24.985  42.826  54.076  1.00  0.00
ATOM   1409  P   G      45      24.315  41.370  54.340  1.00  0.00
ATOM   1410  OP1 G      45      24.140  40.802  53.024  1.00  0.00
ATOM   1411  OP2 G      45      23.151  41.595  55.189  1.00  0.00
ATOM   1412  O5' G      45      25.282  40.464  55.107  1.00  0.00
ATOM   1413  C5' G      45      26.266  39.584  54.485  1.00  0.00
ATOM   1414  H5' G      45      27.015  40.144  53.926  1.00  0.00
ATOM   1415 H5'' G      45      25.712  38.990  53.759  1.00  0.00
ATOM   1416  C4' G      45      26.977  38.883  55.612  1.00  0.00
ATOM   1417  H4' G      45      27.758  38.342  55.078  1.00  0.00
ATOM   1418  O4' G      45      27.507  39.682  56.664  1.00  0.00
ATOM   1419  C1' G      45      27.513  38.925  57.834  1.00  0.00
ATOM   1420  H1' G      45      28.499  38.731  58.255  1.00  0.00
ATOM   1421  N9  G      45      26.597  39.502  58.853  1.00  0.00
ATOM   1422  C8  G      45      25.743  40.584  58.625  1.00  0.00
ATOM   1423  H8  G      45      25.575  41.002  57.644  1.00  0.00
ATOM   1424  N7  G      45      25.095  41.059  59.678  1.00  0.00
ATOM   1425  C5  G      45      25.692  40.295  60.690  1.00  0.00
ATOM   1426  C6  G      45      25.509  40.327  62.136  1.00  0.00
ATOM   1427  O6  G      45      24.852  41.099  62.764  1.00  0.00
ATOM   1428  N1  G      45      26.178  39.387  62.839  1.00  0.00
ATOM   1429  H1  G      45      25.937  39.330  63.818  1.00  0.00
ATOM   1430  C2  G      45      27.118  38.669  62.307  1.00  0.00
ATOM   1431  N2  G      45      27.670  37.890  63.217  1.00  0.00
ATOM   1432  H21 G      45      28.433  37.275  62.974  1.00  0.00
ATOM   1433  H22 G      45      27.390  38.181  64.142  1.00  0.00
ATOM   1434  N3  G      45      27.399  38.515  61.023  1.00  0.00
ATOM   1435  C4  G      45      26.628  39.368  60.263  1.00  0.00
ATOM   1436  C3' G      45      26.036  37.903  56.293  1.00  0.00
ATOM   1437  H3' G      45      25.176  38.523  56.542  1.00  0.00
ATOM   1438  C2' G      45      26.958  37.534  57.446  1.00  0.00
ATOM   1439  H2' G      45      26.450  37.129  58.321  1.00  0.00
ATOM   1440  O2' G      45      28.154  36.757  57.121  1.00  0.00
ATOM   1441 HO2' G      45      28.825  36.782  57.807  1.00  0.00
ATOM   1442  O3' G      45      25.626  36.771  55.609  1.00  0.00
ATOM   1443  P   C      46      24.199  36.055  55.881  1.00  0.00
ATOM   1444  OP1 C      46      24.020  34.824  55.076  1.00  0.00
ATOM   1445  OP2 C      46      23.112  37.101  55.938  1.00  0.00
ATOM   1446  O5' C      46      24.385  35.534  57.430  1.00  0.00
ATOM   1447  C5' C      46      25.262  34.457  57.704  1.00  0.00
ATOM   1448  H5' C      46      26.314  34.663  57.507  1.00  0.00
ATOM   1449 H5'' C      46      24.949  33.550  57.186  1.00  0.00
ATOM   1450  C4' C      46      25.270  34.079  59.223  1.00  0.00
ATOM   1451  H4' C      46      25.797  33.148  59.429  1.00  0.00
ATOM   1452  O4' C      46      25.684  35.211  60.069  1.00  0.00
ATOM   1453  C1' C      46      25.229  34.881  61.377  1.00  0.00
ATOM   1454  H1' C      46      26.109  34.567  61.938  1.00  0.00
ATOM   1455  N1  C      46      24.648  36.073  62.104  1.00  0.00
ATOM   1456  C6  C      46      23.806  36.874  61.478  1.00  0.00
ATOM   1457  H6  C      46      23.599  36.782  60.422  1.00  0.00
ATOM   1458  C5  C      46      23.238  37.885  62.175  1.00  0.00
ATOM   1459  H5  C      46      22.564  38.558  61.666  1.00  0.00
ATOM   1460  C4  C      46      23.440  37.987  63.604  1.00  0.00
ATOM   1461  N4  C      46      22.915  38.956  64.275  1.00  0.00
ATOM   1462  H41 C      46      22.999  38.995  65.281  1.00  0.00
ATOM   1463  H42 C      46      22.408  39.638  63.728  1.00  0.00
ATOM   1464  N3  C      46      24.215  37.128  64.234  1.00  0.00
ATOM   1465  C2  C      46      24.849  36.170  63.459  1.00  0.00
ATOM   1466  O2  C      46      25.661  35.509  64.076  1.00  0.00
ATOM   1467  C3' C      46      23.877  33.806  59.763  1.00  0.00
ATOM   1468  H3' C      46      23.323  34.686  59.434  1.00  0.00
ATOM   1469  C2' C      46      24.118  33.839  61.255  1.00  0.00
ATOM   1470  H2' C      46      23.249  34.044  61.881  1.00  0.00
ATOM   1471  O2' C      46      24.707  32.556  61.619  1.00  0.00
ATOM   1472 HO2' C      46      24.737  31.892  60.927  1.00  0.00
ATOM   1473  O3' C      46      23.196  32.660  59.360  1.00  0.00
ATOM   1474  P   U      47      21.581  32.633  59.401  1.00  0.00
ATOM   1475  OP1 U      47      21.050  31.392  58.763  1.00  0.00
ATOM   1476  OP2 U      47      21.128  33.973  58.916  1.00  0.00
ATOM   1477  O5' U      47      21.351  32.558  60.948  1.00  0.00
ATOM   1478  C5' U      47      21.537  31.453  61.738  1.00  0.00
ATOM   1479  H5' U      47      22.588  31.195  61.602  1.00  0.00
ATOM   1480 H5'' U      47      20.830  30.737  61.319  1.00  0.00
ATOM   1481  C4' U      47      21.153  31.830  63.192  1.00  0.00
ATOM   1482  H4' U      47      21.267  30.970  63.852  1.00  0.00
ATOM   1483  O4' U      47      21.850  33.026  63.655  1.00  0.00
ATOM   1484  C1' U      47      20.969  33.800  64.436  1.00  0.00
ATOM   1485  H1' U      47      21.512  34.042  65.350  1.00  0.00
ATOM   1486  N1  U      47      20.751  35.170  63.894  1.00  0.00
ATOM   1487  C6  U      47      20.914  35.345  62.556  1.00  0.00
ATOM   1488  H6  U      47      21.276  34.565  61.904  1.00  0.00
ATOM   1489  C5  U      47      20.537  36.495  61.944  1.00  0.00
ATOM   1490  H5  U      47      20.614  36.589  60.871  1.00  0.00
ATOM   1491  C4  U      47      20.206  37.609  62.745  1.00  0.00
ATOM   1492  O4  U      47      19.981  38.773  62.342  1.00  0.00
ATOM   1493  N3  U      47      20.106  37.427  64.099  1.00  0.00
ATOM   1494  H3  U      47      19.901  38.234  64.671  1.00  0.00
ATOM   1495  C2  U      47      20.299  36.222  64.685  1.00  0.00
ATOM   1496  O2  U      47      19.882  35.900  65.819  1.00  0.00
ATOM   1497  C3' U      47      19.624  32.092  63.271  1.00  0.00
ATOM   1498  H3' U      47      19.298  32.641  62.388  1.00  0.00
ATOM   1499  C2' U      47      19.675  32.958  64.594  1.00  0.00
ATOM   1500  H2' U      47      18.856  33.677  64.585  1.00  0.00
ATOM   1501  O2' U      47      19.749  32.257  65.845  1.00  0.00
ATOM   1502 HO2' U      47      19.144  31.522  65.722  1.00  0.00
ATOM   1503  O3' U      47      18.856  30.917  63.542  1.00  0.00
ATOM   1504  P   A      48      17.312  30.911  63.314  1.00  0.00
ATOM   1505  OP1 A      48      16.896  29.571  62.753  1.00  0.00
ATOM   1506  OP2 A      48      16.843  32.112  62.616  1.00  0.00
ATOM   1507  O5' A      48      16.821  31.004  64.770  1.00  0.00
ATOM   1508  C5' A      48      16.986  29.886  65.679  1.00  0.00
ATOM   1509  H5' A      48      17.977  29.447  65.559  1.00  0.00
ATOM   1510 H5'' A      48      16.215  29.180  65.369  1.00  0.00
ATOM   1511  C4' A      48      16.850  30.233  67.153  1.00  0.00
ATOM   1512  H4' A      48      17.133  29.310  67.658  1.00  0.00
ATOM   1513  O4' A      48      17.725  31.301  67.589  1.00  0.00
ATOM   1514  C1' A      48      17.018  32.169  68.401  1.00  0.00
ATOM   1515  H1' A      48      17.564  32.424  69.309  1.00  0.00
ATOM   1516  N9  A      48      16.659  33.434  67.817  1.00  0.00
ATOM   1517  C8  A      48      16.600  33.856  66.499  1.00  0.00
ATOM   1518  H8  A      48      16.736  33.182  65.665  1.00  0.00
ATOM   1519  N7  A      48      16.415  35.109  66.284  1.00  0.00
ATOM   1520  C5  A      48      15.988  35.554  67.534  1.00  0.00
ATOM   1521  C6  A      48      15.510  36.803  68.103  1.00  0.00
ATOM   1522  N6  A      48      15.482  37.913  67.454  1.00  0.00
ATOM   1523  H61 A      48      15.845  37.875  66.512  1.00  0.00
ATOM   1524  H62 A      48      15.280  38.783  67.925  1.00  0.00
ATOM   1525  N1  A      48      15.380  36.927  69.439  1.00  0.00
ATOM   1526  C2  A      48      15.658  35.866  70.214  1.00  0.00
ATOM   1527  H2  A      48      15.459  36.037  71.262  1.00  0.00
ATOM   1528  N3  A      48      16.034  34.642  69.913  1.00  0.00
ATOM   1529  C4  A      48      16.203  34.563  68.498  1.00  0.00
ATOM   1530  C3' A      48      15.468  30.814  67.395  1.00  0.00
ATOM   1531  H3' A      48      15.220  31.575  66.655  1.00  0.00
ATOM   1532  C2' A      48      15.698  31.486  68.738  1.00  0.00
ATOM   1533  H2' A      48      15.084  32.378  68.866  1.00  0.00
ATOM   1534  O2' A      48      15.926  30.719  69.978  1.00  0.00
ATOM   1535 HO2' A      48      15.521  31.165  70.726  1.00  0.00
ATOM   1536  O3' A      48      14.502  29.824  67.382  1.00  0.00
ATOM   1537  P   G      49      12.914  30.231  67.478  1.00  0.00
ATOM   1538  OP1 G      49      12.135  28.956  67.646  1.00  0.00
ATOM   1539  OP2 G      49      12.528  31.099  66.350  1.00  0.00
ATOM   1540  O5' G      49      12.720  31.034  68.808  1.00  0.00
ATOM   1541  C5' G      49      12.583  30.380  70.144  1.00  0.00
ATOM   1542  H5' G      49      13.441  29.760  70.405  1.00  0.00
ATOM   1543 H5'' G      49      11.639  29.837  70.172  1.00  0.00
ATOM   1544  C4' G      49      12.475  31.468  71.199  1.00  0.00
ATOM   1545  H4' G      49      12.537  30.985  72.174  1.00  0.00
ATOM   1546  O4' G      49      13.441  32.500  71.130  1.00  0.00
ATOM   1547  C1' G      49      12.767  33.723  71.625  1.00  0.00
ATOM   1548  H1' G      49      13.213  34.148  72.524  1.00  0.00
ATOM   1549  N9  G      49      12.694  34.709  70.491  1.00  0.00
ATOM   1550  C8  G      49      12.729  34.494  69.170  1.00  0.00
ATOM   1551  H8  G      49      12.944  33.501  68.802  1.00  0.00
ATOM   1552  N7  G      49      12.491  35.507  68.369  1.00  0.00
ATOM   1553  C5  G      49      12.263  36.558  69.297  1.00  0.00
ATOM   1554  C6  G      49      11.994  37.968  69.159  1.00  0.00
ATOM   1555  O6  G      49      12.043  38.687  68.144  1.00  0.00
ATOM   1556  N1  G      49      11.596  38.512  70.407  1.00  0.00
ATOM   1557  H1  G      49      11.312  39.479  70.343  1.00  0.00
ATOM   1558  C2  G      49      11.560  37.814  71.564  1.00  0.00
ATOM   1559  N2  G      49      11.140  38.461  72.651  1.00  0.00
ATOM   1560  H21 G      49      11.163  38.090  73.590  1.00  0.00
ATOM   1561  H22 G      49      10.912  39.426  72.459  1.00  0.00
ATOM   1562  N3  G      49      11.916  36.632  71.708  1.00  0.00
ATOM   1563  C4  G      49      12.280  35.989  70.560  1.00  0.00
ATOM   1564  C3' G      49      11.089  31.993  71.215  1.00  0.00
ATOM   1565  H3' G      49      10.855  32.291  70.194  1.00  0.00
ATOM   1566  C2' G      49      11.331  33.256  72.081  1.00  0.00
ATOM   1567  H2' G      49      10.562  34.024  71.998  1.00  0.00
ATOM   1568  O2' G      49      11.379  33.007  73.505  1.00  0.00
ATOM   1569 HO2' G      49      11.498  33.845  73.958  1.00  0.00
ATOM   1570  O3' G      49      10.164  31.054  71.703  1.00  0.00
ATOM   1571  P   U      50       8.653  31.144  71.137  1.00  0.00
ATOM   1572  OP1 U      50       7.858  29.977  71.535  1.00  0.00
ATOM   1573  OP2 U      50       8.762  31.429  69.742  1.00  0.00
ATOM   1574  O5' U      50       7.975  32.426  71.812  1.00  0.00
ATOM   1575  C5' U      50       7.688  32.436  73.204  1.00  0.00
ATOM   1576  H5' U      50       8.497  31.945  73.745  1.00  0.00
ATOM   1577 H5'' U      50       6.716  31.988  73.409  1.00  0.00
ATOM   1578  C4' U      50       7.602  33.899  73.706  1.00  0.00
ATOM   1579  H4' U      50       7.518  33.868  74.792  1.00  0.00
ATOM   1580  O4' U      50       8.627  34.870  73.294  1.00  0.00
ATOM   1581  C1' U      50       8.024  36.129  72.974  1.00  0.00
ATOM   1582  H1' U      50       8.498  36.902  73.579  1.00  0.00
ATOM   1583  N1  U      50       8.210  36.547  71.573  1.00  0.00
ATOM   1584  C6  U      50       8.677  35.640  70.643  1.00  0.00
ATOM   1585  H6  U      50       8.899  34.633  70.964  1.00  0.00
ATOM   1586  C5  U      50       8.925  36.029  69.347  1.00  0.00
ATOM   1587  H5  U      50       9.335  35.363  68.602  1.00  0.00
ATOM   1588  C4  U      50       8.794  37.413  69.006  1.00  0.00
ATOM   1589  O4  U      50       9.170  37.944  67.987  1.00  0.00
ATOM   1590  N3  U      50       8.357  38.253  69.987  1.00  0.00
ATOM   1591  H3  U      50       8.061  39.156  69.645  1.00  0.00
ATOM   1592  C2  U      50       7.941  37.901  71.210  1.00  0.00
ATOM   1593  O2  U      50       7.448  38.757  71.984  1.00  0.00
ATOM   1594  C3' U      50       6.340  34.466  73.169  1.00  0.00
ATOM   1595  H3' U      50       6.309  34.336  72.088  1.00  0.00
ATOM   1596  C2' U      50       6.618  35.922  73.366  1.00  0.00
ATOM   1597  H2' U      50       5.938  36.562  72.803  1.00  0.00
ATOM   1598  O2' U      50       6.612  36.287  74.742  1.00  0.00
ATOM   1599 HO2' U      50       5.794  35.883  75.040  1.00  0.00
ATOM   1600  O3' U      50       5.157  33.956  73.795  1.00  0.00
ATOM   1601  P   G      51       3.851  33.683  72.947  1.00  0.00
ATOM   1602  OP1 G      51       2.771  33.217  73.888  1.00  0.00
ATOM   1603  OP2 G      51       4.161  32.907  71.707  1.00  0.00
ATOM   1604  O5' G      51       3.498  35.151  72.491  1.00  0.00
ATOM   1605  C5' G      51       2.708  36.000  73.338  1.00  0.00
ATOM   1606  H5' G      51       3.217  35.914  74.298  1.00  0.00
ATOM   1607 H5'' G      51       1.696  35.596  73.323  1.00  0.00
ATOM   1608  C4' G      51       2.822  37.504  72.910  1.00  0.00
ATOM   1609  H4' G      51       2.257  38.071  73.649  1.00  0.00
ATOM   1610  O4' G      51       4.128  38.005  72.621  1.00  0.00
ATOM   1611  C1' G      51       3.975  39.047  71.622  1.00  0.00
ATOM   1612  H1' G      51       4.404  39.962  72.030  1.00  0.00
ATOM   1613  N9  G      51       4.606  38.790  70.301  1.00  0.00
ATOM   1614  C8  G      51       5.073  37.593  69.846  1.00  0.00
ATOM   1615  H8  G      51       4.928  36.637  70.327  1.00  0.00
ATOM   1616  N7  G      51       5.539  37.728  68.641  1.00  0.00
ATOM   1617  C5  G      51       5.317  39.024  68.241  1.00  0.00
ATOM   1618  C6  G      51       5.832  39.837  67.146  1.00  0.00
ATOM   1619  O6  G      51       6.533  39.356  66.171  1.00  0.00
ATOM   1620  N1  G      51       5.557  41.141  67.239  1.00  0.00
ATOM   1621  H1  G      51       5.776  41.812  66.517  1.00  0.00
ATOM   1622  C2  G      51       4.844  41.620  68.304  1.00  0.00
ATOM   1623  N2  G      51       4.407  42.876  68.275  1.00  0.00
ATOM   1624  H21 G      51       4.645  43.411  67.452  1.00  0.00
ATOM   1625  H22 G      51       3.914  43.229  69.082  1.00  0.00
ATOM   1626  N3  G      51       4.476  41.007  69.412  1.00  0.00
ATOM   1627  C4  G      51       4.831  39.707  69.320  1.00  0.00
ATOM   1628  C3' G      51       2.010  37.805  71.655  1.00  0.00
ATOM   1629  H3' G      51       2.408  37.111  70.915  1.00  0.00
ATOM   1630  C2' G      51       2.481  39.267  71.399  1.00  0.00
ATOM   1631  H2' G      51       2.313  39.541  70.357  1.00  0.00
ATOM   1632  O2' G      51       2.069  40.282  72.286  1.00  0.00
ATOM   1633 HO2' G      51       2.226  41.099  71.807  1.00  0.00
ATOM   1634  O3' G      51       0.616  37.671  71.735  1.00  0.00
ATOM   1635  P   G      52      -0.267  37.626  70.425  1.00  0.00
ATOM   1636  OP1 G      52      -1.686  37.375  70.735  1.00  0.00
ATOM   1637  OP2 G      52       0.433  36.677  69.535  1.00  0.00
ATOM   1638  O5' G      52      -0.114  39.022  69.762  1.00  0.00
ATOM   1639  C5' G      52      -0.746  40.092  70.332  1.00  0.00
ATOM   1640  H5' G      52      -0.391  40.255  71.349  1.00  0.00
ATOM   1641 H5'' G      52      -1.801  39.843  70.444  1.00  0.00
ATOM   1642  C4' G      52      -0.642  41.477  69.666  1.00  0.00
ATOM   1643  H4' G      52      -1.107  42.247  70.282  1.00  0.00
ATOM   1644  O4' G      52       0.690  41.802  69.325  1.00  0.00
ATOM   1645  C1' G      52       0.866  42.299  67.938  1.00  0.00
ATOM   1646  H1' G      52       1.411  43.236  68.049  1.00  0.00
ATOM   1647  N9  G      52       1.611  41.385  67.069  1.00  0.00
ATOM   1648  C8  G      52       1.880  40.081  67.220  1.00  0.00
ATOM   1649  H8  G      52       1.556  39.536  68.095  1.00  0.00
ATOM   1650  N7  G      52       2.501  39.484  66.232  1.00  0.00
ATOM   1651  C5  G      52       2.644  40.523  65.339  1.00  0.00
ATOM   1652  C6  G      52       3.290  40.663  64.028  1.00  0.00
ATOM   1653  O6  G      52       4.023  39.906  63.438  1.00  0.00
ATOM   1654  N1  G      52       3.275  41.942  63.520  1.00  0.00
ATOM   1655  H1  G      52       3.738  42.207  62.663  1.00  0.00
ATOM   1656  C2  G      52       2.596  42.991  64.082  1.00  0.00
ATOM   1657  N2  G      52       2.449  44.046  63.397  1.00  0.00
ATOM   1658  H21 G      52       1.997  44.799  63.895  1.00  0.00
ATOM   1659  H22 G      52       2.748  44.190  62.443  1.00  0.00
ATOM   1660  N3  G      52       1.988  42.947  65.232  1.00  0.00
ATOM   1661  C4  G      52       2.125  41.696  65.829  1.00  0.00
ATOM   1662  C3' G      52      -1.272  41.466  68.292  1.00  0.00
ATOM   1663  H3' G      52      -1.095  40.469  67.888  1.00  0.00
ATOM   1664  C2' G      52      -0.572  42.521  67.474  1.00  0.00
ATOM   1665  H2' G      52      -0.563  42.344  66.399  1.00  0.00
ATOM   1666  O2' G      52      -0.942  43.809  67.825  1.00  0.00
ATOM   1667 HO2' G      52      -1.876  43.948  67.655  1.00  0.00
ATOM   1668  O3' G      52      -2.635  41.878  68.484  1.00  0.00
ATOM   1669  P   A      53      -3.679  41.214  67.529  1.00  0.00
ATOM   1670  OP1 A      53      -5.069  41.852  67.762  1.00  0.00
ATOM   1671  OP2 A      53      -3.558  39.747  67.537  1.00  0.00
ATOM   1672  O5' A      53      -3.347  41.703  65.980  1.00  0.00
ATOM   1673  C5' A      53      -3.513  43.123  65.701  1.00  0.00
ATOM   1674  H5' A      53      -3.010  43.676  66.494  1.00  0.00
ATOM   1675 H5'' A      53      -4.542  43.481  65.667  1.00  0.00
ATOM   1676  C4' A      53      -2.847  43.451  64.373  1.00  0.00
ATOM   1677  H4' A      53      -3.062  44.490  64.124  1.00  0.00
ATOM   1678  O4' A      53      -1.427  43.417  64.452  1.00  0.00
ATOM   1679  C1' A      53      -0.954  43.265  63.077  1.00  0.00
ATOM   1680  H1' A      53      -0.217  44.022  62.811  1.00  0.00
ATOM   1681  N9  A      53      -0.290  41.954  62.844  1.00  0.00
ATOM   1682  C8  A      53      -0.238  40.857  63.672  1.00  0.00
ATOM   1683  H8  A      53      -0.611  40.931  64.683  1.00  0.00
ATOM   1684  N7  A      53       0.292  39.806  63.189  1.00  0.00
ATOM   1685  C5  A      53       0.738  40.244  61.917  1.00  0.00
ATOM   1686  C6  A      53       1.446  39.676  60.853  1.00  0.00
ATOM   1687  N6  A      53       1.827  38.447  60.941  1.00  0.00
ATOM   1688  H61 A      53       2.347  38.128  60.136  1.00  0.00
ATOM   1689  H62 A      53       1.934  37.903  61.785  1.00  0.00
ATOM   1690  N1  A      53       1.708  40.316  59.728  1.00  0.00
ATOM   1691  C2  A      53       1.408  41.603  59.667  1.00  0.00
ATOM   1692  H2  A      53       1.467  42.042  58.683  1.00  0.00
ATOM   1693  N3  A      53       0.707  42.239  60.555  1.00  0.00
ATOM   1694  C4  A      53       0.402  41.575  61.692  1.00  0.00
ATOM   1695  C3' A      53      -3.211  42.765  63.093  1.00  0.00
ATOM   1696  H3' A      53      -3.130  41.680  63.155  1.00  0.00
ATOM   1697  C2' A      53      -2.143  43.337  62.106  1.00  0.00
ATOM   1698  H2' A      53      -2.030  42.761  61.187  1.00  0.00
ATOM   1699  O2' A      53      -2.326  44.699  61.830  1.00  0.00
ATOM   1700 HO2' A      53      -2.953  44.710  61.104  1.00  0.00
ATOM   1701  O3' A      53      -4.574  42.959  62.822  1.00  0.00
ATOM   1702  P   C      54      -5.170  42.810  61.361  1.00  0.00
ATOM   1703  OP1 C      54      -4.718  43.876  60.444  1.00  0.00
ATOM   1704  OP2 C      54      -6.601  42.599  61.443  1.00  0.00
ATOM   1705  O5' C      54      -4.499  41.447  60.757  1.00  0.00
ATOM   1706  C5' C      54      -4.264  41.249  59.387  1.00  0.00
ATOM   1707  H5' C      54      -3.601  42.072  59.122  1.00  0.00
ATOM   1708 H5'' C      54      -5.219  41.266  58.861  1.00  0.00
ATOM   1709  C4' C      54      -3.532  39.891  59.165  1.00  0.00
ATOM   1710  H4' C      54      -3.086  39.778  58.176  1.00  0.00
ATOM   1711  O4' C      54      -2.533  39.513  60.211  1.00  0.00
ATOM   1712  C1' C      54      -2.654  38.146  60.417  1.00  0.00
ATOM   1713  H1' C      54      -1.758  37.685  60.004  1.00  0.00
ATOM   1714  N1  C      54      -2.709  37.914  61.899  1.00  0.00
ATOM   1715  C6  C      54      -3.517  38.701  62.714  1.00  0.00
ATOM   1716  H6  C      54      -4.112  39.535  62.373  1.00  0.00
ATOM   1717  C5  C      54      -3.458  38.612  64.052  1.00  0.00
ATOM   1718  H5  C      54      -4.041  39.335  64.604  1.00  0.00
ATOM   1719  C4  C      54      -2.491  37.659  64.562  1.00  0.00
ATOM   1720  N4  C      54      -2.296  37.643  65.851  1.00  0.00
ATOM   1721  H41 C      54      -1.617  36.956  66.148  1.00  0.00
ATOM   1722  H42 C      54      -2.801  38.094  66.600  1.00  0.00
ATOM   1723  N3  C      54      -1.680  36.955  63.798  1.00  0.00
ATOM   1724  C2  C      54      -1.850  36.987  62.498  1.00  0.00
ATOM   1725  O2  C      54      -1.119  36.216  61.876  1.00  0.00
ATOM   1726  C3' C      54      -4.603  38.734  59.392  1.00  0.00
ATOM   1727  H3' C      54      -5.231  38.932  60.260  1.00  0.00
ATOM   1728  C2' C      54      -3.801  37.469  59.641  1.00  0.00
ATOM   1729  H2' C      54      -4.390  36.735  60.190  1.00  0.00
ATOM   1730  O2' C      54      -3.268  37.029  58.323  1.00  0.00
ATOM   1731 HO2' C      54      -3.972  37.207  57.696  1.00  0.00
ATOM   1732  O3' C      54      -5.432  38.434  58.263  1.00  0.00
ATOM   1733  P   U      55      -7.058  38.466  58.341  1.00  0.00
ATOM   1734  OP1 U      55      -7.436  38.340  59.795  1.00  0.00
ATOM   1735  OP2 U      55      -7.600  37.438  57.348  1.00  0.00
ATOM   1736  O5' U      55      -7.484  39.913  57.875  1.00  0.00
ATOM   1737  C5' U      55      -7.580  40.206  56.457  1.00  0.00
ATOM   1738  H5' U      55      -8.480  39.837  55.965  1.00  0.00
ATOM   1739 H5'' U      55      -6.725  39.819  55.904  1.00  0.00
ATOM   1740  C4' U      55      -7.657  41.702  56.111  1.00  0.00
ATOM   1741  H4' U      55      -7.539  41.833  55.035  1.00  0.00
ATOM   1742  O4' U      55      -8.911  42.233  56.516  1.00  0.00
ATOM   1743  C1' U      55      -8.655  43.317  57.475  1.00  0.00
ATOM   1744  H1' U      55      -8.732  44.247  56.911  1.00  0.00
ATOM   1745  N1  U      55      -9.647  43.258  58.647  1.00  0.00
ATOM   1746  C6  U      55      -9.940  42.077  59.329  1.00  0.00
ATOM   1747  H6  U      55      -9.504  41.199  58.876  1.00  0.00
ATOM   1748  C5  U      55     -10.749  42.060  60.430  1.00  0.00
ATOM   1749  H5  U      55     -10.971  41.090  60.850  1.00  0.00
ATOM   1750  C4  U      55     -11.356  43.298  60.940  1.00  0.00
ATOM   1751  O4  U      55     -12.058  43.509  61.994  1.00  0.00
ATOM   1752  N3  U      55     -10.951  44.434  60.192  1.00  0.00
ATOM   1753  H3  U      55     -11.165  45.322  60.622  1.00  0.00
ATOM   1754  C2  U      55     -10.133  44.485  59.053  1.00  0.00
ATOM   1755  O2  U      55      -9.886  45.532  58.403  1.00  0.00
ATOM   1756  C3' U      55      -6.546  42.654  56.687  1.00  0.00
ATOM   1757  H3' U      55      -5.583  42.179  56.874  1.00  0.00
ATOM   1758  C2' U      55      -7.229  43.129  57.984  1.00  0.00
ATOM   1759  H2' U      55      -7.114  42.369  58.756  1.00  0.00
ATOM   1760  O2' U      55      -6.529  44.297  58.452  1.00  0.00
ATOM   1761 HO2' U      55      -5.968  44.060  59.194  1.00  0.00
ATOM   1762  O3' U      55      -6.339  43.782  55.759  1.00  0.00
ATOM   1763  P   U      56      -5.345  43.573  54.460  1.00  0.00
ATOM   1764  OP1 U      56      -5.099  44.870  53.774  1.00  0.00
ATOM   1765  OP2 U      56      -5.871  42.469  53.657  1.00  0.00
ATOM   1766  O5' U      56      -3.978  43.116  54.990  1.00  0.00
ATOM   1767  C5' U      56      -3.174  43.764  55.917  1.00  0.00
ATOM   1768  H5' U      56      -3.785  43.957  56.799  1.00  0.00
ATOM   1769 H5'' U      56      -2.825  44.743  55.587  1.00  0.00
ATOM   1770  C4' U      56      -1.893  42.973  56.149  1.00  0.00
ATOM   1771  H4' U      56      -1.205  43.444  56.850  1.00  0.00
ATOM   1772  O4' U      56      -2.152  41.692  56.849  1.00  0.00
ATOM   1773  C1' U      56      -1.070  40.804  56.435  1.00  0.00
ATOM   1774  H1' U      56      -0.463  40.480  57.281  1.00  0.00
ATOM   1775  N1  U      56      -1.688  39.545  55.825  1.00  0.00
ATOM   1776  C6  U      56      -2.823  39.629  54.986  1.00  0.00
ATOM   1777  H6  U      56      -3.456  40.503  54.959  1.00  0.00
ATOM   1778  C5  U      56      -3.182  38.439  54.276  1.00  0.00
ATOM   1779  H5  U      56      -4.073  38.349  53.673  1.00  0.00
ATOM   1780  C4  U      56      -2.449  37.219  54.482  1.00  0.00
ATOM   1781  O4  U      56      -2.704  36.237  53.875  1.00  0.00
ATOM   1782  N3  U      56      -1.291  37.299  55.183  1.00  0.00
ATOM   1783  H3  U      56      -0.683  36.538  54.918  1.00  0.00
ATOM   1784  C2  U      56      -0.833  38.430  55.835  1.00  0.00
ATOM   1785  O2  U      56       0.241  38.412  56.492  1.00  0.00
ATOM   1786  C3' U      56      -1.164  42.605  54.951  1.00  0.00
ATOM   1787  H3' U      56      -1.938  42.134  54.345  1.00  0.00
ATOM   1788  C2' U      56      -0.156  41.501  55.434  1.00  0.00
ATOM   1789  H2' U      56       0.300  40.812  54.723  1.00  0.00
ATOM   1790  O2' U      56       0.941  42.043  56.129  1.00  0.00
ATOM   1791 HO2' U      56       1.708  41.480  56.262  1.00  0.00
ATOM   1792  O3' U      56      -0.477  43.700  54.291  1.00  0.00
ATOM   1793  P   U      57       0.329  43.396  52.867  1.00  0.00
ATOM   1794  OP1 U      57       0.404  44.695  52.233  1.00  0.00
ATOM   1795  OP2 U      57      -0.331  42.305  52.113  1.00  0.00
ATOM   1796  O5' U      57       1.906  43.090  53.059  1.00  0.00
ATOM   1797  C5' U      57       2.836  43.826  53.890  1.00  0.00
ATOM   1798  H5' U      57       2.391  43.929  54.880  1.00  0.00
ATOM   1799 H5'' U      57       2.914  44.874  53.599  1.00  0.00
ATOM   1800  C4' U      57       4.171  43.213  54.101  1.00  0.00
ATOM   1801  H4' U      57       4.634  43.779  54.910  1.00  0.00
ATOM   1802  O4' U      57       4.074  41.888  54.582  1.00  0.00
ATOM   1803  C1' U      57       4.822  41.019  53.777  1.00  0.00
ATOM   1804  H1' U      57       5.845  40.996  54.152  1.00  0.00
ATOM   1805  N1  U      57       4.135  39.722  53.816  1.00  0.00
ATOM   1806  C6  U      57       2.808  39.502  53.516  1.00  0.00
ATOM   1807  H6  U      57       2.337  40.264  52.913  1.00  0.00
ATOM   1808  C5  U      57       2.206  38.321  53.850  1.00  0.00
ATOM   1809  H5  U      57       1.213  38.071  53.507  1.00  0.00
ATOM   1810  C4  U      57       2.955  37.306  54.555  1.00  0.00
ATOM   1811  O4  U      57       2.595  36.137  54.701  1.00  0.00
ATOM   1812  N3  U      57       4.262  37.518  54.677  1.00  0.00
ATOM   1813  H3  U      57       4.886  36.857  55.116  1.00  0.00
ATOM   1814  C2  U      57       4.909  38.644  54.259  1.00  0.00
ATOM   1815  O2  U      57       6.119  38.668  54.306  1.00  0.00
ATOM   1816  C3' U      57       5.091  43.076  52.843  1.00  0.00
ATOM   1817  H3' U      57       4.667  43.771  52.118  1.00  0.00
ATOM   1818  C2' U      57       4.882  41.672  52.399  1.00  0.00
ATOM   1819  H2' U      57       3.911  41.529  51.925  1.00  0.00
ATOM   1820  O2' U      57       6.012  41.263  51.619  1.00  0.00
ATOM   1821 HO2' U      57       6.829  41.486  52.071  1.00  0.00
ATOM   1822  O3' U      57       6.424  43.434  53.042  1.00  0.00
ATOM   1823  P   C      58       6.896  44.917  53.093  1.00  0.00
ATOM   1824  OP1 C      58       6.262  45.603  51.997  1.00  0.00
ATOM   1825  OP2 C      58       8.393  44.931  53.185  1.00  0.00
ATOM   1826  O5' C      58       6.207  45.606  54.384  1.00  0.00
ATOM   1827  C5' C      58       6.668  45.314  55.717  1.00  0.00
ATOM   1828  H5' C      58       7.726  45.528  55.872  1.00  0.00
ATOM   1829 H5'' C      58       6.521  44.259  55.949  1.00  0.00
ATOM   1830  C4' C      58       5.868  46.046  56.789  1.00  0.00
ATOM   1831  H4' C      58       5.742  47.073  56.447  1.00  0.00
ATOM   1832  O4' C      58       4.507  45.549  56.857  1.00  0.00
ATOM   1833  C1' C      58       4.185  45.556  58.261  1.00  0.00
ATOM   1834  H1' C      58       3.146  45.851  58.407  1.00  0.00
ATOM   1835  N1  C      58       4.367  44.190  58.870  1.00  0.00
ATOM   1836  C6  C      58       4.768  43.061  58.182  1.00  0.00
ATOM   1837  H6  C      58       4.881  43.012  57.110  1.00  0.00
ATOM   1838  C5  C      58       5.066  41.957  58.852  1.00  0.00
ATOM   1839  H5  C      58       5.321  41.019  58.380  1.00  0.00
ATOM   1840  C4  C      58       4.857  41.918  60.286  1.00  0.00
ATOM   1841  N4  C      58       5.270  40.874  61.036  1.00  0.00
ATOM   1842  H41 C      58       4.886  40.666  61.947  1.00  0.00
ATOM   1843  H42 C      58       5.760  40.125  60.570  1.00  0.00
ATOM   1844  N3  C      58       4.221  42.887  60.850  1.00  0.00
ATOM   1845  C2  C      58       3.905  44.008  60.175  1.00  0.00
ATOM   1846  O2  C      58       3.348  44.871  60.824  1.00  0.00
ATOM   1847  C3' C      58       6.480  46.105  58.218  1.00  0.00
ATOM   1848  H3' C      58       6.811  45.105  58.496  1.00  0.00
ATOM   1849  C2' C      58       5.224  46.441  58.976  1.00  0.00
ATOM   1850  H2' C      58       5.347  46.050  59.986  1.00  0.00
ATOM   1851  O2' C      58       4.768  47.786  59.073  1.00  0.00
ATOM   1852 HO2' C      58       4.937  48.244  58.246  1.00  0.00
ATOM   1853  O3' C      58       7.447  47.062  58.349  1.00  0.00
ATOM   1854  P   C      59       8.615  46.938  59.408  1.00  0.00
ATOM   1855  OP1 C      59       9.353  48.184  59.545  1.00  0.00
ATOM   1856  OP2 C      59       9.268  45.608  59.251  1.00  0.00
ATOM   1857  O5' C      59       7.715  46.937  60.741  1.00  0.00
ATOM   1858  C5' C      59       7.108  48.064  61.328  1.00  0.00
ATOM   1859  H5' C      59       6.562  48.604  60.555  1.00  0.00
ATOM   1860 H5'' C      59       7.838  48.792  61.684  1.00  0.00
ATOM   1861  C4' C      59       6.230  47.877  62.525  1.00  0.00
ATOM   1862  H4' C      59       5.627  48.765  62.715  1.00  0.00
ATOM   1863  O4' C      59       5.289  46.751  62.429  1.00  0.00
ATOM   1864  C1' C      59       5.176  46.109  63.707  1.00  0.00
ATOM   1865  H1' C      59       4.140  45.909  63.983  1.00  0.00
ATOM   1866  N1  C      59       5.840  44.733  63.711  1.00  0.00
ATOM   1867  C6  C      59       6.480  44.237  62.569  1.00  0.00
ATOM   1868  H6  C      59       6.711  44.788  61.669  1.00  0.00
ATOM   1869  C5  C      59       6.956  43.030  62.630  1.00  0.00
ATOM   1870  H5  C      59       7.345  42.644  61.699  1.00  0.00
ATOM   1871  C4  C      59       6.897  42.301  63.876  1.00  0.00
ATOM   1872  N4  C      59       7.455  41.127  64.009  1.00  0.00
ATOM   1873  H41 C      59       7.266  40.633  64.870  1.00  0.00
ATOM   1874  H42 C      59       7.876  40.669  63.213  1.00  0.00
ATOM   1875  N3  C      59       6.137  42.720  64.830  1.00  0.00
ATOM   1876  C2  C      59       5.625  43.940  64.839  1.00  0.00
ATOM   1877  O2  C      59       4.986  44.289  65.777  1.00  0.00
ATOM   1878  C3' C      59       7.064  47.524  63.735  1.00  0.00
ATOM   1879  H3' C      59       7.784  46.710  63.650  1.00  0.00
ATOM   1880  C2' C      59       5.937  47.010  64.707  1.00  0.00
ATOM   1881  H2' C      59       6.209  46.472  65.615  1.00  0.00
ATOM   1882  O2' C      59       4.963  47.997  65.157  1.00  0.00
ATOM   1883 HO2' C      59       5.353  48.820  65.459  1.00  0.00
ATOM   1884  O3' C      59       7.696  48.731  64.128  1.00  0.00
ATOM   1885  P   A      60       8.965  48.698  65.058  1.00  0.00
ATOM   1886  OP1 A      60       9.461  50.065  65.171  1.00  0.00
ATOM   1887  OP2 A      60       9.885  47.689  64.460  1.00  0.00
ATOM   1888  O5' A      60       8.644  48.220  66.522  1.00  0.00
ATOM   1889  C5' A      60       7.804  49.008  67.386  1.00  0.00
ATOM   1890  H5' A      60       6.972  49.409  66.806  1.00  0.00
ATOM   1891 H5'' A      60       8.321  49.853  67.839  1.00  0.00
ATOM   1892  C4' A      60       7.255  48.217  68.579  1.00  0.00
ATOM   1893  H4' A      60       6.610  48.922  69.103  1.00  0.00
ATOM   1894  O4' A      60       6.399  47.177  68.277  1.00  0.00
ATOM   1895  C1' A      60       6.732  46.096  69.092  1.00  0.00
ATOM   1896  H1' A      60       5.861  45.657  69.579  1.00  0.00
ATOM   1897  N9  A      60       7.572  45.024  68.408  1.00  0.00
ATOM   1898  C8  A      60       8.222  45.041  67.174  1.00  0.00
ATOM   1899  H8  A      60       8.160  45.918  66.546  1.00  0.00
ATOM   1900  N7  A      60       8.565  43.853  66.739  1.00  0.00
ATOM   1901  C5  A      60       8.265  43.003  67.844  1.00  0.00
ATOM   1902  C6  A      60       8.511  41.630  68.125  1.00  0.00
ATOM   1903  N6  A      60       9.181  40.768  67.404  1.00  0.00
ATOM   1904  H61 A      60       9.542  39.951  67.877  1.00  0.00
ATOM   1905  H62 A      60       9.334  40.790  66.406  1.00  0.00
ATOM   1906  N1  A      60       8.082  41.071  69.265  1.00  0.00
ATOM   1907  C2  A      60       7.530  41.866  70.194  1.00  0.00
ATOM   1908  H2  A      60       7.294  41.331  71.102  1.00  0.00
ATOM   1909  N3  A      60       7.336  43.159  70.077  1.00  0.00
ATOM   1910  C4  A      60       7.773  43.730  68.905  1.00  0.00
ATOM   1911  C3' A      60       8.337  47.780  69.467  1.00  0.00
ATOM   1912  H3' A      60       9.090  47.266  68.871  1.00  0.00
ATOM   1913  C2' A      60       7.622  46.645  70.256  1.00  0.00
ATOM   1914  H2' A      60       8.434  46.022  70.630  1.00  0.00
ATOM   1915  O2' A      60       6.833  47.097  71.311  1.00  0.00
ATOM   1916 HO2' A      60       6.820  46.372  71.940  1.00  0.00
ATOM   1917  O3' A      60       8.851  48.885  70.136  1.00  0.00
ATOM   1918  P   C      61      10.424  48.845  70.567  1.00  0.00
ATOM   1919  OP1 C      61      10.638  50.032  71.464  1.00  0.00
ATOM   1920  OP2 C      61      11.248  48.755  69.352  1.00  0.00
ATOM   1921  O5' C      61      10.600  47.541  71.490  1.00  0.00
ATOM   1922  C5' C      61      10.055  47.515  72.755  1.00  0.00
ATOM   1923  H5' C      61       8.970  47.616  72.729  1.00  0.00
ATOM   1924 H5'' C      61      10.692  48.166  73.353  1.00  0.00
ATOM   1925  C4' C      61      10.346  46.141  73.439  1.00  0.00
ATOM   1926  H4' C      61       9.971  46.129  74.463  1.00  0.00
ATOM   1927  O4' C      61       9.633  45.091  72.734  1.00  0.00
ATOM   1928  C1' C      61      10.457  43.990  72.669  1.00  0.00
ATOM   1929  H1' C      61       9.945  43.201  73.221  1.00  0.00
ATOM   1930  N1  C      61      10.777  43.339  71.386  1.00  0.00
ATOM   1931  C6  C      61      10.887  44.092  70.266  1.00  0.00
ATOM   1932  H6  C      61      10.672  45.151  70.262  1.00  0.00
ATOM   1933  C5  C      61      11.325  43.489  69.108  1.00  0.00
ATOM   1934  H5  C      61      11.555  44.123  68.265  1.00  0.00
ATOM   1935  C4  C      61      11.610  42.122  69.179  1.00  0.00
ATOM   1936  N4  C      61      12.141  41.677  68.120  1.00  0.00
ATOM   1937  H41 C      61      12.282  40.681  68.027  1.00  0.00
ATOM   1938  H42 C      61      12.384  42.369  67.425  1.00  0.00
ATOM   1939  N3  C      61      11.652  41.395  70.265  1.00  0.00
ATOM   1940  C2  C      61      11.070  41.971  71.327  1.00  0.00
ATOM   1941  O2  C      61      10.817  41.215  72.271  1.00  0.00
ATOM   1942  C3' C      61      11.849  45.848  73.460  1.00  0.00
ATOM   1943  H3' C      61      12.303  46.152  72.517  1.00  0.00
ATOM   1944  C2' C      61      11.718  44.371  73.447  1.00  0.00
ATOM   1945  H2' C      61      12.581  43.944  72.936  1.00  0.00
ATOM   1946  O2' C      61      11.714  43.730  74.722  1.00  0.00
ATOM   1947 HO2' C      61      12.568  43.938  75.108  1.00  0.00
ATOM   1948  O3' C      61      12.552  46.420  74.606  1.00  0.00
ATOM   1949  P   U      62      14.134  46.146  74.759  1.00  0.00
ATOM   1950  OP1 U      62      14.681  47.011  75.843  1.00  0.00
ATOM   1951  OP2 U      62      14.715  46.230  73.411  1.00  0.00
ATOM   1952  O5' U      62      14.284  44.696  75.217  1.00  0.00
ATOM   1953  C5' U      62      15.504  43.944  75.074  1.00  0.00
ATOM   1954  H5' U      62      16.074  44.200  75.967  1.00  0.00
ATOM   1955 H5'' U      62      16.072  44.129  74.162  1.00  0.00
ATOM   1956  C4' U      62      15.105  42.443  75.197  1.00  0.00
ATOM   1957  H4' U      62      14.730  42.209  76.194  1.00  0.00
ATOM   1958  O4' U      62      14.120  42.153  74.157  1.00  0.00
ATOM   1959  C1' U      62      14.221  40.799  73.716  1.00  0.00
ATOM   1960  H1' U      62      13.326  40.178  73.749  1.00  0.00
ATOM   1961  N1  U      62      14.664  40.767  72.333  1.00  0.00
ATOM   1962  C6  U      62      14.536  41.934  71.562  1.00  0.00
ATOM   1963  H6  U      62      14.275  42.844  72.082  1.00  0.00
ATOM   1964  C5  U      62      14.690  41.930  70.202  1.00  0.00
ATOM   1965  H5  U      62      14.487  42.850  69.674  1.00  0.00
ATOM   1966  C4  U      62      14.978  40.688  69.496  1.00  0.00
ATOM   1967  O4  U      62      15.162  40.535  68.292  1.00  0.00
ATOM   1968  N3  U      62      14.954  39.596  70.355  1.00  0.00
ATOM   1969  H3  U      62      15.052  38.639  70.045  1.00  0.00
ATOM   1970  C2  U      62      14.843  39.546  71.673  1.00  0.00
ATOM   1971  O2  U      62      14.803  38.486  72.258  1.00  0.00
ATOM   1972  C3' U      62      16.180  41.392  74.897  1.00  0.00
ATOM   1973  H3' U      62      16.759  41.742  74.042  1.00  0.00
ATOM   1974  C2' U      62      15.383  40.129  74.545  1.00  0.00
ATOM   1975  H2' U      62      16.014  39.456  73.964  1.00  0.00
ATOM   1976  O2' U      62      14.718  39.437  75.577  1.00  0.00
ATOM   1977 HO2' U      62      15.427  39.330  76.215  1.00  0.00
ATOM   1978  O3' U      62      16.948  41.305  76.061  1.00  0.00
ATOM   1979  P   G      63      18.442  40.875  76.058  1.00  0.00
ATOM   1980  OP1 G      63      19.041  40.882  77.390  1.00  0.00
ATOM   1981  OP2 G      63      19.073  41.625  74.968  1.00  0.00
ATOM   1982  O5' G      63      18.219  39.408  75.531  1.00  0.00
ATOM   1983  C5' G      63      18.188  38.303  76.429  1.00  0.00
ATOM   1984  H5' G      63      17.231  38.189  76.938  1.00  0.00
ATOM   1985 H5'' G      63      19.095  38.396  77.026  1.00  0.00
ATOM   1986  C4' G      63      18.465  37.017  75.666  1.00  0.00
ATOM   1987  H4' G      63      18.436  36.192  76.377  1.00  0.00
ATOM   1988  O4' G      63      17.591  36.713  74.601  1.00  0.00
ATOM   1989  C1' G      63      18.300  36.081  73.524  1.00  0.00
ATOM   1990  H1' G      63      17.764  35.153  73.329  1.00  0.00
ATOM   1991  N9  G      63      18.328  37.104  72.391  1.00  0.00
ATOM   1992  C8  G      63      18.015  38.422  72.430  1.00  0.00
ATOM   1993  H8  G      63      17.858  38.947  73.361  1.00  0.00
ATOM   1994  N7  G      63      18.077  39.056  71.341  1.00  0.00
ATOM   1995  C5  G      63      18.408  38.048  70.437  1.00  0.00
ATOM   1996  C6  G      63      18.661  38.038  69.041  1.00  0.00
ATOM   1997  O6  G      63      18.497  39.014  68.316  1.00  0.00
ATOM   1998  N1  G      63      18.993  36.884  68.447  1.00  0.00
ATOM   1999  H1  G      63      19.349  36.941  67.503  1.00  0.00
ATOM   2000  C2  G      63      19.101  35.749  69.118  1.00  0.00
ATOM   2001  N2  G      63      19.556  34.721  68.405  1.00  0.00
ATOM   2002  H21 G      63      19.510  34.775  67.397  1.00  0.00
ATOM   2003  H22 G      63      19.895  33.877  68.844  1.00  0.00
ATOM   2004  N3  G      63      18.954  35.637  70.410  1.00  0.00
ATOM   2005  C4  G      63      18.551  36.827  71.103  1.00  0.00
ATOM   2006  C3' G      63      19.896  36.973  75.020  1.00  0.00
ATOM   2007  H3' G      63      20.102  37.978  74.653  1.00  0.00
ATOM   2008  C2' G      63      19.710  35.813  74.020  1.00  0.00
ATOM   2009  H2' G      63      20.420  35.826  73.193  1.00  0.00
ATOM   2010  O2' G      63      19.702  34.609  74.823  1.00  0.00
ATOM   2011 HO2' G      63      19.984  33.898  74.243  1.00  0.00
ATOM   2012  O3' G      63      20.876  36.809  75.976  1.00  0.00
ATOM   2013  P   A      64      22.357  37.184  75.717  1.00  0.00
ATOM   2014  OP1 A      64      23.115  36.634  76.849  1.00  0.00
ATOM   2015  OP2 A      64      22.427  38.660  75.406  1.00  0.00
ATOM   2016  O5' A      64      22.795  36.527  74.416  1.00  0.00
ATOM   2017  C5' A      64      23.157  35.135  74.450  1.00  0.00
ATOM   2018  H5' A      64      22.347  34.551  74.888  1.00  0.00
ATOM   2019 H5'' A      64      24.082  34.954  74.997  1.00  0.00
ATOM   2020  C4' A      64      23.398  34.643  73.020  1.00  0.00
ATOM   2021  H4' A      64      23.596  33.572  73.066  1.00  0.00
ATOM   2022  O4' A      64      22.255  34.805  72.242  1.00  0.00
ATOM   2023  C1' A      64      22.648  35.043  70.878  1.00  0.00
ATOM   2024  H1' A      64      22.112  34.393  70.187  1.00  0.00
ATOM   2025  N9  A      64      22.293  36.428  70.581  1.00  0.00
ATOM   2026  C8  A      64      21.956  37.519  71.335  1.00  0.00
ATOM   2027  H8  A      64      21.857  37.447  72.409  1.00  0.00
ATOM   2028  N7  A      64      21.604  38.567  70.677  1.00  0.00
ATOM   2029  C5  A      64      21.869  38.250  69.292  1.00  0.00
ATOM   2030  C6  A      64      21.750  38.821  68.013  1.00  0.00
ATOM   2031  N6  A      64      21.511  40.108  67.683  1.00  0.00
ATOM   2032  H61 A      64      21.337  40.697  68.485  1.00  0.00
ATOM   2033  H62 A      64      21.405  40.386  66.717  1.00  0.00
ATOM   2034  N1  A      64      22.105  38.062  66.902  1.00  0.00
ATOM   2035  C2  A      64      22.594  36.869  67.118  1.00  0.00
ATOM   2036  H2  A      64      22.839  36.298  66.234  1.00  0.00
ATOM   2037  N3  A      64      22.702  36.216  68.241  1.00  0.00
ATOM   2038  C4  A      64      22.316  36.925  69.319  1.00  0.00
ATOM   2039  C3' A      64      24.597  35.181  72.284  1.00  0.00
ATOM   2040  H3' A      64      24.618  36.267  72.374  1.00  0.00
ATOM   2041  C2' A      64      24.147  34.740  70.856  1.00  0.00
ATOM   2042  H2' A      64      24.750  35.345  70.179  1.00  0.00
ATOM   2043  O2' A      64      24.258  33.350  70.526  1.00  0.00
ATOM   2044 HO2' A      64      23.853  33.261  69.660  1.00  0.00
ATOM   2045  O3' A      64      25.863  34.678  72.585  1.00  0.00
ATOM   2046  P   U      65      27.199  35.537  72.631  1.00  0.00
ATOM   2047  OP1 U      65      28.289  34.730  73.263  1.00  0.00
ATOM   2048  OP2 U      65      26.853  36.909  73.113  1.00  0.00
ATOM   2049  O5' U      65      27.506  35.704  71.048  1.00  0.00
ATOM   2050  C5' U      65      27.837  34.620  70.247  1.00  0.00
ATOM   2051  H5' U      65      27.154  33.771  70.261  1.00  0.00
ATOM   2052 H5'' U      65      28.828  34.260  70.526  1.00  0.00
ATOM   2053  C4' U      65      27.990  35.190  68.775  1.00  0.00
ATOM   2054  H4' U      65      28.406  34.439  68.104  1.00  0.00
ATOM   2055  O4' U      65      26.803  35.657  68.252  1.00  0.00
ATOM   2056  C1' U      65      27.008  36.740  67.299  1.00  0.00
ATOM   2057  H1' U      65      26.735  36.364  66.313  1.00  0.00
ATOM   2058  N1  U      65      26.266  37.944  67.763  1.00  0.00
ATOM   2059  C6  U      65      25.674  38.066  69.032  1.00  0.00
ATOM   2060  H6  U      65      25.756  37.249  69.734  1.00  0.00
ATOM   2061  C5  U      65      25.073  39.230  69.421  1.00  0.00
ATOM   2062  H5  U      65      24.633  39.407  70.392  1.00  0.00
ATOM   2063  C4  U      65      25.006  40.335  68.534  1.00  0.00
ATOM   2064  O4  U      65      24.513  41.474  68.641  1.00  0.00
ATOM   2065  N3  U      65      25.537  40.155  67.305  1.00  0.00
ATOM   2066  H3  U      65      25.565  40.939  66.668  1.00  0.00
ATOM   2067  C2  U      65      26.082  39.017  66.819  1.00  0.00
ATOM   2068  O2  U      65      26.618  38.991  65.719  1.00  0.00
ATOM   2069  C3' U      65      28.922  36.398  68.776  1.00  0.00
ATOM   2070  H3' U      65      28.676  37.173  69.501  1.00  0.00
ATOM   2071  C2' U      65      28.575  36.936  67.299  1.00  0.00
ATOM   2072  H2' U      65      28.700  38.007  67.139  1.00  0.00
ATOM   2073  O2' U      65      29.216  36.283  66.202  1.00  0.00
ATOM   2074 HO2' U      65      30.135  36.558  66.167  1.00  0.00
ATOM   2075  O3' U      65      30.258  35.971  68.958  1.00  0.00
ATOM   2076  P   G      66      31.573  36.895  68.971  1.00  0.00
ATOM   2077  OP1 G      66      32.661  36.125  69.559  1.00  0.00
ATOM   2078  OP2 G      66      31.241  38.170  69.632  1.00  0.00
ATOM   2079  O5' G      66      31.801  37.264  67.418  1.00  0.00
ATOM   2080  C5' G      66      32.593  36.499  66.494  1.00  0.00
ATOM   2081  H5' G      66      32.120  35.568  66.182  1.00  0.00
ATOM   2082 H5'' G      66      33.567  36.348  66.959  1.00  0.00
ATOM   2083  C4' G      66      32.926  37.316  65.172  1.00  0.00
ATOM   2084  H4' G      66      33.695  36.753  64.643  1.00  0.00
ATOM   2085  O4' G      66      31.787  37.440  64.395  1.00  0.00
ATOM   2086  C1' G      66      31.920  38.616  63.547  1.00  0.00
ATOM   2087  H1' G      66      31.963  38.378  62.484  1.00  0.00
ATOM   2088  N9  G      66      30.755  39.542  63.710  1.00  0.00
ATOM   2089  C8  G      66      30.178  40.029  64.838  1.00  0.00
ATOM   2090  H8  G      66      30.399  39.627  65.815  1.00  0.00
ATOM   2091  N7  G      66      29.254  40.917  64.526  1.00  0.00
ATOM   2092  C5  G      66      29.258  41.049  63.203  1.00  0.00
ATOM   2093  C6  G      66      28.582  41.896  62.280  1.00  0.00
ATOM   2094  O6  G      66      27.699  42.667  62.542  1.00  0.00
ATOM   2095  N1  G      66      28.891  41.611  60.956  1.00  0.00
ATOM   2096  H1  G      66      28.412  42.184  60.277  1.00  0.00
ATOM   2097  C2  G      66      29.731  40.627  60.504  1.00  0.00
ATOM   2098  N2  G      66      30.152  40.876  59.290  1.00  0.00
ATOM   2099  H21 G      66      29.771  41.689  58.826  1.00  0.00
ATOM   2100  H22 G      66      31.049  40.544  58.965  1.00  0.00
ATOM   2101  N3  G      66      30.480  39.997  61.348  1.00  0.00
ATOM   2102  C4  G      66      30.100  40.164  62.672  1.00  0.00
ATOM   2103  C3' G      66      33.381  38.755  65.313  1.00  0.00
ATOM   2104  H3' G      66      32.743  39.270  66.031  1.00  0.00
ATOM   2105  C2' G      66      33.170  39.314  63.906  1.00  0.00
ATOM   2106  H2' G      66      33.116  40.402  63.863  1.00  0.00
ATOM   2107  O2' G      66      34.247  38.866  62.977  1.00  0.00
ATOM   2108 HO2' G      66      35.046  38.979  63.496  1.00  0.00
ATOM   2109  O3' G      66      34.731  38.550  65.763  1.00  0.00
ATOM   2110  P   U      67      35.533  39.745  66.385  1.00  0.00
ATOM   2111  OP1 U      67      36.636  39.098  67.146  1.00  0.00
ATOM   2112  OP2 U      67      34.582  40.757  67.024  1.00  0.00
ATOM   2113  O5' U      67      36.084  40.384  65.087  1.00  0.00
ATOM   2114  C5' U      67      37.253  39.897  64.419  1.00  0.00
ATOM   2115  H5' U      67      37.152  38.817  64.310  1.00  0.00
ATOM   2116 H5'' U      67      38.104  39.990  65.094  1.00  0.00
ATOM   2117  C4' U      67      37.757  40.661  63.243  1.00  0.00
ATOM   2118  H4' U      67      38.446  39.985  62.736  1.00  0.00
ATOM   2119  O4' U      67      36.823  41.239  62.301  1.00  0.00
ATOM   2120  C1' U      67      37.335  42.437  61.785  1.00  0.00
ATOM   2121  H1' U      67      37.671  42.265  60.763  1.00  0.00
ATOM   2122  N1  U      67      36.306  43.474  61.762  1.00  0.00
ATOM   2123  C6  U      67      35.558  43.732  62.887  1.00  0.00
ATOM   2124  H6  U      67      35.698  43.120  63.766  1.00  0.00
ATOM   2125  C5  U      67      34.788  44.810  63.000  1.00  0.00
ATOM   2126  H5  U      67      34.238  44.995  63.910  1.00  0.00
ATOM   2127  C4  U      67      34.516  45.623  61.835  1.00  0.00
ATOM   2128  O4  U      67      33.711  46.542  61.811  1.00  0.00
ATOM   2129  N3  U      67      35.187  45.231  60.705  1.00  0.00
ATOM   2130  H3  U      67      35.353  45.958  60.024  1.00  0.00
ATOM   2131  C2  U      67      36.088  44.219  60.596  1.00  0.00
ATOM   2132  O2  U      67      36.720  44.066  59.545  1.00  0.00
ATOM   2133  C3' U      67      38.530  41.895  63.723  1.00  0.00
ATOM   2134  H3' U      67      37.865  42.334  64.467  1.00  0.00
ATOM   2135  C2' U      67      38.548  42.911  62.560  1.00  0.00
ATOM   2136  H2' U      67      38.531  43.987  62.734  1.00  0.00
ATOM   2137  O2' U      67      39.676  42.680  61.697  1.00  0.00
ATOM   2138 HO2' U      67      40.498  43.082  61.986  1.00  0.00
ATOM   2139  O3' U      67      39.838  41.539  64.262  1.00  0.00
ATOM   2140  P   C      68      40.585  42.674  65.143  1.00  0.00
ATOM   2141  OP1 C      68      41.456  41.975  66.141  1.00  0.00
ATOM   2142  OP2 C      68      39.583  43.640  65.669  1.00  0.00
ATOM   2143  O5' C      68      41.444  43.331  64.045  1.00  0.00
ATOM   2144  C5' C      68      42.730  42.852  63.680  1.00  0.00
ATOM   2145  H5' C      68      42.777  41.786  63.455  1.00  0.00
ATOM   2146 H5'' C      68      43.398  43.029  64.523  1.00  0.00
ATOM   2147  C4' C      68      43.256  43.532  62.449  1.00  0.00
ATOM   2148  H4' C      68      44.104  42.969  62.059  1.00  0.00
ATOM   2149  O4' C      68      42.291  43.613  61.394  1.00  0.00
ATOM   2150  C1' C      68      42.514  44.858  60.609  1.00  0.00
ATOM   2151  H1' C      68      42.718  44.624  59.564  1.00  0.00
ATOM   2152  N1  C      68      41.221  45.670  60.644  1.00  0.00
ATOM   2153  C6  C      68      40.573  45.990  61.793  1.00  0.00
ATOM   2154  H6  C      68      41.035  45.814  62.753  1.00  0.00
ATOM   2155  C5  C      68      39.380  46.558  61.720  1.00  0.00
ATOM   2156  H5  C      68      38.846  46.664  62.652  1.00  0.00
ATOM   2157  C4  C      68      38.794  46.826  60.443  1.00  0.00
ATOM   2158  N4  C      68      37.518  47.233  60.441  1.00  0.00
ATOM   2159  H41 C      68      37.062  47.277  59.541  1.00  0.00
ATOM   2160  H42 C      68      37.062  47.023  61.318  1.00  0.00
ATOM   2161  N3  C      68      39.435  46.569  59.356  1.00  0.00
ATOM   2162  C2  C      68      40.637  46.042  59.420  1.00  0.00
ATOM   2163  O2  C      68      41.328  45.880  58.359  1.00  0.00
ATOM   2164  C3' C      68      43.773  44.929  62.767  1.00  0.00
ATOM   2165  H3' C      68      43.054  45.488  63.366  1.00  0.00
ATOM   2166  C2' C      68      43.769  45.500  61.311  1.00  0.00
ATOM   2167  H2' C      68      43.655  46.583  61.353  1.00  0.00
ATOM   2168  O2' C      68      44.796  45.053  60.546  1.00  0.00
ATOM   2169 HO2' C      68      45.558  45.581  60.795  1.00  0.00
ATOM   2170  O3' C      68      44.971  44.826  63.532  1.00  0.00
ATOM   2171  P   G      69      45.696  46.188  63.962  1.00  0.00
ATOM   2172  OP1 G      69      46.843  45.867  64.813  1.00  0.00
ATOM   2173  OP2 G      69      44.707  47.142  64.408  1.00  0.00
ATOM   2174  O5' G      69      46.361  46.791  62.666  1.00  0.00
ATOM   2175  C5' G      69      47.665  46.313  62.252  1.00  0.00
ATOM   2176  H5' G      69      47.764  45.229  62.212  1.00  0.00
ATOM   2177 H5'' G      69      48.438  46.698  62.918  1.00  0.00
ATOM   2178  C4' G      69      47.971  46.959  60.922  1.00  0.00
ATOM   2179  H4' G      69      48.869  46.506  60.502  1.00  0.00
ATOM   2180  O4' G      69      46.952  46.730  60.005  1.00  0.00
ATOM   2181  C1' G      69      46.843  47.820  59.135  1.00  0.00
ATOM   2182  H1' G      69      47.003  47.510  58.102  1.00  0.00
ATOM   2183  N9  G      69      45.469  48.407  59.285  1.00  0.00
ATOM   2184  C8  G      69      44.788  48.814  60.415  1.00  0.00
ATOM   2185  H8  G      69      45.198  48.775  61.413  1.00  0.00
ATOM   2186  N7  G      69      43.583  49.255  60.274  1.00  0.00
ATOM   2187  C5  G      69      43.394  49.134  58.898  1.00  0.00
ATOM   2188  C6  G      69      42.337  49.614  58.026  1.00  0.00
ATOM   2189  O6  G      69      41.343  50.191  58.426  1.00  0.00
ATOM   2190  N1  G      69      42.586  49.528  56.647  1.00  0.00
ATOM   2191  H1  G      69      41.871  49.695  55.954  1.00  0.00
ATOM   2192  C2  G      69      43.785  49.011  56.203  1.00  0.00
ATOM   2193  N2  G      69      43.804  48.768  54.900  1.00  0.00
ATOM   2194  H21 G      69      43.020  49.034  54.322  1.00  0.00
ATOM   2195  H22 G      69      44.449  48.176  54.396  1.00  0.00
ATOM   2196  N3  G      69      44.742  48.517  56.967  1.00  0.00
ATOM   2197  C4  G      69      44.540  48.613  58.320  1.00  0.00
ATOM   2198  C3' G      69      48.125  48.454  60.999  1.00  0.00
ATOM   2199  H3' G      69      47.219  48.846  61.462  1.00  0.00
ATOM   2200  C2' G      69      47.946  48.819  59.514  1.00  0.00
ATOM   2201  H2' G      69      47.459  49.794  59.473  1.00  0.00
ATOM   2202  O2' G      69      49.077  48.654  58.682  1.00  0.00
ATOM   2203 HO2' G      69      49.791  48.524  59.310  1.00  0.00
ATOM   2204  O3' G      69      49.342  48.954  61.551  1.00  0.00
ATOM   2205  P   U      70      49.433  50.425  62.218  1.00  0.00
ATOM   2206  OP1 U      70      50.826  50.878  62.288  1.00  0.00
ATOM   2207  OP2 U      70      48.693  50.498  63.464  1.00  0.00
ATOM   2208  O5' U      70      48.800  51.428  61.180  1.00  0.00
ATOM   2209  C5' U      70      49.515  52.149  60.241  1.00  0.00
ATOM   2210  H5' U      70      49.611  51.580  59.317  1.00  0.00
ATOM   2211 H5'' U      70      50.491  52.494  60.583  1.00  0.00
ATOM   2212  C4' U      70      48.702  53.365  59.793  1.00  0.00
ATOM   2213  H4' U      70      49.250  53.757  58.937  1.00  0.00
ATOM   2214  O4' U      70      47.488  52.929  59.284  1.00  0.00
ATOM   2215  C1' U      70      46.636  53.994  59.320  1.00  0.00
ATOM   2216  H1' U      70      46.935  54.542  58.427  1.00  0.00
ATOM   2217  N1  U      70      45.234  53.632  59.156  1.00  0.00
ATOM   2218  C6  U      70      44.700  52.597  59.761  1.00  0.00
ATOM   2219  H6  U      70      45.196  51.886  60.405  1.00  0.00
ATOM   2220  C5  U      70      43.346  52.387  59.790  1.00  0.00
ATOM   2221  H5  U      70      42.840  51.641  60.385  1.00  0.00
ATOM   2222  C4  U      70      42.517  53.274  59.004  1.00  0.00
ATOM   2223  O4  U      70      41.286  53.283  59.094  1.00  0.00
ATOM   2224  N3  U      70      43.148  54.250  58.321  1.00  0.00
ATOM   2225  H3  U      70      42.519  54.996  58.062  1.00  0.00
ATOM   2226  C2  U      70      44.477  54.541  58.504  1.00  0.00
ATOM   2227  O2  U      70      44.920  55.372  57.782  1.00  0.00
ATOM   2228  C3' U      70      48.440  54.435  60.833  1.00  0.00
ATOM   2229  H3' U      70      48.627  54.096  61.851  1.00  0.00
ATOM   2230  C2' U      70      46.953  54.722  60.646  1.00  0.00
ATOM   2231  H2' U      70      46.378  54.259  61.448  1.00  0.00
ATOM   2232  O2' U      70      46.635  56.064  60.601  1.00  0.00
ATOM   2233 HO2' U      70      46.876  56.527  61.407  1.00  0.00
ATOM   2234  O3' U      70      49.193  55.528  60.601  1.00  0.00
ATOM   2235  P   U      71      50.759  55.631  60.893  1.00  0.00
ATOM   2236  OP1 U      71      51.010  54.976  62.209  1.00  0.00
ATOM   2237  OP2 U      71      51.182  57.016  60.690  1.00  0.00
ATOM   2238  O5' U      71      51.566  54.794  59.796  1.00  0.00
ATOM   2239  C5' U      71      51.733  55.296  58.488  1.00  0.00
ATOM   2240  H5' U      71      52.539  56.011  58.323  1.00  0.00
ATOM   2241 H5'' U      71      50.784  55.709  58.145  1.00  0.00
ATOM   2242  C4' U      71      52.033  54.104  57.583  1.00  0.00
ATOM   2243  H4' U      71      53.079  53.852  57.763  1.00  0.00
ATOM   2244  O4' U      71      51.121  52.984  57.777  1.00  0.00
ATOM   2245  C1' U      71      50.645  52.385  56.583  1.00  0.00
ATOM   2246  H1' U      71      51.073  51.382  56.574  1.00  0.00
ATOM   2247  N1  U      71      49.161  52.331  56.468  1.00  0.00
ATOM   2248  C6  U      71      48.547  51.160  56.813  1.00  0.00
ATOM   2249  H6  U      71      49.079  50.313  57.219  1.00  0.00
ATOM   2250  C5  U      71      47.178  51.154  56.682  1.00  0.00
ATOM   2251  H5  U      71      46.714  50.215  56.945  1.00  0.00
ATOM   2252  C4  U      71      46.432  52.205  56.049  1.00  0.00
ATOM   2253  O4  U      71      45.230  52.151  55.809  1.00  0.00
ATOM   2254  N3  U      71      47.109  53.421  55.927  1.00  0.00
ATOM   2255  H3  U      71      46.654  54.285  55.671  1.00  0.00
ATOM   2256  C2  U      71      48.460  53.529  56.140  1.00  0.00
ATOM   2257  O2  U      71      48.925  54.633  56.135  1.00  0.00
ATOM   2258  C3' U      71      52.056  54.383  56.048  1.00  0.00
ATOM   2259  H3' U      71      51.347  55.177  55.811  1.00  0.00
ATOM   2260  C2' U      71      51.465  53.082  55.445  1.00  0.00
ATOM   2261  H2' U      71      50.842  53.507  54.658  1.00  0.00
ATOM   2262  O2' U      71      52.533  52.219  54.951  1.00  0.00
ATOM   2263 HO2' U      71      53.251  52.449  55.544  1.00  0.00
ATOM   2264  O3' U      71      53.347  54.750  55.549  1.00  0.00
ATOM   2265  P   U      72      53.456  55.673  54.293  1.00  0.00
ATOM   2266  OP1 U      72      52.535  55.128  53.229  1.00  0.00
ATOM   2267  OP2 U      72      54.875  55.819  54.018  1.00  0.00
ATOM   2268  O5' U      72      52.933  57.096  54.830  1.00  0.00
ATOM   2269  C5' U      72      53.251  58.385  54.257  1.00  0.00
ATOM   2270  H5' U      72      53.222  58.390  53.168  1.00  0.00
ATOM   2271 H5'' U      72      54.253  58.689  54.560  1.00  0.00
ATOM   2272  C4' U      72      52.451  59.510  54.776  1.00  0.00
ATOM   2273  H4' U      72      53.037  60.372  54.457  1.00  0.00
ATOM   2274  O4' U      72      51.119  59.448  54.217  1.00  0.00
ATOM   2275  C1' U      72      50.216  58.970  55.228  1.00  0.00
ATOM   2276  H1' U      72      49.715  59.920  55.414  1.00  0.00
ATOM   2277  N1  U      72      49.310  57.924  54.651  1.00  0.00
ATOM   2278  C6  U      72      49.851  56.955  53.826  1.00  0.00
ATOM   2279  H6  U      72      50.903  56.985  53.583  1.00  0.00
ATOM   2280  C5  U      72      49.124  55.897  53.392  1.00  0.00
ATOM   2281  H5  U      72      49.580  55.111  52.808  1.00  0.00
ATOM   2282  C4  U      72      47.756  55.843  53.536  1.00  0.00
ATOM   2283  O4  U      72      47.003  54.981  53.001  1.00  0.00
ATOM   2284  N3  U      72      47.224  56.945  54.235  1.00  0.00
ATOM   2285  H3  U      72      46.282  56.779  54.560  1.00  0.00
ATOM   2286  C2  U      72      47.973  57.989  54.828  1.00  0.00
ATOM   2287  O2  U      72      47.429  58.902  55.414  1.00  0.00
ATOM   2288  C3' U      72      52.167  59.459  56.326  1.00  0.00
ATOM   2289  H3' U      72      52.921  59.012  56.974  1.00  0.00
ATOM   2290  C2' U      72      50.966  58.521  56.501  1.00  0.00
ATOM   2291  H2' U      72      51.238  57.467  56.560  1.00  0.00
ATOM   2292  O2' U      72      50.197  58.916  57.643  1.00  0.00
ATOM   2293 HO2' U      72      50.654  59.687  57.986  1.00  0.00
ATOM   2294  O3' U      72      51.835  60.715  56.976  1.00  0.00
ATOM   2295  P   U      73      52.916  61.844  57.032  1.00  0.00
ATOM   2296  OP1 U      73      54.215  61.165  57.389  1.00  0.00
ATOM   2297  OP2 U      73      52.233  62.767  57.918  1.00  0.00
ATOM   2298  O5' U      73      52.786  62.449  55.552  1.00  0.00
ATOM   2299  C5' U      73      53.904  63.035  54.892  1.00  0.00
ATOM   2300  H5' U      73      54.618  62.248  54.650  1.00  0.00
ATOM   2301 H5'' U      73      54.514  63.685  55.520  1.00  0.00
ATOM   2302  C4' U      73      53.518  63.682  53.551  1.00  0.00
ATOM   2303  H4' U      73      54.383  64.234  53.184  1.00  0.00
ATOM   2304  O4' U      73      53.147  62.657  52.646  1.00  0.00
ATOM   2305  C1' U      73      52.023  63.036  51.873  1.00  0.00
ATOM   2306  H1' U      73      52.228  62.974  50.804  1.00  0.00
ATOM   2307  N1  U      73      51.010  61.978  52.177  1.00  0.00
ATOM   2308  C6  U      73      50.058  62.211  53.204  1.00  0.00
ATOM   2309  H6  U      73      50.138  63.077  53.844  1.00  0.00
ATOM   2310  C5  U      73      48.875  61.466  53.152  1.00  0.00
ATOM   2311  H5  U      73      48.189  61.491  53.985  1.00  0.00
ATOM   2312  C4  U      73      48.672  60.398  52.177  1.00  0.00
ATOM   2313  O4  U      73      47.762  59.638  52.149  1.00  0.00
ATOM   2314  N3  U      73      49.633  60.260  51.245  1.00  0.00
ATOM   2315  H3  U      73      49.372  59.819  50.375  1.00  0.00
ATOM   2316  C2  U      73      50.820  60.969  51.201  1.00  0.00
ATOM   2317  O2  U      73      51.545  60.778  50.232  1.00  0.00
ATOM   2318  C3' U      73      52.410  64.735  53.538  1.00  0.00
ATOM   2319  H3' U      73      51.696  64.488  54.324  1.00  0.00
ATOM   2320  C2' U      73      51.760  64.532  52.165  1.00  0.00
ATOM   2321  H2' U      73      50.714  64.813  52.282  1.00  0.00
ATOM   2322  O2' U      73      52.301  65.241  51.060  1.00  0.00
ATOM   2323 HO2' U      73      52.523  66.105  51.414  1.00  0.00
ATOM   2324  O3' U      73      52.929  66.055  53.584  1.00  0.00
ATOM   2325  P   U      74      52.719  66.944  54.816  1.00  0.00
ATOM   2326  OP1 U      74      53.317  68.195  54.332  1.00  0.00
ATOM   2327  OP2 U      74      53.322  66.306  56.007  1.00  0.00
ATOM   2328  O5' U      74      51.160  67.103  55.084  1.00  0.00
ATOM   2329  C5' U      74      50.390  67.947  54.257  1.00  0.00
ATOM   2330  H5' U      74      50.554  67.755  53.197  1.00  0.00
ATOM   2331 H5'' U      74      50.686  68.986  54.404  1.00  0.00
ATOM   2332  C4' U      74      48.912  67.846  54.436  1.00  0.00
ATOM   2333  H4' U      74      48.487  68.467  53.647  1.00  0.00
ATOM   2334  O4' U      74      48.434  66.554  54.067  1.00  0.00
ATOM   2335  C1' U      74      47.359  66.107  54.875  1.00  0.00
ATOM   2336  H1' U      74      46.448  66.092  54.277  1.00  0.00
ATOM   2337  N1  U      74      47.578  64.712  55.453  1.00  0.00
ATOM   2338  C6  U      74      48.840  64.319  55.884  1.00  0.00
ATOM   2339  H6  U      74      49.621  65.049  55.736  1.00  0.00
ATOM   2340  C5  U      74      49.106  63.161  56.525  1.00  0.00
ATOM   2341  H5  U      74      50.097  62.910  56.873  1.00  0.00
ATOM   2342  C4  U      74      48.030  62.202  56.778  1.00  0.00
ATOM   2343  O4  U      74      48.117  61.143  57.432  1.00  0.00
ATOM   2344  N3  U      74      46.761  62.595  56.345  1.00  0.00
ATOM   2345  H3  U      74      45.962  62.003  56.525  1.00  0.00
ATOM   2346  C2  U      74      46.524  63.824  55.652  1.00  0.00
ATOM   2347  O2  U      74      45.360  63.988  55.158  1.00  0.00
ATOM   2348  C3' U      74      48.242  68.145  55.769  1.00  0.00
ATOM   2349  H3' U      74      48.887  67.951  56.626  1.00  0.00
ATOM   2350  C2' U      74      47.045  67.291  55.889  1.00  0.00
ATOM   2351  H2' U      74      46.866  67.050  56.937  1.00  0.00
ATOM   2352  O2' U      74      45.818  67.890  55.481  1.00  0.00
ATOM   2353 HO2' U      74      45.925  68.823  55.680  1.00  0.00
ATOM   2354  O3' U      74      47.792  69.512  55.757  1.00  0.00
ATOM   2355  P   A      75      48.647  70.661  56.370  1.00  0.00
ATOM   2356  OP1 A      75      50.040  70.242  56.376  1.00  0.00
ATOM   2357  OP2 A      75      48.014  70.961  57.654  1.00  0.00
ATOM   2358  O5' A      75      48.267  71.841  55.312  1.00  0.00
ATOM   2359  C5' A      75      48.557  71.670  53.895  1.00  0.00
ATOM   2360  H5' A      75      48.093  70.765  53.502  1.00  0.00
ATOM   2361 H5'' A      75      49.615  71.432  53.789  1.00  0.00
ATOM   2362  C4' A      75      48.028  72.858  53.149  1.00  0.00
ATOM   2363  H4' A      75      48.494  72.893  52.164  1.00  0.00
ATOM   2364  O4' A      75      46.626  72.735  52.942  1.00  0.00
ATOM   2365  C1' A      75      46.149  74.016  52.704  1.00  0.00
ATOM   2366  H1' A      75      45.930  74.165  51.647  1.00  0.00
ATOM   2367  N9  A      75      44.936  74.217  53.481  1.00  0.00
ATOM   2368  C8  A      75      43.633  74.502  52.945  1.00  0.00
ATOM   2369  H8  A      75      43.461  74.559  51.880  1.00  0.00
ATOM   2370  N7  A      75      42.752  74.695  53.815  1.00  0.00
ATOM   2371  C5  A      75      43.478  74.690  55.084  1.00  0.00
ATOM   2372  C6  A      75      43.150  74.775  56.483  1.00  0.00
ATOM   2373  N6  A      75      41.931  75.003  56.993  1.00  0.00
ATOM   2374  H61 A      75      41.861  74.872  57.992  1.00  0.00
ATOM   2375  H62 A      75      41.106  75.171  56.435  1.00  0.00
ATOM   2376  N1  A      75      44.080  74.504  57.448  1.00  0.00
ATOM   2377  C2  A      75      45.286  74.277  57.042  1.00  0.00
ATOM   2378  H2  A      75      45.989  73.939  57.790  1.00  0.00
ATOM   2379  N3  A      75      45.775  74.212  55.810  1.00  0.00
ATOM   2380  C4  A      75      44.799  74.377  54.820  1.00  0.00
ATOM   2381  C3' A      75      48.314  74.193  53.780  1.00  0.00
ATOM   2382  H3' A      75      48.157  74.065  54.851  1.00  0.00
ATOM   2383  C2' A      75      47.211  75.054  53.142  1.00  0.00
ATOM   2384  H2' A      75      46.760  75.741  53.858  1.00  0.00
ATOM   2385  O2' A      75      47.370  75.813  51.916  1.00  0.00
ATOM   2386 HO2' A      75      47.003  76.683  52.092  1.00  0.00
ATOM   2387  O3' A      75      49.454  74.765  53.411  1.00  0.00
ATOM   2388  P   G      76      50.728  74.715  54.253  1.00  0.00
ATOM   2389  OP1 G      76      51.695  75.596  53.599  1.00  0.00
ATOM   2390  OP2 G      76      51.095  73.322  54.336  1.00  0.00
ATOM   2391  O5' G      76      50.383  75.254  55.675  1.00  0.00
ATOM   2392  C5' G      76      50.140  76.646  56.043  1.00  0.00
ATOM   2393  H5' G      76      50.953  77.178  55.548  1.00  0.00
ATOM   2394 H5'' G      76      50.435  76.776  57.084  1.00  0.00
ATOM   2395  C4' G      76      48.700  77.128  55.760  1.00  0.00
ATOM   2396  H4' G      76      48.430  77.044  54.708  1.00  0.00
ATOM   2397  O4' G      76      47.794  76.367  56.537  1.00  0.00
ATOM   2398  C1' G      76      46.679  77.247  56.712  1.00  0.00
ATOM   2399  H1' G      76      45.765  76.953  56.195  1.00  0.00
ATOM   2400  N9  G      76      46.337  77.304  58.204  1.00  0.00
ATOM   2401  C8  G      76      47.114  76.979  59.240  1.00  0.00
ATOM   2402  H8  G      76      48.100  76.551  59.134  1.00  0.00
ATOM   2403  N7  G      76      46.515  77.115  60.395  1.00  0.00
ATOM   2404  C5  G      76      45.288  77.644  60.068  1.00  0.00
ATOM   2405  C6  G      76      44.176  78.202  60.816  1.00  0.00
ATOM   2406  O6  G      76      44.044  78.323  62.013  1.00  0.00
ATOM   2407  N1  G      76      43.119  78.589  60.052  1.00  0.00
ATOM   2408  H1  G      76      42.254  78.831  60.515  1.00  0.00
ATOM   2409  C2  G      76      43.028  78.402  58.720  1.00  0.00
ATOM   2410  N2  G      76      41.852  78.758  58.122  1.00  0.00
ATOM   2411  H21 G      76      41.651  78.525  57.159  1.00  0.00
ATOM   2412  H22 G      76      41.167  79.142  58.758  1.00  0.00
ATOM   2413  N3  G      76      44.060  77.999  57.991  1.00  0.00
ATOM   2414  C4  G      76      45.142  77.643  58.688  1.00  0.00
ATOM   2415  C3' G      76      48.523  78.570  56.199  1.00  0.00
ATOM   2416  H3' G      76      48.944  78.642  57.202  1.00  0.00
ATOM   2417  C2' G      76      46.984  78.677  56.381  1.00  0.00
ATOM   2418  H2' G      76      46.757  79.433  57.133  1.00  0.00
ATOM   2419  O2' G      76      46.261  78.986  55.206  1.00  0.00
ATOM   2420 HO2' G      76      45.340  79.167  55.408  1.00  0.00
ATOM   2421  O3' G      76      49.021  79.622  55.298  1.00  0.00
ATOM   2422  P   G      77      49.123  81.153  55.784  1.00  0.00
ATOM   2423  OP1 G      77      49.722  81.922  54.675  1.00  0.00
ATOM   2424  OP2 G      77      49.930  81.007  57.028  1.00  0.00
ATOM   2425  O5' G      77      47.789  81.879  56.175  1.00  0.00
ATOM   2426  C5' G      77      46.766  82.277  55.228  1.00  0.00
ATOM   2427  H5' G      77      46.649  81.459  54.518  1.00  0.00
ATOM   2428 H5'' G      77      47.090  83.095  54.584  1.00  0.00
ATOM   2429  C4' G      77      45.324  82.490  55.719  1.00  0.00
ATOM   2430  H4' G      77      44.726  82.739  54.842  1.00  0.00
ATOM   2431  O4' G      77      44.772  81.481  56.546  1.00  0.00
ATOM   2432  C1' G      77      43.789  82.088  57.387  1.00  0.00
ATOM   2433  H1' G      77      42.796  81.674  57.214  1.00  0.00
ATOM   2434  N9  G      77      44.237  81.720  58.829  1.00  0.00
ATOM   2435  C8  G      77      45.430  81.158  59.229  1.00  0.00
ATOM   2436  H8  G      77      46.183  80.810  58.537  1.00  0.00
ATOM   2437  N7  G      77      45.563  81.152  60.543  1.00  0.00
ATOM   2438  C5  G      77      44.355  81.630  61.016  1.00  0.00
ATOM   2439  C6  G      77      43.877  81.953  62.339  1.00  0.00
ATOM   2440  O6  G      77      44.432  81.695  63.391  1.00  0.00
ATOM   2441  N1  G      77      42.592  82.515  62.404  1.00  0.00
ATOM   2442  H1  G      77      42.303  82.827  63.320  1.00  0.00
ATOM   2443  C2  G      77      41.909  82.769  61.251  1.00  0.00
ATOM   2444  N2  G      77      40.815  83.450  61.469  1.00  0.00
ATOM   2445  H21 G      77      40.484  83.462  62.423  1.00  0.00
ATOM   2446  H22 G      77      40.210  83.862  60.773  1.00  0.00
ATOM   2447  N3  G      77      42.323  82.527  60.013  1.00  0.00
ATOM   2448  C4  G      77      43.558  82.048  59.930  1.00  0.00
ATOM   2449  C3' G      77      45.341  83.775  56.656  1.00  0.00
ATOM   2450  H3' G      77      46.099  83.640  57.428  1.00  0.00
ATOM   2451  C2' G      77      43.918  83.601  57.247  1.00  0.00
ATOM   2452  H2' G      77      43.871  83.966  58.273  1.00  0.00
ATOM   2453  O2' G      77      42.866  83.971  56.456  1.00  0.00
ATOM   2454 HO2' G      77      42.199  84.376  57.015  1.00  0.00
ATOM   2455  O3' G      77      45.484  84.898  55.925  1.00  0.00
ATOM   2456  P   G      78      45.694  86.268  56.617  1.00  0.00
ATOM   2457  OP1 G      78      45.835  87.238  55.504  1.00  0.00
ATOM   2458  OP2 G      78      46.791  86.244  57.642  1.00  0.00
ATOM   2459  O5' G      78      44.350  86.619  57.430  1.00  0.00
ATOM   2460  C5' G      78      43.160  87.217  56.842  1.00  0.00
ATOM   2461  H5' G      78      42.608  86.503  56.231  1.00  0.00
ATOM   2462 H5'' G      78      43.536  87.992  56.174  1.00  0.00
ATOM   2463  C4' G      78      42.316  87.941  57.961  1.00  0.00
ATOM   2464  H4' G      78      41.509  88.401  57.390  1.00  0.00
ATOM   2465  O4' G      78      41.681  86.997  58.801  1.00  0.00
ATOM   2466  C1' G      78      41.630  87.448  60.072  1.00  0.00
ATOM   2467  H1' G      78      40.608  87.382  60.448  1.00  0.00
ATOM   2468  N9  G      78      42.496  86.673  60.923  1.00  0.00
ATOM   2469  C8  G      78      43.591  85.874  60.652  1.00  0.00
ATOM   2470  H8  G      78      43.924  85.803  59.627  1.00  0.00
ATOM   2471  N7  G      78      44.124  85.233  61.642  1.00  0.00
ATOM   2472  C5  G      78      43.377  85.746  62.749  1.00  0.00
ATOM   2473  C6  G      78      43.390  85.438  64.169  1.00  0.00
ATOM   2474  O6  G      78      44.039  84.675  64.821  1.00  0.00
ATOM   2475  N1  G      78      42.357  86.044  64.845  1.00  0.00
ATOM   2476  H1  G      78      42.129  85.966  65.826  1.00  0.00
ATOM   2477  C2  G      78      41.391  86.858  64.245  1.00  0.00
ATOM   2478  N2  G      78      40.449  87.462  64.965  1.00  0.00
ATOM   2479  H21 G      78      40.314  87.186  65.926  1.00  0.00
ATOM   2480  H22 G      78      39.895  88.229  64.612  1.00  0.00
ATOM   2481  N3  G      78      41.269  87.033  62.934  1.00  0.00
ATOM   2482  C4  G      78      42.340  86.473  62.265  1.00  0.00
ATOM   2483  C3' G      78      43.063  88.887  58.863  1.00  0.00
ATOM   2484  H3' G      78      43.975  88.390  59.194  1.00  0.00
ATOM   2485  C2' G      78      42.019  88.897  60.031  1.00  0.00
ATOM   2486  H2' G      78      42.428  89.271  60.970  1.00  0.00
ATOM   2487  O2' G      78      40.834  89.763  59.842  1.00  0.00
ATOM   2488 HO2' G      78      40.373  89.722  60.683  1.00  0.00
ATOM   2489  O3' G      78      43.313  90.179  58.315  1.00  0.00
ATOM   2490  P   C      79      44.307  91.109  59.011  1.00  0.00
ATOM   2491  OP1 C      79      44.089  92.431  58.253  1.00  0.00
ATOM   2492  OP2 C      79      45.608  90.372  58.941  1.00  0.00
ATOM   2493  O5' C      79      43.915  91.501  60.549  1.00  0.00
ATOM   2494  C5' C      79      42.810  92.379  60.822  1.00  0.00
ATOM   2495  H5' C      79      42.017  92.062  60.145  1.00  0.00
ATOM   2496 H5'' C      79      43.019  93.415  60.553  1.00  0.00
ATOM   2497  C4' C      79      42.344  92.356  62.276  1.00  0.00
ATOM   2498  H4' C      79      41.385  92.873  62.309  1.00  0.00
ATOM   2499  O4' C      79      42.152  90.939  62.607  1.00  0.00
ATOM   2500  C1' C      79      42.288  90.671  63.958  1.00  0.00
ATOM   2501  H1' C      79      41.398  90.130  64.278  1.00  0.00
ATOM   2502  N1  C      79      43.373  89.789  64.333  1.00  0.00
ATOM   2503  C6  C      79      44.339  89.571  63.448  1.00  0.00
ATOM   2504  H6  C      79      44.434  90.027  62.473  1.00  0.00
ATOM   2505  C5  C      79      45.343  88.729  63.699  1.00  0.00
ATOM   2506  H5  C      79      46.084  88.585  62.927  1.00  0.00
ATOM   2507  C4  C      79      45.462  88.124  65.014  1.00  0.00
ATOM   2508  N4  C      79      46.176  87.005  65.052  1.00  0.00
ATOM   2509  H41 C      79      46.571  86.510  64.266  1.00  0.00
ATOM   2510  H42 C      79      46.178  86.487  65.919  1.00  0.00
ATOM   2511  N3  C      79      44.550  88.353  65.925  1.00  0.00
ATOM   2512  C2  C      79      43.555  89.217  65.617  1.00  0.00
ATOM   2513  O2  C      79      42.676  89.364  66.436  1.00  0.00
ATOM   2514  C3' C      79      43.243  92.800  63.372  1.00  0.00
ATOM   2515  H3' C      79      44.247  92.384  63.291  1.00  0.00
ATOM   2516  C2' C      79      42.561  92.087  64.551  1.00  0.00
ATOM   2517  H2' C      79      43.281  92.148  65.367  1.00  0.00
ATOM   2518  O2' C      79      41.396  92.743  64.930  1.00  0.00
ATOM   2519 HO2' C      79      41.500  93.694  64.840  1.00  0.00
ATOM   2520  O3' C      79      43.182  94.213  63.534  1.00  0.00
ATOM   2521  P   A      80      44.376  95.012  64.184  1.00  0.00
ATOM   2522  OP1 A      80      44.099  96.454  64.140  1.00  0.00
ATOM   2523  OP2 A      80      45.614  94.510  63.541  1.00  0.00
ATOM   2524  O5' A      80      44.478  94.576  65.685  1.00  0.00
ATOM   2525  C5' A      80      43.499  95.020  66.669  1.00  0.00
ATOM   2526  H5' A      80      42.484  94.701  66.435  1.00  0.00
ATOM   2527 H5'' A      80      43.452  96.106  66.753  1.00  0.00
ATOM   2528  C4' A      80      43.785  94.597  68.077  1.00  0.00
ATOM   2529  H4' A      80      43.039  95.068  68.718  1.00  0.00
ATOM   2530  O4' A      80      43.726  93.205  68.112  1.00  0.00
ATOM   2531  C1' A      80      44.836  92.762  68.876  1.00  0.00
ATOM   2532  H1' A      80      44.367  92.250  69.716  1.00  0.00
ATOM   2533  N9  A      80      45.726  91.766  68.147  1.00  0.00
ATOM   2534  C8  A      80      46.209  91.686  66.882  1.00  0.00
ATOM   2535  H8  A      80      46.048  92.453  66.139  1.00  0.00
ATOM   2536  N7  A      80      46.776  90.605  66.539  1.00  0.00
ATOM   2537  C5  A      80      46.851  89.911  67.813  1.00  0.00
ATOM   2538  C6  A      80      47.458  88.787  68.273  1.00  0.00
ATOM   2539  N6  A      80      48.171  87.885  67.531  1.00  0.00
ATOM   2540  H61 A      80      48.390  88.100  66.568  1.00  0.00
ATOM   2541  H62 A      80      48.589  87.063  67.943  1.00  0.00
ATOM   2542  N1  A      80      47.269  88.365  69.518  1.00  0.00
ATOM   2543  C2  A      80      46.719  89.201  70.368  1.00  0.00
ATOM   2544  H2  A      80      46.605  88.928  71.407  1.00  0.00
ATOM   2545  N3  A      80      46.209  90.412  70.114  1.00  0.00
ATOM   2546  C4  A      80      46.284  90.728  68.816  1.00  0.00
ATOM   2547  C3' A      80      45.201  95.075  68.550  1.00  0.00
ATOM   2548  H3' A      80      45.933  95.132  67.744  1.00  0.00
ATOM   2549  C2' A      80      45.665  93.902  69.411  1.00  0.00
ATOM   2550  H2' A      80      46.732  93.841  69.198  1.00  0.00
ATOM   2551  O2' A      80      45.454  94.177  70.749  1.00  0.00
ATOM   2552 HO2' A      80      46.229  94.023  71.293  1.00  0.00
ATOM   2553  O3' A      80      45.169  96.379  69.198  1.00  0.00
ATOM   2554  P   U      81      46.501  97.229  69.372  1.00  0.00
ATOM   2555  OP1 U      81      46.129  98.535  69.981  1.00  0.00
ATOM   2556  OP2 U      81      47.121  97.252  68.055  1.00  0.00
ATOM   2557  O5' U      81      47.484  96.488  70.402  1.00  0.00
ATOM   2558  C5' U      81      47.368  96.569  71.799  1.00  0.00
ATOM   2559  H5' U      81      46.330  96.423  72.096  1.00  0.00
ATOM   2560 H5'' U      81      47.831  97.509  72.100  1.00  0.00
ATOM   2561  C4' U      81      48.304  95.529  72.420  1.00  0.00
ATOM   2562  H4' U      81      48.264  95.571  73.508  1.00  0.00
ATOM   2563  O4' U      81      47.889  94.232  72.099  1.00  0.00
ATOM   2564  C1' U      81      49.004  93.319  72.304  1.00  0.00
ATOM   2565  H1' U      81      48.678  92.759  73.181  1.00  0.00
ATOM   2566  N1  U      81      49.252  92.384  71.191  1.00  0.00
ATOM   2567  C6  U      81      49.178  92.820  69.876  1.00  0.00
ATOM   2568  H6  U      81      48.917  93.806  69.520  1.00  0.00
ATOM   2569  C5  U      81      49.607  92.085  68.840  1.00  0.00
ATOM   2570  H5  U      81      49.518  92.426  67.818  1.00  0.00
ATOM   2571  C4  U      81      50.172  90.794  69.112  1.00  0.00
ATOM   2572  O4  U      81      50.664  90.089  68.308  1.00  0.00
ATOM   2573  N3  U      81      50.226  90.362  70.453  1.00  0.00
ATOM   2574  H3  U      81      50.896  89.627  70.628  1.00  0.00
ATOM   2575  C2  U      81      49.759  91.151  71.511  1.00  0.00
ATOM   2576  O2  U      81      49.998  90.791  72.672  1.00  0.00
ATOM   2577  C3' U      81      49.781  95.617  72.017  1.00  0.00
ATOM   2578  H3' U      81      49.807  95.620  70.927  1.00  0.00
ATOM   2579  C2' U      81      50.211  94.238  72.482  1.00  0.00
ATOM   2580  H2' U      81      51.131  93.948  71.975  1.00  0.00
ATOM   2581  O2' U      81      50.370  94.286  73.893  1.00  0.00
ATOM   2582 HO2' U      81      50.787  95.113  74.147  1.00  0.00
ATOM   2583  O3' U      81      50.368  96.745  72.696  1.00  0.00
ATOM   2584  P   U      82      51.787  97.285  72.182  1.00  0.00
ATOM   2585  OP1 U      82      52.085  98.477  72.927  1.00  0.00
ATOM   2586  OP2 U      82      51.724  97.439  70.702  1.00  0.00
ATOM   2587  O5' U      82      52.853  96.146  72.699  1.00  0.00
ATOM   2588  C5' U      82      53.299  96.143  74.047  1.00  0.00
ATOM   2589  H5' U      82      52.501  96.331  74.764  1.00  0.00
ATOM   2590 H5'' U      82      53.926  97.030  74.143  1.00  0.00
ATOM   2591  C4' U      82      53.962  94.839  74.415  1.00  0.00
ATOM   2592  H4' U      82      54.124  94.726  75.487  1.00  0.00
ATOM   2593  O4' U      82      53.206  93.705  74.216  1.00  0.00
ATOM   2594  C1' U      82      54.092  92.578  73.907  1.00  0.00
ATOM   2595  H1' U      82      54.015  91.778  74.643  1.00  0.00
ATOM   2596  N1  U      82      54.038  92.064  72.518  1.00  0.00
ATOM   2597  C6  U      82      53.536  92.827  71.510  1.00  0.00
ATOM   2598  H6  U      82      53.240  93.854  71.665  1.00  0.00
ATOM   2599  C5  U      82      53.285  92.264  70.293  1.00  0.00
ATOM   2600  H5  U      82      52.754  92.828  69.540  1.00  0.00
ATOM   2601  C4  U      82      53.695  90.908  69.926  1.00  0.00
ATOM   2602  O4  U      82      53.580  90.402  68.866  1.00  0.00
ATOM   2603  N3  U      82      54.305  90.275  70.981  1.00  0.00
ATOM   2604  H3  U      82      54.534  89.331  70.706  1.00  0.00
ATOM   2605  C2  U      82      54.565  90.760  72.204  1.00  0.00
ATOM   2606  O2  U      82      55.276  89.979  72.911  1.00  0.00
ATOM   2607  C3' U      82      55.332  94.619  73.709  1.00  0.00
ATOM   2608  H3' U      82      55.187  94.670  72.630  1.00  0.00
ATOM   2609  C2' U      82      55.536  93.160  74.190  1.00  0.00
ATOM   2610  H2' U      82      56.289  92.758  73.512  1.00  0.00
ATOM   2611  O2' U      82      55.925  92.947  75.551  1.00  0.00
ATOM   2612 HO2' U      82      56.463  93.700  75.807  1.00  0.00
ATOM   2613  O3' U      82      56.225  95.459  74.371  1.00  0.00
ATOM   2614  P   U      83      57.611  95.823  73.568  1.00  0.00
ATOM   2615  OP1 U      83      58.632  96.461  74.354  1.00  0.00
ATOM   2616  OP2 U      83      57.320  96.417  72.276  1.00  0.00
ATOM   2617  O5' U      83      58.166  94.347  73.180  1.00  0.00
ATOM   2618  C5' U      83      58.926  93.578  74.034  1.00  0.00
ATOM   2619  H5' U      83      58.425  93.449  74.994  1.00  0.00
ATOM   2620 H5'' U      83      59.837  94.133  74.259  1.00  0.00
ATOM   2621  C4' U      83      59.309  92.138  73.473  1.00  0.00
ATOM   2622  H4' U      83      59.933  91.681  74.241  1.00  0.00
ATOM   2623  O4' U      83      58.217  91.294  73.186  1.00  0.00
ATOM   2624  C1' U      83      58.608  90.611  72.012  1.00  0.00
ATOM   2625  H1' U      83      58.624  89.530  72.152  1.00  0.00
ATOM   2626  N1  U      83      57.770  90.916  70.793  1.00  0.00
ATOM   2627  C6  U      83      57.061  92.108  70.658  1.00  0.00
ATOM   2628  H6  U      83      57.004  92.748  71.526  1.00  0.00
ATOM   2629  C5  U      83      56.516  92.501  69.442  1.00  0.00
ATOM   2630  H5  U      83      55.918  93.399  69.414  1.00  0.00
ATOM   2631  C4  U      83      56.712  91.698  68.233  1.00  0.00
ATOM   2632  O4  U      83      56.355  91.895  67.076  1.00  0.00
ATOM   2633  N3  U      83      57.270  90.463  68.477  1.00  0.00
ATOM   2634  H3  U      83      57.511  89.890  67.681  1.00  0.00
ATOM   2635  C2  U      83      57.870  90.056  69.656  1.00  0.00
ATOM   2636  O2  U      83      58.460  88.994  69.736  1.00  0.00
ATOM   2637  C3' U      83      60.176  92.424  72.259  1.00  0.00
ATOM   2638  H3' U      83      59.666  93.060  71.535  1.00  0.00
ATOM   2639  C2' U      83      60.085  90.998  71.695  1.00  0.00
ATOM   2640  H2' U      83      60.237  91.110  70.621  1.00  0.00
ATOM   2641  O2' U      83      60.994  90.177  72.320  1.00  0.00
ATOM   2642 HO2' U      83      61.355  90.835  72.919  1.00  0.00
ATOM   2643  O3' U      83      61.551  92.801  72.642  1.00  0.00
ATOM   2644  P   G      84      62.330  93.770  71.699  1.00  0.00
ATOM   2645  OP1 G      84      63.740  93.966  72.190  1.00  0.00
ATOM   2646  OP2 G      84      61.540  94.963  71.390  1.00  0.00
ATOM   2647  O5' G      84      62.363  93.003  70.238  1.00  0.00
ATOM   2648  C5' G      84      63.185  91.840  70.034  1.00  0.00
ATOM   2649  H5' G      84      62.998  91.055  70.766  1.00  0.00
ATOM   2650 H5'' G      84      64.260  92.017  70.069  1.00  0.00
ATOM   2651  C4' G      84      63.100  91.167  68.707  1.00  0.00
ATOM   2652  H4' G      84      63.792  90.330  68.801  1.00  0.00
ATOM   2653  O4' G      84      61.825  90.718  68.420  1.00  0.00
ATOM   2654  C1' G      84      61.504  90.924  67.033  1.00  0.00
ATOM   2655  H1' G      84      61.145  90.056  66.481  1.00  0.00
ATOM   2656  N9  G      84      60.500  91.984  66.849  1.00  0.00
ATOM   2657  C8  G      84      60.190  93.179  67.537  1.00  0.00
ATOM   2658  H8  G      84      60.638  93.487  68.470  1.00  0.00
ATOM   2659  N7  G      84      59.288  93.894  66.868  1.00  0.00
ATOM   2660  C5  G      84      58.973  93.203  65.712  1.00  0.00
ATOM   2661  C6  G      84      57.973  93.393  64.699  1.00  0.00
ATOM   2662  O6  G      84      57.003  94.159  64.650  1.00  0.00
ATOM   2663  N1  G      84      58.117  92.585  63.609  1.00  0.00
ATOM   2664  H1  G      84      57.447  92.619  62.854  1.00  0.00
ATOM   2665  C2  G      84      59.144  91.650  63.545  1.00  0.00
ATOM   2666  N2  G      84      59.377  90.998  62.407  1.00  0.00
ATOM   2667  H21 G      84      58.892  91.226  61.550  1.00  0.00
ATOM   2668  H22 G      84      60.119  90.313  62.422  1.00  0.00
ATOM   2669  N3  G      84      59.833  91.250  64.545  1.00  0.00
ATOM   2670  C4  G      84      59.761  92.069  65.664  1.00  0.00
ATOM   2671  C3' G      84      63.481  92.153  67.573  1.00  0.00
ATOM   2672  H3' G      84      63.041  93.148  67.630  1.00  0.00
ATOM   2673  C2' G      84      62.877  91.366  66.409  1.00  0.00
ATOM   2674  H2' G      84      62.814  92.115  65.620  1.00  0.00
ATOM   2675  O2' G      84      63.483  90.159  65.990  1.00  0.00
ATOM   2676 HO2' G      84      62.879  89.637  65.457  1.00  0.00
ATOM   2677  O3' G      84      64.801  92.059  67.322  1.00  0.00
ATOM   2678  P   A      85      65.574  93.282  66.630  1.00  0.00
ATOM   2679  OP1 A      85      66.982  92.977  66.506  1.00  0.00
ATOM   2680  OP2 A      85      65.074  94.446  67.394  1.00  0.00
ATOM   2681  O5' A      85      65.050  93.315  65.058  1.00  0.00
ATOM   2682  C5' A      85      65.869  92.754  64.002  1.00  0.00
ATOM   2683  H5' A      85      66.217  91.771  64.319  1.00  0.00
ATOM   2684 H5'' A      85      66.600  93.517  63.736  1.00  0.00
ATOM   2685  C4' A      85      64.953  92.560  62.704  1.00  0.00
ATOM   2686  H4' A      85      65.219  91.774  61.997  1.00  0.00
ATOM   2687  O4' A      85      63.554  92.288  63.003  1.00  0.00
ATOM   2688  C1' A      85      62.660  92.839  62.175  1.00  0.00
ATOM   2689  H1' A      85      62.061  92.107  61.633  1.00  0.00
ATOM   2690  N9  A      85      61.853  93.977  62.892  1.00  0.00
ATOM   2691  C8  A      85      61.986  94.505  64.177  1.00  0.00
ATOM   2692  H8  A      85      62.837  94.166  64.749  1.00  0.00
ATOM   2693  N7  A      85      61.115  95.405  64.504  1.00  0.00
ATOM   2694  C5  A      85      60.273  95.440  63.377  1.00  0.00
ATOM   2695  C6  A      85      59.012  96.093  63.111  1.00  0.00
ATOM   2696  N6  A      85      58.368  96.885  63.987  1.00  0.00
ATOM   2697  H61 A      85      58.604  96.891  64.969  1.00  0.00
ATOM   2698  H62 A      85      57.499  97.315  63.704  1.00  0.00
ATOM   2699  N1  A      85      58.441  95.956  61.869  1.00  0.00
ATOM   2700  C2  A      85      59.048  95.100  61.058  1.00  0.00
ATOM   2701  H2  A      85      58.660  95.059  60.051  1.00  0.00
ATOM   2702  N3  A      85      60.239  94.494  61.179  1.00  0.00
ATOM   2703  C4  A      85      60.793  94.679  62.379  1.00  0.00
ATOM   2704  C3' A      85      64.775  93.902  61.948  1.00  0.00
ATOM   2705  H3' A      85      64.681  94.662  62.723  1.00  0.00
ATOM   2706  C2' A      85      63.541  93.547  61.116  1.00  0.00
ATOM   2707  H2' A      85      63.035  94.444  60.761  1.00  0.00
ATOM   2708  O2' A      85      63.851  92.727  59.953  1.00  0.00
ATOM   2709 HO2' A      85      63.097  92.752  59.360  1.00  0.00
ATOM   2710  O3' A      85      65.945  94.095  61.199  1.00  0.00
ATOM   2711  P   C      86      66.262  95.605  60.603  1.00  0.00
ATOM   2712  OP1 C      86      67.431  95.448  59.678  1.00  0.00
ATOM   2713  OP2 C      86      66.281  96.585  61.712  1.00  0.00
ATOM   2714  O5' C      86      64.937  95.920  59.742  1.00  0.00
ATOM   2715  C5' C      86      64.876  95.454  58.403  1.00  0.00
ATOM   2716  H5' C      86      64.970  94.370  58.465  1.00  0.00
ATOM   2717 H5'' C      86      65.664  95.828  57.750  1.00  0.00
ATOM   2718  C4' C      86      63.541  95.947  57.826  1.00  0.00
ATOM   2719  H4' C      86      63.444  95.336  56.928  1.00  0.00
ATOM   2720  O4' C      86      62.375  95.786  58.556  1.00  0.00
ATOM   2721  C1' C      86      61.440  96.808  58.131  1.00  0.00
ATOM   2722  H1' C      86      60.624  96.297  57.620  1.00  0.00
ATOM   2723  N1  C      86      61.176  97.667  59.359  1.00  0.00
ATOM   2724  C6  C      86      61.872  97.520  60.528  1.00  0.00
ATOM   2725  H6  C      86      62.706  96.837  60.594  1.00  0.00
ATOM   2726  C5  C      86      61.447  98.151  61.638  1.00  0.00
ATOM   2727  H5  C      86      61.977  97.865  62.534  1.00  0.00
ATOM   2728  C4  C      86      60.263  98.952  61.567  1.00  0.00
ATOM   2729  N4  C      86      59.869  99.579  62.624  1.00  0.00
ATOM   2730  H41 C      86      59.068 100.182  62.501  1.00  0.00
ATOM   2731  H42 C      86      60.550  99.619  63.369  1.00  0.00
ATOM   2732  N3  C      86      59.558  99.127  60.460  1.00  0.00
ATOM   2733  C2  C      86      60.041  98.494  59.356  1.00  0.00
ATOM   2734  O2  C      86      59.367  98.513  58.312  1.00  0.00
ATOM   2735  C3' C      86      63.628  97.486  57.505  1.00  0.00
ATOM   2736  H3' C      86      63.853  98.037  58.418  1.00  0.00
ATOM   2737  C2' C      86      62.182  97.708  57.143  1.00  0.00
ATOM   2738  H2' C      86      61.963  98.764  57.301  1.00  0.00
ATOM   2739  O2' C      86      61.827  97.311  55.823  1.00  0.00
ATOM   2740 HO2' C      86      62.154  97.984  55.222  1.00  0.00
ATOM   2741  O3' C      86      64.475  97.961  56.459  1.00  0.00
ATOM   2742  P   A3     87      65.379  99.158  56.772  1.00  0.00
ATOM   2743  OP1 A3     87      66.129  99.527  55.529  1.00  0.00
ATOM   2744  OP2 A3     87      66.226  98.744  57.877  1.00  0.00
ATOM   2745  O5' A3     87      64.401 100.338  57.289  1.00  0.00
ATOM   2746  C5' A3     87      63.428 100.908  56.483  1.00  0.00
ATOM   2747  H5' A3     87      62.961 100.116  55.898  1.00  0.00
ATOM   2748 H5'' A3     87      63.883 101.496  55.686  1.00  0.00
ATOM   2749  C4' A3     87      62.214 101.679  57.103  1.00  0.00
ATOM   2750  H4' A3     87      61.476 101.828  56.314  1.00  0.00
ATOM   2751  O4' A3     87      61.667 101.024  58.247  1.00  0.00
ATOM   2752  C1' A3     87      61.375 101.935  59.277  1.00  0.00
ATOM   2753  H1' A3     87      60.311 101.984  59.508  1.00  0.00
ATOM   2754  N9  A3     87      62.109 101.699  60.520  1.00  0.00
ATOM   2755  C8  A3     87      63.177 100.848  60.620  1.00  0.00
ATOM   2756  H8  A3     87      63.340 100.043  59.919  1.00  0.00
ATOM   2757  N7  A3     87      63.843 100.967  61.755  1.00  0.00
ATOM   2758  C5  A3     87      63.112 101.986  62.467  1.00  0.00
ATOM   2759  C6  A3     87      63.301 102.552  63.771  1.00  0.00
ATOM   2760  N6  A3     87      64.232 102.148  64.641  1.00  0.00
ATOM   2761  H61 A3     87      64.733 101.320  64.352  1.00  0.00
ATOM   2762  H62 A3     87      64.498 102.714  65.434  1.00  0.00
ATOM   2763  N1  A3     87      62.386 103.439  64.119  1.00  0.00
ATOM   2764  C2  A3     87      61.450 103.823  63.274  1.00  0.00
ATOM   2765  H2  A3     87      60.719 104.529  63.639  1.00  0.00
ATOM   2766  N3  A3     87      61.190 103.298  62.045  1.00  0.00
ATOM   2767  C4  A3     87      62.069 102.385  61.708  1.00  0.00
ATOM   2768  C3' A3     87      62.594 103.029  57.613  1.00  0.00
ATOM   2769  H3' A3     87      63.628 103.113  57.948  1.00  0.00
ATOM   2770  C2' A3     87      61.684 103.329  58.778  1.00  0.00
ATOM   2771  H2' A3     87      62.221 103.946  59.498  1.00  0.00
ATOM   2772  O2' A3     87      60.446 103.890  58.350  1.00  0.00
ATOM   2773 HO2' A3     87      60.719 104.707  57.927  1.00  0.00
ATOM   2774  O3' A3     87      62.462 104.022  56.674  1.00  0.00
ATOM   2775 HO3' A3     87      63.346 104.330  56.460  1.00  0.00
TER   
ATOM   2776 MG   MG     88      37.925  47.790  55.220  1.00  0.00
TER   
ATOM   2777 MG   MG     89       6.840  28.311  68.039  1.00  0.00
TER   
ATOM   2778 MG   MG     90      39.185  80.526  72.814  1.00  0.00
TER   
ATOM   2779 MG   MG     91      42.738  72.732  69.758  1.00  0.00
TER   
ATOM   2780 MG   MG     92      32.886  16.791  48.856  1.00  0.00
TER   
ATOM   2781 MG   MG     93      33.354  68.082  56.315  1.00  0.00
TER   
END   
