# Supplementary material for: Modelling the structures of frameshift-stimulatory pseudoknots from representative bat coronaviruses
Source: PLoS Comput Biol. 2023 May 19;19(5):e1011124. doi: 10.1371/journal.pcbi.1011124 (PMC10234561; doi:10.1371/journal.pcbi.1011124)
Supplement: S3 Data — PDB files for the top 3 representative clusters from each conformer (threaded/unthreaded) of each pseudoknot described in the main text, along with PDB files for the representative clusters shown in S8–S18 Figs. (ZIP) [file pcbi.1011124.s003.zip › SI_Model_PDB_files/Vs-CoV-1_unthreaded_Mg_cluster3.pdb]

ATOM      1 HO5' A5      1      10.640  25.853  71.052  1.00  0.00
ATOM      2  O5' A5      1      10.850  25.523  71.929  1.00  0.00
ATOM      3  C5' A5      1       9.617  25.101  72.574  1.00  0.00
ATOM      4  H5' A5      1       8.819  25.840  72.499  1.00  0.00
ATOM      5 H5'' A5      1       9.811  24.936  73.634  1.00  0.00
ATOM      6  C4' A5      1       9.163  23.730  72.178  1.00  0.00
ATOM      7  H4' A5      1       8.282  23.452  72.756  1.00  0.00
ATOM      8  O4' A5      1       8.848  23.735  70.792  1.00  0.00
ATOM      9  C1' A5      1       9.097  22.359  70.281  1.00  0.00
ATOM     10  H1' A5      1       8.160  21.830  70.110  1.00  0.00
ATOM     11  N9  A5      1       9.959  22.450  69.049  1.00  0.00
ATOM     12  C8  A5      1       9.938  23.489  68.167  1.00  0.00
ATOM     13  H8  A5      1       9.476  24.416  68.473  1.00  0.00
ATOM     14  N7  A5      1      10.565  23.290  67.063  1.00  0.00
ATOM     15  C5  A5      1      10.889  21.907  67.122  1.00  0.00
ATOM     16  C6  A5      1      11.405  20.953  66.292  1.00  0.00
ATOM     17  N6  A5      1      11.828  21.023  65.037  1.00  0.00
ATOM     18  H61 A5      1      12.114  20.156  64.604  1.00  0.00
ATOM     19  H62 A5      1      11.905  21.974  64.706  1.00  0.00
ATOM     20  N1  A5      1      11.342  19.641  66.558  1.00  0.00
ATOM     21  C2  A5      1      10.855  19.254  67.715  1.00  0.00
ATOM     22  H2  A5      1      10.845  18.210  67.994  1.00  0.00
ATOM     23  N3  A5      1      10.427  20.077  68.707  1.00  0.00
ATOM     24  C4  A5      1      10.487  21.392  68.318  1.00  0.00
ATOM     25  C3' A5      1      10.300  22.660  72.296  1.00  0.00
ATOM     26  H3' A5      1      11.170  23.138  71.844  1.00  0.00
ATOM     27  C2' A5      1       9.784  21.553  71.361  1.00  0.00
ATOM     28  H2' A5      1      10.622  20.975  70.971  1.00  0.00
ATOM     29  O2' A5      1       8.829  20.690  72.035  1.00  0.00
ATOM     30 HO2' A5      1       9.169  20.145  72.748  1.00  0.00
ATOM     31  O3' A5      1      10.611  22.148  73.617  1.00  0.00
ATOM     32  P   A       2      12.082  22.155  74.193  1.00  0.00
ATOM     33  OP1 A       2      12.096  21.248  75.357  1.00  0.00
ATOM     34  OP2 A       2      12.416  23.579  74.377  1.00  0.00
ATOM     35  O5' A       2      12.994  21.559  73.135  1.00  0.00
ATOM     36  C5' A       2      13.097  20.231  72.826  1.00  0.00
ATOM     37  H5' A       2      12.122  19.794  72.609  1.00  0.00
ATOM     38 H5'' A       2      13.655  19.719  73.609  1.00  0.00
ATOM     39  C4' A       2      13.823  19.896  71.545  1.00  0.00
ATOM     40  H4' A       2      13.900  18.812  71.463  1.00  0.00
ATOM     41  O4' A       2      13.109  20.390  70.422  1.00  0.00
ATOM     42  C1' A       2      14.069  20.872  69.504  1.00  0.00
ATOM     43  H1' A       2      13.910  20.423  68.524  1.00  0.00
ATOM     44  N9  A       2      13.818  22.278  69.309  1.00  0.00
ATOM     45  C8  A       2      13.462  23.253  70.246  1.00  0.00
ATOM     46  H8  A       2      13.375  23.096  71.311  1.00  0.00
ATOM     47  N7  A       2      13.277  24.452  69.779  1.00  0.00
ATOM     48  C5  A       2      13.573  24.312  68.435  1.00  0.00
ATOM     49  C6  A       2      13.494  25.134  67.285  1.00  0.00
ATOM     50  N6  A       2      13.152  26.426  67.240  1.00  0.00
ATOM     51  H61 A       2      13.007  26.883  68.129  1.00  0.00
ATOM     52  H62 A       2      13.087  26.900  66.350  1.00  0.00
ATOM     53  N1  A       2      13.805  24.744  66.057  1.00  0.00
ATOM     54  C2  A       2      14.210  23.479  65.958  1.00  0.00
ATOM     55  H2  A       2      14.492  23.210  64.951  1.00  0.00
ATOM     56  N3  A       2      14.296  22.483  66.859  1.00  0.00
ATOM     57  C4  A       2      13.905  22.997  68.099  1.00  0.00
ATOM     58  C3' A       2      15.204  20.565  71.526  1.00  0.00
ATOM     59  H3' A       2      15.159  21.576  71.932  1.00  0.00
ATOM     60  C2' A       2      15.439  20.515  70.045  1.00  0.00
ATOM     61  H2' A       2      16.151  21.266  69.704  1.00  0.00
ATOM     62  O2' A       2      15.775  19.301  69.532  1.00  0.00
ATOM     63 HO2' A       2      16.296  19.460  68.741  1.00  0.00
ATOM     64  O3' A       2      16.189  19.758  72.252  1.00  0.00
ATOM     65  P   C       3      17.642  20.273  72.525  1.00  0.00
ATOM     66  OP1 C       3      18.340  19.233  73.267  1.00  0.00
ATOM     67  OP2 C       3      17.499  21.591  73.108  1.00  0.00
ATOM     68  O5' C       3      18.385  20.538  71.126  1.00  0.00
ATOM     69  C5' C       3      18.726  19.494  70.281  1.00  0.00
ATOM     70  H5' C       3      17.835  18.872  70.361  1.00  0.00
ATOM     71 H5'' C       3      19.620  18.932  70.550  1.00  0.00
ATOM     72  C4' C       3      19.134  19.995  68.912  1.00  0.00
ATOM     73  H4' C       3      19.296  19.110  68.297  1.00  0.00
ATOM     74  O4' C       3      18.031  20.863  68.454  1.00  0.00
ATOM     75  C1' C       3      18.626  21.790  67.468  1.00  0.00
ATOM     76  H1' C       3      18.271  21.461  66.492  1.00  0.00
ATOM     77  N1  C       3      17.986  23.095  67.813  1.00  0.00
ATOM     78  C6  C       3      17.831  23.542  69.111  1.00  0.00
ATOM     79  H6  C       3      18.130  22.816  69.852  1.00  0.00
ATOM     80  C5  C       3      17.323  24.715  69.523  1.00  0.00
ATOM     81  H5  C       3      17.194  24.936  70.572  1.00  0.00
ATOM     82  C4  C       3      16.912  25.575  68.496  1.00  0.00
ATOM     83  N4  C       3      16.171  26.587  68.753  1.00  0.00
ATOM     84  H41 C       3      15.742  27.097  67.994  1.00  0.00
ATOM     85  H42 C       3      16.037  26.811  69.729  1.00  0.00
ATOM     86  N3  C       3      17.052  25.313  67.231  1.00  0.00
ATOM     87  C2  C       3      17.626  24.068  66.884  1.00  0.00
ATOM     88  O2  C       3      17.733  23.943  65.658  1.00  0.00
ATOM     89  C3' C       3      20.358  20.876  68.854  1.00  0.00
ATOM     90  H3' C       3      20.457  21.589  69.673  1.00  0.00
ATOM     91  C2' C       3      20.146  21.661  67.505  1.00  0.00
ATOM     92  H2' C       3      20.702  22.598  67.483  1.00  0.00
ATOM     93  O2' C       3      20.465  20.821  66.468  1.00  0.00
ATOM     94 HO2' C       3      21.418  20.735  66.392  1.00  0.00
ATOM     95  O3' C       3      21.476  20.002  68.901  1.00  0.00
ATOM     96  P   G       4      22.953  20.608  69.066  1.00  0.00
ATOM     97  OP1 G       4      23.714  19.425  69.295  1.00  0.00
ATOM     98  OP2 G       4      22.922  21.589  70.199  1.00  0.00
ATOM     99  O5' G       4      23.435  21.257  67.656  1.00  0.00
ATOM    100  C5' G       4      23.786  20.494  66.493  1.00  0.00
ATOM    101  H5' G       4      23.062  19.752  66.158  1.00  0.00
ATOM    102 H5'' G       4      24.701  19.933  66.683  1.00  0.00
ATOM    103  C4' G       4      24.142  21.496  65.380  1.00  0.00
ATOM    104  H4' G       4      24.397  20.852  64.537  1.00  0.00
ATOM    105  O4' G       4      22.977  22.244  65.133  1.00  0.00
ATOM    106  C1' G       4      23.421  23.671  65.064  1.00  0.00
ATOM    107  H1' G       4      23.015  24.284  64.258  1.00  0.00
ATOM    108  N9  G       4      22.836  24.359  66.214  1.00  0.00
ATOM    109  C8  G       4      23.110  24.269  67.550  1.00  0.00
ATOM    110  H8  G       4      23.897  23.587  67.836  1.00  0.00
ATOM    111  N7  G       4      22.432  25.077  68.267  1.00  0.00
ATOM    112  C5  G       4      21.517  25.683  67.392  1.00  0.00
ATOM    113  C6  G       4      20.448  26.696  67.556  1.00  0.00
ATOM    114  O6  G       4      20.001  27.181  68.582  1.00  0.00
ATOM    115  N1  G       4      19.837  26.960  66.304  1.00  0.00
ATOM    116  H1  G       4      19.084  27.633  66.294  1.00  0.00
ATOM    117  C2  G       4      20.155  26.328  65.149  1.00  0.00
ATOM    118  N2  G       4      19.425  26.552  64.153  1.00  0.00
ATOM    119  H21 G       4      18.826  27.362  64.223  1.00  0.00
ATOM    120  H22 G       4      19.523  26.108  63.251  1.00  0.00
ATOM    121  N3  G       4      21.137  25.423  65.042  1.00  0.00
ATOM    122  C4  G       4      21.800  25.223  66.145  1.00  0.00
ATOM    123  C3' G       4      25.281  22.407  65.680  1.00  0.00
ATOM    124  H3' G       4      25.314  22.499  66.766  1.00  0.00
ATOM    125  C2' G       4      24.913  23.741  65.026  1.00  0.00
ATOM    126  H2' G       4      25.223  24.658  65.525  1.00  0.00
ATOM    127  O2' G       4      25.389  23.798  63.689  1.00  0.00
ATOM    128 HO2' G       4      26.308  23.521  63.705  1.00  0.00
ATOM    129  O3' G       4      26.558  21.928  65.194  1.00  0.00
ATOM    130  P   A       5      27.944  22.669  65.508  1.00  0.00
ATOM    131  OP1 A       5      29.124  21.808  65.137  1.00  0.00
ATOM    132  OP2 A       5      27.863  23.205  66.888  1.00  0.00
ATOM    133  O5' A       5      27.951  23.892  64.540  1.00  0.00
ATOM    134  C5' A       5      28.456  23.805  63.163  1.00  0.00
ATOM    135  H5' A       5      27.902  23.014  62.657  1.00  0.00
ATOM    136 H5'' A       5      29.529  23.632  63.089  1.00  0.00
ATOM    137  C4' A       5      28.214  25.208  62.508  1.00  0.00
ATOM    138  H4' A       5      28.532  25.150  61.467  1.00  0.00
ATOM    139  O4' A       5      26.950  25.688  62.435  1.00  0.00
ATOM    140  C1' A       5      26.940  27.148  62.561  1.00  0.00
ATOM    141  H1' A       5      26.605  27.633  61.644  1.00  0.00
ATOM    142  N9  A       5      25.986  27.499  63.689  1.00  0.00
ATOM    143  C8  A       5      26.244  27.736  64.985  1.00  0.00
ATOM    144  H8  A       5      27.208  27.552  65.435  1.00  0.00
ATOM    145  N7  A       5      25.285  28.156  65.753  1.00  0.00
ATOM    146  C5  A       5      24.186  28.151  64.802  1.00  0.00
ATOM    147  C6  A       5      22.851  28.523  64.758  1.00  0.00
ATOM    148  N6  A       5      22.165  29.046  65.765  1.00  0.00
ATOM    149  H61 A       5      22.514  28.952  66.708  1.00  0.00
ATOM    150  H62 A       5      21.176  29.154  65.590  1.00  0.00
ATOM    151  N1  A       5      22.104  28.530  63.633  1.00  0.00
ATOM    152  C2  A       5      22.722  28.175  62.531  1.00  0.00
ATOM    153  H2  A       5      22.183  28.087  61.599  1.00  0.00
ATOM    154  N3  A       5      23.982  27.835  62.378  1.00  0.00
ATOM    155  C4  A       5      24.615  27.770  63.569  1.00  0.00
ATOM    156  C3' A       5      29.006  26.356  63.189  1.00  0.00
ATOM    157  H3' A       5      28.798  26.314  64.258  1.00  0.00
ATOM    158  C2' A       5      28.398  27.658  62.656  1.00  0.00
ATOM    159  H2' A       5      28.448  28.497  63.351  1.00  0.00
ATOM    160  O2' A       5      28.846  27.941  61.315  1.00  0.00
ATOM    161 HO2' A       5      29.721  28.337  61.319  1.00  0.00
ATOM    162  O3' A       5      30.386  26.246  62.972  1.00  0.00
ATOM    163  P   G       6      31.380  27.261  63.621  1.00  0.00
ATOM    164  OP1 G       6      32.711  26.584  63.685  1.00  0.00
ATOM    165  OP2 G       6      30.803  27.725  64.917  1.00  0.00
ATOM    166  O5' G       6      31.509  28.482  62.547  1.00  0.00
ATOM    167  C5' G       6      32.383  28.433  61.467  1.00  0.00
ATOM    168  H5' G       6      32.003  27.631  60.833  1.00  0.00
ATOM    169 H5'' G       6      33.402  28.304  61.831  1.00  0.00
ATOM    170  C4' G       6      32.274  29.850  60.849  1.00  0.00
ATOM    171  H4' G       6      32.846  29.769  59.925  1.00  0.00
ATOM    172  O4' G       6      30.924  30.144  60.466  1.00  0.00
ATOM    173  C1' G       6      30.667  31.470  60.806  1.00  0.00
ATOM    174  H1' G       6      30.240  31.924  59.911  1.00  0.00
ATOM    175  N9  G       6      29.539  31.436  61.844  1.00  0.00
ATOM    176  C8  G       6      29.607  31.416  63.201  1.00  0.00
ATOM    177  H8  G       6      30.551  31.448  63.725  1.00  0.00
ATOM    178  N7  G       6      28.508  31.412  63.787  1.00  0.00
ATOM    179  C5  G       6      27.590  31.387  62.694  1.00  0.00
ATOM    180  C6  G       6      26.129  31.464  62.615  1.00  0.00
ATOM    181  O6  G       6      25.238  31.470  63.490  1.00  0.00
ATOM    182  N1  G       6      25.587  31.588  61.319  1.00  0.00
ATOM    183  H1  G       6      24.604  31.758  61.157  1.00  0.00
ATOM    184  C2  G       6      26.368  31.478  60.180  1.00  0.00
ATOM    185  N2  G       6      25.811  31.478  58.992  1.00  0.00
ATOM    186  H21 G       6      26.482  31.454  58.238  1.00  0.00
ATOM    187  H22 G       6      24.823  31.483  58.785  1.00  0.00
ATOM    188  N3  G       6      27.664  31.356  60.299  1.00  0.00
ATOM    189  C4  G       6      28.216  31.366  61.544  1.00  0.00
ATOM    190  C3' G       6      32.877  30.955  61.764  1.00  0.00
ATOM    191  H3' G       6      32.650  30.650  62.786  1.00  0.00
ATOM    192  C2' G       6      32.042  32.136  61.158  1.00  0.00
ATOM    193  H2' G       6      31.933  32.974  61.848  1.00  0.00
ATOM    194  O2' G       6      32.644  32.767  60.010  1.00  0.00
ATOM    195 HO2' G       6      33.576  32.886  60.208  1.00  0.00
ATOM    196  O3' G       6      34.266  31.127  61.619  1.00  0.00
ATOM    197  P   U       7      35.168  32.049  62.555  1.00  0.00
ATOM    198  OP1 U       7      36.503  31.465  62.573  1.00  0.00
ATOM    199  OP2 U       7      34.542  32.338  63.897  1.00  0.00
ATOM    200  O5' U       7      35.047  33.417  61.806  1.00  0.00
ATOM    201  C5' U       7      35.895  33.735  60.770  1.00  0.00
ATOM    202  H5' U       7      35.833  32.909  60.062  1.00  0.00
ATOM    203 H5'' U       7      36.914  33.692  61.153  1.00  0.00
ATOM    204  C4' U       7      35.467  35.177  60.213  1.00  0.00
ATOM    205  H4' U       7      35.976  35.300  59.257  1.00  0.00
ATOM    206  O4' U       7      34.036  35.251  59.889  1.00  0.00
ATOM    207  C1' U       7      33.570  36.167  60.838  1.00  0.00
ATOM    208  H1' U       7      33.563  37.167  60.405  1.00  0.00
ATOM    209  N1  U       7      32.134  36.003  61.056  1.00  0.00
ATOM    210  C6  U       7      31.575  35.493  62.216  1.00  0.00
ATOM    211  H6  U       7      32.189  35.336  63.090  1.00  0.00
ATOM    212  C5  U       7      30.307  34.991  62.274  1.00  0.00
ATOM    213  H5  U       7      29.895  34.638  63.208  1.00  0.00
ATOM    214  C4  U       7      29.386  35.226  61.129  1.00  0.00
ATOM    215  O4  U       7      28.236  34.833  61.002  1.00  0.00
ATOM    216  N3  U       7      29.956  35.866  60.095  1.00  0.00
ATOM    217  H3  U       7      29.337  35.973  59.304  1.00  0.00
ATOM    218  C2  U       7      31.269  36.287  60.018  1.00  0.00
ATOM    219  O2  U       7      31.632  36.862  59.000  1.00  0.00
ATOM    220  C3' U       7      35.872  36.232  61.285  1.00  0.00
ATOM    221  H3' U       7      36.687  35.979  61.963  1.00  0.00
ATOM    222  C2' U       7      34.495  36.343  62.027  1.00  0.00
ATOM    223  H2' U       7      34.247  35.518  62.695  1.00  0.00
ATOM    224  O2' U       7      34.291  37.619  62.731  1.00  0.00
ATOM    225 HO2' U       7      34.577  38.344  62.170  1.00  0.00
ATOM    226  O3' U       7      36.246  37.311  60.463  1.00  0.00
ATOM    227  P   C       8      37.334  38.364  60.983  1.00  0.00
ATOM    228  OP1 C       8      37.682  39.226  59.854  1.00  0.00
ATOM    229  OP2 C       8      38.326  37.652  61.784  1.00  0.00
ATOM    230  O5' C       8      36.524  39.304  62.008  1.00  0.00
ATOM    231  C5' C       8      35.942  40.577  61.643  1.00  0.00
ATOM    232  H5' C       8      36.745  41.301  61.508  1.00  0.00
ATOM    233 H5'' C       8      35.356  40.896  62.505  1.00  0.00
ATOM    234  C4' C       8      34.917  40.385  60.548  1.00  0.00
ATOM    235  H4' C       8      35.494  39.943  59.735  1.00  0.00
ATOM    236  O4' C       8      33.823  39.507  60.926  1.00  0.00
ATOM    237  C1' C       8      32.673  40.052  60.351  1.00  0.00
ATOM    238  H1' C       8      32.611  39.718  59.316  1.00  0.00
ATOM    239  N1  C       8      31.397  39.534  60.948  1.00  0.00
ATOM    240  C6  C       8      31.346  39.064  62.212  1.00  0.00
ATOM    241  H6  C       8      32.262  38.832  62.735  1.00  0.00
ATOM    242  C5  C       8      30.149  38.750  62.790  1.00  0.00
ATOM    243  H5  C       8      30.142  38.357  63.796  1.00  0.00
ATOM    244  C4  C       8      29.037  38.981  62.078  1.00  0.00
ATOM    245  N4  C       8      27.870  38.843  62.685  1.00  0.00
ATOM    246  H41 C       8      27.056  39.047  62.122  1.00  0.00
ATOM    247  H42 C       8      27.686  38.345  63.544  1.00  0.00
ATOM    248  N3  C       8      29.050  39.424  60.830  1.00  0.00
ATOM    249  C2  C       8      30.182  39.669  60.203  1.00  0.00
ATOM    250  O2  C       8      30.189  39.986  58.989  1.00  0.00
ATOM    251  C3' C       8      34.380  41.730  60.155  1.00  0.00
ATOM    252  H3' C       8      34.688  42.535  60.822  1.00  0.00
ATOM    253  C2' C       8      32.859  41.534  60.368  1.00  0.00
ATOM    254  H2' C       8      32.635  41.824  61.395  1.00  0.00
ATOM    255  O2' C       8      32.090  42.221  59.425  1.00  0.00
ATOM    256 HO2' C       8      32.599  42.647  58.732  1.00  0.00
ATOM    257  O3' C       8      34.762  41.954  58.796  1.00  0.00
ATOM    258  P   C       9      35.882  42.921  58.250  1.00  0.00
ATOM    259  OP1 C       9      36.261  42.171  57.028  1.00  0.00
ATOM    260  OP2 C       9      36.914  43.091  59.320  1.00  0.00
ATOM    261  O5' C       9      35.186  44.382  57.901  1.00  0.00
ATOM    262  C5' C       9      34.242  44.538  56.814  1.00  0.00
ATOM    263  H5' C       9      33.929  43.544  56.493  1.00  0.00
ATOM    264 H5'' C       9      34.695  44.950  55.912  1.00  0.00
ATOM    265  C4' C       9      33.064  45.434  57.199  1.00  0.00
ATOM    266  H4' C       9      32.333  45.625  56.413  1.00  0.00
ATOM    267  O4' C       9      32.310  44.818  58.186  1.00  0.00
ATOM    268  C1' C       9      31.574  45.889  58.807  1.00  0.00
ATOM    269  H1' C       9      30.542  45.744  58.490  1.00  0.00
ATOM    270  N1  C       9      31.583  45.858  60.279  1.00  0.00
ATOM    271  C6  C       9      32.508  45.101  60.996  1.00  0.00
ATOM    272  H6  C       9      33.103  44.410  60.417  1.00  0.00
ATOM    273  C5  C       9      32.406  44.993  62.335  1.00  0.00
ATOM    274  H5  C       9      32.989  44.208  62.792  1.00  0.00
ATOM    275  C4  C       9      31.525  45.930  62.992  1.00  0.00
ATOM    276  N4  C       9      31.448  46.030  64.279  1.00  0.00
ATOM    277  H41 C       9      32.167  45.723  64.918  1.00  0.00
ATOM    278  H42 C       9      30.811  46.720  64.651  1.00  0.00
ATOM    279  N3  C       9      30.642  46.706  62.302  1.00  0.00
ATOM    280  C2  C       9      30.604  46.593  60.920  1.00  0.00
ATOM    281  O2  C       9      29.810  47.257  60.373  1.00  0.00
ATOM    282  C3' C       9      33.458  46.794  57.787  1.00  0.00
ATOM    283  H3' C       9      34.222  46.615  58.544  1.00  0.00
ATOM    284  C2' C       9      32.169  47.278  58.491  1.00  0.00
ATOM    285  H2' C       9      32.481  47.915  59.318  1.00  0.00
ATOM    286  O2' C       9      31.164  47.925  57.739  1.00  0.00
ATOM    287 HO2' C       9      31.523  48.747  57.395  1.00  0.00
ATOM    288  O3' C       9      33.924  47.737  56.830  1.00  0.00
ATOM    289  P   G      10      34.407  49.203  57.321  1.00  0.00
ATOM    290  OP1 G      10      35.356  49.712  56.282  1.00  0.00
ATOM    291  OP2 G      10      34.784  49.208  58.709  1.00  0.00
ATOM    292  O5' G      10      33.050  50.081  57.294  1.00  0.00
ATOM    293  C5' G      10      32.567  50.667  56.117  1.00  0.00
ATOM    294  H5' G      10      32.438  49.789  55.484  1.00  0.00
ATOM    295 H5'' G      10      33.354  51.181  55.565  1.00  0.00
ATOM    296  C4' G      10      31.337  51.515  56.237  1.00  0.00
ATOM    297  H4' G      10      30.904  51.725  55.259  1.00  0.00
ATOM    298  O4' G      10      30.389  50.788  56.990  1.00  0.00
ATOM    299  C1' G      10      29.580  51.793  57.550  1.00  0.00
ATOM    300  H1' G      10      28.551  51.651  57.218  1.00  0.00
ATOM    301  N9  G      10      29.517  51.602  58.972  1.00  0.00
ATOM    302  C8  G      10      30.184  50.844  59.861  1.00  0.00
ATOM    303  H8  G      10      31.030  50.274  59.506  1.00  0.00
ATOM    304  N7  G      10      29.908  51.019  61.180  1.00  0.00
ATOM    305  C5  G      10      28.941  52.012  61.067  1.00  0.00
ATOM    306  C6  G      10      28.120  52.518  62.082  1.00  0.00
ATOM    307  O6  G      10      28.123  52.351  63.322  1.00  0.00
ATOM    308  N1  G      10      27.085  53.302  61.599  1.00  0.00
ATOM    309  H1  G      10      26.629  53.928  62.247  1.00  0.00
ATOM    310  C2  G      10      26.950  53.695  60.310  1.00  0.00
ATOM    311  N2  G      10      26.044  54.587  60.040  1.00  0.00
ATOM    312  H21 G      10      25.963  54.758  59.048  1.00  0.00
ATOM    313  H22 G      10      25.364  54.902  60.716  1.00  0.00
ATOM    314  N3  G      10      27.674  53.199  59.311  1.00  0.00
ATOM    315  C4  G      10      28.648  52.274  59.777  1.00  0.00
ATOM    316  C3' G      10      31.582  52.899  56.839  1.00  0.00
ATOM    317  H3' G      10      32.147  52.645  57.737  1.00  0.00
ATOM    318  C2' G      10      30.078  53.184  57.184  1.00  0.00
ATOM    319  H2' G      10      29.920  53.779  58.084  1.00  0.00
ATOM    320  O2' G      10      29.384  53.651  56.029  1.00  0.00
ATOM    321 HO2' G      10      29.599  54.584  55.953  1.00  0.00
ATOM    322  O3' G      10      32.302  53.670  55.875  1.00  0.00
ATOM    323  P   G      11      32.972  55.053  56.323  1.00  0.00
ATOM    324  OP1 G      11      33.779  55.524  55.202  1.00  0.00
ATOM    325  OP2 G      11      33.589  54.953  57.622  1.00  0.00
ATOM    326  O5' G      11      31.755  56.200  56.316  1.00  0.00
ATOM    327  C5' G      11      31.114  56.536  55.115  1.00  0.00
ATOM    328  H5' G      11      30.866  55.592  54.628  1.00  0.00
ATOM    329 H5'' G      11      31.768  57.186  54.533  1.00  0.00
ATOM    330  C4' G      11      29.814  57.433  55.398  1.00  0.00
ATOM    331  H4' G      11      29.351  57.799  54.482  1.00  0.00
ATOM    332  O4' G      11      28.736  56.652  55.979  1.00  0.00
ATOM    333  C1' G      11      28.183  57.450  56.985  1.00  0.00
ATOM    334  H1' G      11      27.108  57.273  56.950  1.00  0.00
ATOM    335  N9  G      11      28.392  57.107  58.444  1.00  0.00
ATOM    336  C8  G      11      29.577  56.628  59.022  1.00  0.00
ATOM    337  H8  G      11      30.434  56.501  58.378  1.00  0.00
ATOM    338  N7  G      11      29.487  56.370  60.309  1.00  0.00
ATOM    339  C5  G      11      28.146  56.911  60.634  1.00  0.00
ATOM    340  C6  G      11      27.363  56.945  61.826  1.00  0.00
ATOM    341  O6  G      11      27.702  56.733  63.003  1.00  0.00
ATOM    342  N1  G      11      26.069  57.438  61.635  1.00  0.00
ATOM    343  H1  G      11      25.530  57.652  62.463  1.00  0.00
ATOM    344  C2  G      11      25.604  57.907  60.415  1.00  0.00
ATOM    345  N2  G      11      24.398  58.392  60.544  1.00  0.00
ATOM    346  H21 G      11      23.918  58.419  61.432  1.00  0.00
ATOM    347  H22 G      11      23.775  58.651  59.793  1.00  0.00
ATOM    348  N3  G      11      26.279  57.847  59.264  1.00  0.00
ATOM    349  C4  G      11      27.501  57.295  59.415  1.00  0.00
ATOM    350  C3' G      11      29.981  58.652  56.293  1.00  0.00
ATOM    351  H3' G      11      30.504  58.504  57.238  1.00  0.00
ATOM    352  C2' G      11      28.544  58.952  56.748  1.00  0.00
ATOM    353  H2' G      11      28.460  59.445  57.717  1.00  0.00
ATOM    354  O2' G      11      27.604  59.462  55.813  1.00  0.00
ATOM    355 HO2' G      11      26.733  59.554  56.206  1.00  0.00
ATOM    356  O3' G      11      30.446  59.823  55.558  1.00  0.00
ATOM    357  P   G      12      31.062  61.011  56.332  1.00  0.00
ATOM    358  OP1 G      12      31.301  62.089  55.309  1.00  0.00
ATOM    359  OP2 G      12      32.191  60.480  57.188  1.00  0.00
ATOM    360  O5' G      12      29.944  61.607  57.337  1.00  0.00
ATOM    361  C5' G      12      28.848  62.276  56.812  1.00  0.00
ATOM    362  H5' G      12      28.327  61.664  56.075  1.00  0.00
ATOM    363 H5'' G      12      29.281  63.164  56.351  1.00  0.00
ATOM    364  C4' G      12      27.766  62.635  57.947  1.00  0.00
ATOM    365  H4' G      12      26.963  63.235  57.518  1.00  0.00
ATOM    366  O4' G      12      27.140  61.508  58.539  1.00  0.00
ATOM    367  C1' G      12      26.770  61.785  59.815  1.00  0.00
ATOM    368  H1' G      12      25.700  61.615  59.942  1.00  0.00
ATOM    369  N9  G      12      27.533  60.903  60.741  1.00  0.00
ATOM    370  C8  G      12      28.816  60.361  60.583  1.00  0.00
ATOM    371  H8  G      12      29.281  60.375  59.608  1.00  0.00
ATOM    372  N7  G      12      29.311  59.889  61.661  1.00  0.00
ATOM    373  C5  G      12      28.274  60.047  62.569  1.00  0.00
ATOM    374  C6  G      12      28.234  59.684  63.972  1.00  0.00
ATOM    375  O6  G      12      29.035  59.124  64.747  1.00  0.00
ATOM    376  N1  G      12      27.087  59.991  64.632  1.00  0.00
ATOM    377  H1  G      12      27.051  59.805  65.624  1.00  0.00
ATOM    378  C2  G      12      26.150  60.818  64.057  1.00  0.00
ATOM    379  N2  G      12      25.079  61.195  64.804  1.00  0.00
ATOM    380  H21 G      12      24.514  61.926  64.396  1.00  0.00
ATOM    381  H22 G      12      24.902  60.994  65.778  1.00  0.00
ATOM    382  N3  G      12      26.111  61.100  62.717  1.00  0.00
ATOM    383  C4  G      12      27.195  60.655  61.991  1.00  0.00
ATOM    384  C3' G      12      28.304  63.485  59.078  1.00  0.00
ATOM    385  H3' G      12      29.231  63.104  59.508  1.00  0.00
ATOM    386  C2' G      12      27.146  63.294  60.048  1.00  0.00
ATOM    387  H2' G      12      27.384  63.469  61.097  1.00  0.00
ATOM    388  O2' G      12      26.047  64.078  59.685  1.00  0.00
ATOM    389 HO2' G      12      26.532  64.772  59.232  1.00  0.00
ATOM    390  O3' G      12      28.393  64.792  58.720  1.00  0.00
ATOM    391  P   G      13      29.408  65.731  59.443  1.00  0.00
ATOM    392  OP1 G      13      29.446  67.052  58.781  1.00  0.00
ATOM    393  OP2 G      13      30.648  64.909  59.615  1.00  0.00
ATOM    394  O5' G      13      28.720  65.921  60.836  1.00  0.00
ATOM    395  C5' G      13      27.624  66.834  61.032  1.00  0.00
ATOM    396  H5' G      13      26.947  66.699  60.188  1.00  0.00
ATOM    397 H5'' G      13      28.036  67.843  60.987  1.00  0.00
ATOM    398  C4' G      13      26.889  66.652  62.344  1.00  0.00
ATOM    399  H4' G      13      25.943  67.192  62.300  1.00  0.00
ATOM    400  O4' G      13      26.626  65.298  62.663  1.00  0.00
ATOM    401  C1' G      13      26.569  65.129  64.058  1.00  0.00
ATOM    402  H1' G      13      25.589  64.878  64.464  1.00  0.00
ATOM    403  N9  G      13      27.552  64.082  64.487  1.00  0.00
ATOM    404  C8  G      13      28.592  63.433  63.811  1.00  0.00
ATOM    405  H8  G      13      28.753  63.661  62.767  1.00  0.00
ATOM    406  N7  G      13      29.265  62.588  64.531  1.00  0.00
ATOM    407  C5  G      13      28.621  62.600  65.767  1.00  0.00
ATOM    408  C6  G      13      28.943  61.910  66.975  1.00  0.00
ATOM    409  O6  G      13      29.862  61.160  67.179  1.00  0.00
ATOM    410  N1  G      13      28.180  62.393  68.026  1.00  0.00
ATOM    411  H1  G      13      28.430  62.097  68.959  1.00  0.00
ATOM    412  C2  G      13      27.091  63.214  67.911  1.00  0.00
ATOM    413  N2  G      13      26.439  63.615  68.985  1.00  0.00
ATOM    414  H21 G      13      26.703  63.212  69.873  1.00  0.00
ATOM    415  H22 G      13      25.645  64.236  68.926  1.00  0.00
ATOM    416  N3  G      13      26.626  63.656  66.776  1.00  0.00
ATOM    417  C4  G      13      27.522  63.505  65.733  1.00  0.00
ATOM    418  C3' G      13      27.690  67.122  63.576  1.00  0.00
ATOM    419  H3' G      13      28.688  66.685  63.548  1.00  0.00
ATOM    420  C2' G      13      26.871  66.478  64.696  1.00  0.00
ATOM    421  H2' G      13      27.412  66.360  65.634  1.00  0.00
ATOM    422  O2' G      13      25.689  67.175  64.966  1.00  0.00
ATOM    423 HO2' G      13      25.641  67.363  65.907  1.00  0.00
ATOM    424  O3' G      13      27.711  68.553  63.803  1.00  0.00
ATOM    425  P   U      14      28.769  69.215  64.734  1.00  0.00
ATOM    426  OP1 U      14      28.567  70.692  64.484  1.00  0.00
ATOM    427  OP2 U      14      30.079  68.612  64.373  1.00  0.00
ATOM    428  O5' U      14      28.575  68.832  66.279  1.00  0.00
ATOM    429  C5' U      14      27.537  69.469  66.975  1.00  0.00
ATOM    430  H5' U      14      26.659  69.169  66.403  1.00  0.00
ATOM    431 H5'' U      14      27.634  70.547  66.852  1.00  0.00
ATOM    432  C4' U      14      27.467  69.117  68.526  1.00  0.00
ATOM    433  H4' U      14      26.808  69.768  69.100  1.00  0.00
ATOM    434  O4' U      14      27.114  67.773  68.883  1.00  0.00
ATOM    435  C1' U      14      27.975  67.295  69.968  1.00  0.00
ATOM    436  H1' U      14      27.390  66.939  70.817  1.00  0.00
ATOM    437  N1  U      14      28.913  66.179  69.494  1.00  0.00
ATOM    438  C6  U      14      29.407  66.121  68.184  1.00  0.00
ATOM    439  H6  U      14      29.105  66.845  67.441  1.00  0.00
ATOM    440  C5  U      14      30.308  65.169  67.852  1.00  0.00
ATOM    441  H5  U      14      30.724  65.058  66.861  1.00  0.00
ATOM    442  C4  U      14      30.768  64.257  68.857  1.00  0.00
ATOM    443  O4  U      14      31.559  63.281  68.676  1.00  0.00
ATOM    444  N3  U      14      30.296  64.409  70.107  1.00  0.00
ATOM    445  H3  U      14      30.739  63.783  70.765  1.00  0.00
ATOM    446  C2  U      14      29.416  65.350  70.508  1.00  0.00
ATOM    447  O2  U      14      29.127  65.368  71.702  1.00  0.00
ATOM    448  C3' U      14      28.803  69.325  69.138  1.00  0.00
ATOM    449  H3' U      14      29.588  68.971  68.470  1.00  0.00
ATOM    450  C2' U      14      28.831  68.436  70.381  1.00  0.00
ATOM    451  H2' U      14      29.890  68.222  70.526  1.00  0.00
ATOM    452  O2' U      14      28.148  69.059  71.498  1.00  0.00
ATOM    453 HO2' U      14      28.483  68.611  72.279  1.00  0.00
ATOM    454  O3' U      14      29.065  70.693  69.444  1.00  0.00
ATOM    455  P   U      15      30.498  71.284  69.533  1.00  0.00
ATOM    456  OP1 U      15      30.420  72.736  69.773  1.00  0.00
ATOM    457  OP2 U      15      31.246  70.870  68.347  1.00  0.00
ATOM    458  O5' U      15      31.106  70.607  70.829  1.00  0.00
ATOM    459  C5' U      15      30.573  71.075  72.074  1.00  0.00
ATOM    460  H5' U      15      29.487  70.986  72.053  1.00  0.00
ATOM    461 H5'' U      15      30.795  72.125  72.266  1.00  0.00
ATOM    462  C4' U      15      31.086  70.264  73.321  1.00  0.00
ATOM    463  H4' U      15      30.542  70.705  74.156  1.00  0.00
ATOM    464  O4' U      15      30.700  68.947  72.985  1.00  0.00
ATOM    465  C1' U      15      31.692  68.159  73.577  1.00  0.00
ATOM    466  H1' U      15      31.263  67.479  74.313  1.00  0.00
ATOM    467  N1  U      15      32.405  67.229  72.641  1.00  0.00
ATOM    468  C6  U      15      32.406  67.497  71.330  1.00  0.00
ATOM    469  H6  U      15      31.914  68.342  70.870  1.00  0.00
ATOM    470  C5  U      15      33.071  66.649  70.440  1.00  0.00
ATOM    471  H5  U      15      33.111  66.965  69.408  1.00  0.00
ATOM    472  C4  U      15      33.811  65.523  70.946  1.00  0.00
ATOM    473  O4  U      15      34.512  64.799  70.232  1.00  0.00
ATOM    474  N3  U      15      33.776  65.447  72.252  1.00  0.00
ATOM    475  H3  U      15      34.344  64.741  72.698  1.00  0.00
ATOM    476  C2  U      15      32.970  66.114  73.173  1.00  0.00
ATOM    477  O2  U      15      32.995  65.746  74.335  1.00  0.00
ATOM    478  C3' U      15      32.623  70.255  73.560  1.00  0.00
ATOM    479  H3' U      15      33.169  70.170  72.620  1.00  0.00
ATOM    480  C2' U      15      32.732  69.006  74.330  1.00  0.00
ATOM    481  H2' U      15      33.732  68.579  74.248  1.00  0.00
ATOM    482  O2' U      15      32.340  69.263  75.683  1.00  0.00
ATOM    483 HO2' U      15      32.397  70.220  75.745  1.00  0.00
ATOM    484  O3' U      15      33.021  71.445  74.330  1.00  0.00
ATOM    485  P   C      16      34.540  71.969  74.185  1.00  0.00
ATOM    486  OP1 C      16      34.725  73.293  74.845  1.00  0.00
ATOM    487  OP2 C      16      34.919  71.790  72.750  1.00  0.00
ATOM    488  O5' C      16      35.450  70.878  74.898  1.00  0.00
ATOM    489  C5' C      16      35.418  70.843  76.319  1.00  0.00
ATOM    490  H5' C      16      34.362  70.976  76.555  1.00  0.00
ATOM    491 H5'' C      16      35.929  71.715  76.727  1.00  0.00
ATOM    492  C4' C      16      36.031  69.522  76.798  1.00  0.00
ATOM    493  H4' C      16      35.922  69.400  77.875  1.00  0.00
ATOM    494  O4' C      16      35.524  68.390  76.108  1.00  0.00
ATOM    495  C1' C      16      36.437  67.338  76.070  1.00  0.00
ATOM    496  H1' C      16      36.138  66.503  76.703  1.00  0.00
ATOM    497  N1  C      16      36.700  66.957  74.648  1.00  0.00
ATOM    498  C6  C      16      36.293  67.693  73.554  1.00  0.00
ATOM    499  H6  C      16      35.809  68.643  73.727  1.00  0.00
ATOM    500  C5  C      16      36.427  67.273  72.310  1.00  0.00
ATOM    501  H5  C      16      35.998  67.935  71.573  1.00  0.00
ATOM    502  C4  C      16      37.109  66.044  72.062  1.00  0.00
ATOM    503  N4  C      16      37.286  65.513  70.892  1.00  0.00
ATOM    504  H41 C      16      36.795  65.895  70.097  1.00  0.00
ATOM    505  H42 C      16      37.756  64.619  70.862  1.00  0.00
ATOM    506  N3  C      16      37.535  65.357  73.098  1.00  0.00
ATOM    507  C2  C      16      37.432  65.804  74.402  1.00  0.00
ATOM    508  O2  C      16      37.930  65.143  75.303  1.00  0.00
ATOM    509  C3' C      16      37.534  69.476  76.567  1.00  0.00
ATOM    510  H3' C      16      37.792  69.798  75.559  1.00  0.00
ATOM    511  C2' C      16      37.764  67.964  76.640  1.00  0.00
ATOM    512  H2' C      16      38.607  67.717  75.994  1.00  0.00
ATOM    513  O2' C      16      37.867  67.533  78.010  1.00  0.00
ATOM    514 HO2' C      16      37.684  68.259  78.611  1.00  0.00
ATOM    515  O3' C      16      38.257  70.222  77.578  1.00  0.00
ATOM    516  P   U      17      39.729  70.673  77.298  1.00  0.00
ATOM    517  OP1 U      17      40.181  71.451  78.437  1.00  0.00
ATOM    518  OP2 U      17      39.843  71.315  75.981  1.00  0.00
ATOM    519  O5' U      17      40.666  69.382  77.239  1.00  0.00
ATOM    520  C5' U      17      41.240  68.686  78.344  1.00  0.00
ATOM    521  H5' U      17      40.394  68.339  78.937  1.00  0.00
ATOM    522 H5'' U      17      41.757  69.420  78.961  1.00  0.00
ATOM    523  C4' U      17      42.231  67.635  77.913  1.00  0.00
ATOM    524  H4' U      17      42.526  67.191  78.864  1.00  0.00
ATOM    525  O4' U      17      41.518  66.585  77.293  1.00  0.00
ATOM    526  C1' U      17      42.320  65.979  76.206  1.00  0.00
ATOM    527  H1' U      17      42.280  64.890  76.225  1.00  0.00
ATOM    528  N1  U      17      41.723  66.283  74.838  1.00  0.00
ATOM    529  C6  U      17      40.799  67.318  74.589  1.00  0.00
ATOM    530  H6  U      17      40.467  67.916  75.425  1.00  0.00
ATOM    531  C5  U      17      40.286  67.479  73.355  1.00  0.00
ATOM    532  H5  U      17      39.624  68.308  73.154  1.00  0.00
ATOM    533  C4  U      17      40.690  66.664  72.196  1.00  0.00
ATOM    534  O4  U      17      40.413  66.772  71.015  1.00  0.00
ATOM    535  N3  U      17      41.538  65.627  72.549  1.00  0.00
ATOM    536  H3  U      17      41.878  65.027  71.811  1.00  0.00
ATOM    537  C2  U      17      42.162  65.456  73.788  1.00  0.00
ATOM    538  O2  U      17      43.024  64.568  73.838  1.00  0.00
ATOM    539  C3' U      17      43.338  68.099  76.999  1.00  0.00
ATOM    540  H3' U      17      43.026  68.695  76.141  1.00  0.00
ATOM    541  C2' U      17      43.705  66.629  76.508  1.00  0.00
ATOM    542  H2' U      17      44.336  66.602  75.620  1.00  0.00
ATOM    543  O2' U      17      44.382  65.922  77.540  1.00  0.00
ATOM    544 HO2' U      17      44.486  66.496  78.302  1.00  0.00
ATOM    545  O3' U      17      44.250  68.877  77.759  1.00  0.00
ATOM    546  P   A      18      45.222  69.920  76.994  1.00  0.00
ATOM    547  OP1 A      18      46.163  70.536  77.910  1.00  0.00
ATOM    548  OP2 A      18      44.387  70.857  76.175  1.00  0.00
ATOM    549  O5' A      18      46.048  69.086  75.975  1.00  0.00
ATOM    550  C5' A      18      47.033  68.227  76.448  1.00  0.00
ATOM    551  H5' A      18      46.723  67.611  77.293  1.00  0.00
ATOM    552 H5'' A      18      47.811  68.929  76.748  1.00  0.00
ATOM    553  C4' A      18      47.599  67.315  75.343  1.00  0.00
ATOM    554  H4' A      18      48.334  66.678  75.836  1.00  0.00
ATOM    555  O4' A      18      46.709  66.346  74.777  1.00  0.00
ATOM    556  C1' A      18      46.983  66.213  73.409  1.00  0.00
ATOM    557  H1' A      18      47.217  65.206  73.062  1.00  0.00
ATOM    558  N9  A      18      45.835  66.741  72.608  1.00  0.00
ATOM    559  C8  A      18      44.901  67.774  72.843  1.00  0.00
ATOM    560  H8  A      18      45.070  68.443  73.673  1.00  0.00
ATOM    561  N7  A      18      43.997  67.879  71.940  1.00  0.00
ATOM    562  C5  A      18      44.385  66.978  71.007  1.00  0.00
ATOM    563  C6  A      18      43.842  66.684  69.697  1.00  0.00
ATOM    564  N6  A      18      42.762  67.249  69.120  1.00  0.00
ATOM    565  H61 A      18      42.173  67.836  69.693  1.00  0.00
ATOM    566  H62 A      18      42.473  66.826  68.249  1.00  0.00
ATOM    567  N1  A      18      44.524  65.837  68.930  1.00  0.00
ATOM    568  C2  A      18      45.569  65.202  69.377  1.00  0.00
ATOM    569  H2  A      18      46.005  64.546  68.638  1.00  0.00
ATOM    570  N3  A      18      46.148  65.354  70.573  1.00  0.00
ATOM    571  C4  A      18      45.513  66.300  71.351  1.00  0.00
ATOM    572  C3' A      18      48.323  68.100  74.239  1.00  0.00
ATOM    573  H3' A      18      47.841  69.074  74.145  1.00  0.00
ATOM    574  C2' A      18      48.196  67.109  73.098  1.00  0.00
ATOM    575  H2' A      18      48.121  67.553  72.105  1.00  0.00
ATOM    576  O2' A      18      49.252  66.187  73.101  1.00  0.00
ATOM    577 HO2' A      18      50.038  66.700  73.305  1.00  0.00
ATOM    578  O3' A      18      49.627  68.349  74.552  1.00  0.00
ATOM    579  P   U      19      50.391  69.595  73.950  1.00  0.00
ATOM    580  OP1 U      19      51.813  69.627  74.355  1.00  0.00
ATOM    581  OP2 U      19      49.505  70.753  74.068  1.00  0.00
ATOM    582  O5' U      19      50.506  69.372  72.365  1.00  0.00
ATOM    583  C5' U      19      51.457  68.401  71.874  1.00  0.00
ATOM    584  H5' U      19      51.555  67.505  72.487  1.00  0.00
ATOM    585 H5'' U      19      52.449  68.846  71.799  1.00  0.00
ATOM    586  C4' U      19      51.016  67.965  70.482  1.00  0.00
ATOM    587  H4' U      19      51.575  67.091  70.146  1.00  0.00
ATOM    588  O4' U      19      49.692  67.552  70.419  1.00  0.00
ATOM    589  C1' U      19      49.232  67.672  69.061  1.00  0.00
ATOM    590  H1' U      19      49.235  66.711  68.545  1.00  0.00
ATOM    591  N1  U      19      47.908  68.302  69.057  1.00  0.00
ATOM    592  C6  U      19      47.522  69.223  70.019  1.00  0.00
ATOM    593  H6  U      19      48.176  69.326  70.871  1.00  0.00
ATOM    594  C5  U      19      46.290  69.826  69.948  1.00  0.00
ATOM    595  H5  U      19      45.978  70.521  70.714  1.00  0.00
ATOM    596  C4  U      19      45.389  69.468  68.908  1.00  0.00
ATOM    597  O4  U      19      44.221  69.833  68.851  1.00  0.00
ATOM    598  N3  U      19      45.919  68.756  67.877  1.00  0.00
ATOM    599  H3  U      19      45.252  68.524  67.155  1.00  0.00
ATOM    600  C2  U      19      47.136  68.120  67.924  1.00  0.00
ATOM    601  O2  U      19      47.443  67.351  67.044  1.00  0.00
ATOM    602  C3' U      19      51.121  69.046  69.413  1.00  0.00
ATOM    603  H3' U      19      50.696  69.980  69.782  1.00  0.00
ATOM    604  C2' U      19      50.234  68.503  68.341  1.00  0.00
ATOM    605  H2' U      19      49.719  69.310  67.821  1.00  0.00
ATOM    606  O2' U      19      50.916  67.629  67.391  1.00  0.00
ATOM    607 HO2' U      19      51.346  68.212  66.761  1.00  0.00
ATOM    608  O3' U      19      52.485  69.174  69.180  1.00  0.00
ATOM    609  P   U      20      52.766  70.394  68.159  1.00  0.00
ATOM    610  OP1 U      20      54.232  70.691  68.308  1.00  0.00
ATOM    611  OP2 U      20      51.860  71.475  68.516  1.00  0.00
ATOM    612  O5' U      20      52.464  69.995  66.637  1.00  0.00
ATOM    613  C5' U      20      53.297  69.077  65.924  1.00  0.00
ATOM    614  H5' U      20      53.494  68.221  66.570  1.00  0.00
ATOM    615 H5'' U      20      54.259  69.578  65.818  1.00  0.00
ATOM    616  C4' U      20      52.690  68.877  64.562  1.00  0.00
ATOM    617  H4' U      20      53.078  67.981  64.077  1.00  0.00
ATOM    618  O4' U      20      51.266  68.642  64.789  1.00  0.00
ATOM    619  C1' U      20      50.504  69.499  64.032  1.00  0.00
ATOM    620  H1' U      20      50.205  68.976  63.124  1.00  0.00
ATOM    621  N1  U      20      49.283  70.074  64.751  1.00  0.00
ATOM    622  C6  U      20      49.350  70.827  65.882  1.00  0.00
ATOM    623  H6  U      20      50.311  70.843  66.374  1.00  0.00
ATOM    624  C5  U      20      48.263  71.436  66.418  1.00  0.00
ATOM    625  H5  U      20      48.490  72.088  67.248  1.00  0.00
ATOM    626  C4  U      20      46.931  71.192  65.839  1.00  0.00
ATOM    627  O4  U      20      45.930  71.697  66.294  1.00  0.00
ATOM    628  N3  U      20      46.928  70.381  64.712  1.00  0.00
ATOM    629  H3  U      20      46.081  70.366  64.162  1.00  0.00
ATOM    630  C2  U      20      48.060  69.891  64.098  1.00  0.00
ATOM    631  O2  U      20      47.947  69.261  63.057  1.00  0.00
ATOM    632  C3' U      20      52.805  70.079  63.624  1.00  0.00
ATOM    633  H3' U      20      53.515  70.842  63.941  1.00  0.00
ATOM    634  C2' U      20      51.411  70.708  63.699  1.00  0.00
ATOM    635  H2' U      20      51.425  71.436  64.511  1.00  0.00
ATOM    636  O2' U      20      51.019  71.396  62.486  1.00  0.00
ATOM    637 HO2' U      20      51.613  71.155  61.771  1.00  0.00
ATOM    638  O3' U      20      53.140  69.661  62.329  1.00  0.00
ATOM    639  P   G      21      54.668  69.654  61.994  1.00  0.00
ATOM    640  OP1 G      21      54.954  68.867  60.814  1.00  0.00
ATOM    641  OP2 G      21      55.507  69.513  63.218  1.00  0.00
ATOM    642  O5' G      21      54.851  71.270  61.590  1.00  0.00
ATOM    643  C5' G      21      54.484  71.643  60.230  1.00  0.00
ATOM    644  H5' G      21      53.618  71.092  59.864  1.00  0.00
ATOM    645 H5'' G      21      55.299  71.386  59.554  1.00  0.00
ATOM    646  C4' G      21      54.206  73.177  60.068  1.00  0.00
ATOM    647  H4' G      21      54.021  73.511  59.047  1.00  0.00
ATOM    648  O4' G      21      52.949  73.568  60.758  1.00  0.00
ATOM    649  C1' G      21      52.965  74.933  60.946  1.00  0.00
ATOM    650  H1' G      21      52.598  75.414  60.040  1.00  0.00
ATOM    651  N9  G      21      52.173  75.318  62.110  1.00  0.00
ATOM    652  C8  G      21      52.064  74.720  63.321  1.00  0.00
ATOM    653  H8  G      21      52.423  73.711  63.462  1.00  0.00
ATOM    654  N7  G      21      51.113  75.213  64.150  1.00  0.00
ATOM    655  C5  G      21      50.659  76.302  63.393  1.00  0.00
ATOM    656  C6  G      21      49.586  77.215  63.720  1.00  0.00
ATOM    657  O6  G      21      48.768  77.159  64.671  1.00  0.00
ATOM    658  N1  G      21      49.390  78.172  62.759  1.00  0.00
ATOM    659  H1  G      21      48.674  78.864  62.927  1.00  0.00
ATOM    660  C2  G      21      50.211  78.310  61.671  1.00  0.00
ATOM    661  N2  G      21      49.913  79.242  60.806  1.00  0.00
ATOM    662  H21 G      21      50.432  79.354  59.947  1.00  0.00
ATOM    663  H22 G      21      49.369  80.013  61.167  1.00  0.00
ATOM    664  N3  G      21      51.065  77.413  61.273  1.00  0.00
ATOM    665  C4  G      21      51.279  76.389  62.181  1.00  0.00
ATOM    666  C3' G      21      55.227  74.040  60.805  1.00  0.00
ATOM    667  H3' G      21      55.509  73.546  61.735  1.00  0.00
ATOM    668  C2' G      21      54.461  75.318  61.258  1.00  0.00
ATOM    669  H2' G      21      54.710  75.559  62.292  1.00  0.00
ATOM    670  O2' G      21      54.712  76.343  60.280  1.00  0.00
ATOM    671 HO2' G      21      55.633  76.583  60.405  1.00  0.00
ATOM    672  O3' G      21      56.369  74.166  60.050  1.00  0.00
ATOM    673  P   U      22      57.741  74.580  60.763  1.00  0.00
ATOM    674  OP1 U      22      58.810  74.296  59.746  1.00  0.00
ATOM    675  OP2 U      22      57.873  73.957  62.093  1.00  0.00
ATOM    676  O5' U      22      57.661  76.134  61.065  1.00  0.00
ATOM    677  C5' U      22      58.004  77.039  59.994  1.00  0.00
ATOM    678  H5' U      22      57.320  76.901  59.157  1.00  0.00
ATOM    679 H5'' U      22      59.052  76.930  59.715  1.00  0.00
ATOM    680  C4' U      22      57.743  78.502  60.256  1.00  0.00
ATOM    681  H4' U      22      57.838  78.960  59.272  1.00  0.00
ATOM    682  O4' U      22      56.372  78.659  60.673  1.00  0.00
ATOM    683  C1' U      22      56.283  79.518  61.779  1.00  0.00
ATOM    684  H1' U      22      56.356  80.515  61.345  1.00  0.00
ATOM    685  N1  U      22      54.995  79.235  62.508  1.00  0.00
ATOM    686  C6  U      22      54.797  78.312  63.491  1.00  0.00
ATOM    687  H6  U      22      55.469  77.471  63.578  1.00  0.00
ATOM    688  C5  U      22      53.641  78.295  64.262  1.00  0.00
ATOM    689  H5  U      22      53.468  77.626  65.091  1.00  0.00
ATOM    690  C4  U      22      52.586  79.192  64.035  1.00  0.00
ATOM    691  O4  U      22      51.526  79.257  64.680  1.00  0.00
ATOM    692  N3  U      22      52.812  79.971  62.981  1.00  0.00
ATOM    693  H3  U      22      52.059  80.623  62.815  1.00  0.00
ATOM    694  C2  U      22      53.992  80.145  62.270  1.00  0.00
ATOM    695  O2  U      22      54.083  81.123  61.522  1.00  0.00
ATOM    696  C3' U      22      58.601  79.045  61.392  1.00  0.00
ATOM    697  H3' U      22      59.364  78.343  61.726  1.00  0.00
ATOM    698  C2' U      22      57.576  79.155  62.526  1.00  0.00
ATOM    699  H2' U      22      57.390  78.193  63.006  1.00  0.00
ATOM    700  O2' U      22      57.967  80.093  63.525  1.00  0.00
ATOM    701 HO2' U      22      58.841  79.860  63.847  1.00  0.00
ATOM    702  O3' U      22      58.997  80.341  61.185  1.00  0.00
ATOM    703  P   A      23      60.182  80.747  60.228  1.00  0.00
ATOM    704  OP1 A      23      59.614  81.530  59.103  1.00  0.00
ATOM    705  OP2 A      23      60.894  79.581  59.923  1.00  0.00
ATOM    706  O5' A      23      61.092  81.598  61.097  1.00  0.00
ATOM    707  C5' A      23      62.094  81.066  61.891  1.00  0.00
ATOM    708  H5' A      23      63.019  80.979  61.321  1.00  0.00
ATOM    709 H5'' A      23      61.985  80.015  62.157  1.00  0.00
ATOM    710  C4' A      23      62.484  81.864  63.178  1.00  0.00
ATOM    711  H4' A      23      63.459  81.485  63.484  1.00  0.00
ATOM    712  O4' A      23      62.515  83.236  62.943  1.00  0.00
ATOM    713  C1' A      23      61.964  83.831  64.137  1.00  0.00
ATOM    714  H1' A      23      62.845  84.378  64.475  1.00  0.00
ATOM    715  N9  A      23      60.871  84.805  63.927  1.00  0.00
ATOM    716  C8  A      23      59.703  84.730  63.188  1.00  0.00
ATOM    717  H8  A      23      59.366  83.880  62.614  1.00  0.00
ATOM    718  N7  A      23      59.018  85.808  63.254  1.00  0.00
ATOM    719  C5  A      23      59.701  86.665  64.154  1.00  0.00
ATOM    720  C6  A      23      59.541  87.939  64.716  1.00  0.00
ATOM    721  N6  A      23      58.579  88.732  64.348  1.00  0.00
ATOM    722  H61 A      23      57.958  88.481  63.592  1.00  0.00
ATOM    723  H62 A      23      58.502  89.583  64.886  1.00  0.00
ATOM    724  N1  A      23      60.192  88.350  65.794  1.00  0.00
ATOM    725  C2  A      23      61.164  87.516  66.257  1.00  0.00
ATOM    726  H2  A      23      61.716  87.834  67.129  1.00  0.00
ATOM    727  N3  A      23      61.465  86.323  65.795  1.00  0.00
ATOM    728  C4  A      23      60.702  85.938  64.694  1.00  0.00
ATOM    729  C3' A      23      61.552  81.561  64.286  1.00  0.00
ATOM    730  H3' A      23      60.544  81.378  63.913  1.00  0.00
ATOM    731  C2' A      23      61.670  82.791  65.212  1.00  0.00
ATOM    732  H2' A      23      60.817  83.052  65.839  1.00  0.00
ATOM    733  O2' A      23      62.822  82.697  66.014  1.00  0.00
ATOM    734 HO2' A      23      62.687  82.275  66.865  1.00  0.00
ATOM    735  O3' A      23      62.093  80.400  64.941  1.00  0.00
ATOM    736  P   A      24      61.250  79.262  65.541  1.00  0.00
ATOM    737  OP1 A      24      62.244  78.244  66.049  1.00  0.00
ATOM    738  OP2 A      24      60.242  78.790  64.528  1.00  0.00
ATOM    739  O5' A      24      60.476  79.982  66.692  1.00  0.00
ATOM    740  C5' A      24      61.189  80.188  67.894  1.00  0.00
ATOM    741  H5' A      24      62.214  80.390  67.584  1.00  0.00
ATOM    742 H5'' A      24      61.304  79.271  68.471  1.00  0.00
ATOM    743  C4' A      24      60.622  81.247  68.765  1.00  0.00
ATOM    744  H4' A      24      61.310  81.170  69.608  1.00  0.00
ATOM    745  O4' A      24      60.599  82.559  68.212  1.00  0.00
ATOM    746  C1' A      24      59.740  83.330  69.030  1.00  0.00
ATOM    747  H1' A      24      60.299  84.113  69.542  1.00  0.00
ATOM    748  N9  A      24      58.849  83.949  68.063  1.00  0.00
ATOM    749  C8  A      24      58.308  83.419  66.902  1.00  0.00
ATOM    750  H8  A      24      58.471  82.389  66.621  1.00  0.00
ATOM    751  N7  A      24      57.520  84.240  66.288  1.00  0.00
ATOM    752  C5  A      24      57.628  85.384  67.097  1.00  0.00
ATOM    753  C6  A      24      57.058  86.696  67.053  1.00  0.00
ATOM    754  N6  A      24      56.261  87.174  66.082  1.00  0.00
ATOM    755  H61 A      24      56.313  86.649  65.221  1.00  0.00
ATOM    756  H62 A      24      56.170  88.178  66.130  1.00  0.00
ATOM    757  N1  A      24      57.409  87.627  67.947  1.00  0.00
ATOM    758  C2  A      24      58.223  87.250  68.965  1.00  0.00
ATOM    759  H2  A      24      58.488  88.041  69.650  1.00  0.00
ATOM    760  N3  A      24      58.795  86.092  69.101  1.00  0.00
ATOM    761  C4  A      24      58.419  85.217  68.151  1.00  0.00
ATOM    762  C3' A      24      59.253  81.039  69.414  1.00  0.00
ATOM    763  H3' A      24      58.579  81.008  68.558  1.00  0.00
ATOM    764  C2' A      24      59.038  82.397  70.101  1.00  0.00
ATOM    765  H2' A      24      57.971  82.611  70.168  1.00  0.00
ATOM    766  O2' A      24      59.848  82.579  71.279  1.00  0.00
ATOM    767 HO2' A      24      59.389  83.125  71.921  1.00  0.00
ATOM    768  O3' A      24      59.165  79.915  70.295  1.00  0.00
ATOM    769  P   A      25      57.635  79.383  70.601  1.00  0.00
ATOM    770  OP1 A      25      57.729  78.169  71.365  1.00  0.00
ATOM    771  OP2 A      25      56.867  79.368  69.322  1.00  0.00
ATOM    772  O5' A      25      57.019  80.582  71.525  1.00  0.00
ATOM    773  C5' A      25      57.454  80.776  72.844  1.00  0.00
ATOM    774  H5' A      25      58.476  81.153  72.895  1.00  0.00
ATOM    775 H5'' A      25      57.361  79.813  73.346  1.00  0.00
ATOM    776  C4' A      25      56.710  81.987  73.433  1.00  0.00
ATOM    777  H4' A      25      57.137  82.268  74.395  1.00  0.00
ATOM    778  O4' A      25      56.863  83.042  72.477  1.00  0.00
ATOM    779  C1' A      25      55.903  83.943  72.679  1.00  0.00
ATOM    780  H1' A      25      56.184  84.827  73.252  1.00  0.00
ATOM    781  N9  A      25      55.485  84.516  71.409  1.00  0.00
ATOM    782  C8  A      25      55.537  83.969  70.126  1.00  0.00
ATOM    783  H8  A      25      56.002  83.012  69.940  1.00  0.00
ATOM    784  N7  A      25      55.146  84.848  69.249  1.00  0.00
ATOM    785  C5  A      25      54.709  85.987  69.948  1.00  0.00
ATOM    786  C6  A      25      54.216  87.236  69.588  1.00  0.00
ATOM    787  N6  A      25      53.938  87.661  68.386  1.00  0.00
ATOM    788  H61 A      25      54.199  87.128  67.568  1.00  0.00
ATOM    789  H62 A      25      53.641  88.621  68.287  1.00  0.00
ATOM    790  N1  A      25      53.787  88.062  70.549  1.00  0.00
ATOM    791  C2  A      25      54.068  87.814  71.791  1.00  0.00
ATOM    792  H2  A      25      53.750  88.490  72.570  1.00  0.00
ATOM    793  N3  A      25      54.655  86.693  72.308  1.00  0.00
ATOM    794  C4  A      25      54.912  85.778  71.273  1.00  0.00
ATOM    795  C3' A      25      55.221  81.791  73.541  1.00  0.00
ATOM    796  H3' A      25      54.847  81.266  72.662  1.00  0.00
ATOM    797  C2' A      25      54.800  83.239  73.408  1.00  0.00
ATOM    798  H2' A      25      53.872  83.341  72.845  1.00  0.00
ATOM    799  O2' A      25      54.701  83.979  74.574  1.00  0.00
ATOM    800 HO2' A      25      53.935  83.607  75.016  1.00  0.00
ATOM    801  O3' A      25      54.803  81.233  74.742  1.00  0.00
ATOM    802  P   U      26      53.233  81.021  75.135  1.00  0.00
ATOM    803  OP1 U      26      53.317  80.247  76.441  1.00  0.00
ATOM    804  OP2 U      26      52.515  80.424  73.954  1.00  0.00
ATOM    805  O5' U      26      52.697  82.503  75.388  1.00  0.00
ATOM    806  C5' U      26      52.412  82.980  76.711  1.00  0.00
ATOM    807  H5' U      26      53.391  83.307  77.062  1.00  0.00
ATOM    808 H5'' U      26      51.897  82.333  77.422  1.00  0.00
ATOM    809  C4' U      26      51.553  84.284  76.586  1.00  0.00
ATOM    810  H4' U      26      51.464  84.808  77.537  1.00  0.00
ATOM    811  O4' U      26      52.274  85.260  75.751  1.00  0.00
ATOM    812  C1' U      26      51.361  86.120  75.033  1.00  0.00
ATOM    813  H1' U      26      51.542  87.162  75.296  1.00  0.00
ATOM    814  N1  U      26      51.399  85.974  73.564  1.00  0.00
ATOM    815  C6  U      26      51.505  84.766  72.940  1.00  0.00
ATOM    816  H6  U      26      51.958  83.902  73.402  1.00  0.00
ATOM    817  C5  U      26      51.486  84.773  71.599  1.00  0.00
ATOM    818  H5  U      26      51.677  83.839  71.093  1.00  0.00
ATOM    819  C4  U      26      51.210  85.978  70.790  1.00  0.00
ATOM    820  O4  U      26      51.184  86.055  69.611  1.00  0.00
ATOM    821  N3  U      26      51.033  87.076  71.498  1.00  0.00
ATOM    822  H3  U      26      50.771  87.921  71.010  1.00  0.00
ATOM    823  C2  U      26      51.082  87.099  72.822  1.00  0.00
ATOM    824  O2  U      26      50.667  88.160  73.311  1.00  0.00
ATOM    825  C3' U      26      50.204  84.246  75.959  1.00  0.00
ATOM    826  H3' U      26      50.362  83.664  75.051  1.00  0.00
ATOM    827  C2' U      26      49.958  85.707  75.554  1.00  0.00
ATOM    828  H2' U      26      49.169  85.757  74.804  1.00  0.00
ATOM    829  O2' U      26      49.718  86.477  76.709  1.00  0.00
ATOM    830 HO2' U      26      49.556  87.396  76.483  1.00  0.00
ATOM    831  O3' U      26      49.170  83.751  76.720  1.00  0.00
ATOM    832  P   G      27      47.811  83.241  75.995  1.00  0.00
ATOM    833  OP1 G      27      46.894  82.556  76.917  1.00  0.00
ATOM    834  OP2 G      27      48.215  82.401  74.860  1.00  0.00
ATOM    835  O5' G      27      47.042  84.556  75.455  1.00  0.00
ATOM    836  C5' G      27      46.522  85.500  76.331  1.00  0.00
ATOM    837  H5' G      27      47.171  85.707  77.182  1.00  0.00
ATOM    838 H5'' G      27      45.704  84.963  76.811  1.00  0.00
ATOM    839  C4' G      27      46.112  86.865  75.641  1.00  0.00
ATOM    840  H4' G      27      45.831  87.609  76.387  1.00  0.00
ATOM    841  O4' G      27      47.119  87.341  74.777  1.00  0.00
ATOM    842  C1' G      27      46.447  87.834  73.603  1.00  0.00
ATOM    843  H1' G      27      46.803  88.829  73.340  1.00  0.00
ATOM    844  N9  G      27      46.804  86.950  72.408  1.00  0.00
ATOM    845  C8  G      27      47.452  85.728  72.360  1.00  0.00
ATOM    846  H8  G      27      47.763  85.237  73.271  1.00  0.00
ATOM    847  N7  G      27      47.658  85.306  71.189  1.00  0.00
ATOM    848  C5  G      27      47.103  86.313  70.363  1.00  0.00
ATOM    849  C6  G      27      47.093  86.512  68.967  1.00  0.00
ATOM    850  O6  G      27      47.442  85.757  68.060  1.00  0.00
ATOM    851  N1  G      27      46.446  87.714  68.590  1.00  0.00
ATOM    852  H1  G      27      46.559  87.900  67.604  1.00  0.00
ATOM    853  C2  G      27      45.720  88.418  69.442  1.00  0.00
ATOM    854  N2  G      27      44.938  89.302  68.888  1.00  0.00
ATOM    855  H21 G      27      44.334  89.879  69.455  1.00  0.00
ATOM    856  H22 G      27      44.976  89.427  67.886  1.00  0.00
ATOM    857  N3  G      27      45.732  88.285  70.732  1.00  0.00
ATOM    858  C4  G      27      46.453  87.209  71.127  1.00  0.00
ATOM    859  C3' G      27      44.858  86.602  74.827  1.00  0.00
ATOM    860  H3' G      27      44.915  85.701  74.216  1.00  0.00
ATOM    861  C2' G      27      44.951  87.770  73.743  1.00  0.00
ATOM    862  H2' G      27      44.333  87.552  72.872  1.00  0.00
ATOM    863  O2' G      27      44.563  89.061  74.263  1.00  0.00
ATOM    864 HO2' G      27      44.401  89.754  73.619  1.00  0.00
ATOM    865  O3' G      27      43.784  86.512  75.713  1.00  0.00
ATOM    866  P   C      28      42.355  86.124  75.210  1.00  0.00
ATOM    867  OP1 C      28      41.414  86.527  76.286  1.00  0.00
ATOM    868  OP2 C      28      42.326  84.777  74.603  1.00  0.00
ATOM    869  O5' C      28      41.934  86.904  73.874  1.00  0.00
ATOM    870  C5' C      28      41.281  88.071  73.896  1.00  0.00
ATOM    871  H5' C      28      41.784  88.881  74.423  1.00  0.00
ATOM    872 H5'' C      28      40.272  87.937  74.287  1.00  0.00
ATOM    873  C4' C      28      41.085  88.507  72.443  1.00  0.00
ATOM    874  H4' C      28      40.477  89.411  72.475  1.00  0.00
ATOM    875  O4' C      28      42.198  88.530  71.576  1.00  0.00
ATOM    876  C1' C      28      41.695  88.251  70.228  1.00  0.00
ATOM    877  H1' C      28      41.810  89.082  69.533  1.00  0.00
ATOM    878  N1  C      28      42.501  87.039  69.702  1.00  0.00
ATOM    879  C6  C      28      43.151  86.112  70.451  1.00  0.00
ATOM    880  H6  C      28      43.031  86.246  71.516  1.00  0.00
ATOM    881  C5  C      28      43.896  85.125  69.900  1.00  0.00
ATOM    882  H5  C      28      44.372  84.357  70.491  1.00  0.00
ATOM    883  C4  C      28      43.936  85.062  68.492  1.00  0.00
ATOM    884  N4  C      28      44.739  84.173  67.942  1.00  0.00
ATOM    885  H41 C      28      44.787  84.176  66.933  1.00  0.00
ATOM    886  H42 C      28      45.528  83.831  68.472  1.00  0.00
ATOM    887  N3  C      28      43.333  85.928  67.759  1.00  0.00
ATOM    888  C2  C      28      42.625  86.914  68.346  1.00  0.00
ATOM    889  O2  C      28      42.087  87.728  67.612  1.00  0.00
ATOM    890  C3' C      28      40.257  87.343  71.720  1.00  0.00
ATOM    891  H3' C      28      40.891  86.462  71.627  1.00  0.00
ATOM    892  C2' C      28      40.208  87.856  70.290  1.00  0.00
ATOM    893  H2' C      28      39.909  87.107  69.558  1.00  0.00
ATOM    894  O2' C      28      39.392  89.050  70.261  1.00  0.00
ATOM    895 HO2' C      28      38.458  88.905  70.429  1.00  0.00
ATOM    896  O3' C      28      38.977  86.927  72.298  1.00  0.00
ATOM    897  P   C      29      38.727  85.445  72.347  1.00  0.00
ATOM    898  OP1 C      29      37.340  85.304  72.848  1.00  0.00
ATOM    899  OP2 C      29      39.737  84.770  73.139  1.00  0.00
ATOM    900  O5' C      29      38.764  84.841  70.944  1.00  0.00
ATOM    901  C5' C      29      37.893  85.358  69.984  1.00  0.00
ATOM    902  H5' C      29      37.883  86.448  70.003  1.00  0.00
ATOM    903 H5'' C      29      36.936  84.864  70.150  1.00  0.00
ATOM    904  C4' C      29      38.314  84.849  68.598  1.00  0.00
ATOM    905  H4' C      29      37.902  85.571  67.894  1.00  0.00
ATOM    906  O4' C      29      39.725  84.843  68.489  1.00  0.00
ATOM    907  C1' C      29      39.964  84.118  67.317  1.00  0.00
ATOM    908  H1' C      29      39.915  84.833  66.495  1.00  0.00
ATOM    909  N1  C      29      41.297  83.382  67.378  1.00  0.00
ATOM    910  C6  C      29      41.604  82.534  68.453  1.00  0.00
ATOM    911  H6  C      29      41.093  82.570  69.404  1.00  0.00
ATOM    912  C5  C      29      42.572  81.618  68.335  1.00  0.00
ATOM    913  H5  C      29      42.890  80.950  69.121  1.00  0.00
ATOM    914  C4  C      29      43.154  81.459  67.073  1.00  0.00
ATOM    915  N4  C      29      44.204  80.762  66.905  1.00  0.00
ATOM    916  H41 C      29      44.690  80.799  66.020  1.00  0.00
ATOM    917  H42 C      29      44.487  80.069  67.582  1.00  0.00
ATOM    918  N3  C      29      42.861  82.195  66.075  1.00  0.00
ATOM    919  C2  C      29      41.953  83.188  66.162  1.00  0.00
ATOM    920  O2  C      29      41.763  83.899  65.168  1.00  0.00
ATOM    921  C3' C      29      37.952  83.365  68.352  1.00  0.00
ATOM    922  H3' C      29      38.253  82.620  69.088  1.00  0.00
ATOM    923  C2' C      29      38.798  83.139  67.065  1.00  0.00
ATOM    924  H2' C      29      39.069  82.086  66.991  1.00  0.00
ATOM    925  O2' C      29      38.034  83.555  65.921  1.00  0.00
ATOM    926 HO2' C      29      37.630  82.814  65.464  1.00  0.00
ATOM    927  O3' C      29      36.523  83.202  68.228  1.00  0.00
ATOM    928  P   C      30      35.882  81.772  67.822  1.00  0.00
ATOM    929  OP1 C      30      34.396  81.895  67.932  1.00  0.00
ATOM    930  OP2 C      30      36.516  80.744  68.633  1.00  0.00
ATOM    931  O5' C      30      36.189  81.501  66.208  1.00  0.00
ATOM    932  C5' C      30      35.489  82.075  65.175  1.00  0.00
ATOM    933  H5' C      30      35.541  83.161  65.242  1.00  0.00
ATOM    934 H5'' C      30      34.467  81.702  65.108  1.00  0.00
ATOM    935  C4' C      30      36.117  81.728  63.765  1.00  0.00
ATOM    936  H4' C      30      35.357  82.224  63.162  1.00  0.00
ATOM    937  O4' C      30      37.391  82.347  63.471  1.00  0.00
ATOM    938  C1' C      30      38.131  81.433  62.651  1.00  0.00
ATOM    939  H1' C      30      38.451  81.983  61.766  1.00  0.00
ATOM    940  N1  C      30      39.255  80.736  63.331  1.00  0.00
ATOM    941  C6  C      30      39.303  80.670  64.639  1.00  0.00
ATOM    942  H6  C      30      38.490  81.008  65.265  1.00  0.00
ATOM    943  C5  C      30      40.323  80.132  65.283  1.00  0.00
ATOM    944  H5  C      30      40.390  80.150  66.361  1.00  0.00
ATOM    945  C4  C      30      41.395  79.666  64.559  1.00  0.00
ATOM    946  N4  C      30      42.409  79.101  65.046  1.00  0.00
ATOM    947  H41 C      30      43.131  78.714  64.456  1.00  0.00
ATOM    948  H42 C      30      42.470  79.065  66.054  1.00  0.00
ATOM    949  N3  C      30      41.396  79.719  63.268  1.00  0.00
ATOM    950  C2  C      30      40.353  80.301  62.599  1.00  0.00
ATOM    951  O2  C      30      40.377  80.178  61.407  1.00  0.00
ATOM    952  C3' C      30      36.200  80.325  63.342  1.00  0.00
ATOM    953  H3' C      30      36.635  79.818  64.203  1.00  0.00
ATOM    954  C2' C      30      37.185  80.388  62.189  1.00  0.00
ATOM    955  H2' C      30      37.715  79.435  62.205  1.00  0.00
ATOM    956  O2' C      30      36.486  80.887  61.079  1.00  0.00
ATOM    957 HO2' C      30      35.749  80.280  60.979  1.00  0.00
ATOM    958  O3' C      30      34.932  79.664  62.853  1.00  0.00
ATOM    959  P   G      31      34.661  78.064  62.992  1.00  0.00
ATOM    960  OP1 G      31      33.596  77.708  62.043  1.00  0.00
ATOM    961  OP2 G      31      34.623  77.676  64.386  1.00  0.00
ATOM    962  O5' G      31      36.004  77.463  62.291  1.00  0.00
ATOM    963  C5' G      31      36.127  77.402  60.940  1.00  0.00
ATOM    964  H5' G      31      36.151  78.447  60.629  1.00  0.00
ATOM    965 H5'' G      31      35.229  76.922  60.552  1.00  0.00
ATOM    966  C4' G      31      37.292  76.705  60.464  1.00  0.00
ATOM    967  H4' G      31      37.281  76.703  59.374  1.00  0.00
ATOM    968  O4' G      31      38.484  77.408  60.897  1.00  0.00
ATOM    969  C1' G      31      39.496  76.468  61.289  1.00  0.00
ATOM    970  H1' G      31      40.415  76.648  60.731  1.00  0.00
ATOM    971  N9  G      31      39.717  76.471  62.767  1.00  0.00
ATOM    972  C8  G      31      39.007  77.009  63.816  1.00  0.00
ATOM    973  H8  G      31      38.112  77.597  63.678  1.00  0.00
ATOM    974  N7  G      31      39.491  76.730  64.987  1.00  0.00
ATOM    975  C5  G      31      40.695  76.078  64.698  1.00  0.00
ATOM    976  C6  G      31      41.725  75.476  65.495  1.00  0.00
ATOM    977  O6  G      31      42.023  75.587  66.688  1.00  0.00
ATOM    978  N1  G      31      42.602  74.705  64.766  1.00  0.00
ATOM    979  H1  G      31      43.398  74.348  65.276  1.00  0.00
ATOM    980  C2  G      31      42.573  74.617  63.478  1.00  0.00
ATOM    981  N2  G      31      43.646  74.007  63.065  1.00  0.00
ATOM    982  H21 G      31      44.356  73.814  63.757  1.00  0.00
ATOM    983  H22 G      31      43.689  73.892  62.063  1.00  0.00
ATOM    984  N3  G      31      41.698  75.092  62.674  1.00  0.00
ATOM    985  C4  G      31      40.771  75.840  63.371  1.00  0.00
ATOM    986  C3' G      31      37.342  75.331  60.977  1.00  0.00
ATOM    987  H3' G      31      36.955  75.332  61.996  1.00  0.00
ATOM    988  C2' G      31      38.890  75.102  60.894  1.00  0.00
ATOM    989  H2' G      31      39.244  74.373  61.622  1.00  0.00
ATOM    990  O2' G      31      39.257  74.918  59.532  1.00  0.00
ATOM    991 HO2' G      31      38.900  74.054  59.314  1.00  0.00
ATOM    992  O3' G      31      36.642  74.288  60.231  1.00  0.00
ATOM    993  P   A      32      36.758  72.806  60.505  1.00  0.00
ATOM    994  OP1 A      32      35.524  72.201  59.987  1.00  0.00
ATOM    995  OP2 A      32      37.103  72.614  61.871  1.00  0.00
ATOM    996  O5' A      32      37.938  72.273  59.705  1.00  0.00
ATOM    997  C5' A      32      37.981  72.101  58.281  1.00  0.00
ATOM    998  H5' A      32      38.023  73.079  57.802  1.00  0.00
ATOM    999 H5'' A      32      37.187  71.424  57.964  1.00  0.00
ATOM   1000  C4' A      32      39.282  71.418  57.924  1.00  0.00
ATOM   1001  H4' A      32      39.439  71.368  56.847  1.00  0.00
ATOM   1002  O4' A      32      40.418  72.195  58.402  1.00  0.00
ATOM   1003  C1' A      32      41.387  71.294  59.005  1.00  0.00
ATOM   1004  H1' A      32      42.357  71.392  58.516  1.00  0.00
ATOM   1005  N9  A      32      41.503  71.325  60.473  1.00  0.00
ATOM   1006  C8  A      32      40.502  71.747  61.408  1.00  0.00
ATOM   1007  H8  A      32      39.505  72.038  61.111  1.00  0.00
ATOM   1008  N7  A      32      40.887  71.665  62.667  1.00  0.00
ATOM   1009  C5  A      32      42.194  71.229  62.569  1.00  0.00
ATOM   1010  C6  A      32      43.247  71.017  63.514  1.00  0.00
ATOM   1011  N6  A      32      43.299  71.251  64.838  1.00  0.00
ATOM   1012  H61 A      32      44.223  71.173  65.238  1.00  0.00
ATOM   1013  H62 A      32      42.560  71.756  65.306  1.00  0.00
ATOM   1014  N1  A      32      44.419  70.605  63.167  1.00  0.00
ATOM   1015  C2  A      32      44.678  70.432  61.857  1.00  0.00
ATOM   1016  H2  A      32      45.628  69.966  61.642  1.00  0.00
ATOM   1017  N3  A      32      43.803  70.638  60.864  1.00  0.00
ATOM   1018  C4  A      32      42.602  71.075  61.280  1.00  0.00
ATOM   1019  C3' A      32      39.335  70.073  58.591  1.00  0.00
ATOM   1020  H3' A      32      39.008  70.164  59.627  1.00  0.00
ATOM   1021  C2' A      32      40.884  69.912  58.603  1.00  0.00
ATOM   1022  H2' A      32      41.143  69.092  59.273  1.00  0.00
ATOM   1023  O2' A      32      41.429  69.626  57.300  1.00  0.00
ATOM   1024 HO2' A      32      42.279  69.232  57.509  1.00  0.00
ATOM   1025  O3' A      32      38.549  68.973  58.050  1.00  0.00
ATOM   1026  P   A      33      38.254  67.665  58.943  1.00  0.00
ATOM   1027  OP1 A      33      37.467  66.779  58.068  1.00  0.00
ATOM   1028  OP2 A      33      37.572  68.179  60.212  1.00  0.00
ATOM   1029  O5' A      33      39.632  66.978  59.272  1.00  0.00
ATOM   1030  C5' A      33      40.497  66.303  58.301  1.00  0.00
ATOM   1031  H5' A      33      40.591  66.870  57.375  1.00  0.00
ATOM   1032 H5'' A      33      39.995  65.390  57.983  1.00  0.00
ATOM   1033  C4' A      33      41.881  65.984  58.865  1.00  0.00
ATOM   1034  H4' A      33      42.585  65.860  58.042  1.00  0.00
ATOM   1035  O4' A      33      42.459  67.141  59.523  1.00  0.00
ATOM   1036  C1' A      33      43.243  66.524  60.597  1.00  0.00
ATOM   1037  H1' A      33      44.261  66.882  60.445  1.00  0.00
ATOM   1038  N9  A      33      42.752  67.028  61.867  1.00  0.00
ATOM   1039  C8  A      33      41.549  67.529  62.146  1.00  0.00
ATOM   1040  H8  A      33      40.822  67.675  61.361  1.00  0.00
ATOM   1041  N7  A      33      41.303  67.983  63.351  1.00  0.00
ATOM   1042  C5  A      33      42.554  67.750  63.985  1.00  0.00
ATOM   1043  C6  A      33      43.123  68.095  65.298  1.00  0.00
ATOM   1044  N6  A      33      42.444  68.760  66.238  1.00  0.00
ATOM   1045  H61 A      33      42.874  68.981  67.124  1.00  0.00
ATOM   1046  H62 A      33      41.543  69.151  66.003  1.00  0.00
ATOM   1047  N1  A      33      44.404  67.997  65.517  1.00  0.00
ATOM   1048  C2  A      33      45.134  67.412  64.574  1.00  0.00
ATOM   1049  H2  A      33      46.179  67.280  64.813  1.00  0.00
ATOM   1050  N3  A      33      44.765  66.984  63.382  1.00  0.00
ATOM   1051  C4  A      33      43.458  67.223  63.083  1.00  0.00
ATOM   1052  C3' A      33      41.897  64.755  59.818  1.00  0.00
ATOM   1053  H3' A      33      41.144  64.869  60.598  1.00  0.00
ATOM   1054  C2' A      33      43.134  64.992  60.587  1.00  0.00
ATOM   1055  H2' A      33      43.080  64.593  61.600  1.00  0.00
ATOM   1056  O2' A      33      44.177  64.441  59.792  1.00  0.00
ATOM   1057 HO2' A      33      43.880  63.920  59.042  1.00  0.00
ATOM   1058  O3' A      33      41.745  63.583  59.104  1.00  0.00
ATOM   1059  P   U      34      40.950  62.310  59.658  1.00  0.00
ATOM   1060  OP1 U      34      41.102  61.211  58.716  1.00  0.00
ATOM   1061  OP2 U      34      39.567  62.666  60.120  1.00  0.00
ATOM   1062  O5' U      34      41.907  61.935  60.958  1.00  0.00
ATOM   1063  C5' U      34      43.122  61.249  60.695  1.00  0.00
ATOM   1064  H5' U      34      43.708  61.839  59.991  1.00  0.00
ATOM   1065 H5'' U      34      42.830  60.268  60.320  1.00  0.00
ATOM   1066  C4' U      34      44.023  61.098  61.921  1.00  0.00
ATOM   1067  H4' U      34      44.883  60.515  61.590  1.00  0.00
ATOM   1068  O4' U      34      44.537  62.367  62.463  1.00  0.00
ATOM   1069  C1' U      34      44.651  62.273  63.879  1.00  0.00
ATOM   1070  H1' U      34      45.693  62.324  64.193  1.00  0.00
ATOM   1071  N1  U      34      43.840  63.268  64.565  1.00  0.00
ATOM   1072  C6  U      34      42.613  63.640  64.108  1.00  0.00
ATOM   1073  H6  U      34      42.221  63.208  63.199  1.00  0.00
ATOM   1074  C5  U      34      41.936  64.642  64.682  1.00  0.00
ATOM   1075  H5  U      34      41.077  64.961  64.111  1.00  0.00
ATOM   1076  C4  U      34      42.378  65.166  65.956  1.00  0.00
ATOM   1077  O4  U      34      41.753  65.948  66.705  1.00  0.00
ATOM   1078  N3  U      34      43.622  64.771  66.384  1.00  0.00
ATOM   1079  H3  U      34      43.935  65.122  67.277  1.00  0.00
ATOM   1080  C2  U      34      44.349  63.822  65.746  1.00  0.00
ATOM   1081  O2  U      34      45.448  63.486  66.228  1.00  0.00
ATOM   1082  C3' U      34      43.346  60.396  63.068  1.00  0.00
ATOM   1083  H3' U      34      42.294  60.675  63.121  1.00  0.00
ATOM   1084  C2' U      34      44.182  60.880  64.275  1.00  0.00
ATOM   1085  H2' U      34      43.487  60.910  65.114  1.00  0.00
ATOM   1086  O2' U      34      45.427  60.188  64.550  1.00  0.00
ATOM   1087 HO2' U      34      45.196  59.377  65.009  1.00  0.00
ATOM   1088  O3' U      34      43.296  59.000  62.914  1.00  0.00
ATOM   1089  P   A      35      42.534  58.072  63.897  1.00  0.00
ATOM   1090  OP1 A      35      42.706  56.681  63.354  1.00  0.00
ATOM   1091  OP2 A      35      41.192  58.607  64.118  1.00  0.00
ATOM   1092  O5' A      35      43.268  58.159  65.335  1.00  0.00
ATOM   1093  C5' A      35      44.465  57.375  65.636  1.00  0.00
ATOM   1094  H5' A      35      45.262  57.510  64.904  1.00  0.00
ATOM   1095 H5'' A      35      44.108  56.346  65.646  1.00  0.00
ATOM   1096  C4' A      35      44.974  57.774  66.994  1.00  0.00
ATOM   1097  H4' A      35      45.806  57.110  67.231  1.00  0.00
ATOM   1098  O4' A      35      45.342  59.180  67.071  1.00  0.00
ATOM   1099  C1' A      35      45.050  59.576  68.432  1.00  0.00
ATOM   1100  H1' A      35      45.943  60.041  68.849  1.00  0.00
ATOM   1101  N9  A      35      43.882  60.555  68.388  1.00  0.00
ATOM   1102  C8  A      35      42.907  60.626  67.501  1.00  0.00
ATOM   1103  H8  A      35      42.726  59.860  66.761  1.00  0.00
ATOM   1104  N7  A      35      42.033  61.579  67.675  1.00  0.00
ATOM   1105  C5  A      35      42.521  62.200  68.770  1.00  0.00
ATOM   1106  C6  A      35      42.035  63.339  69.551  1.00  0.00
ATOM   1107  N6  A      35      40.980  64.040  69.275  1.00  0.00
ATOM   1108  H61 A      35      40.515  63.590  68.500  1.00  0.00
ATOM   1109  H62 A      35      40.702  64.843  69.821  1.00  0.00
ATOM   1110  N1  A      35      42.675  63.666  70.678  1.00  0.00
ATOM   1111  C2  A      35      43.632  62.902  71.096  1.00  0.00
ATOM   1112  H2  A      35      43.981  63.146  72.089  1.00  0.00
ATOM   1113  N3  A      35      44.212  61.822  70.564  1.00  0.00
ATOM   1114  C4  A      35      43.639  61.532  69.340  1.00  0.00
ATOM   1115  C3' A      35      43.989  57.550  68.123  1.00  0.00
ATOM   1116  H3' A      35      43.057  58.076  67.916  1.00  0.00
ATOM   1117  C2' A      35      44.645  58.405  69.291  1.00  0.00
ATOM   1118  H2' A      35      43.974  58.581  70.132  1.00  0.00
ATOM   1119  O2' A      35      45.822  57.787  69.811  1.00  0.00
ATOM   1120 HO2' A      35      45.742  56.859  69.582  1.00  0.00
ATOM   1121  O3' A      35      43.734  56.227  68.510  1.00  0.00
ATOM   1122  P   G      36      42.445  55.808  69.307  1.00  0.00
ATOM   1123  OP1 G      36      42.544  54.320  69.503  1.00  0.00
ATOM   1124  OP2 G      36      41.303  56.447  68.567  1.00  0.00
ATOM   1125  O5' G      36      42.408  56.516  70.683  1.00  0.00
ATOM   1126  C5' G      36      43.230  56.221  71.800  1.00  0.00
ATOM   1127  H5' G      36      44.258  56.141  71.446  1.00  0.00
ATOM   1128 H5'' G      36      42.844  55.261  72.142  1.00  0.00
ATOM   1129  C4' G      36      43.264  57.245  72.864  1.00  0.00
ATOM   1130  H4' G      36      44.046  56.911  73.545  1.00  0.00
ATOM   1131  O4' G      36      43.642  58.481  72.407  1.00  0.00
ATOM   1132  C1' G      36      42.885  59.519  73.167  1.00  0.00
ATOM   1133  H1' G      36      43.530  60.299  73.572  1.00  0.00
ATOM   1134  N9  G      36      41.738  60.064  72.380  1.00  0.00
ATOM   1135  C8  G      36      41.359  59.622  71.140  1.00  0.00
ATOM   1136  H8  G      36      41.911  58.826  70.664  1.00  0.00
ATOM   1137  N7  G      36      40.530  60.485  70.567  1.00  0.00
ATOM   1138  C5  G      36      40.303  61.409  71.602  1.00  0.00
ATOM   1139  C6  G      36      39.372  62.523  71.699  1.00  0.00
ATOM   1140  O6  G      36      38.610  63.032  70.894  1.00  0.00
ATOM   1141  N1  G      36      39.414  63.251  72.891  1.00  0.00
ATOM   1142  H1  G      36      38.677  63.919  73.066  1.00  0.00
ATOM   1143  C2  G      36      40.213  62.832  73.873  1.00  0.00
ATOM   1144  N2  G      36      40.014  63.438  75.034  1.00  0.00
ATOM   1145  H21 G      36      40.566  63.219  75.851  1.00  0.00
ATOM   1146  H22 G      36      39.309  64.158  75.099  1.00  0.00
ATOM   1147  N3  G      36      40.961  61.732  73.919  1.00  0.00
ATOM   1148  C4  G      36      40.951  61.110  72.708  1.00  0.00
ATOM   1149  C3' G      36      41.958  57.394  73.587  1.00  0.00
ATOM   1150  H3' G      36      41.137  57.618  72.906  1.00  0.00
ATOM   1151  C2' G      36      42.337  58.727  74.339  1.00  0.00
ATOM   1152  H2' G      36      41.506  59.247  74.816  1.00  0.00
ATOM   1153  O2' G      36      43.211  58.538  75.382  1.00  0.00
ATOM   1154 HO2' G      36      42.738  58.307  76.185  1.00  0.00
ATOM   1155  O3' G      36      41.597  56.263  74.389  1.00  0.00
ATOM   1156  P   A      37      40.166  55.581  74.183  1.00  0.00
ATOM   1157  OP1 A      37      40.084  54.337  75.001  1.00  0.00
ATOM   1158  OP2 A      37      39.674  55.497  72.807  1.00  0.00
ATOM   1159  O5' A      37      39.376  56.708  74.935  1.00  0.00
ATOM   1160  C5' A      37      39.344  56.686  76.352  1.00  0.00
ATOM   1161  H5' A      37      40.370  56.737  76.717  1.00  0.00
ATOM   1162 H5'' A      37      38.821  55.777  76.649  1.00  0.00
ATOM   1163  C4' A      37      38.612  57.805  77.049  1.00  0.00
ATOM   1164  H4' A      37      38.764  57.735  78.126  1.00  0.00
ATOM   1165  O4' A      37      39.044  59.136  76.556  1.00  0.00
ATOM   1166  C1' A      37      37.826  59.897  76.589  1.00  0.00
ATOM   1167  H1' A      37      37.988  60.818  77.150  1.00  0.00
ATOM   1168  N9  A      37      37.528  60.301  75.187  1.00  0.00
ATOM   1169  C8  A      37      37.992  59.680  74.015  1.00  0.00
ATOM   1170  H8  A      37      38.616  58.798  74.019  1.00  0.00
ATOM   1171  N7  A      37      37.526  60.178  72.880  1.00  0.00
ATOM   1172  C5  A      37      36.737  61.259  73.300  1.00  0.00
ATOM   1173  C6  A      37      35.916  62.215  72.682  1.00  0.00
ATOM   1174  N6  A      37      35.813  62.333  71.387  1.00  0.00
ATOM   1175  H61 A      37      35.354  63.114  70.940  1.00  0.00
ATOM   1176  H62 A      37      36.258  61.605  70.847  1.00  0.00
ATOM   1177  N1  A      37      35.203  63.136  73.419  1.00  0.00
ATOM   1178  C2  A      37      35.249  62.999  74.724  1.00  0.00
ATOM   1179  H2  A      37      34.743  63.726  75.341  1.00  0.00
ATOM   1180  N3  A      37      35.949  62.164  75.462  1.00  0.00
ATOM   1181  C4  A      37      36.680  61.330  74.711  1.00  0.00
ATOM   1182  C3' A      37      37.090  57.690  76.722  1.00  0.00
ATOM   1183  H3' A      37      37.086  57.604  75.636  1.00  0.00
ATOM   1184  C2' A      37      36.590  59.061  77.067  1.00  0.00
ATOM   1185  H2' A      37      35.721  59.327  76.466  1.00  0.00
ATOM   1186  O2' A      37      36.409  59.102  78.478  1.00  0.00
ATOM   1187 HO2' A      37      35.747  59.774  78.657  1.00  0.00
ATOM   1188  O3' A      37      36.476  56.662  77.307  1.00  0.00
ATOM   1189  P   A      38      35.228  55.921  76.640  1.00  0.00
ATOM   1190  OP1 A      38      34.905  54.779  77.535  1.00  0.00
ATOM   1191  OP2 A      38      35.615  55.616  75.224  1.00  0.00
ATOM   1192  O5' A      38      34.072  56.919  76.717  1.00  0.00
ATOM   1193  C5' A      38      33.589  57.380  77.967  1.00  0.00
ATOM   1194  H5' A      38      34.368  57.468  78.724  1.00  0.00
ATOM   1195 H5'' A      38      32.894  56.579  78.218  1.00  0.00
ATOM   1196  C4' A      38      32.835  58.695  77.892  1.00  0.00
ATOM   1197  H4' A      38      32.618  58.959  78.927  1.00  0.00
ATOM   1198  O4' A      38      33.486  59.742  77.289  1.00  0.00
ATOM   1199  C1' A      38      32.489  60.551  76.638  1.00  0.00
ATOM   1200  H1' A      38      32.625  61.606  76.874  1.00  0.00
ATOM   1201  N9  A      38      32.660  60.478  75.179  1.00  0.00
ATOM   1202  C8  A      38      33.603  59.811  74.487  1.00  0.00
ATOM   1203  H8  A      38      34.320  59.128  74.918  1.00  0.00
ATOM   1204  N7  A      38      33.749  60.120  73.289  1.00  0.00
ATOM   1205  C5  A      38      32.730  61.031  73.115  1.00  0.00
ATOM   1206  C6  A      38      32.341  61.836  72.078  1.00  0.00
ATOM   1207  N6  A      38      32.620  61.722  70.827  1.00  0.00
ATOM   1208  H61 A      38      33.293  61.025  70.543  1.00  0.00
ATOM   1209  H62 A      38      32.336  62.440  70.175  1.00  0.00
ATOM   1210  N1  A      38      31.394  62.804  72.221  1.00  0.00
ATOM   1211  C2  A      38      30.890  63.034  73.399  1.00  0.00
ATOM   1212  H2  A      38      30.098  63.764  73.482  1.00  0.00
ATOM   1213  N3  A      38      31.216  62.407  74.551  1.00  0.00
ATOM   1214  C4  A      38      32.113  61.396  74.297  1.00  0.00
ATOM   1215  C3' A      38      31.464  58.504  77.171  1.00  0.00
ATOM   1216  H3' A      38      31.743  57.978  76.257  1.00  0.00
ATOM   1217  C2' A      38      31.116  59.988  76.959  1.00  0.00
ATOM   1218  H2' A      38      30.407  60.114  76.140  1.00  0.00
ATOM   1219  O2' A      38      30.608  60.648  78.123  1.00  0.00
ATOM   1220 HO2' A      38      30.159  61.399  77.729  1.00  0.00
ATOM   1221  O3' A      38      30.417  57.919  77.951  1.00  0.00
ATOM   1222  P   C      39      29.151  57.169  77.194  1.00  0.00
ATOM   1223  OP1 C      39      28.198  56.719  78.276  1.00  0.00
ATOM   1224  OP2 C      39      29.885  56.236  76.305  1.00  0.00
ATOM   1225  O5' C      39      28.511  58.479  76.442  1.00  0.00
ATOM   1226  C5' C      39      27.591  59.403  77.081  1.00  0.00
ATOM   1227  H5' C      39      28.139  59.990  77.817  1.00  0.00
ATOM   1228 H5'' C      39      26.849  58.828  77.634  1.00  0.00
ATOM   1229  C4' C      39      26.909  60.244  76.075  1.00  0.00
ATOM   1230  H4' C      39      26.248  60.941  76.590  1.00  0.00
ATOM   1231  O4' C      39      27.799  60.934  75.243  1.00  0.00
ATOM   1232  C1' C      39      27.158  61.234  73.939  1.00  0.00
ATOM   1233  H1' C      39      26.934  62.300  73.914  1.00  0.00
ATOM   1234  N1  C      39      28.012  60.752  72.827  1.00  0.00
ATOM   1235  C6  C      39      28.964  59.748  72.918  1.00  0.00
ATOM   1236  H6  C      39      29.037  59.103  73.782  1.00  0.00
ATOM   1237  C5  C      39      29.821  59.559  71.879  1.00  0.00
ATOM   1238  H5  C      39      30.612  58.825  71.911  1.00  0.00
ATOM   1239  C4  C      39      29.547  60.215  70.700  1.00  0.00
ATOM   1240  N4  C      39      30.201  59.962  69.602  1.00  0.00
ATOM   1241  H41 C      39      30.161  60.571  68.798  1.00  0.00
ATOM   1242  H42 C      39      30.890  59.227  69.676  1.00  0.00
ATOM   1243  N3  C      39      28.552  61.057  70.521  1.00  0.00
ATOM   1244  C2  C      39      27.747  61.402  71.583  1.00  0.00
ATOM   1245  O2  C      39      26.949  62.305  71.511  1.00  0.00
ATOM   1246  C3' C      39      26.025  59.414  75.278  1.00  0.00
ATOM   1247  H3' C      39      26.596  58.544  74.953  1.00  0.00
ATOM   1248  C2' C      39      25.855  60.376  74.059  1.00  0.00
ATOM   1249  H2' C      39      25.583  59.798  73.176  1.00  0.00
ATOM   1250  O2' C      39      24.733  61.316  74.321  1.00  0.00
ATOM   1251 HO2' C      39      24.044  60.684  74.536  1.00  0.00
ATOM   1252  O3' C      39      24.838  58.974  75.868  1.00  0.00
ATOM   1253  P   C      40      23.927  57.931  75.244  1.00  0.00
ATOM   1254  OP1 C      40      22.936  57.508  76.257  1.00  0.00
ATOM   1255  OP2 C      40      24.750  56.844  74.578  1.00  0.00
ATOM   1256  O5' C      40      23.221  58.817  74.141  1.00  0.00
ATOM   1257  C5' C      40      23.091  58.322  72.828  1.00  0.00
ATOM   1258  H5' C      40      22.417  57.476  72.696  1.00  0.00
ATOM   1259 H5'' C      40      24.077  57.971  72.524  1.00  0.00
ATOM   1260  C4' C      40      22.688  59.504  71.826  1.00  0.00
ATOM   1261  H4' C      40      21.924  60.139  72.275  1.00  0.00
ATOM   1262  O4' C      40      23.820  60.284  71.540  1.00  0.00
ATOM   1263  C1' C      40      23.946  60.660  70.176  1.00  0.00
ATOM   1264  H1' C      40      24.167  61.721  70.059  1.00  0.00
ATOM   1265  N1  C      40      25.032  59.961  69.460  1.00  0.00
ATOM   1266  C6  C      40      25.755  59.055  70.175  1.00  0.00
ATOM   1267  H6  C      40      25.476  58.828  71.193  1.00  0.00
ATOM   1268  C5  C      40      26.736  58.455  69.531  1.00  0.00
ATOM   1269  H5  C      40      27.314  57.721  70.072  1.00  0.00
ATOM   1270  C4  C      40      27.093  58.871  68.194  1.00  0.00
ATOM   1271  N4  C      40      27.974  58.295  67.523  1.00  0.00
ATOM   1272  H41 C      40      28.445  57.476  67.880  1.00  0.00
ATOM   1273  H42 C      40      28.246  58.722  66.649  1.00  0.00
ATOM   1274  N3  C      40      26.314  59.626  67.438  1.00  0.00
ATOM   1275  C2  C      40      25.242  60.192  68.080  1.00  0.00
ATOM   1276  O2  C      40      24.413  60.913  67.461  1.00  0.00
ATOM   1277  C3' C      40      22.177  59.072  70.450  1.00  0.00
ATOM   1278  H3' C      40      22.807  58.230  70.165  1.00  0.00
ATOM   1279  C2' C      40      22.521  60.299  69.624  1.00  0.00
ATOM   1280  H2' C      40      22.429  59.984  68.584  1.00  0.00
ATOM   1281  O2' C      40      21.565  61.429  69.905  1.00  0.00
ATOM   1282 HO2' C      40      20.753  61.227  69.435  1.00  0.00
ATOM   1283  O3' C      40      20.823  58.821  70.435  1.00  0.00
ATOM   1284  P   C      41      20.108  57.461  69.865  1.00  0.00
ATOM   1285  OP1 C      41      18.775  57.311  70.503  1.00  0.00
ATOM   1286  OP2 C      41      21.061  56.326  69.845  1.00  0.00
ATOM   1287  O5' C      41      19.990  57.869  68.326  1.00  0.00
ATOM   1288  C5' C      41      19.161  58.883  67.945  1.00  0.00
ATOM   1289  H5' C      41      19.229  59.611  68.753  1.00  0.00
ATOM   1290 H5'' C      41      18.158  58.456  67.933  1.00  0.00
ATOM   1291  C4' C      41      19.541  59.446  66.575  1.00  0.00
ATOM   1292  H4' C      41      18.872  60.283  66.373  1.00  0.00
ATOM   1293  O4' C      41      20.798  59.988  66.434  1.00  0.00
ATOM   1294  C1' C      41      21.288  59.755  65.107  1.00  0.00
ATOM   1295  H1' C      41      21.648  60.636  64.576  1.00  0.00
ATOM   1296  N1  C      41      22.511  58.845  65.165  1.00  0.00
ATOM   1297  C6  C      41      22.772  58.162  66.318  1.00  0.00
ATOM   1298  H6  C      41      22.069  58.124  67.137  1.00  0.00
ATOM   1299  C5  C      41      23.929  57.432  66.345  1.00  0.00
ATOM   1300  H5  C      41      24.106  56.749  67.163  1.00  0.00
ATOM   1301  C4  C      41      24.807  57.487  65.225  1.00  0.00
ATOM   1302  N4  C      41      25.964  56.952  65.333  1.00  0.00
ATOM   1303  H41 C      41      26.566  56.929  64.522  1.00  0.00
ATOM   1304  H42 C      41      26.370  56.623  66.198  1.00  0.00
ATOM   1305  N3  C      41      24.438  57.938  64.047  1.00  0.00
ATOM   1306  C2  C      41      23.272  58.627  63.997  1.00  0.00
ATOM   1307  O2  C      41      22.763  58.854  62.938  1.00  0.00
ATOM   1308  C3' C      41      19.440  58.412  65.515  1.00  0.00
ATOM   1309  H3' C      41      20.085  57.563  65.743  1.00  0.00
ATOM   1310  C2' C      41      20.147  59.196  64.335  1.00  0.00
ATOM   1311  H2' C      41      20.429  58.471  63.570  1.00  0.00
ATOM   1312  O2' C      41      19.287  60.154  63.768  1.00  0.00
ATOM   1313 HO2' C      41      18.420  59.925  64.111  1.00  0.00
ATOM   1314  O3' C      41      18.012  58.067  65.187  1.00  0.00
ATOM   1315  P   U      42      17.553  56.663  64.522  1.00  0.00
ATOM   1316  OP1 U      42      16.272  56.921  63.841  1.00  0.00
ATOM   1317  OP2 U      42      17.535  55.706  65.657  1.00  0.00
ATOM   1318  O5' U      42      18.646  56.141  63.536  1.00  0.00
ATOM   1319  C5' U      42      18.802  56.722  62.260  1.00  0.00
ATOM   1320  H5' U      42      18.880  57.798  62.415  1.00  0.00
ATOM   1321 H5'' U      42      17.916  56.541  61.650  1.00  0.00
ATOM   1322  C4' U      42      20.052  56.293  61.447  1.00  0.00
ATOM   1323  H4' U      42      19.973  56.601  60.404  1.00  0.00
ATOM   1324  O4' U      42      21.293  56.806  61.896  1.00  0.00
ATOM   1325  C1' U      42      22.149  55.671  61.883  1.00  0.00
ATOM   1326  H1' U      42      23.081  55.930  61.382  1.00  0.00
ATOM   1327  N1  U      42      22.637  55.247  63.270  1.00  0.00
ATOM   1328  C6  U      42      21.718  55.009  64.249  1.00  0.00
ATOM   1329  H6  U      42      20.646  55.047  64.130  1.00  0.00
ATOM   1330  C5  U      42      22.110  54.580  65.473  1.00  0.00
ATOM   1331  H5  U      42      21.424  54.381  66.283  1.00  0.00
ATOM   1332  C4  U      42      23.476  54.172  65.758  1.00  0.00
ATOM   1333  O4  U      42      23.856  53.668  66.841  1.00  0.00
ATOM   1334  N3  U      42      24.308  54.315  64.662  1.00  0.00
ATOM   1335  H3  U      42      25.289  54.170  64.858  1.00  0.00
ATOM   1336  C2  U      42      23.980  54.786  63.399  1.00  0.00
ATOM   1337  O2  U      42      24.732  54.924  62.459  1.00  0.00
ATOM   1338  C3' U      42      20.151  54.753  61.281  1.00  0.00
ATOM   1339  H3' U      42      19.993  54.320  62.269  1.00  0.00
ATOM   1340  C2' U      42      21.625  54.572  61.026  1.00  0.00
ATOM   1341  H2' U      42      21.986  53.641  61.462  1.00  0.00
ATOM   1342  O2' U      42      22.026  54.774  59.664  1.00  0.00
ATOM   1343 HO2' U      42      21.487  54.103  59.240  1.00  0.00
ATOM   1344  O3' U      42      19.306  54.277  60.203  1.00  0.00
ATOM   1345  P   G      43      19.334  52.744  59.875  1.00  0.00
ATOM   1346  OP1 G      43      18.244  52.458  58.865  1.00  0.00
ATOM   1347  OP2 G      43      19.352  51.923  61.084  1.00  0.00
ATOM   1348  O5' G      43      20.664  52.516  59.065  1.00  0.00
ATOM   1349  C5' G      43      20.782  52.770  57.672  1.00  0.00
ATOM   1350  H5' G      43      20.663  53.848  57.561  1.00  0.00
ATOM   1351 H5'' G      43      19.929  52.490  57.054  1.00  0.00
ATOM   1352  C4' G      43      22.158  52.440  57.084  1.00  0.00
ATOM   1353  H4' G      43      22.181  52.829  56.066  1.00  0.00
ATOM   1354  O4' G      43      23.378  52.887  57.817  1.00  0.00
ATOM   1355  C1' G      43      24.371  51.802  57.851  1.00  0.00
ATOM   1356  H1' G      43      25.391  52.152  57.691  1.00  0.00
ATOM   1357  N9  G      43      24.546  51.127  59.138  1.00  0.00
ATOM   1358  C8  G      43      23.937  51.315  60.346  1.00  0.00
ATOM   1359  H8  G      43      22.966  51.784  60.282  1.00  0.00
ATOM   1360  N7  G      43      24.557  50.793  61.341  1.00  0.00
ATOM   1361  C5  G      43      25.639  50.134  60.805  1.00  0.00
ATOM   1362  C6  G      43      26.719  49.359  61.401  1.00  0.00
ATOM   1363  O6  G      43      27.065  49.171  62.593  1.00  0.00
ATOM   1364  N1  G      43      27.598  48.843  60.455  1.00  0.00
ATOM   1365  H1  G      43      28.445  48.407  60.790  1.00  0.00
ATOM   1366  C2  G      43      27.377  48.994  59.167  1.00  0.00
ATOM   1367  N2  G      43      28.292  48.468  58.430  1.00  0.00
ATOM   1368  H21 G      43      29.164  48.127  58.810  1.00  0.00
ATOM   1369  H22 G      43      28.155  48.314  57.441  1.00  0.00
ATOM   1370  N3  G      43      26.397  49.704  58.540  1.00  0.00
ATOM   1371  C4  G      43      25.506  50.200  59.449  1.00  0.00
ATOM   1372  C3' G      43      22.413  50.919  56.924  1.00  0.00
ATOM   1373  H3' G      43      21.889  50.434  57.747  1.00  0.00
ATOM   1374  C2' G      43      23.938  50.827  56.772  1.00  0.00
ATOM   1375  H2' G      43      24.247  49.810  57.010  1.00  0.00
ATOM   1376  O2' G      43      24.549  51.311  55.551  1.00  0.00
ATOM   1377 HO2' G      43      23.958  51.249  54.798  1.00  0.00
ATOM   1378  O3' G      43      21.767  50.381  55.784  1.00  0.00
ATOM   1379  P   U      44      20.981  48.989  55.958  1.00  0.00
ATOM   1380  OP1 U      44      20.363  48.714  54.613  1.00  0.00
ATOM   1381  OP2 U      44      20.099  49.098  57.151  1.00  0.00
ATOM   1382  O5' U      44      22.154  47.883  56.243  1.00  0.00
ATOM   1383  C5' U      44      22.990  47.591  55.151  1.00  0.00
ATOM   1384  H5' U      44      23.479  48.503  54.808  1.00  0.00
ATOM   1385 H5'' U      44      22.343  47.250  54.343  1.00  0.00
ATOM   1386  C4' U      44      24.212  46.727  55.752  1.00  0.00
ATOM   1387  H4' U      44      24.981  46.582  54.993  1.00  0.00
ATOM   1388  O4' U      44      24.869  47.408  56.819  1.00  0.00
ATOM   1389  C1' U      44      25.323  46.406  57.769  1.00  0.00
ATOM   1390  H1' U      44      26.412  46.442  57.815  1.00  0.00
ATOM   1391  N1  U      44      24.915  46.643  59.140  1.00  0.00
ATOM   1392  C6  U      44      23.826  47.418  59.498  1.00  0.00
ATOM   1393  H6  U      44      23.205  47.958  58.799  1.00  0.00
ATOM   1394  C5  U      44      23.512  47.589  60.758  1.00  0.00
ATOM   1395  H5  U      44      22.686  48.197  61.096  1.00  0.00
ATOM   1396  C4  U      44      24.235  46.932  61.880  1.00  0.00
ATOM   1397  O4  U      44      23.996  47.185  63.057  1.00  0.00
ATOM   1398  N3  U      44      25.212  46.091  61.380  1.00  0.00
ATOM   1399  H3  U      44      25.965  45.791  61.983  1.00  0.00
ATOM   1400  C2  U      44      25.557  45.865  60.121  1.00  0.00
ATOM   1401  O2  U      44      26.499  45.117  59.833  1.00  0.00
ATOM   1402  C3' U      44      23.886  45.360  56.287  1.00  0.00
ATOM   1403  H3' U      44      23.002  45.396  56.924  1.00  0.00
ATOM   1404  C2' U      44      25.102  45.059  57.159  1.00  0.00
ATOM   1405  H2' U      44      24.965  44.350  57.975  1.00  0.00
ATOM   1406  O2' U      44      26.278  44.760  56.320  1.00  0.00
ATOM   1407 HO2' U      44      25.974  44.177  55.621  1.00  0.00
ATOM   1408  O3' U      44      23.799  44.351  55.323  1.00  0.00
ATOM   1409  P   G      45      22.853  43.069  55.472  1.00  0.00
ATOM   1410  OP1 G      45      22.621  42.391  54.175  1.00  0.00
ATOM   1411  OP2 G      45      21.675  43.473  56.229  1.00  0.00
ATOM   1412  O5' G      45      23.674  42.093  56.475  1.00  0.00
ATOM   1413  C5' G      45      24.854  41.531  56.011  1.00  0.00
ATOM   1414  H5' G      45      25.449  42.314  55.540  1.00  0.00
ATOM   1415 H5'' G      45      24.694  40.742  55.276  1.00  0.00
ATOM   1416  C4' G      45      25.631  40.810  57.145  1.00  0.00
ATOM   1417  H4' G      45      26.391  40.211  56.643  1.00  0.00
ATOM   1418  O4' G      45      26.220  41.704  58.096  1.00  0.00
ATOM   1419  C1' G      45      26.099  41.148  59.381  1.00  0.00
ATOM   1420  H1' G      45      27.007  41.145  59.984  1.00  0.00
ATOM   1421  N9  G      45      25.091  41.891  60.092  1.00  0.00
ATOM   1422  C8  G      45      23.954  42.622  59.758  1.00  0.00
ATOM   1423  H8  G      45      23.614  42.748  58.740  1.00  0.00
ATOM   1424  N7  G      45      23.321  43.102  60.796  1.00  0.00
ATOM   1425  C5  G      45      24.071  42.747  61.905  1.00  0.00
ATOM   1426  C6  G      45      23.895  42.930  63.303  1.00  0.00
ATOM   1427  O6  G      45      23.117  43.666  63.915  1.00  0.00
ATOM   1428  N1  G      45      24.954  42.489  64.071  1.00  0.00
ATOM   1429  H1  G      45      24.981  42.741  65.048  1.00  0.00
ATOM   1430  C2  G      45      25.986  41.725  63.550  1.00  0.00
ATOM   1431  N2  G      45      26.835  41.258  64.438  1.00  0.00
ATOM   1432  H21 G      45      27.452  40.600  63.984  1.00  0.00
ATOM   1433  H22 G      45      26.837  41.431  65.433  1.00  0.00
ATOM   1434  N3  G      45      26.195  41.447  62.314  1.00  0.00
ATOM   1435  C4  G      45      25.184  42.011  61.507  1.00  0.00
ATOM   1436  C3' G      45      24.761  39.788  57.958  1.00  0.00
ATOM   1437  H3' G      45      23.797  40.282  58.079  1.00  0.00
ATOM   1438  C2' G      45      25.535  39.743  59.302  1.00  0.00
ATOM   1439  H2' G      45      24.890  39.417  60.117  1.00  0.00
ATOM   1440  O2' G      45      26.688  38.911  59.246  1.00  0.00
ATOM   1441 HO2' G      45      27.341  39.216  59.881  1.00  0.00
ATOM   1442  O3' G      45      24.602  38.509  57.276  1.00  0.00
ATOM   1443  P   C      46      23.376  37.487  57.602  1.00  0.00
ATOM   1444  OP1 C      46      23.573  36.238  56.764  1.00  0.00
ATOM   1445  OP2 C      46      22.133  38.203  57.469  1.00  0.00
ATOM   1446  O5' C      46      23.629  37.050  59.104  1.00  0.00
ATOM   1447  C5' C      46      24.690  36.181  59.504  1.00  0.00
ATOM   1448  H5' C      46      25.618  36.536  59.057  1.00  0.00
ATOM   1449 H5'' C      46      24.481  35.207  59.061  1.00  0.00
ATOM   1450  C4' C      46      24.833  36.048  60.972  1.00  0.00
ATOM   1451  H4' C      46      25.738  35.502  61.240  1.00  0.00
ATOM   1452  O4' C      46      24.980  37.309  61.594  1.00  0.00
ATOM   1453  C1' C      46      24.702  37.169  62.996  1.00  0.00
ATOM   1454  H1' C      46      25.615  36.870  63.511  1.00  0.00
ATOM   1455  N1  C      46      24.006  38.289  63.568  1.00  0.00
ATOM   1456  C6  C      46      23.121  39.047  62.845  1.00  0.00
ATOM   1457  H6  C      46      22.790  38.725  61.869  1.00  0.00
ATOM   1458  C5  C      46      22.500  40.065  63.372  1.00  0.00
ATOM   1459  H5  C      46      21.772  40.598  62.779  1.00  0.00
ATOM   1460  C4  C      46      22.734  40.334  64.784  1.00  0.00
ATOM   1461  N4  C      46      22.047  41.298  65.432  1.00  0.00
ATOM   1462  H41 C      46      22.099  41.418  66.434  1.00  0.00
ATOM   1463  H42 C      46      21.366  41.863  64.944  1.00  0.00
ATOM   1464  N3  C      46      23.612  39.722  65.469  1.00  0.00
ATOM   1465  C2  C      46      24.337  38.770  64.864  1.00  0.00
ATOM   1466  O2  C      46      25.290  38.292  65.436  1.00  0.00
ATOM   1467  C3' C      46      23.520  35.548  61.557  1.00  0.00
ATOM   1468  H3' C      46      22.615  36.068  61.243  1.00  0.00
ATOM   1469  C2' C      46      23.724  35.953  63.013  1.00  0.00
ATOM   1470  H2' C      46      22.746  36.218  63.416  1.00  0.00
ATOM   1471  O2' C      46      24.293  34.910  63.797  1.00  0.00
ATOM   1472 HO2' C      46      24.224  34.117  63.262  1.00  0.00
ATOM   1473  O3' C      46      23.469  34.120  61.482  1.00  0.00
ATOM   1474  P   U      47      22.132  33.300  61.241  1.00  0.00
ATOM   1475  OP1 U      47      22.627  31.994  60.787  1.00  0.00
ATOM   1476  OP2 U      47      21.120  34.101  60.430  1.00  0.00
ATOM   1477  O5' U      47      21.480  33.062  62.694  1.00  0.00
ATOM   1478  C5' U      47      21.888  32.081  63.648  1.00  0.00
ATOM   1479  H5' U      47      22.970  32.070  63.776  1.00  0.00
ATOM   1480 H5'' U      47      21.566  31.088  63.334  1.00  0.00
ATOM   1481  C4' U      47      21.324  32.367  65.016  1.00  0.00
ATOM   1482  H4' U      47      21.815  31.747  65.767  1.00  0.00
ATOM   1483  O4' U      47      21.553  33.699  65.430  1.00  0.00
ATOM   1484  C1' U      47      20.383  34.229  65.953  1.00  0.00
ATOM   1485  H1' U      47      20.626  34.587  66.953  1.00  0.00
ATOM   1486  N1  U      47      19.731  35.281  65.187  1.00  0.00
ATOM   1487  C6  U      47      20.031  35.619  63.869  1.00  0.00
ATOM   1488  H6  U      47      20.710  35.008  63.293  1.00  0.00
ATOM   1489  C5  U      47      19.523  36.713  63.244  1.00  0.00
ATOM   1490  H5  U      47      19.872  37.032  62.273  1.00  0.00
ATOM   1491  C4  U      47      18.573  37.618  63.916  1.00  0.00
ATOM   1492  O4  U      47      18.092  38.612  63.383  1.00  0.00
ATOM   1493  N3  U      47      18.429  37.346  65.242  1.00  0.00
ATOM   1494  H3  U      47      17.859  38.038  65.708  1.00  0.00
ATOM   1495  C2  U      47      18.950  36.214  65.948  1.00  0.00
ATOM   1496  O2  U      47      18.752  36.134  67.163  1.00  0.00
ATOM   1497  C3' U      47      19.850  32.101  65.032  1.00  0.00
ATOM   1498  H3' U      47      19.455  32.485  64.091  1.00  0.00
ATOM   1499  C2' U      47      19.407  33.079  66.150  1.00  0.00
ATOM   1500  H2' U      47      18.387  33.434  66.003  1.00  0.00
ATOM   1501  O2' U      47      19.592  32.432  67.442  1.00  0.00
ATOM   1502 HO2' U      47      18.777  32.057  67.785  1.00  0.00
ATOM   1503  O3' U      47      19.531  30.704  65.290  1.00  0.00
ATOM   1504  P   A      48      18.068  30.216  65.210  1.00  0.00
ATOM   1505  OP1 A      48      18.099  28.735  65.026  1.00  0.00
ATOM   1506  OP2 A      48      17.343  30.931  64.182  1.00  0.00
ATOM   1507  O5' A      48      17.386  30.518  66.644  1.00  0.00
ATOM   1508  C5' A      48      17.601  29.618  67.707  1.00  0.00
ATOM   1509  H5' A      48      18.672  29.416  67.702  1.00  0.00
ATOM   1510 H5'' A      48      16.973  28.735  67.584  1.00  0.00
ATOM   1511  C4' A      48      17.082  30.286  68.953  1.00  0.00
ATOM   1512  H4' A      48      17.611  29.835  69.793  1.00  0.00
ATOM   1513  O4' A      48      17.478  31.615  68.914  1.00  0.00
ATOM   1514  C1' A      48      16.699  32.358  69.801  1.00  0.00
ATOM   1515  H1' A      48      17.290  32.577  70.690  1.00  0.00
ATOM   1516  N9  A      48      16.236  33.654  69.199  1.00  0.00
ATOM   1517  C8  A      48      16.235  34.048  67.850  1.00  0.00
ATOM   1518  H8  A      48      16.705  33.472  67.067  1.00  0.00
ATOM   1519  N7  A      48      15.622  35.188  67.572  1.00  0.00
ATOM   1520  C5  A      48      15.319  35.603  68.874  1.00  0.00
ATOM   1521  C6  A      48      14.695  36.731  69.351  1.00  0.00
ATOM   1522  N6  A      48      14.277  37.675  68.579  1.00  0.00
ATOM   1523  H61 A      48      14.422  37.510  67.593  1.00  0.00
ATOM   1524  H62 A      48      13.900  38.533  68.954  1.00  0.00
ATOM   1525  N1  A      48      14.383  36.875  70.664  1.00  0.00
ATOM   1526  C2  A      48      14.644  35.888  71.465  1.00  0.00
ATOM   1527  H2  A      48      14.437  36.072  72.508  1.00  0.00
ATOM   1528  N3  A      48      15.389  34.849  71.209  1.00  0.00
ATOM   1529  C4  A      48      15.675  34.725  69.857  1.00  0.00
ATOM   1530  C3' A      48      15.583  30.453  69.107  1.00  0.00
ATOM   1531  H3' A      48      15.198  30.916  68.199  1.00  0.00
ATOM   1532  C2' A      48      15.534  31.467  70.224  1.00  0.00
ATOM   1533  H2' A      48      14.666  32.126  70.247  1.00  0.00
ATOM   1534  O2' A      48      15.727  30.833  71.453  1.00  0.00
ATOM   1535 HO2' A      48      15.579  31.414  72.203  1.00  0.00
ATOM   1536  O3' A      48      14.909  29.213  69.448  1.00  0.00
ATOM   1537  P   G      49      13.314  29.236  69.333  1.00  0.00
ATOM   1538  OP1 G      49      12.777  27.837  69.452  1.00  0.00
ATOM   1539  OP2 G      49      12.997  29.962  68.035  1.00  0.00
ATOM   1540  O5' G      49      12.638  30.074  70.484  1.00  0.00
ATOM   1541  C5' G      49      12.722  29.668  71.852  1.00  0.00
ATOM   1542  H5' G      49      13.753  29.375  72.050  1.00  0.00
ATOM   1543 H5'' G      49      12.205  28.728  72.046  1.00  0.00
ATOM   1544  C4' G      49      12.361  30.756  72.798  1.00  0.00
ATOM   1545  H4' G      49      12.551  30.411  73.814  1.00  0.00
ATOM   1546  O4' G      49      13.036  31.972  72.482  1.00  0.00
ATOM   1547  C1' G      49      12.111  33.050  72.629  1.00  0.00
ATOM   1548  H1' G      49      12.540  33.682  73.407  1.00  0.00
ATOM   1549  N9  G      49      11.890  33.578  71.255  1.00  0.00
ATOM   1550  C8  G      49      12.207  33.158  69.951  1.00  0.00
ATOM   1551  H8  G      49      12.611  32.187  69.702  1.00  0.00
ATOM   1552  N7  G      49      11.887  34.048  69.055  1.00  0.00
ATOM   1553  C5  G      49      11.338  35.158  69.781  1.00  0.00
ATOM   1554  C6  G      49      10.821  36.489  69.442  1.00  0.00
ATOM   1555  O6  G      49      10.878  37.150  68.422  1.00  0.00
ATOM   1556  N1  G      49      10.289  37.204  70.538  1.00  0.00
ATOM   1557  H1  G      49      10.042  38.179  70.450  1.00  0.00
ATOM   1558  C2  G      49      10.162  36.678  71.760  1.00  0.00
ATOM   1559  N2  G      49       9.667  37.415  72.729  1.00  0.00
ATOM   1560  H21 G      49       9.735  37.188  73.710  1.00  0.00
ATOM   1561  H22 G      49       9.192  38.246  72.405  1.00  0.00
ATOM   1562  N3  G      49      10.580  35.506  72.167  1.00  0.00
ATOM   1563  C4  G      49      11.267  34.825  71.160  1.00  0.00
ATOM   1564  C3' G      49      10.879  31.063  72.629  1.00  0.00
ATOM   1565  H3' G      49      10.713  31.050  71.551  1.00  0.00
ATOM   1566  C2' G      49      10.856  32.476  73.213  1.00  0.00
ATOM   1567  H2' G      49      10.016  33.038  72.804  1.00  0.00
ATOM   1568  O2' G      49      10.821  32.413  74.627  1.00  0.00
ATOM   1569 HO2' G      49      10.737  31.494  74.891  1.00  0.00
ATOM   1570  O3' G      49      10.106  30.147  73.416  1.00  0.00
ATOM   1571  P   U      50       8.864  29.474  72.723  1.00  0.00
ATOM   1572  OP1 U      50       8.324  28.462  73.659  1.00  0.00
ATOM   1573  OP2 U      50       9.257  29.068  71.343  1.00  0.00
ATOM   1574  O5' U      50       7.849  30.727  72.704  1.00  0.00
ATOM   1575  C5' U      50       7.270  31.191  73.862  1.00  0.00
ATOM   1576  H5' U      50       8.077  31.288  74.588  1.00  0.00
ATOM   1577 H5'' U      50       6.579  30.432  74.229  1.00  0.00
ATOM   1578  C4' U      50       6.582  32.575  73.538  1.00  0.00
ATOM   1579  H4' U      50       6.257  33.000  74.488  1.00  0.00
ATOM   1580  O4' U      50       7.605  33.508  73.075  1.00  0.00
ATOM   1581  C1' U      50       6.928  34.574  72.354  1.00  0.00
ATOM   1582  H1' U      50       7.009  35.475  72.962  1.00  0.00
ATOM   1583  N1  U      50       7.398  34.833  70.952  1.00  0.00
ATOM   1584  C6  U      50       8.103  33.939  70.208  1.00  0.00
ATOM   1585  H6  U      50       8.381  33.018  70.699  1.00  0.00
ATOM   1586  C5  U      50       8.378  34.174  68.921  1.00  0.00
ATOM   1587  H5  U      50       8.935  33.449  68.347  1.00  0.00
ATOM   1588  C4  U      50       8.006  35.390  68.267  1.00  0.00
ATOM   1589  O4  U      50       8.419  35.678  67.103  1.00  0.00
ATOM   1590  N3  U      50       7.209  36.267  69.040  1.00  0.00
ATOM   1591  H3  U      50       7.065  37.209  68.706  1.00  0.00
ATOM   1592  C2  U      50       6.994  36.049  70.438  1.00  0.00
ATOM   1593  O2  U      50       6.572  36.981  71.093  1.00  0.00
ATOM   1594  C3' U      50       5.456  32.629  72.557  1.00  0.00
ATOM   1595  H3' U      50       5.616  32.166  71.583  1.00  0.00
ATOM   1596  C2' U      50       5.403  34.169  72.399  1.00  0.00
ATOM   1597  H2' U      50       4.971  34.426  71.431  1.00  0.00
ATOM   1598  O2' U      50       4.706  34.652  73.567  1.00  0.00
ATOM   1599 HO2' U      50       3.941  34.118  73.791  1.00  0.00
ATOM   1600  O3' U      50       4.258  31.985  73.088  1.00  0.00
ATOM   1601  P   G      51       3.120  31.537  72.187  1.00  0.00
ATOM   1602  OP1 G      51       2.157  30.768  73.026  1.00  0.00
ATOM   1603  OP2 G      51       3.770  30.882  71.028  1.00  0.00
ATOM   1604  O5' G      51       2.420  32.836  71.591  1.00  0.00
ATOM   1605  C5' G      51       1.416  33.516  72.303  1.00  0.00
ATOM   1606  H5' G      51       1.782  33.650  73.321  1.00  0.00
ATOM   1607 H5'' G      51       0.448  33.016  72.331  1.00  0.00
ATOM   1608  C4' G      51       1.137  34.866  71.717  1.00  0.00
ATOM   1609  H4' G      51       0.425  35.405  72.342  1.00  0.00
ATOM   1610  O4' G      51       2.263  35.630  71.454  1.00  0.00
ATOM   1611  C1' G      51       2.136  36.300  70.165  1.00  0.00
ATOM   1612  H1' G      51       2.385  37.359  70.227  1.00  0.00
ATOM   1613  N9  G      51       3.088  35.922  69.155  1.00  0.00
ATOM   1614  C8  G      51       3.722  34.758  69.074  1.00  0.00
ATOM   1615  H8  G      51       3.613  33.916  69.741  1.00  0.00
ATOM   1616  N7  G      51       4.452  34.621  67.941  1.00  0.00
ATOM   1617  C5  G      51       4.458  35.942  67.386  1.00  0.00
ATOM   1618  C6  G      51       5.071  36.490  66.195  1.00  0.00
ATOM   1619  O6  G      51       6.042  35.985  65.560  1.00  0.00
ATOM   1620  N1  G      51       4.738  37.774  65.981  1.00  0.00
ATOM   1621  H1  G      51       5.356  38.297  65.377  1.00  0.00
ATOM   1622  C2  G      51       3.861  38.448  66.816  1.00  0.00
ATOM   1623  N2  G      51       3.542  39.695  66.476  1.00  0.00
ATOM   1624  H21 G      51       4.158  40.140  65.810  1.00  0.00
ATOM   1625  H22 G      51       2.928  40.197  67.101  1.00  0.00
ATOM   1626  N3  G      51       3.289  37.976  67.919  1.00  0.00
ATOM   1627  C4  G      51       3.674  36.697  68.179  1.00  0.00
ATOM   1628  C3' G      51       0.413  34.834  70.322  1.00  0.00
ATOM   1629  H3' G      51       0.970  34.048  69.812  1.00  0.00
ATOM   1630  C2' G      51       0.666  36.141  69.679  1.00  0.00
ATOM   1631  H2' G      51       0.681  35.901  68.616  1.00  0.00
ATOM   1632  O2' G      51      -0.190  37.199  70.142  1.00  0.00
ATOM   1633 HO2' G      51      -0.525  37.666  69.372  1.00  0.00
ATOM   1634  O3' G      51      -1.001  34.522  70.326  1.00  0.00
ATOM   1635  P   G      52      -1.817  34.049  69.067  1.00  0.00
ATOM   1636  OP1 G      52      -3.277  33.946  69.503  1.00  0.00
ATOM   1637  OP2 G      52      -1.256  32.767  68.535  1.00  0.00
ATOM   1638  O5' G      52      -1.691  35.083  67.885  1.00  0.00
ATOM   1639  C5' G      52      -2.372  36.317  68.026  1.00  0.00
ATOM   1640  H5' G      52      -2.095  36.665  69.021  1.00  0.00
ATOM   1641 H5'' G      52      -3.452  36.234  67.900  1.00  0.00
ATOM   1642  C4' G      52      -1.850  37.471  67.124  1.00  0.00
ATOM   1643  H4' G      52      -2.445  38.324  67.449  1.00  0.00
ATOM   1644  O4' G      52      -0.478  37.759  67.283  1.00  0.00
ATOM   1645  C1' G      52      -0.020  38.088  65.979  1.00  0.00
ATOM   1646  H1' G      52       0.551  39.016  65.936  1.00  0.00
ATOM   1647  N9  G      52       0.940  37.085  65.448  1.00  0.00
ATOM   1648  C8  G      52       1.163  35.750  65.797  1.00  0.00
ATOM   1649  H8  G      52       0.569  35.166  66.484  1.00  0.00
ATOM   1650  N7  G      52       2.029  35.133  65.015  1.00  0.00
ATOM   1651  C5  G      52       2.436  36.177  64.181  1.00  0.00
ATOM   1652  C6  G      52       3.447  36.213  63.098  1.00  0.00
ATOM   1653  O6  G      52       4.176  35.308  62.711  1.00  0.00
ATOM   1654  N1  G      52       3.537  37.408  62.443  1.00  0.00
ATOM   1655  H1  G      52       4.127  37.433  61.623  1.00  0.00
ATOM   1656  C2  G      52       2.796  38.500  62.720  1.00  0.00
ATOM   1657  N2  G      52       2.853  39.469  61.838  1.00  0.00
ATOM   1658  H21 G      52       2.367  40.332  62.034  1.00  0.00
ATOM   1659  H22 G      52       3.564  39.356  61.129  1.00  0.00
ATOM   1660  N3  G      52       1.703  38.433  63.584  1.00  0.00
ATOM   1661  C4  G      52       1.669  37.288  64.361  1.00  0.00
ATOM   1662  C3' G      52      -2.204  37.259  65.698  1.00  0.00
ATOM   1663  H3' G      52      -1.859  36.257  65.442  1.00  0.00
ATOM   1664  C2' G      52      -1.246  38.236  65.070  1.00  0.00
ATOM   1665  H2' G      52      -1.028  37.905  64.054  1.00  0.00
ATOM   1666  O2' G      52      -1.723  39.557  65.136  1.00  0.00
ATOM   1667 HO2' G      52      -1.167  40.200  64.689  1.00  0.00
ATOM   1668  O3' G      52      -3.586  37.516  65.376  1.00  0.00
ATOM   1669  P   A      53      -4.251  36.736  64.110  1.00  0.00
ATOM   1670  OP1 A      53      -5.639  37.399  64.030  1.00  0.00
ATOM   1671  OP2 A      53      -4.204  35.250  64.218  1.00  0.00
ATOM   1672  O5' A      53      -3.417  37.097  62.852  1.00  0.00
ATOM   1673  C5' A      53      -3.562  38.361  62.245  1.00  0.00
ATOM   1674  H5' A      53      -3.366  39.141  62.981  1.00  0.00
ATOM   1675 H5'' A      53      -4.583  38.484  61.882  1.00  0.00
ATOM   1676  C4' A      53      -2.559  38.438  61.103  1.00  0.00
ATOM   1677  H4' A      53      -2.745  39.323  60.496  1.00  0.00
ATOM   1678  O4' A      53      -1.216  38.360  61.632  1.00  0.00
ATOM   1679  C1' A      53      -0.338  37.594  60.766  1.00  0.00
ATOM   1680  H1' A      53       0.582  38.154  60.598  1.00  0.00
ATOM   1681  N9  A      53       0.130  36.321  61.344  1.00  0.00
ATOM   1682  C8  A      53      -0.445  35.571  62.305  1.00  0.00
ATOM   1683  H8  A      53      -1.296  35.854  62.908  1.00  0.00
ATOM   1684  N7  A      53      -0.083  34.340  62.510  1.00  0.00
ATOM   1685  C5  A      53       1.026  34.319  61.610  1.00  0.00
ATOM   1686  C6  A      53       2.018  33.313  61.242  1.00  0.00
ATOM   1687  N6  A      53       2.107  32.124  61.796  1.00  0.00
ATOM   1688  H61 A      53       2.967  31.599  61.729  1.00  0.00
ATOM   1689  H62 A      53       1.405  31.931  62.497  1.00  0.00
ATOM   1690  N1  A      53       2.862  33.548  60.259  1.00  0.00
ATOM   1691  C2  A      53       2.856  34.760  59.721  1.00  0.00
ATOM   1692  H2  A      53       3.512  35.005  58.898  1.00  0.00
ATOM   1693  N3  A      53       2.037  35.803  59.955  1.00  0.00
ATOM   1694  C4  A      53       1.205  35.513  60.960  1.00  0.00
ATOM   1695  C3' A      53      -2.556  37.271  60.107  1.00  0.00
ATOM   1696  H3' A      53      -2.538  36.407  60.771  1.00  0.00
ATOM   1697  C2' A      53      -1.144  37.367  59.530  1.00  0.00
ATOM   1698  H2' A      53      -0.848  36.392  59.143  1.00  0.00
ATOM   1699  O2' A      53      -0.970  38.442  58.562  1.00  0.00
ATOM   1700 HO2' A      53      -0.379  38.062  57.908  1.00  0.00
ATOM   1701  O3' A      53      -3.749  37.097  59.363  1.00  0.00
ATOM   1702  P   C      54      -4.094  35.711  58.691  1.00  0.00
ATOM   1703  OP1 C      54      -5.450  35.759  58.014  1.00  0.00
ATOM   1704  OP2 C      54      -3.779  34.621  59.670  1.00  0.00
ATOM   1705  O5' C      54      -2.907  35.529  57.614  1.00  0.00
ATOM   1706  C5' C      54      -2.808  36.177  56.337  1.00  0.00
ATOM   1707  H5' C      54      -1.904  36.786  56.301  1.00  0.00
ATOM   1708 H5'' C      54      -3.573  36.946  56.229  1.00  0.00
ATOM   1709  C4' C      54      -3.054  35.195  55.142  1.00  0.00
ATOM   1710  H4' C      54      -2.927  35.782  54.232  1.00  0.00
ATOM   1711  O4' C      54      -2.145  34.130  54.946  1.00  0.00
ATOM   1712  C1' C      54      -2.810  32.901  55.109  1.00  0.00
ATOM   1713  H1' C      54      -3.110  32.505  54.138  1.00  0.00
ATOM   1714  N1  C      54      -2.176  31.694  55.764  1.00  0.00
ATOM   1715  C6  C      54      -1.773  31.789  57.081  1.00  0.00
ATOM   1716  H6  C      54      -2.024  32.681  57.637  1.00  0.00
ATOM   1717  C5  C      54      -1.086  30.785  57.698  1.00  0.00
ATOM   1718  H5  C      54      -0.820  30.915  58.736  1.00  0.00
ATOM   1719  C4  C      54      -0.813  29.646  56.852  1.00  0.00
ATOM   1720  N4  C      54      -0.080  28.673  57.378  1.00  0.00
ATOM   1721  H41 C      54       0.256  27.926  56.787  1.00  0.00
ATOM   1722  H42 C      54       0.531  29.051  58.089  1.00  0.00
ATOM   1723  N3  C      54      -1.172  29.593  55.560  1.00  0.00
ATOM   1724  C2  C      54      -1.749  30.641  55.001  1.00  0.00
ATOM   1725  O2  C      54      -2.039  30.509  53.838  1.00  0.00
ATOM   1726  C3' C      54      -4.463  34.704  55.158  1.00  0.00
ATOM   1727  H3' C      54      -5.090  35.400  55.715  1.00  0.00
ATOM   1728  C2' C      54      -4.115  33.250  55.749  1.00  0.00
ATOM   1729  H2' C      54      -4.003  33.432  56.817  1.00  0.00
ATOM   1730  O2' C      54      -5.166  32.346  55.711  1.00  0.00
ATOM   1731 HO2' C      54      -5.883  32.780  55.243  1.00  0.00
ATOM   1732  O3' C      54      -4.852  34.644  53.789  1.00  0.00
ATOM   1733  P   U      55      -6.251  34.061  53.375  1.00  0.00
ATOM   1734  OP1 U      55      -6.912  33.618  54.632  1.00  0.00
ATOM   1735  OP2 U      55      -5.934  33.060  52.319  1.00  0.00
ATOM   1736  O5' U      55      -6.916  35.315  52.731  1.00  0.00
ATOM   1737  C5' U      55      -6.431  35.944  51.516  1.00  0.00
ATOM   1738  H5' U      55      -7.170  35.912  50.715  1.00  0.00
ATOM   1739 H5'' U      55      -5.559  35.411  51.138  1.00  0.00
ATOM   1740  C4' U      55      -6.041  37.464  51.675  1.00  0.00
ATOM   1741  H4' U      55      -5.882  37.761  50.638  1.00  0.00
ATOM   1742  O4' U      55      -7.095  38.215  52.186  1.00  0.00
ATOM   1743  C1' U      55      -6.724  38.600  53.487  1.00  0.00
ATOM   1744  H1' U      55      -6.536  39.673  53.488  1.00  0.00
ATOM   1745  N1  U      55      -7.911  38.393  54.378  1.00  0.00
ATOM   1746  C6  U      55      -7.842  37.362  55.281  1.00  0.00
ATOM   1747  H6  U      55      -7.001  36.687  55.334  1.00  0.00
ATOM   1748  C5  U      55      -8.876  37.078  56.083  1.00  0.00
ATOM   1749  H5  U      55      -8.923  36.288  56.818  1.00  0.00
ATOM   1750  C4  U      55     -10.107  37.919  56.099  1.00  0.00
ATOM   1751  O4  U      55     -11.037  37.785  56.904  1.00  0.00
ATOM   1752  N3  U      55      -9.989  38.982  55.229  1.00  0.00
ATOM   1753  H3  U      55     -10.822  39.546  55.309  1.00  0.00
ATOM   1754  C2  U      55      -8.982  39.271  54.331  1.00  0.00
ATOM   1755  O2  U      55      -8.938  40.286  53.636  1.00  0.00
ATOM   1756  C3' U      55      -4.748  37.776  52.463  1.00  0.00
ATOM   1757  H3' U      55      -4.066  36.934  52.346  1.00  0.00
ATOM   1758  C2' U      55      -5.427  37.854  53.803  1.00  0.00
ATOM   1759  H2' U      55      -5.561  36.837  54.172  1.00  0.00
ATOM   1760  O2' U      55      -4.714  38.452  54.747  1.00  0.00
ATOM   1761 HO2' U      55      -4.402  39.278  54.371  1.00  0.00
ATOM   1762  O3' U      55      -4.181  39.043  52.174  1.00  0.00
ATOM   1763  P   U      56      -2.969  39.111  51.261  1.00  0.00
ATOM   1764  OP1 U      56      -2.466  40.508  51.209  1.00  0.00
ATOM   1765  OP2 U      56      -3.279  38.333  50.054  1.00  0.00
ATOM   1766  O5' U      56      -1.918  38.256  52.150  1.00  0.00
ATOM   1767  C5' U      56      -1.223  38.844  53.179  1.00  0.00
ATOM   1768  H5' U      56      -1.894  38.953  54.031  1.00  0.00
ATOM   1769 H5'' U      56      -0.862  39.801  52.803  1.00  0.00
ATOM   1770  C4' U      56      -0.007  37.950  53.635  1.00  0.00
ATOM   1771  H4' U      56       0.433  38.390  54.531  1.00  0.00
ATOM   1772  O4' U      56      -0.374  36.645  54.008  1.00  0.00
ATOM   1773  C1' U      56       0.618  35.763  53.626  1.00  0.00
ATOM   1774  H1' U      56       1.084  35.246  54.465  1.00  0.00
ATOM   1775  N1  U      56       0.052  34.744  52.668  1.00  0.00
ATOM   1776  C6  U      56      -0.821  34.968  51.630  1.00  0.00
ATOM   1777  H6  U      56      -1.047  35.981  51.332  1.00  0.00
ATOM   1778  C5  U      56      -1.413  33.928  51.015  1.00  0.00
ATOM   1779  H5  U      56      -2.024  34.137  50.149  1.00  0.00
ATOM   1780  C4  U      56      -1.182  32.513  51.344  1.00  0.00
ATOM   1781  O4  U      56      -1.667  31.599  50.735  1.00  0.00
ATOM   1782  N3  U      56      -0.166  32.375  52.187  1.00  0.00
ATOM   1783  H3  U      56       0.151  31.433  52.365  1.00  0.00
ATOM   1784  C2  U      56       0.489  33.381  52.877  1.00  0.00
ATOM   1785  O2  U      56       1.221  33.035  53.839  1.00  0.00
ATOM   1786  C3' U      56       1.011  37.843  52.527  1.00  0.00
ATOM   1787  H3' U      56       0.520  37.675  51.568  1.00  0.00
ATOM   1788  C2' U      56       1.728  36.624  52.961  1.00  0.00
ATOM   1789  H2' U      56       2.279  36.214  52.115  1.00  0.00
ATOM   1790  O2' U      56       2.688  36.875  53.996  1.00  0.00
ATOM   1791 HO2' U      56       3.428  37.309  53.566  1.00  0.00
ATOM   1792  O3' U      56       1.799  39.037  52.559  1.00  0.00
ATOM   1793  P   U      57       3.018  39.314  51.612  1.00  0.00
ATOM   1794  OP1 U      57       3.240  40.751  51.609  1.00  0.00
ATOM   1795  OP2 U      57       2.774  38.691  50.309  1.00  0.00
ATOM   1796  O5' U      57       4.300  38.560  52.197  1.00  0.00
ATOM   1797  C5' U      57       5.138  39.115  53.303  1.00  0.00
ATOM   1798  H5' U      57       4.620  39.161  54.261  1.00  0.00
ATOM   1799 H5'' U      57       5.522  40.114  53.099  1.00  0.00
ATOM   1800  C4' U      57       6.296  38.141  53.655  1.00  0.00
ATOM   1801  H4' U      57       6.931  38.696  54.346  1.00  0.00
ATOM   1802  O4' U      57       5.877  36.898  54.158  1.00  0.00
ATOM   1803  C1' U      57       6.759  35.844  53.521  1.00  0.00
ATOM   1804  H1' U      57       7.357  35.218  54.183  1.00  0.00
ATOM   1805  N1  U      57       5.818  34.848  52.895  1.00  0.00
ATOM   1806  C6  U      57       4.994  35.314  51.878  1.00  0.00
ATOM   1807  H6  U      57       5.080  36.358  51.616  1.00  0.00
ATOM   1808  C5  U      57       4.106  34.457  51.313  1.00  0.00
ATOM   1809  H5  U      57       3.558  34.798  50.447  1.00  0.00
ATOM   1810  C4  U      57       4.068  33.080  51.718  1.00  0.00
ATOM   1811  O4  U      57       3.390  32.234  51.184  1.00  0.00
ATOM   1812  N3  U      57       4.792  32.701  52.809  1.00  0.00
ATOM   1813  H3  U      57       4.683  31.828  53.304  1.00  0.00
ATOM   1814  C2  U      57       5.659  33.583  53.505  1.00  0.00
ATOM   1815  O2  U      57       6.211  33.248  54.591  1.00  0.00
ATOM   1816  C3' U      57       7.254  37.973  52.435  1.00  0.00
ATOM   1817  H3' U      57       6.785  38.090  51.458  1.00  0.00
ATOM   1818  C2' U      57       7.797  36.547  52.604  1.00  0.00
ATOM   1819  H2' U      57       7.915  36.007  51.664  1.00  0.00
ATOM   1820  O2' U      57       9.134  36.468  53.300  1.00  0.00
ATOM   1821 HO2' U      57       9.766  37.053  52.875  1.00  0.00
ATOM   1822  O3' U      57       8.416  38.810  52.493  1.00  0.00
ATOM   1823  P   C      58       8.523  40.325  52.135  1.00  0.00
ATOM   1824  OP1 C      58       7.855  40.608  50.862  1.00  0.00
ATOM   1825  OP2 C      58       9.945  40.729  52.286  1.00  0.00
ATOM   1826  O5' C      58       7.584  41.092  53.171  1.00  0.00
ATOM   1827  C5' C      58       8.021  41.267  54.525  1.00  0.00
ATOM   1828  H5' C      58       8.903  41.903  54.599  1.00  0.00
ATOM   1829 H5'' C      58       8.462  40.338  54.886  1.00  0.00
ATOM   1830  C4' C      58       6.941  41.871  55.421  1.00  0.00
ATOM   1831  H4' C      58       6.365  42.621  54.879  1.00  0.00
ATOM   1832  O4' C      58       6.107  40.791  55.673  1.00  0.00
ATOM   1833  C1' C      58       5.420  40.878  56.878  1.00  0.00
ATOM   1834  H1' C      58       4.360  40.974  56.643  1.00  0.00
ATOM   1835  N1  C      58       5.678  39.606  57.680  1.00  0.00
ATOM   1836  C6  C      58       6.521  38.574  57.249  1.00  0.00
ATOM   1837  H6  C      58       7.134  38.755  56.379  1.00  0.00
ATOM   1838  C5  C      58       6.552  37.410  57.954  1.00  0.00
ATOM   1839  H5  C      58       7.209  36.609  57.649  1.00  0.00
ATOM   1840  C4  C      58       5.800  37.275  59.209  1.00  0.00
ATOM   1841  N4  C      58       5.749  36.137  59.818  1.00  0.00
ATOM   1842  H41 C      58       5.148  35.943  60.607  1.00  0.00
ATOM   1843  H42 C      58       6.418  35.442  59.519  1.00  0.00
ATOM   1844  N3  C      58       5.010  38.239  59.642  1.00  0.00
ATOM   1845  C2  C      58       4.938  39.399  58.937  1.00  0.00
ATOM   1846  O2  C      58       4.114  40.255  59.392  1.00  0.00
ATOM   1847  C3' C      58       7.352  42.338  56.860  1.00  0.00
ATOM   1848  H3' C      58       8.034  41.616  57.309  1.00  0.00
ATOM   1849  C2' C      58       5.980  42.164  57.516  1.00  0.00
ATOM   1850  H2' C      58       6.113  42.193  58.598  1.00  0.00
ATOM   1851  O2' C      58       5.114  43.247  57.148  1.00  0.00
ATOM   1852 HO2' C      58       5.525  44.109  57.055  1.00  0.00
ATOM   1853  O3' C      58       7.843  43.679  56.952  1.00  0.00
ATOM   1854  P   C      59       8.821  44.141  58.155  1.00  0.00
ATOM   1855  OP1 C      59       9.126  45.539  58.026  1.00  0.00
ATOM   1856  OP2 C      59       9.963  43.226  58.280  1.00  0.00
ATOM   1857  O5' C      59       7.936  43.964  59.485  1.00  0.00
ATOM   1858  C5' C      59       6.816  44.835  59.778  1.00  0.00
ATOM   1859  H5' C      59       6.130  44.784  58.932  1.00  0.00
ATOM   1860 H5'' C      59       7.064  45.895  59.837  1.00  0.00
ATOM   1861  C4' C      59       6.145  44.605  61.103  1.00  0.00
ATOM   1862  H4' C      59       5.477  45.462  61.181  1.00  0.00
ATOM   1863  O4' C      59       5.441  43.364  61.211  1.00  0.00
ATOM   1864  C1' C      59       5.451  42.812  62.506  1.00  0.00
ATOM   1865  H1' C      59       4.401  42.767  62.793  1.00  0.00
ATOM   1866  N1  C      59       6.025  41.468  62.651  1.00  0.00
ATOM   1867  C6  C      59       6.722  40.902  61.612  1.00  0.00
ATOM   1868  H6  C      59       7.053  41.543  60.809  1.00  0.00
ATOM   1869  C5  C      59       7.097  39.577  61.644  1.00  0.00
ATOM   1870  H5  C      59       7.602  39.131  60.801  1.00  0.00
ATOM   1871  C4  C      59       6.611  38.805  62.743  1.00  0.00
ATOM   1872  N4  C      59       7.010  37.558  62.918  1.00  0.00
ATOM   1873  H41 C      59       6.780  37.172  63.823  1.00  0.00
ATOM   1874  H42 C      59       7.566  37.063  62.235  1.00  0.00
ATOM   1875  N3  C      59       5.947  39.429  63.823  1.00  0.00
ATOM   1876  C2  C      59       5.587  40.709  63.656  1.00  0.00
ATOM   1877  O2  C      59       4.863  41.138  64.532  1.00  0.00
ATOM   1878  C3' C      59       7.080  44.583  62.266  1.00  0.00
ATOM   1879  H3' C      59       7.932  43.915  62.138  1.00  0.00
ATOM   1880  C2' C      59       6.208  43.844  63.303  1.00  0.00
ATOM   1881  H2' C      59       6.797  43.310  64.048  1.00  0.00
ATOM   1882  O2' C      59       5.292  44.690  63.939  1.00  0.00
ATOM   1883 HO2' C      59       5.717  45.077  64.708  1.00  0.00
ATOM   1884  O3' C      59       7.632  45.898  62.659  1.00  0.00
ATOM   1885  P   A      60       8.992  46.070  63.521  1.00  0.00
ATOM   1886  OP1 A      60       9.474  47.459  63.361  1.00  0.00
ATOM   1887  OP2 A      60       9.899  44.944  63.304  1.00  0.00
ATOM   1888  O5' A      60       8.467  45.894  64.962  1.00  0.00
ATOM   1889  C5' A      60       7.679  46.873  65.659  1.00  0.00
ATOM   1890  H5' A      60       6.891  47.287  65.030  1.00  0.00
ATOM   1891 H5'' A      60       8.350  47.626  66.074  1.00  0.00
ATOM   1892  C4' A      60       7.007  46.249  66.849  1.00  0.00
ATOM   1893  H4' A      60       6.369  47.060  67.199  1.00  0.00
ATOM   1894  O4' A      60       6.277  45.116  66.440  1.00  0.00
ATOM   1895  C1' A      60       6.352  44.066  67.441  1.00  0.00
ATOM   1896  H1' A      60       5.355  43.857  67.829  1.00  0.00
ATOM   1897  N9  A      60       7.049  42.893  66.917  1.00  0.00
ATOM   1898  C8  A      60       8.053  42.662  65.991  1.00  0.00
ATOM   1899  H8  A      60       8.537  43.513  65.536  1.00  0.00
ATOM   1900  N7  A      60       8.301  41.469  65.645  1.00  0.00
ATOM   1901  C5  A      60       7.651  40.757  66.652  1.00  0.00
ATOM   1902  C6  A      60       7.540  39.366  67.019  1.00  0.00
ATOM   1903  N6  A      60       8.259  38.420  66.375  1.00  0.00
ATOM   1904  H61 A      60       8.173  37.478  66.728  1.00  0.00
ATOM   1905  H62 A      60       8.917  38.635  65.640  1.00  0.00
ATOM   1906  N1  A      60       6.825  38.975  68.117  1.00  0.00
ATOM   1907  C2  A      60       6.275  39.991  68.853  1.00  0.00
ATOM   1908  H2  A      60       5.873  39.620  69.785  1.00  0.00
ATOM   1909  N3  A      60       6.265  41.298  68.632  1.00  0.00
ATOM   1910  C4  A      60       6.975  41.631  67.479  1.00  0.00
ATOM   1911  C3' A      60       7.947  45.906  67.932  1.00  0.00
ATOM   1912  H3' A      60       8.884  45.557  67.499  1.00  0.00
ATOM   1913  C2' A      60       7.148  44.719  68.547  1.00  0.00
ATOM   1914  H2' A      60       7.836  43.971  68.941  1.00  0.00
ATOM   1915  O2' A      60       6.297  45.211  69.569  1.00  0.00
ATOM   1916 HO2' A      60       6.464  46.129  69.793  1.00  0.00
ATOM   1917  O3' A      60       8.062  47.005  68.780  1.00  0.00
ATOM   1918  P   C      61       9.402  47.262  69.568  1.00  0.00
ATOM   1919  OP1 C      61       9.331  48.652  70.119  1.00  0.00
ATOM   1920  OP2 C      61      10.624  46.895  68.858  1.00  0.00
ATOM   1921  O5' C      61       9.326  46.259  70.814  1.00  0.00
ATOM   1922  C5' C      61       8.554  46.398  71.943  1.00  0.00
ATOM   1923  H5' C      61       7.534  46.738  71.761  1.00  0.00
ATOM   1924 H5'' C      61       8.939  47.154  72.626  1.00  0.00
ATOM   1925  C4' C      61       8.299  45.107  72.695  1.00  0.00
ATOM   1926  H4' C      61       7.485  45.307  73.392  1.00  0.00
ATOM   1927  O4' C      61       7.815  44.103  71.872  1.00  0.00
ATOM   1928  C1' C      61       8.290  42.811  72.251  1.00  0.00
ATOM   1929  H1' C      61       7.423  42.219  72.545  1.00  0.00
ATOM   1930  N1  C      61       9.176  42.183  71.214  1.00  0.00
ATOM   1931  C6  C      61       9.831  42.877  70.213  1.00  0.00
ATOM   1932  H6  C      61       9.716  43.948  70.136  1.00  0.00
ATOM   1933  C5  C      61      10.490  42.258  69.209  1.00  0.00
ATOM   1934  H5  C      61      10.831  42.770  68.321  1.00  0.00
ATOM   1935  C4  C      61      10.400  40.797  69.187  1.00  0.00
ATOM   1936  N4  C      61      10.766  40.055  68.151  1.00  0.00
ATOM   1937  H41 C      61      10.720  39.068  68.361  1.00  0.00
ATOM   1938  H42 C      61      11.076  40.399  67.254  1.00  0.00
ATOM   1939  N3  C      61       9.901  40.135  70.217  1.00  0.00
ATOM   1940  C2  C      61       9.294  40.792  71.197  1.00  0.00
ATOM   1941  O2  C      61       8.902  40.136  72.228  1.00  0.00
ATOM   1942  C3' C      61       9.466  44.517  73.460  1.00  0.00
ATOM   1943  H3' C      61      10.380  44.524  72.865  1.00  0.00
ATOM   1944  C2' C      61       9.155  42.996  73.493  1.00  0.00
ATOM   1945  H2' C      61      10.096  42.447  73.470  1.00  0.00
ATOM   1946  O2' C      61       8.514  42.704  74.788  1.00  0.00
ATOM   1947 HO2' C      61       8.714  41.765  74.801  1.00  0.00
ATOM   1948  O3' C      61       9.799  45.195  74.713  1.00  0.00
ATOM   1949  P   U      62      11.344  45.676  75.021  1.00  0.00
ATOM   1950  OP1 U      62      11.290  46.640  76.163  1.00  0.00
ATOM   1951  OP2 U      62      11.980  46.064  73.718  1.00  0.00
ATOM   1952  O5' U      62      11.958  44.274  75.463  1.00  0.00
ATOM   1953  C5' U      62      11.433  43.594  76.610  1.00  0.00
ATOM   1954  H5' U      62      10.347  43.681  76.582  1.00  0.00
ATOM   1955 H5'' U      62      11.795  44.107  77.500  1.00  0.00
ATOM   1956  C4' U      62      11.809  42.170  76.639  1.00  0.00
ATOM   1957  H4' U      62      11.435  41.780  77.586  1.00  0.00
ATOM   1958  O4' U      62      11.148  41.356  75.643  1.00  0.00
ATOM   1959  C1' U      62      12.031  40.336  75.231  1.00  0.00
ATOM   1960  H1' U      62      11.654  39.358  75.531  1.00  0.00
ATOM   1961  N1  U      62      12.369  40.361  73.752  1.00  0.00
ATOM   1962  C6  U      62      12.415  41.480  72.948  1.00  0.00
ATOM   1963  H6  U      62      12.243  42.391  73.502  1.00  0.00
ATOM   1964  C5  U      62      12.775  41.474  71.619  1.00  0.00
ATOM   1965  H5  U      62      12.742  42.422  71.102  1.00  0.00
ATOM   1966  C4  U      62      12.969  40.205  71.021  1.00  0.00
ATOM   1967  O4  U      62      13.261  40.024  69.835  1.00  0.00
ATOM   1968  N3  U      62      12.910  39.112  71.831  1.00  0.00
ATOM   1969  H3  U      62      13.201  38.267  71.359  1.00  0.00
ATOM   1970  C2  U      62      12.515  39.080  73.173  1.00  0.00
ATOM   1971  O2  U      62      12.318  38.003  73.791  1.00  0.00
ATOM   1972  C3' U      62      13.361  41.982  76.458  1.00  0.00
ATOM   1973  H3' U      62      13.793  42.583  75.658  1.00  0.00
ATOM   1974  C2' U      62      13.368  40.517  75.962  1.00  0.00
ATOM   1975  H2' U      62      14.235  40.324  75.330  1.00  0.00
ATOM   1976  O2' U      62      13.513  39.674  77.089  1.00  0.00
ATOM   1977 HO2' U      62      13.888  40.228  77.777  1.00  0.00
ATOM   1978  O3' U      62      14.122  42.205  77.633  1.00  0.00
ATOM   1979  P   G      63      15.692  42.558  77.584  1.00  0.00
ATOM   1980  OP1 G      63      16.119  42.545  78.981  1.00  0.00
ATOM   1981  OP2 G      63      15.959  43.727  76.676  1.00  0.00
ATOM   1982  O5' G      63      16.383  41.297  77.036  1.00  0.00
ATOM   1983  C5' G      63      16.738  40.080  77.756  1.00  0.00
ATOM   1984  H5' G      63      15.833  39.695  78.225  1.00  0.00
ATOM   1985 H5'' G      63      17.493  40.369  78.487  1.00  0.00
ATOM   1986  C4' G      63      17.449  38.902  76.928  1.00  0.00
ATOM   1987  H4' G      63      17.583  38.028  77.565  1.00  0.00
ATOM   1988  O4' G      63      16.493  38.621  75.884  1.00  0.00
ATOM   1989  C1' G      63      17.161  38.059  74.787  1.00  0.00
ATOM   1990  H1' G      63      16.914  37.023  74.554  1.00  0.00
ATOM   1991  N9  G      63      16.987  38.919  73.602  1.00  0.00
ATOM   1992  C8  G      63      16.307  40.107  73.444  1.00  0.00
ATOM   1993  H8  G      63      15.812  40.599  74.269  1.00  0.00
ATOM   1994  N7  G      63      16.150  40.512  72.218  1.00  0.00
ATOM   1995  C5  G      63      16.740  39.570  71.464  1.00  0.00
ATOM   1996  C6  G      63      16.802  39.500  69.991  1.00  0.00
ATOM   1997  O6  G      63      16.298  40.191  69.121  1.00  0.00
ATOM   1998  N1  G      63      17.482  38.368  69.597  1.00  0.00
ATOM   1999  H1  G      63      17.376  38.050  68.645  1.00  0.00
ATOM   2000  C2  G      63      18.114  37.551  70.498  1.00  0.00
ATOM   2001  N2  G      63      18.705  36.481  70.001  1.00  0.00
ATOM   2002  H21 G      63      18.621  36.489  68.994  1.00  0.00
ATOM   2003  H22 G      63      19.161  35.796  70.587  1.00  0.00
ATOM   2004  N3  G      63      18.010  37.522  71.826  1.00  0.00
ATOM   2005  C4  G      63      17.372  38.641  72.287  1.00  0.00
ATOM   2006  C3' G      63      18.663  39.272  76.213  1.00  0.00
ATOM   2007  H3' G      63      18.673  40.236  75.706  1.00  0.00
ATOM   2008  C2' G      63      18.658  38.198  75.135  1.00  0.00
ATOM   2009  H2' G      63      19.318  38.381  74.287  1.00  0.00
ATOM   2010  O2' G      63      19.017  36.940  75.704  1.00  0.00
ATOM   2011 HO2' G      63      19.651  37.112  76.404  1.00  0.00
ATOM   2012  O3' G      63      19.855  39.197  77.031  1.00  0.00
ATOM   2013  P   A      64      21.219  40.012  76.832  1.00  0.00
ATOM   2014  OP1 A      64      22.071  39.658  77.963  1.00  0.00
ATOM   2015  OP2 A      64      20.929  41.442  76.641  1.00  0.00
ATOM   2016  O5' A      64      21.905  39.449  75.470  1.00  0.00
ATOM   2017  C5' A      64      22.570  38.210  75.563  1.00  0.00
ATOM   2018  H5' A      64      21.871  37.502  76.007  1.00  0.00
ATOM   2019 H5'' A      64      23.485  38.341  76.141  1.00  0.00
ATOM   2020  C4' A      64      22.795  37.496  74.215  1.00  0.00
ATOM   2021  H4' A      64      23.144  36.539  74.602  1.00  0.00
ATOM   2022  O4' A      64      21.587  37.366  73.520  1.00  0.00
ATOM   2023  C1' A      64      22.002  37.357  72.153  1.00  0.00
ATOM   2024  H1' A      64      21.650  36.469  71.626  1.00  0.00
ATOM   2025  N9  A      64      21.365  38.422  71.279  1.00  0.00
ATOM   2026  C8  A      64      20.853  39.587  71.622  1.00  0.00
ATOM   2027  H8  A      64      20.936  39.959  72.632  1.00  0.00
ATOM   2028  N7  A      64      20.344  40.300  70.608  1.00  0.00
ATOM   2029  C5  A      64      20.560  39.466  69.534  1.00  0.00
ATOM   2030  C6  A      64      20.263  39.558  68.167  1.00  0.00
ATOM   2031  N6  A      64      19.721  40.489  67.506  1.00  0.00
ATOM   2032  H61 A      64      19.453  41.325  68.006  1.00  0.00
ATOM   2033  H62 A      64      19.821  40.378  66.507  1.00  0.00
ATOM   2034  N1  A      64      20.730  38.626  67.306  1.00  0.00
ATOM   2035  C2  A      64      21.373  37.620  67.810  1.00  0.00
ATOM   2036  H2  A      64      21.752  36.885  67.115  1.00  0.00
ATOM   2037  N3  A      64      21.592  37.294  69.063  1.00  0.00
ATOM   2038  C4  A      64      21.180  38.332  69.920  1.00  0.00
ATOM   2039  C3' A      64      23.900  38.151  73.334  1.00  0.00
ATOM   2040  H3' A      64      23.688  39.220  73.361  1.00  0.00
ATOM   2041  C2' A      64      23.536  37.427  71.977  1.00  0.00
ATOM   2042  H2' A      64      23.835  38.054  71.137  1.00  0.00
ATOM   2043  O2' A      64      23.998  36.047  71.879  1.00  0.00
ATOM   2044 HO2' A      64      24.265  35.993  70.959  1.00  0.00
ATOM   2045  O3' A      64      25.260  37.973  73.820  1.00  0.00
ATOM   2046  P   U      65      26.269  39.220  73.604  1.00  0.00
ATOM   2047  OP1 U      65      27.569  38.869  74.355  1.00  0.00
ATOM   2048  OP2 U      65      25.554  40.405  74.109  1.00  0.00
ATOM   2049  O5' U      65      26.611  39.408  72.024  1.00  0.00
ATOM   2050  C5' U      65      27.122  38.312  71.299  1.00  0.00
ATOM   2051  H5' U      65      26.620  37.362  71.480  1.00  0.00
ATOM   2052 H5'' U      65      28.105  38.121  71.729  1.00  0.00
ATOM   2053  C4' U      65      27.336  38.630  69.850  1.00  0.00
ATOM   2054  H4' U      65      27.838  37.777  69.393  1.00  0.00
ATOM   2055  O4' U      65      26.198  38.651  69.135  1.00  0.00
ATOM   2056  C1' U      65      26.097  39.745  68.200  1.00  0.00
ATOM   2057  H1' U      65      25.738  39.490  67.203  1.00  0.00
ATOM   2058  N1  U      65      25.210  40.735  68.777  1.00  0.00
ATOM   2059  C6  U      65      24.512  40.485  69.910  1.00  0.00
ATOM   2060  H6  U      65      24.752  39.677  70.584  1.00  0.00
ATOM   2061  C5  U      65      23.479  41.342  70.285  1.00  0.00
ATOM   2062  H5  U      65      23.084  41.134  71.268  1.00  0.00
ATOM   2063  C4  U      65      22.985  42.432  69.534  1.00  0.00
ATOM   2064  O4  U      65      22.174  43.313  69.901  1.00  0.00
ATOM   2065  N3  U      65      23.760  42.640  68.398  1.00  0.00
ATOM   2066  H3  U      65      23.692  43.556  67.978  1.00  0.00
ATOM   2067  C2  U      65      24.777  41.800  67.955  1.00  0.00
ATOM   2068  O2  U      65      25.350  42.136  66.889  1.00  0.00
ATOM   2069  C3' U      65      28.067  39.952  69.554  1.00  0.00
ATOM   2070  H3' U      65      27.613  40.693  70.211  1.00  0.00
ATOM   2071  C2' U      65      27.549  40.183  68.131  1.00  0.00
ATOM   2072  H2' U      65      27.590  41.244  67.882  1.00  0.00
ATOM   2073  O2' U      65      28.293  39.457  67.143  1.00  0.00
ATOM   2074 HO2' U      65      29.194  39.783  67.192  1.00  0.00
ATOM   2075  O3' U      65      29.427  39.793  69.834  1.00  0.00
ATOM   2076  P   G      66      30.380  40.990  69.743  1.00  0.00
ATOM   2077  OP1 G      66      31.516  40.728  70.629  1.00  0.00
ATOM   2078  OP2 G      66      29.579  42.263  69.820  1.00  0.00
ATOM   2079  O5' G      66      31.076  40.946  68.249  1.00  0.00
ATOM   2080  C5' G      66      32.058  40.007  67.813  1.00  0.00
ATOM   2081  H5' G      66      31.687  38.990  67.935  1.00  0.00
ATOM   2082 H5'' G      66      32.977  40.111  68.390  1.00  0.00
ATOM   2083  C4' G      66      32.479  40.332  66.360  1.00  0.00
ATOM   2084  H4' G      66      33.148  39.585  65.930  1.00  0.00
ATOM   2085  O4' G      66      31.320  40.411  65.563  1.00  0.00
ATOM   2086  C1' G      66      31.578  41.500  64.722  1.00  0.00
ATOM   2087  H1' G      66      31.625  41.293  63.653  1.00  0.00
ATOM   2088  N9  G      66      30.454  42.550  64.699  1.00  0.00
ATOM   2089  C8  G      66      30.000  43.273  65.766  1.00  0.00
ATOM   2090  H8  G      66      30.311  43.209  66.799  1.00  0.00
ATOM   2091  N7  G      66      29.024  44.019  65.477  1.00  0.00
ATOM   2092  C5  G      66      28.837  43.863  64.107  1.00  0.00
ATOM   2093  C6  G      66      28.075  44.631  63.137  1.00  0.00
ATOM   2094  O6  G      66      27.232  45.531  63.368  1.00  0.00
ATOM   2095  N1  G      66      28.300  44.199  61.853  1.00  0.00
ATOM   2096  H1  G      66      27.814  44.670  61.103  1.00  0.00
ATOM   2097  C2  G      66      29.229  43.305  61.502  1.00  0.00
ATOM   2098  N2  G      66      29.377  43.070  60.316  1.00  0.00
ATOM   2099  H21 G      66      28.851  43.508  59.573  1.00  0.00
ATOM   2100  H22 G      66      30.220  42.550  60.119  1.00  0.00
ATOM   2101  N3  G      66      30.018  42.689  62.325  1.00  0.00
ATOM   2102  C4  G      66      29.788  43.041  63.598  1.00  0.00
ATOM   2103  C3' G      66      33.126  41.755  66.364  1.00  0.00
ATOM   2104  H3' G      66      32.749  42.350  67.196  1.00  0.00
ATOM   2105  C2' G      66      32.877  42.283  64.990  1.00  0.00
ATOM   2106  H2' G      66      32.732  43.358  65.097  1.00  0.00
ATOM   2107  O2' G      66      33.859  41.881  64.135  1.00  0.00
ATOM   2108 HO2' G      66      34.729  42.084  64.488  1.00  0.00
ATOM   2109  O3' G      66      34.464  41.529  66.691  1.00  0.00
ATOM   2110  P   U      67      35.480  42.547  67.160  1.00  0.00
ATOM   2111  OP1 U      67      36.409  41.802  68.087  1.00  0.00
ATOM   2112  OP2 U      67      34.881  43.769  67.659  1.00  0.00
ATOM   2113  O5' U      67      36.157  43.100  65.784  1.00  0.00
ATOM   2114  C5' U      67      37.099  42.310  64.986  1.00  0.00
ATOM   2115  H5' U      67      36.627  41.444  64.522  1.00  0.00
ATOM   2116 H5'' U      67      37.927  42.020  65.632  1.00  0.00
ATOM   2117  C4' U      67      37.653  43.153  63.784  1.00  0.00
ATOM   2118  H4' U      67      38.277  42.554  63.121  1.00  0.00
ATOM   2119  O4' U      67      36.512  43.721  63.020  1.00  0.00
ATOM   2120  C1' U      67      37.014  44.713  62.242  1.00  0.00
ATOM   2121  H1' U      67      37.176  44.306  61.244  1.00  0.00
ATOM   2122  N1  U      67      36.017  45.884  62.184  1.00  0.00
ATOM   2123  C6  U      67      35.445  46.353  63.336  1.00  0.00
ATOM   2124  H6  U      67      35.489  45.842  64.286  1.00  0.00
ATOM   2125  C5  U      67      34.572  47.447  63.353  1.00  0.00
ATOM   2126  H5  U      67      34.025  47.712  64.246  1.00  0.00
ATOM   2127  C4  U      67      34.348  48.141  62.112  1.00  0.00
ATOM   2128  O4  U      67      33.517  49.053  61.989  1.00  0.00
ATOM   2129  N3  U      67      34.998  47.647  61.002  1.00  0.00
ATOM   2130  H3  U      67      34.888  48.203  60.166  1.00  0.00
ATOM   2131  C2  U      67      35.815  46.562  60.932  1.00  0.00
ATOM   2132  O2  U      67      36.323  46.210  59.893  1.00  0.00
ATOM   2133  C3' U      67      38.452  44.355  64.117  1.00  0.00
ATOM   2134  H3' U      67      37.900  45.002  64.799  1.00  0.00
ATOM   2135  C2' U      67      38.431  45.076  62.715  1.00  0.00
ATOM   2136  H2' U      67      38.550  46.154  62.817  1.00  0.00
ATOM   2137  O2' U      67      39.414  44.596  61.845  1.00  0.00
ATOM   2138 HO2' U      67      40.264  44.889  62.181  1.00  0.00
ATOM   2139  O3' U      67      39.847  44.142  64.504  1.00  0.00
ATOM   2140  P   C      68      40.725  45.410  64.881  1.00  0.00
ATOM   2141  OP1 C      68      41.905  44.931  65.635  1.00  0.00
ATOM   2142  OP2 C      68      39.882  46.442  65.431  1.00  0.00
ATOM   2143  O5' C      68      41.390  45.830  63.453  1.00  0.00
ATOM   2144  C5' C      68      42.485  45.150  62.916  1.00  0.00
ATOM   2145  H5' C      68      42.139  44.137  62.712  1.00  0.00
ATOM   2146 H5'' C      68      43.323  45.150  63.613  1.00  0.00
ATOM   2147  C4' C      68      42.906  45.764  61.526  1.00  0.00
ATOM   2148  H4' C      68      43.761  45.322  61.016  1.00  0.00
ATOM   2149  O4' C      68      41.712  45.776  60.639  1.00  0.00
ATOM   2150  C1' C      68      41.770  46.922  59.883  1.00  0.00
ATOM   2151  H1' C      68      41.947  46.644  58.844  1.00  0.00
ATOM   2152  N1  C      68      40.487  47.697  60.086  1.00  0.00
ATOM   2153  C6  C      68      40.088  48.016  61.374  1.00  0.00
ATOM   2154  H6  C      68      40.613  47.531  62.183  1.00  0.00
ATOM   2155  C5  C      68      38.982  48.859  61.501  1.00  0.00
ATOM   2156  H5  C      68      38.766  49.170  62.512  1.00  0.00
ATOM   2157  C4  C      68      38.277  49.219  60.372  1.00  0.00
ATOM   2158  N4  C      68      37.311  50.147  60.486  1.00  0.00
ATOM   2159  H41 C      68      36.787  50.385  59.656  1.00  0.00
ATOM   2160  H42 C      68      36.895  50.333  61.387  1.00  0.00
ATOM   2161  N3  C      68      38.626  48.882  59.157  1.00  0.00
ATOM   2162  C2  C      68      39.707  48.117  58.946  1.00  0.00
ATOM   2163  O2  C      68      40.023  47.781  57.830  1.00  0.00
ATOM   2164  C3' C      68      43.321  47.224  61.752  1.00  0.00
ATOM   2165  H3' C      68      42.673  47.743  62.458  1.00  0.00
ATOM   2166  C2' C      68      43.044  47.699  60.314  1.00  0.00
ATOM   2167  H2' C      68      42.855  48.773  60.336  1.00  0.00
ATOM   2168  O2' C      68      44.042  47.477  59.301  1.00  0.00
ATOM   2169 HO2' C      68      44.885  47.805  59.621  1.00  0.00
ATOM   2170  O3' C      68      44.691  47.309  62.065  1.00  0.00
ATOM   2171  P   G      69      45.371  48.685  62.447  1.00  0.00
ATOM   2172  OP1 G      69      46.417  48.401  63.389  1.00  0.00
ATOM   2173  OP2 G      69      44.402  49.768  62.748  1.00  0.00
ATOM   2174  O5' G      69      46.157  48.941  61.057  1.00  0.00
ATOM   2175  C5' G      69      47.326  48.317  60.743  1.00  0.00
ATOM   2176  H5' G      69      47.181  47.255  60.942  1.00  0.00
ATOM   2177 H5'' G      69      48.140  48.703  61.356  1.00  0.00
ATOM   2178  C4' G      69      47.728  48.426  59.312  1.00  0.00
ATOM   2179  H4' G      69      48.377  47.636  58.932  1.00  0.00
ATOM   2180  O4' G      69      46.600  48.251  58.487  1.00  0.00
ATOM   2181  C1' G      69      46.650  49.226  57.425  1.00  0.00
ATOM   2182  H1' G      69      46.693  48.649  56.501  1.00  0.00
ATOM   2183  N9  G      69      45.399  50.062  57.293  1.00  0.00
ATOM   2184  C8  G      69      44.700  50.784  58.237  1.00  0.00
ATOM   2185  H8  G      69      45.122  50.970  59.214  1.00  0.00
ATOM   2186  N7  G      69      43.691  51.386  57.777  1.00  0.00
ATOM   2187  C5  G      69      43.620  51.018  56.431  1.00  0.00
ATOM   2188  C6  G      69      42.790  51.485  55.356  1.00  0.00
ATOM   2189  O6  G      69      41.964  52.353  55.447  1.00  0.00
ATOM   2190  N1  G      69      42.977  50.811  54.188  1.00  0.00
ATOM   2191  H1  G      69      42.323  50.862  53.421  1.00  0.00
ATOM   2192  C2  G      69      44.059  49.978  54.013  1.00  0.00
ATOM   2193  N2  G      69      44.201  49.507  52.818  1.00  0.00
ATOM   2194  H21 G      69      43.386  49.482  52.222  1.00  0.00
ATOM   2195  H22 G      69      45.021  48.920  52.770  1.00  0.00
ATOM   2196  N3  G      69      45.025  49.753  54.859  1.00  0.00
ATOM   2197  C4  G      69      44.691  50.225  56.130  1.00  0.00
ATOM   2198  C3' G      69      48.397  49.771  58.997  1.00  0.00
ATOM   2199  H3' G      69      47.901  50.486  59.653  1.00  0.00
ATOM   2200  C2' G      69      48.000  49.956  57.530  1.00  0.00
ATOM   2201  H2' G      69      48.036  51.005  57.238  1.00  0.00
ATOM   2202  O2' G      69      48.903  49.283  56.602  1.00  0.00
ATOM   2203 HO2' G      69      49.759  49.664  56.809  1.00  0.00
ATOM   2204  O3' G      69      49.791  49.872  59.244  1.00  0.00
ATOM   2205  P   U      70      50.560  51.225  59.156  1.00  0.00
ATOM   2206  OP1 U      70      51.980  50.847  59.219  1.00  0.00
ATOM   2207  OP2 U      70      50.179  52.115  60.263  1.00  0.00
ATOM   2208  O5' U      70      50.368  51.885  57.779  1.00  0.00
ATOM   2209  C5' U      70      51.193  51.553  56.646  1.00  0.00
ATOM   2210  H5' U      70      51.179  50.486  56.425  1.00  0.00
ATOM   2211 H5'' U      70      52.204  51.930  56.802  1.00  0.00
ATOM   2212  C4' U      70      50.608  52.316  55.409  1.00  0.00
ATOM   2213  H4' U      70      51.183  52.055  54.521  1.00  0.00
ATOM   2214  O4' U      70      49.237  52.086  55.235  1.00  0.00
ATOM   2215  C1' U      70      48.456  53.204  54.939  1.00  0.00
ATOM   2216  H1' U      70      47.983  53.144  53.959  1.00  0.00
ATOM   2217  N1  U      70      47.381  53.520  55.955  1.00  0.00
ATOM   2218  C6  U      70      47.685  53.591  57.277  1.00  0.00
ATOM   2219  H6  U      70      48.716  53.459  57.570  1.00  0.00
ATOM   2220  C5  U      70      46.727  53.868  58.210  1.00  0.00
ATOM   2221  H5  U      70      46.930  53.784  59.267  1.00  0.00
ATOM   2222  C4  U      70      45.363  54.030  57.858  1.00  0.00
ATOM   2223  O4  U      70      44.484  54.268  58.691  1.00  0.00
ATOM   2224  N3  U      70      45.065  53.883  56.566  1.00  0.00
ATOM   2225  H3  U      70      44.081  53.950  56.349  1.00  0.00
ATOM   2226  C2  U      70      46.017  53.507  55.585  1.00  0.00
ATOM   2227  O2  U      70      45.608  53.207  54.457  1.00  0.00
ATOM   2228  C3' U      70      50.727  53.847  55.579  1.00  0.00
ATOM   2229  H3' U      70      50.631  54.166  56.617  1.00  0.00
ATOM   2230  C2' U      70      49.490  54.341  54.828  1.00  0.00
ATOM   2231  H2' U      70      49.142  55.289  55.238  1.00  0.00
ATOM   2232  O2' U      70      49.698  54.519  53.404  1.00  0.00
ATOM   2233 HO2' U      70      50.446  55.109  53.288  1.00  0.00
ATOM   2234  O3' U      70      51.908  54.502  55.054  1.00  0.00
ATOM   2235  P   U      71      52.274  56.002  55.331  1.00  0.00
ATOM   2236  OP1 U      71      53.656  56.258  55.032  1.00  0.00
ATOM   2237  OP2 U      71      51.787  56.400  56.660  1.00  0.00
ATOM   2238  O5' U      71      51.386  56.767  54.311  1.00  0.00
ATOM   2239  C5' U      71      51.751  57.336  53.008  1.00  0.00
ATOM   2240  H5' U      71      52.130  56.516  52.398  1.00  0.00
ATOM   2241 H5'' U      71      52.533  58.090  53.100  1.00  0.00
ATOM   2242  C4' U      71      50.587  57.892  52.259  1.00  0.00
ATOM   2243  H4' U      71      50.911  58.098  51.238  1.00  0.00
ATOM   2244  O4' U      71      49.511  56.966  52.176  1.00  0.00
ATOM   2245  C1' U      71      48.324  57.690  52.123  1.00  0.00
ATOM   2246  H1' U      71      47.788  57.385  51.225  1.00  0.00
ATOM   2247  N1  U      71      47.464  57.199  53.324  1.00  0.00
ATOM   2248  C6  U      71      47.889  57.299  54.649  1.00  0.00
ATOM   2249  H6  U      71      48.890  57.601  54.921  1.00  0.00
ATOM   2250  C5  U      71      47.009  57.166  55.625  1.00  0.00
ATOM   2251  H5  U      71      47.317  57.260  56.656  1.00  0.00
ATOM   2252  C4  U      71      45.622  56.888  55.394  1.00  0.00
ATOM   2253  O4  U      71      44.767  56.813  56.284  1.00  0.00
ATOM   2254  N3  U      71      45.265  56.766  54.086  1.00  0.00
ATOM   2255  H3  U      71      44.332  56.503  53.804  1.00  0.00
ATOM   2256  C2  U      71      46.152  56.932  53.028  1.00  0.00
ATOM   2257  O2  U      71      45.742  56.841  51.809  1.00  0.00
ATOM   2258  C3' U      71      49.994  59.212  52.793  1.00  0.00
ATOM   2259  H3' U      71      50.000  59.208  53.883  1.00  0.00
ATOM   2260  C2' U      71      48.641  59.228  52.152  1.00  0.00
ATOM   2261  H2' U      71      47.943  59.728  52.823  1.00  0.00
ATOM   2262  O2' U      71      48.587  59.639  50.798  1.00  0.00
ATOM   2263 HO2' U      71      48.830  60.559  50.668  1.00  0.00
ATOM   2264  O3' U      71      50.854  60.291  52.400  1.00  0.00
ATOM   2265  P   U      72      50.507  61.788  52.800  1.00  0.00
ATOM   2266  OP1 U      72      51.749  62.584  52.876  1.00  0.00
ATOM   2267  OP2 U      72      49.773  61.726  54.084  1.00  0.00
ATOM   2268  O5' U      72      49.566  62.356  51.610  1.00  0.00
ATOM   2269  C5' U      72      50.071  62.853  50.347  1.00  0.00
ATOM   2270  H5' U      72      50.614  62.090  49.790  1.00  0.00
ATOM   2271 H5'' U      72      50.674  63.748  50.505  1.00  0.00
ATOM   2272  C4' U      72      48.879  63.233  49.443  1.00  0.00
ATOM   2273  H4' U      72      49.333  63.679  48.558  1.00  0.00
ATOM   2274  O4' U      72      48.169  62.067  49.107  1.00  0.00
ATOM   2275  C1' U      72      46.797  62.512  48.805  1.00  0.00
ATOM   2276  H1' U      72      46.715  62.596  47.721  1.00  0.00
ATOM   2277  N1  U      72      45.820  61.586  49.326  1.00  0.00
ATOM   2278  C6  U      72      45.822  61.130  50.659  1.00  0.00
ATOM   2279  H6  U      72      46.564  61.566  51.312  1.00  0.00
ATOM   2280  C5  U      72      44.844  60.269  51.049  1.00  0.00
ATOM   2281  H5  U      72      44.709  59.907  52.057  1.00  0.00
ATOM   2282  C4  U      72      43.716  59.880  50.213  1.00  0.00
ATOM   2283  O4  U      72      42.726  59.214  50.503  1.00  0.00
ATOM   2284  N3  U      72      43.793  60.448  48.975  1.00  0.00
ATOM   2285  H3  U      72      43.011  60.190  48.390  1.00  0.00
ATOM   2286  C2  U      72      44.710  61.341  48.480  1.00  0.00
ATOM   2287  O2  U      72      44.612  61.934  47.411  1.00  0.00
ATOM   2288  C3' U      72      47.917  64.116  50.228  1.00  0.00
ATOM   2289  H3' U      72      47.776  63.784  51.256  1.00  0.00
ATOM   2290  C2' U      72      46.586  63.834  49.506  1.00  0.00
ATOM   2291  H2' U      72      45.836  63.773  50.294  1.00  0.00
ATOM   2292  O2' U      72      46.352  64.791  48.538  1.00  0.00
ATOM   2293 HO2' U      72      46.697  65.613  48.894  1.00  0.00
ATOM   2294  O3' U      72      48.258  65.472  50.145  1.00  0.00
ATOM   2295  P   U      73      47.916  66.469  51.401  1.00  0.00
ATOM   2296  OP1 U      73      48.723  67.685  51.107  1.00  0.00
ATOM   2297  OP2 U      73      48.107  65.771  52.672  1.00  0.00
ATOM   2298  O5' U      73      46.402  66.750  51.193  1.00  0.00
ATOM   2299  C5' U      73      46.038  67.742  50.206  1.00  0.00
ATOM   2300  H5' U      73      46.457  67.491  49.232  1.00  0.00
ATOM   2301 H5'' U      73      46.348  68.757  50.453  1.00  0.00
ATOM   2302  C4' U      73      44.491  67.619  50.047  1.00  0.00
ATOM   2303  H4' U      73      44.155  68.338  49.301  1.00  0.00
ATOM   2304  O4' U      73      44.171  66.336  49.484  1.00  0.00
ATOM   2305  C1' U      73      42.894  65.978  49.992  1.00  0.00
ATOM   2306  H1' U      73      42.152  66.098  49.203  1.00  0.00
ATOM   2307  N1  U      73      42.914  64.493  50.381  1.00  0.00
ATOM   2308  C6  U      73      43.558  64.163  51.584  1.00  0.00
ATOM   2309  H6  U      73      44.316  64.807  52.004  1.00  0.00
ATOM   2310  C5  U      73      43.293  63.085  52.265  1.00  0.00
ATOM   2311  H5  U      73      43.781  62.965  53.221  1.00  0.00
ATOM   2312  C4  U      73      42.173  62.259  51.848  1.00  0.00
ATOM   2313  O4  U      73      41.861  61.258  52.496  1.00  0.00
ATOM   2314  N3  U      73      41.487  62.582  50.752  1.00  0.00
ATOM   2315  H3  U      73      40.673  62.059  50.462  1.00  0.00
ATOM   2316  C2  U      73      41.916  63.629  49.915  1.00  0.00
ATOM   2317  O2  U      73      41.234  63.850  48.968  1.00  0.00
ATOM   2318  C3' U      73      43.640  67.833  51.320  1.00  0.00
ATOM   2319  H3' U      73      44.178  67.252  52.068  1.00  0.00
ATOM   2320  C2' U      73      42.363  67.011  51.033  1.00  0.00
ATOM   2321  H2' U      73      42.061  66.475  51.933  1.00  0.00
ATOM   2322  O2' U      73      41.333  67.827  50.464  1.00  0.00
ATOM   2323 HO2' U      73      41.161  68.504  51.122  1.00  0.00
ATOM   2324  O3' U      73      43.517  69.185  51.722  1.00  0.00
ATOM   2325  P   U      74      42.777  69.507  53.115  1.00  0.00
ATOM   2326  OP1 U      74      41.361  69.107  52.884  1.00  0.00
ATOM   2327  OP2 U      74      42.900  70.915  53.431  1.00  0.00
ATOM   2328  O5' U      74      43.398  68.525  54.245  1.00  0.00
ATOM   2329  C5' U      74      44.115  69.130  55.280  1.00  0.00
ATOM   2330  H5' U      74      43.435  69.656  55.950  1.00  0.00
ATOM   2331 H5'' U      74      44.853  69.775  54.804  1.00  0.00
ATOM   2332  C4' U      74      44.998  68.079  56.011  1.00  0.00
ATOM   2333  H4' U      74      45.641  68.545  56.758  1.00  0.00
ATOM   2334  O4' U      74      44.079  67.093  56.534  1.00  0.00
ATOM   2335  C1' U      74      44.462  65.802  56.080  1.00  0.00
ATOM   2336  H1' U      74      45.084  65.433  56.896  1.00  0.00
ATOM   2337  N1  U      74      43.289  64.942  55.839  1.00  0.00
ATOM   2338  C6  U      74      42.257  65.384  54.979  1.00  0.00
ATOM   2339  H6  U      74      42.358  66.326  54.460  1.00  0.00
ATOM   2340  C5  U      74      41.214  64.509  54.706  1.00  0.00
ATOM   2341  H5  U      74      40.421  64.821  54.042  1.00  0.00
ATOM   2342  C4  U      74      40.990  63.199  55.278  1.00  0.00
ATOM   2343  O4  U      74      39.965  62.491  55.214  1.00  0.00
ATOM   2344  N3  U      74      42.052  62.830  56.094  1.00  0.00
ATOM   2345  H3  U      74      41.912  62.123  56.801  1.00  0.00
ATOM   2346  C2  U      74      43.197  63.612  56.358  1.00  0.00
ATOM   2347  O2  U      74      44.049  63.214  57.120  1.00  0.00
ATOM   2348  C3' U      74      46.084  67.293  55.173  1.00  0.00
ATOM   2349  H3' U      74      46.380  67.749  54.228  1.00  0.00
ATOM   2350  C2' U      74      45.248  66.127  54.834  1.00  0.00
ATOM   2351  H2' U      74      44.536  66.512  54.104  1.00  0.00
ATOM   2352  O2' U      74      46.001  65.054  54.307  1.00  0.00
ATOM   2353 HO2' U      74      46.765  65.382  53.828  1.00  0.00
ATOM   2354  O3' U      74      47.289  66.932  55.865  1.00  0.00
ATOM   2355  P   A      75      48.579  67.804  56.095  1.00  0.00
ATOM   2356  OP1 A      75      48.855  68.452  54.809  1.00  0.00
ATOM   2357  OP2 A      75      49.546  66.902  56.718  1.00  0.00
ATOM   2358  O5' A      75      47.855  68.856  57.076  1.00  0.00
ATOM   2359  C5' A      75      48.319  70.171  57.237  1.00  0.00
ATOM   2360  H5' A      75      49.401  70.270  57.142  1.00  0.00
ATOM   2361 H5'' A      75      47.950  70.454  58.222  1.00  0.00
ATOM   2362  C4' A      75      47.772  71.118  56.184  1.00  0.00
ATOM   2363  H4' A      75      48.080  70.823  55.181  1.00  0.00
ATOM   2364  O4' A      75      46.402  71.110  56.380  1.00  0.00
ATOM   2365  C1' A      75      45.964  72.319  55.743  1.00  0.00
ATOM   2366  H1' A      75      45.545  71.925  54.817  1.00  0.00
ATOM   2367  N9  A      75      44.847  72.929  56.543  1.00  0.00
ATOM   2368  C8  A      75      43.741  73.604  56.008  1.00  0.00
ATOM   2369  H8  A      75      43.557  73.773  54.958  1.00  0.00
ATOM   2370  N7  A      75      42.923  74.123  56.914  1.00  0.00
ATOM   2371  C5  A      75      43.529  73.772  58.136  1.00  0.00
ATOM   2372  C6  A      75      43.235  74.063  59.436  1.00  0.00
ATOM   2373  N6  A      75      42.279  74.733  59.818  1.00  0.00
ATOM   2374  H61 A      75      42.268  74.930  60.808  1.00  0.00
ATOM   2375  H62 A      75      41.489  75.041  59.269  1.00  0.00
ATOM   2376  N1  A      75      44.150  73.810  60.328  1.00  0.00
ATOM   2377  C2  A      75      45.290  73.220  59.977  1.00  0.00
ATOM   2378  H2  A      75      45.915  73.173  60.857  1.00  0.00
ATOM   2379  N3  A      75      45.623  72.768  58.788  1.00  0.00
ATOM   2380  C4  A      75      44.681  73.095  57.904  1.00  0.00
ATOM   2381  C3' A      75      48.229  72.556  56.443  1.00  0.00
ATOM   2382  H3' A      75      48.037  72.764  57.495  1.00  0.00
ATOM   2383  C2' A      75      47.165  73.291  55.598  1.00  0.00
ATOM   2384  H2' A      75      47.007  74.307  55.962  1.00  0.00
ATOM   2385  O2' A      75      47.525  73.266  54.240  1.00  0.00
ATOM   2386 HO2' A      75      48.482  73.314  54.191  1.00  0.00
ATOM   2387  O3' A      75      49.484  72.998  55.952  1.00  0.00
ATOM   2388  P   G      76      50.798  72.978  56.841  1.00  0.00
ATOM   2389  OP1 G      76      51.742  73.920  56.204  1.00  0.00
ATOM   2390  OP2 G      76      51.264  71.547  56.877  1.00  0.00
ATOM   2391  O5' G      76      50.228  73.560  58.236  1.00  0.00
ATOM   2392  C5' G      76      50.243  74.942  58.476  1.00  0.00
ATOM   2393  H5' G      76      51.141  75.410  58.071  1.00  0.00
ATOM   2394 H5'' G      76      50.132  75.153  59.540  1.00  0.00
ATOM   2395  C4' G      76      49.108  75.682  57.793  1.00  0.00
ATOM   2396  H4' G      76      49.138  75.509  56.717  1.00  0.00
ATOM   2397  O4' G      76      47.893  75.063  58.287  1.00  0.00
ATOM   2398  C1' G      76      46.860  76.088  58.368  1.00  0.00
ATOM   2399  H1' G      76      45.902  75.876  57.893  1.00  0.00
ATOM   2400  N9  G      76      46.658  76.326  59.815  1.00  0.00
ATOM   2401  C8  G      76      47.370  75.875  60.896  1.00  0.00
ATOM   2402  H8  G      76      48.386  75.510  60.908  1.00  0.00
ATOM   2403  N7  G      76      46.758  76.127  62.004  1.00  0.00
ATOM   2404  C5  G      76      45.621  76.889  61.641  1.00  0.00
ATOM   2405  C6  G      76      44.545  77.477  62.423  1.00  0.00
ATOM   2406  O6  G      76      44.330  77.454  63.655  1.00  0.00
ATOM   2407  N1  G      76      43.612  78.163  61.657  1.00  0.00
ATOM   2408  H1  G      76      42.899  78.655  62.177  1.00  0.00
ATOM   2409  C2  G      76      43.631  78.170  60.286  1.00  0.00
ATOM   2410  N2  G      76      42.629  78.860  59.741  1.00  0.00
ATOM   2411  H21 G      76      42.388  78.736  58.768  1.00  0.00
ATOM   2412  H22 G      76      41.944  79.234  60.382  1.00  0.00
ATOM   2413  N3  G      76      44.647  77.730  59.580  1.00  0.00
ATOM   2414  C4  G      76      45.599  77.044  60.261  1.00  0.00
ATOM   2415  C3' G      76      49.007  77.155  57.969  1.00  0.00
ATOM   2416  H3' G      76      49.287  77.451  58.980  1.00  0.00
ATOM   2417  C2' G      76      47.494  77.285  57.722  1.00  0.00
ATOM   2418  H2' G      76      47.181  78.169  58.278  1.00  0.00
ATOM   2419  O2' G      76      47.115  77.317  56.327  1.00  0.00
ATOM   2420 HO2' G      76      47.906  77.203  55.795  1.00  0.00
ATOM   2421  O3' G      76      49.683  77.779  56.967  1.00  0.00
ATOM   2422  P   G      77      50.358  79.156  57.045  1.00  0.00
ATOM   2423  OP1 G      77      51.093  79.427  55.806  1.00  0.00
ATOM   2424  OP2 G      77      51.176  79.203  58.284  1.00  0.00
ATOM   2425  O5' G      77      49.176  80.244  57.184  1.00  0.00
ATOM   2426  C5' G      77      48.238  80.479  56.141  1.00  0.00
ATOM   2427  H5' G      77      47.921  79.504  55.770  1.00  0.00
ATOM   2428 H5'' G      77      48.739  80.994  55.322  1.00  0.00
ATOM   2429  C4' G      77      46.960  81.174  56.674  1.00  0.00
ATOM   2430  H4' G      77      46.148  81.303  55.959  1.00  0.00
ATOM   2431  O4' G      77      46.341  80.313  57.646  1.00  0.00
ATOM   2432  C1' G      77      45.619  81.087  58.636  1.00  0.00
ATOM   2433  H1' G      77      44.535  81.039  58.529  1.00  0.00
ATOM   2434  N9  G      77      45.921  80.709  59.974  1.00  0.00
ATOM   2435  C8  G      77      46.975  79.973  60.479  1.00  0.00
ATOM   2436  H8  G      77      47.696  79.491  59.836  1.00  0.00
ATOM   2437  N7  G      77      47.016  79.941  61.761  1.00  0.00
ATOM   2438  C5  G      77      45.955  80.774  62.242  1.00  0.00
ATOM   2439  C6  G      77      45.439  81.038  63.565  1.00  0.00
ATOM   2440  O6  G      77      45.815  80.618  64.672  1.00  0.00
ATOM   2441  N1  G      77      44.345  81.799  63.541  1.00  0.00
ATOM   2442  H1  G      77      44.038  82.071  64.464  1.00  0.00
ATOM   2443  C2  G      77      43.712  82.152  62.417  1.00  0.00
ATOM   2444  N2  G      77      42.785  83.034  62.488  1.00  0.00
ATOM   2445  H21 G      77      42.451  83.258  63.415  1.00  0.00
ATOM   2446  H22 G      77      42.286  83.285  61.647  1.00  0.00
ATOM   2447  N3  G      77      44.093  81.860  61.155  1.00  0.00
ATOM   2448  C4  G      77      45.266  81.151  61.129  1.00  0.00
ATOM   2449  C3' G      77      47.305  82.429  57.445  1.00  0.00
ATOM   2450  H3' G      77      48.134  82.256  58.132  1.00  0.00
ATOM   2451  C2' G      77      46.054  82.547  58.326  1.00  0.00
ATOM   2452  H2' G      77      46.347  83.038  59.254  1.00  0.00
ATOM   2453  O2' G      77      44.976  83.247  57.662  1.00  0.00
ATOM   2454 HO2' G      77      45.289  84.114  57.397  1.00  0.00
ATOM   2455  O3' G      77      47.509  83.417  56.534  1.00  0.00
ATOM   2456  P   G      78      48.131  84.712  57.098  1.00  0.00
ATOM   2457  OP1 G      78      48.789  85.515  56.005  1.00  0.00
ATOM   2458  OP2 G      78      48.894  84.461  58.379  1.00  0.00
ATOM   2459  O5' G      78      46.740  85.514  57.612  1.00  0.00
ATOM   2460  C5' G      78      46.064  86.441  56.844  1.00  0.00
ATOM   2461  H5' G      78      45.623  86.072  55.918  1.00  0.00
ATOM   2462 H5'' G      78      46.681  87.270  56.496  1.00  0.00
ATOM   2463  C4' G      78      44.998  87.047  57.785  1.00  0.00
ATOM   2464  H4' G      78      44.223  87.438  57.126  1.00  0.00
ATOM   2465  O4' G      78      44.415  86.017  58.573  1.00  0.00
ATOM   2466  C1' G      78      44.003  86.532  59.803  1.00  0.00
ATOM   2467  H1' G      78      42.969  86.451  60.138  1.00  0.00
ATOM   2468  N9  G      78      44.864  85.935  60.919  1.00  0.00
ATOM   2469  C8  G      78      45.791  84.958  60.878  1.00  0.00
ATOM   2470  H8  G      78      46.108  84.678  59.884  1.00  0.00
ATOM   2471  N7  G      78      46.117  84.482  62.111  1.00  0.00
ATOM   2472  C5  G      78      45.280  85.190  63.003  1.00  0.00
ATOM   2473  C6  G      78      45.040  85.137  64.417  1.00  0.00
ATOM   2474  O6  G      78      45.564  84.322  65.279  1.00  0.00
ATOM   2475  N1  G      78      44.237  86.098  64.962  1.00  0.00
ATOM   2476  H1  G      78      44.079  86.126  65.959  1.00  0.00
ATOM   2477  C2  G      78      43.590  86.940  64.157  1.00  0.00
ATOM   2478  N2  G      78      42.891  87.842  64.814  1.00  0.00
ATOM   2479  H21 G      78      42.865  87.680  65.811  1.00  0.00
ATOM   2480  H22 G      78      42.169  88.405  64.388  1.00  0.00
ATOM   2481  N3  G      78      43.643  86.975  62.819  1.00  0.00
ATOM   2482  C4  G      78      44.594  86.144  62.261  1.00  0.00
ATOM   2483  C3' G      78      45.476  88.088  58.842  1.00  0.00
ATOM   2484  H3' G      78      46.355  87.589  59.250  1.00  0.00
ATOM   2485  C2' G      78      44.313  88.027  59.814  1.00  0.00
ATOM   2486  H2' G      78      44.611  88.365  60.806  1.00  0.00
ATOM   2487  O2' G      78      43.194  88.808  59.207  1.00  0.00
ATOM   2488 HO2' G      78      43.545  89.656  58.925  1.00  0.00
ATOM   2489  O3' G      78      45.833  89.298  58.341  1.00  0.00
ATOM   2490  P   C      79      47.041  90.089  58.861  1.00  0.00
ATOM   2491  OP1 C      79      47.358  91.063  57.914  1.00  0.00
ATOM   2492  OP2 C      79      48.049  89.097  59.096  1.00  0.00
ATOM   2493  O5' C      79      46.392  90.727  60.177  1.00  0.00
ATOM   2494  C5' C      79      45.473  91.758  60.065  1.00  0.00
ATOM   2495  H5' C      79      44.660  91.640  59.349  1.00  0.00
ATOM   2496 H5'' C      79      45.974  92.705  59.863  1.00  0.00
ATOM   2497  C4' C      79      44.869  91.960  61.511  1.00  0.00
ATOM   2498  H4' C      79      44.080  92.677  61.285  1.00  0.00
ATOM   2499  O4' C      79      44.405  90.692  61.997  1.00  0.00
ATOM   2500  C1' C      79      44.497  90.679  63.399  1.00  0.00
ATOM   2501  H1' C      79      43.530  90.483  63.862  1.00  0.00
ATOM   2502  N1  C      79      45.540  89.733  63.925  1.00  0.00
ATOM   2503  C6  C      79      46.309  88.923  63.086  1.00  0.00
ATOM   2504  H6  C      79      46.392  89.101  62.024  1.00  0.00
ATOM   2505  C5  C      79      46.974  87.908  63.650  1.00  0.00
ATOM   2506  H5  C      79      47.570  87.301  62.985  1.00  0.00
ATOM   2507  C4  C      79      47.057  87.738  65.000  1.00  0.00
ATOM   2508  N4  C      79      47.527  86.637  65.426  1.00  0.00
ATOM   2509  H41 C      79      47.915  85.995  64.750  1.00  0.00
ATOM   2510  H42 C      79      47.534  86.313  66.383  1.00  0.00
ATOM   2511  N3  C      79      46.400  88.560  65.871  1.00  0.00
ATOM   2512  C2  C      79      45.642  89.574  65.308  1.00  0.00
ATOM   2513  O2  C      79      44.992  90.266  66.031  1.00  0.00
ATOM   2514  C3' C      79      45.795  92.539  62.633  1.00  0.00
ATOM   2515  H3' C      79      46.618  91.861  62.405  1.00  0.00
ATOM   2516  C2' C      79      44.974  92.100  63.836  1.00  0.00
ATOM   2517  H2' C      79      45.643  92.157  64.694  1.00  0.00
ATOM   2518  O2' C      79      43.892  92.957  64.040  1.00  0.00
ATOM   2519 HO2' C      79      44.104  93.727  63.508  1.00  0.00
ATOM   2520  O3' C      79      45.873  93.928  62.615  1.00  0.00
ATOM   2521  P   A      80      47.138  94.669  63.087  1.00  0.00
ATOM   2522  OP1 A      80      47.004  96.067  62.666  1.00  0.00
ATOM   2523  OP2 A      80      48.347  93.887  62.732  1.00  0.00
ATOM   2524  O5' A      80      47.049  94.562  64.672  1.00  0.00
ATOM   2525  C5' A      80      46.181  95.315  65.516  1.00  0.00
ATOM   2526  H5' A      80      45.142  95.174  65.221  1.00  0.00
ATOM   2527 H5'' A      80      46.413  96.372  65.379  1.00  0.00
ATOM   2528  C4' A      80      46.335  95.011  67.051  1.00  0.00
ATOM   2529  H4' A      80      45.549  95.512  67.615  1.00  0.00
ATOM   2530  O4' A      80      45.983  93.651  67.204  1.00  0.00
ATOM   2531  C1' A      80      46.667  93.158  68.339  1.00  0.00
ATOM   2532  H1' A      80      46.026  92.930  69.190  1.00  0.00
ATOM   2533  N9  A      80      47.500  92.025  67.869  1.00  0.00
ATOM   2534  C8  A      80      47.936  91.705  66.551  1.00  0.00
ATOM   2535  H8  A      80      47.668  92.201  65.631  1.00  0.00
ATOM   2536  N7  A      80      48.663  90.605  66.584  1.00  0.00
ATOM   2537  C5  A      80      48.809  90.221  67.929  1.00  0.00
ATOM   2538  C6  A      80      49.531  89.229  68.664  1.00  0.00
ATOM   2539  N6  A      80      50.301  88.317  68.122  1.00  0.00
ATOM   2540  H61 A      80      50.423  88.379  67.122  1.00  0.00
ATOM   2541  H62 A      80      50.678  87.565  68.681  1.00  0.00
ATOM   2542  N1  A      80      49.561  89.108  70.006  1.00  0.00
ATOM   2543  C2  A      80      48.834  90.066  70.630  1.00  0.00
ATOM   2544  H2  A      80      49.006  89.958  71.691  1.00  0.00
ATOM   2545  N3  A      80      48.132  91.060  70.100  1.00  0.00
ATOM   2546  C4  A      80      48.107  91.103  68.726  1.00  0.00
ATOM   2547  C3' A      80      47.692  95.211  67.629  1.00  0.00
ATOM   2548  H3' A      80      48.401  94.904  66.860  1.00  0.00
ATOM   2549  C2' A      80      47.594  94.247  68.837  1.00  0.00
ATOM   2550  H2' A      80      48.617  93.931  69.042  1.00  0.00
ATOM   2551  O2' A      80      46.888  94.788  70.029  1.00  0.00
ATOM   2552 HO2' A      80      47.123  95.712  70.144  1.00  0.00
ATOM   2553  O3' A      80      47.936  96.582  67.882  1.00  0.00
ATOM   2554  P   U      81      49.490  97.062  68.078  1.00  0.00
ATOM   2555  OP1 U      81      49.459  98.536  68.231  1.00  0.00
ATOM   2556  OP2 U      81      50.327  96.520  67.030  1.00  0.00
ATOM   2557  O5' U      81      50.043  96.337  69.386  1.00  0.00
ATOM   2558  C5' U      81      49.545  96.669  70.710  1.00  0.00
ATOM   2559  H5' U      81      48.463  96.652  70.839  1.00  0.00
ATOM   2560 H5'' U      81      49.930  97.667  70.924  1.00  0.00
ATOM   2561  C4' U      81      50.132  95.779  71.799  1.00  0.00
ATOM   2562  H4' U      81      49.750  96.106  72.766  1.00  0.00
ATOM   2563  O4' U      81      49.906  94.423  71.553  1.00  0.00
ATOM   2564  C1' U      81      50.923  93.530  71.924  1.00  0.00
ATOM   2565  H1' U      81      50.620  92.851  72.721  1.00  0.00
ATOM   2566  N1  U      81      51.358  92.753  70.716  1.00  0.00
ATOM   2567  C6  U      81      51.314  93.187  69.435  1.00  0.00
ATOM   2568  H6  U      81      50.817  94.116  69.200  1.00  0.00
ATOM   2569  C5  U      81      51.709  92.330  68.438  1.00  0.00
ATOM   2570  H5  U      81      51.602  92.569  67.391  1.00  0.00
ATOM   2571  C4  U      81      52.273  91.019  68.723  1.00  0.00
ATOM   2572  O4  U      81      52.705  90.294  67.856  1.00  0.00
ATOM   2573  N3  U      81      52.296  90.654  70.032  1.00  0.00
ATOM   2574  H3  U      81      52.583  89.703  70.219  1.00  0.00
ATOM   2575  C2  U      81      51.764  91.427  71.042  1.00  0.00
ATOM   2576  O2  U      81      51.665  90.879  72.136  1.00  0.00
ATOM   2577  C3' U      81      51.663  95.860  71.763  1.00  0.00
ATOM   2578  H3' U      81      51.979  95.661  70.739  1.00  0.00
ATOM   2579  C2' U      81      51.938  94.511  72.488  1.00  0.00
ATOM   2580  H2' U      81      52.937  94.147  72.248  1.00  0.00
ATOM   2581  O2' U      81      51.749  94.741  73.904  1.00  0.00
ATOM   2582 HO2' U      81      52.258  94.114  74.423  1.00  0.00
ATOM   2583  O3' U      81      52.151  97.045  72.264  1.00  0.00
ATOM   2584  P   U      82      53.453  97.681  71.754  1.00  0.00
ATOM   2585  OP1 U      82      53.843  98.802  72.638  1.00  0.00
ATOM   2586  OP2 U      82      53.327  97.990  70.336  1.00  0.00
ATOM   2587  O5' U      82      54.540  96.483  71.841  1.00  0.00
ATOM   2588  C5' U      82      54.980  95.933  73.113  1.00  0.00
ATOM   2589  H5' U      82      54.151  95.740  73.794  1.00  0.00
ATOM   2590 H5'' U      82      55.608  96.693  73.577  1.00  0.00
ATOM   2591  C4' U      82      55.846  94.657  72.722  1.00  0.00
ATOM   2592  H4' U      82      56.178  94.159  73.634  1.00  0.00
ATOM   2593  O4' U      82      55.206  93.655  71.934  1.00  0.00
ATOM   2594  C1' U      82      56.164  92.723  71.450  1.00  0.00
ATOM   2595  H1' U      82      56.396  91.952  72.185  1.00  0.00
ATOM   2596  N1  U      82      55.966  92.069  70.130  1.00  0.00
ATOM   2597  C6  U      82      55.332  92.701  69.093  1.00  0.00
ATOM   2598  H6  U      82      54.909  93.682  69.249  1.00  0.00
ATOM   2599  C5  U      82      55.155  92.054  67.886  1.00  0.00
ATOM   2600  H5  U      82      54.537  92.417  67.078  1.00  0.00
ATOM   2601  C4  U      82      55.609  90.717  67.664  1.00  0.00
ATOM   2602  O4  U      82      55.558  90.119  66.595  1.00  0.00
ATOM   2603  N3  U      82      56.200  90.147  68.765  1.00  0.00
ATOM   2604  H3  U      82      56.564  89.215  68.627  1.00  0.00
ATOM   2605  C2  U      82      56.453  90.729  70.002  1.00  0.00
ATOM   2606  O2  U      82      56.904  90.037  70.918  1.00  0.00
ATOM   2607  C3' U      82      57.080  94.919  71.881  1.00  0.00
ATOM   2608  H3' U      82      56.722  95.426  70.984  1.00  0.00
ATOM   2609  C2' U      82      57.486  93.569  71.327  1.00  0.00
ATOM   2610  H2' U      82      57.819  93.686  70.296  1.00  0.00
ATOM   2611  O2' U      82      58.382  93.007  72.167  1.00  0.00
ATOM   2612 HO2' U      82      59.147  93.580  72.069  1.00  0.00
ATOM   2613  O3' U      82      58.020  95.642  72.558  1.00  0.00
ATOM   2614  P   U      83      59.253  96.396  71.804  1.00  0.00
ATOM   2615  OP1 U      83      59.935  97.248  72.761  1.00  0.00
ATOM   2616  OP2 U      83      58.742  97.003  70.574  1.00  0.00
ATOM   2617  O5' U      83      60.206  95.194  71.436  1.00  0.00
ATOM   2618  C5' U      83      61.294  94.913  72.278  1.00  0.00
ATOM   2619  H5' U      83      61.135  94.909  73.356  1.00  0.00
ATOM   2620 H5'' U      83      62.041  95.690  72.114  1.00  0.00
ATOM   2621  C4' U      83      61.940  93.610  71.816  1.00  0.00
ATOM   2622  H4' U      83      62.640  93.208  72.549  1.00  0.00
ATOM   2623  O4' U      83      61.056  92.487  71.577  1.00  0.00
ATOM   2624  C1' U      83      61.492  91.578  70.551  1.00  0.00
ATOM   2625  H1' U      83      61.666  90.640  71.078  1.00  0.00
ATOM   2626  N1  U      83      60.372  91.509  69.539  1.00  0.00
ATOM   2627  C6  U      83      59.874  92.680  69.000  1.00  0.00
ATOM   2628  H6  U      83      60.151  93.588  69.516  1.00  0.00
ATOM   2629  C5  U      83      59.244  92.656  67.759  1.00  0.00
ATOM   2630  H5  U      83      59.059  93.591  67.251  1.00  0.00
ATOM   2631  C4  U      83      59.000  91.408  67.140  1.00  0.00
ATOM   2632  O4  U      83      58.358  91.196  66.039  1.00  0.00
ATOM   2633  N3  U      83      59.330  90.292  67.802  1.00  0.00
ATOM   2634  H3  U      83      59.305  89.406  67.317  1.00  0.00
ATOM   2635  C2  U      83      60.180  90.301  68.922  1.00  0.00
ATOM   2636  O2  U      83      60.657  89.307  69.344  1.00  0.00
ATOM   2637  C3' U      83      62.786  93.672  70.466  1.00  0.00
ATOM   2638  H3' U      83      62.239  94.253  69.723  1.00  0.00
ATOM   2639  C2' U      83      62.828  92.194  70.091  1.00  0.00
ATOM   2640  H2' U      83      63.028  92.094  69.024  1.00  0.00
ATOM   2641  O2' U      83      63.884  91.493  70.733  1.00  0.00
ATOM   2642 HO2' U      83      64.681  92.024  70.801  1.00  0.00
ATOM   2643  O3' U      83      64.119  94.248  70.642  1.00  0.00
ATOM   2644  P   G      84      64.938  94.551  69.366  1.00  0.00
ATOM   2645  OP1 G      84      66.245  95.003  69.854  1.00  0.00
ATOM   2646  OP2 G      84      64.142  95.485  68.605  1.00  0.00
ATOM   2647  O5' G      84      65.161  93.222  68.562  1.00  0.00
ATOM   2648  C5' G      84      65.785  93.183  67.292  1.00  0.00
ATOM   2649  H5' G      84      66.836  93.468  67.298  1.00  0.00
ATOM   2650 H5'' G      84      65.355  93.974  66.678  1.00  0.00
ATOM   2651  C4' G      84      65.540  91.800  66.688  1.00  0.00
ATOM   2652  H4' G      84      66.261  91.159  67.195  1.00  0.00
ATOM   2653  O4' G      84      64.307  91.176  66.944  1.00  0.00
ATOM   2654  C1' G      84      63.905  90.499  65.765  1.00  0.00
ATOM   2655  H1' G      84      63.596  89.483  66.009  1.00  0.00
ATOM   2656  N9  G      84      62.677  91.240  65.289  1.00  0.00
ATOM   2657  C8  G      84      62.125  92.425  65.739  1.00  0.00
ATOM   2658  H8  G      84      62.614  93.036  66.483  1.00  0.00
ATOM   2659  N7  G      84      60.994  92.776  65.091  1.00  0.00
ATOM   2660  C5  G      84      60.858  91.810  64.095  1.00  0.00
ATOM   2661  C6  G      84      59.877  91.496  63.075  1.00  0.00
ATOM   2662  O6  G      84      58.759  92.038  62.911  1.00  0.00
ATOM   2663  N1  G      84      60.116  90.351  62.287  1.00  0.00
ATOM   2664  H1  G      84      59.358  90.005  61.716  1.00  0.00
ATOM   2665  C2  G      84      61.230  89.590  62.435  1.00  0.00
ATOM   2666  N2  G      84      61.181  88.524  61.678  1.00  0.00
ATOM   2667  H21 G      84      60.379  88.408  61.075  1.00  0.00
ATOM   2668  H22 G      84      61.943  87.869  61.782  1.00  0.00
ATOM   2669  N3  G      84      62.181  89.789  63.375  1.00  0.00
ATOM   2670  C4  G      84      61.955  90.871  64.149  1.00  0.00
ATOM   2671  C3' G      84      65.731  91.766  65.162  1.00  0.00
ATOM   2672  H3' G      84      65.323  92.624  64.628  1.00  0.00
ATOM   2673  C2' G      84      64.958  90.484  64.721  1.00  0.00
ATOM   2674  H2' G      84      64.577  90.525  63.701  1.00  0.00
ATOM   2675  O2' G      84      65.689  89.194  64.869  1.00  0.00
ATOM   2676 HO2' G      84      66.053  89.184  65.757  1.00  0.00
ATOM   2677  O3' G      84      67.110  91.745  64.893  1.00  0.00
ATOM   2678  P   A      85      67.604  92.168  63.481  1.00  0.00
ATOM   2679  OP1 A      85      68.968  91.560  63.288  1.00  0.00
ATOM   2680  OP2 A      85      67.360  93.647  63.515  1.00  0.00
ATOM   2681  O5' A      85      66.655  91.604  62.359  1.00  0.00
ATOM   2682  C5' A      85      66.878  90.253  61.909  1.00  0.00
ATOM   2683  H5' A      85      66.608  89.508  62.657  1.00  0.00
ATOM   2684 H5'' A      85      67.877  90.090  61.505  1.00  0.00
ATOM   2685  C4' A      85      65.935  90.168  60.737  1.00  0.00
ATOM   2686  H4' A      85      66.053  89.197  60.256  1.00  0.00
ATOM   2687  O4' A      85      64.575  90.210  61.105  1.00  0.00
ATOM   2688  C1' A      85      63.928  90.842  59.963  1.00  0.00
ATOM   2689  H1' A      85      63.180  90.123  59.630  1.00  0.00
ATOM   2690  N9  A      85      63.195  92.030  60.504  1.00  0.00
ATOM   2691  C8  A      85      63.655  92.979  61.413  1.00  0.00
ATOM   2692  H8  A      85      64.597  92.906  61.935  1.00  0.00
ATOM   2693  N7  A      85      62.833  94.027  61.512  1.00  0.00
ATOM   2694  C5  A      85      61.617  93.613  60.845  1.00  0.00
ATOM   2695  C6  A      85      60.425  94.272  60.444  1.00  0.00
ATOM   2696  N6  A      85      60.090  95.455  60.891  1.00  0.00
ATOM   2697  H61 A      85      60.792  95.901  61.463  1.00  0.00
ATOM   2698  H62 A      85      59.158  95.739  60.625  1.00  0.00
ATOM   2699  N1  A      85      59.549  93.683  59.641  1.00  0.00
ATOM   2700  C2  A      85      59.882  92.543  59.140  1.00  0.00
ATOM   2701  H2  A      85      59.143  92.188  58.438  1.00  0.00
ATOM   2702  N3  A      85      61.055  91.869  59.298  1.00  0.00
ATOM   2703  C4  A      85      61.928  92.463  60.138  1.00  0.00
ATOM   2704  C3' A      85      66.200  91.283  59.709  1.00  0.00
ATOM   2705  H3' A      85      66.124  92.234  60.235  1.00  0.00
ATOM   2706  C2' A      85      64.888  91.200  58.778  1.00  0.00
ATOM   2707  H2' A      85      64.568  92.191  58.456  1.00  0.00
ATOM   2708  O2' A      85      65.142  90.294  57.778  1.00  0.00
ATOM   2709 HO2' A      85      65.557  90.769  57.055  1.00  0.00
ATOM   2710  O3' A      85      67.382  91.206  59.034  1.00  0.00
ATOM   2711  P   C      86      68.031  92.404  58.275  1.00  0.00
ATOM   2712  OP1 C      86      69.453  92.135  58.023  1.00  0.00
ATOM   2713  OP2 C      86      67.778  93.547  59.077  1.00  0.00
ATOM   2714  O5' C      86      67.305  92.566  56.946  1.00  0.00
ATOM   2715  C5' C      86      67.628  91.713  55.793  1.00  0.00
ATOM   2716  H5' C      86      67.512  90.658  56.045  1.00  0.00
ATOM   2717 H5'' C      86      68.626  91.863  55.382  1.00  0.00
ATOM   2718  C4' C      86      66.626  92.049  54.672  1.00  0.00
ATOM   2719  H4' C      86      66.846  91.440  53.796  1.00  0.00
ATOM   2720  O4' C      86      65.272  91.706  55.009  1.00  0.00
ATOM   2721  C1' C      86      64.416  92.516  54.238  1.00  0.00
ATOM   2722  H1' C      86      63.886  91.762  53.656  1.00  0.00
ATOM   2723  N1  C      86      63.565  93.183  55.197  1.00  0.00
ATOM   2724  C6  C      86      64.174  93.829  56.317  1.00  0.00
ATOM   2725  H6  C      86      65.230  93.785  56.542  1.00  0.00
ATOM   2726  C5  C      86      63.385  94.573  57.180  1.00  0.00
ATOM   2727  H5  C      86      63.925  95.060  57.979  1.00  0.00
ATOM   2728  C4  C      86      62.011  94.509  57.004  1.00  0.00
ATOM   2729  N4  C      86      61.185  95.366  57.600  1.00  0.00
ATOM   2730  H41 C      86      60.202  95.249  57.398  1.00  0.00
ATOM   2731  H42 C      86      61.625  96.045  58.204  1.00  0.00
ATOM   2732  N3  C      86      61.411  93.827  56.017  1.00  0.00
ATOM   2733  C2  C      86      62.188  93.063  55.199  1.00  0.00
ATOM   2734  O2  C      86      61.685  92.254  54.508  1.00  0.00
ATOM   2735  C3' C      86      66.636  93.501  54.145  1.00  0.00
ATOM   2736  H3' C      86      66.698  94.208  54.972  1.00  0.00
ATOM   2737  C2' C      86      65.258  93.504  53.442  1.00  0.00
ATOM   2738  H2' C      86      64.834  94.508  53.433  1.00  0.00
ATOM   2739  O2' C      86      65.429  92.963  52.169  1.00  0.00
ATOM   2740 HO2' C      86      65.941  93.625  51.699  1.00  0.00
ATOM   2741  O3' C      86      67.759  93.704  53.380  1.00  0.00
ATOM   2742  P   A3     87      68.234  95.192  52.810  1.00  0.00
ATOM   2743  OP1 A3     87      69.643  95.140  52.466  1.00  0.00
ATOM   2744  OP2 A3     87      67.740  96.332  53.615  1.00  0.00
ATOM   2745  O5' A3     87      67.343  95.052  51.511  1.00  0.00
ATOM   2746  C5' A3     87      67.941  94.459  50.313  1.00  0.00
ATOM   2747  H5' A3     87      68.258  93.435  50.512  1.00  0.00
ATOM   2748 H5'' A3     87      68.844  94.987  50.007  1.00  0.00
ATOM   2749  C4' A3     87      66.911  94.542  49.171  1.00  0.00
ATOM   2750  H4' A3     87      67.480  94.316  48.269  1.00  0.00
ATOM   2751  O4' A3     87      65.846  93.594  49.263  1.00  0.00
ATOM   2752  C1' A3     87      64.749  94.290  48.769  1.00  0.00
ATOM   2753  H1' A3     87      64.483  93.669  47.913  1.00  0.00
ATOM   2754  N9  A3     87      63.503  94.192  49.622  1.00  0.00
ATOM   2755  C8  A3     87      62.516  93.285  49.490  1.00  0.00
ATOM   2756  H8  A3     87      62.562  92.498  48.751  1.00  0.00
ATOM   2757  N7  A3     87      61.593  93.366  50.406  1.00  0.00
ATOM   2758  C5  A3     87      61.972  94.427  51.173  1.00  0.00
ATOM   2759  C6  A3     87      61.405  95.185  52.252  1.00  0.00
ATOM   2760  N6  A3     87      60.168  94.996  52.765  1.00  0.00
ATOM   2761  H61 A3     87      59.589  94.285  52.341  1.00  0.00
ATOM   2762  H62 A3     87      59.732  95.489  53.531  1.00  0.00
ATOM   2763  N1  A3     87      61.924  96.314  52.751  1.00  0.00
ATOM   2764  C2  A3     87      63.134  96.623  52.247  1.00  0.00
ATOM   2765  H2  A3     87      63.592  97.522  52.631  1.00  0.00
ATOM   2766  N3  A3     87      63.779  96.055  51.219  1.00  0.00
ATOM   2767  C4  A3     87      63.145  94.950  50.685  1.00  0.00
ATOM   2768  C3' A3     87      66.403  96.032  48.916  1.00  0.00
ATOM   2769  H3' A3     87      66.102  96.377  49.905  1.00  0.00
ATOM   2770  C2' A3     87      65.088  95.746  48.136  1.00  0.00
ATOM   2771  H2' A3     87      64.353  96.406  48.598  1.00  0.00
ATOM   2772  O2' A3     87      65.151  95.807  46.749  1.00  0.00
ATOM   2773 HO2' A3     87      65.268  94.935  46.365  1.00  0.00
ATOM   2774  O3' A3     87      67.281  96.772  48.102  1.00  0.00
ATOM   2775 HO3' A3     87      66.930  96.654  47.216  1.00  0.00
TER   
ATOM   2776 MG   MG     88      36.910  50.195  55.113  1.00  0.00
TER   
ATOM   2777 MG   MG     89      24.428  56.648  80.230  1.00  0.00
TER   
ATOM   2778 MG   MG     90      40.980  83.500  74.016  1.00  0.00
TER   
ATOM   2779 MG   MG     91      34.053  64.260  57.795  1.00  0.00
TER   
ATOM   2780 MG   MG     92      16.367  44.752  72.642  1.00  0.00
TER   
ATOM   2781 MG   MG     93      49.268  64.109  64.440  1.00  0.00
TER   
END   
