# Supplementary material for: Modelling the structures of frameshift-stimulatory pseudoknots from representative bat coronaviruses
Source: PLoS Comput Biol. 2023 May 19;19(5):e1011124. doi: 10.1371/journal.pcbi.1011124 (PMC10234561; doi:10.1371/journal.pcbi.1011124)
Supplement: S3 Data — PDB files for the top 3 representative clusters from each conformer (threaded/unthreaded) of each pseudoknot described in the main text, along with PDB files for the representative clusters shown in S8–S18 Figs. (ZIP) [file pcbi.1011124.s003.zip › SI_Model_PDB_files/Vs-CoV-1_unthreaded_noMg_cluster1.pdb]

ATOM      1 HO5' A5      1      24.803  72.277  23.743  1.00  0.00
ATOM      2  O5' A5      1      25.094  72.869  23.045  1.00  0.00
ATOM      3  C5' A5      1      24.922  72.110  21.849  1.00  0.00
ATOM      4  H5' A5      1      24.268  72.532  21.086  1.00  0.00
ATOM      5 H5'' A5      1      24.442  71.160  22.081  1.00  0.00
ATOM      6  C4' A5      1      26.369  72.093  21.144  1.00  0.00
ATOM      7  H4' A5      1      26.379  71.692  20.130  1.00  0.00
ATOM      8  O4' A5      1      26.999  73.401  21.254  1.00  0.00
ATOM      9  C1' A5      1      28.386  73.150  21.292  1.00  0.00
ATOM     10  H1' A5      1      28.862  73.541  20.392  1.00  0.00
ATOM     11  N9  A5      1      28.998  73.894  22.470  1.00  0.00
ATOM     12  C8  A5      1      30.198  74.622  22.425  1.00  0.00
ATOM     13  H8  A5      1      30.911  74.694  21.617  1.00  0.00
ATOM     14  N7  A5      1      30.555  75.268  23.515  1.00  0.00
ATOM     15  C5  A5      1      29.475  74.944  24.358  1.00  0.00
ATOM     16  C6  A5      1      29.176  75.290  25.726  1.00  0.00
ATOM     17  N6  A5      1      29.850  76.141  26.492  1.00  0.00
ATOM     18  H61 A5      1      29.482  76.318  27.416  1.00  0.00
ATOM     19  H62 A5      1      30.519  76.794  26.110  1.00  0.00
ATOM     20  N1  A5      1      28.031  74.788  26.250  1.00  0.00
ATOM     21  C2  A5      1      27.264  73.995  25.546  1.00  0.00
ATOM     22  H2  A5      1      26.378  73.649  26.058  1.00  0.00
ATOM     23  N3  A5      1      27.411  73.621  24.309  1.00  0.00
ATOM     24  C4  A5      1      28.517  74.159  23.745  1.00  0.00
ATOM     25  C3' A5      1      27.313  71.095  21.890  1.00  0.00
ATOM     26  H3' A5      1      27.123  71.172  22.961  1.00  0.00
ATOM     27  C2' A5      1      28.712  71.675  21.501  1.00  0.00
ATOM     28  H2' A5      1      29.453  71.476  22.275  1.00  0.00
ATOM     29  O2' A5      1      29.237  71.197  20.266  1.00  0.00
ATOM     30 HO2' A5      1      29.585  70.321  20.446  1.00  0.00
ATOM     31  O3' A5      1      27.024  69.716  21.544  1.00  0.00
ATOM     32  P   A       2      28.024  68.529  22.018  1.00  0.00
ATOM     33  OP1 A       2      27.505  67.201  21.624  1.00  0.00
ATOM     34  OP2 A       2      28.369  68.830  23.423  1.00  0.00
ATOM     35  O5' A       2      29.396  68.664  21.221  1.00  0.00
ATOM     36  C5' A       2      29.828  67.855  20.054  1.00  0.00
ATOM     37  H5' A       2      29.149  68.225  19.286  1.00  0.00
ATOM     38 H5'' A       2      29.690  66.784  20.199  1.00  0.00
ATOM     39  C4' A       2      31.226  68.253  19.611  1.00  0.00
ATOM     40  H4' A       2      31.441  67.659  18.723  1.00  0.00
ATOM     41  O4' A       2      31.362  69.660  19.278  1.00  0.00
ATOM     42  C1' A       2      32.778  69.900  19.341  1.00  0.00
ATOM     43  H1' A       2      33.302  70.004  18.390  1.00  0.00
ATOM     44  N9  A       2      32.957  71.067  20.233  1.00  0.00
ATOM     45  C8  A       2      32.357  71.334  21.452  1.00  0.00
ATOM     46  H8  A       2      31.709  70.579  21.874  1.00  0.00
ATOM     47  N7  A       2      32.696  72.462  22.069  1.00  0.00
ATOM     48  C5  A       2      33.651  72.990  21.135  1.00  0.00
ATOM     49  C6  A       2      34.398  74.172  20.965  1.00  0.00
ATOM     50  N6  A       2      34.494  75.172  21.873  1.00  0.00
ATOM     51  H61 A       2      34.125  75.024  22.801  1.00  0.00
ATOM     52  H62 A       2      35.200  75.881  21.735  1.00  0.00
ATOM     53  N1  A       2      35.242  74.385  19.995  1.00  0.00
ATOM     54  C2  A       2      35.336  73.461  19.095  1.00  0.00
ATOM     55  H2  A       2      35.929  73.712  18.228  1.00  0.00
ATOM     56  N3  A       2      34.688  72.292  19.013  1.00  0.00
ATOM     57  C4  A       2      33.755  72.148  20.030  1.00  0.00
ATOM     58  C3' A       2      32.256  67.892  20.644  1.00  0.00
ATOM     59  H3' A       2      32.012  68.352  21.601  1.00  0.00
ATOM     60  C2' A       2      33.377  68.659  19.989  1.00  0.00
ATOM     61  H2' A       2      34.192  68.929  20.660  1.00  0.00
ATOM     62  O2' A       2      33.951  67.916  18.878  1.00  0.00
ATOM     63 HO2' A       2      34.858  67.666  19.066  1.00  0.00
ATOM     64  O3' A       2      32.428  66.507  20.872  1.00  0.00
ATOM     65  P   C       3      33.123  65.952  22.158  1.00  0.00
ATOM     66  OP1 C       3      32.735  64.519  22.346  1.00  0.00
ATOM     67  OP2 C       3      32.826  66.884  23.279  1.00  0.00
ATOM     68  O5' C       3      34.709  66.060  21.780  1.00  0.00
ATOM     69  C5' C       3      35.245  65.360  20.625  1.00  0.00
ATOM     70  H5' C       3      34.528  65.411  19.806  1.00  0.00
ATOM     71 H5'' C       3      35.368  64.297  20.832  1.00  0.00
ATOM     72  C4' C       3      36.640  65.845  20.269  1.00  0.00
ATOM     73  H4' C       3      37.101  65.294  19.449  1.00  0.00
ATOM     74  O4' C       3      36.444  67.209  19.896  1.00  0.00
ATOM     75  C1' C       3      37.674  67.953  20.078  1.00  0.00
ATOM     76  H1' C       3      38.134  68.234  19.131  1.00  0.00
ATOM     77  N1  C       3      37.439  69.089  21.007  1.00  0.00
ATOM     78  C6  C       3      36.423  69.089  21.977  1.00  0.00
ATOM     79  H6  C       3      35.812  68.224  22.187  1.00  0.00
ATOM     80  C5  C       3      36.195  70.259  22.655  1.00  0.00
ATOM     81  H5  C       3      35.288  70.331  23.238  1.00  0.00
ATOM     82  C4  C       3      36.811  71.402  22.220  1.00  0.00
ATOM     83  N4  C       3      36.337  72.618  22.446  1.00  0.00
ATOM     84  H41 C       3      36.828  73.336  21.932  1.00  0.00
ATOM     85  H42 C       3      35.847  72.789  23.313  1.00  0.00
ATOM     86  N3  C       3      37.736  71.377  21.251  1.00  0.00
ATOM     87  C2  C       3      38.208  70.194  20.754  1.00  0.00
ATOM     88  O2  C       3      39.147  70.275  19.988  1.00  0.00
ATOM     89  C3' C       3      37.651  65.945  21.395  1.00  0.00
ATOM     90  H3' C       3      37.211  66.411  22.277  1.00  0.00
ATOM     91  C2' C       3      38.611  66.961  20.782  1.00  0.00
ATOM     92  H2' C       3      39.195  67.402  21.589  1.00  0.00
ATOM     93  O2' C       3      39.524  66.458  19.787  1.00  0.00
ATOM     94 HO2' C       3      39.424  65.574  19.427  1.00  0.00
ATOM     95  O3' C       3      38.250  64.681  21.438  1.00  0.00
ATOM     96  P   G       4      39.015  64.248  22.761  1.00  0.00
ATOM     97  OP1 G       4      39.404  62.828  22.485  1.00  0.00
ATOM     98  OP2 G       4      38.187  64.516  23.882  1.00  0.00
ATOM     99  O5' G       4      40.311  65.140  22.869  1.00  0.00
ATOM    100  C5' G       4      41.459  64.757  22.199  1.00  0.00
ATOM    101  H5' G       4      41.391  64.722  21.111  1.00  0.00
ATOM    102 H5'' G       4      41.733  63.747  22.504  1.00  0.00
ATOM    103  C4' G       4      42.630  65.596  22.533  1.00  0.00
ATOM    104  H4' G       4      43.398  65.040  21.996  1.00  0.00
ATOM    105  O4' G       4      42.512  66.913  22.067  1.00  0.00
ATOM    106  C1' G       4      42.564  67.743  23.178  1.00  0.00
ATOM    107  H1' G       4      43.168  68.635  23.012  1.00  0.00
ATOM    108  N9  G       4      41.208  68.321  23.583  1.00  0.00
ATOM    109  C8  G       4      40.139  67.803  24.288  1.00  0.00
ATOM    110  H8  G       4      40.169  66.810  24.712  1.00  0.00
ATOM    111  N7  G       4      39.235  68.736  24.599  1.00  0.00
ATOM    112  C5  G       4      39.674  69.906  23.960  1.00  0.00
ATOM    113  C6  G       4      39.251  71.270  24.040  1.00  0.00
ATOM    114  O6  G       4      38.416  71.719  24.783  1.00  0.00
ATOM    115  N1  G       4      40.021  72.176  23.304  1.00  0.00
ATOM    116  H1  G       4      39.734  73.144  23.336  1.00  0.00
ATOM    117  C2  G       4      41.177  71.779  22.735  1.00  0.00
ATOM    118  N2  G       4      41.962  72.756  22.352  1.00  0.00
ATOM    119  H21 G       4      41.702  73.714  22.540  1.00  0.00
ATOM    120  H22 G       4      42.908  72.529  22.080  1.00  0.00
ATOM    121  N3  G       4      41.653  70.535  22.632  1.00  0.00
ATOM    122  C4  G       4      40.804  69.620  23.267  1.00  0.00
ATOM    123  C3' G       4      43.088  65.525  24.016  1.00  0.00
ATOM    124  H3' G       4      42.378  65.089  24.719  1.00  0.00
ATOM    125  C2' G       4      43.246  66.980  24.338  1.00  0.00
ATOM    126  H2' G       4      42.872  67.286  25.315  1.00  0.00
ATOM    127  O2' G       4      44.613  67.498  24.324  1.00  0.00
ATOM    128 HO2' G       4      45.198  66.941  24.843  1.00  0.00
ATOM    129  O3' G       4      44.230  64.658  24.244  1.00  0.00
ATOM    130  P   A       5      44.820  64.424  25.718  1.00  0.00
ATOM    131  OP1 A       5      45.725  63.244  25.613  1.00  0.00
ATOM    132  OP2 A       5      43.758  64.411  26.755  1.00  0.00
ATOM    133  O5' A       5      45.806  65.758  25.920  1.00  0.00
ATOM    134  C5' A       5      47.045  65.737  25.350  1.00  0.00
ATOM    135  H5' A       5      46.901  65.867  24.277  1.00  0.00
ATOM    136 H5'' A       5      47.443  64.760  25.624  1.00  0.00
ATOM    137  C4' A       5      47.965  66.862  25.897  1.00  0.00
ATOM    138  H4' A       5      48.937  66.672  25.443  1.00  0.00
ATOM    139  O4' A       5      47.488  68.174  25.502  1.00  0.00
ATOM    140  C1' A       5      47.222  68.966  26.655  1.00  0.00
ATOM    141  H1' A       5      47.572  69.979  26.454  1.00  0.00
ATOM    142  N9  A       5      45.744  68.943  26.764  1.00  0.00
ATOM    143  C8  A       5      45.009  68.130  27.636  1.00  0.00
ATOM    144  H8  A       5      45.467  67.345  28.219  1.00  0.00
ATOM    145  N7  A       5      43.717  68.456  27.612  1.00  0.00
ATOM    146  C5  A       5      43.644  69.589  26.778  1.00  0.00
ATOM    147  C6  A       5      42.617  70.496  26.402  1.00  0.00
ATOM    148  N6  A       5      41.322  70.389  26.661  1.00  0.00
ATOM    149  H61 A       5      40.839  69.782  27.308  1.00  0.00
ATOM    150  H62 A       5      40.841  71.150  26.202  1.00  0.00
ATOM    151  N1  A       5      42.909  71.525  25.536  1.00  0.00
ATOM    152  C2  A       5      44.114  71.655  25.039  1.00  0.00
ATOM    153  H2  A       5      44.291  72.572  24.497  1.00  0.00
ATOM    154  N3  A       5      45.163  70.838  25.319  1.00  0.00
ATOM    155  C4  A       5      44.858  69.867  26.211  1.00  0.00
ATOM    156  C3' A       5      48.166  66.879  27.383  1.00  0.00
ATOM    157  H3' A       5      47.307  66.349  27.793  1.00  0.00
ATOM    158  C2' A       5      48.131  68.366  27.666  1.00  0.00
ATOM    159  H2' A       5      47.856  68.633  28.686  1.00  0.00
ATOM    160  O2' A       5      49.398  68.994  27.408  1.00  0.00
ATOM    161 HO2' A       5      50.055  68.346  27.672  1.00  0.00
ATOM    162  O3' A       5      49.345  66.312  27.973  1.00  0.00
ATOM    163  P   G       6      49.448  64.709  28.079  1.00  0.00
ATOM    164  OP1 G       6      49.794  64.290  26.640  1.00  0.00
ATOM    165  OP2 G       6      48.216  64.226  28.694  1.00  0.00
ATOM    166  O5' G       6      50.640  64.371  29.034  1.00  0.00
ATOM    167  C5' G       6      51.976  64.849  28.930  1.00  0.00
ATOM    168  H5' G       6      52.194  65.774  29.464  1.00  0.00
ATOM    169 H5'' G       6      52.291  64.909  27.888  1.00  0.00
ATOM    170  C4' G       6      52.953  63.940  29.668  1.00  0.00
ATOM    171  H4' G       6      54.023  64.104  29.540  1.00  0.00
ATOM    172  O4' G       6      52.721  64.158  31.075  1.00  0.00
ATOM    173  C1' G       6      53.143  62.900  31.740  1.00  0.00
ATOM    174  H1' G       6      54.152  63.113  32.093  1.00  0.00
ATOM    175  N9  G       6      52.274  62.391  32.845  1.00  0.00
ATOM    176  C8  G       6      52.518  62.141  34.130  1.00  0.00
ATOM    177  H8  G       6      53.503  62.189  34.569  1.00  0.00
ATOM    178  N7  G       6      51.500  61.865  34.916  1.00  0.00
ATOM    179  C5  G       6      50.485  61.797  33.996  1.00  0.00
ATOM    180  C6  G       6      49.164  61.388  34.178  1.00  0.00
ATOM    181  O6  G       6      48.560  60.965  35.156  1.00  0.00
ATOM    182  N1  G       6      48.412  61.475  33.028  1.00  0.00
ATOM    183  H1  G       6      47.420  61.535  33.208  1.00  0.00
ATOM    184  C2  G       6      48.936  61.921  31.804  1.00  0.00
ATOM    185  N2  G       6      48.172  62.267  30.804  1.00  0.00
ATOM    186  H21 G       6      48.468  62.894  30.069  1.00  0.00
ATOM    187  H22 G       6      47.198  62.016  30.901  1.00  0.00
ATOM    188  N3  G       6      50.195  62.254  31.587  1.00  0.00
ATOM    189  C4  G       6      50.928  62.168  32.756  1.00  0.00
ATOM    190  C3' G       6      52.781  62.508  29.325  1.00  0.00
ATOM    191  H3' G       6      51.737  62.212  29.223  1.00  0.00
ATOM    192  C2' G       6      53.248  61.820  30.617  1.00  0.00
ATOM    193  H2' G       6      52.713  60.879  30.736  1.00  0.00
ATOM    194  O2' G       6      54.624  61.486  30.455  1.00  0.00
ATOM    195 HO2' G       6      54.702  60.621  30.046  1.00  0.00
ATOM    196  O3' G       6      53.397  62.227  28.044  1.00  0.00
ATOM    197  P   U       7      53.048  60.896  27.227  1.00  0.00
ATOM    198  OP1 U       7      53.719  60.901  25.921  1.00  0.00
ATOM    199  OP2 U       7      51.574  60.682  27.235  1.00  0.00
ATOM    200  O5' U       7      53.701  59.760  28.132  1.00  0.00
ATOM    201  C5' U       7      55.036  59.348  27.939  1.00  0.00
ATOM    202  H5' U       7      55.635  60.238  28.132  1.00  0.00
ATOM    203 H5'' U       7      55.221  58.851  26.986  1.00  0.00
ATOM    204  C4' U       7      55.607  58.456  29.010  1.00  0.00
ATOM    205  H4' U       7      56.683  58.502  28.843  1.00  0.00
ATOM    206  O4' U       7      55.189  59.004  30.310  1.00  0.00
ATOM    207  C1' U       7      54.681  58.025  31.195  1.00  0.00
ATOM    208  H1' U       7      55.227  57.999  32.138  1.00  0.00
ATOM    209  N1  U       7      53.237  58.246  31.473  1.00  0.00
ATOM    210  C6  U       7      52.197  58.071  30.532  1.00  0.00
ATOM    211  H6  U       7      52.505  57.899  29.511  1.00  0.00
ATOM    212  C5  U       7      50.838  58.133  30.881  1.00  0.00
ATOM    213  H5  U       7      50.057  57.881  30.179  1.00  0.00
ATOM    214  C4  U       7      50.509  58.382  32.282  1.00  0.00
ATOM    215  O4  U       7      49.408  58.166  32.808  1.00  0.00
ATOM    216  N3  U       7      51.579  58.731  33.107  1.00  0.00
ATOM    217  H3  U       7      51.349  58.818  34.086  1.00  0.00
ATOM    218  C2  U       7      52.944  58.605  32.775  1.00  0.00
ATOM    219  O2  U       7      53.810  58.950  33.560  1.00  0.00
ATOM    220  C3' U       7      55.104  56.998  29.034  1.00  0.00
ATOM    221  H3' U       7      54.122  57.010  28.560  1.00  0.00
ATOM    222  C2' U       7      54.861  56.627  30.508  1.00  0.00
ATOM    223  H2' U       7      54.007  55.955  30.417  1.00  0.00
ATOM    224  O2' U       7      55.903  56.104  31.182  1.00  0.00
ATOM    225 HO2' U       7      56.291  55.324  30.778  1.00  0.00
ATOM    226  O3' U       7      55.991  56.090  28.314  1.00  0.00
ATOM    227  P   C       8      55.535  54.782  27.586  1.00  0.00
ATOM    228  OP1 C       8      56.245  54.578  26.340  1.00  0.00
ATOM    229  OP2 C       8      54.078  54.765  27.558  1.00  0.00
ATOM    230  O5' C       8      55.955  53.725  28.638  1.00  0.00
ATOM    231  C5' C       8      57.236  53.125  28.589  1.00  0.00
ATOM    232  H5' C       8      57.960  53.935  28.683  1.00  0.00
ATOM    233 H5'' C       8      57.474  52.564  27.686  1.00  0.00
ATOM    234  C4' C       8      57.511  52.228  29.846  1.00  0.00
ATOM    235  H4' C       8      58.531  51.844  29.818  1.00  0.00
ATOM    236  O4' C       8      57.343  53.055  30.973  1.00  0.00
ATOM    237  C1' C       8      56.999  52.272  32.064  1.00  0.00
ATOM    238  H1' C       8      57.844  52.209  32.751  1.00  0.00
ATOM    239  N1  C       8      55.847  52.968  32.732  1.00  0.00
ATOM    240  C6  C       8      54.654  53.106  32.055  1.00  0.00
ATOM    241  H6  C       8      54.380  52.567  31.160  1.00  0.00
ATOM    242  C5  C       8      53.761  54.037  32.552  1.00  0.00
ATOM    243  H5  C       8      52.780  54.261  32.160  1.00  0.00
ATOM    244  C4  C       8      54.168  54.746  33.719  1.00  0.00
ATOM    245  N4  C       8      53.270  55.486  34.234  1.00  0.00
ATOM    246  H41 C       8      53.514  55.985  35.078  1.00  0.00
ATOM    247  H42 C       8      52.330  55.475  33.866  1.00  0.00
ATOM    248  N3  C       8      55.323  54.638  34.382  1.00  0.00
ATOM    249  C2  C       8      56.159  53.637  33.914  1.00  0.00
ATOM    250  O2  C       8      57.181  53.463  34.497  1.00  0.00
ATOM    251  C3' C       8      56.585  51.046  29.913  1.00  0.00
ATOM    252  H3' C       8      55.512  51.182  29.773  1.00  0.00
ATOM    253  C2' C       8      56.762  50.865  31.452  1.00  0.00
ATOM    254  H2' C       8      55.866  50.431  31.895  1.00  0.00
ATOM    255  O2' C       8      57.881  50.031  31.724  1.00  0.00
ATOM    256 HO2' C       8      57.970  49.293  31.117  1.00  0.00
ATOM    257  O3' C       8      57.032  49.847  29.237  1.00  0.00
ATOM    258  P   C       9      56.014  49.204  28.256  1.00  0.00
ATOM    259  OP1 C       9      56.853  48.204  27.510  1.00  0.00
ATOM    260  OP2 C       9      55.318  50.293  27.559  1.00  0.00
ATOM    261  O5' C       9      54.970  48.489  29.243  1.00  0.00
ATOM    262  C5' C       9      55.144  47.141  29.654  1.00  0.00
ATOM    263  H5' C       9      55.229  46.451  28.814  1.00  0.00
ATOM    264 H5'' C       9      54.198  46.813  30.085  1.00  0.00
ATOM    265  C4' C       9      56.263  47.102  30.723  1.00  0.00
ATOM    266  H4' C       9      57.098  47.743  30.441  1.00  0.00
ATOM    267  O4' C       9      55.775  47.631  31.910  1.00  0.00
ATOM    268  C1' C       9      56.574  47.275  33.037  1.00  0.00
ATOM    269  H1' C       9      57.164  48.134  33.357  1.00  0.00
ATOM    270  N1  C       9      55.757  46.754  34.111  1.00  0.00
ATOM    271  C6  C       9      54.398  46.338  33.869  1.00  0.00
ATOM    272  H6  C       9      53.963  46.537  32.901  1.00  0.00
ATOM    273  C5  C       9      53.631  45.850  34.832  1.00  0.00
ATOM    274  H5  C       9      52.603  45.568  34.659  1.00  0.00
ATOM    275  C4  C       9      54.318  45.736  36.125  1.00  0.00
ATOM    276  N4  C       9      53.663  45.256  37.133  1.00  0.00
ATOM    277  H41 C       9      52.664  45.112  37.147  1.00  0.00
ATOM    278  H42 C       9      54.297  45.079  37.900  1.00  0.00
ATOM    279  N3  C       9      55.513  46.062  36.413  1.00  0.00
ATOM    280  C2  C       9      56.302  46.639  35.431  1.00  0.00
ATOM    281  O2  C       9      57.479  46.898  35.685  1.00  0.00
ATOM    282  C3' C       9      56.738  45.697  31.309  1.00  0.00
ATOM    283  H3' C       9      55.872  45.123  31.640  1.00  0.00
ATOM    284  C2' C       9      57.527  46.181  32.537  1.00  0.00
ATOM    285  H2' C       9      57.618  45.474  33.362  1.00  0.00
ATOM    286  O2' C       9      58.789  46.744  32.212  1.00  0.00
ATOM    287 HO2' C       9      59.131  47.172  33.001  1.00  0.00
ATOM    288  O3' C       9      57.558  44.946  30.514  1.00  0.00
ATOM    289  P   G      10      57.780  43.397  30.778  1.00  0.00
ATOM    290  OP1 G      10      58.349  42.806  29.512  1.00  0.00
ATOM    291  OP2 G      10      56.481  42.798  31.238  1.00  0.00
ATOM    292  O5' G      10      58.971  43.091  31.902  1.00  0.00
ATOM    293  C5' G      10      60.338  43.443  31.635  1.00  0.00
ATOM    294  H5' G      10      60.492  44.461  31.275  1.00  0.00
ATOM    295 H5'' G      10      60.697  42.639  30.993  1.00  0.00
ATOM    296  C4' G      10      61.283  43.402  32.861  1.00  0.00
ATOM    297  H4' G      10      62.287  43.624  32.500  1.00  0.00
ATOM    298  O4' G      10      60.861  44.287  33.926  1.00  0.00
ATOM    299  C1' G      10      61.041  43.718  35.208  1.00  0.00
ATOM    300  H1' G      10      61.603  44.411  35.834  1.00  0.00
ATOM    301  N9  G      10      59.815  43.227  35.924  1.00  0.00
ATOM    302  C8  G      10      58.596  43.301  35.381  1.00  0.00
ATOM    303  H8  G      10      58.455  43.559  34.342  1.00  0.00
ATOM    304  N7  G      10      57.678  42.669  36.071  1.00  0.00
ATOM    305  C5  G      10      58.376  42.360  37.320  1.00  0.00
ATOM    306  C6  G      10      57.970  41.779  38.572  1.00  0.00
ATOM    307  O6  G      10      56.813  41.576  38.926  1.00  0.00
ATOM    308  N1  G      10      58.971  41.509  39.512  1.00  0.00
ATOM    309  H1  G      10      58.757  41.238  40.461  1.00  0.00
ATOM    310  C2  G      10      60.229  41.896  39.235  1.00  0.00
ATOM    311  N2  G      10      61.121  41.706  40.234  1.00  0.00
ATOM    312  H21 G      10      62.088  41.923  40.038  1.00  0.00
ATOM    313  H22 G      10      60.921  41.338  41.152  1.00  0.00
ATOM    314  N3  G      10      60.650  42.515  38.133  1.00  0.00
ATOM    315  C4  G      10      59.666  42.678  37.146  1.00  0.00
ATOM    316  C3' G      10      61.388  42.053  33.580  1.00  0.00
ATOM    317  H3' G      10      60.407  41.578  33.596  1.00  0.00
ATOM    318  C2' G      10      61.995  42.480  34.970  1.00  0.00
ATOM    319  H2' G      10      61.912  41.768  35.791  1.00  0.00
ATOM    320  O2' G      10      63.334  43.057  34.815  1.00  0.00
ATOM    321 HO2' G      10      63.977  42.359  34.669  1.00  0.00
ATOM    322  O3' G      10      62.298  41.209  32.945  1.00  0.00
ATOM    323  P   G      11      62.057  39.596  33.164  1.00  0.00
ATOM    324  OP1 G      11      62.970  38.839  32.263  1.00  0.00
ATOM    325  OP2 G      11      60.605  39.272  33.074  1.00  0.00
ATOM    326  O5' G      11      62.501  39.317  34.660  1.00  0.00
ATOM    327  C5' G      11      63.826  39.337  35.104  1.00  0.00
ATOM    328  H5' G      11      64.248  40.297  34.805  1.00  0.00
ATOM    329 H5'' G      11      64.530  38.738  34.527  1.00  0.00
ATOM    330  C4' G      11      63.991  39.068  36.689  1.00  0.00
ATOM    331  H4' G      11      65.000  39.336  37.004  1.00  0.00
ATOM    332  O4' G      11      63.111  39.861  37.511  1.00  0.00
ATOM    333  C1' G      11      62.571  38.892  38.538  1.00  0.00
ATOM    334  H1' G      11      62.633  39.282  39.554  1.00  0.00
ATOM    335  N9  G      11      61.201  38.395  38.329  1.00  0.00
ATOM    336  C8  G      11      60.421  38.362  37.189  1.00  0.00
ATOM    337  H8  G      11      60.722  38.608  36.181  1.00  0.00
ATOM    338  N7  G      11      59.176  38.030  37.414  1.00  0.00
ATOM    339  C5  G      11      59.091  37.809  38.800  1.00  0.00
ATOM    340  C6  G      11      58.042  37.140  39.583  1.00  0.00
ATOM    341  O6  G      11      56.865  36.935  39.210  1.00  0.00
ATOM    342  N1  G      11      58.371  36.735  40.853  1.00  0.00
ATOM    343  H1  G      11      57.668  36.263  41.404  1.00  0.00
ATOM    344  C2  G      11      59.607  36.952  41.285  1.00  0.00
ATOM    345  N2  G      11      59.896  36.467  42.459  1.00  0.00
ATOM    346  H21 G      11      59.087  36.105  42.943  1.00  0.00
ATOM    347  H22 G      11      60.769  36.560  42.958  1.00  0.00
ATOM    348  N3  G      11      60.616  37.598  40.641  1.00  0.00
ATOM    349  C4  G      11      60.315  37.992  39.338  1.00  0.00
ATOM    350  C3' G      11      63.762  37.563  37.037  1.00  0.00
ATOM    351  H3' G      11      62.921  37.176  36.461  1.00  0.00
ATOM    352  C2' G      11      63.404  37.634  38.502  1.00  0.00
ATOM    353  H2' G      11      62.802  36.856  38.972  1.00  0.00
ATOM    354  O2' G      11      64.563  37.843  39.346  1.00  0.00
ATOM    355 HO2' G      11      64.395  37.720  40.283  1.00  0.00
ATOM    356  O3' G      11      64.903  36.741  36.743  1.00  0.00
ATOM    357  P   G      12      64.766  35.193  36.336  1.00  0.00
ATOM    358  OP1 G      12      66.141  34.673  36.077  1.00  0.00
ATOM    359  OP2 G      12      63.782  35.172  35.228  1.00  0.00
ATOM    360  O5' G      12      64.178  34.399  37.576  1.00  0.00
ATOM    361  C5' G      12      64.938  34.185  38.725  1.00  0.00
ATOM    362  H5' G      12      65.443  35.118  38.973  1.00  0.00
ATOM    363 H5'' G      12      65.639  33.371  38.542  1.00  0.00
ATOM    364  C4' G      12      64.147  33.631  39.913  1.00  0.00
ATOM    365  H4' G      12      64.821  33.398  40.737  1.00  0.00
ATOM    366  O4' G      12      63.097  34.528  40.392  1.00  0.00
ATOM    367  C1' G      12      62.167  33.740  41.025  1.00  0.00
ATOM    368  H1' G      12      62.074  34.022  42.073  1.00  0.00
ATOM    369  N9  G      12      60.887  33.804  40.301  1.00  0.00
ATOM    370  C8  G      12      60.687  34.424  39.070  1.00  0.00
ATOM    371  H8  G      12      61.509  34.762  38.457  1.00  0.00
ATOM    372  N7  G      12      59.457  34.385  38.648  1.00  0.00
ATOM    373  C5  G      12      58.734  33.781  39.720  1.00  0.00
ATOM    374  C6  G      12      57.351  33.576  39.933  1.00  0.00
ATOM    375  O6  G      12      56.412  33.745  39.172  1.00  0.00
ATOM    376  N1  G      12      57.040  32.929  41.099  1.00  0.00
ATOM    377  H1  G      12      56.095  32.767  41.416  1.00  0.00
ATOM    378  C2  G      12      58.039  32.592  42.005  1.00  0.00
ATOM    379  N2  G      12      57.616  32.081  43.090  1.00  0.00
ATOM    380  H21 G      12      58.234  31.778  43.830  1.00  0.00
ATOM    381  H22 G      12      56.633  31.904  43.234  1.00  0.00
ATOM    382  N3  G      12      59.296  32.832  41.899  1.00  0.00
ATOM    383  C4  G      12      59.611  33.432  40.743  1.00  0.00
ATOM    384  C3' G      12      63.440  32.291  39.667  1.00  0.00
ATOM    385  H3' G      12      62.819  32.350  38.773  1.00  0.00
ATOM    386  C2' G      12      62.576  32.307  40.962  1.00  0.00
ATOM    387  H2' G      12      61.697  31.717  40.700  1.00  0.00
ATOM    388  O2' G      12      63.243  31.826  42.136  1.00  0.00
ATOM    389 HO2' G      12      62.634  31.996  42.858  1.00  0.00
ATOM    390  O3' G      12      64.339  31.239  39.472  1.00  0.00
ATOM    391  P   G      13      63.793  29.946  38.658  1.00  0.00
ATOM    392  OP1 G      13      64.819  28.909  38.719  1.00  0.00
ATOM    393  OP2 G      13      63.291  30.424  37.382  1.00  0.00
ATOM    394  O5' G      13      62.655  29.469  39.534  1.00  0.00
ATOM    395  C5' G      13      62.864  28.824  40.733  1.00  0.00
ATOM    396  H5' G      13      63.437  29.470  41.399  1.00  0.00
ATOM    397 H5'' G      13      63.530  27.978  40.564  1.00  0.00
ATOM    398  C4' G      13      61.604  28.315  41.389  1.00  0.00
ATOM    399  H4' G      13      61.862  27.841  42.336  1.00  0.00
ATOM    400  O4' G      13      60.783  29.459  41.523  1.00  0.00
ATOM    401  C1' G      13      59.428  29.002  41.454  1.00  0.00
ATOM    402  H1' G      13      58.963  29.100  42.435  1.00  0.00
ATOM    403  N9  G      13      58.608  29.653  40.412  1.00  0.00
ATOM    404  C8  G      13      58.976  30.329  39.319  1.00  0.00
ATOM    405  H8  G      13      59.995  30.541  39.030  1.00  0.00
ATOM    406  N7  G      13      57.979  30.778  38.573  1.00  0.00
ATOM    407  C5  G      13      56.798  30.400  39.258  1.00  0.00
ATOM    408  C6  G      13      55.446  30.717  38.972  1.00  0.00
ATOM    409  O6  G      13      55.032  31.443  38.020  1.00  0.00
ATOM    410  N1  G      13      54.563  30.001  39.788  1.00  0.00
ATOM    411  H1  G      13      53.589  30.051  39.528  1.00  0.00
ATOM    412  C2  G      13      55.009  29.391  40.892  1.00  0.00
ATOM    413  N2  G      13      54.045  28.788  41.588  1.00  0.00
ATOM    414  H21 G      13      53.079  28.859  41.303  1.00  0.00
ATOM    415  H22 G      13      54.276  28.260  42.417  1.00  0.00
ATOM    416  N3  G      13      56.301  29.160  41.216  1.00  0.00
ATOM    417  C4  G      13      57.238  29.741  40.377  1.00  0.00
ATOM    418  C3' G      13      60.831  27.346  40.449  1.00  0.00
ATOM    419  H3' G      13      60.590  27.638  39.427  1.00  0.00
ATOM    420  C2' G      13      59.512  27.496  41.189  1.00  0.00
ATOM    421  H2' G      13      58.758  27.098  40.510  1.00  0.00
ATOM    422  O2' G      13      59.483  26.695  42.422  1.00  0.00
ATOM    423 HO2' G      13      60.251  26.120  42.454  1.00  0.00
ATOM    424  O3' G      13      61.329  25.994  40.572  1.00  0.00
ATOM    425  P   U      14      61.003  24.984  39.464  1.00  0.00
ATOM    426  OP1 U      14      61.590  23.683  39.733  1.00  0.00
ATOM    427  OP2 U      14      61.283  25.636  38.137  1.00  0.00
ATOM    428  O5' U      14      59.463  24.723  39.461  1.00  0.00
ATOM    429  C5' U      14      58.730  23.945  40.387  1.00  0.00
ATOM    430  H5' U      14      58.780  24.293  41.419  1.00  0.00
ATOM    431 H5'' U      14      58.962  22.880  40.385  1.00  0.00
ATOM    432  C4' U      14      57.246  24.104  40.029  1.00  0.00
ATOM    433  H4' U      14      56.660  23.436  40.660  1.00  0.00
ATOM    434  O4' U      14      56.766  25.452  40.178  1.00  0.00
ATOM    435  C1' U      14      55.781  25.674  39.203  1.00  0.00
ATOM    436  H1' U      14      54.845  25.886  39.720  1.00  0.00
ATOM    437  N1  U      14      56.081  26.727  38.237  1.00  0.00
ATOM    438  C6  U      14      57.431  27.009  37.910  1.00  0.00
ATOM    439  H6  U      14      58.298  26.513  38.321  1.00  0.00
ATOM    440  C5  U      14      57.718  28.006  36.988  1.00  0.00
ATOM    441  H5  U      14      58.724  28.351  36.801  1.00  0.00
ATOM    442  C4  U      14      56.689  28.699  36.295  1.00  0.00
ATOM    443  O4  U      14      56.952  29.522  35.441  1.00  0.00
ATOM    444  N3  U      14      55.409  28.351  36.633  1.00  0.00
ATOM    445  H3  U      14      54.634  28.739  36.116  1.00  0.00
ATOM    446  C2  U      14      55.081  27.475  37.571  1.00  0.00
ATOM    447  O2  U      14      53.945  27.232  37.781  1.00  0.00
ATOM    448  C3' U      14      56.977  23.594  38.623  1.00  0.00
ATOM    449  H3' U      14      57.714  23.970  37.914  1.00  0.00
ATOM    450  C2' U      14      55.587  24.313  38.578  1.00  0.00
ATOM    451  H2' U      14      55.060  24.353  37.625  1.00  0.00
ATOM    452  O2' U      14      54.612  23.649  39.405  1.00  0.00
ATOM    453 HO2' U      14      54.151  22.972  38.905  1.00  0.00
ATOM    454  O3' U      14      56.808  22.183  38.603  1.00  0.00
ATOM    455  P   U      15      56.447  21.405  37.299  1.00  0.00
ATOM    456  OP1 U      15      56.537  19.970  37.620  1.00  0.00
ATOM    457  OP2 U      15      57.253  21.943  36.183  1.00  0.00
ATOM    458  O5' U      15      54.958  21.766  36.983  1.00  0.00
ATOM    459  C5' U      15      53.850  21.096  37.616  1.00  0.00
ATOM    460  H5' U      15      53.983  21.296  38.679  1.00  0.00
ATOM    461 H5'' U      15      53.830  20.006  37.626  1.00  0.00
ATOM    462  C4' U      15      52.510  21.642  37.191  1.00  0.00
ATOM    463  H4' U      15      51.714  21.219  37.804  1.00  0.00
ATOM    464  O4' U      15      52.600  23.061  37.137  1.00  0.00
ATOM    465  C1' U      15      51.777  23.557  36.109  1.00  0.00
ATOM    466  H1' U      15      50.849  23.995  36.476  1.00  0.00
ATOM    467  N1  U      15      52.471  24.498  35.316  1.00  0.00
ATOM    468  C6  U      15      53.845  24.446  35.078  1.00  0.00
ATOM    469  H6  U      15      54.306  23.500  35.319  1.00  0.00
ATOM    470  C5  U      15      54.474  25.454  34.473  1.00  0.00
ATOM    471  H5  U      15      55.522  25.409  34.217  1.00  0.00
ATOM    472  C4  U      15      53.749  26.633  34.088  1.00  0.00
ATOM    473  O4  U      15      54.243  27.651  33.654  1.00  0.00
ATOM    474  N3  U      15      52.407  26.598  34.290  1.00  0.00
ATOM    475  H3  U      15      51.850  27.394  34.012  1.00  0.00
ATOM    476  C2  U      15      51.728  25.536  34.763  1.00  0.00
ATOM    477  O2  U      15      50.482  25.510  34.713  1.00  0.00
ATOM    478  C3' U      15      52.318  21.257  35.732  1.00  0.00
ATOM    479  H3' U      15      53.255  21.404  35.194  1.00  0.00
ATOM    480  C2' U      15      51.320  22.335  35.300  1.00  0.00
ATOM    481  H2' U      15      51.505  22.413  34.228  1.00  0.00
ATOM    482  O2' U      15      49.953  22.003  35.670  1.00  0.00
ATOM    483 HO2' U      15      49.644  21.235  35.185  1.00  0.00
ATOM    484  O3' U      15      51.896  19.900  35.432  1.00  0.00
ATOM    485  P   C      16      52.475  19.009  34.230  1.00  0.00
ATOM    486  OP1 C      16      52.179  17.618  34.403  1.00  0.00
ATOM    487  OP2 C      16      53.893  19.432  34.091  1.00  0.00
ATOM    488  O5' C      16      51.663  19.412  32.848  1.00  0.00
ATOM    489  C5' C      16      50.256  19.310  32.756  1.00  0.00
ATOM    490  H5' C      16      49.796  19.302  33.744  1.00  0.00
ATOM    491 H5'' C      16      49.893  18.439  32.212  1.00  0.00
ATOM    492  C4' C      16      49.619  20.524  32.052  1.00  0.00
ATOM    493  H4' C      16      48.554  20.351  31.896  1.00  0.00
ATOM    494  O4' C      16      49.884  21.809  32.662  1.00  0.00
ATOM    495  C1' C      16      50.209  22.728  31.604  1.00  0.00
ATOM    496  H1' C      16      49.557  23.575  31.819  1.00  0.00
ATOM    497  N1  C      16      51.564  23.282  31.600  1.00  0.00
ATOM    498  C6  C      16      52.771  22.568  31.851  1.00  0.00
ATOM    499  H6  C      16      52.625  21.549  32.180  1.00  0.00
ATOM    500  C5  C      16      53.982  23.226  31.749  1.00  0.00
ATOM    501  H5  C      16      54.855  22.669  32.056  1.00  0.00
ATOM    502  C4  C      16      53.978  24.529  31.318  1.00  0.00
ATOM    503  N4  C      16      55.090  25.168  31.093  1.00  0.00
ATOM    504  H41 C      16      55.889  24.568  30.945  1.00  0.00
ATOM    505  H42 C      16      55.054  26.081  30.663  1.00  0.00
ATOM    506  N3  C      16      52.861  25.182  31.004  1.00  0.00
ATOM    507  C2  C      16      51.676  24.628  31.153  1.00  0.00
ATOM    508  O2  C      16      50.629  25.213  30.889  1.00  0.00
ATOM    509  C3' C      16      50.132  20.599  30.573  1.00  0.00
ATOM    510  H3' C      16      51.208  20.431  30.539  1.00  0.00
ATOM    511  C2' C      16      49.853  22.075  30.259  1.00  0.00
ATOM    512  H2' C      16      50.398  22.460  29.397  1.00  0.00
ATOM    513  O2' C      16      48.446  22.405  30.227  1.00  0.00
ATOM    514 HO2' C      16      48.028  21.892  29.532  1.00  0.00
ATOM    515  O3' C      16      49.552  19.639  29.708  1.00  0.00
ATOM    516  P   U      17      50.029  19.296  28.189  1.00  0.00
ATOM    517  OP1 U      17      49.140  18.341  27.452  1.00  0.00
ATOM    518  OP2 U      17      51.453  18.898  28.204  1.00  0.00
ATOM    519  O5' U      17      49.939  20.665  27.412  1.00  0.00
ATOM    520  C5' U      17      48.712  21.177  26.948  1.00  0.00
ATOM    521  H5' U      17      47.936  21.052  27.703  1.00  0.00
ATOM    522 H5'' U      17      48.389  20.666  26.042  1.00  0.00
ATOM    523  C4' U      17      48.816  22.632  26.558  1.00  0.00
ATOM    524  H4' U      17      47.847  23.093  26.364  1.00  0.00
ATOM    525  O4' U      17      49.541  23.515  27.428  1.00  0.00
ATOM    526  C1' U      17      50.124  24.569  26.602  1.00  0.00
ATOM    527  H1' U      17      49.690  25.526  26.893  1.00  0.00
ATOM    528  N1  U      17      51.660  24.660  26.830  1.00  0.00
ATOM    529  C6  U      17      52.320  23.713  27.567  1.00  0.00
ATOM    530  H6  U      17      51.795  22.863  27.978  1.00  0.00
ATOM    531  C5  U      17      53.561  23.905  27.977  1.00  0.00
ATOM    532  H5  U      17      54.135  23.277  28.641  1.00  0.00
ATOM    533  C4  U      17      54.253  25.109  27.573  1.00  0.00
ATOM    534  O4  U      17      55.326  25.426  27.901  1.00  0.00
ATOM    535  N3  U      17      53.553  25.899  26.714  1.00  0.00
ATOM    536  H3  U      17      54.113  26.683  26.409  1.00  0.00
ATOM    537  C2  U      17      52.249  25.790  26.413  1.00  0.00
ATOM    538  O2  U      17      51.712  26.645  25.718  1.00  0.00
ATOM    539  C3' U      17      49.554  22.711  25.214  1.00  0.00
ATOM    540  H3' U      17      50.443  22.087  25.303  1.00  0.00
ATOM    541  C2' U      17      49.829  24.189  25.166  1.00  0.00
ATOM    542  H2' U      17      50.633  24.400  24.461  1.00  0.00
ATOM    543  O2' U      17      48.718  24.921  24.759  1.00  0.00
ATOM    544 HO2' U      17      48.218  24.235  24.310  1.00  0.00
ATOM    545  O3' U      17      48.737  22.211  24.162  1.00  0.00
ATOM    546  P   A      18      49.248  21.392  22.903  1.00  0.00
ATOM    547  OP1 A      18      48.073  21.220  22.040  1.00  0.00
ATOM    548  OP2 A      18      49.976  20.177  23.384  1.00  0.00
ATOM    549  O5' A      18      50.288  22.364  22.117  1.00  0.00
ATOM    550  C5' A      18      49.887  23.274  21.085  1.00  0.00
ATOM    551  H5' A      18      49.074  23.867  21.503  1.00  0.00
ATOM    552 H5'' A      18      49.608  22.711  20.193  1.00  0.00
ATOM    553  C4' A      18      50.961  24.207  20.585  1.00  0.00
ATOM    554  H4' A      18      50.571  24.931  19.870  1.00  0.00
ATOM    555  O4' A      18      51.339  24.970  21.730  1.00  0.00
ATOM    556  C1' A      18      52.691  25.548  21.398  1.00  0.00
ATOM    557  H1' A      18      52.557  26.603  21.160  1.00  0.00
ATOM    558  N9  A      18      53.655  25.363  22.505  1.00  0.00
ATOM    559  C8  A      18      53.703  24.336  23.416  1.00  0.00
ATOM    560  H8  A      18      52.950  23.563  23.370  1.00  0.00
ATOM    561  N7  A      18      54.639  24.469  24.309  1.00  0.00
ATOM    562  C5  A      18      55.263  25.584  23.878  1.00  0.00
ATOM    563  C6  A      18      56.520  26.157  24.229  1.00  0.00
ATOM    564  N6  A      18      57.360  25.542  25.095  1.00  0.00
ATOM    565  H61 A      18      57.168  24.627  25.477  1.00  0.00
ATOM    566  H62 A      18      58.212  26.025  25.343  1.00  0.00
ATOM    567  N1  A      18      56.950  27.229  23.616  1.00  0.00
ATOM    568  C2  A      18      56.277  27.711  22.599  1.00  0.00
ATOM    569  H2  A      18      56.758  28.628  22.292  1.00  0.00
ATOM    570  N3  A      18      55.145  27.269  22.085  1.00  0.00
ATOM    571  C4  A      18      54.667  26.219  22.792  1.00  0.00
ATOM    572  C3' A      18      52.289  23.655  20.033  1.00  0.00
ATOM    573  H3' A      18      52.573  22.877  20.743  1.00  0.00
ATOM    574  C2' A      18      53.189  24.861  20.170  1.00  0.00
ATOM    575  H2' A      18      54.252  24.646  20.279  1.00  0.00
ATOM    576  O2' A      18      53.013  25.778  19.094  1.00  0.00
ATOM    577 HO2' A      18      53.412  25.299  18.363  1.00  0.00
ATOM    578  O3' A      18      52.129  23.110  18.774  1.00  0.00
ATOM    579  P   U      19      53.247  22.362  17.863  1.00  0.00
ATOM    580  OP1 U      19      52.615  22.040  16.589  1.00  0.00
ATOM    581  OP2 U      19      53.979  21.353  18.650  1.00  0.00
ATOM    582  O5' U      19      54.239  23.579  17.600  1.00  0.00
ATOM    583  C5' U      19      54.036  24.415  16.443  1.00  0.00
ATOM    584  H5' U      19      53.136  25.026  16.513  1.00  0.00
ATOM    585 H5'' U      19      53.980  23.781  15.557  1.00  0.00
ATOM    586  C4' U      19      55.200  25.267  16.420  1.00  0.00
ATOM    587  H4' U      19      55.070  26.042  15.666  1.00  0.00
ATOM    588  O4' U      19      55.468  25.813  17.680  1.00  0.00
ATOM    589  C1' U      19      56.845  25.918  17.947  1.00  0.00
ATOM    590  H1' U      19      57.247  26.927  18.032  1.00  0.00
ATOM    591  N1  U      19      57.323  25.244  19.172  1.00  0.00
ATOM    592  C6  U      19      56.673  24.172  19.724  1.00  0.00
ATOM    593  H6  U      19      55.841  23.771  19.164  1.00  0.00
ATOM    594  C5  U      19      56.931  23.820  20.953  1.00  0.00
ATOM    595  H5  U      19      56.390  23.017  21.431  1.00  0.00
ATOM    596  C4  U      19      57.963  24.481  21.783  1.00  0.00
ATOM    597  O4  U      19      58.276  24.149  22.924  1.00  0.00
ATOM    598  N3  U      19      58.666  25.492  21.169  1.00  0.00
ATOM    599  H3  U      19      59.495  25.850  21.623  1.00  0.00
ATOM    600  C2  U      19      58.354  25.933  19.894  1.00  0.00
ATOM    601  O2  U      19      59.022  26.851  19.400  1.00  0.00
ATOM    602  C3' U      19      56.519  24.449  16.207  1.00  0.00
ATOM    603  H3' U      19      56.448  23.598  16.884  1.00  0.00
ATOM    604  C2' U      19      57.566  25.357  16.749  1.00  0.00
ATOM    605  H2' U      19      58.439  24.784  17.062  1.00  0.00
ATOM    606  O2' U      19      57.808  26.396  15.865  1.00  0.00
ATOM    607 HO2' U      19      58.524  26.903  16.255  1.00  0.00
ATOM    608  O3' U      19      56.675  23.874  14.966  1.00  0.00
ATOM    609  P   U      20      57.606  22.529  14.678  1.00  0.00
ATOM    610  OP1 U      20      57.594  22.352  13.225  1.00  0.00
ATOM    611  OP2 U      20      57.143  21.518  15.620  1.00  0.00
ATOM    612  O5' U      20      58.997  22.999  15.081  1.00  0.00
ATOM    613  C5' U      20      59.605  24.048  14.327  1.00  0.00
ATOM    614  H5' U      20      59.118  25.013  14.467  1.00  0.00
ATOM    615 H5'' U      20      59.680  23.797  13.269  1.00  0.00
ATOM    616  C4' U      20      61.010  24.056  14.814  1.00  0.00
ATOM    617  H4' U      20      61.535  24.791  14.204  1.00  0.00
ATOM    618  O4' U      20      61.019  24.428  16.235  1.00  0.00
ATOM    619  C1' U      20      62.101  23.761  16.878  1.00  0.00
ATOM    620  H1' U      20      62.971  24.407  16.990  1.00  0.00
ATOM    621  N1  U      20      61.646  23.621  18.269  1.00  0.00
ATOM    622  C6  U      20      60.334  23.076  18.478  1.00  0.00
ATOM    623  H6  U      20      59.660  22.798  17.681  1.00  0.00
ATOM    624  C5  U      20      59.941  22.655  19.668  1.00  0.00
ATOM    625  H5  U      20      58.952  22.247  19.816  1.00  0.00
ATOM    626  C4  U      20      60.801  22.866  20.782  1.00  0.00
ATOM    627  O4  U      20      60.507  22.586  21.960  1.00  0.00
ATOM    628  N3  U      20      61.995  23.531  20.578  1.00  0.00
ATOM    629  H3  U      20      62.638  23.672  21.344  1.00  0.00
ATOM    630  C2  U      20      62.549  23.796  19.308  1.00  0.00
ATOM    631  O2  U      20      63.652  24.181  19.156  1.00  0.00
ATOM    632  C3' U      20      61.697  22.694  14.641  1.00  0.00
ATOM    633  H3' U      20      61.036  21.908  14.275  1.00  0.00
ATOM    634  C2' U      20      62.103  22.436  16.094  1.00  0.00
ATOM    635  H2' U      20      61.432  21.666  16.474  1.00  0.00
ATOM    636  O2' U      20      63.378  21.852  16.301  1.00  0.00
ATOM    637 HO2' U      20      63.941  22.363  15.715  1.00  0.00
ATOM    638  O3' U      20      62.917  22.586  13.918  1.00  0.00
ATOM    639  P   G      21      62.917  22.156  12.350  1.00  0.00
ATOM    640  OP1 G      21      61.924  23.045  11.752  1.00  0.00
ATOM    641  OP2 G      21      62.858  20.639  12.250  1.00  0.00
ATOM    642  O5' G      21      64.394  22.588  11.888  1.00  0.00
ATOM    643  C5' G      21      64.675  23.848  11.276  1.00  0.00
ATOM    644  H5' G      21      64.518  24.539  12.104  1.00  0.00
ATOM    645 H5'' G      21      63.990  24.061  10.455  1.00  0.00
ATOM    646  C4' G      21      66.092  24.022  10.787  1.00  0.00
ATOM    647  H4' G      21      66.162  24.812  10.039  1.00  0.00
ATOM    648  O4' G      21      67.047  24.313  11.811  1.00  0.00
ATOM    649  C1' G      21      68.158  23.408  11.687  1.00  0.00
ATOM    650  H1' G      21      69.078  23.979  11.815  1.00  0.00
ATOM    651  N9  G      21      68.189  22.203  12.607  1.00  0.00
ATOM    652  C8  G      21      67.167  21.755  13.369  1.00  0.00
ATOM    653  H8  G      21      66.208  22.174  13.102  1.00  0.00
ATOM    654  N7  G      21      67.511  20.845  14.208  1.00  0.00
ATOM    655  C5  G      21      68.865  20.619  13.995  1.00  0.00
ATOM    656  C6  G      21      69.895  19.764  14.624  1.00  0.00
ATOM    657  O6  G      21      69.803  19.005  15.542  1.00  0.00
ATOM    658  N1  G      21      71.184  19.962  14.108  1.00  0.00
ATOM    659  H1  G      21      71.863  19.281  14.415  1.00  0.00
ATOM    660  C2  G      21      71.443  20.826  13.092  1.00  0.00
ATOM    661  N2  G      21      72.610  20.807  12.529  1.00  0.00
ATOM    662  H21 G      21      72.781  21.535  11.851  1.00  0.00
ATOM    663  H22 G      21      73.339  20.308  13.020  1.00  0.00
ATOM    664  N3  G      21      70.593  21.664  12.559  1.00  0.00
ATOM    665  C4  G      21      69.293  21.498  13.009  1.00  0.00
ATOM    666  C3' G      21      66.627  22.738  10.060  1.00  0.00
ATOM    667  H3' G      21      66.455  21.792  10.572  1.00  0.00
ATOM    668  C2' G      21      68.141  22.979  10.202  1.00  0.00
ATOM    669  H2' G      21      68.781  22.099  10.149  1.00  0.00
ATOM    670  O2' G      21      68.765  24.002   9.532  1.00  0.00
ATOM    671 HO2' G      21      68.453  23.988   8.625  1.00  0.00
ATOM    672  O3' G      21      66.296  22.690   8.721  1.00  0.00
ATOM    673  P   U      22      66.412  21.368   7.804  1.00  0.00
ATOM    674  OP1 U      22      66.003  21.747   6.418  1.00  0.00
ATOM    675  OP2 U      22      65.605  20.304   8.461  1.00  0.00
ATOM    676  O5' U      22      67.928  20.959   7.871  1.00  0.00
ATOM    677  C5' U      22      68.898  21.517   6.984  1.00  0.00
ATOM    678  H5' U      22      69.065  22.584   7.135  1.00  0.00
ATOM    679 H5'' U      22      68.581  21.379   5.950  1.00  0.00
ATOM    680  C4' U      22      70.313  20.915   7.042  1.00  0.00
ATOM    681  H4' U      22      70.956  21.628   6.526  1.00  0.00
ATOM    682  O4' U      22      70.599  20.876   8.481  1.00  0.00
ATOM    683  C1' U      22      70.761  19.532   8.961  1.00  0.00
ATOM    684  H1' U      22      71.817  19.265   8.917  1.00  0.00
ATOM    685  N1  U      22      70.130  19.029  10.227  1.00  0.00
ATOM    686  C6  U      22      68.813  19.007  10.338  1.00  0.00
ATOM    687  H6  U      22      68.113  19.478   9.664  1.00  0.00
ATOM    688  C5  U      22      68.207  18.365  11.395  1.00  0.00
ATOM    689  H5  U      22      67.136  18.319  11.524  1.00  0.00
ATOM    690  C4  U      22      69.005  17.591  12.314  1.00  0.00
ATOM    691  O4  U      22      68.680  16.954  13.271  1.00  0.00
ATOM    692  N3  U      22      70.342  17.628  12.079  1.00  0.00
ATOM    693  H3  U      22      70.949  17.060  12.653  1.00  0.00
ATOM    694  C2  U      22      70.960  18.276  11.055  1.00  0.00
ATOM    695  O2  U      22      72.189  18.146  10.879  1.00  0.00
ATOM    696  C3' U      22      70.630  19.535   6.574  1.00  0.00
ATOM    697  H3' U      22      70.167  19.257   5.626  1.00  0.00
ATOM    698  C2' U      22      70.194  18.691   7.825  1.00  0.00
ATOM    699  H2' U      22      69.105  18.671   7.850  1.00  0.00
ATOM    700  O2' U      22      70.622  17.383   7.806  1.00  0.00
ATOM    701 HO2' U      22      71.284  17.221   7.129  1.00  0.00
ATOM    702  O3' U      22      72.019  19.519   6.472  1.00  0.00
ATOM    703  P   A      23      72.813  18.643   5.453  1.00  0.00
ATOM    704  OP1 A      23      72.728  17.281   5.897  1.00  0.00
ATOM    705  OP2 A      23      74.170  19.161   5.369  1.00  0.00
ATOM    706  O5' A      23      71.973  18.873   4.087  1.00  0.00
ATOM    707  C5' A      23      72.167  20.022   3.266  1.00  0.00
ATOM    708  H5' A      23      73.209  20.332   3.175  1.00  0.00
ATOM    709 H5'' A      23      71.735  20.910   3.728  1.00  0.00
ATOM    710  C4' A      23      71.522  19.770   1.898  1.00  0.00
ATOM    711  H4' A      23      71.644  20.558   1.155  1.00  0.00
ATOM    712  O4' A      23      72.067  18.742   1.194  1.00  0.00
ATOM    713  C1' A      23      71.143  17.938   0.574  1.00  0.00
ATOM    714  H1' A      23      71.455  17.724  -0.448  1.00  0.00
ATOM    715  N9  A      23      71.059  16.646   1.304  1.00  0.00
ATOM    716  C8  A      23      71.714  16.268   2.420  1.00  0.00
ATOM    717  H8  A      23      72.376  16.950   2.934  1.00  0.00
ATOM    718  N7  A      23      71.556  15.052   2.808  1.00  0.00
ATOM    719  C5  A      23      70.530  14.600   1.903  1.00  0.00
ATOM    720  C6  A      23      69.893  13.393   1.701  1.00  0.00
ATOM    721  N6  A      23      69.972  12.394   2.594  1.00  0.00
ATOM    722  H61 A      23      70.477  12.577   3.449  1.00  0.00
ATOM    723  H62 A      23      69.429  11.576   2.356  1.00  0.00
ATOM    724  N1  A      23      69.035  13.278   0.681  1.00  0.00
ATOM    725  C2  A      23      68.871  14.260  -0.176  1.00  0.00
ATOM    726  H2  A      23      68.166  14.073  -0.972  1.00  0.00
ATOM    727  N3  A      23      69.503  15.459  -0.199  1.00  0.00
ATOM    728  C4  A      23      70.294  15.574   0.922  1.00  0.00
ATOM    729  C3' A      23      70.024  19.471   1.940  1.00  0.00
ATOM    730  H3' A      23      69.856  18.694   2.686  1.00  0.00
ATOM    731  C2' A      23      69.918  18.760   0.597  1.00  0.00
ATOM    732  H2' A      23      68.990  18.187   0.606  1.00  0.00
ATOM    733  O2' A      23      69.878  19.574  -0.558  1.00  0.00
ATOM    734 HO2' A      23      69.634  20.438  -0.217  1.00  0.00
ATOM    735  O3' A      23      69.156  20.528   2.110  1.00  0.00
ATOM    736  P   A      24      67.773  20.227   2.741  1.00  0.00
ATOM    737  OP1 A      24      66.898  21.355   2.627  1.00  0.00
ATOM    738  OP2 A      24      68.080  19.756   4.055  1.00  0.00
ATOM    739  O5' A      24      67.108  19.030   1.975  1.00  0.00
ATOM    740  C5' A      24      66.410  19.418   0.784  1.00  0.00
ATOM    741  H5' A      24      67.007  19.878  -0.003  1.00  0.00
ATOM    742 H5'' A      24      65.774  20.247   1.092  1.00  0.00
ATOM    743  C4' A      24      65.546  18.379   0.188  1.00  0.00
ATOM    744  H4' A      24      65.069  18.859  -0.666  1.00  0.00
ATOM    745  O4' A      24      66.207  17.166  -0.198  1.00  0.00
ATOM    746  C1' A      24      65.416  16.088   0.291  1.00  0.00
ATOM    747  H1' A      24      65.218  15.444  -0.566  1.00  0.00
ATOM    748  N9  A      24      66.151  15.379   1.363  1.00  0.00
ATOM    749  C8  A      24      67.088  15.897   2.238  1.00  0.00
ATOM    750  H8  A      24      67.432  16.920   2.215  1.00  0.00
ATOM    751  N7  A      24      67.484  15.051   3.167  1.00  0.00
ATOM    752  C5  A      24      66.709  13.936   2.852  1.00  0.00
ATOM    753  C6  A      24      66.604  12.629   3.433  1.00  0.00
ATOM    754  N6  A      24      67.386  12.203   4.394  1.00  0.00
ATOM    755  H61 A      24      67.988  12.801   4.943  1.00  0.00
ATOM    756  H62 A      24      67.356  11.235   4.682  1.00  0.00
ATOM    757  N1  A      24      65.796  11.698   2.933  1.00  0.00
ATOM    758  C2  A      24      65.171  12.012   1.835  1.00  0.00
ATOM    759  H2  A      24      64.578  11.219   1.403  1.00  0.00
ATOM    760  N3  A      24      65.227  13.124   1.119  1.00  0.00
ATOM    761  C4  A      24      66.013  14.097   1.703  1.00  0.00
ATOM    762  C3' A      24      64.453  18.000   1.257  1.00  0.00
ATOM    763  H3' A      24      64.989  17.923   2.203  1.00  0.00
ATOM    764  C2' A      24      64.063  16.585   0.841  1.00  0.00
ATOM    765  H2' A      24      63.774  15.918   1.653  1.00  0.00
ATOM    766  O2' A      24      63.137  16.635  -0.227  1.00  0.00
ATOM    767 HO2' A      24      62.413  16.008  -0.305  1.00  0.00
ATOM    768  O3' A      24      63.297  18.842   1.321  1.00  0.00
ATOM    769  P   A      25      62.333  18.796   2.582  1.00  0.00
ATOM    770  OP1 A      25      61.297  19.803   2.377  1.00  0.00
ATOM    771  OP2 A      25      63.122  18.872   3.840  1.00  0.00
ATOM    772  O5' A      25      61.557  17.354   2.666  1.00  0.00
ATOM    773  C5' A      25      60.612  16.989   1.705  1.00  0.00
ATOM    774  H5' A      25      60.854  17.356   0.707  1.00  0.00
ATOM    775 H5'' A      25      59.696  17.467   2.051  1.00  0.00
ATOM    776  C4' A      25      60.262  15.484   1.685  1.00  0.00
ATOM    777  H4' A      25      59.472  15.352   0.945  1.00  0.00
ATOM    778  O4' A      25      61.341  14.595   1.581  1.00  0.00
ATOM    779  C1' A      25      60.994  13.468   2.316  1.00  0.00
ATOM    780  H1' A      25      60.999  12.645   1.601  1.00  0.00
ATOM    781  N9  A      25      61.996  13.366   3.342  1.00  0.00
ATOM    782  C8  A      25      62.686  14.300   4.032  1.00  0.00
ATOM    783  H8  A      25      62.544  15.366   3.930  1.00  0.00
ATOM    784  N7  A      25      63.355  13.802   5.019  1.00  0.00
ATOM    785  C5  A      25      63.245  12.450   4.924  1.00  0.00
ATOM    786  C6  A      25      63.806  11.242   5.475  1.00  0.00
ATOM    787  N6  A      25      64.688  11.132   6.391  1.00  0.00
ATOM    788  H61 A      25      65.201  11.915   6.770  1.00  0.00
ATOM    789  H62 A      25      64.857  10.252   6.856  1.00  0.00
ATOM    790  N1  A      25      63.308  10.048   5.111  1.00  0.00
ATOM    791  C2  A      25      62.412   9.967   4.102  1.00  0.00
ATOM    792  H2  A      25      62.308   8.935   3.803  1.00  0.00
ATOM    793  N3  A      25      62.028  11.003   3.349  1.00  0.00
ATOM    794  C4  A      25      62.448  12.203   3.884  1.00  0.00
ATOM    795  C3' A      25      59.564  15.093   3.005  1.00  0.00
ATOM    796  H3' A      25      60.227  15.431   3.802  1.00  0.00
ATOM    797  C2' A      25      59.570  13.575   2.880  1.00  0.00
ATOM    798  H2' A      25      59.583  13.161   3.888  1.00  0.00
ATOM    799  O2' A      25      58.575  12.969   2.062  1.00  0.00
ATOM    800 HO2' A      25      58.553  12.103   2.476  1.00  0.00
ATOM    801  O3' A      25      58.221  15.601   3.095  1.00  0.00
ATOM    802  P   U      26      57.574  15.983   4.440  1.00  0.00
ATOM    803  OP1 U      26      56.072  16.132   4.368  1.00  0.00
ATOM    804  OP2 U      26      58.406  17.179   4.890  1.00  0.00
ATOM    805  O5' U      26      57.832  14.796   5.412  1.00  0.00
ATOM    806  C5' U      26      57.185  13.551   5.329  1.00  0.00
ATOM    807  H5' U      26      57.475  13.136   4.364  1.00  0.00
ATOM    808 H5'' U      26      56.095  13.552   5.314  1.00  0.00
ATOM    809  C4' U      26      57.646  12.635   6.461  1.00  0.00
ATOM    810  H4' U      26      57.095  11.698   6.376  1.00  0.00
ATOM    811  O4' U      26      59.037  12.375   6.229  1.00  0.00
ATOM    812  C1' U      26      59.468  11.623   7.379  1.00  0.00
ATOM    813  H1' U      26      59.273  10.554   7.300  1.00  0.00
ATOM    814  N1  U      26      60.849  11.763   7.882  1.00  0.00
ATOM    815  C6  U      26      61.346  12.977   8.291  1.00  0.00
ATOM    816  H6  U      26      60.856  13.888   7.983  1.00  0.00
ATOM    817  C5  U      26      62.506  13.043   8.945  1.00  0.00
ATOM    818  H5  U      26      62.827  13.954   9.428  1.00  0.00
ATOM    819  C4  U      26      63.204  11.864   9.335  1.00  0.00
ATOM    820  O4  U      26      64.305  11.897   9.846  1.00  0.00
ATOM    821  N3  U      26      62.657  10.660   8.916  1.00  0.00
ATOM    822  H3  U      26      63.082   9.770   9.135  1.00  0.00
ATOM    823  C2  U      26      61.505  10.596   8.092  1.00  0.00
ATOM    824  O2  U      26      61.245   9.473   7.624  1.00  0.00
ATOM    825  C3' U      26      57.570  13.102   7.917  1.00  0.00
ATOM    826  H3' U      26      58.035  14.054   8.175  1.00  0.00
ATOM    827  C2' U      26      58.509  12.009   8.492  1.00  0.00
ATOM    828  H2' U      26      59.084  12.364   9.347  1.00  0.00
ATOM    829  O2' U      26      57.789  10.756   8.809  1.00  0.00
ATOM    830 HO2' U      26      57.518  10.745   9.730  1.00  0.00
ATOM    831  O3' U      26      56.255  13.168   8.435  1.00  0.00
ATOM    832  P   G      27      56.075  13.531   9.954  1.00  0.00
ATOM    833  OP1 G      27      54.638  13.601  10.236  1.00  0.00
ATOM    834  OP2 G      27      56.840  14.698  10.305  1.00  0.00
ATOM    835  O5' G      27      56.577  12.288  10.807  1.00  0.00
ATOM    836  C5' G      27      55.773  11.234  11.195  1.00  0.00
ATOM    837  H5' G      27      55.302  10.738  10.346  1.00  0.00
ATOM    838 H5'' G      27      54.938  11.565  11.812  1.00  0.00
ATOM    839  C4' G      27      56.631  10.148  11.890  1.00  0.00
ATOM    840  H4' G      27      56.125   9.182  11.909  1.00  0.00
ATOM    841  O4' G      27      57.958  10.064  11.339  1.00  0.00
ATOM    842  C1' G      27      58.772   9.456  12.247  1.00  0.00
ATOM    843  H1' G      27      59.003   8.441  11.924  1.00  0.00
ATOM    844  N9  G      27      60.093  10.093  12.392  1.00  0.00
ATOM    845  C8  G      27      60.458  11.391  11.966  1.00  0.00
ATOM    846  H8  G      27      59.827  11.983  11.320  1.00  0.00
ATOM    847  N7  G      27      61.587  11.826  12.452  1.00  0.00
ATOM    848  C5  G      27      62.138  10.634  13.040  1.00  0.00
ATOM    849  C6  G      27      63.502  10.315  13.381  1.00  0.00
ATOM    850  O6  G      27      64.486  10.993  13.267  1.00  0.00
ATOM    851  N1  G      27      63.570   9.064  13.961  1.00  0.00
ATOM    852  H1  G      27      64.444   8.790  14.388  1.00  0.00
ATOM    853  C2  G      27      62.560   8.226  14.115  1.00  0.00
ATOM    854  N2  G      27      62.948   6.978  14.504  1.00  0.00
ATOM    855  H21 G      27      62.255   6.244  14.481  1.00  0.00
ATOM    856  H22 G      27      63.773   6.802  15.059  1.00  0.00
ATOM    857  N3  G      27      61.394   8.398  13.514  1.00  0.00
ATOM    858  C4  G      27      61.220   9.627  13.043  1.00  0.00
ATOM    859  C3' G      27      56.979  10.513  13.354  1.00  0.00
ATOM    860  H3' G      27      57.456  11.489  13.265  1.00  0.00
ATOM    861  C2' G      27      58.068   9.466  13.596  1.00  0.00
ATOM    862  H2' G      27      58.753   9.742  14.398  1.00  0.00
ATOM    863  O2' G      27      57.619   8.170  13.923  1.00  0.00
ATOM    864 HO2' G      27      58.314   7.510  13.872  1.00  0.00
ATOM    865  O3' G      27      55.958  10.539  14.266  1.00  0.00
ATOM    866  P   C      28      56.059  11.287  15.632  1.00  0.00
ATOM    867  OP1 C      28      54.682  11.240  16.196  1.00  0.00
ATOM    868  OP2 C      28      56.743  12.596  15.424  1.00  0.00
ATOM    869  O5' C      28      57.019  10.501  16.684  1.00  0.00
ATOM    870  C5' C      28      56.705   9.179  17.075  1.00  0.00
ATOM    871  H5' C      28      56.495   8.672  16.133  1.00  0.00
ATOM    872 H5'' C      28      55.768   9.160  17.633  1.00  0.00
ATOM    873  C4' C      28      57.791   8.460  17.862  1.00  0.00
ATOM    874  H4' C      28      57.448   7.504  18.257  1.00  0.00
ATOM    875  O4' C      28      58.922   8.125  17.083  1.00  0.00
ATOM    876  C1' C      28      60.234   8.317  17.810  1.00  0.00
ATOM    877  H1' C      28      60.873   7.437  17.888  1.00  0.00
ATOM    878  N1  C      28      61.034   9.422  17.167  1.00  0.00
ATOM    879  C6  C      28      60.348  10.434  16.581  1.00  0.00
ATOM    880  H6  C      28      59.273  10.378  16.492  1.00  0.00
ATOM    881  C5  C      28      60.966  11.590  16.164  1.00  0.00
ATOM    882  H5  C      28      60.328  12.344  15.726  1.00  0.00
ATOM    883  C4  C      28      62.400  11.618  16.371  1.00  0.00
ATOM    884  N4  C      28      63.140  12.662  15.912  1.00  0.00
ATOM    885  H41 C      28      62.744  13.478  15.468  1.00  0.00
ATOM    886  H42 C      28      64.145  12.615  16.000  1.00  0.00
ATOM    887  N3  C      28      63.109  10.651  16.972  1.00  0.00
ATOM    888  C2  C      28      62.345   9.657  17.505  1.00  0.00
ATOM    889  O2  C      28      62.880   8.963  18.313  1.00  0.00
ATOM    890  C3' C      28      58.404   9.154  19.016  1.00  0.00
ATOM    891  H3' C      28      58.495  10.183  18.668  1.00  0.00
ATOM    892  C2' C      28      59.830   8.614  19.256  1.00  0.00
ATOM    893  H2' C      28      60.538   9.351  19.633  1.00  0.00
ATOM    894  O2' C      28      59.882   7.419  20.020  1.00  0.00
ATOM    895 HO2' C      28      59.164   7.461  20.656  1.00  0.00
ATOM    896  O3' C      28      57.599   9.013  20.096  1.00  0.00
ATOM    897  P   C      29      57.504  10.213  21.145  1.00  0.00
ATOM    898  OP1 C      29      56.533   9.850  22.178  1.00  0.00
ATOM    899  OP2 C      29      57.293  11.523  20.428  1.00  0.00
ATOM    900  O5' C      29      58.877  10.386  21.968  1.00  0.00
ATOM    901  C5' C      29      59.338   9.552  22.996  1.00  0.00
ATOM    902  H5' C      29      58.980   8.543  22.790  1.00  0.00
ATOM    903 H5'' C      29      58.858   9.880  23.917  1.00  0.00
ATOM    904  C4' C      29      60.841   9.407  23.155  1.00  0.00
ATOM    905  H4' C      29      61.033   8.461  23.662  1.00  0.00
ATOM    906  O4' C      29      61.550   9.454  21.945  1.00  0.00
ATOM    907  C1' C      29      62.808  10.038  22.195  1.00  0.00
ATOM    908  H1' C      29      63.601   9.300  22.076  1.00  0.00
ATOM    909  N1  C      29      62.946  11.183  21.255  1.00  0.00
ATOM    910  C6  C      29      61.844  11.899  20.773  1.00  0.00
ATOM    911  H6  C      29      60.852  11.607  21.084  1.00  0.00
ATOM    912  C5  C      29      62.008  12.807  19.814  1.00  0.00
ATOM    913  H5  C      29      61.157  13.365  19.451  1.00  0.00
ATOM    914  C4  C      29      63.338  13.045  19.391  1.00  0.00
ATOM    915  N4  C      29      63.544  14.029  18.537  1.00  0.00
ATOM    916  H41 C      29      64.494  14.236  18.262  1.00  0.00
ATOM    917  H42 C      29      62.836  14.682  18.231  1.00  0.00
ATOM    918  N3  C      29      64.371  12.443  19.924  1.00  0.00
ATOM    919  C2  C      29      64.212  11.459  20.787  1.00  0.00
ATOM    920  O2  C      29      65.253  10.978  21.266  1.00  0.00
ATOM    921  C3' C      29      61.422  10.593  23.946  1.00  0.00
ATOM    922  H3' C      29      61.000  11.462  23.440  1.00  0.00
ATOM    923  C2' C      29      62.921  10.462  23.695  1.00  0.00
ATOM    924  H2' C      29      63.438  11.402  23.887  1.00  0.00
ATOM    925  O2' C      29      63.438   9.322  24.279  1.00  0.00
ATOM    926 HO2' C      29      64.378   9.267  24.090  1.00  0.00
ATOM    927  O3' C      29      61.147  10.507  25.392  1.00  0.00
ATOM    928  P   C      30      61.407  11.723  26.394  1.00  0.00
ATOM    929  OP1 C      30      61.097  11.321  27.797  1.00  0.00
ATOM    930  OP2 C      30      60.694  12.797  25.754  1.00  0.00
ATOM    931  O5' C      30      62.994  12.100  26.317  1.00  0.00
ATOM    932  C5' C      30      63.994  11.315  27.045  1.00  0.00
ATOM    933  H5' C      30      63.958  10.254  26.798  1.00  0.00
ATOM    934 H5'' C      30      63.930  11.397  28.130  1.00  0.00
ATOM    935  C4' C      30      65.367  11.836  26.703  1.00  0.00
ATOM    936  H4' C      30      66.098  11.309  27.317  1.00  0.00
ATOM    937  O4' C      30      65.692  11.867  25.322  1.00  0.00
ATOM    938  C1' C      30      66.469  13.041  25.078  1.00  0.00
ATOM    939  H1' C      30      67.382  12.776  24.545  1.00  0.00
ATOM    940  N1  C      30      65.751  13.880  24.068  1.00  0.00
ATOM    941  C6  C      30      64.394  13.912  23.856  1.00  0.00
ATOM    942  H6  C      30      63.664  13.359  24.428  1.00  0.00
ATOM    943  C5  C      30      63.895  14.698  22.851  1.00  0.00
ATOM    944  H5  C      30      62.861  14.751  22.544  1.00  0.00
ATOM    945  C4  C      30      64.792  15.601  22.221  1.00  0.00
ATOM    946  N4  C      30      64.315  16.447  21.300  1.00  0.00
ATOM    947  H41 C      30      64.958  16.949  20.704  1.00  0.00
ATOM    948  H42 C      30      63.361  16.223  21.057  1.00  0.00
ATOM    949  N3  C      30      66.051  15.707  22.500  1.00  0.00
ATOM    950  C2  C      30      66.570  14.791  23.434  1.00  0.00
ATOM    951  O2  C      30      67.806  14.754  23.584  1.00  0.00
ATOM    952  C3' C      30      65.525  13.285  27.143  1.00  0.00
ATOM    953  H3' C      30      64.658  13.873  26.843  1.00  0.00
ATOM    954  C2' C      30      66.754  13.751  26.398  1.00  0.00
ATOM    955  H2' C      30      66.646  14.826  26.254  1.00  0.00
ATOM    956  O2' C      30      67.989  13.331  26.963  1.00  0.00
ATOM    957 HO2' C      30      67.903  13.321  27.919  1.00  0.00
ATOM    958  O3' C      30      65.854  13.289  28.503  1.00  0.00
ATOM    959  P   G      31      65.261  14.248  29.606  1.00  0.00
ATOM    960  OP1 G      31      65.715  13.717  30.925  1.00  0.00
ATOM    961  OP2 G      31      63.859  14.542  29.302  1.00  0.00
ATOM    962  O5' G      31      66.141  15.533  29.184  1.00  0.00
ATOM    963  C5' G      31      67.530  15.749  29.380  1.00  0.00
ATOM    964  H5' G      31      68.022  14.776  29.385  1.00  0.00
ATOM    965 H5'' G      31      67.662  16.178  30.374  1.00  0.00
ATOM    966  C4' G      31      68.127  16.850  28.511  1.00  0.00
ATOM    967  H4' G      31      69.160  17.027  28.809  1.00  0.00
ATOM    968  O4' G      31      68.167  16.473  27.094  1.00  0.00
ATOM    969  C1' G      31      67.927  17.681  26.378  1.00  0.00
ATOM    970  H1' G      31      68.513  17.760  25.463  1.00  0.00
ATOM    971  N9  G      31      66.618  17.697  25.700  1.00  0.00
ATOM    972  C8  G      31      65.499  17.033  25.963  1.00  0.00
ATOM    973  H8  G      31      65.488  16.346  26.796  1.00  0.00
ATOM    974  N7  G      31      64.441  17.353  25.231  1.00  0.00
ATOM    975  C5  G      31      64.983  18.274  24.350  1.00  0.00
ATOM    976  C6  G      31      64.273  19.102  23.336  1.00  0.00
ATOM    977  O6  G      31      63.070  19.213  23.053  1.00  0.00
ATOM    978  N1  G      31      65.136  19.818  22.635  1.00  0.00
ATOM    979  H1  G      31      64.774  20.374  21.874  1.00  0.00
ATOM    980  C2  G      31      66.470  19.810  22.831  1.00  0.00
ATOM    981  N2  G      31      67.170  20.562  21.965  1.00  0.00
ATOM    982  H21 G      31      66.763  21.001  21.152  1.00  0.00
ATOM    983  H22 G      31      68.159  20.699  22.116  1.00  0.00
ATOM    984  N3  G      31      67.138  19.266  23.865  1.00  0.00
ATOM    985  C4  G      31      66.323  18.415  24.558  1.00  0.00
ATOM    986  C3' G      31      67.433  18.174  28.614  1.00  0.00
ATOM    987  H3' G      31      66.361  18.081  28.436  1.00  0.00
ATOM    988  C2' G      31      68.014  18.831  27.366  1.00  0.00
ATOM    989  H2' G      31      67.387  19.691  27.133  1.00  0.00
ATOM    990  O2' G      31      69.382  19.128  27.338  1.00  0.00
ATOM    991 HO2' G      31      69.386  20.083  27.236  1.00  0.00
ATOM    992  O3' G      31      67.728  19.009  29.716  1.00  0.00
ATOM    993  P   A      32      66.892  20.271  30.157  1.00  0.00
ATOM    994  OP1 A      32      67.320  20.646  31.568  1.00  0.00
ATOM    995  OP2 A      32      65.488  20.010  29.884  1.00  0.00
ATOM    996  O5' A      32      67.393  21.385  29.106  1.00  0.00
ATOM    997  C5' A      32      68.730  21.899  29.187  1.00  0.00
ATOM    998  H5' A      32      69.416  21.061  29.307  1.00  0.00
ATOM    999 H5'' A      32      68.940  22.559  30.029  1.00  0.00
ATOM   1000  C4' A      32      69.153  22.655  27.933  1.00  0.00
ATOM   1001  H4' A      32      70.196  22.948  27.813  1.00  0.00
ATOM   1002  O4' A      32      68.669  21.875  26.847  1.00  0.00
ATOM   1003  C1' A      32      67.964  22.558  25.862  1.00  0.00
ATOM   1004  H1' A      32      68.350  22.252  24.889  1.00  0.00
ATOM   1005  N9  A      32      66.526  22.307  25.713  1.00  0.00
ATOM   1006  C8  A      32      65.679  21.543  26.473  1.00  0.00
ATOM   1007  H8  A      32      65.961  21.122  27.427  1.00  0.00
ATOM   1008  N7  A      32      64.475  21.452  25.920  1.00  0.00
ATOM   1009  C5  A      32      64.498  22.231  24.836  1.00  0.00
ATOM   1010  C6  A      32      63.555  22.562  23.853  1.00  0.00
ATOM   1011  N6  A      32      62.341  22.081  23.915  1.00  0.00
ATOM   1012  H61 A      32      61.672  22.474  23.269  1.00  0.00
ATOM   1013  H62 A      32      62.168  21.184  24.346  1.00  0.00
ATOM   1014  N1  A      32      63.885  23.421  22.937  1.00  0.00
ATOM   1015  C2  A      32      65.159  23.924  22.832  1.00  0.00
ATOM   1016  H2  A      32      65.239  24.664  22.050  1.00  0.00
ATOM   1017  N3  A      32      66.164  23.629  23.663  1.00  0.00
ATOM   1018  C4  A      32      65.786  22.755  24.666  1.00  0.00
ATOM   1019  C3' A      32      68.356  23.939  27.869  1.00  0.00
ATOM   1020  H3' A      32      67.405  23.721  28.354  1.00  0.00
ATOM   1021  C2' A      32      68.145  24.048  26.302  1.00  0.00
ATOM   1022  H2' A      32      67.362  24.710  25.931  1.00  0.00
ATOM   1023  O2' A      32      69.366  24.497  25.752  1.00  0.00
ATOM   1024 HO2' A      32      69.491  25.308  26.250  1.00  0.00
ATOM   1025  O3' A      32      68.959  25.093  28.505  1.00  0.00
ATOM   1026  P   A      33      68.100  26.370  28.905  1.00  0.00
ATOM   1027  OP1 A      33      69.121  27.251  29.431  1.00  0.00
ATOM   1028  OP2 A      33      66.993  26.002  29.756  1.00  0.00
ATOM   1029  O5' A      33      67.504  27.111  27.670  1.00  0.00
ATOM   1030  C5' A      33      68.371  27.846  26.800  1.00  0.00
ATOM   1031  H5' A      33      69.174  27.156  26.542  1.00  0.00
ATOM   1032 H5'' A      33      68.892  28.716  27.199  1.00  0.00
ATOM   1033  C4' A      33      67.776  28.174  25.436  1.00  0.00
ATOM   1034  H4' A      33      68.614  28.547  24.847  1.00  0.00
ATOM   1035  O4' A      33      67.063  27.047  24.847  1.00  0.00
ATOM   1036  C1' A      33      66.037  27.489  23.988  1.00  0.00
ATOM   1037  H1' A      33      66.222  27.309  22.929  1.00  0.00
ATOM   1038  N9  A      33      64.738  26.860  24.437  1.00  0.00
ATOM   1039  C8  A      33      64.437  26.118  25.569  1.00  0.00
ATOM   1040  H8  A      33      65.092  26.179  26.426  1.00  0.00
ATOM   1041  N7  A      33      63.235  25.649  25.547  1.00  0.00
ATOM   1042  C5  A      33      62.712  25.986  24.277  1.00  0.00
ATOM   1043  C6  A      33      61.659  25.634  23.487  1.00  0.00
ATOM   1044  N6  A      33      60.637  25.135  24.093  1.00  0.00
ATOM   1045  H61 A      33      59.800  24.889  23.583  1.00  0.00
ATOM   1046  H62 A      33      60.756  25.001  25.087  1.00  0.00
ATOM   1047  N1  A      33      61.356  26.177  22.294  1.00  0.00
ATOM   1048  C2  A      33      62.364  26.870  21.766  1.00  0.00
ATOM   1049  H2  A      33      62.372  27.121  20.715  1.00  0.00
ATOM   1050  N3  A      33      63.548  27.110  22.303  1.00  0.00
ATOM   1051  C4  A      33      63.621  26.684  23.581  1.00  0.00
ATOM   1052  C3' A      33      66.603  29.202  25.497  1.00  0.00
ATOM   1053  H3' A      33      66.114  28.811  26.390  1.00  0.00
ATOM   1054  C2' A      33      65.919  29.008  24.142  1.00  0.00
ATOM   1055  H2' A      33      64.879  29.326  24.214  1.00  0.00
ATOM   1056  O2' A      33      66.602  29.595  23.126  1.00  0.00
ATOM   1057 HO2' A      33      66.191  29.306  22.308  1.00  0.00
ATOM   1058  O3' A      33      66.882  30.633  25.798  1.00  0.00
ATOM   1059  P   U      34      65.775  31.632  26.321  1.00  0.00
ATOM   1060  OP1 U      34      66.359  32.961  26.355  1.00  0.00
ATOM   1061  OP2 U      34      65.116  31.068  27.534  1.00  0.00
ATOM   1062  O5' U      34      64.713  31.603  25.098  1.00  0.00
ATOM   1063  C5' U      34      64.853  32.365  23.905  1.00  0.00
ATOM   1064  H5' U      34      65.662  31.926  23.321  1.00  0.00
ATOM   1065 H5'' U      34      65.066  33.419  24.083  1.00  0.00
ATOM   1066  C4' U      34      63.485  32.327  23.053  1.00  0.00
ATOM   1067  H4' U      34      63.504  32.957  22.163  1.00  0.00
ATOM   1068  O4' U      34      63.131  30.994  22.622  1.00  0.00
ATOM   1069  C1' U      34      61.723  30.855  22.655  1.00  0.00
ATOM   1070  H1' U      34      61.313  30.593  21.680  1.00  0.00
ATOM   1071  N1  U      34      61.206  29.887  23.642  1.00  0.00
ATOM   1072  C6  U      34      61.927  29.566  24.816  1.00  0.00
ATOM   1073  H6  U      34      62.869  30.070  24.975  1.00  0.00
ATOM   1074  C5  U      34      61.402  28.690  25.698  1.00  0.00
ATOM   1075  H5  U      34      61.932  28.428  26.601  1.00  0.00
ATOM   1076  C4  U      34      60.161  27.976  25.379  1.00  0.00
ATOM   1077  O4  U      34      59.656  27.094  26.091  1.00  0.00
ATOM   1078  N3  U      34      59.495  28.402  24.256  1.00  0.00
ATOM   1079  H3  U      34      58.582  27.980  24.166  1.00  0.00
ATOM   1080  C2  U      34      59.959  29.310  23.324  1.00  0.00
ATOM   1081  O2  U      34      59.274  29.553  22.386  1.00  0.00
ATOM   1082  C3' U      34      62.258  32.760  23.867  1.00  0.00
ATOM   1083  H3' U      34      62.322  32.266  24.837  1.00  0.00
ATOM   1084  C2' U      34      61.168  32.219  22.987  1.00  0.00
ATOM   1085  H2' U      34      60.254  32.075  23.563  1.00  0.00
ATOM   1086  O2' U      34      61.013  32.989  21.729  1.00  0.00
ATOM   1087 HO2' U      34      60.177  32.855  21.277  1.00  0.00
ATOM   1088  O3' U      34      62.138  34.167  23.989  1.00  0.00
ATOM   1089  P   A      35      61.284  34.864  25.173  1.00  0.00
ATOM   1090  OP1 A      35      61.489  36.309  24.996  1.00  0.00
ATOM   1091  OP2 A      35      61.531  34.296  26.546  1.00  0.00
ATOM   1092  O5' A      35      59.755  34.583  24.888  1.00  0.00
ATOM   1093  C5' A      35      59.168  34.927  23.633  1.00  0.00
ATOM   1094  H5' A      35      59.769  34.525  22.818  1.00  0.00
ATOM   1095 H5'' A      35      59.067  36.005  23.509  1.00  0.00
ATOM   1096  C4' A      35      57.776  34.429  23.386  1.00  0.00
ATOM   1097  H4' A      35      57.391  35.005  22.545  1.00  0.00
ATOM   1098  O4' A      35      57.842  33.026  23.114  1.00  0.00
ATOM   1099  C1' A      35      56.637  32.381  23.484  1.00  0.00
ATOM   1100  H1' A      35      56.285  31.825  22.615  1.00  0.00
ATOM   1101  N9  A      35      57.002  31.456  24.563  1.00  0.00
ATOM   1102  C8  A      35      58.118  31.397  25.418  1.00  0.00
ATOM   1103  H8  A      35      58.996  32.004  25.258  1.00  0.00
ATOM   1104  N7  A      35      58.143  30.406  26.248  1.00  0.00
ATOM   1105  C5  A      35      56.916  29.755  25.980  1.00  0.00
ATOM   1106  C6  A      35      56.285  28.593  26.553  1.00  0.00
ATOM   1107  N6  A      35      56.911  27.743  27.401  1.00  0.00
ATOM   1108  H61 A      35      57.822  27.980  27.766  1.00  0.00
ATOM   1109  H62 A      35      56.446  26.887  27.668  1.00  0.00
ATOM   1110  N1  A      35      55.081  28.237  26.108  1.00  0.00
ATOM   1111  C2  A      35      54.534  28.940  25.139  1.00  0.00
ATOM   1112  H2  A      35      53.556  28.602  24.830  1.00  0.00
ATOM   1113  N3  A      35      55.019  29.982  24.500  1.00  0.00
ATOM   1114  C4  A      35      56.227  30.389  24.978  1.00  0.00
ATOM   1115  C3' A      35      56.754  34.409  24.549  1.00  0.00
ATOM   1116  H3' A      35      57.214  34.006  25.452  1.00  0.00
ATOM   1117  C2' A      35      55.699  33.428  23.993  1.00  0.00
ATOM   1118  H2' A      35      54.988  33.037  24.720  1.00  0.00
ATOM   1119  O2' A      35      54.993  34.069  22.930  1.00  0.00
ATOM   1120 HO2' A      35      54.842  35.016  22.978  1.00  0.00
ATOM   1121  O3' A      35      56.230  35.696  24.861  1.00  0.00
ATOM   1122  P   G      36      55.537  35.900  26.295  1.00  0.00
ATOM   1123  OP1 G      36      54.968  37.259  26.241  1.00  0.00
ATOM   1124  OP2 G      36      56.581  35.583  27.276  1.00  0.00
ATOM   1125  O5' G      36      54.311  34.885  26.402  1.00  0.00
ATOM   1126  C5' G      36      53.113  35.120  25.702  1.00  0.00
ATOM   1127  H5' G      36      53.215  35.144  24.617  1.00  0.00
ATOM   1128 H5'' G      36      52.752  36.130  25.895  1.00  0.00
ATOM   1129  C4' G      36      52.090  34.020  26.054  1.00  0.00
ATOM   1130  H4' G      36      51.324  33.974  25.280  1.00  0.00
ATOM   1131  O4' G      36      52.764  32.755  25.917  1.00  0.00
ATOM   1132  C1' G      36      52.116  31.916  26.764  1.00  0.00
ATOM   1133  H1' G      36      51.601  31.130  26.211  1.00  0.00
ATOM   1134  N9  G      36      53.072  31.293  27.684  1.00  0.00
ATOM   1135  C8  G      36      54.382  31.602  27.905  1.00  0.00
ATOM   1136  H8  G      36      54.814  32.489  27.466  1.00  0.00
ATOM   1137  N7  G      36      55.113  30.660  28.508  1.00  0.00
ATOM   1138  C5  G      36      54.165  29.696  28.816  1.00  0.00
ATOM   1139  C6  G      36      54.311  28.451  29.468  1.00  0.00
ATOM   1140  O6  G      36      55.313  27.942  30.036  1.00  0.00
ATOM   1141  N1  G      36      53.079  27.762  29.617  1.00  0.00
ATOM   1142  H1  G      36      53.128  26.926  30.182  1.00  0.00
ATOM   1143  C2  G      36      51.934  28.175  29.064  1.00  0.00
ATOM   1144  N2  G      36      50.914  27.504  29.391  1.00  0.00
ATOM   1145  H21 G      36      50.069  27.789  28.917  1.00  0.00
ATOM   1146  H22 G      36      51.051  26.851  30.149  1.00  0.00
ATOM   1147  N3  G      36      51.743  29.314  28.432  1.00  0.00
ATOM   1148  C4  G      36      52.891  30.085  28.307  1.00  0.00
ATOM   1149  C3' G      36      51.535  34.096  27.506  1.00  0.00
ATOM   1150  H3' G      36      52.362  34.208  28.206  1.00  0.00
ATOM   1151  C2' G      36      50.999  32.670  27.500  1.00  0.00
ATOM   1152  H2' G      36      50.998  32.325  28.534  1.00  0.00
ATOM   1153  O2' G      36      49.782  32.481  26.702  1.00  0.00
ATOM   1154 HO2' G      36      49.353  31.693  27.043  1.00  0.00
ATOM   1155  O3' G      36      50.651  35.196  27.567  1.00  0.00
ATOM   1156  P   A      37      50.103  35.806  28.981  1.00  0.00
ATOM   1157  OP1 A      37      49.162  36.937  28.638  1.00  0.00
ATOM   1158  OP2 A      37      51.300  36.155  29.771  1.00  0.00
ATOM   1159  O5' A      37      49.384  34.690  29.752  1.00  0.00
ATOM   1160  C5' A      37      48.117  34.170  29.268  1.00  0.00
ATOM   1161  H5' A      37      48.195  33.797  28.246  1.00  0.00
ATOM   1162 H5'' A      37      47.290  34.879  29.234  1.00  0.00
ATOM   1163  C4' A      37      47.788  33.006  30.212  1.00  0.00
ATOM   1164  H4' A      37      46.794  32.631  29.968  1.00  0.00
ATOM   1165  O4' A      37      48.730  31.927  30.084  1.00  0.00
ATOM   1166  C1' A      37      48.979  31.439  31.412  1.00  0.00
ATOM   1167  H1' A      37      48.217  30.707  31.680  1.00  0.00
ATOM   1168  N9  A      37      50.300  30.783  31.736  1.00  0.00
ATOM   1169  C8  A      37      50.550  29.512  32.267  1.00  0.00
ATOM   1170  H8  A      37      49.825  28.740  32.478  1.00  0.00
ATOM   1171  N7  A      37      51.813  29.327  32.410  1.00  0.00
ATOM   1172  C5  A      37      52.448  30.484  31.991  1.00  0.00
ATOM   1173  C6  A      37      53.792  30.844  31.801  1.00  0.00
ATOM   1174  N6  A      37      54.848  30.130  32.206  1.00  0.00
ATOM   1175  H61 A      37      55.779  30.484  32.038  1.00  0.00
ATOM   1176  H62 A      37      54.687  29.158  32.431  1.00  0.00
ATOM   1177  N1  A      37      54.121  31.956  31.201  1.00  0.00
ATOM   1178  C2  A      37      53.084  32.721  30.782  1.00  0.00
ATOM   1179  H2  A      37      53.319  33.623  30.235  1.00  0.00
ATOM   1180  N3  A      37      51.779  32.610  31.015  1.00  0.00
ATOM   1181  C4  A      37      51.534  31.392  31.577  1.00  0.00
ATOM   1182  C3' A      37      47.664  33.354  31.703  1.00  0.00
ATOM   1183  H3' A      37      47.582  34.416  31.935  1.00  0.00
ATOM   1184  C2' A      37      48.872  32.653  32.339  1.00  0.00
ATOM   1185  H2' A      37      49.725  33.290  32.102  1.00  0.00
ATOM   1186  O2' A      37      48.591  32.402  33.683  1.00  0.00
ATOM   1187 HO2' A      37      47.684  32.672  33.842  1.00  0.00
ATOM   1188  O3' A      37      46.539  32.675  32.125  1.00  0.00
ATOM   1189  P   A      38      45.225  33.561  32.527  1.00  0.00
ATOM   1190  OP1 A      38      44.445  33.806  31.306  1.00  0.00
ATOM   1191  OP2 A      38      45.587  34.740  33.378  1.00  0.00
ATOM   1192  O5' A      38      44.389  32.578  33.418  1.00  0.00
ATOM   1193  C5' A      38      44.997  32.249  34.688  1.00  0.00
ATOM   1194  H5' A      38      45.030  33.084  35.387  1.00  0.00
ATOM   1195 H5'' A      38      45.999  31.953  34.378  1.00  0.00
ATOM   1196  C4' A      38      44.390  30.947  35.325  1.00  0.00
ATOM   1197  H4' A      38      43.310  31.037  35.205  1.00  0.00
ATOM   1198  O4' A      38      44.818  29.691  34.656  1.00  0.00
ATOM   1199  C1' A      38      45.452  28.918  35.761  1.00  0.00
ATOM   1200  H1' A      38      45.109  27.898  35.584  1.00  0.00
ATOM   1201  N9  A      38      46.902  29.003  35.715  1.00  0.00
ATOM   1202  C8  A      38      47.687  29.519  34.707  1.00  0.00
ATOM   1203  H8  A      38      47.276  30.006  33.835  1.00  0.00
ATOM   1204  N7  A      38      48.956  29.426  34.892  1.00  0.00
ATOM   1205  C5  A      38      49.057  28.712  36.095  1.00  0.00
ATOM   1206  C6  A      38      50.063  28.158  36.879  1.00  0.00
ATOM   1207  N6  A      38      51.332  28.226  36.598  1.00  0.00
ATOM   1208  H61 A      38      51.624  28.884  35.889  1.00  0.00
ATOM   1209  H62 A      38      51.932  27.561  37.064  1.00  0.00
ATOM   1210  N1  A      38      49.850  27.292  37.968  1.00  0.00
ATOM   1211  C2  A      38      48.579  27.069  38.299  1.00  0.00
ATOM   1212  H2  A      38      48.400  26.358  39.092  1.00  0.00
ATOM   1213  N3  A      38      47.493  27.577  37.606  1.00  0.00
ATOM   1214  C4  A      38      47.817  28.358  36.531  1.00  0.00
ATOM   1215  C3' A      38      44.889  30.888  36.769  1.00  0.00
ATOM   1216  H3' A      38      45.923  31.218  36.866  1.00  0.00
ATOM   1217  C2' A      38      44.807  29.350  37.054  1.00  0.00
ATOM   1218  H2' A      38      45.491  29.089  37.861  1.00  0.00
ATOM   1219  O2' A      38      43.504  28.902  37.348  1.00  0.00
ATOM   1220 HO2' A      38      42.878  29.630  37.310  1.00  0.00
ATOM   1221  O3' A      38      43.988  31.561  37.612  1.00  0.00
ATOM   1222  P   C      39      44.520  32.251  39.047  1.00  0.00
ATOM   1223  OP1 C      39      43.311  32.442  39.814  1.00  0.00
ATOM   1224  OP2 C      39      45.256  33.468  38.663  1.00  0.00
ATOM   1225  O5' C      39      45.559  31.294  39.637  1.00  0.00
ATOM   1226  C5' C      39      45.153  30.403  40.683  1.00  0.00
ATOM   1227  H5' C      39      44.421  29.673  40.338  1.00  0.00
ATOM   1228 H5'' C      39      44.661  30.974  41.470  1.00  0.00
ATOM   1229  C4' C      39      46.238  29.579  41.290  1.00  0.00
ATOM   1230  H4' C      39      45.780  28.771  41.861  1.00  0.00
ATOM   1231  O4' C      39      47.136  29.011  40.389  1.00  0.00
ATOM   1232  C1' C      39      48.500  28.940  40.865  1.00  0.00
ATOM   1233  H1' C      39      48.715  27.872  40.919  1.00  0.00
ATOM   1234  N1  C      39      49.483  29.801  40.019  1.00  0.00
ATOM   1235  C6  C      39      49.029  30.543  38.986  1.00  0.00
ATOM   1236  H6  C      39      47.969  30.641  38.805  1.00  0.00
ATOM   1237  C5  C      39      49.891  31.117  38.181  1.00  0.00
ATOM   1238  H5  C      39      49.587  31.713  37.334  1.00  0.00
ATOM   1239  C4  C      39      51.261  31.006  38.552  1.00  0.00
ATOM   1240  N4  C      39      52.181  31.387  37.756  1.00  0.00
ATOM   1241  H41 C      39      53.134  31.086  37.903  1.00  0.00
ATOM   1242  H42 C      39      51.929  31.790  36.865  1.00  0.00
ATOM   1243  N3  C      39      51.728  30.251  39.509  1.00  0.00
ATOM   1244  C2  C      39      50.810  29.516  40.187  1.00  0.00
ATOM   1245  O2  C      39      51.223  28.623  40.909  1.00  0.00
ATOM   1246  C3' C      39      47.173  30.455  42.089  1.00  0.00
ATOM   1247  H3' C      39      47.407  31.416  41.632  1.00  0.00
ATOM   1248  C2' C      39      48.445  29.585  42.208  1.00  0.00
ATOM   1249  H2' C      39      49.376  30.092  42.462  1.00  0.00
ATOM   1250  O2' C      39      48.326  28.561  43.163  1.00  0.00
ATOM   1251 HO2' C      39      47.418  28.319  43.360  1.00  0.00
ATOM   1252  O3' C      39      46.683  30.759  43.338  1.00  0.00
ATOM   1253  P   C      40      46.962  32.087  44.170  1.00  0.00
ATOM   1254  OP1 C      40      46.139  32.077  45.388  1.00  0.00
ATOM   1255  OP2 C      40      46.785  33.221  43.169  1.00  0.00
ATOM   1256  O5' C      40      48.486  31.859  44.602  1.00  0.00
ATOM   1257  C5' C      40      48.923  30.861  45.491  1.00  0.00
ATOM   1258  H5' C      40      48.560  29.842  45.352  1.00  0.00
ATOM   1259 H5'' C      40      48.385  31.062  46.417  1.00  0.00
ATOM   1260  C4' C      40      50.474  30.767  45.653  1.00  0.00
ATOM   1261  H4' C      40      50.680  30.031  46.430  1.00  0.00
ATOM   1262  O4' C      40      50.948  30.436  44.300  1.00  0.00
ATOM   1263  C1' C      40      52.290  30.809  44.244  1.00  0.00
ATOM   1264  H1' C      40      52.967  29.972  44.073  1.00  0.00
ATOM   1265  N1  C      40      52.519  31.645  43.010  1.00  0.00
ATOM   1266  C6  C      40      51.514  32.165  42.249  1.00  0.00
ATOM   1267  H6  C      40      50.507  32.012  42.608  1.00  0.00
ATOM   1268  C5  C      40      51.676  32.992  41.187  1.00  0.00
ATOM   1269  H5  C      40      50.811  33.462  40.743  1.00  0.00
ATOM   1270  C4  C      40      53.038  33.142  40.805  1.00  0.00
ATOM   1271  N4  C      40      53.386  33.858  39.759  1.00  0.00
ATOM   1272  H41 C      40      52.609  34.076  39.151  1.00  0.00
ATOM   1273  H42 C      40      54.383  33.798  39.612  1.00  0.00
ATOM   1274  N3  C      40      54.057  32.632  41.444  1.00  0.00
ATOM   1275  C2  C      40      53.824  31.959  42.590  1.00  0.00
ATOM   1276  O2  C      40      54.845  31.518  43.194  1.00  0.00
ATOM   1277  C3' C      40      51.170  32.087  45.980  1.00  0.00
ATOM   1278  H3' C      40      50.836  32.889  45.322  1.00  0.00
ATOM   1279  C2' C      40      52.615  31.601  45.542  1.00  0.00
ATOM   1280  H2' C      40      53.252  32.453  45.306  1.00  0.00
ATOM   1281  O2' C      40      53.363  30.780  46.381  1.00  0.00
ATOM   1282 HO2' C      40      54.255  30.675  46.044  1.00  0.00
ATOM   1283  O3' C      40      51.075  32.418  47.354  1.00  0.00
ATOM   1284  P   C      41      51.304  33.887  47.864  1.00  0.00
ATOM   1285  OP1 C      41      51.080  33.896  49.341  1.00  0.00
ATOM   1286  OP2 C      41      50.500  34.729  46.941  1.00  0.00
ATOM   1287  O5' C      41      52.802  34.195  47.524  1.00  0.00
ATOM   1288  C5' C      41      53.767  33.517  48.291  1.00  0.00
ATOM   1289  H5' C      41      53.627  32.437  48.338  1.00  0.00
ATOM   1290 H5'' C      41      53.672  33.815  49.335  1.00  0.00
ATOM   1291  C4' C      41      55.160  33.699  47.812  1.00  0.00
ATOM   1292  H4' C      41      55.739  33.153  48.557  1.00  0.00
ATOM   1293  O4' C      41      55.418  33.113  46.576  1.00  0.00
ATOM   1294  C1' C      41      56.349  33.878  45.798  1.00  0.00
ATOM   1295  H1' C      41      57.226  33.320  45.470  1.00  0.00
ATOM   1296  N1  C      41      55.806  34.575  44.576  1.00  0.00
ATOM   1297  C6  C      41      54.439  34.843  44.501  1.00  0.00
ATOM   1298  H6  C      41      53.742  34.614  45.294  1.00  0.00
ATOM   1299  C5  C      41      54.044  35.608  43.442  1.00  0.00
ATOM   1300  H5  C      41      53.001  35.827  43.266  1.00  0.00
ATOM   1301  C4  C      41      54.954  35.966  42.392  1.00  0.00
ATOM   1302  N4  C      41      54.568  36.477  41.315  1.00  0.00
ATOM   1303  H41 C      41      55.288  36.774  40.672  1.00  0.00
ATOM   1304  H42 C      41      53.611  36.642  41.037  1.00  0.00
ATOM   1305  N3  C      41      56.237  35.804  42.495  1.00  0.00
ATOM   1306  C2  C      41      56.657  35.126  43.602  1.00  0.00
ATOM   1307  O2  C      41      57.872  35.129  43.727  1.00  0.00
ATOM   1308  C3' C      41      55.608  35.109  47.645  1.00  0.00
ATOM   1309  H3' C      41      54.830  35.694  47.153  1.00  0.00
ATOM   1310  C2' C      41      56.796  34.931  46.700  1.00  0.00
ATOM   1311  H2' C      41      57.030  35.861  46.180  1.00  0.00
ATOM   1312  O2' C      41      57.998  34.457  47.295  1.00  0.00
ATOM   1313 HO2' C      41      58.693  34.467  46.633  1.00  0.00
ATOM   1314  O3' C      41      56.000  35.719  48.821  1.00  0.00
ATOM   1315  P   U      42      55.772  37.313  48.909  1.00  0.00
ATOM   1316  OP1 U      42      56.258  37.708  50.239  1.00  0.00
ATOM   1317  OP2 U      42      54.316  37.442  48.514  1.00  0.00
ATOM   1318  O5' U      42      56.692  38.071  47.912  1.00  0.00
ATOM   1319  C5' U      42      58.076  38.013  47.920  1.00  0.00
ATOM   1320  H5' U      42      58.402  36.993  48.128  1.00  0.00
ATOM   1321 H5'' U      42      58.566  38.597  48.698  1.00  0.00
ATOM   1322  C4' U      42      58.712  38.623  46.699  1.00  0.00
ATOM   1323  H4' U      42      59.789  38.487  46.795  1.00  0.00
ATOM   1324  O4' U      42      58.293  37.976  45.504  1.00  0.00
ATOM   1325  C1' U      42      58.432  38.893  44.447  1.00  0.00
ATOM   1326  H1' U      42      59.246  38.536  43.816  1.00  0.00
ATOM   1327  N1  U      42      57.213  39.195  43.657  1.00  0.00
ATOM   1328  C6  U      42      55.973  38.805  44.039  1.00  0.00
ATOM   1329  H6  U      42      55.846  38.204  44.927  1.00  0.00
ATOM   1330  C5  U      42      54.880  39.032  43.231  1.00  0.00
ATOM   1331  H5  U      42      53.928  38.642  43.560  1.00  0.00
ATOM   1332  C4  U      42      54.985  39.719  41.993  1.00  0.00
ATOM   1333  O4  U      42      54.050  40.009  41.282  1.00  0.00
ATOM   1334  N3  U      42      56.282  40.060  41.638  1.00  0.00
ATOM   1335  H3  U      42      56.327  40.597  40.784  1.00  0.00
ATOM   1336  C2  U      42      57.416  39.932  42.483  1.00  0.00
ATOM   1337  O2  U      42      58.532  40.440  42.111  1.00  0.00
ATOM   1338  C3' U      42      58.507  40.115  46.572  1.00  0.00
ATOM   1339  H3' U      42      57.453  40.387  46.607  1.00  0.00
ATOM   1340  C2' U      42      59.012  40.206  45.099  1.00  0.00
ATOM   1341  H2' U      42      58.658  41.148  44.680  1.00  0.00
ATOM   1342  O2' U      42      60.445  40.144  45.052  1.00  0.00
ATOM   1343 HO2' U      42      60.775  40.488  44.219  1.00  0.00
ATOM   1344  O3' U      42      59.246  40.961  47.422  1.00  0.00
ATOM   1345  P   G      43      58.760  42.488  47.477  1.00  0.00
ATOM   1346  OP1 G      43      59.388  43.195  48.643  1.00  0.00
ATOM   1347  OP2 G      43      57.318  42.597  47.364  1.00  0.00
ATOM   1348  O5' G      43      59.362  43.036  46.118  1.00  0.00
ATOM   1349  C5' G      43      60.759  43.464  46.052  1.00  0.00
ATOM   1350  H5' G      43      61.421  42.606  46.164  1.00  0.00
ATOM   1351 H5'' G      43      60.944  44.236  46.799  1.00  0.00
ATOM   1352  C4' G      43      61.179  44.026  44.761  1.00  0.00
ATOM   1353  H4' G      43      62.238  44.280  44.802  1.00  0.00
ATOM   1354  O4' G      43      60.742  43.244  43.625  1.00  0.00
ATOM   1355  C1' G      43      60.403  44.078  42.496  1.00  0.00
ATOM   1356  H1' G      43      61.091  43.832  41.688  1.00  0.00
ATOM   1357  N9  G      43      59.039  43.966  42.008  1.00  0.00
ATOM   1358  C8  G      43      58.010  43.187  42.590  1.00  0.00
ATOM   1359  H8  G      43      58.184  42.726  43.551  1.00  0.00
ATOM   1360  N7  G      43      56.865  43.412  42.091  1.00  0.00
ATOM   1361  C5  G      43      57.144  44.211  40.928  1.00  0.00
ATOM   1362  C6  G      43      56.377  44.789  39.844  1.00  0.00
ATOM   1363  O6  G      43      55.195  44.783  39.576  1.00  0.00
ATOM   1364  N1  G      43      57.126  45.419  38.856  1.00  0.00
ATOM   1365  H1  G      43      56.618  45.629  38.009  1.00  0.00
ATOM   1366  C2  G      43      58.422  45.690  38.983  1.00  0.00
ATOM   1367  N2  G      43      58.897  46.363  37.972  1.00  0.00
ATOM   1368  H21 G      43      58.241  46.575  37.234  1.00  0.00
ATOM   1369  H22 G      43      59.742  46.910  38.060  1.00  0.00
ATOM   1370  N3  G      43      59.162  45.345  40.015  1.00  0.00
ATOM   1371  C4  G      43      58.497  44.535  40.914  1.00  0.00
ATOM   1372  C3' G      43      60.541  45.412  44.420  1.00  0.00
ATOM   1373  H3' G      43      59.465  45.294  44.545  1.00  0.00
ATOM   1374  C2' G      43      60.876  45.479  42.839  1.00  0.00
ATOM   1375  H2' G      43      60.222  46.240  42.415  1.00  0.00
ATOM   1376  O2' G      43      62.287  45.742  42.510  1.00  0.00
ATOM   1377 HO2' G      43      62.541  46.363  43.196  1.00  0.00
ATOM   1378  O3' G      43      61.179  46.473  45.167  1.00  0.00
ATOM   1379  P   U      44      60.286  47.713  45.558  1.00  0.00
ATOM   1380  OP1 U      44      61.071  48.508  46.486  1.00  0.00
ATOM   1381  OP2 U      44      59.004  47.155  46.033  1.00  0.00
ATOM   1382  O5' U      44      59.866  48.536  44.273  1.00  0.00
ATOM   1383  C5' U      44      60.945  49.224  43.582  1.00  0.00
ATOM   1384  H5' U      44      61.862  48.640  43.508  1.00  0.00
ATOM   1385 H5'' U      44      61.284  50.067  44.185  1.00  0.00
ATOM   1386  C4' U      44      60.607  49.792  42.164  1.00  0.00
ATOM   1387  H4' U      44      61.488  50.274  41.740  1.00  0.00
ATOM   1388  O4' U      44      60.208  48.696  41.296  1.00  0.00
ATOM   1389  C1' U      44      59.008  49.081  40.543  1.00  0.00
ATOM   1390  H1' U      44      59.296  48.923  39.504  1.00  0.00
ATOM   1391  N1  U      44      57.759  48.357  40.823  1.00  0.00
ATOM   1392  C6  U      44      57.461  47.731  42.036  1.00  0.00
ATOM   1393  H6  U      44      58.294  47.787  42.721  1.00  0.00
ATOM   1394  C5  U      44      56.238  47.205  42.295  1.00  0.00
ATOM   1395  H5  U      44      56.167  46.726  43.260  1.00  0.00
ATOM   1396  C4  U      44      55.129  47.407  41.413  1.00  0.00
ATOM   1397  O4  U      44      53.952  47.185  41.725  1.00  0.00
ATOM   1398  N3  U      44      55.510  47.890  40.164  1.00  0.00
ATOM   1399  H3  U      44      54.777  48.060  39.490  1.00  0.00
ATOM   1400  C2  U      44      56.742  48.411  39.820  1.00  0.00
ATOM   1401  O2  U      44      56.814  49.017  38.785  1.00  0.00
ATOM   1402  C3' U      44      59.377  50.733  42.138  1.00  0.00
ATOM   1403  H3' U      44      58.746  50.395  42.960  1.00  0.00
ATOM   1404  C2' U      44      58.821  50.627  40.698  1.00  0.00
ATOM   1405  H2' U      44      57.795  50.994  40.676  1.00  0.00
ATOM   1406  O2' U      44      59.611  51.194  39.674  1.00  0.00
ATOM   1407 HO2' U      44      59.095  51.110  38.869  1.00  0.00
ATOM   1408  O3' U      44      59.749  52.086  42.376  1.00  0.00
ATOM   1409  P   G      45      58.562  53.214  42.798  1.00  0.00
ATOM   1410  OP1 G      45      59.187  54.365  43.457  1.00  0.00
ATOM   1411  OP2 G      45      57.437  52.541  43.505  1.00  0.00
ATOM   1412  O5' G      45      57.926  53.728  41.412  1.00  0.00
ATOM   1413  C5' G      45      58.743  54.494  40.507  1.00  0.00
ATOM   1414  H5' G      45      59.691  53.958  40.459  1.00  0.00
ATOM   1415 H5'' G      45      58.927  55.497  40.892  1.00  0.00
ATOM   1416  C4' G      45      58.162  54.587  39.095  1.00  0.00
ATOM   1417  H4' G      45      58.832  55.000  38.340  1.00  0.00
ATOM   1418  O4' G      45      57.764  53.288  38.646  1.00  0.00
ATOM   1419  C1' G      45      56.534  53.398  37.922  1.00  0.00
ATOM   1420  H1' G      45      56.582  52.831  36.993  1.00  0.00
ATOM   1421  N9  G      45      55.498  52.699  38.660  1.00  0.00
ATOM   1422  C8  G      45      55.350  52.222  39.979  1.00  0.00
ATOM   1423  H8  G      45      56.118  52.425  40.711  1.00  0.00
ATOM   1424  N7  G      45      54.235  51.620  40.295  1.00  0.00
ATOM   1425  C5  G      45      53.530  51.659  39.056  1.00  0.00
ATOM   1426  C6  G      45      52.235  51.228  38.743  1.00  0.00
ATOM   1427  O6  G      45      51.496  50.637  39.503  1.00  0.00
ATOM   1428  N1  G      45      51.748  51.690  37.551  1.00  0.00
ATOM   1429  H1  G      45      50.755  51.735  37.373  1.00  0.00
ATOM   1430  C2  G      45      52.561  52.377  36.654  1.00  0.00
ATOM   1431  N2  G      45      52.096  52.992  35.641  1.00  0.00
ATOM   1432  H21 G      45      52.644  53.720  35.206  1.00  0.00
ATOM   1433  H22 G      45      51.123  52.928  35.375  1.00  0.00
ATOM   1434  N3  G      45      53.841  52.753  36.876  1.00  0.00
ATOM   1435  C4  G      45      54.294  52.309  38.084  1.00  0.00
ATOM   1436  C3' G      45      56.803  55.288  39.239  1.00  0.00
ATOM   1437  H3' G      45      56.188  54.866  40.034  1.00  0.00
ATOM   1438  C2' G      45      56.186  54.863  37.894  1.00  0.00
ATOM   1439  H2' G      45      55.136  55.157  37.899  1.00  0.00
ATOM   1440  O2' G      45      56.769  55.475  36.745  1.00  0.00
ATOM   1441 HO2' G      45      56.193  55.291  35.999  1.00  0.00
ATOM   1442  O3' G      45      56.967  56.684  39.346  1.00  0.00
ATOM   1443  P   C      46      55.923  57.576  40.100  1.00  0.00
ATOM   1444  OP1 C      46      56.512  58.958  40.130  1.00  0.00
ATOM   1445  OP2 C      46      55.560  56.954  41.387  1.00  0.00
ATOM   1446  O5' C      46      54.653  57.663  39.139  1.00  0.00
ATOM   1447  C5' C      46      54.774  58.408  37.933  1.00  0.00
ATOM   1448  H5' C      46      55.597  57.996  37.349  1.00  0.00
ATOM   1449 H5'' C      46      54.999  59.462  38.092  1.00  0.00
ATOM   1450  C4' C      46      53.442  58.323  37.165  1.00  0.00
ATOM   1451  H4' C      46      53.598  58.937  36.278  1.00  0.00
ATOM   1452  O4' C      46      53.043  57.033  36.632  1.00  0.00
ATOM   1453  C1' C      46      51.621  56.915  36.654  1.00  0.00
ATOM   1454  H1' C      46      51.139  56.687  35.704  1.00  0.00
ATOM   1455  N1  C      46      51.340  55.880  37.664  1.00  0.00
ATOM   1456  C6  C      46      52.227  55.505  38.698  1.00  0.00
ATOM   1457  H6  C      46      53.252  55.843  38.747  1.00  0.00
ATOM   1458  C5  C      46      51.774  54.681  39.677  1.00  0.00
ATOM   1459  H5  C      46      52.454  54.395  40.465  1.00  0.00
ATOM   1460  C4  C      46      50.495  54.151  39.602  1.00  0.00
ATOM   1461  N4  C      46      50.198  53.254  40.457  1.00  0.00
ATOM   1462  H41 C      46      49.277  52.859  40.332  1.00  0.00
ATOM   1463  H42 C      46      50.708  52.972  41.281  1.00  0.00
ATOM   1464  N3  C      46      49.636  54.343  38.627  1.00  0.00
ATOM   1465  C2  C      46      50.031  55.302  37.698  1.00  0.00
ATOM   1466  O2  C      46      49.117  55.617  36.876  1.00  0.00
ATOM   1467  C3' C      46      52.288  58.797  37.933  1.00  0.00
ATOM   1468  H3' C      46      52.218  58.241  38.867  1.00  0.00
ATOM   1469  C2' C      46      51.144  58.287  37.032  1.00  0.00
ATOM   1470  H2' C      46      50.241  58.250  37.641  1.00  0.00
ATOM   1471  O2' C      46      50.955  59.072  35.862  1.00  0.00
ATOM   1472 HO2' C      46      50.838  59.993  36.107  1.00  0.00
ATOM   1473  O3' C      46      52.294  60.248  38.024  1.00  0.00
ATOM   1474  P   U      47      51.812  60.915  39.399  1.00  0.00
ATOM   1475  OP1 U      47      51.911  62.405  39.221  1.00  0.00
ATOM   1476  OP2 U      47      52.468  60.264  40.575  1.00  0.00
ATOM   1477  O5' U      47      50.255  60.512  39.528  1.00  0.00
ATOM   1478  C5' U      47      49.384  61.001  38.558  1.00  0.00
ATOM   1479  H5' U      47      49.811  60.769  37.583  1.00  0.00
ATOM   1480 H5'' U      47      49.259  62.077  38.681  1.00  0.00
ATOM   1481  C4' U      47      48.003  60.368  38.597  1.00  0.00
ATOM   1482  H4' U      47      47.442  60.737  37.738  1.00  0.00
ATOM   1483  O4' U      47      48.095  58.975  38.568  1.00  0.00
ATOM   1484  C1' U      47      47.066  58.396  39.497  1.00  0.00
ATOM   1485  H1' U      47      46.306  57.847  38.942  1.00  0.00
ATOM   1486  N1  U      47      47.615  57.407  40.478  1.00  0.00
ATOM   1487  C6  U      47      48.899  57.555  40.972  1.00  0.00
ATOM   1488  H6  U      47      49.579  58.218  40.458  1.00  0.00
ATOM   1489  C5  U      47      49.319  56.773  41.945  1.00  0.00
ATOM   1490  H5  U      47      50.375  56.807  42.169  1.00  0.00
ATOM   1491  C4  U      47      48.430  55.794  42.647  1.00  0.00
ATOM   1492  O4  U      47      48.929  54.977  43.396  1.00  0.00
ATOM   1493  N3  U      47      47.135  55.802  42.220  1.00  0.00
ATOM   1494  H3  U      47      46.515  55.113  42.621  1.00  0.00
ATOM   1495  C2  U      47      46.680  56.567  41.127  1.00  0.00
ATOM   1496  O2  U      47      45.583  56.338  40.637  1.00  0.00
ATOM   1497  C3' U      47      47.228  60.769  39.841  1.00  0.00
ATOM   1498  H3' U      47      47.981  60.724  40.628  1.00  0.00
ATOM   1499  C2' U      47      46.296  59.561  40.068  1.00  0.00
ATOM   1500  H2' U      47      46.024  59.427  41.115  1.00  0.00
ATOM   1501  O2' U      47      45.085  59.691  39.271  1.00  0.00
ATOM   1502 HO2' U      47      44.380  60.138  39.745  1.00  0.00
ATOM   1503  O3' U      47      46.639  61.996  39.776  1.00  0.00
ATOM   1504  P   A      48      46.108  62.572  41.201  1.00  0.00
ATOM   1505  OP1 A      48      45.685  63.970  41.177  1.00  0.00
ATOM   1506  OP2 A      48      47.075  62.062  42.204  1.00  0.00
ATOM   1507  O5' A      48      44.843  61.705  41.568  1.00  0.00
ATOM   1508  C5' A      48      43.646  61.973  40.803  1.00  0.00
ATOM   1509  H5' A      48      43.879  62.033  39.740  1.00  0.00
ATOM   1510 H5'' A      48      43.249  62.961  41.036  1.00  0.00
ATOM   1511  C4' A      48      42.435  60.996  41.017  1.00  0.00
ATOM   1512  H4' A      48      41.611  61.227  40.341  1.00  0.00
ATOM   1513  O4' A      48      42.877  59.645  40.949  1.00  0.00
ATOM   1514  C1' A      48      42.113  58.829  41.794  1.00  0.00
ATOM   1515  H1' A      48      41.641  58.021  41.236  1.00  0.00
ATOM   1516  N9  A      48      43.040  58.195  42.737  1.00  0.00
ATOM   1517  C8  A      48      44.304  58.583  43.044  1.00  0.00
ATOM   1518  H8  A      48      44.711  59.436  42.523  1.00  0.00
ATOM   1519  N7  A      48      44.778  57.970  44.106  1.00  0.00
ATOM   1520  C5  A      48      43.797  56.963  44.376  1.00  0.00
ATOM   1521  C6  A      48      43.668  55.910  45.302  1.00  0.00
ATOM   1522  N6  A      48      44.689  55.499  46.053  1.00  0.00
ATOM   1523  H61 A      48      45.620  55.873  45.934  1.00  0.00
ATOM   1524  H62 A      48      44.474  54.679  46.602  1.00  0.00
ATOM   1525  N1  A      48      42.526  55.277  45.457  1.00  0.00
ATOM   1526  C2  A      48      41.510  55.686  44.731  1.00  0.00
ATOM   1527  H2  A      48      40.585  55.178  44.962  1.00  0.00
ATOM   1528  N3  A      48      41.456  56.630  43.777  1.00  0.00
ATOM   1529  C4  A      48      42.665  57.289  43.692  1.00  0.00
ATOM   1530  C3' A      48      41.950  61.127  42.503  1.00  0.00
ATOM   1531  H3' A      48      42.812  61.060  43.166  1.00  0.00
ATOM   1532  C2' A      48      41.199  59.778  42.604  1.00  0.00
ATOM   1533  H2' A      48      41.136  59.567  43.672  1.00  0.00
ATOM   1534  O2' A      48      39.873  59.893  42.041  1.00  0.00
ATOM   1535 HO2' A      48      39.199  59.481  42.586  1.00  0.00
ATOM   1536  O3' A      48      41.199  62.250  42.820  1.00  0.00
ATOM   1537  P   G      49      41.367  62.870  44.278  1.00  0.00
ATOM   1538  OP1 G      49      40.331  63.933  44.373  1.00  0.00
ATOM   1539  OP2 G      49      42.741  63.216  44.476  1.00  0.00
ATOM   1540  O5' G      49      40.979  61.762  45.365  1.00  0.00
ATOM   1541  C5' G      49      39.636  61.384  45.314  1.00  0.00
ATOM   1542  H5' G      49      39.300  61.111  44.313  1.00  0.00
ATOM   1543 H5'' G      49      38.999  62.200  45.654  1.00  0.00
ATOM   1544  C4' G      49      39.379  60.263  46.293  1.00  0.00
ATOM   1545  H4' G      49      38.333  59.985  46.162  1.00  0.00
ATOM   1546  O4' G      49      40.284  59.273  46.059  1.00  0.00
ATOM   1547  C1' G      49      40.543  58.507  47.200  1.00  0.00
ATOM   1548  H1' G      49      40.183  57.481  47.115  1.00  0.00
ATOM   1549  N9  G      49      42.020  58.410  47.482  1.00  0.00
ATOM   1550  C8  G      49      43.017  59.194  47.048  1.00  0.00
ATOM   1551  H8  G      49      42.859  60.047  46.405  1.00  0.00
ATOM   1552  N7  G      49      44.223  58.994  47.535  1.00  0.00
ATOM   1553  C5  G      49      43.970  57.824  48.357  1.00  0.00
ATOM   1554  C6  G      49      44.874  57.005  49.145  1.00  0.00
ATOM   1555  O6  G      49      46.093  56.932  49.267  1.00  0.00
ATOM   1556  N1  G      49      44.213  56.085  49.816  1.00  0.00
ATOM   1557  H1  G      49      44.791  55.541  50.440  1.00  0.00
ATOM   1558  C2  G      49      42.887  55.834  49.721  1.00  0.00
ATOM   1559  N2  G      49      42.395  54.960  50.670  1.00  0.00
ATOM   1560  H21 G      49      41.416  54.725  50.600  1.00  0.00
ATOM   1561  H22 G      49      42.916  54.606  51.460  1.00  0.00
ATOM   1562  N3  G      49      42.025  56.489  48.958  1.00  0.00
ATOM   1563  C4  G      49      42.626  57.475  48.230  1.00  0.00
ATOM   1564  C3' G      49      39.673  60.666  47.760  1.00  0.00
ATOM   1565  H3' G      49      40.669  61.073  47.931  1.00  0.00
ATOM   1566  C2' G      49      39.778  59.191  48.310  1.00  0.00
ATOM   1567  H2' G      49      40.371  59.228  49.224  1.00  0.00
ATOM   1568  O2' G      49      38.473  58.556  48.364  1.00  0.00
ATOM   1569 HO2' G      49      37.808  59.216  48.574  1.00  0.00
ATOM   1570  O3' G      49      38.625  61.446  48.215  1.00  0.00
ATOM   1571  P   U      50      38.839  62.399  49.431  1.00  0.00
ATOM   1572  OP1 U      50      37.590  63.115  49.718  1.00  0.00
ATOM   1573  OP2 U      50      40.120  63.091  49.243  1.00  0.00
ATOM   1574  O5' U      50      39.081  61.269  50.631  1.00  0.00
ATOM   1575  C5' U      50      38.115  60.418  51.205  1.00  0.00
ATOM   1576  H5' U      50      37.740  59.719  50.457  1.00  0.00
ATOM   1577 H5'' U      50      37.241  60.910  51.631  1.00  0.00
ATOM   1578  C4' U      50      38.867  59.645  52.335  1.00  0.00
ATOM   1579  H4' U      50      38.212  59.014  52.935  1.00  0.00
ATOM   1580  O4' U      50      39.825  58.802  51.768  1.00  0.00
ATOM   1581  C1' U      50      40.647  58.299  52.836  1.00  0.00
ATOM   1582  H1' U      50      40.299  57.311  53.137  1.00  0.00
ATOM   1583  N1  U      50      42.083  58.349  52.487  1.00  0.00
ATOM   1584  C6  U      50      42.560  59.061  51.359  1.00  0.00
ATOM   1585  H6  U      50      41.868  59.528  50.673  1.00  0.00
ATOM   1586  C5  U      50      43.959  59.241  51.077  1.00  0.00
ATOM   1587  H5  U      50      44.170  59.844  50.206  1.00  0.00
ATOM   1588  C4  U      50      44.888  58.586  51.924  1.00  0.00
ATOM   1589  O4  U      50      46.119  58.701  51.777  1.00  0.00
ATOM   1590  N3  U      50      44.375  57.867  52.963  1.00  0.00
ATOM   1591  H3  U      50      45.078  57.433  53.545  1.00  0.00
ATOM   1592  C2  U      50      43.037  57.696  53.348  1.00  0.00
ATOM   1593  O2  U      50      42.742  57.071  54.369  1.00  0.00
ATOM   1594  C3' U      50      39.710  60.523  53.277  1.00  0.00
ATOM   1595  H3' U      50      40.434  61.220  52.856  1.00  0.00
ATOM   1596  C2' U      50      40.405  59.292  53.962  1.00  0.00
ATOM   1597  H2' U      50      41.335  59.589  54.448  1.00  0.00
ATOM   1598  O2' U      50      39.590  58.730  55.024  1.00  0.00
ATOM   1599 HO2' U      50      39.092  59.520  55.246  1.00  0.00
ATOM   1600  O3' U      50      38.838  61.131  54.239  1.00  0.00
ATOM   1601  P   G      51      39.353  62.179  55.327  1.00  0.00
ATOM   1602  OP1 G      51      38.242  62.479  56.250  1.00  0.00
ATOM   1603  OP2 G      51      40.059  63.247  54.725  1.00  0.00
ATOM   1604  O5' G      51      40.370  61.377  56.242  1.00  0.00
ATOM   1605  C5' G      51      39.969  60.632  57.373  1.00  0.00
ATOM   1606  H5' G      51      39.133  59.995  57.084  1.00  0.00
ATOM   1607 H5'' G      51      39.487  61.376  58.007  1.00  0.00
ATOM   1608  C4' G      51      41.171  59.979  58.111  1.00  0.00
ATOM   1609  H4' G      51      40.734  59.398  58.923  1.00  0.00
ATOM   1610  O4' G      51      41.977  59.124  57.303  1.00  0.00
ATOM   1611  C1' G      51      43.400  59.121  57.711  1.00  0.00
ATOM   1612  H1' G      51      43.800  58.118  57.860  1.00  0.00
ATOM   1613  N9  G      51      44.215  59.663  56.597  1.00  0.00
ATOM   1614  C8  G      51      43.875  60.296  55.442  1.00  0.00
ATOM   1615  H8  G      51      42.883  60.719  55.375  1.00  0.00
ATOM   1616  N7  G      51      44.846  60.635  54.581  1.00  0.00
ATOM   1617  C5  G      51      45.893  60.172  55.329  1.00  0.00
ATOM   1618  C6  G      51      47.324  60.240  55.068  1.00  0.00
ATOM   1619  O6  G      51      47.862  60.666  54.008  1.00  0.00
ATOM   1620  N1  G      51      48.124  59.637  56.060  1.00  0.00
ATOM   1621  H1  G      51      49.095  59.459  55.846  1.00  0.00
ATOM   1622  C2  G      51      47.664  59.136  57.201  1.00  0.00
ATOM   1623  N2  G      51      48.497  58.477  57.873  1.00  0.00
ATOM   1624  H21 G      51      49.470  58.401  57.612  1.00  0.00
ATOM   1625  H22 G      51      48.162  57.898  58.629  1.00  0.00
ATOM   1626  N3  G      51      46.364  59.088  57.577  1.00  0.00
ATOM   1627  C4  G      51      45.575  59.651  56.568  1.00  0.00
ATOM   1628  C3' G      51      42.150  60.979  58.589  1.00  0.00
ATOM   1629  H3' G      51      42.477  61.515  57.698  1.00  0.00
ATOM   1630  C2' G      51      43.376  60.111  58.888  1.00  0.00
ATOM   1631  H2' G      51      44.245  60.769  58.884  1.00  0.00
ATOM   1632  O2' G      51      43.152  59.369  60.104  1.00  0.00
ATOM   1633 HO2' G      51      43.715  58.592  60.098  1.00  0.00
ATOM   1634  O3' G      51      41.666  61.933  59.550  1.00  0.00
ATOM   1635  P   G      52      42.464  63.231  59.885  1.00  0.00
ATOM   1636  OP1 G      52      41.823  63.948  61.002  1.00  0.00
ATOM   1637  OP2 G      52      42.653  64.025  58.635  1.00  0.00
ATOM   1638  O5' G      52      43.910  62.820  60.346  1.00  0.00
ATOM   1639  C5' G      52      44.251  62.382  61.657  1.00  0.00
ATOM   1640  H5' G      52      43.564  61.581  61.932  1.00  0.00
ATOM   1641 H5'' G      52      44.062  63.088  62.465  1.00  0.00
ATOM   1642  C4' G      52      45.646  61.883  61.696  1.00  0.00
ATOM   1643  H4' G      52      45.701  61.192  62.537  1.00  0.00
ATOM   1644  O4' G      52      45.988  61.051  60.588  1.00  0.00
ATOM   1645  C1' G      52      47.364  61.267  60.328  1.00  0.00
ATOM   1646  H1' G      52      47.849  60.300  60.190  1.00  0.00
ATOM   1647  N9  G      52      47.650  61.995  59.040  1.00  0.00
ATOM   1648  C8  G      52      46.799  62.551  58.137  1.00  0.00
ATOM   1649  H8  G      52      45.726  62.599  58.247  1.00  0.00
ATOM   1650  N7  G      52      47.403  62.919  57.040  1.00  0.00
ATOM   1651  C5  G      52      48.723  62.520  57.212  1.00  0.00
ATOM   1652  C6  G      52      49.830  62.534  56.270  1.00  0.00
ATOM   1653  O6  G      52      49.813  62.834  55.112  1.00  0.00
ATOM   1654  N1  G      52      51.036  62.078  56.823  1.00  0.00
ATOM   1655  H1  G      52      51.840  62.088  56.211  1.00  0.00
ATOM   1656  C2  G      52      51.119  61.580  58.088  1.00  0.00
ATOM   1657  N2  G      52      52.241  61.276  58.602  1.00  0.00
ATOM   1658  H21 G      52      52.260  61.138  59.603  1.00  0.00
ATOM   1659  H22 G      52      53.092  61.280  58.057  1.00  0.00
ATOM   1660  N3  G      52      50.090  61.501  58.976  1.00  0.00
ATOM   1661  C4  G      52      48.899  61.971  58.437  1.00  0.00
ATOM   1662  C3' G      52      46.788  62.866  61.885  1.00  0.00
ATOM   1663  H3' G      52      46.652  63.703  61.201  1.00  0.00
ATOM   1664  C2' G      52      48.009  62.043  61.448  1.00  0.00
ATOM   1665  H2' G      52      48.846  62.533  60.951  1.00  0.00
ATOM   1666  O2' G      52      48.529  61.107  62.423  1.00  0.00
ATOM   1667 HO2' G      52      48.405  61.482  63.298  1.00  0.00
ATOM   1668  O3' G      52      46.947  63.178  63.244  1.00  0.00
ATOM   1669  P   A      53      47.575  64.673  63.542  1.00  0.00
ATOM   1670  OP1 A      53      47.577  64.756  65.028  1.00  0.00
ATOM   1671  OP2 A      53      46.611  65.581  62.834  1.00  0.00
ATOM   1672  O5' A      53      49.155  64.658  63.010  1.00  0.00
ATOM   1673  C5' A      53      50.235  64.114  63.737  1.00  0.00
ATOM   1674  H5' A      53      50.037  63.055  63.906  1.00  0.00
ATOM   1675 H5'' A      53      50.225  64.575  64.724  1.00  0.00
ATOM   1676  C4' A      53      51.558  64.329  62.990  1.00  0.00
ATOM   1677  H4' A      53      52.366  63.785  63.480  1.00  0.00
ATOM   1678  O4' A      53      51.416  63.887  61.600  1.00  0.00
ATOM   1679  C1' A      53      52.389  64.465  60.815  1.00  0.00
ATOM   1680  H1' A      53      53.319  63.897  60.788  1.00  0.00
ATOM   1681  N9  A      53      51.906  64.647  59.409  1.00  0.00
ATOM   1682  C8  A      53      50.684  64.946  58.972  1.00  0.00
ATOM   1683  H8  A      53      49.847  64.974  59.655  1.00  0.00
ATOM   1684  N7  A      53      50.562  65.163  57.697  1.00  0.00
ATOM   1685  C5  A      53      51.956  65.070  57.312  1.00  0.00
ATOM   1686  C6  A      53      52.617  65.154  56.085  1.00  0.00
ATOM   1687  N6  A      53      52.070  65.482  54.930  1.00  0.00
ATOM   1688  H61 A      53      52.661  65.367  54.119  1.00  0.00
ATOM   1689  H62 A      53      51.067  65.598  54.928  1.00  0.00
ATOM   1690  N1  A      53      53.910  64.815  55.930  1.00  0.00
ATOM   1691  C2  A      53      54.595  64.494  57.003  1.00  0.00
ATOM   1692  H2  A      53      55.624  64.195  56.864  1.00  0.00
ATOM   1693  N3  A      53      54.108  64.448  58.248  1.00  0.00
ATOM   1694  C4  A      53      52.774  64.728  58.326  1.00  0.00
ATOM   1695  C3' A      53      52.126  65.771  62.805  1.00  0.00
ATOM   1696  H3' A      53      51.279  66.428  63.005  1.00  0.00
ATOM   1697  C2' A      53      52.473  65.949  61.355  1.00  0.00
ATOM   1698  H2' A      53      51.637  66.445  60.863  1.00  0.00
ATOM   1699  O2' A      53      53.736  66.488  61.227  1.00  0.00
ATOM   1700 HO2' A      53      53.721  67.290  61.755  1.00  0.00
ATOM   1701  O3' A      53      53.182  65.991  63.815  1.00  0.00
ATOM   1702  P   C      54      52.961  66.933  65.017  1.00  0.00
ATOM   1703  OP1 C      54      54.176  66.830  65.789  1.00  0.00
ATOM   1704  OP2 C      54      51.644  66.760  65.699  1.00  0.00
ATOM   1705  O5' C      54      52.991  68.311  64.248  1.00  0.00
ATOM   1706  C5' C      54      54.241  68.851  63.835  1.00  0.00
ATOM   1707  H5' C      54      54.918  68.041  63.562  1.00  0.00
ATOM   1708 H5'' C      54      54.676  69.307  64.725  1.00  0.00
ATOM   1709  C4' C      54      54.082  69.841  62.714  1.00  0.00
ATOM   1710  H4' C      54      55.043  70.243  62.394  1.00  0.00
ATOM   1711  O4' C      54      53.565  69.190  61.548  1.00  0.00
ATOM   1712  C1' C      54      52.496  69.948  61.068  1.00  0.00
ATOM   1713  H1' C      54      52.826  70.296  60.089  1.00  0.00
ATOM   1714  N1  C      54      51.199  69.215  60.892  1.00  0.00
ATOM   1715  C6  C      54      50.556  68.722  61.998  1.00  0.00
ATOM   1716  H6  C      54      50.910  68.914  63.000  1.00  0.00
ATOM   1717  C5  C      54      49.475  67.846  61.836  1.00  0.00
ATOM   1718  H5  C      54      49.008  67.354  62.676  1.00  0.00
ATOM   1719  C4  C      54      49.054  67.559  60.485  1.00  0.00
ATOM   1720  N4  C      54      48.042  66.836  60.353  1.00  0.00
ATOM   1721  H41 C      54      47.891  66.334  59.490  1.00  0.00
ATOM   1722  H42 C      54      47.469  66.565  61.140  1.00  0.00
ATOM   1723  N3  C      54      49.708  67.992  59.435  1.00  0.00
ATOM   1724  C2  C      54      50.758  68.818  59.615  1.00  0.00
ATOM   1725  O2  C      54      51.356  69.228  58.612  1.00  0.00
ATOM   1726  C3' C      54      53.053  70.898  63.211  1.00  0.00
ATOM   1727  H3' C      54      52.280  70.427  63.818  1.00  0.00
ATOM   1728  C2' C      54      52.326  71.194  61.923  1.00  0.00
ATOM   1729  H2' C      54      51.278  71.449  62.082  1.00  0.00
ATOM   1730  O2' C      54      52.848  72.322  61.206  1.00  0.00
ATOM   1731 HO2' C      54      52.352  73.066  61.555  1.00  0.00
ATOM   1732  O3' C      54      53.508  72.147  63.772  1.00  0.00
ATOM   1733  P   U      55      53.910  72.186  65.325  1.00  0.00
ATOM   1734  OP1 U      55      53.080  71.175  66.065  1.00  0.00
ATOM   1735  OP2 U      55      53.872  73.570  65.830  1.00  0.00
ATOM   1736  O5' U      55      55.425  71.817  65.383  1.00  0.00
ATOM   1737  C5' U      55      56.410  72.441  64.638  1.00  0.00
ATOM   1738  H5' U      55      56.484  73.508  64.850  1.00  0.00
ATOM   1739 H5'' U      55      56.241  72.279  63.573  1.00  0.00
ATOM   1740  C4' U      55      57.842  71.910  64.944  1.00  0.00
ATOM   1741  H4' U      55      58.585  72.610  64.561  1.00  0.00
ATOM   1742  O4' U      55      57.933  71.989  66.354  1.00  0.00
ATOM   1743  C1' U      55      58.285  70.684  66.898  1.00  0.00
ATOM   1744  H1' U      55      59.354  70.512  67.022  1.00  0.00
ATOM   1745  N1  U      55      57.586  70.506  68.229  1.00  0.00
ATOM   1746  C6  U      55      56.326  70.980  68.554  1.00  0.00
ATOM   1747  H6  U      55      55.742  71.426  67.762  1.00  0.00
ATOM   1748  C5  U      55      55.922  70.898  69.871  1.00  0.00
ATOM   1749  H5  U      55      54.988  71.383  70.112  1.00  0.00
ATOM   1750  C4  U      55      56.721  70.370  70.950  1.00  0.00
ATOM   1751  O4  U      55      56.412  70.214  72.133  1.00  0.00
ATOM   1752  N3  U      55      57.886  69.837  70.449  1.00  0.00
ATOM   1753  H3  U      55      58.489  69.467  71.171  1.00  0.00
ATOM   1754  C2  U      55      58.305  69.728  69.134  1.00  0.00
ATOM   1755  O2  U      55      59.318  69.086  68.912  1.00  0.00
ATOM   1756  C3' U      55      58.010  70.492  64.533  1.00  0.00
ATOM   1757  H3' U      55      57.284  70.053  63.848  1.00  0.00
ATOM   1758  C2' U      55      57.742  69.711  65.824  1.00  0.00
ATOM   1759  H2' U      55      56.666  69.537  65.807  1.00  0.00
ATOM   1760  O2' U      55      58.421  68.517  65.886  1.00  0.00
ATOM   1761 HO2' U      55      59.351  68.663  65.696  1.00  0.00
ATOM   1762  O3' U      55      59.336  70.114  64.152  1.00  0.00
ATOM   1763  P   U      56      59.939  70.527  62.698  1.00  0.00
ATOM   1764  OP1 U      56      61.245  69.823  62.666  1.00  0.00
ATOM   1765  OP2 U      56      59.840  72.002  62.475  1.00  0.00
ATOM   1766  O5' U      56      58.949  69.775  61.652  1.00  0.00
ATOM   1767  C5' U      56      58.948  68.340  61.654  1.00  0.00
ATOM   1768  H5' U      56      58.770  67.998  62.674  1.00  0.00
ATOM   1769 H5'' U      56      59.964  68.023  61.421  1.00  0.00
ATOM   1770  C4' U      56      57.956  67.702  60.713  1.00  0.00
ATOM   1771  H4' U      56      57.861  66.645  60.964  1.00  0.00
ATOM   1772  O4' U      56      56.631  68.182  60.796  1.00  0.00
ATOM   1773  C1' U      56      55.982  68.123  59.477  1.00  0.00
ATOM   1774  H1' U      56      55.068  67.529  59.485  1.00  0.00
ATOM   1775  N1  U      56      55.577  69.500  59.020  1.00  0.00
ATOM   1776  C6  U      56      56.130  70.625  59.571  1.00  0.00
ATOM   1777  H6  U      56      56.994  70.626  60.218  1.00  0.00
ATOM   1778  C5  U      56      55.715  71.861  59.230  1.00  0.00
ATOM   1779  H5  U      56      56.241  72.715  59.629  1.00  0.00
ATOM   1780  C4  U      56      54.580  72.087  58.365  1.00  0.00
ATOM   1781  O4  U      56      54.117  73.148  58.042  1.00  0.00
ATOM   1782  N3  U      56      54.079  70.929  57.895  1.00  0.00
ATOM   1783  H3  U      56      53.215  70.951  57.372  1.00  0.00
ATOM   1784  C2  U      56      54.526  69.663  58.185  1.00  0.00
ATOM   1785  O2  U      56      54.016  68.645  57.688  1.00  0.00
ATOM   1786  C3' U      56      58.292  67.979  59.262  1.00  0.00
ATOM   1787  H3' U      56      58.403  69.051  59.105  1.00  0.00
ATOM   1788  C2' U      56      57.058  67.583  58.542  1.00  0.00
ATOM   1789  H2' U      56      56.970  68.063  57.568  1.00  0.00
ATOM   1790  O2' U      56      57.032  66.222  58.343  1.00  0.00
ATOM   1791 HO2' U      56      56.847  66.008  57.425  1.00  0.00
ATOM   1792  O3' U      56      59.472  67.244  58.920  1.00  0.00
ATOM   1793  P   U      57      60.331  67.603  57.652  1.00  0.00
ATOM   1794  OP1 U      57      61.636  66.927  57.787  1.00  0.00
ATOM   1795  OP2 U      57      60.454  69.082  57.405  1.00  0.00
ATOM   1796  O5' U      57      59.503  67.062  56.386  1.00  0.00
ATOM   1797  C5' U      57      59.466  65.634  56.034  1.00  0.00
ATOM   1798  H5' U      57      59.312  65.170  57.008  1.00  0.00
ATOM   1799 H5'' U      57      60.396  65.381  55.524  1.00  0.00
ATOM   1800  C4' U      57      58.364  65.294  54.993  1.00  0.00
ATOM   1801  H4' U      57      58.103  64.243  55.123  1.00  0.00
ATOM   1802  O4' U      57      57.089  65.847  55.407  1.00  0.00
ATOM   1803  C1' U      57      56.343  66.405  54.335  1.00  0.00
ATOM   1804  H1' U      57      55.441  65.795  54.271  1.00  0.00
ATOM   1805  N1  U      57      55.947  67.837  54.554  1.00  0.00
ATOM   1806  C6  U      57      56.950  68.736  54.805  1.00  0.00
ATOM   1807  H6  U      57      57.933  68.378  55.070  1.00  0.00
ATOM   1808  C5  U      57      56.698  70.059  54.993  1.00  0.00
ATOM   1809  H5  U      57      57.514  70.700  55.295  1.00  0.00
ATOM   1810  C4  U      57      55.389  70.612  54.683  1.00  0.00
ATOM   1811  O4  U      57      55.060  71.790  54.768  1.00  0.00
ATOM   1812  N3  U      57      54.486  69.651  54.286  1.00  0.00
ATOM   1813  H3  U      57      53.609  69.979  53.906  1.00  0.00
ATOM   1814  C2  U      57      54.698  68.275  54.127  1.00  0.00
ATOM   1815  O2  U      57      53.818  67.586  53.680  1.00  0.00
ATOM   1816  C3' U      57      58.563  65.700  53.541  1.00  0.00
ATOM   1817  H3' U      57      59.309  66.490  53.455  1.00  0.00
ATOM   1818  C2' U      57      57.153  66.256  53.078  1.00  0.00
ATOM   1819  H2' U      57      57.268  67.231  52.603  1.00  0.00
ATOM   1820  O2' U      57      56.618  65.244  52.254  1.00  0.00
ATOM   1821 HO2' U      57      57.344  64.706  51.932  1.00  0.00
ATOM   1822  O3' U      57      58.972  64.741  52.590  1.00  0.00
ATOM   1823  P   C      58      60.348  63.967  52.672  1.00  0.00
ATOM   1824  OP1 C      58      61.474  64.880  53.120  1.00  0.00
ATOM   1825  OP2 C      58      60.641  63.219  51.406  1.00  0.00
ATOM   1826  O5' C      58      60.199  62.943  53.829  1.00  0.00
ATOM   1827  C5' C      58      59.514  61.681  53.564  1.00  0.00
ATOM   1828  H5' C      58      60.168  61.122  52.896  1.00  0.00
ATOM   1829 H5'' C      58      58.615  61.836  52.967  1.00  0.00
ATOM   1830  C4' C      58      59.005  60.936  54.877  1.00  0.00
ATOM   1831  H4' C      58      59.869  60.729  55.508  1.00  0.00
ATOM   1832  O4' C      58      58.223  61.871  55.551  1.00  0.00
ATOM   1833  C1' C      58      57.084  61.320  56.115  1.00  0.00
ATOM   1834  H1' C      58      56.969  61.642  57.150  1.00  0.00
ATOM   1835  N1  C      58      55.860  61.606  55.401  1.00  0.00
ATOM   1836  C6  C      58      55.919  62.384  54.243  1.00  0.00
ATOM   1837  H6  C      58      56.845  62.684  53.775  1.00  0.00
ATOM   1838  C5  C      58      54.748  62.632  53.521  1.00  0.00
ATOM   1839  H5  C      58      54.799  63.310  52.682  1.00  0.00
ATOM   1840  C4  C      58      53.506  62.195  54.091  1.00  0.00
ATOM   1841  N4  C      58      52.415  62.524  53.573  1.00  0.00
ATOM   1842  H41 C      58      51.566  62.437  54.114  1.00  0.00
ATOM   1843  H42 C      58      52.290  62.924  52.654  1.00  0.00
ATOM   1844  N3  C      58      53.434  61.606  55.321  1.00  0.00
ATOM   1845  C2  C      58      54.595  61.277  55.992  1.00  0.00
ATOM   1846  O2  C      58      54.556  60.776  57.083  1.00  0.00
ATOM   1847  C3' C      58      58.198  59.713  54.725  1.00  0.00
ATOM   1848  H3' C      58      57.621  59.687  53.800  1.00  0.00
ATOM   1849  C2' C      58      57.253  59.806  55.999  1.00  0.00
ATOM   1850  H2' C      58      56.292  59.318  55.840  1.00  0.00
ATOM   1851  O2' C      58      57.873  59.384  57.180  1.00  0.00
ATOM   1852 HO2' C      58      58.722  59.022  56.915  1.00  0.00
ATOM   1853  O3' C      58      58.964  58.584  54.846  1.00  0.00
ATOM   1854  P   C      59      58.529  57.240  54.163  1.00  0.00
ATOM   1855  OP1 C      59      59.439  56.148  54.549  1.00  0.00
ATOM   1856  OP2 C      59      58.166  57.503  52.724  1.00  0.00
ATOM   1857  O5' C      59      57.175  56.919  54.996  1.00  0.00
ATOM   1858  C5' C      59      57.217  56.241  56.233  1.00  0.00
ATOM   1859  H5' C      59      58.043  56.673  56.798  1.00  0.00
ATOM   1860 H5'' C      59      57.418  55.206  55.956  1.00  0.00
ATOM   1861  C4' C      59      55.886  56.220  56.904  1.00  0.00
ATOM   1862  H4' C      59      55.986  55.782  57.897  1.00  0.00
ATOM   1863  O4' C      59      55.197  57.547  56.823  1.00  0.00
ATOM   1864  C1' C      59      53.828  57.345  57.101  1.00  0.00
ATOM   1865  H1' C      59      53.605  57.637  58.127  1.00  0.00
ATOM   1866  N1  C      59      53.065  58.077  55.978  1.00  0.00
ATOM   1867  C6  C      59      53.490  58.012  54.695  1.00  0.00
ATOM   1868  H6  C      59      54.495  57.718  54.429  1.00  0.00
ATOM   1869  C5  C      59      52.711  58.604  53.746  1.00  0.00
ATOM   1870  H5  C      59      53.099  58.646  52.739  1.00  0.00
ATOM   1871  C4  C      59      51.420  59.176  54.118  1.00  0.00
ATOM   1872  N4  C      59      50.652  59.800  53.312  1.00  0.00
ATOM   1873  H41 C      59      49.817  60.263  53.641  1.00  0.00
ATOM   1874  H42 C      59      50.818  59.867  52.318  1.00  0.00
ATOM   1875  N3  C      59      51.007  59.099  55.333  1.00  0.00
ATOM   1876  C2  C      59      51.757  58.471  56.297  1.00  0.00
ATOM   1877  O2  C      59      51.273  58.255  57.361  1.00  0.00
ATOM   1878  C3' C      59      54.879  55.281  56.131  1.00  0.00
ATOM   1879  H3' C      59      55.010  55.565  55.086  1.00  0.00
ATOM   1880  C2' C      59      53.592  55.880  56.771  1.00  0.00
ATOM   1881  H2' C      59      52.738  55.812  56.097  1.00  0.00
ATOM   1882  O2' C      59      53.250  55.058  57.930  1.00  0.00
ATOM   1883 HO2' C      59      52.873  54.248  57.579  1.00  0.00
ATOM   1884  O3' C      59      55.125  53.924  56.209  1.00  0.00
ATOM   1885  P   A      60      54.506  52.862  55.206  1.00  0.00
ATOM   1886  OP1 A      60      55.283  51.586  55.206  1.00  0.00
ATOM   1887  OP2 A      60      54.402  53.473  53.871  1.00  0.00
ATOM   1888  O5' A      60      53.005  52.605  55.765  1.00  0.00
ATOM   1889  C5' A      60      52.829  51.831  56.950  1.00  0.00
ATOM   1890  H5' A      60      53.559  52.126  57.704  1.00  0.00
ATOM   1891 H5'' A      60      52.961  50.772  56.729  1.00  0.00
ATOM   1892  C4' A      60      51.433  52.082  57.528  1.00  0.00
ATOM   1893  H4' A      60      51.402  51.605  58.507  1.00  0.00
ATOM   1894  O4' A      60      51.211  53.472  57.689  1.00  0.00
ATOM   1895  C1' A      60      49.855  53.810  57.322  1.00  0.00
ATOM   1896  H1' A      60      49.392  54.374  58.132  1.00  0.00
ATOM   1897  N9  A      60      49.809  54.628  56.127  1.00  0.00
ATOM   1898  C8  A      60      50.687  54.863  55.047  1.00  0.00
ATOM   1899  H8  A      60      51.676  54.431  55.101  1.00  0.00
ATOM   1900  N7  A      60      50.379  55.759  54.207  1.00  0.00
ATOM   1901  C5  A      60      49.109  56.051  54.714  1.00  0.00
ATOM   1902  C6  A      60      48.152  56.928  54.198  1.00  0.00
ATOM   1903  N6  A      60      48.355  57.766  53.224  1.00  0.00
ATOM   1904  H61 A      60      49.315  58.009  53.026  1.00  0.00
ATOM   1905  H62 A      60      47.563  58.241  52.815  1.00  0.00
ATOM   1906  N1  A      60      46.910  56.969  54.651  1.00  0.00
ATOM   1907  C2  A      60      46.661  56.341  55.793  1.00  0.00
ATOM   1908  H2  A      60      45.667  56.470  56.194  1.00  0.00
ATOM   1909  N3  A      60      47.495  55.535  56.517  1.00  0.00
ATOM   1910  C4  A      60      48.732  55.450  55.869  1.00  0.00
ATOM   1911  C3' A      60      50.290  51.520  56.688  1.00  0.00
ATOM   1912  H3' A      60      50.590  51.612  55.645  1.00  0.00
ATOM   1913  C2' A      60      49.167  52.439  57.124  1.00  0.00
ATOM   1914  H2' A      60      48.421  52.624  56.352  1.00  0.00
ATOM   1915  O2' A      60      48.691  52.110  58.417  1.00  0.00
ATOM   1916 HO2' A      60      49.408  52.147  59.054  1.00  0.00
ATOM   1917  O3' A      60      49.979  50.226  57.088  1.00  0.00
ATOM   1918  P   C      61      48.991  49.316  56.275  1.00  0.00
ATOM   1919  OP1 C      61      48.902  48.026  57.041  1.00  0.00
ATOM   1920  OP2 C      61      49.602  49.238  54.919  1.00  0.00
ATOM   1921  O5' C      61      47.568  49.961  55.971  1.00  0.00
ATOM   1922  C5' C      61      46.429  49.694  56.721  1.00  0.00
ATOM   1923  H5' C      61      46.448  50.037  57.755  1.00  0.00
ATOM   1924 H5'' C      61      46.237  48.623  56.787  1.00  0.00
ATOM   1925  C4' C      61      45.184  50.425  56.115  1.00  0.00
ATOM   1926  H4' C      61      44.334  50.209  56.762  1.00  0.00
ATOM   1927  O4' C      61      45.558  51.774  55.838  1.00  0.00
ATOM   1928  C1' C      61      44.670  52.156  54.807  1.00  0.00
ATOM   1929  H1' C      61      43.954  52.865  55.223  1.00  0.00
ATOM   1930  N1  C      61      45.476  52.839  53.779  1.00  0.00
ATOM   1931  C6  C      61      46.828  52.554  53.611  1.00  0.00
ATOM   1932  H6  C      61      47.373  51.784  54.138  1.00  0.00
ATOM   1933  C5  C      61      47.497  53.278  52.709  1.00  0.00
ATOM   1934  H5  C      61      48.559  53.153  52.561  1.00  0.00
ATOM   1935  C4  C      61      46.830  54.297  52.028  1.00  0.00
ATOM   1936  N4  C      61      47.463  55.110  51.281  1.00  0.00
ATOM   1937  H41 C      61      46.950  55.910  50.938  1.00  0.00
ATOM   1938  H42 C      61      48.367  54.854  50.911  1.00  0.00
ATOM   1939  N3  C      61      45.566  54.469  52.032  1.00  0.00
ATOM   1940  C2  C      61      44.812  53.714  52.876  1.00  0.00
ATOM   1941  O2  C      61      43.577  53.971  52.899  1.00  0.00
ATOM   1942  C3' C      61      44.830  49.855  54.739  1.00  0.00
ATOM   1943  H3' C      61      45.654  49.976  54.035  1.00  0.00
ATOM   1944  C2' C      61      43.892  50.923  54.263  1.00  0.00
ATOM   1945  H2' C      61      43.990  50.923  53.178  1.00  0.00
ATOM   1946  O2' C      61      42.529  50.789  54.785  1.00  0.00
ATOM   1947 HO2' C      61      41.991  51.528  54.492  1.00  0.00
ATOM   1948  O3' C      61      44.250  48.572  54.722  1.00  0.00
ATOM   1949  P   U      62      44.546  47.606  53.569  1.00  0.00
ATOM   1950  OP1 U      62      43.813  46.351  53.863  1.00  0.00
ATOM   1951  OP2 U      62      46.003  47.579  53.327  1.00  0.00
ATOM   1952  O5' U      62      43.886  48.404  52.334  1.00  0.00
ATOM   1953  C5' U      62      42.483  48.530  52.222  1.00  0.00
ATOM   1954  H5' U      62      42.090  49.013  53.117  1.00  0.00
ATOM   1955 H5'' U      62      41.980  47.585  52.018  1.00  0.00
ATOM   1956  C4' U      62      42.120  49.437  50.979  1.00  0.00
ATOM   1957  H4' U      62      41.031  49.433  51.023  1.00  0.00
ATOM   1958  O4' U      62      42.585  50.756  51.247  1.00  0.00
ATOM   1959  C1' U      62      42.861  51.299  49.949  1.00  0.00
ATOM   1960  H1' U      62      42.199  52.153  49.803  1.00  0.00
ATOM   1961  N1  U      62      44.255  51.577  49.729  1.00  0.00
ATOM   1962  C6  U      62      45.248  50.897  50.390  1.00  0.00
ATOM   1963  H6  U      62      45.023  50.075  51.053  1.00  0.00
ATOM   1964  C5  U      62      46.531  51.231  50.167  1.00  0.00
ATOM   1965  H5  U      62      47.311  50.742  50.731  1.00  0.00
ATOM   1966  C4  U      62      46.960  52.286  49.311  1.00  0.00
ATOM   1967  O4  U      62      48.118  52.607  49.092  1.00  0.00
ATOM   1968  N3  U      62      45.913  52.924  48.675  1.00  0.00
ATOM   1969  H3  U      62      46.112  53.599  47.951  1.00  0.00
ATOM   1970  C2  U      62      44.592  52.638  48.842  1.00  0.00
ATOM   1971  O2  U      62      43.894  53.326  48.114  1.00  0.00
ATOM   1972  C3' U      62      42.576  48.922  49.627  1.00  0.00
ATOM   1973  H3' U      62      43.576  48.488  49.628  1.00  0.00
ATOM   1974  C2' U      62      42.453  50.280  48.904  1.00  0.00
ATOM   1975  H2' U      62      43.133  50.249  48.052  1.00  0.00
ATOM   1976  O2' U      62      41.127  50.440  48.500  1.00  0.00
ATOM   1977 HO2' U      62      40.814  49.558  48.286  1.00  0.00
ATOM   1978  O3' U      62      41.754  47.913  49.079  1.00  0.00
ATOM   1979  P   G      63      41.989  47.366  47.615  1.00  0.00
ATOM   1980  OP1 G      63      41.401  46.027  47.437  1.00  0.00
ATOM   1981  OP2 G      63      43.371  47.519  47.137  1.00  0.00
ATOM   1982  O5' G      63      41.197  48.331  46.647  1.00  0.00
ATOM   1983  C5' G      63      39.811  48.273  46.517  1.00  0.00
ATOM   1984  H5' G      63      39.365  48.551  47.472  1.00  0.00
ATOM   1985 H5'' G      63      39.469  47.241  46.430  1.00  0.00
ATOM   1986  C4' G      63      39.336  49.126  45.351  1.00  0.00
ATOM   1987  H4' G      63      38.246  49.116  45.342  1.00  0.00
ATOM   1988  O4' G      63      39.802  50.496  45.539  1.00  0.00
ATOM   1989  C1' G      63      40.107  51.056  44.274  1.00  0.00
ATOM   1990  H1' G      63      39.659  52.038  44.124  1.00  0.00
ATOM   1991  N9  G      63      41.565  51.460  44.167  1.00  0.00
ATOM   1992  C8  G      63      42.639  51.153  44.954  1.00  0.00
ATOM   1993  H8  G      63      42.563  50.399  45.724  1.00  0.00
ATOM   1994  N7  G      63      43.736  51.739  44.624  1.00  0.00
ATOM   1995  C5  G      63      43.312  52.561  43.583  1.00  0.00
ATOM   1996  C6  G      63      44.090  53.582  42.848  1.00  0.00
ATOM   1997  O6  G      63      45.277  53.875  43.023  1.00  0.00
ATOM   1998  N1  G      63      43.352  54.229  41.915  1.00  0.00
ATOM   1999  H1  G      63      43.818  54.878  41.297  1.00  0.00
ATOM   2000  C2  G      63      42.033  54.005  41.721  1.00  0.00
ATOM   2001  N2  G      63      41.489  54.591  40.710  1.00  0.00
ATOM   2002  H21 G      63      41.896  55.324  40.147  1.00  0.00
ATOM   2003  H22 G      63      40.538  54.290  40.553  1.00  0.00
ATOM   2004  N3  G      63      41.272  53.159  42.392  1.00  0.00
ATOM   2005  C4  G      63      41.982  52.420  43.277  1.00  0.00
ATOM   2006  C3' G      63      39.852  48.785  43.964  1.00  0.00
ATOM   2007  H3' G      63      40.933  48.642  43.961  1.00  0.00
ATOM   2008  C2' G      63      39.636  50.114  43.210  1.00  0.00
ATOM   2009  H2' G      63      40.340  50.199  42.382  1.00  0.00
ATOM   2010  O2' G      63      38.318  50.462  42.944  1.00  0.00
ATOM   2011 HO2' G      63      37.745  49.719  42.741  1.00  0.00
ATOM   2012  O3' G      63      39.185  47.674  43.261  1.00  0.00
ATOM   2013  P   A      64      40.039  46.846  42.274  1.00  0.00
ATOM   2014  OP1 A      64      39.074  45.939  41.577  1.00  0.00
ATOM   2015  OP2 A      64      41.111  46.246  43.104  1.00  0.00
ATOM   2016  O5' A      64      40.791  47.793  41.205  1.00  0.00
ATOM   2017  C5' A      64      39.973  48.305  40.182  1.00  0.00
ATOM   2018  H5' A      64      39.072  48.798  40.545  1.00  0.00
ATOM   2019 H5'' A      64      39.641  47.536  39.484  1.00  0.00
ATOM   2020  C4' A      64      40.659  49.334  39.317  1.00  0.00
ATOM   2021  H4' A      64      39.885  49.683  38.633  1.00  0.00
ATOM   2022  O4' A      64      41.049  50.426  40.119  1.00  0.00
ATOM   2023  C1' A      64      42.174  51.072  39.433  1.00  0.00
ATOM   2024  H1' A      64      42.076  52.140  39.242  1.00  0.00
ATOM   2025  N9  A      64      43.434  50.902  40.331  1.00  0.00
ATOM   2026  C8  A      64      43.553  49.906  41.373  1.00  0.00
ATOM   2027  H8  A      64      42.768  49.194  41.583  1.00  0.00
ATOM   2028  N7  A      64      44.667  50.099  41.984  1.00  0.00
ATOM   2029  C5  A      64      45.354  51.070  41.286  1.00  0.00
ATOM   2030  C6  A      64      46.686  51.556  41.386  1.00  0.00
ATOM   2031  N6  A      64      47.487  51.288  42.383  1.00  0.00
ATOM   2032  H61 A      64      47.079  50.765  43.144  1.00  0.00
ATOM   2033  H62 A      64      48.317  51.793  42.658  1.00  0.00
ATOM   2034  N1  A      64      47.155  52.439  40.539  1.00  0.00
ATOM   2035  C2  A      64      46.330  52.906  39.601  1.00  0.00
ATOM   2036  H2  A      64      46.779  53.544  38.854  1.00  0.00
ATOM   2037  N3  A      64      45.023  52.547  39.397  1.00  0.00
ATOM   2038  C4  A      64      44.607  51.612  40.258  1.00  0.00
ATOM   2039  C3' A      64      41.900  49.007  38.471  1.00  0.00
ATOM   2040  H3' A      64      42.679  48.609  39.122  1.00  0.00
ATOM   2041  C2' A      64      42.356  50.423  38.069  1.00  0.00
ATOM   2042  H2' A      64      43.387  50.457  37.719  1.00  0.00
ATOM   2043  O2' A      64      41.407  51.120  37.244  1.00  0.00
ATOM   2044 HO2' A      64      41.918  51.815  36.824  1.00  0.00
ATOM   2045  O3' A      64      41.589  48.086  37.418  1.00  0.00
ATOM   2046  P   U      65      42.677  47.175  36.711  1.00  0.00
ATOM   2047  OP1 U      65      42.022  46.635  35.593  1.00  0.00
ATOM   2048  OP2 U      65      43.098  46.281  37.738  1.00  0.00
ATOM   2049  O5' U      65      43.863  48.081  36.234  1.00  0.00
ATOM   2050  C5' U      65      43.566  48.960  35.170  1.00  0.00
ATOM   2051  H5' U      65      42.731  49.622  35.397  1.00  0.00
ATOM   2052 H5'' U      65      43.253  48.417  34.279  1.00  0.00
ATOM   2053  C4' U      65      44.791  49.834  34.829  1.00  0.00
ATOM   2054  H4' U      65      44.402  50.436  34.008  1.00  0.00
ATOM   2055  O4' U      65      45.008  50.562  35.997  1.00  0.00
ATOM   2056  C1' U      65      46.357  50.897  36.129  1.00  0.00
ATOM   2057  H1' U      65      46.486  51.972  36.006  1.00  0.00
ATOM   2058  N1  U      65      46.964  50.267  37.343  1.00  0.00
ATOM   2059  C6  U      65      46.270  49.406  38.105  1.00  0.00
ATOM   2060  H6  U      65      45.224  49.232  37.902  1.00  0.00
ATOM   2061  C5  U      65      46.850  48.784  39.116  1.00  0.00
ATOM   2062  H5  U      65      46.281  48.035  39.646  1.00  0.00
ATOM   2063  C4  U      65      48.278  48.950  39.373  1.00  0.00
ATOM   2064  O4  U      65      48.928  48.313  40.181  1.00  0.00
ATOM   2065  N3  U      65      48.899  49.955  38.626  1.00  0.00
ATOM   2066  H3  U      65      49.884  50.073  38.815  1.00  0.00
ATOM   2067  C2  U      65      48.314  50.621  37.593  1.00  0.00
ATOM   2068  O2  U      65      49.016  51.439  36.991  1.00  0.00
ATOM   2069  C3' U      65      46.121  49.180  34.483  1.00  0.00
ATOM   2070  H3' U      65      46.314  48.372  35.188  1.00  0.00
ATOM   2071  C2' U      65      47.021  50.414  34.831  1.00  0.00
ATOM   2072  H2' U      65      48.074  50.159  34.948  1.00  0.00
ATOM   2073  O2' U      65      47.025  51.341  33.739  1.00  0.00
ATOM   2074 HO2' U      65      46.539  50.832  33.086  1.00  0.00
ATOM   2075  O3' U      65      46.181  48.626  33.252  1.00  0.00
ATOM   2076  P   G      66      47.374  47.728  32.702  1.00  0.00
ATOM   2077  OP1 G      66      46.867  47.090  31.424  1.00  0.00
ATOM   2078  OP2 G      66      47.721  46.803  33.818  1.00  0.00
ATOM   2079  O5' G      66      48.530  48.657  32.410  1.00  0.00
ATOM   2080  C5' G      66      48.702  49.428  31.253  1.00  0.00
ATOM   2081  H5' G      66      47.914  50.174  31.150  1.00  0.00
ATOM   2082 H5'' G      66      48.621  48.781  30.379  1.00  0.00
ATOM   2083  C4' G      66      50.040  50.021  31.108  1.00  0.00
ATOM   2084  H4' G      66      49.999  50.773  30.320  1.00  0.00
ATOM   2085  O4' G      66      50.519  50.715  32.258  1.00  0.00
ATOM   2086  C1' G      66      51.894  50.492  32.588  1.00  0.00
ATOM   2087  H1' G      66      52.490  51.405  32.608  1.00  0.00
ATOM   2088  N9  G      66      52.104  49.882  33.957  1.00  0.00
ATOM   2089  C8  G      66      51.123  49.301  34.673  1.00  0.00
ATOM   2090  H8  G      66      50.145  49.181  34.231  1.00  0.00
ATOM   2091  N7  G      66      51.508  48.929  35.839  1.00  0.00
ATOM   2092  C5  G      66      52.873  49.264  35.868  1.00  0.00
ATOM   2093  C6  G      66      53.851  49.006  36.911  1.00  0.00
ATOM   2094  O6  G      66      53.729  48.476  38.027  1.00  0.00
ATOM   2095  N1  G      66      55.079  49.601  36.638  1.00  0.00
ATOM   2096  H1  G      66      55.811  49.515  37.328  1.00  0.00
ATOM   2097  C2  G      66      55.364  50.070  35.358  1.00  0.00
ATOM   2098  N2  G      66      56.596  50.405  35.123  1.00  0.00
ATOM   2099  H21 G      66      56.683  50.695  34.159  1.00  0.00
ATOM   2100  H22 G      66      57.213  50.497  35.917  1.00  0.00
ATOM   2101  N3  G      66      54.486  50.297  34.395  1.00  0.00
ATOM   2102  C4  G      66      53.209  49.934  34.724  1.00  0.00
ATOM   2103  C3' G      66      51.182  48.993  30.846  1.00  0.00
ATOM   2104  H3' G      66      50.855  48.076  31.336  1.00  0.00
ATOM   2105  C2' G      66      52.451  49.450  31.556  1.00  0.00
ATOM   2106  H2' G      66      52.856  48.534  31.986  1.00  0.00
ATOM   2107  O2' G      66      53.372  50.073  30.612  1.00  0.00
ATOM   2108 HO2' G      66      53.602  49.423  29.945  1.00  0.00
ATOM   2109  O3' G      66      51.349  48.805  29.436  1.00  0.00
ATOM   2110  P   U      67      50.679  47.668  28.645  1.00  0.00
ATOM   2111  OP1 U      67      49.418  48.161  28.060  1.00  0.00
ATOM   2112  OP2 U      67      50.728  46.493  29.582  1.00  0.00
ATOM   2113  O5' U      67      51.660  47.214  27.451  1.00  0.00
ATOM   2114  C5' U      67      52.054  48.138  26.426  1.00  0.00
ATOM   2115  H5' U      67      52.798  48.891  26.686  1.00  0.00
ATOM   2116 H5'' U      67      51.182  48.687  26.070  1.00  0.00
ATOM   2117  C4' U      67      52.801  47.430  25.278  1.00  0.00
ATOM   2118  H4' U      67      53.203  48.213  24.634  1.00  0.00
ATOM   2119  O4' U      67      53.812  46.632  25.832  1.00  0.00
ATOM   2120  C1' U      67      53.839  45.350  25.219  1.00  0.00
ATOM   2121  H1' U      67      54.123  44.594  25.951  1.00  0.00
ATOM   2122  N1  U      67      55.006  45.261  24.243  1.00  0.00
ATOM   2123  C6  U      67      55.160  46.155  23.210  1.00  0.00
ATOM   2124  H6  U      67      54.539  47.038  23.203  1.00  0.00
ATOM   2125  C5  U      67      56.099  45.961  22.218  1.00  0.00
ATOM   2126  H5  U      67      56.302  46.705  21.462  1.00  0.00
ATOM   2127  C4  U      67      56.907  44.735  22.190  1.00  0.00
ATOM   2128  O4  U      67      57.724  44.410  21.365  1.00  0.00
ATOM   2129  N3  U      67      56.676  43.929  23.285  1.00  0.00
ATOM   2130  H3  U      67      57.271  43.129  23.450  1.00  0.00
ATOM   2131  C2  U      67      55.710  44.069  24.249  1.00  0.00
ATOM   2132  O2  U      67      55.545  43.176  25.109  1.00  0.00
ATOM   2133  C3' U      67      51.888  46.487  24.495  1.00  0.00
ATOM   2134  H3' U      67      50.920  46.452  24.993  1.00  0.00
ATOM   2135  C2' U      67      52.545  45.071  24.592  1.00  0.00
ATOM   2136  H2' U      67      52.644  44.621  23.605  1.00  0.00
ATOM   2137  O2' U      67      51.881  44.275  25.473  1.00  0.00
ATOM   2138 HO2' U      67      50.961  44.485  25.297  1.00  0.00
ATOM   2139  O3' U      67      51.861  47.115  23.163  1.00  0.00
ATOM   2140  P   C      68      50.731  46.635  22.148  1.00  0.00
ATOM   2141  OP1 C      68      50.659  47.629  21.041  1.00  0.00
ATOM   2142  OP2 C      68      49.469  46.184  22.819  1.00  0.00
ATOM   2143  O5' C      68      51.466  45.369  21.471  1.00  0.00
ATOM   2144  C5' C      68      52.505  45.626  20.586  1.00  0.00
ATOM   2145  H5' C      68      53.181  46.415  20.916  1.00  0.00
ATOM   2146 H5'' C      68      52.103  45.947  19.625  1.00  0.00
ATOM   2147  C4' C      68      53.376  44.390  20.307  1.00  0.00
ATOM   2148  H4' C      68      54.210  44.530  19.620  1.00  0.00
ATOM   2149  O4' C      68      53.901  43.935  21.552  1.00  0.00
ATOM   2150  C1' C      68      54.305  42.552  21.466  1.00  0.00
ATOM   2151  H1' C      68      55.388  42.488  21.360  1.00  0.00
ATOM   2152  N1  C      68      53.895  41.846  22.658  1.00  0.00
ATOM   2153  C6  C      68      52.585  41.899  23.286  1.00  0.00
ATOM   2154  H6  C      68      51.920  42.699  22.996  1.00  0.00
ATOM   2155  C5  C      68      52.242  41.067  24.270  1.00  0.00
ATOM   2156  H5  C      68      51.260  41.129  24.716  1.00  0.00
ATOM   2157  C4  C      68      53.197  40.117  24.650  1.00  0.00
ATOM   2158  N4  C      68      52.876  39.320  25.579  1.00  0.00
ATOM   2159  H41 C      68      51.902  39.363  25.842  1.00  0.00
ATOM   2160  H42 C      68      53.419  38.534  25.906  1.00  0.00
ATOM   2161  N3  C      68      54.366  39.946  24.063  1.00  0.00
ATOM   2162  C2  C      68      54.762  40.799  23.082  1.00  0.00
ATOM   2163  O2  C      68      55.871  40.624  22.623  1.00  0.00
ATOM   2164  C3' C      68      52.630  43.141  19.868  1.00  0.00
ATOM   2165  H3' C      68      51.849  42.953  20.605  1.00  0.00
ATOM   2166  C2' C      68      53.645  42.063  20.234  1.00  0.00
ATOM   2167  H2' C      68      53.214  41.097  20.496  1.00  0.00
ATOM   2168  O2' C      68      54.710  42.000  19.293  1.00  0.00
ATOM   2169 HO2' C      68      54.399  41.572  18.492  1.00  0.00
ATOM   2170  O3' C      68      52.023  43.193  18.598  1.00  0.00
ATOM   2171  P   G      69      51.517  41.787  18.001  1.00  0.00
ATOM   2172  OP1 G      69      50.789  42.166  16.798  1.00  0.00
ATOM   2173  OP2 G      69      50.814  41.006  19.077  1.00  0.00
ATOM   2174  O5' G      69      52.871  41.042  17.545  1.00  0.00
ATOM   2175  C5' G      69      53.443  41.349  16.226  1.00  0.00
ATOM   2176  H5' G      69      53.878  42.324  16.448  1.00  0.00
ATOM   2177 H5'' G      69      52.726  41.462  15.414  1.00  0.00
ATOM   2178  C4' G      69      54.599  40.494  15.817  1.00  0.00
ATOM   2179  H4' G      69      54.983  40.804  14.845  1.00  0.00
ATOM   2180  O4' G      69      55.635  40.479  16.732  1.00  0.00
ATOM   2181  C1' G      69      56.274  39.276  16.758  1.00  0.00
ATOM   2182  H1' G      69      57.343  39.355  16.559  1.00  0.00
ATOM   2183  N9  G      69      56.203  38.866  18.168  1.00  0.00
ATOM   2184  C8  G      69      55.088  39.046  19.003  1.00  0.00
ATOM   2185  H8  G      69      54.137  39.445  18.683  1.00  0.00
ATOM   2186  N7  G      69      55.330  38.657  20.182  1.00  0.00
ATOM   2187  C5  G      69      56.678  38.214  20.220  1.00  0.00
ATOM   2188  C6  G      69      57.519  37.753  21.275  1.00  0.00
ATOM   2189  O6  G      69      57.248  37.599  22.488  1.00  0.00
ATOM   2190  N1  G      69      58.819  37.453  20.799  1.00  0.00
ATOM   2191  H1  G      69      59.474  36.966  21.393  1.00  0.00
ATOM   2192  C2  G      69      59.191  37.489  19.517  1.00  0.00
ATOM   2193  N2  G      69      60.424  37.296  19.216  1.00  0.00
ATOM   2194  H21 G      69      61.005  36.765  19.849  1.00  0.00
ATOM   2195  H22 G      69      60.652  37.305  18.232  1.00  0.00
ATOM   2196  N3  G      69      58.475  38.006  18.502  1.00  0.00
ATOM   2197  C4  G      69      57.204  38.274  18.939  1.00  0.00
ATOM   2198  C3' G      69      54.125  39.002  15.796  1.00  0.00
ATOM   2199  H3' G      69      53.472  38.788  16.643  1.00  0.00
ATOM   2200  C2' G      69      55.517  38.332  15.849  1.00  0.00
ATOM   2201  H2' G      69      55.352  37.336  16.261  1.00  0.00
ATOM   2202  O2' G      69      56.036  38.263  14.555  1.00  0.00
ATOM   2203 HO2' G      69      55.349  38.154  13.893  1.00  0.00
ATOM   2204  O3' G      69      53.436  38.737  14.585  1.00  0.00
ATOM   2205  P   U      70      52.314  37.666  14.553  1.00  0.00
ATOM   2206  OP1 U      70      51.995  37.412  13.128  1.00  0.00
ATOM   2207  OP2 U      70      51.259  38.236  15.460  1.00  0.00
ATOM   2208  O5' U      70      52.890  36.379  15.180  1.00  0.00
ATOM   2209  C5' U      70      53.675  35.395  14.392  1.00  0.00
ATOM   2210  H5' U      70      54.717  35.530  14.682  1.00  0.00
ATOM   2211 H5'' U      70      53.663  35.563  13.315  1.00  0.00
ATOM   2212  C4' U      70      53.304  34.053  14.811  1.00  0.00
ATOM   2213  H4' U      70      53.870  33.388  14.158  1.00  0.00
ATOM   2214  O4' U      70      53.621  33.697  16.130  1.00  0.00
ATOM   2215  C1' U      70      52.489  33.197  16.749  1.00  0.00
ATOM   2216  H1' U      70      52.402  32.116  16.636  1.00  0.00
ATOM   2217  N1  U      70      52.511  33.663  18.179  1.00  0.00
ATOM   2218  C6  U      70      52.780  35.008  18.487  1.00  0.00
ATOM   2219  H6  U      70      53.005  35.799  17.787  1.00  0.00
ATOM   2220  C5  U      70      52.485  35.330  19.770  1.00  0.00
ATOM   2221  H5  U      70      52.595  36.361  20.072  1.00  0.00
ATOM   2222  C4  U      70      52.262  34.425  20.821  1.00  0.00
ATOM   2223  O4  U      70      52.134  34.733  21.959  1.00  0.00
ATOM   2224  N3  U      70      52.293  33.039  20.449  1.00  0.00
ATOM   2225  H3  U      70      52.255  32.281  21.116  1.00  0.00
ATOM   2226  C2  U      70      52.275  32.670  19.146  1.00  0.00
ATOM   2227  O2  U      70      52.183  31.502  18.807  1.00  0.00
ATOM   2228  C3' U      70      51.835  33.788  14.629  1.00  0.00
ATOM   2229  H3' U      70      51.314  34.544  14.041  1.00  0.00
ATOM   2230  C2' U      70      51.360  33.888  16.056  1.00  0.00
ATOM   2231  H2' U      70      51.321  34.916  16.418  1.00  0.00
ATOM   2232  O2' U      70      50.071  33.271  16.276  1.00  0.00
ATOM   2233 HO2' U      70      49.987  32.581  15.614  1.00  0.00
ATOM   2234  O3' U      70      51.583  32.438  14.142  1.00  0.00
ATOM   2235  P   U      71      51.460  32.161  12.616  1.00  0.00
ATOM   2236  OP1 U      71      50.717  33.309  12.039  1.00  0.00
ATOM   2237  OP2 U      71      50.717  30.846  12.631  1.00  0.00
ATOM   2238  O5' U      71      52.913  32.033  11.952  1.00  0.00
ATOM   2239  C5' U      71      53.709  30.927  12.218  1.00  0.00
ATOM   2240  H5' U      71      53.226  29.995  11.922  1.00  0.00
ATOM   2241 H5'' U      71      53.979  30.841  13.271  1.00  0.00
ATOM   2242  C4' U      71      54.967  31.112  11.415  1.00  0.00
ATOM   2243  H4' U      71      55.720  30.348  11.610  1.00  0.00
ATOM   2244  O4' U      71      54.832  31.023  10.045  1.00  0.00
ATOM   2245  C1' U      71      55.082  32.211   9.347  1.00  0.00
ATOM   2246  H1' U      71      56.102  32.155   8.968  1.00  0.00
ATOM   2247  N1  U      71      54.042  32.318   8.315  1.00  0.00
ATOM   2248  C6  U      71      52.762  32.698   8.605  1.00  0.00
ATOM   2249  H6  U      71      52.545  32.892   9.645  1.00  0.00
ATOM   2250  C5  U      71      51.796  32.647   7.665  1.00  0.00
ATOM   2251  H5  U      71      50.773  32.813   7.969  1.00  0.00
ATOM   2252  C4  U      71      52.115  32.302   6.280  1.00  0.00
ATOM   2253  O4  U      71      51.336  32.157   5.321  1.00  0.00
ATOM   2254  N3  U      71      53.460  32.024   6.056  1.00  0.00
ATOM   2255  H3  U      71      53.708  31.681   5.139  1.00  0.00
ATOM   2256  C2  U      71      54.435  31.888   7.108  1.00  0.00
ATOM   2257  O2  U      71      55.584  31.634   6.729  1.00  0.00
ATOM   2258  C3' U      71      55.606  32.484  11.580  1.00  0.00
ATOM   2259  H3' U      71      55.286  32.891  12.540  1.00  0.00
ATOM   2260  C2' U      71      55.067  33.283  10.391  1.00  0.00
ATOM   2261  H2' U      71      54.091  33.685  10.664  1.00  0.00
ATOM   2262  O2' U      71      55.835  34.418  10.054  1.00  0.00
ATOM   2263 HO2' U      71      55.435  35.014   9.417  1.00  0.00
ATOM   2264  O3' U      71      57.029  32.400  11.440  1.00  0.00
ATOM   2265  P   U      72      58.072  31.920  12.567  1.00  0.00
ATOM   2266  OP1 U      72      59.425  32.294  12.082  1.00  0.00
ATOM   2267  OP2 U      72      57.677  30.580  13.085  1.00  0.00
ATOM   2268  O5' U      72      57.830  32.903  13.764  1.00  0.00
ATOM   2269  C5' U      72      57.614  34.316  13.613  1.00  0.00
ATOM   2270  H5' U      72      56.600  34.508  13.261  1.00  0.00
ATOM   2271 H5'' U      72      58.323  34.732  12.897  1.00  0.00
ATOM   2272  C4' U      72      57.835  35.149  14.848  1.00  0.00
ATOM   2273  H4' U      72      57.910  36.207  14.596  1.00  0.00
ATOM   2274  O4' U      72      56.705  35.049  15.818  1.00  0.00
ATOM   2275  C1' U      72      57.262  34.622  17.049  1.00  0.00
ATOM   2276  H1' U      72      57.393  35.574  17.564  1.00  0.00
ATOM   2277  N1  U      72      56.411  33.763  17.963  1.00  0.00
ATOM   2278  C6  U      72      55.903  32.558  17.526  1.00  0.00
ATOM   2279  H6  U      72      55.911  32.324  16.471  1.00  0.00
ATOM   2280  C5  U      72      55.472  31.677  18.501  1.00  0.00
ATOM   2281  H5  U      72      55.173  30.698  18.156  1.00  0.00
ATOM   2282  C4  U      72      55.345  32.067  19.890  1.00  0.00
ATOM   2283  O4  U      72      54.932  31.384  20.772  1.00  0.00
ATOM   2284  N3  U      72      55.766  33.351  20.141  1.00  0.00
ATOM   2285  H3  U      72      55.754  33.609  21.117  1.00  0.00
ATOM   2286  C2  U      72      56.235  34.266  19.278  1.00  0.00
ATOM   2287  O2  U      72      56.477  35.408  19.621  1.00  0.00
ATOM   2288  C3' U      72      59.135  34.837  15.658  1.00  0.00
ATOM   2289  H3' U      72      59.677  34.102  15.063  1.00  0.00
ATOM   2290  C2' U      72      58.652  33.998  16.864  1.00  0.00
ATOM   2291  H2' U      72      58.504  32.965  16.547  1.00  0.00
ATOM   2292  O2' U      72      59.498  34.136  18.034  1.00  0.00
ATOM   2293 HO2' U      72      59.989  34.952  18.151  1.00  0.00
ATOM   2294  O3' U      72      59.928  35.942  16.024  1.00  0.00
ATOM   2295  P   U      73      61.448  36.054  15.707  1.00  0.00
ATOM   2296  OP1 U      73      61.987  37.388  16.117  1.00  0.00
ATOM   2297  OP2 U      73      61.617  35.617  14.341  1.00  0.00
ATOM   2298  O5' U      73      62.110  34.944  16.639  1.00  0.00
ATOM   2299  C5' U      73      62.684  35.092  17.895  1.00  0.00
ATOM   2300  H5' U      73      61.890  35.216  18.631  1.00  0.00
ATOM   2301 H5'' U      73      63.187  36.046  18.056  1.00  0.00
ATOM   2302  C4' U      73      63.455  33.890  18.438  1.00  0.00
ATOM   2303  H4' U      73      64.272  34.322  19.016  1.00  0.00
ATOM   2304  O4' U      73      62.661  33.039  19.275  1.00  0.00
ATOM   2305  C1' U      73      62.913  31.676  19.080  1.00  0.00
ATOM   2306  H1' U      73      63.088  31.351  20.106  1.00  0.00
ATOM   2307  N1  U      73      61.831  30.932  18.371  1.00  0.00
ATOM   2308  C6  U      73      61.024  31.523  17.390  1.00  0.00
ATOM   2309  H6  U      73      61.187  32.580  17.236  1.00  0.00
ATOM   2310  C5  U      73      60.124  30.785  16.682  1.00  0.00
ATOM   2311  H5  U      73      59.431  31.174  15.950  1.00  0.00
ATOM   2312  C4  U      73      59.880  29.375  17.039  1.00  0.00
ATOM   2313  O4  U      73      59.051  28.671  16.494  1.00  0.00
ATOM   2314  N3  U      73      60.566  28.906  18.137  1.00  0.00
ATOM   2315  H3  U      73      60.371  27.966  18.449  1.00  0.00
ATOM   2316  C2  U      73      61.544  29.589  18.794  1.00  0.00
ATOM   2317  O2  U      73      62.133  29.095  19.747  1.00  0.00
ATOM   2318  C3' U      73      64.092  32.903  17.466  1.00  0.00
ATOM   2319  H3' U      73      63.486  32.753  16.572  1.00  0.00
ATOM   2320  C2' U      73      64.234  31.576  18.207  1.00  0.00
ATOM   2321  H2' U      73      64.170  30.802  17.441  1.00  0.00
ATOM   2322  O2' U      73      65.415  31.611  18.982  1.00  0.00
ATOM   2323 HO2' U      73      66.142  31.702  18.362  1.00  0.00
ATOM   2324  O3' U      73      65.343  33.476  17.141  1.00  0.00
ATOM   2325  P   U      74      66.249  33.113  15.862  1.00  0.00
ATOM   2326  OP1 U      74      67.118  34.296  15.639  1.00  0.00
ATOM   2327  OP2 U      74      65.291  32.635  14.808  1.00  0.00
ATOM   2328  O5' U      74      67.133  31.792  16.332  1.00  0.00
ATOM   2329  C5' U      74      68.401  32.033  17.011  1.00  0.00
ATOM   2330  H5' U      74      68.203  32.457  17.996  1.00  0.00
ATOM   2331 H5'' U      74      69.090  32.711  16.507  1.00  0.00
ATOM   2332  C4' U      74      69.095  30.712  17.328  1.00  0.00
ATOM   2333  H4' U      74      69.976  30.920  17.935  1.00  0.00
ATOM   2334  O4' U      74      68.119  30.087  18.149  1.00  0.00
ATOM   2335  C1' U      74      68.152  28.694  17.904  1.00  0.00
ATOM   2336  H1' U      74      68.473  28.087  18.750  1.00  0.00
ATOM   2337  N1  U      74      66.808  28.166  17.677  1.00  0.00
ATOM   2338  C6  U      74      66.156  28.696  16.601  1.00  0.00
ATOM   2339  H6  U      74      66.624  29.408  15.938  1.00  0.00
ATOM   2340  C5  U      74      64.842  28.339  16.303  1.00  0.00
ATOM   2341  H5  U      74      64.470  28.747  15.375  1.00  0.00
ATOM   2342  C4  U      74      64.139  27.390  17.131  1.00  0.00
ATOM   2343  O4  U      74      63.025  26.983  16.952  1.00  0.00
ATOM   2344  N3  U      74      64.864  26.920  18.225  1.00  0.00
ATOM   2345  H3  U      74      64.337  26.426  18.931  1.00  0.00
ATOM   2346  C2  U      74      66.221  27.174  18.469  1.00  0.00
ATOM   2347  O2  U      74      66.800  26.591  19.373  1.00  0.00
ATOM   2348  C3' U      74      69.452  29.879  16.107  1.00  0.00
ATOM   2349  H3' U      74      68.780  30.079  15.272  1.00  0.00
ATOM   2350  C2' U      74      69.115  28.540  16.641  1.00  0.00
ATOM   2351  H2' U      74      68.600  27.992  15.852  1.00  0.00
ATOM   2352  O2' U      74      70.154  27.667  17.130  1.00  0.00
ATOM   2353 HO2' U      74      70.403  27.029  16.458  1.00  0.00
ATOM   2354  O3' U      74      70.831  30.042  15.739  1.00  0.00
ATOM   2355  P   A      75      71.342  29.460  14.460  1.00  0.00
ATOM   2356  OP1 A      75      72.715  29.954  14.294  1.00  0.00
ATOM   2357  OP2 A      75      70.461  29.843  13.370  1.00  0.00
ATOM   2358  O5' A      75      71.447  27.867  14.607  1.00  0.00
ATOM   2359  C5' A      75      72.454  27.166  15.339  1.00  0.00
ATOM   2360  H5' A      75      72.615  27.616  16.319  1.00  0.00
ATOM   2361 H5'' A      75      73.394  27.352  14.819  1.00  0.00
ATOM   2362  C4' A      75      72.261  25.583  15.323  1.00  0.00
ATOM   2363  H4' A      75      72.831  25.170  16.155  1.00  0.00
ATOM   2364  O4' A      75      70.899  25.279  15.536  1.00  0.00
ATOM   2365  C1' A      75      70.257  24.771  14.326  1.00  0.00
ATOM   2366  H1' A      75      70.235  23.688  14.448  1.00  0.00
ATOM   2367  N9  A      75      68.921  25.329  14.322  1.00  0.00
ATOM   2368  C8  A      75      68.438  26.458  13.657  1.00  0.00
ATOM   2369  H8  A      75      69.112  27.013  13.020  1.00  0.00
ATOM   2370  N7  A      75      67.122  26.590  13.672  1.00  0.00
ATOM   2371  C5  A      75      66.722  25.462  14.404  1.00  0.00
ATOM   2372  C6  A      75      65.485  24.852  14.813  1.00  0.00
ATOM   2373  N6  A      75      64.271  25.197  14.382  1.00  0.00
ATOM   2374  H61 A      75      64.174  26.040  13.834  1.00  0.00
ATOM   2375  H62 A      75      63.558  24.495  14.519  1.00  0.00
ATOM   2376  N1  A      75      65.422  23.795  15.652  1.00  0.00
ATOM   2377  C2  A      75      66.558  23.299  16.132  1.00  0.00
ATOM   2378  H2  A      75      66.505  22.448  16.795  1.00  0.00
ATOM   2379  N3  A      75      67.793  23.768  15.812  1.00  0.00
ATOM   2380  C4  A      75      67.794  24.851  14.958  1.00  0.00
ATOM   2381  C3' A      75      72.557  24.982  13.943  1.00  0.00
ATOM   2382  H3' A      75      73.298  25.568  13.398  1.00  0.00
ATOM   2383  C2' A      75      71.225  25.154  13.211  1.00  0.00
ATOM   2384  H2' A      75      70.933  26.157  12.901  1.00  0.00
ATOM   2385  O2' A      75      71.308  24.354  12.118  1.00  0.00
ATOM   2386 HO2' A      75      71.451  23.470  12.462  1.00  0.00
ATOM   2387  O3' A      75      72.932  23.611  14.026  1.00  0.00
ATOM   2388  P   G      76      74.372  23.156  14.435  1.00  0.00
ATOM   2389  OP1 G      76      75.034  24.241  15.217  1.00  0.00
ATOM   2390  OP2 G      76      75.065  22.570  13.310  1.00  0.00
ATOM   2391  O5' G      76      73.965  22.003  15.489  1.00  0.00
ATOM   2392  C5' G      76      72.861  22.144  16.392  1.00  0.00
ATOM   2393  H5' G      76      71.989  21.817  15.827  1.00  0.00
ATOM   2394 H5'' G      76      72.701  23.169  16.728  1.00  0.00
ATOM   2395  C4' G      76      73.020  21.169  17.619  1.00  0.00
ATOM   2396  H4' G      76      73.960  21.366  18.133  1.00  0.00
ATOM   2397  O4' G      76      72.020  21.333  18.626  1.00  0.00
ATOM   2398  C1' G      76      71.709  20.169  19.317  1.00  0.00
ATOM   2399  H1' G      76      71.836  20.373  20.381  1.00  0.00
ATOM   2400  N9  G      76      70.343  19.793  19.073  1.00  0.00
ATOM   2401  C8  G      76      69.391  20.322  18.209  1.00  0.00
ATOM   2402  H8  G      76      69.745  21.031  17.475  1.00  0.00
ATOM   2403  N7  G      76      68.165  19.952  18.348  1.00  0.00
ATOM   2404  C5  G      76      68.304  18.979  19.350  1.00  0.00
ATOM   2405  C6  G      76      67.372  18.055  19.967  1.00  0.00
ATOM   2406  O6  G      76      66.172  17.874  19.799  1.00  0.00
ATOM   2407  N1  G      76      67.939  17.246  20.952  1.00  0.00
ATOM   2408  H1  G      76      67.348  16.610  21.469  1.00  0.00
ATOM   2409  C2  G      76      69.194  17.437  21.390  1.00  0.00
ATOM   2410  N2  G      76      69.508  16.933  22.638  1.00  0.00
ATOM   2411  H21 G      76      70.402  17.188  23.031  1.00  0.00
ATOM   2412  H22 G      76      68.949  16.204  23.058  1.00  0.00
ATOM   2413  N3  G      76      70.128  18.180  20.891  1.00  0.00
ATOM   2414  C4  G      76      69.642  18.910  19.792  1.00  0.00
ATOM   2415  C3' G      76      72.996  19.735  17.346  1.00  0.00
ATOM   2416  H3' G      76      72.157  19.594  16.665  1.00  0.00
ATOM   2417  C2' G      76      72.694  19.175  18.748  1.00  0.00
ATOM   2418  H2' G      76      72.272  18.172  18.681  1.00  0.00
ATOM   2419  O2' G      76      73.934  19.149  19.486  1.00  0.00
ATOM   2420 HO2' G      76      74.567  19.033  18.774  1.00  0.00
ATOM   2421  O3' G      76      74.262  19.237  16.905  1.00  0.00
ATOM   2422  P   G      77      74.266  18.002  15.952  1.00  0.00
ATOM   2423  OP1 G      77      75.742  17.964  15.637  1.00  0.00
ATOM   2424  OP2 G      77      73.299  18.198  14.825  1.00  0.00
ATOM   2425  O5' G      77      73.751  16.778  16.937  1.00  0.00
ATOM   2426  C5' G      77      74.648  16.340  17.886  1.00  0.00
ATOM   2427  H5' G      77      74.985  17.114  18.575  1.00  0.00
ATOM   2428 H5'' G      77      75.553  16.028  17.364  1.00  0.00
ATOM   2429  C4' G      77      74.249  15.249  18.717  1.00  0.00
ATOM   2430  H4' G      77      75.093  14.921  19.323  1.00  0.00
ATOM   2431  O4' G      77      73.224  15.650  19.603  1.00  0.00
ATOM   2432  C1' G      77      72.245  14.644  19.672  1.00  0.00
ATOM   2433  H1' G      77      71.981  14.534  20.724  1.00  0.00
ATOM   2434  N9  G      77      70.897  14.978  19.145  1.00  0.00
ATOM   2435  C8  G      77      70.675  15.861  18.128  1.00  0.00
ATOM   2436  H8  G      77      71.478  16.403  17.651  1.00  0.00
ATOM   2437  N7  G      77      69.459  15.925  17.704  1.00  0.00
ATOM   2438  C5  G      77      68.804  14.997  18.611  1.00  0.00
ATOM   2439  C6  G      77      67.382  14.646  18.738  1.00  0.00
ATOM   2440  O6  G      77      66.356  15.175  18.249  1.00  0.00
ATOM   2441  N1  G      77      67.176  13.608  19.550  1.00  0.00
ATOM   2442  H1  G      77      66.332  13.065  19.440  1.00  0.00
ATOM   2443  C2  G      77      68.172  12.984  20.296  1.00  0.00
ATOM   2444  N2  G      77      67.798  12.052  21.141  1.00  0.00
ATOM   2445  H21 G      77      66.874  11.659  21.031  1.00  0.00
ATOM   2446  H22 G      77      68.555  11.585  21.619  1.00  0.00
ATOM   2447  N3  G      77      69.488  13.319  20.255  1.00  0.00
ATOM   2448  C4  G      77      69.732  14.343  19.393  1.00  0.00
ATOM   2449  C3' G      77      73.773  13.935  17.993  1.00  0.00
ATOM   2450  H3' G      77      73.120  14.098  17.135  1.00  0.00
ATOM   2451  C2' G      77      72.802  13.352  19.015  1.00  0.00
ATOM   2452  H2' G      77      71.965  12.768  18.632  1.00  0.00
ATOM   2453  O2' G      77      73.491  12.726  20.098  1.00  0.00
ATOM   2454 HO2' G      77      74.431  12.602  19.948  1.00  0.00
ATOM   2455  O3' G      77      74.982  13.109  17.699  1.00  0.00
ATOM   2456  P   G      78      74.889  11.781  16.770  1.00  0.00
ATOM   2457  OP1 G      78      76.234  11.130  16.761  1.00  0.00
ATOM   2458  OP2 G      78      74.417  12.175  15.452  1.00  0.00
ATOM   2459  O5' G      78      73.770  10.810  17.484  1.00  0.00
ATOM   2460  C5' G      78      74.059   9.974  18.577  1.00  0.00
ATOM   2461  H5' G      78      74.324  10.576  19.446  1.00  0.00
ATOM   2462 H5'' G      78      74.915   9.340  18.347  1.00  0.00
ATOM   2463  C4' G      78      72.904   9.123  18.926  1.00  0.00
ATOM   2464  H4' G      78      73.263   8.462  19.715  1.00  0.00
ATOM   2465  O4' G      78      71.746   9.769  19.404  1.00  0.00
ATOM   2466  C1' G      78      70.599   9.217  18.875  1.00  0.00
ATOM   2467  H1' G      78      69.781   9.110  19.588  1.00  0.00
ATOM   2468  N9  G      78      69.944  10.122  17.859  1.00  0.00
ATOM   2469  C8  G      78      70.492  11.110  17.046  1.00  0.00
ATOM   2470  H8  G      78      71.531  11.314  16.836  1.00  0.00
ATOM   2471  N7  G      78      69.594  11.830  16.436  1.00  0.00
ATOM   2472  C5  G      78      68.361  11.313  16.939  1.00  0.00
ATOM   2473  C6  G      78      66.938  11.643  16.820  1.00  0.00
ATOM   2474  O6  G      78      66.462  12.579  16.122  1.00  0.00
ATOM   2475  N1  G      78      66.125  10.827  17.514  1.00  0.00
ATOM   2476  H1  G      78      65.150  11.083  17.450  1.00  0.00
ATOM   2477  C2  G      78      66.502   9.694  18.131  1.00  0.00
ATOM   2478  N2  G      78      65.589   8.930  18.628  1.00  0.00
ATOM   2479  H21 G      78      64.631   9.137  18.385  1.00  0.00
ATOM   2480  H22 G      78      65.943   8.031  18.923  1.00  0.00
ATOM   2481  N3  G      78      67.745   9.288  18.197  1.00  0.00
ATOM   2482  C4  G      78      68.620  10.144  17.650  1.00  0.00
ATOM   2483  C3' G      78      72.398   8.192  17.853  1.00  0.00
ATOM   2484  H3' G      78      72.099   8.729  16.952  1.00  0.00
ATOM   2485  C2' G      78      71.020   7.852  18.400  1.00  0.00
ATOM   2486  H2' G      78      70.324   7.461  17.657  1.00  0.00
ATOM   2487  O2' G      78      70.905   6.981  19.514  1.00  0.00
ATOM   2488 HO2' G      78      71.424   6.179  19.417  1.00  0.00
ATOM   2489  O3' G      78      73.195   7.076  17.526  1.00  0.00
ATOM   2490  P   C      79      73.012   6.310  16.215  1.00  0.00
ATOM   2491  OP1 C      79      73.950   5.163  16.197  1.00  0.00
ATOM   2492  OP2 C      79      72.960   7.284  15.090  1.00  0.00
ATOM   2493  O5' C      79      71.582   5.641  16.288  1.00  0.00
ATOM   2494  C5' C      79      71.164   4.661  17.239  1.00  0.00
ATOM   2495  H5' C      79      71.340   4.920  18.283  1.00  0.00
ATOM   2496 H5'' C      79      71.693   3.761  16.926  1.00  0.00
ATOM   2497  C4' C      79      69.649   4.300  17.181  1.00  0.00
ATOM   2498  H4' C      79      69.590   3.455  17.866  1.00  0.00
ATOM   2499  O4' C      79      68.848   5.398  17.604  1.00  0.00
ATOM   2500  C1' C      79      67.557   5.394  16.911  1.00  0.00
ATOM   2501  H1' C      79      66.677   5.255  17.538  1.00  0.00
ATOM   2502  N1  C      79      67.442   6.564  16.069  1.00  0.00
ATOM   2503  C6  C      79      68.558   7.176  15.559  1.00  0.00
ATOM   2504  H6  C      79      69.513   6.728  15.787  1.00  0.00
ATOM   2505  C5  C      79      68.460   8.299  14.798  1.00  0.00
ATOM   2506  H5  C      79      69.335   8.729  14.334  1.00  0.00
ATOM   2507  C4  C      79      67.129   8.846  14.568  1.00  0.00
ATOM   2508  N4  C      79      67.109  10.007  13.985  1.00  0.00
ATOM   2509  H41 C      79      67.986  10.238  13.541  1.00  0.00
ATOM   2510  H42 C      79      66.308  10.616  14.076  1.00  0.00
ATOM   2511  N3  C      79      66.043   8.312  15.032  1.00  0.00
ATOM   2512  C2  C      79      66.196   7.121  15.719  1.00  0.00
ATOM   2513  O2  C      79      65.164   6.563  16.018  1.00  0.00
ATOM   2514  C3' C      79      69.105   3.894  15.789  1.00  0.00
ATOM   2515  H3' C      79      69.444   4.522  14.964  1.00  0.00
ATOM   2516  C2' C      79      67.594   4.178  15.989  1.00  0.00
ATOM   2517  H2' C      79      67.067   4.317  15.045  1.00  0.00
ATOM   2518  O2' C      79      67.113   3.159  16.833  1.00  0.00
ATOM   2519 HO2' C      79      67.594   2.350  16.644  1.00  0.00
ATOM   2520  O3' C      79      69.337   2.600  15.464  1.00  0.00
ATOM   2521  P   A      80      69.509   2.153  13.956  1.00  0.00
ATOM   2522  OP1 A      80      69.932   0.713  13.911  1.00  0.00
ATOM   2523  OP2 A      80      70.389   3.149  13.297  1.00  0.00
ATOM   2524  O5' A      80      68.105   2.268  13.304  1.00  0.00
ATOM   2525  C5' A      80      67.059   1.438  13.596  1.00  0.00
ATOM   2526  H5' A      80      66.925   1.303  14.670  1.00  0.00
ATOM   2527 H5'' A      80      67.225   0.473  13.118  1.00  0.00
ATOM   2528  C4' A      80      65.768   1.888  12.904  1.00  0.00
ATOM   2529  H4' A      80      65.028   1.110  13.092  1.00  0.00
ATOM   2530  O4' A      80      65.284   3.155  13.384  1.00  0.00
ATOM   2531  C1' A      80      64.517   3.879  12.347  1.00  0.00
ATOM   2532  H1' A      80      63.483   3.983  12.678  1.00  0.00
ATOM   2533  N9  A      80      65.175   5.170  12.167  1.00  0.00
ATOM   2534  C8  A      80      66.499   5.541  12.329  1.00  0.00
ATOM   2535  H8  A      80      67.135   4.845  12.858  1.00  0.00
ATOM   2536  N7  A      80      66.853   6.775  12.045  1.00  0.00
ATOM   2537  C5  A      80      65.639   7.179  11.463  1.00  0.00
ATOM   2538  C6  A      80      65.222   8.412  10.789  1.00  0.00
ATOM   2539  N6  A      80      65.944   9.503  10.805  1.00  0.00
ATOM   2540  H61 A      80      66.838   9.563  11.273  1.00  0.00
ATOM   2541  H62 A      80      65.429  10.299  10.457  1.00  0.00
ATOM   2542  N1  A      80      63.964   8.654  10.472  1.00  0.00
ATOM   2543  C2  A      80      63.127   7.653  10.504  1.00  0.00
ATOM   2544  H2  A      80      62.160   7.886  10.084  1.00  0.00
ATOM   2545  N3  A      80      63.310   6.398  10.996  1.00  0.00
ATOM   2546  C4  A      80      64.626   6.286  11.514  1.00  0.00
ATOM   2547  C3' A      80      65.775   2.141  11.388  1.00  0.00
ATOM   2548  H3' A      80      66.662   2.713  11.117  1.00  0.00
ATOM   2549  C2' A      80      64.608   3.075  11.038  1.00  0.00
ATOM   2550  H2' A      80      64.822   3.687  10.162  1.00  0.00
ATOM   2551  O2' A      80      63.286   2.384  10.805  1.00  0.00
ATOM   2552 HO2' A      80      63.483   1.785  10.081  1.00  0.00
ATOM   2553  O3' A      80      65.748   0.899  10.637  1.00  0.00
ATOM   2554  P   U      81      66.258   0.780   9.152  1.00  0.00
ATOM   2555  OP1 U      81      66.191  -0.586   8.667  1.00  0.00
ATOM   2556  OP2 U      81      67.598   1.382   8.997  1.00  0.00
ATOM   2557  O5' U      81      65.380   1.694   8.215  1.00  0.00
ATOM   2558  C5' U      81      64.182   1.056   7.738  1.00  0.00
ATOM   2559  H5' U      81      63.661   0.445   8.475  1.00  0.00
ATOM   2560 H5'' U      81      64.457   0.301   7.002  1.00  0.00
ATOM   2561  C4' U      81      63.210   1.965   7.051  1.00  0.00
ATOM   2562  H4' U      81      62.204   1.548   7.019  1.00  0.00
ATOM   2563  O4' U      81      63.154   3.120   7.777  1.00  0.00
ATOM   2564  C1' U      81      62.671   4.185   6.890  1.00  0.00
ATOM   2565  H1' U      81      61.719   4.570   7.255  1.00  0.00
ATOM   2566  N1  U      81      63.512   5.411   6.892  1.00  0.00
ATOM   2567  C6  U      81      64.928   5.345   7.290  1.00  0.00
ATOM   2568  H6  U      81      65.341   4.421   7.669  1.00  0.00
ATOM   2569  C5  U      81      65.664   6.442   7.481  1.00  0.00
ATOM   2570  H5  U      81      66.695   6.295   7.768  1.00  0.00
ATOM   2571  C4  U      81      65.003   7.689   7.231  1.00  0.00
ATOM   2572  O4  U      81      65.595   8.734   7.373  1.00  0.00
ATOM   2573  N3  U      81      63.707   7.721   6.786  1.00  0.00
ATOM   2574  H3  U      81      63.419   8.621   6.430  1.00  0.00
ATOM   2575  C2  U      81      62.915   6.612   6.549  1.00  0.00
ATOM   2576  O2  U      81      61.855   6.751   5.932  1.00  0.00
ATOM   2577  C3' U      81      63.600   2.340   5.650  1.00  0.00
ATOM   2578  H3' U      81      64.587   2.780   5.789  1.00  0.00
ATOM   2579  C2' U      81      62.576   3.523   5.452  1.00  0.00
ATOM   2580  H2' U      81      62.851   4.263   4.701  1.00  0.00
ATOM   2581  O2' U      81      61.287   3.140   5.223  1.00  0.00
ATOM   2582 HO2' U      81      60.893   2.630   5.935  1.00  0.00
ATOM   2583  O3' U      81      63.572   1.368   4.617  1.00  0.00
ATOM   2584  P   U      82      64.787   1.291   3.627  1.00  0.00
ATOM   2585  OP1 U      82      64.531   0.045   2.878  1.00  0.00
ATOM   2586  OP2 U      82      65.985   1.368   4.441  1.00  0.00
ATOM   2587  O5' U      82      64.587   2.552   2.723  1.00  0.00
ATOM   2588  C5' U      82      63.390   2.729   2.001  1.00  0.00
ATOM   2589  H5' U      82      62.495   2.577   2.604  1.00  0.00
ATOM   2590 H5'' U      82      63.283   2.107   1.113  1.00  0.00
ATOM   2591  C4' U      82      63.314   4.175   1.499  1.00  0.00
ATOM   2592  H4' U      82      62.401   4.267   0.911  1.00  0.00
ATOM   2593  O4' U      82      63.310   5.119   2.599  1.00  0.00
ATOM   2594  C1' U      82      63.855   6.298   2.092  1.00  0.00
ATOM   2595  H1' U      82      63.107   7.074   1.930  1.00  0.00
ATOM   2596  N1  U      82      64.817   6.923   3.016  1.00  0.00
ATOM   2597  C6  U      82      65.634   6.224   3.829  1.00  0.00
ATOM   2598  H6  U      82      65.439   5.165   3.903  1.00  0.00
ATOM   2599  C5  U      82      66.750   6.758   4.508  1.00  0.00
ATOM   2600  H5  U      82      67.337   6.201   5.223  1.00  0.00
ATOM   2601  C4  U      82      66.947   8.208   4.423  1.00  0.00
ATOM   2602  O4  U      82      67.876   8.817   4.906  1.00  0.00
ATOM   2603  N3  U      82      65.972   8.877   3.673  1.00  0.00
ATOM   2604  H3  U      82      65.929   9.886   3.671  1.00  0.00
ATOM   2605  C2  U      82      65.009   8.247   2.888  1.00  0.00
ATOM   2606  O2  U      82      64.368   8.953   2.061  1.00  0.00
ATOM   2607  C3' U      82      64.505   4.532   0.628  1.00  0.00
ATOM   2608  H3' U      82      65.341   4.161   1.221  1.00  0.00
ATOM   2609  C2' U      82      64.425   6.004   0.672  1.00  0.00
ATOM   2610  H2' U      82      65.467   6.319   0.616  1.00  0.00
ATOM   2611  O2' U      82      63.522   6.579  -0.260  1.00  0.00
ATOM   2612 HO2' U      82      64.072   6.701  -1.038  1.00  0.00
ATOM   2613  O3' U      82      64.457   3.948  -0.712  1.00  0.00
ATOM   2614  P   U      83      65.766   4.118  -1.546  1.00  0.00
ATOM   2615  OP1 U      83      65.534   3.129  -2.552  1.00  0.00
ATOM   2616  OP2 U      83      66.954   3.955  -0.672  1.00  0.00
ATOM   2617  O5' U      83      65.710   5.574  -2.248  1.00  0.00
ATOM   2618  C5' U      83      64.600   5.954  -3.105  1.00  0.00
ATOM   2619  H5' U      83      63.634   5.617  -2.729  1.00  0.00
ATOM   2620 H5'' U      83      64.685   5.394  -4.036  1.00  0.00
ATOM   2621  C4' U      83      64.576   7.477  -3.330  1.00  0.00
ATOM   2622  H4' U      83      63.733   7.757  -3.961  1.00  0.00
ATOM   2623  O4' U      83      64.459   8.241  -2.163  1.00  0.00
ATOM   2624  C1' U      83      65.171   9.431  -2.223  1.00  0.00
ATOM   2625  H1' U      83      64.557  10.305  -2.007  1.00  0.00
ATOM   2626  N1  U      83      66.337   9.517  -1.315  1.00  0.00
ATOM   2627  C6  U      83      66.856   8.366  -0.730  1.00  0.00
ATOM   2628  H6  U      83      66.735   7.379  -1.151  1.00  0.00
ATOM   2629  C5  U      83      67.773   8.499   0.287  1.00  0.00
ATOM   2630  H5  U      83      68.142   7.590   0.738  1.00  0.00
ATOM   2631  C4  U      83      68.215   9.780   0.817  1.00  0.00
ATOM   2632  O4  U      83      68.921   9.922   1.782  1.00  0.00
ATOM   2633  N3  U      83      67.685  10.834   0.164  1.00  0.00
ATOM   2634  H3  U      83      68.063  11.746   0.380  1.00  0.00
ATOM   2635  C2  U      83      66.765  10.773  -0.856  1.00  0.00
ATOM   2636  O2  U      83      66.402  11.815  -1.446  1.00  0.00
ATOM   2637  C3' U      83      65.861   7.989  -4.059  1.00  0.00
ATOM   2638  H3' U      83      66.760   7.568  -3.611  1.00  0.00
ATOM   2639  C2' U      83      65.733   9.475  -3.675  1.00  0.00
ATOM   2640  H2' U      83      66.705   9.913  -3.901  1.00  0.00
ATOM   2641  O2' U      83      64.701  10.014  -4.584  1.00  0.00
ATOM   2642 HO2' U      83      64.796   9.448  -5.354  1.00  0.00
ATOM   2643  O3' U      83      65.823   7.873  -5.453  1.00  0.00
ATOM   2644  P   G      84      67.164   7.851  -6.292  1.00  0.00
ATOM   2645  OP1 G      84      66.727   7.693  -7.687  1.00  0.00
ATOM   2646  OP2 G      84      68.098   6.904  -5.667  1.00  0.00
ATOM   2647  O5' G      84      67.852   9.296  -6.197  1.00  0.00
ATOM   2648  C5' G      84      67.254  10.429  -6.729  1.00  0.00
ATOM   2649  H5' G      84      66.235  10.553  -6.364  1.00  0.00
ATOM   2650 H5'' G      84      67.375  10.266  -7.800  1.00  0.00
ATOM   2651  C4' G      84      67.938  11.666  -6.274  1.00  0.00
ATOM   2652  H4' G      84      67.435  12.476  -6.802  1.00  0.00
ATOM   2653  O4' G      84      67.904  11.903  -4.887  1.00  0.00
ATOM   2654  C1' G      84      69.022  12.760  -4.523  1.00  0.00
ATOM   2655  H1' G      84      68.604  13.726  -4.240  1.00  0.00
ATOM   2656  N9  G      84      69.797  12.350  -3.316  1.00  0.00
ATOM   2657  C8  G      84      69.772  11.180  -2.547  1.00  0.00
ATOM   2658  H8  G      84      69.045  10.412  -2.768  1.00  0.00
ATOM   2659  N7  G      84      70.552  11.148  -1.530  1.00  0.00
ATOM   2660  C5  G      84      71.188  12.366  -1.568  1.00  0.00
ATOM   2661  C6  G      84      72.111  13.008  -0.698  1.00  0.00
ATOM   2662  O6  G      84      72.685  12.550   0.286  1.00  0.00
ATOM   2663  N1  G      84      72.444  14.294  -1.023  1.00  0.00
ATOM   2664  H1  G      84      73.042  14.878  -0.456  1.00  0.00
ATOM   2665  C2  G      84      72.154  14.792  -2.217  1.00  0.00
ATOM   2666  N2  G      84      72.639  15.931  -2.546  1.00  0.00
ATOM   2667  H21 G      84      73.196  16.470  -1.898  1.00  0.00
ATOM   2668  H22 G      84      72.289  16.427  -3.353  1.00  0.00
ATOM   2669  N3  G      84      71.274  14.274  -3.072  1.00  0.00
ATOM   2670  C4  G      84      70.757  13.057  -2.670  1.00  0.00
ATOM   2671  C3' G      84      69.373  11.633  -6.709  1.00  0.00
ATOM   2672  H3' G      84      70.021  10.819  -6.381  1.00  0.00
ATOM   2673  C2' G      84      69.851  12.840  -5.802  1.00  0.00
ATOM   2674  H2' G      84      70.932  12.725  -5.712  1.00  0.00
ATOM   2675  O2' G      84      69.648  14.108  -6.390  1.00  0.00
ATOM   2676 HO2' G      84      70.524  14.452  -6.581  1.00  0.00
ATOM   2677  O3' G      84      69.692  11.835  -8.069  1.00  0.00
ATOM   2678  P   A      85      71.237  11.612  -8.691  1.00  0.00
ATOM   2679  OP1 A      85      71.288  11.604 -10.143  1.00  0.00
ATOM   2680  OP2 A      85      71.701  10.385  -7.949  1.00  0.00
ATOM   2681  O5' A      85      72.170  12.801  -8.097  1.00  0.00
ATOM   2682  C5' A      85      72.096  14.037  -8.762  1.00  0.00
ATOM   2683  H5' A      85      71.074  14.417  -8.768  1.00  0.00
ATOM   2684 H5'' A      85      72.216  13.945  -9.841  1.00  0.00
ATOM   2685  C4' A      85      73.141  14.968  -8.173  1.00  0.00
ATOM   2686  H4' A      85      73.159  15.939  -8.668  1.00  0.00
ATOM   2687  O4' A      85      72.984  15.210  -6.747  1.00  0.00
ATOM   2688  C1' A      85      74.248  15.280  -6.068  1.00  0.00
ATOM   2689  H1' A      85      74.339  16.199  -5.488  1.00  0.00
ATOM   2690  N9  A      85      74.510  14.167  -5.165  1.00  0.00
ATOM   2691  C8  A      85      73.883  12.983  -5.045  1.00  0.00
ATOM   2692  H8  A      85      73.353  12.626  -5.916  1.00  0.00
ATOM   2693  N7  A      85      74.171  12.301  -4.000  1.00  0.00
ATOM   2694  C5  A      85      74.940  13.149  -3.260  1.00  0.00
ATOM   2695  C6  A      85      75.568  13.116  -1.929  1.00  0.00
ATOM   2696  N6  A      85      75.388  12.192  -1.033  1.00  0.00
ATOM   2697  H61 A      85      74.768  11.449  -1.323  1.00  0.00
ATOM   2698  H62 A      85      75.812  12.275  -0.120  1.00  0.00
ATOM   2699  N1  A      85      76.258  14.199  -1.486  1.00  0.00
ATOM   2700  C2  A      85      76.518  15.149  -2.354  1.00  0.00
ATOM   2701  H2  A      85      77.213  15.908  -2.024  1.00  0.00
ATOM   2702  N3  A      85      76.007  15.290  -3.555  1.00  0.00
ATOM   2703  C4  A      85      75.226  14.258  -3.994  1.00  0.00
ATOM   2704  C3' A      85      74.548  14.432  -8.239  1.00  0.00
ATOM   2705  H3' A      85      74.535  13.406  -7.869  1.00  0.00
ATOM   2706  C2' A      85      75.270  15.283  -7.237  1.00  0.00
ATOM   2707  H2' A      85      76.211  14.863  -6.882  1.00  0.00
ATOM   2708  O2' A      85      75.513  16.602  -7.613  1.00  0.00
ATOM   2709 HO2' A      85      76.055  16.566  -8.404  1.00  0.00
ATOM   2710  O3' A      85      75.171  14.379  -9.504  1.00  0.00
ATOM   2711  P   C      86      76.125  13.155  -9.944  1.00  0.00
ATOM   2712  OP1 C      86      76.512  13.332 -11.339  1.00  0.00
ATOM   2713  OP2 C      86      75.486  11.876  -9.664  1.00  0.00
ATOM   2714  O5' C      86      77.399  13.278  -9.021  1.00  0.00
ATOM   2715  C5' C      86      78.240  14.424  -9.167  1.00  0.00
ATOM   2716  H5' C      86      77.579  15.289  -9.125  1.00  0.00
ATOM   2717 H5'' C      86      78.653  14.548 -10.168  1.00  0.00
ATOM   2718  C4' C      86      79.310  14.613  -8.090  1.00  0.00
ATOM   2719  H4' C      86      79.940  15.456  -8.374  1.00  0.00
ATOM   2720  O4' C      86      78.680  14.766  -6.804  1.00  0.00
ATOM   2721  C1' C      86      79.331  14.075  -5.748  1.00  0.00
ATOM   2722  H1' C      86      79.588  14.784  -4.962  1.00  0.00
ATOM   2723  N1  C      86      78.506  12.920  -5.150  1.00  0.00
ATOM   2724  C6  C      86      77.472  12.376  -5.841  1.00  0.00
ATOM   2725  H6  C      86      77.123  12.780  -6.779  1.00  0.00
ATOM   2726  C5  C      86      76.771  11.348  -5.256  1.00  0.00
ATOM   2727  H5  C      86      75.931  10.917  -5.781  1.00  0.00
ATOM   2728  C4  C      86      77.188  10.828  -3.964  1.00  0.00
ATOM   2729  N4  C      86      76.497   9.926  -3.304  1.00  0.00
ATOM   2730  H41 C      86      76.833   9.379  -2.524  1.00  0.00
ATOM   2731  H42 C      86      75.644   9.573  -3.715  1.00  0.00
ATOM   2732  N3  C      86      78.222  11.375  -3.359  1.00  0.00
ATOM   2733  C2  C      86      78.940  12.347  -3.952  1.00  0.00
ATOM   2734  O2  C      86      79.931  12.715  -3.346  1.00  0.00
ATOM   2735  C3' C      86      80.156  13.386  -7.855  1.00  0.00
ATOM   2736  H3' C      86      79.578  12.465  -7.927  1.00  0.00
ATOM   2737  C2' C      86      80.632  13.552  -6.396  1.00  0.00
ATOM   2738  H2' C      86      80.986  12.565  -6.097  1.00  0.00
ATOM   2739  O2' C      86      81.682  14.517  -6.354  1.00  0.00
ATOM   2740 HO2' C      86      82.218  14.484  -7.150  1.00  0.00
ATOM   2741  O3' C      86      81.267  13.323  -8.794  1.00  0.00
ATOM   2742  P   A3     87      81.891  11.854  -9.111  1.00  0.00
ATOM   2743  OP1 A3     87      82.122  11.220  -7.780  1.00  0.00
ATOM   2744  OP2 A3     87      83.020  11.886 -10.073  1.00  0.00
ATOM   2745  O5' A3     87      80.604  11.038  -9.784  1.00  0.00
ATOM   2746  C5' A3     87      79.910  11.540 -11.005  1.00  0.00
ATOM   2747  H5' A3     87      80.599  11.805 -11.806  1.00  0.00
ATOM   2748 H5'' A3     87      79.365  12.459 -10.792  1.00  0.00
ATOM   2749  C4' A3     87      78.893  10.525 -11.456  1.00  0.00
ATOM   2750  H4' A3     87      78.330  11.072 -12.213  1.00  0.00
ATOM   2751  O4' A3     87      79.396   9.405 -12.154  1.00  0.00
ATOM   2752  C1' A3     87      79.486   8.265 -11.352  1.00  0.00
ATOM   2753  H1' A3     87      78.893   7.474 -11.812  1.00  0.00
ATOM   2754  N9  A3     87      80.886   7.869 -11.047  1.00  0.00
ATOM   2755  C8  A3     87      81.601   8.083  -9.910  1.00  0.00
ATOM   2756  H8  A3     87      81.222   8.677  -9.092  1.00  0.00
ATOM   2757  N7  A3     87      82.835   7.634 -10.068  1.00  0.00
ATOM   2758  C5  A3     87      82.843   6.985 -11.325  1.00  0.00
ATOM   2759  C6  A3     87      83.760   6.311 -12.203  1.00  0.00
ATOM   2760  N6  A3     87      85.067   6.165 -11.934  1.00  0.00
ATOM   2761  H61 A3     87      85.489   6.543 -11.098  1.00  0.00
ATOM   2762  H62 A3     87      85.645   5.727 -12.637  1.00  0.00
ATOM   2763  N1  A3     87      83.439   5.785 -13.382  1.00  0.00
ATOM   2764  C2  A3     87      82.262   6.105 -13.827  1.00  0.00
ATOM   2765  H2  A3     87      81.941   5.760 -14.799  1.00  0.00
ATOM   2766  N3  A3     87      81.261   6.810 -13.214  1.00  0.00
ATOM   2767  C4  A3     87      81.629   7.153 -11.961  1.00  0.00
ATOM   2768  C3' A3     87      78.058   9.974 -10.363  1.00  0.00
ATOM   2769  H3' A3     87      78.041  10.603  -9.472  1.00  0.00
ATOM   2770  C2' A3     87      78.662   8.579 -10.086  1.00  0.00
ATOM   2771  H2' A3     87      79.308   8.751  -9.225  1.00  0.00
ATOM   2772  O2' A3     87      77.702   7.515  -9.793  1.00  0.00
ATOM   2773 HO2' A3     87      76.981   7.927  -9.311  1.00  0.00
ATOM   2774  O3' A3     87      76.755   9.799 -10.916  1.00  0.00
ATOM   2775 HO3' A3     87      76.216  10.520 -10.584  1.00  0.00
TER   
END   
