# Supplementary material for: Modelling the structures of frameshift-stimulatory pseudoknots from representative bat coronaviruses
Source: PLoS Comput Biol. 2023 May 19;19(5):e1011124. doi: 10.1371/journal.pcbi.1011124 (PMC10234561; doi:10.1371/journal.pcbi.1011124)
Supplement: S3 Data — PDB files for the top 3 representative clusters from each conformer (threaded/unthreaded) of each pseudoknot described in the main text, along with PDB files for the representative clusters shown in S8–S18 Figs. (ZIP) [file pcbi.1011124.s003.zip › SI_Model_PDB_files/Vs-CoV-1_unthreaded_noMg_cluster2.pdb]

ATOM      1 HO5' A5      1      32.939  63.873  43.534  1.00  0.00
ATOM      2  O5' A5      1      32.706  63.466  42.696  1.00  0.00
ATOM      3  C5' A5      1      31.342  63.764  42.471  1.00  0.00
ATOM      4  H5' A5      1      30.702  63.255  43.192  1.00  0.00
ATOM      5 H5'' A5      1      31.084  63.297  41.521  1.00  0.00
ATOM      6  C4' A5      1      31.058  65.297  42.478  1.00  0.00
ATOM      7  H4' A5      1      29.993  65.492  42.348  1.00  0.00
ATOM      8  O4' A5      1      31.630  65.955  43.632  1.00  0.00
ATOM      9  C1' A5      1      31.940  67.294  43.359  1.00  0.00
ATOM     10  H1' A5      1      31.233  67.942  43.876  1.00  0.00
ATOM     11  N9  A5      1      33.287  67.729  43.694  1.00  0.00
ATOM     12  C8  A5      1      34.397  66.938  43.830  1.00  0.00
ATOM     13  H8  A5      1      34.305  65.874  43.991  1.00  0.00
ATOM     14  N7  A5      1      35.537  67.601  43.883  1.00  0.00
ATOM     15  C5  A5      1      35.166  68.896  43.677  1.00  0.00
ATOM     16  C6  A5      1      35.818  70.132  43.543  1.00  0.00
ATOM     17  N6  A5      1      37.125  70.329  43.717  1.00  0.00
ATOM     18  H61 A5      1      37.451  71.274  43.574  1.00  0.00
ATOM     19  H62 A5      1      37.718  69.522  43.844  1.00  0.00
ATOM     20  N1  A5      1      35.151  71.257  43.447  1.00  0.00
ATOM     21  C2  A5      1      33.838  71.190  43.328  1.00  0.00
ATOM     22  H2  A5      1      33.404  72.171  43.209  1.00  0.00
ATOM     23  N3  A5      1      33.033  70.112  43.411  1.00  0.00
ATOM     24  C4  A5      1      33.777  69.015  43.554  1.00  0.00
ATOM     25  C3' A5      1      31.768  66.008  41.312  1.00  0.00
ATOM     26  H3' A5      1      32.806  65.709  41.170  1.00  0.00
ATOM     27  C2' A5      1      31.762  67.451  41.866  1.00  0.00
ATOM     28  H2' A5      1      32.554  68.156  41.614  1.00  0.00
ATOM     29  O2' A5      1      30.387  67.931  41.835  1.00  0.00
ATOM     30 HO2' A5      1      29.980  67.529  41.064  1.00  0.00
ATOM     31  O3' A5      1      31.115  65.983  40.072  1.00  0.00
ATOM     32  P   A       2      31.922  66.132  38.705  1.00  0.00
ATOM     33  OP1 A       2      31.014  66.174  37.555  1.00  0.00
ATOM     34  OP2 A       2      33.041  65.118  38.662  1.00  0.00
ATOM     35  O5' A       2      32.625  67.573  38.814  1.00  0.00
ATOM     36  C5' A       2      31.756  68.679  38.602  1.00  0.00
ATOM     37  H5' A       2      30.935  68.710  39.318  1.00  0.00
ATOM     38 H5'' A       2      31.404  68.568  37.577  1.00  0.00
ATOM     39  C4' A       2      32.638  69.890  38.623  1.00  0.00
ATOM     40  H4' A       2      31.980  70.726  38.388  1.00  0.00
ATOM     41  O4' A       2      33.420  70.138  39.795  1.00  0.00
ATOM     42  C1' A       2      34.598  70.838  39.424  1.00  0.00
ATOM     43  H1' A       2      34.525  71.861  39.794  1.00  0.00
ATOM     44  N9  A       2      35.831  70.237  39.976  1.00  0.00
ATOM     45  C8  A       2      36.016  68.865  40.189  1.00  0.00
ATOM     46  H8  A       2      35.233  68.140  40.020  1.00  0.00
ATOM     47  N7  A       2      37.184  68.518  40.629  1.00  0.00
ATOM     48  C5  A       2      37.914  69.758  40.627  1.00  0.00
ATOM     49  C6  A       2      39.153  70.211  41.032  1.00  0.00
ATOM     50  N6  A       2      40.161  69.444  41.396  1.00  0.00
ATOM     51  H61 A       2      40.004  68.456  41.534  1.00  0.00
ATOM     52  H62 A       2      40.877  69.963  41.884  1.00  0.00
ATOM     53  N1  A       2      39.568  71.468  40.945  1.00  0.00
ATOM     54  C2  A       2      38.739  72.295  40.301  1.00  0.00
ATOM     55  H2  A       2      39.127  73.287  40.123  1.00  0.00
ATOM     56  N3  A       2      37.463  72.071  39.977  1.00  0.00
ATOM     57  C4  A       2      37.077  70.800  40.261  1.00  0.00
ATOM     58  C3' A       2      33.639  69.832  37.516  1.00  0.00
ATOM     59  H3' A       2      34.248  68.934  37.613  1.00  0.00
ATOM     60  C2' A       2      34.664  70.897  37.894  1.00  0.00
ATOM     61  H2' A       2      35.619  70.559  37.492  1.00  0.00
ATOM     62  O2' A       2      34.256  72.165  37.402  1.00  0.00
ATOM     63 HO2' A       2      35.050  72.681  37.244  1.00  0.00
ATOM     64  O3' A       2      33.092  69.955  36.181  1.00  0.00
ATOM     65  P   C       3      33.990  69.492  34.929  1.00  0.00
ATOM     66  OP1 C       3      33.180  69.747  33.697  1.00  0.00
ATOM     67  OP2 C       3      34.346  68.047  35.227  1.00  0.00
ATOM     68  O5' C       3      35.395  70.307  34.847  1.00  0.00
ATOM     69  C5' C       3      35.505  71.508  34.067  1.00  0.00
ATOM     70  H5' C       3      34.718  72.229  34.285  1.00  0.00
ATOM     71 H5'' C       3      35.425  71.307  32.998  1.00  0.00
ATOM     72  C4' C       3      36.836  72.166  34.191  1.00  0.00
ATOM     73  H4' C       3      36.752  73.191  33.830  1.00  0.00
ATOM     74  O4' C       3      37.338  72.213  35.560  1.00  0.00
ATOM     75  C1' C       3      38.773  72.207  35.519  1.00  0.00
ATOM     76  H1' C       3      39.221  73.089  35.976  1.00  0.00
ATOM     77  N1  C       3      39.277  71.010  36.215  1.00  0.00
ATOM     78  C6  C       3      38.492  70.034  36.679  1.00  0.00
ATOM     79  H6  C       3      37.412  70.034  36.685  1.00  0.00
ATOM     80  C5  C       3      39.012  68.931  37.329  1.00  0.00
ATOM     81  H5  C       3      38.362  68.090  37.521  1.00  0.00
ATOM     82  C4  C       3      40.393  68.953  37.536  1.00  0.00
ATOM     83  N4  C       3      40.823  67.986  38.312  1.00  0.00
ATOM     84  H41 C       3      41.804  68.036  38.548  1.00  0.00
ATOM     85  H42 C       3      40.302  67.130  38.436  1.00  0.00
ATOM     86  N3  C       3      41.142  70.024  37.354  1.00  0.00
ATOM     87  C2  C       3      40.576  71.140  36.757  1.00  0.00
ATOM     88  O2  C       3      41.341  72.118  36.730  1.00  0.00
ATOM     89  C3' C       3      37.948  71.579  33.409  1.00  0.00
ATOM     90  H3' C       3      38.002  70.524  33.676  1.00  0.00
ATOM     91  C2' C       3      39.240  72.199  34.045  1.00  0.00
ATOM     92  H2' C       3      40.108  71.551  33.923  1.00  0.00
ATOM     93  O2' C       3      39.460  73.557  33.750  1.00  0.00
ATOM     94 HO2' C       3      40.269  73.697  33.254  1.00  0.00
ATOM     95  O3' C       3      37.697  71.659  32.065  1.00  0.00
ATOM     96  P   G       4      37.992  70.488  31.055  1.00  0.00
ATOM     97  OP1 G       4      37.310  70.873  29.780  1.00  0.00
ATOM     98  OP2 G       4      37.661  69.153  31.578  1.00  0.00
ATOM     99  O5' G       4      39.639  70.512  30.907  1.00  0.00
ATOM    100  C5' G       4      40.315  71.359  30.078  1.00  0.00
ATOM    101  H5' G       4      39.911  72.370  30.034  1.00  0.00
ATOM    102 H5'' G       4      40.160  71.037  29.048  1.00  0.00
ATOM    103  C4' G       4      41.815  71.534  30.236  1.00  0.00
ATOM    104  H4' G       4      41.953  72.340  29.515  1.00  0.00
ATOM    105  O4' G       4      42.330  71.901  31.527  1.00  0.00
ATOM    106  C1' G       4      43.580  71.195  31.888  1.00  0.00
ATOM    107  H1' G       4      44.346  71.764  32.415  1.00  0.00
ATOM    108  N9  G       4      43.204  70.135  32.862  1.00  0.00
ATOM    109  C8  G       4      41.898  69.644  33.132  1.00  0.00
ATOM    110  H8  G       4      41.015  69.878  32.556  1.00  0.00
ATOM    111  N7  G       4      41.796  68.913  34.151  1.00  0.00
ATOM    112  C5  G       4      43.132  68.789  34.620  1.00  0.00
ATOM    113  C6  G       4      43.749  68.190  35.732  1.00  0.00
ATOM    114  O6  G       4      43.228  67.393  36.490  1.00  0.00
ATOM    115  N1  G       4      45.100  68.466  35.861  1.00  0.00
ATOM    116  H1  G       4      45.612  68.145  36.670  1.00  0.00
ATOM    117  C2  G       4      45.789  69.069  34.875  1.00  0.00
ATOM    118  N2  G       4      47.072  69.139  35.158  1.00  0.00
ATOM    119  H21 G       4      47.515  68.839  36.014  1.00  0.00
ATOM    120  H22 G       4      47.567  69.472  34.343  1.00  0.00
ATOM    121  N3  G       4      45.322  69.680  33.854  1.00  0.00
ATOM    122  C4  G       4      43.927  69.586  33.825  1.00  0.00
ATOM    123  C3' G       4      42.725  70.397  29.875  1.00  0.00
ATOM    124  H3' G       4      42.332  69.458  30.266  1.00  0.00
ATOM    125  C2' G       4      44.046  70.619  30.551  1.00  0.00
ATOM    126  H2' G       4      44.412  69.628  30.821  1.00  0.00
ATOM    127  O2' G       4      45.010  71.515  30.029  1.00  0.00
ATOM    128 HO2' G       4      44.938  71.475  29.072  1.00  0.00
ATOM    129  O3' G       4      42.929  70.272  28.463  1.00  0.00
ATOM    130  P   A       5      42.958  68.883  27.651  1.00  0.00
ATOM    131  OP1 A       5      43.190  69.142  26.217  1.00  0.00
ATOM    132  OP2 A       5      41.878  67.977  28.070  1.00  0.00
ATOM    133  O5' A       5      44.274  68.201  28.303  1.00  0.00
ATOM    134  C5' A       5      45.652  68.607  28.025  1.00  0.00
ATOM    135  H5' A       5      45.692  69.657  28.314  1.00  0.00
ATOM    136 H5'' A       5      45.947  68.382  27.000  1.00  0.00
ATOM    137  C4' A       5      46.650  67.976  29.000  1.00  0.00
ATOM    138  H4' A       5      47.639  68.287  28.662  1.00  0.00
ATOM    139  O4' A       5      46.287  68.432  30.253  1.00  0.00
ATOM    140  C1' A       5      46.701  67.478  31.208  1.00  0.00
ATOM    141  H1' A       5      47.577  67.773  31.786  1.00  0.00
ATOM    142  N9  A       5      45.508  66.988  32.045  1.00  0.00
ATOM    143  C8  A       5      44.169  66.904  31.621  1.00  0.00
ATOM    144  H8  A       5      43.784  67.347  30.714  1.00  0.00
ATOM    145  N7  A       5      43.436  66.163  32.402  1.00  0.00
ATOM    146  C5  A       5      44.286  65.859  33.473  1.00  0.00
ATOM    147  C6  A       5      44.236  65.024  34.594  1.00  0.00
ATOM    148  N6  A       5      43.253  64.292  35.025  1.00  0.00
ATOM    149  H61 A       5      42.422  64.299  34.451  1.00  0.00
ATOM    150  H62 A       5      43.474  63.551  35.674  1.00  0.00
ATOM    151  N1  A       5      45.340  64.854  35.385  1.00  0.00
ATOM    152  C2  A       5      46.458  65.360  35.034  1.00  0.00
ATOM    153  H2  A       5      47.295  65.245  35.707  1.00  0.00
ATOM    154  N3  A       5      46.678  66.053  33.967  1.00  0.00
ATOM    155  C4  A       5      45.581  66.232  33.184  1.00  0.00
ATOM    156  C3' A       5      46.699  66.436  28.943  1.00  0.00
ATOM    157  H3' A       5      45.746  66.008  28.634  1.00  0.00
ATOM    158  C2' A       5      47.136  66.193  30.414  1.00  0.00
ATOM    159  H2' A       5      46.697  65.294  30.847  1.00  0.00
ATOM    160  O2' A       5      48.515  66.065  30.683  1.00  0.00
ATOM    161 HO2' A       5      48.752  65.375  30.060  1.00  0.00
ATOM    162  O3' A       5      47.677  65.996  28.005  1.00  0.00
ATOM    163  P   G       6      47.828  64.436  27.693  1.00  0.00
ATOM    164  OP1 G       6      48.281  64.227  26.279  1.00  0.00
ATOM    165  OP2 G       6      46.682  63.635  28.173  1.00  0.00
ATOM    166  O5' G       6      48.979  64.141  28.657  1.00  0.00
ATOM    167  C5' G       6      50.345  64.438  28.359  1.00  0.00
ATOM    168  H5' G       6      50.432  65.520  28.465  1.00  0.00
ATOM    169 H5'' G       6      50.568  64.159  27.329  1.00  0.00
ATOM    170  C4' G       6      51.222  63.775  29.373  1.00  0.00
ATOM    171  H4' G       6      52.239  64.008  29.058  1.00  0.00
ATOM    172  O4' G       6      50.976  64.189  30.699  1.00  0.00
ATOM    173  C1' G       6      51.325  63.047  31.519  1.00  0.00
ATOM    174  H1' G       6      52.107  63.369  32.207  1.00  0.00
ATOM    175  N9  G       6      50.166  62.591  32.318  1.00  0.00
ATOM    176  C8  G       6      48.804  62.714  31.976  1.00  0.00
ATOM    177  H8  G       6      48.462  62.973  30.985  1.00  0.00
ATOM    178  N7  G       6      48.000  62.271  32.895  1.00  0.00
ATOM    179  C5  G       6      48.890  62.039  33.984  1.00  0.00
ATOM    180  C6  G       6      48.654  61.588  35.345  1.00  0.00
ATOM    181  O6  G       6      47.635  61.213  35.817  1.00  0.00
ATOM    182  N1  G       6      49.792  61.542  36.137  1.00  0.00
ATOM    183  H1  G       6      49.672  61.301  37.111  1.00  0.00
ATOM    184  C2  G       6      51.022  61.507  35.603  1.00  0.00
ATOM    185  N2  G       6      52.003  61.010  36.303  1.00  0.00
ATOM    186  H21 G       6      52.875  61.062  35.796  1.00  0.00
ATOM    187  H22 G       6      51.832  60.726  37.257  1.00  0.00
ATOM    188  N3  G       6      51.324  62.015  34.395  1.00  0.00
ATOM    189  C4  G       6      50.230  62.177  33.601  1.00  0.00
ATOM    190  C3' G       6      51.086  62.232  29.313  1.00  0.00
ATOM    191  H3' G       6      50.049  61.900  29.262  1.00  0.00
ATOM    192  C2' G       6      51.834  61.880  30.602  1.00  0.00
ATOM    193  H2' G       6      51.604  60.884  30.980  1.00  0.00
ATOM    194  O2' G       6      53.189  62.188  30.608  1.00  0.00
ATOM    195 HO2' G       6      53.677  61.397  30.850  1.00  0.00
ATOM    196  O3' G       6      51.699  61.766  28.085  1.00  0.00
ATOM    197  P   U       7      51.245  60.304  27.508  1.00  0.00
ATOM    198  OP1 U       7      51.875  60.052  26.215  1.00  0.00
ATOM    199  OP2 U       7      49.772  60.110  27.572  1.00  0.00
ATOM    200  O5' U       7      51.943  59.207  28.479  1.00  0.00
ATOM    201  C5' U       7      53.265  58.872  28.316  1.00  0.00
ATOM    202  H5' U       7      53.915  59.694  28.019  1.00  0.00
ATOM    203 H5'' U       7      53.231  58.055  27.595  1.00  0.00
ATOM    204  C4' U       7      53.763  58.212  29.585  1.00  0.00
ATOM    205  H4' U       7      54.836  58.058  29.464  1.00  0.00
ATOM    206  O4' U       7      53.459  58.938  30.751  1.00  0.00
ATOM    207  C1' U       7      53.557  57.986  31.804  1.00  0.00
ATOM    208  H1' U       7      54.515  58.179  32.286  1.00  0.00
ATOM    209  N1  U       7      52.345  58.178  32.677  1.00  0.00
ATOM    210  C6  U       7      51.105  58.413  32.087  1.00  0.00
ATOM    211  H6  U       7      51.062  58.646  31.033  1.00  0.00
ATOM    212  C5  U       7      49.998  58.503  32.872  1.00  0.00
ATOM    213  H5  U       7      49.043  58.738  32.425  1.00  0.00
ATOM    214  C4  U       7      50.052  58.191  34.335  1.00  0.00
ATOM    215  O4  U       7      49.083  58.169  35.117  1.00  0.00
ATOM    216  N3  U       7      51.336  57.901  34.802  1.00  0.00
ATOM    217  H3  U       7      51.466  57.631  35.767  1.00  0.00
ATOM    218  C2  U       7      52.479  57.906  34.081  1.00  0.00
ATOM    219  O2  U       7      53.569  57.688  34.620  1.00  0.00
ATOM    220  C3' U       7      53.115  56.913  29.809  1.00  0.00
ATOM    221  H3' U       7      52.031  57.024  29.792  1.00  0.00
ATOM    222  C2' U       7      53.525  56.566  31.209  1.00  0.00
ATOM    223  H2' U       7      52.751  55.951  31.668  1.00  0.00
ATOM    224  O2' U       7      54.820  56.002  31.271  1.00  0.00
ATOM    225 HO2' U       7      54.818  55.244  30.682  1.00  0.00
ATOM    226  O3' U       7      53.633  55.947  28.854  1.00  0.00
ATOM    227  P   C       8      53.181  54.394  29.038  1.00  0.00
ATOM    228  OP1 C       8      53.054  53.830  27.688  1.00  0.00
ATOM    229  OP2 C       8      52.096  54.225  30.021  1.00  0.00
ATOM    230  O5' C       8      54.520  53.770  29.716  1.00  0.00
ATOM    231  C5' C       8      55.762  53.561  28.967  1.00  0.00
ATOM    232  H5' C       8      56.209  54.473  28.570  1.00  0.00
ATOM    233 H5'' C       8      55.549  52.829  28.189  1.00  0.00
ATOM    234  C4' C       8      56.753  52.920  29.850  1.00  0.00
ATOM    235  H4' C       8      57.662  52.822  29.256  1.00  0.00
ATOM    236  O4' C       8      57.035  53.623  31.072  1.00  0.00
ATOM    237  C1' C       8      56.961  52.764  32.179  1.00  0.00
ATOM    238  H1' C       8      57.893  52.830  32.741  1.00  0.00
ATOM    239  N1  C       8      55.815  53.259  33.046  1.00  0.00
ATOM    240  C6  C       8      54.495  53.078  32.713  1.00  0.00
ATOM    241  H6  C       8      54.242  52.521  31.823  1.00  0.00
ATOM    242  C5  C       8      53.472  53.684  33.411  1.00  0.00
ATOM    243  H5  C       8      52.451  53.532  33.094  1.00  0.00
ATOM    244  C4  C       8      53.875  54.327  34.580  1.00  0.00
ATOM    245  N4  C       8      52.936  54.859  35.348  1.00  0.00
ATOM    246  H41 C       8      53.295  55.431  36.099  1.00  0.00
ATOM    247  H42 C       8      51.973  54.892  35.044  1.00  0.00
ATOM    248  N3  C       8      55.106  54.360  35.019  1.00  0.00
ATOM    249  C2  C       8      56.102  53.833  34.289  1.00  0.00
ATOM    250  O2  C       8      57.282  53.923  34.766  1.00  0.00
ATOM    251  C3' C       8      56.381  51.490  30.210  1.00  0.00
ATOM    252  H3' C       8      55.315  51.359  30.024  1.00  0.00
ATOM    253  C2' C       8      56.625  51.322  31.692  1.00  0.00
ATOM    254  H2' C       8      55.723  50.918  32.152  1.00  0.00
ATOM    255  O2' C       8      57.717  50.449  31.852  1.00  0.00
ATOM    256 HO2' C       8      57.882  50.098  30.974  1.00  0.00
ATOM    257  O3' C       8      57.092  50.577  29.439  1.00  0.00
ATOM    258  P   C       9      56.478  49.509  28.537  1.00  0.00
ATOM    259  OP1 C       9      57.570  48.731  27.903  1.00  0.00
ATOM    260  OP2 C       9      55.440  50.182  27.647  1.00  0.00
ATOM    261  O5' C       9      55.742  48.647  29.660  1.00  0.00
ATOM    262  C5' C       9      56.112  47.331  29.896  1.00  0.00
ATOM    263  H5' C       9      56.210  46.798  28.950  1.00  0.00
ATOM    264 H5'' C       9      55.296  46.863  30.445  1.00  0.00
ATOM    265  C4' C       9      57.478  47.267  30.600  1.00  0.00
ATOM    266  H4' C       9      58.176  47.922  30.079  1.00  0.00
ATOM    267  O4' C       9      57.148  47.748  31.894  1.00  0.00
ATOM    268  C1' C       9      58.142  47.276  32.801  1.00  0.00
ATOM    269  H1' C       9      58.776  48.106  33.114  1.00  0.00
ATOM    270  N1  C       9      57.439  46.624  33.910  1.00  0.00
ATOM    271  C6  C       9      56.108  46.327  33.856  1.00  0.00
ATOM    272  H6  C       9      55.620  46.485  32.906  1.00  0.00
ATOM    273  C5  C       9      55.441  45.866  34.962  1.00  0.00
ATOM    274  H5  C       9      54.369  45.737  34.993  1.00  0.00
ATOM    275  C4  C       9      56.293  45.622  36.066  1.00  0.00
ATOM    276  N4  C       9      55.887  45.073  37.161  1.00  0.00
ATOM    277  H41 C       9      55.043  44.530  37.045  1.00  0.00
ATOM    278  H42 C       9      56.679  44.888  37.760  1.00  0.00
ATOM    279  N3  C       9      57.615  45.901  36.218  1.00  0.00
ATOM    280  C2  C       9      58.150  46.472  35.104  1.00  0.00
ATOM    281  O2  C       9      59.297  46.967  35.163  1.00  0.00
ATOM    282  C3' C       9      58.048  45.808  30.933  1.00  0.00
ATOM    283  H3' C       9      57.143  45.273  31.221  1.00  0.00
ATOM    284  C2' C       9      58.841  46.024  32.250  1.00  0.00
ATOM    285  H2' C       9      58.851  45.137  32.883  1.00  0.00
ATOM    286  O2' C       9      60.173  46.537  31.976  1.00  0.00
ATOM    287 HO2' C       9      60.757  45.779  31.902  1.00  0.00
ATOM    288  O3' C       9      58.895  45.172  29.970  1.00  0.00
ATOM    289  P   G      10      59.418  43.649  30.149  1.00  0.00
ATOM    290  OP1 G      10      59.777  42.924  28.858  1.00  0.00
ATOM    291  OP2 G      10      58.570  43.003  31.151  1.00  0.00
ATOM    292  O5' G      10      60.758  43.834  30.939  1.00  0.00
ATOM    293  C5' G      10      61.935  44.289  30.288  1.00  0.00
ATOM    294  H5' G      10      61.741  45.300  29.931  1.00  0.00
ATOM    295 H5'' G      10      62.116  43.648  29.425  1.00  0.00
ATOM    296  C4' G      10      63.015  44.327  31.281  1.00  0.00
ATOM    297  H4' G      10      63.941  44.676  30.823  1.00  0.00
ATOM    298  O4' G      10      62.756  45.196  32.349  1.00  0.00
ATOM    299  C1' G      10      63.161  44.609  33.596  1.00  0.00
ATOM    300  H1' G      10      63.799  45.258  34.197  1.00  0.00
ATOM    301  N9  G      10      62.114  44.195  34.627  1.00  0.00
ATOM    302  C8  G      10      60.811  43.861  34.429  1.00  0.00
ATOM    303  H8  G      10      60.379  43.831  33.440  1.00  0.00
ATOM    304  N7  G      10      60.155  43.492  35.504  1.00  0.00
ATOM    305  C5  G      10      61.077  43.542  36.527  1.00  0.00
ATOM    306  C6  G      10      61.130  43.002  37.854  1.00  0.00
ATOM    307  O6  G      10      60.215  42.501  38.563  1.00  0.00
ATOM    308  N1  G      10      62.359  42.978  38.442  1.00  0.00
ATOM    309  H1  G      10      62.486  42.609  39.373  1.00  0.00
ATOM    310  C2  G      10      63.435  43.501  37.856  1.00  0.00
ATOM    311  N2  G      10      64.565  43.364  38.554  1.00  0.00
ATOM    312  H21 G      10      65.420  43.622  38.082  1.00  0.00
ATOM    313  H22 G      10      64.618  42.781  39.377  1.00  0.00
ATOM    314  N3  G      10      63.559  43.929  36.613  1.00  0.00
ATOM    315  C4  G      10      62.324  43.984  36.027  1.00  0.00
ATOM    316  C3' G      10      63.254  42.935  31.949  1.00  0.00
ATOM    317  H3' G      10      62.316  42.474  32.260  1.00  0.00
ATOM    318  C2' G      10      63.968  43.353  33.222  1.00  0.00
ATOM    319  H2' G      10      63.760  42.595  33.978  1.00  0.00
ATOM    320  O2' G      10      65.337  43.796  33.157  1.00  0.00
ATOM    321 HO2' G      10      65.811  43.553  33.956  1.00  0.00
ATOM    322  O3' G      10      63.982  41.990  31.145  1.00  0.00
ATOM    323  P   G      11      63.710  40.433  31.343  1.00  0.00
ATOM    324  OP1 G      11      64.505  39.642  30.384  1.00  0.00
ATOM    325  OP2 G      11      62.284  40.098  31.398  1.00  0.00
ATOM    326  O5' G      11      64.213  40.138  32.841  1.00  0.00
ATOM    327  C5' G      11      65.612  40.429  33.203  1.00  0.00
ATOM    328  H5' G      11      65.893  41.479  33.138  1.00  0.00
ATOM    329 H5'' G      11      66.238  39.817  32.554  1.00  0.00
ATOM    330  C4' G      11      65.795  40.054  34.680  1.00  0.00
ATOM    331  H4' G      11      66.853  40.214  34.892  1.00  0.00
ATOM    332  O4' G      11      65.085  40.944  35.529  1.00  0.00
ATOM    333  C1' G      11      64.601  40.090  36.589  1.00  0.00
ATOM    334  H1' G      11      64.910  40.754  37.396  1.00  0.00
ATOM    335  N9  G      11      63.120  39.961  36.539  1.00  0.00
ATOM    336  C8  G      11      62.200  40.488  35.616  1.00  0.00
ATOM    337  H8  G      11      62.511  41.122  34.799  1.00  0.00
ATOM    338  N7  G      11      60.981  40.271  35.954  1.00  0.00
ATOM    339  C5  G      11      61.011  39.635  37.148  1.00  0.00
ATOM    340  C6  G      11      60.007  39.181  38.115  1.00  0.00
ATOM    341  O6  G      11      58.827  39.384  38.095  1.00  0.00
ATOM    342  N1  G      11      60.546  38.620  39.283  1.00  0.00
ATOM    343  H1  G      11      59.957  38.304  40.041  1.00  0.00
ATOM    344  C2  G      11      61.857  38.480  39.494  1.00  0.00
ATOM    345  N2  G      11      62.215  37.907  40.598  1.00  0.00
ATOM    346  H21 G      11      61.486  37.693  41.263  1.00  0.00
ATOM    347  H22 G      11      63.179  37.682  40.798  1.00  0.00
ATOM    348  N3  G      11      62.825  38.867  38.648  1.00  0.00
ATOM    349  C4  G      11      62.333  39.404  37.479  1.00  0.00
ATOM    350  C3' G      11      65.353  38.650  34.946  1.00  0.00
ATOM    351  H3' G      11      64.376  38.494  34.490  1.00  0.00
ATOM    352  C2' G      11      65.219  38.687  36.502  1.00  0.00
ATOM    353  H2' G      11      64.521  37.904  36.798  1.00  0.00
ATOM    354  O2' G      11      66.492  38.585  37.033  1.00  0.00
ATOM    355 HO2' G      11      66.962  37.849  36.634  1.00  0.00
ATOM    356  O3' G      11      66.210  37.630  34.443  1.00  0.00
ATOM    357  P   G      12      65.652  36.271  34.032  1.00  0.00
ATOM    358  OP1 G      12      66.766  35.509  33.523  1.00  0.00
ATOM    359  OP2 G      12      64.424  36.371  33.177  1.00  0.00
ATOM    360  O5' G      12      65.171  35.571  35.362  1.00  0.00
ATOM    361  C5' G      12      65.994  34.837  36.195  1.00  0.00
ATOM    362  H5' G      12      66.920  35.399  36.318  1.00  0.00
ATOM    363 H5'' G      12      66.406  33.943  35.726  1.00  0.00
ATOM    364  C4' G      12      65.435  34.558  37.541  1.00  0.00
ATOM    365  H4' G      12      66.248  34.296  38.219  1.00  0.00
ATOM    366  O4' G      12      64.655  35.652  38.073  1.00  0.00
ATOM    367  C1' G      12      63.637  35.058  38.865  1.00  0.00
ATOM    368  H1' G      12      63.625  35.432  39.888  1.00  0.00
ATOM    369  N9  G      12      62.338  35.511  38.302  1.00  0.00
ATOM    370  C8  G      12      62.151  36.177  37.117  1.00  0.00
ATOM    371  H8  G      12      62.984  36.513  36.518  1.00  0.00
ATOM    372  N7  G      12      60.882  36.282  36.790  1.00  0.00
ATOM    373  C5  G      12      60.173  35.782  37.875  1.00  0.00
ATOM    374  C6  G      12      58.764  35.793  38.200  1.00  0.00
ATOM    375  O6  G      12      57.829  36.258  37.595  1.00  0.00
ATOM    376  N1  G      12      58.519  35.094  39.441  1.00  0.00
ATOM    377  H1  G      12      57.556  35.135  39.743  1.00  0.00
ATOM    378  C2  G      12      59.460  34.630  40.273  1.00  0.00
ATOM    379  N2  G      12      59.122  33.893  41.266  1.00  0.00
ATOM    380  H21 G      12      59.879  33.474  41.788  1.00  0.00
ATOM    381  H22 G      12      58.181  33.657  41.546  1.00  0.00
ATOM    382  N3  G      12      60.775  34.642  39.940  1.00  0.00
ATOM    383  C4  G      12      61.090  35.245  38.747  1.00  0.00
ATOM    384  C3' G      12      64.569  33.250  37.576  1.00  0.00
ATOM    385  H3' G      12      63.997  33.337  36.652  1.00  0.00
ATOM    386  C2' G      12      63.817  33.565  38.890  1.00  0.00
ATOM    387  H2' G      12      62.828  33.117  38.984  1.00  0.00
ATOM    388  O2' G      12      64.608  33.273  40.003  1.00  0.00
ATOM    389 HO2' G      12      63.961  33.260  40.712  1.00  0.00
ATOM    390  O3' G      12      65.342  32.044  37.569  1.00  0.00
ATOM    391  P   G      13      64.619  30.726  37.200  1.00  0.00
ATOM    392  OP1 G      13      65.644  29.695  36.969  1.00  0.00
ATOM    393  OP2 G      13      63.733  31.018  36.061  1.00  0.00
ATOM    394  O5' G      13      63.653  30.345  38.359  1.00  0.00
ATOM    395  C5' G      13      64.174  29.774  39.515  1.00  0.00
ATOM    396  H5' G      13      64.932  30.430  39.943  1.00  0.00
ATOM    397 H5'' G      13      64.632  28.802  39.330  1.00  0.00
ATOM    398  C4' G      13      63.054  29.642  40.564  1.00  0.00
ATOM    399  H4' G      13      63.556  29.279  41.461  1.00  0.00
ATOM    400  O4' G      13      62.203  30.746  40.976  1.00  0.00
ATOM    401  C1' G      13      60.870  30.440  41.130  1.00  0.00
ATOM    402  H1' G      13      60.372  30.899  41.985  1.00  0.00
ATOM    403  N9  G      13      60.049  31.119  40.018  1.00  0.00
ATOM    404  C8  G      13      60.567  31.698  38.890  1.00  0.00
ATOM    405  H8  G      13      61.615  31.655  38.636  1.00  0.00
ATOM    406  N7  G      13      59.688  32.227  38.104  1.00  0.00
ATOM    407  C5  G      13      58.430  31.862  38.585  1.00  0.00
ATOM    408  C6  G      13      57.050  32.216  38.229  1.00  0.00
ATOM    409  O6  G      13      56.669  32.844  37.242  1.00  0.00
ATOM    410  N1  G      13      56.107  31.672  39.197  1.00  0.00
ATOM    411  H1  G      13      55.150  31.983  39.106  1.00  0.00
ATOM    412  C2  G      13      56.440  30.871  40.261  1.00  0.00
ATOM    413  N2  G      13      55.503  30.176  40.881  1.00  0.00
ATOM    414  H21 G      13      54.563  30.320  40.542  1.00  0.00
ATOM    415  H22 G      13      55.835  29.602  41.643  1.00  0.00
ATOM    416  N3  G      13      57.678  30.626  40.624  1.00  0.00
ATOM    417  C4  G      13      58.627  31.187  39.774  1.00  0.00
ATOM    418  C3' G      13      62.010  28.566  40.174  1.00  0.00
ATOM    419  H3' G      13      61.691  28.805  39.160  1.00  0.00
ATOM    420  C2' G      13      60.850  28.928  41.085  1.00  0.00
ATOM    421  H2' G      13      59.940  28.530  40.637  1.00  0.00
ATOM    422  O2' G      13      60.992  28.431  42.397  1.00  0.00
ATOM    423 HO2' G      13      61.475  29.117  42.865  1.00  0.00
ATOM    424  O3' G      13      62.482  27.155  40.224  1.00  0.00
ATOM    425  P   U      14      62.030  26.074  39.101  1.00  0.00
ATOM    426  OP1 U      14      62.712  24.858  39.306  1.00  0.00
ATOM    427  OP2 U      14      62.129  26.670  37.743  1.00  0.00
ATOM    428  O5' U      14      60.540  25.849  39.421  1.00  0.00
ATOM    429  C5' U      14      60.047  25.203  40.543  1.00  0.00
ATOM    430  H5' U      14      60.289  25.684  41.491  1.00  0.00
ATOM    431 H5'' U      14      60.319  24.160  40.379  1.00  0.00
ATOM    432  C4' U      14      58.596  25.257  40.495  1.00  0.00
ATOM    433  H4' U      14      58.310  24.607  41.322  1.00  0.00
ATOM    434  O4' U      14      58.085  26.583  40.612  1.00  0.00
ATOM    435  C1' U      14      56.828  26.679  39.836  1.00  0.00
ATOM    436  H1' U      14      56.081  27.178  40.453  1.00  0.00
ATOM    437  N1  U      14      57.029  27.539  38.660  1.00  0.00
ATOM    438  C6  U      14      58.264  28.015  38.176  1.00  0.00
ATOM    439  H6  U      14      59.215  27.680  38.562  1.00  0.00
ATOM    440  C5  U      14      58.253  28.860  37.124  1.00  0.00
ATOM    441  H5  U      14      59.194  29.204  36.722  1.00  0.00
ATOM    442  C4  U      14      56.993  29.327  36.579  1.00  0.00
ATOM    443  O4  U      14      56.806  29.910  35.493  1.00  0.00
ATOM    444  N3  U      14      55.818  29.030  37.289  1.00  0.00
ATOM    445  H3  U      14      54.902  29.198  36.898  1.00  0.00
ATOM    446  C2  U      14      55.785  28.010  38.182  1.00  0.00
ATOM    447  O2  U      14      54.718  27.688  38.645  1.00  0.00
ATOM    448  C3' U      14      57.864  24.599  39.277  1.00  0.00
ATOM    449  H3' U      14      58.234  24.978  38.324  1.00  0.00
ATOM    450  C2' U      14      56.491  25.253  39.432  1.00  0.00
ATOM    451  H2' U      14      55.890  25.336  38.527  1.00  0.00
ATOM    452  O2' U      14      55.822  24.715  40.546  1.00  0.00
ATOM    453 HO2' U      14      55.665  23.800  40.301  1.00  0.00
ATOM    454  O3' U      14      57.831  23.204  39.263  1.00  0.00
ATOM    455  P   U      15      57.436  22.452  37.905  1.00  0.00
ATOM    456  OP1 U      15      57.329  20.973  38.293  1.00  0.00
ATOM    457  OP2 U      15      58.460  22.790  36.968  1.00  0.00
ATOM    458  O5' U      15      56.012  22.919  37.519  1.00  0.00
ATOM    459  C5' U      15      54.851  22.234  38.063  1.00  0.00
ATOM    460  H5' U      15      54.759  22.318  39.146  1.00  0.00
ATOM    461 H5'' U      15      54.878  21.156  37.902  1.00  0.00
ATOM    462  C4' U      15      53.616  22.746  37.467  1.00  0.00
ATOM    463  H4' U      15      52.750  22.339  37.988  1.00  0.00
ATOM    464  O4' U      15      53.603  24.187  37.392  1.00  0.00
ATOM    465  C1' U      15      52.638  24.606  36.427  1.00  0.00
ATOM    466  H1' U      15      51.746  24.988  36.923  1.00  0.00
ATOM    467  N1  U      15      53.225  25.627  35.504  1.00  0.00
ATOM    468  C6  U      15      54.543  26.058  35.636  1.00  0.00
ATOM    469  H6  U      15      55.197  25.780  36.449  1.00  0.00
ATOM    470  C5  U      15      55.016  26.937  34.718  1.00  0.00
ATOM    471  H5  U      15      56.054  27.236  34.711  1.00  0.00
ATOM    472  C4  U      15      54.193  27.490  33.635  1.00  0.00
ATOM    473  O4  U      15      54.527  28.234  32.723  1.00  0.00
ATOM    474  N3  U      15      52.990  26.973  33.620  1.00  0.00
ATOM    475  H3  U      15      52.361  27.255  32.882  1.00  0.00
ATOM    476  C2  U      15      52.415  26.039  34.460  1.00  0.00
ATOM    477  O2  U      15      51.249  25.617  34.216  1.00  0.00
ATOM    478  C3' U      15      53.502  22.319  36.010  1.00  0.00
ATOM    479  H3' U      15      54.377  22.614  35.431  1.00  0.00
ATOM    480  C2' U      15      52.340  23.276  35.656  1.00  0.00
ATOM    481  H2' U      15      52.215  23.436  34.585  1.00  0.00
ATOM    482  O2' U      15      51.060  22.916  36.228  1.00  0.00
ATOM    483 HO2' U      15      50.913  21.969  36.274  1.00  0.00
ATOM    484  O3' U      15      53.343  20.920  35.790  1.00  0.00
ATOM    485  P   C      16      53.882  20.249  34.490  1.00  0.00
ATOM    486  OP1 C      16      53.472  18.837  34.556  1.00  0.00
ATOM    487  OP2 C      16      55.333  20.568  34.312  1.00  0.00
ATOM    488  O5' C      16      53.024  21.038  33.413  1.00  0.00
ATOM    489  C5' C      16      51.622  20.857  33.199  1.00  0.00
ATOM    490  H5' C      16      51.065  20.873  34.136  1.00  0.00
ATOM    491 H5'' C      16      51.441  19.837  32.858  1.00  0.00
ATOM    492  C4' C      16      50.954  21.689  32.154  1.00  0.00
ATOM    493  H4' C      16      49.895  21.434  32.143  1.00  0.00
ATOM    494  O4' C      16      51.052  23.058  32.461  1.00  0.00
ATOM    495  C1' C      16      51.238  23.840  31.259  1.00  0.00
ATOM    496  H1' C      16      50.619  24.736  31.204  1.00  0.00
ATOM    497  N1  C      16      52.654  24.279  31.087  1.00  0.00
ATOM    498  C6  C      16      53.639  23.903  31.975  1.00  0.00
ATOM    499  H6  C      16      53.467  23.014  32.563  1.00  0.00
ATOM    500  C5  C      16      54.788  24.506  32.007  1.00  0.00
ATOM    501  H5  C      16      55.596  24.057  32.565  1.00  0.00
ATOM    502  C4  C      16      55.002  25.538  31.086  1.00  0.00
ATOM    503  N4  C      16      56.155  26.113  31.133  1.00  0.00
ATOM    504  H41 C      16      56.928  25.739  31.665  1.00  0.00
ATOM    505  H42 C      16      56.364  26.914  30.555  1.00  0.00
ATOM    506  N3  C      16      54.140  25.984  30.164  1.00  0.00
ATOM    507  C2  C      16      52.913  25.321  30.194  1.00  0.00
ATOM    508  O2  C      16      52.053  25.773  29.361  1.00  0.00
ATOM    509  C3' C      16      51.368  21.548  30.684  1.00  0.00
ATOM    510  H3' C      16      52.456  21.501  30.715  1.00  0.00
ATOM    511  C2' C      16      50.844  22.893  30.117  1.00  0.00
ATOM    512  H2' C      16      51.433  23.106  29.225  1.00  0.00
ATOM    513  O2' C      16      49.454  22.861  29.897  1.00  0.00
ATOM    514 HO2' C      16      49.229  21.928  29.919  1.00  0.00
ATOM    515  O3' C      16      50.642  20.499  30.043  1.00  0.00
ATOM    516  P   U      17      51.285  19.799  28.724  1.00  0.00
ATOM    517  OP1 U      17      50.417  18.641  28.436  1.00  0.00
ATOM    518  OP2 U      17      52.686  19.558  29.113  1.00  0.00
ATOM    519  O5' U      17      51.242  20.900  27.622  1.00  0.00
ATOM    520  C5' U      17      50.079  21.368  26.995  1.00  0.00
ATOM    521  H5' U      17      49.356  21.649  27.760  1.00  0.00
ATOM    522 H5'' U      17      49.711  20.637  26.276  1.00  0.00
ATOM    523  C4' U      17      50.290  22.578  26.158  1.00  0.00
ATOM    524  H4' U      17      49.365  22.933  25.704  1.00  0.00
ATOM    525  O4' U      17      50.953  23.641  26.880  1.00  0.00
ATOM    526  C1' U      17      51.766  24.339  25.919  1.00  0.00
ATOM    527  H1' U      17      51.432  25.342  25.653  1.00  0.00
ATOM    528  N1  U      17      53.159  24.414  26.397  1.00  0.00
ATOM    529  C6  U      17      53.623  23.725  27.528  1.00  0.00
ATOM    530  H6  U      17      53.000  22.973  27.988  1.00  0.00
ATOM    531  C5  U      17      54.872  23.914  27.984  1.00  0.00
ATOM    532  H5  U      17      55.323  23.365  28.797  1.00  0.00
ATOM    533  C4  U      17      55.730  24.917  27.448  1.00  0.00
ATOM    534  O4  U      17      56.815  25.302  27.954  1.00  0.00
ATOM    535  N3  U      17      55.176  25.695  26.415  1.00  0.00
ATOM    536  H3  U      17      55.720  26.447  26.017  1.00  0.00
ATOM    537  C2  U      17      53.930  25.446  25.830  1.00  0.00
ATOM    538  O2  U      17      53.564  25.988  24.817  1.00  0.00
ATOM    539  C3' U      17      51.301  22.165  25.046  1.00  0.00
ATOM    540  H3' U      17      52.172  21.664  25.466  1.00  0.00
ATOM    541  C2' U      17      51.730  23.581  24.647  1.00  0.00
ATOM    542  H2' U      17      52.703  23.489  24.163  1.00  0.00
ATOM    543  O2' U      17      50.805  24.144  23.778  1.00  0.00
ATOM    544 HO2' U      17      51.155  23.960  22.903  1.00  0.00
ATOM    545  O3' U      17      50.770  21.363  24.020  1.00  0.00
ATOM    546  P   A      18      51.652  20.780  22.839  1.00  0.00
ATOM    547  OP1 A      18      50.883  19.803  22.125  1.00  0.00
ATOM    548  OP2 A      18      52.924  20.406  23.345  1.00  0.00
ATOM    549  O5' A      18      51.952  22.072  21.968  1.00  0.00
ATOM    550  C5' A      18      50.994  22.614  21.100  1.00  0.00
ATOM    551  H5' A      18      50.066  22.890  21.601  1.00  0.00
ATOM    552 H5'' A      18      50.709  21.948  20.287  1.00  0.00
ATOM    553  C4' A      18      51.490  23.883  20.353  1.00  0.00
ATOM    554  H4' A      18      50.689  24.374  19.800  1.00  0.00
ATOM    555  O4' A      18      52.039  24.747  21.375  1.00  0.00
ATOM    556  C1' A      18      53.272  25.350  20.860  1.00  0.00
ATOM    557  H1' A      18      53.124  26.410  20.654  1.00  0.00
ATOM    558  N9  A      18      54.414  25.126  21.761  1.00  0.00
ATOM    559  C8  A      18      54.692  23.936  22.323  1.00  0.00
ATOM    560  H8  A      18      54.134  23.062  22.018  1.00  0.00
ATOM    561  N7  A      18      55.730  23.923  23.128  1.00  0.00
ATOM    562  C5  A      18      56.214  25.240  23.065  1.00  0.00
ATOM    563  C6  A      18      57.262  25.946  23.652  1.00  0.00
ATOM    564  N6  A      18      58.141  25.447  24.460  1.00  0.00
ATOM    565  H61 A      18      58.165  24.479  24.745  1.00  0.00
ATOM    566  H62 A      18      58.838  26.076  24.832  1.00  0.00
ATOM    567  N1  A      18      57.441  27.273  23.370  1.00  0.00
ATOM    568  C2  A      18      56.721  27.784  22.462  1.00  0.00
ATOM    569  H2  A      18      56.908  28.819  22.216  1.00  0.00
ATOM    570  N3  A      18      55.690  27.298  21.778  1.00  0.00
ATOM    571  C4  A      18      55.369  26.018  22.249  1.00  0.00
ATOM    572  C3' A      18      52.658  23.544  19.420  1.00  0.00
ATOM    573  H3' A      18      53.262  22.806  19.949  1.00  0.00
ATOM    574  C2' A      18      53.434  24.856  19.424  1.00  0.00
ATOM    575  H2' A      18      54.503  24.646  19.403  1.00  0.00
ATOM    576  O2' A      18      53.015  25.867  18.450  1.00  0.00
ATOM    577 HO2' A      18      53.438  26.727  18.387  1.00  0.00
ATOM    578  O3' A      18      52.314  23.050  18.102  1.00  0.00
ATOM    579  P   U      19      53.281  22.120  17.181  1.00  0.00
ATOM    580  OP1 U      19      52.645  22.156  15.854  1.00  0.00
ATOM    581  OP2 U      19      53.529  20.801  17.856  1.00  0.00
ATOM    582  O5' U      19      54.638  23.006  17.020  1.00  0.00
ATOM    583  C5' U      19      54.765  24.048  16.176  1.00  0.00
ATOM    584  H5' U      19      53.912  24.686  16.408  1.00  0.00
ATOM    585 H5'' U      19      54.859  23.672  15.157  1.00  0.00
ATOM    586  C4' U      19      56.086  24.759  16.412  1.00  0.00
ATOM    587  H4' U      19      56.125  25.728  15.914  1.00  0.00
ATOM    588  O4' U      19      56.323  25.217  17.743  1.00  0.00
ATOM    589  C1' U      19      57.757  25.363  17.891  1.00  0.00
ATOM    590  H1' U      19      57.987  26.426  17.959  1.00  0.00
ATOM    591  N1  U      19      58.157  24.604  19.179  1.00  0.00
ATOM    592  C6  U      19      57.431  23.505  19.677  1.00  0.00
ATOM    593  H6  U      19      56.574  23.092  19.166  1.00  0.00
ATOM    594  C5  U      19      57.869  22.913  20.849  1.00  0.00
ATOM    595  H5  U      19      57.339  22.097  21.319  1.00  0.00
ATOM    596  C4  U      19      58.967  23.483  21.597  1.00  0.00
ATOM    597  O4  U      19      59.278  23.023  22.700  1.00  0.00
ATOM    598  N3  U      19      59.671  24.429  20.991  1.00  0.00
ATOM    599  H3  U      19      60.468  24.758  21.518  1.00  0.00
ATOM    600  C2  U      19      59.379  25.002  19.811  1.00  0.00
ATOM    601  O2  U      19      60.129  25.899  19.435  1.00  0.00
ATOM    602  C3' U      19      57.317  23.950  16.011  1.00  0.00
ATOM    603  H3' U      19      57.379  22.933  16.398  1.00  0.00
ATOM    604  C2' U      19      58.412  24.798  16.658  1.00  0.00
ATOM    605  H2' U      19      59.233  24.168  16.999  1.00  0.00
ATOM    606  O2' U      19      58.928  25.830  15.779  1.00  0.00
ATOM    607 HO2' U      19      58.790  25.423  14.920  1.00  0.00
ATOM    608  O3' U      19      57.505  23.915  14.544  1.00  0.00
ATOM    609  P   U      20      57.595  22.535  13.816  1.00  0.00
ATOM    610  OP1 U      20      57.425  22.781  12.365  1.00  0.00
ATOM    611  OP2 U      20      56.791  21.498  14.518  1.00  0.00
ATOM    612  O5' U      20      59.182  22.284  14.075  1.00  0.00
ATOM    613  C5' U      20      60.021  23.157  13.399  1.00  0.00
ATOM    614  H5' U      20      59.591  24.131  13.628  1.00  0.00
ATOM    615 H5'' U      20      60.046  22.917  12.336  1.00  0.00
ATOM    616  C4' U      20      61.510  23.042  13.866  1.00  0.00
ATOM    617  H4' U      20      62.202  23.782  13.465  1.00  0.00
ATOM    618  O4' U      20      61.485  23.363  15.241  1.00  0.00
ATOM    619  C1' U      20      62.528  22.671  15.898  1.00  0.00
ATOM    620  H1' U      20      63.540  23.071  15.844  1.00  0.00
ATOM    621  N1  U      20      62.120  22.515  17.317  1.00  0.00
ATOM    622  C6  U      20      60.840  22.085  17.655  1.00  0.00
ATOM    623  H6  U      20      60.123  21.910  16.866  1.00  0.00
ATOM    624  C5  U      20      60.557  21.810  18.966  1.00  0.00
ATOM    625  H5  U      20      59.595  21.348  19.132  1.00  0.00
ATOM    626  C4  U      20      61.567  21.934  20.074  1.00  0.00
ATOM    627  O4  U      20      61.447  21.459  21.169  1.00  0.00
ATOM    628  N3  U      20      62.754  22.460  19.656  1.00  0.00
ATOM    629  H3  U      20      63.485  22.510  20.351  1.00  0.00
ATOM    630  C2  U      20      63.033  22.722  18.331  1.00  0.00
ATOM    631  O2  U      20      64.166  23.092  18.091  1.00  0.00
ATOM    632  C3' U      20      62.197  21.735  13.709  1.00  0.00
ATOM    633  H3' U      20      61.538  20.977  13.286  1.00  0.00
ATOM    634  C2' U      20      62.532  21.424  15.112  1.00  0.00
ATOM    635  H2' U      20      61.654  20.884  15.466  1.00  0.00
ATOM    636  O2' U      20      63.726  20.712  15.395  1.00  0.00
ATOM    637 HO2' U      20      64.429  21.249  15.021  1.00  0.00
ATOM    638  O3' U      20      63.298  21.845  12.869  1.00  0.00
ATOM    639  P   G      21      63.317  21.381  11.324  1.00  0.00
ATOM    640  OP1 G      21      62.384  22.257  10.531  1.00  0.00
ATOM    641  OP2 G      21      63.039  19.924  11.378  1.00  0.00
ATOM    642  O5' G      21      64.852  21.569  10.849  1.00  0.00
ATOM    643  C5' G      21      65.456  22.834  10.541  1.00  0.00
ATOM    644  H5' G      21      65.199  23.621  11.250  1.00  0.00
ATOM    645 H5'' G      21      65.029  23.072   9.567  1.00  0.00
ATOM    646  C4' G      21      66.930  22.819  10.392  1.00  0.00
ATOM    647  H4' G      21      67.299  23.713   9.888  1.00  0.00
ATOM    648  O4' G      21      67.439  22.643  11.594  1.00  0.00
ATOM    649  C1' G      21      68.505  21.773  11.555  1.00  0.00
ATOM    650  H1' G      21      69.475  22.192  11.825  1.00  0.00
ATOM    651  N9  G      21      68.147  20.658  12.438  1.00  0.00
ATOM    652  C8  G      21      66.947  20.237  12.868  1.00  0.00
ATOM    653  H8  G      21      66.080  20.874  12.782  1.00  0.00
ATOM    654  N7  G      21      66.913  19.170  13.570  1.00  0.00
ATOM    655  C5  G      21      68.293  18.791  13.493  1.00  0.00
ATOM    656  C6  G      21      68.910  17.598  13.958  1.00  0.00
ATOM    657  O6  G      21      68.521  16.705  14.749  1.00  0.00
ATOM    658  N1  G      21      70.195  17.433  13.407  1.00  0.00
ATOM    659  H1  G      21      70.701  16.588  13.632  1.00  0.00
ATOM    660  C2  G      21      70.804  18.345  12.627  1.00  0.00
ATOM    661  N2  G      21      72.016  18.016  12.365  1.00  0.00
ATOM    662  H21 G      21      72.528  18.512  11.650  1.00  0.00
ATOM    663  H22 G      21      72.259  17.060  12.581  1.00  0.00
ATOM    664  N3  G      21      70.309  19.516  12.300  1.00  0.00
ATOM    665  C4  G      21      69.002  19.664  12.723  1.00  0.00
ATOM    666  C3' G      21      67.354  21.569   9.606  1.00  0.00
ATOM    667  H3' G      21      66.738  20.714   9.881  1.00  0.00
ATOM    668  C2' G      21      68.807  21.326  10.087  1.00  0.00
ATOM    669  H2' G      21      69.101  20.276  10.110  1.00  0.00
ATOM    670  O2' G      21      69.701  22.276   9.437  1.00  0.00
ATOM    671 HO2' G      21      69.431  22.478   8.538  1.00  0.00
ATOM    672  O3' G      21      67.244  21.884   8.210  1.00  0.00
ATOM    673  P   U      22      66.914  20.695   7.146  1.00  0.00
ATOM    674  OP1 U      22      67.029  21.249   5.735  1.00  0.00
ATOM    675  OP2 U      22      65.601  20.183   7.642  1.00  0.00
ATOM    676  O5' U      22      67.966  19.519   7.258  1.00  0.00
ATOM    677  C5' U      22      69.239  19.817   6.791  1.00  0.00
ATOM    678  H5' U      22      69.698  20.702   7.231  1.00  0.00
ATOM    679 H5'' U      22      69.210  20.116   5.743  1.00  0.00
ATOM    680  C4' U      22      70.244  18.666   6.914  1.00  0.00
ATOM    681  H4' U      22      70.986  18.961   6.173  1.00  0.00
ATOM    682  O4' U      22      70.616  18.586   8.258  1.00  0.00
ATOM    683  C1' U      22      70.575  17.257   8.591  1.00  0.00
ATOM    684  H1' U      22      71.596  17.063   8.920  1.00  0.00
ATOM    685  N1  U      22      69.732  16.748   9.698  1.00  0.00
ATOM    686  C6  U      22      68.470  17.316   9.884  1.00  0.00
ATOM    687  H6  U      22      68.184  18.086   9.183  1.00  0.00
ATOM    688  C5  U      22      67.657  16.900  10.897  1.00  0.00
ATOM    689  H5  U      22      66.699  17.361  11.087  1.00  0.00
ATOM    690  C4  U      22      67.977  15.690  11.613  1.00  0.00
ATOM    691  O4  U      22      67.300  15.112  12.452  1.00  0.00
ATOM    692  N3  U      22      69.314  15.228  11.437  1.00  0.00
ATOM    693  H3  U      22      69.514  14.401  11.982  1.00  0.00
ATOM    694  C2  U      22      70.223  15.720  10.549  1.00  0.00
ATOM    695  O2  U      22      71.376  15.232  10.495  1.00  0.00
ATOM    696  C3' U      22      69.665  17.405   6.302  1.00  0.00
ATOM    697  H3' U      22      68.622  17.155   6.497  1.00  0.00
ATOM    698  C2' U      22      70.323  16.457   7.268  1.00  0.00
ATOM    699  H2' U      22      69.601  15.674   7.498  1.00  0.00
ATOM    700  O2' U      22      71.610  15.956   6.822  1.00  0.00
ATOM    701 HO2' U      22      71.483  15.113   6.380  1.00  0.00
ATOM    702  O3' U      22      70.055  17.034   4.928  1.00  0.00
ATOM    703  P   A      23      68.991  16.164   4.035  1.00  0.00
ATOM    704  OP1 A      23      68.556  14.982   4.842  1.00  0.00
ATOM    705  OP2 A      23      69.618  15.996   2.760  1.00  0.00
ATOM    706  O5' A      23      67.758  17.144   3.900  1.00  0.00
ATOM    707  C5' A      23      67.856  18.383   3.273  1.00  0.00
ATOM    708  H5' A      23      68.906  18.675   3.312  1.00  0.00
ATOM    709 H5'' A      23      67.253  19.150   3.759  1.00  0.00
ATOM    710  C4' A      23      67.369  18.388   1.796  1.00  0.00
ATOM    711  H4' A      23      67.833  19.293   1.404  1.00  0.00
ATOM    712  O4' A      23      67.855  17.376   0.862  1.00  0.00
ATOM    713  C1' A      23      66.746  17.125   0.000  1.00  0.00
ATOM    714  H1' A      23      67.041  17.259  -1.041  1.00  0.00
ATOM    715  N9  A      23      66.254  15.726   0.121  1.00  0.00
ATOM    716  C8  A      23      66.730  14.728   0.915  1.00  0.00
ATOM    717  H8  A      23      67.476  14.962   1.659  1.00  0.00
ATOM    718  N7  A      23      66.156  13.557   0.761  1.00  0.00
ATOM    719  C5  A      23      65.273  13.841  -0.309  1.00  0.00
ATOM    720  C6  A      23      64.290  13.147  -1.008  1.00  0.00
ATOM    721  N6  A      23      63.863  11.905  -0.729  1.00  0.00
ATOM    722  H61 A      23      64.515  11.367  -0.177  1.00  0.00
ATOM    723  H62 A      23      63.226  11.471  -1.382  1.00  0.00
ATOM    724  N1  A      23      63.755  13.615  -2.145  1.00  0.00
ATOM    725  C2  A      23      64.016  14.903  -2.426  1.00  0.00
ATOM    726  H2  A      23      63.467  15.272  -3.280  1.00  0.00
ATOM    727  N3  A      23      64.859  15.694  -1.858  1.00  0.00
ATOM    728  C4  A      23      65.420  15.128  -0.731  1.00  0.00
ATOM    729  C3' A      23      65.878  18.373   1.704  1.00  0.00
ATOM    730  H3' A      23      65.553  17.506   2.279  1.00  0.00
ATOM    731  C2' A      23      65.575  18.077   0.253  1.00  0.00
ATOM    732  H2' A      23      64.602  17.636   0.037  1.00  0.00
ATOM    733  O2' A      23      65.771  19.286  -0.556  1.00  0.00
ATOM    734 HO2' A      23      65.891  20.050   0.012  1.00  0.00
ATOM    735  O3' A      23      65.324  19.561   2.139  1.00  0.00
ATOM    736  P   A      24      63.874  19.723   2.829  1.00  0.00
ATOM    737  OP1 A      24      63.415  21.142   2.973  1.00  0.00
ATOM    738  OP2 A      24      63.909  18.900   4.052  1.00  0.00
ATOM    739  O5' A      24      62.942  18.917   1.944  1.00  0.00
ATOM    740  C5' A      24      62.495  19.422   0.717  1.00  0.00
ATOM    741  H5' A      24      63.377  19.574   0.095  1.00  0.00
ATOM    742 H5'' A      24      61.931  20.343   0.861  1.00  0.00
ATOM    743  C4' A      24      61.451  18.499   0.100  1.00  0.00
ATOM    744  H4' A      24      61.047  19.051  -0.749  1.00  0.00
ATOM    745  O4' A      24      62.165  17.369  -0.419  1.00  0.00
ATOM    746  C1' A      24      61.366  16.245  -0.188  1.00  0.00
ATOM    747  H1' A      24      61.129  15.871  -1.184  1.00  0.00
ATOM    748  N9  A      24      61.907  15.293   0.794  1.00  0.00
ATOM    749  C8  A      24      63.003  15.502   1.570  1.00  0.00
ATOM    750  H8  A      24      63.480  16.471   1.561  1.00  0.00
ATOM    751  N7  A      24      63.274  14.575   2.411  1.00  0.00
ATOM    752  C5  A      24      62.367  13.571   1.955  1.00  0.00
ATOM    753  C6  A      24      62.051  12.227   2.380  1.00  0.00
ATOM    754  N6  A      24      62.783  11.712   3.350  1.00  0.00
ATOM    755  H61 A      24      63.547  12.316   3.617  1.00  0.00
ATOM    756  H62 A      24      62.547  10.775   3.644  1.00  0.00
ATOM    757  N1  A      24      61.040  11.553   1.877  1.00  0.00
ATOM    758  C2  A      24      60.328  12.072   0.879  1.00  0.00
ATOM    759  H2  A      24      59.571  11.417   0.472  1.00  0.00
ATOM    760  N3  A      24      60.447  13.317   0.385  1.00  0.00
ATOM    761  C4  A      24      61.479  13.956   0.976  1.00  0.00
ATOM    762  C3' A      24      60.332  18.110   1.057  1.00  0.00
ATOM    763  H3' A      24      60.714  17.890   2.053  1.00  0.00
ATOM    764  C2' A      24      59.986  16.898   0.293  1.00  0.00
ATOM    765  H2' A      24      59.489  16.266   1.028  1.00  0.00
ATOM    766  O2' A      24      59.215  17.037  -0.885  1.00  0.00
ATOM    767 HO2' A      24      58.642  17.787  -0.710  1.00  0.00
ATOM    768  O3' A      24      59.266  19.021   1.055  1.00  0.00
ATOM    769  P   A      25      58.488  19.319   2.396  1.00  0.00
ATOM    770  OP1 A      25      57.460  20.299   2.198  1.00  0.00
ATOM    771  OP2 A      25      59.478  19.632   3.475  1.00  0.00
ATOM    772  O5' A      25      57.842  17.967   2.785  1.00  0.00
ATOM    773  C5' A      25      56.766  17.477   2.009  1.00  0.00
ATOM    774  H5' A      25      57.104  17.384   0.977  1.00  0.00
ATOM    775 H5'' A      25      55.867  18.091   2.068  1.00  0.00
ATOM    776  C4' A      25      56.328  16.086   2.356  1.00  0.00
ATOM    777  H4' A      25      55.412  15.785   1.849  1.00  0.00
ATOM    778  O4' A      25      57.344  15.171   2.023  1.00  0.00
ATOM    779  C1' A      25      57.219  13.902   2.608  1.00  0.00
ATOM    780  H1' A      25      56.976  13.188   1.821  1.00  0.00
ATOM    781  N9  A      25      58.384  13.633   3.457  1.00  0.00
ATOM    782  C8  A      25      59.473  14.465   3.739  1.00  0.00
ATOM    783  H8  A      25      59.423  15.469   3.345  1.00  0.00
ATOM    784  N7  A      25      60.399  13.860   4.478  1.00  0.00
ATOM    785  C5  A      25      59.869  12.582   4.733  1.00  0.00
ATOM    786  C6  A      25      60.285  11.401   5.454  1.00  0.00
ATOM    787  N6  A      25      61.460  11.202   6.059  1.00  0.00
ATOM    788  H61 A      25      62.211  11.842   5.843  1.00  0.00
ATOM    789  H62 A      25      61.653  10.270   6.398  1.00  0.00
ATOM    790  N1  A      25      59.527  10.334   5.588  1.00  0.00
ATOM    791  C2  A      25      58.373  10.388   4.921  1.00  0.00
ATOM    792  H2  A      25      57.818   9.464   4.981  1.00  0.00
ATOM    793  N3  A      25      57.824  11.338   4.176  1.00  0.00
ATOM    794  C4  A      25      58.627  12.414   4.110  1.00  0.00
ATOM    795  C3' A      25      56.141  15.740   3.757  1.00  0.00
ATOM    796  H3' A      25      57.023  16.033   4.327  1.00  0.00
ATOM    797  C2' A      25      56.065  14.219   3.636  1.00  0.00
ATOM    798  H2' A      25      56.234  13.738   4.599  1.00  0.00
ATOM    799  O2' A      25      54.905  13.627   3.108  1.00  0.00
ATOM    800 HO2' A      25      54.153  14.085   3.490  1.00  0.00
ATOM    801  O3' A      25      54.910  16.270   4.355  1.00  0.00
ATOM    802  P   U      26      54.884  16.723   5.837  1.00  0.00
ATOM    803  OP1 U      26      53.496  17.264   5.940  1.00  0.00
ATOM    804  OP2 U      26      56.020  17.652   6.052  1.00  0.00
ATOM    805  O5' U      26      55.016  15.273   6.690  1.00  0.00
ATOM    806  C5' U      26      53.850  14.586   7.108  1.00  0.00
ATOM    807  H5' U      26      53.368  14.302   6.172  1.00  0.00
ATOM    808 H5'' U      26      53.333  15.340   7.702  1.00  0.00
ATOM    809  C4' U      26      54.168  13.334   7.804  1.00  0.00
ATOM    810  H4' U      26      53.288  12.698   7.702  1.00  0.00
ATOM    811  O4' U      26      55.179  12.522   7.256  1.00  0.00
ATOM    812  C1' U      26      55.737  11.619   8.195  1.00  0.00
ATOM    813  H1' U      26      55.370  10.599   8.076  1.00  0.00
ATOM    814  N1  U      26      57.224  11.605   8.067  1.00  0.00
ATOM    815  C6  U      26      57.887  12.843   7.787  1.00  0.00
ATOM    816  H6  U      26      57.342  13.643   7.309  1.00  0.00
ATOM    817  C5  U      26      59.201  13.040   8.112  1.00  0.00
ATOM    818  H5  U      26      59.773  13.899   7.794  1.00  0.00
ATOM    819  C4  U      26      59.940  11.937   8.750  1.00  0.00
ATOM    820  O4  U      26      61.120  11.995   9.080  1.00  0.00
ATOM    821  N3  U      26      59.267  10.780   8.982  1.00  0.00
ATOM    822  H3  U      26      59.723   9.953   9.340  1.00  0.00
ATOM    823  C2  U      26      57.918  10.640   8.760  1.00  0.00
ATOM    824  O2  U      26      57.426   9.609   9.041  1.00  0.00
ATOM    825  C3' U      26      54.659  13.473   9.224  1.00  0.00
ATOM    826  H3' U      26      55.445  14.229   9.241  1.00  0.00
ATOM    827  C2' U      26      55.298  12.118   9.558  1.00  0.00
ATOM    828  H2' U      26      56.119  12.202  10.269  1.00  0.00
ATOM    829  O2' U      26      54.293  11.186  10.033  1.00  0.00
ATOM    830 HO2' U      26      54.306  11.211  10.992  1.00  0.00
ATOM    831  O3' U      26      53.591  13.788  10.115  1.00  0.00
ATOM    832  P   G      27      53.966  14.457  11.495  1.00  0.00
ATOM    833  OP1 G      27      52.666  14.960  12.091  1.00  0.00
ATOM    834  OP2 G      27      55.015  15.452  11.365  1.00  0.00
ATOM    835  O5' G      27      54.457  13.274  12.444  1.00  0.00
ATOM    836  C5' G      27      53.497  12.424  13.001  1.00  0.00
ATOM    837  H5' G      27      52.771  12.115  12.249  1.00  0.00
ATOM    838 H5'' G      27      52.910  13.029  13.692  1.00  0.00
ATOM    839  C4' G      27      54.063  11.118  13.593  1.00  0.00
ATOM    840  H4' G      27      53.202  10.564  13.968  1.00  0.00
ATOM    841  O4' G      27      54.955  10.441  12.714  1.00  0.00
ATOM    842  C1' G      27      56.024   9.759  13.487  1.00  0.00
ATOM    843  H1' G      27      55.972   8.676  13.377  1.00  0.00
ATOM    844  N9  G      27      57.383  10.333  13.148  1.00  0.00
ATOM    845  C8  G      27      57.730  11.640  12.761  1.00  0.00
ATOM    846  H8  G      27      56.972  12.394  12.609  1.00  0.00
ATOM    847  N7  G      27      59.009  11.779  12.636  1.00  0.00
ATOM    848  C5  G      27      59.572  10.525  13.013  1.00  0.00
ATOM    849  C6  G      27      60.941  10.145  13.225  1.00  0.00
ATOM    850  O6  G      27      61.967  10.754  12.905  1.00  0.00
ATOM    851  N1  G      27      61.016   8.876  13.715  1.00  0.00
ATOM    852  H1  G      27      61.971   8.553  13.777  1.00  0.00
ATOM    853  C2  G      27      59.946   8.050  14.009  1.00  0.00
ATOM    854  N2  G      27      60.223   6.910  14.655  1.00  0.00
ATOM    855  H21 G      27      59.510   6.392  15.150  1.00  0.00
ATOM    856  H22 G      27      61.175   6.667  14.886  1.00  0.00
ATOM    857  N3  G      27      58.655   8.365  13.858  1.00  0.00
ATOM    858  C4  G      27      58.544   9.668  13.329  1.00  0.00
ATOM    859  C3' G      27      54.891  11.375  14.846  1.00  0.00
ATOM    860  H3' G      27      55.525  12.229  14.609  1.00  0.00
ATOM    861  C2' G      27      55.755  10.097  14.966  1.00  0.00
ATOM    862  H2' G      27      56.696  10.238  15.497  1.00  0.00
ATOM    863  O2' G      27      55.022   9.005  15.481  1.00  0.00
ATOM    864 HO2' G      27      54.100   9.263  15.556  1.00  0.00
ATOM    865  O3' G      27      54.059  11.582  15.915  1.00  0.00
ATOM    866  P   C      28      54.543  12.294  17.212  1.00  0.00
ATOM    867  OP1 C      28      53.355  12.681  18.056  1.00  0.00
ATOM    868  OP2 C      28      55.425  13.439  16.807  1.00  0.00
ATOM    869  O5' C      28      55.466  11.329  18.090  1.00  0.00
ATOM    870  C5' C      28      54.937  10.130  18.737  1.00  0.00
ATOM    871  H5' C      28      54.303   9.701  17.961  1.00  0.00
ATOM    872 H5'' C      28      54.473  10.432  19.675  1.00  0.00
ATOM    873  C4' C      28      56.149   9.227  19.131  1.00  0.00
ATOM    874  H4' C      28      55.720   8.375  19.659  1.00  0.00
ATOM    875  O4' C      28      56.953   8.906  18.077  1.00  0.00
ATOM    876  C1' C      28      58.299   8.796  18.514  1.00  0.00
ATOM    877  H1' C      28      58.619   7.773  18.320  1.00  0.00
ATOM    878  N1  C      28      59.212   9.642  17.688  1.00  0.00
ATOM    879  C6  C      28      58.782  10.820  17.142  1.00  0.00
ATOM    880  H6  C      28      57.786  11.207  17.303  1.00  0.00
ATOM    881  C5  C      28      59.710  11.580  16.536  1.00  0.00
ATOM    882  H5  C      28      59.431  12.538  16.122  1.00  0.00
ATOM    883  C4  C      28      61.022  11.171  16.415  1.00  0.00
ATOM    884  N4  C      28      61.904  11.968  15.881  1.00  0.00
ATOM    885  H41 C      28      61.476  12.603  15.222  1.00  0.00
ATOM    886  H42 C      28      62.830  11.583  15.762  1.00  0.00
ATOM    887  N3  C      28      61.467  10.093  16.956  1.00  0.00
ATOM    888  C2  C      28      60.567   9.252  17.567  1.00  0.00
ATOM    889  O2  C      28      60.950   8.199  17.986  1.00  0.00
ATOM    890  C3' C      28      56.960  10.013  20.148  1.00  0.00
ATOM    891  H3' C      28      57.028  11.088  19.980  1.00  0.00
ATOM    892  C2' C      28      58.264   9.169  19.991  1.00  0.00
ATOM    893  H2' C      28      59.114   9.776  20.302  1.00  0.00
ATOM    894  O2' C      28      58.212   7.938  20.750  1.00  0.00
ATOM    895 HO2' C      28      57.371   7.998  21.209  1.00  0.00
ATOM    896  O3' C      28      56.370   9.902  21.422  1.00  0.00
ATOM    897  P   C      29      56.913  10.793  22.639  1.00  0.00
ATOM    898  OP1 C      29      56.264  10.376  23.852  1.00  0.00
ATOM    899  OP2 C      29      56.864  12.199  22.230  1.00  0.00
ATOM    900  O5' C      29      58.455  10.466  23.098  1.00  0.00
ATOM    901  C5' C      29      58.724   9.170  23.572  1.00  0.00
ATOM    902  H5' C      29      58.143   8.408  23.053  1.00  0.00
ATOM    903 H5'' C      29      58.367   9.226  24.600  1.00  0.00
ATOM    904  C4' C      29      60.232   8.871  23.431  1.00  0.00
ATOM    905  H4' C      29      60.555   7.900  23.807  1.00  0.00
ATOM    906  O4' C      29      60.705   8.986  22.049  1.00  0.00
ATOM    907  C1' C      29      62.132   9.319  22.042  1.00  0.00
ATOM    908  H1' C      29      62.717   8.473  21.683  1.00  0.00
ATOM    909  N1  C      29      62.441  10.545  21.238  1.00  0.00
ATOM    910  C6  C      29      61.411  11.328  20.880  1.00  0.00
ATOM    911  H6  C      29      60.412  11.030  21.159  1.00  0.00
ATOM    912  C5  C      29      61.612  12.335  19.974  1.00  0.00
ATOM    913  H5  C      29      60.750  12.921  19.689  1.00  0.00
ATOM    914  C4  C      29      62.923  12.484  19.442  1.00  0.00
ATOM    915  N4  C      29      63.209  13.444  18.610  1.00  0.00
ATOM    916  H41 C      29      64.139  13.614  18.257  1.00  0.00
ATOM    917  H42 C      29      62.505  14.157  18.478  1.00  0.00
ATOM    918  N3  C      29      63.913  11.818  19.848  1.00  0.00
ATOM    919  C2  C      29      63.760  10.882  20.781  1.00  0.00
ATOM    920  O2  C      29      64.786  10.442  21.295  1.00  0.00
ATOM    921  C3' C      29      61.142   9.839  24.099  1.00  0.00
ATOM    922  H3' C      29      60.759  10.836  23.883  1.00  0.00
ATOM    923  C2' C      29      62.552   9.501  23.496  1.00  0.00
ATOM    924  H2' C      29      63.237  10.347  23.563  1.00  0.00
ATOM    925  O2' C      29      63.166   8.299  24.029  1.00  0.00
ATOM    926 HO2' C      29      64.102   8.306  23.817  1.00  0.00
ATOM    927  O3' C      29      61.058   9.761  25.523  1.00  0.00
ATOM    928  P   C      30      61.466  10.950  26.441  1.00  0.00
ATOM    929  OP1 C      30      61.366  10.478  27.817  1.00  0.00
ATOM    930  OP2 C      30      60.723  12.174  26.033  1.00  0.00
ATOM    931  O5' C      30      62.976  11.291  26.110  1.00  0.00
ATOM    932  C5' C      30      64.066  10.540  26.521  1.00  0.00
ATOM    933  H5' C      30      63.938   9.556  26.070  1.00  0.00
ATOM    934 H5'' C      30      64.112  10.443  27.605  1.00  0.00
ATOM    935  C4' C      30      65.412  11.126  26.019  1.00  0.00
ATOM    936  H4' C      30      66.216  10.439  26.283  1.00  0.00
ATOM    937  O4' C      30      65.373  11.185  24.504  1.00  0.00
ATOM    938  C1' C      30      66.247  12.130  23.966  1.00  0.00
ATOM    939  H1' C      30      67.014  11.733  23.301  1.00  0.00
ATOM    940  N1  C      30      65.497  13.206  23.179  1.00  0.00
ATOM    941  C6  C      30      64.153  13.351  23.219  1.00  0.00
ATOM    942  H6  C      30      63.467  12.821  23.863  1.00  0.00
ATOM    943  C5  C      30      63.596  14.212  22.247  1.00  0.00
ATOM    944  H5  C      30      62.535  14.405  22.202  1.00  0.00
ATOM    945  C4  C      30      64.492  14.978  21.455  1.00  0.00
ATOM    946  N4  C      30      63.908  15.694  20.571  1.00  0.00
ATOM    947  H41 C      30      64.452  16.293  19.966  1.00  0.00
ATOM    948  H42 C      30      62.911  15.528  20.564  1.00  0.00
ATOM    949  N3  C      30      65.755  14.871  21.476  1.00  0.00
ATOM    950  C2  C      30      66.303  14.014  22.380  1.00  0.00
ATOM    951  O2  C      30      67.501  13.974  22.527  1.00  0.00
ATOM    952  C3' C      30      65.934  12.512  26.380  1.00  0.00
ATOM    953  H3' C      30      65.109  13.194  26.176  1.00  0.00
ATOM    954  C2' C      30      66.908  12.729  25.206  1.00  0.00
ATOM    955  H2' C      30      67.028  13.796  25.019  1.00  0.00
ATOM    956  O2' C      30      68.166  12.101  25.499  1.00  0.00
ATOM    957 HO2' C      30      68.206  12.071  26.458  1.00  0.00
ATOM    958  O3' C      30      66.480  12.603  27.702  1.00  0.00
ATOM    959  P   G      31      66.461  13.924  28.570  1.00  0.00
ATOM    960  OP1 G      31      67.085  13.683  29.878  1.00  0.00
ATOM    961  OP2 G      31      65.083  14.497  28.468  1.00  0.00
ATOM    962  O5' G      31      67.331  14.925  27.683  1.00  0.00
ATOM    963  C5' G      31      68.765  14.927  27.854  1.00  0.00
ATOM    964  H5' G      31      69.109  13.900  27.731  1.00  0.00
ATOM    965 H5'' G      31      68.898  15.317  28.863  1.00  0.00
ATOM    966  C4' G      31      69.561  15.779  26.864  1.00  0.00
ATOM    967  H4' G      31      70.610  15.514  26.997  1.00  0.00
ATOM    968  O4' G      31      69.091  15.498  25.571  1.00  0.00
ATOM    969  C1' G      31      69.179  16.661  24.759  1.00  0.00
ATOM    970  H1' G      31      69.872  16.560  23.924  1.00  0.00
ATOM    971  N9  G      31      67.839  17.012  24.247  1.00  0.00
ATOM    972  C8  G      31      66.644  16.722  24.846  1.00  0.00
ATOM    973  H8  G      31      66.602  16.158  25.766  1.00  0.00
ATOM    974  N7  G      31      65.633  16.971  24.073  1.00  0.00
ATOM    975  C5  G      31      66.191  17.754  22.999  1.00  0.00
ATOM    976  C6  G      31      65.516  18.426  21.916  1.00  0.00
ATOM    977  O6  G      31      64.340  18.493  21.590  1.00  0.00
ATOM    978  N1  G      31      66.321  19.263  21.241  1.00  0.00
ATOM    979  H1  G      31      65.865  19.764  20.492  1.00  0.00
ATOM    980  C2  G      31      67.686  19.239  21.452  1.00  0.00
ATOM    981  N2  G      31      68.368  20.083  20.802  1.00  0.00
ATOM    982  H21 G      31      67.886  20.667  20.132  1.00  0.00
ATOM    983  H22 G      31      69.373  20.036  20.879  1.00  0.00
ATOM    984  N3  G      31      68.387  18.498  22.355  1.00  0.00
ATOM    985  C4  G      31      67.541  17.748  23.095  1.00  0.00
ATOM    986  C3' G      31      69.359  17.362  27.077  1.00  0.00
ATOM    987  H3' G      31      68.313  17.617  27.246  1.00  0.00
ATOM    988  C2' G      31      69.706  17.796  25.592  1.00  0.00
ATOM    989  H2' G      31      69.377  18.785  25.275  1.00  0.00
ATOM    990  O2' G      31      71.134  17.822  25.354  1.00  0.00
ATOM    991 HO2' G      31      71.274  18.383  24.588  1.00  0.00
ATOM    992  O3' G      31      70.160  17.929  28.150  1.00  0.00
ATOM    993  P   A      32      69.614  19.385  28.751  1.00  0.00
ATOM    994  OP1 A      32      70.720  19.873  29.624  1.00  0.00
ATOM    995  OP2 A      32      68.269  19.204  29.309  1.00  0.00
ATOM    996  O5' A      32      69.647  20.411  27.497  1.00  0.00
ATOM    997  C5' A      32      70.772  21.117  27.107  1.00  0.00
ATOM    998  H5' A      32      71.662  20.490  27.051  1.00  0.00
ATOM    999 H5'' A      32      70.903  21.852  27.901  1.00  0.00
ATOM   1000  C4' A      32      70.762  21.844  25.738  1.00  0.00
ATOM   1001  H4' A      32      71.791  22.021  25.427  1.00  0.00
ATOM   1002  O4' A      32      70.144  21.077  24.676  1.00  0.00
ATOM   1003  C1' A      32      69.495  21.987  23.801  1.00  0.00
ATOM   1004  H1' A      32      69.663  21.842  22.734  1.00  0.00
ATOM   1005  N9  A      32      68.009  21.799  24.053  1.00  0.00
ATOM   1006  C8  A      32      67.341  21.183  25.137  1.00  0.00
ATOM   1007  H8  A      32      67.893  20.952  26.036  1.00  0.00
ATOM   1008  N7  A      32      66.067  20.948  24.993  1.00  0.00
ATOM   1009  C5  A      32      65.854  21.542  23.737  1.00  0.00
ATOM   1010  C6  A      32      64.761  21.665  22.871  1.00  0.00
ATOM   1011  N6  A      32      63.580  21.224  23.166  1.00  0.00
ATOM   1012  H61 A      32      62.788  21.285  22.542  1.00  0.00
ATOM   1013  H62 A      32      63.470  20.682  24.011  1.00  0.00
ATOM   1014  N1  A      32      64.846  22.346  21.696  1.00  0.00
ATOM   1015  C2  A      32      66.003  22.799  21.319  1.00  0.00
ATOM   1016  H2  A      32      65.971  23.308  20.367  1.00  0.00
ATOM   1017  N3  A      32      67.143  22.798  22.057  1.00  0.00
ATOM   1018  C4  A      32      66.984  22.068  23.180  1.00  0.00
ATOM   1019  C3' A      32      69.998  23.143  25.770  1.00  0.00
ATOM   1020  H3' A      32      69.042  22.917  26.243  1.00  0.00
ATOM   1021  C2' A      32      69.904  23.399  24.316  1.00  0.00
ATOM   1022  H2' A      32      69.139  24.165  24.190  1.00  0.00
ATOM   1023  O2' A      32      71.115  23.869  23.744  1.00  0.00
ATOM   1024 HO2' A      32      71.448  24.622  24.239  1.00  0.00
ATOM   1025  O3' A      32      70.562  24.266  26.417  1.00  0.00
ATOM   1026  P   A      33      69.609  25.370  27.170  1.00  0.00
ATOM   1027  OP1 A      33      70.508  26.300  27.926  1.00  0.00
ATOM   1028  OP2 A      33      68.524  24.686  27.899  1.00  0.00
ATOM   1029  O5' A      33      68.880  26.209  26.045  1.00  0.00
ATOM   1030  C5' A      33      69.384  27.373  25.387  1.00  0.00
ATOM   1031  H5' A      33      70.436  27.186  25.172  1.00  0.00
ATOM   1032 H5'' A      33      69.432  28.197  26.099  1.00  0.00
ATOM   1033  C4' A      33      68.697  27.689  24.085  1.00  0.00
ATOM   1034  H4' A      33      69.348  28.306  23.465  1.00  0.00
ATOM   1035  O4' A      33      68.327  26.517  23.391  1.00  0.00
ATOM   1036  C1' A      33      67.055  26.720  22.748  1.00  0.00
ATOM   1037  H1' A      33      67.088  26.392  21.709  1.00  0.00
ATOM   1038  N9  A      33      65.981  25.965  23.416  1.00  0.00
ATOM   1039  C8  A      33      66.004  25.157  24.519  1.00  0.00
ATOM   1040  H8  A      33      66.698  25.248  25.341  1.00  0.00
ATOM   1041  N7  A      33      64.808  24.510  24.687  1.00  0.00
ATOM   1042  C5  A      33      64.054  24.971  23.623  1.00  0.00
ATOM   1043  C6  A      33      62.713  24.673  23.257  1.00  0.00
ATOM   1044  N6  A      33      61.810  24.003  23.851  1.00  0.00
ATOM   1045  H61 A      33      61.075  23.758  23.204  1.00  0.00
ATOM   1046  H62 A      33      62.071  23.477  24.673  1.00  0.00
ATOM   1047  N1  A      33      62.203  25.212  22.158  1.00  0.00
ATOM   1048  C2  A      33      62.975  26.020  21.458  1.00  0.00
ATOM   1049  H2  A      33      62.482  26.427  20.587  1.00  0.00
ATOM   1050  N3  A      33      64.207  26.429  21.726  1.00  0.00
ATOM   1051  C4  A      33      64.727  25.829  22.834  1.00  0.00
ATOM   1052  C3' A      33      67.494  28.584  24.273  1.00  0.00
ATOM   1053  H3' A      33      66.922  28.245  25.137  1.00  0.00
ATOM   1054  C2' A      33      66.958  28.226  22.894  1.00  0.00
ATOM   1055  H2' A      33      65.937  28.607  22.883  1.00  0.00
ATOM   1056  O2' A      33      67.695  28.787  21.808  1.00  0.00
ATOM   1057 HO2' A      33      67.206  28.697  20.986  1.00  0.00
ATOM   1058  O3' A      33      67.779  29.967  24.264  1.00  0.00
ATOM   1059  P   U      34      66.655  31.035  24.583  1.00  0.00
ATOM   1060  OP1 U      34      67.337  32.353  24.645  1.00  0.00
ATOM   1061  OP2 U      34      65.979  30.589  25.821  1.00  0.00
ATOM   1062  O5' U      34      65.553  31.034  23.446  1.00  0.00
ATOM   1063  C5' U      34      65.632  31.821  22.346  1.00  0.00
ATOM   1064  H5' U      34      66.360  31.375  21.668  1.00  0.00
ATOM   1065 H5'' U      34      65.934  32.838  22.593  1.00  0.00
ATOM   1066  C4' U      34      64.199  31.829  21.717  1.00  0.00
ATOM   1067  H4' U      34      64.282  32.482  20.849  1.00  0.00
ATOM   1068  O4' U      34      63.764  30.528  21.255  1.00  0.00
ATOM   1069  C1' U      34      62.345  30.578  21.395  1.00  0.00
ATOM   1070  H1' U      34      61.863  30.367  20.440  1.00  0.00
ATOM   1071  N1  U      34      61.955  29.555  22.458  1.00  0.00
ATOM   1072  C6  U      34      62.807  29.102  23.494  1.00  0.00
ATOM   1073  H6  U      34      63.805  29.512  23.543  1.00  0.00
ATOM   1074  C5  U      34      62.449  28.178  24.387  1.00  0.00
ATOM   1075  H5  U      34      63.098  27.825  25.175  1.00  0.00
ATOM   1076  C4  U      34      61.022  27.702  24.420  1.00  0.00
ATOM   1077  O4  U      34      60.518  26.901  25.214  1.00  0.00
ATOM   1078  N3  U      34      60.225  28.206  23.439  1.00  0.00
ATOM   1079  H3  U      34      59.288  27.858  23.299  1.00  0.00
ATOM   1080  C2  U      34      60.637  29.128  22.531  1.00  0.00
ATOM   1081  O2  U      34      59.830  29.364  21.553  1.00  0.00
ATOM   1082  C3' U      34      63.160  32.505  22.602  1.00  0.00
ATOM   1083  H3' U      34      63.287  32.040  23.580  1.00  0.00
ATOM   1084  C2' U      34      61.911  32.020  21.832  1.00  0.00
ATOM   1085  H2' U      34      61.016  31.999  22.453  1.00  0.00
ATOM   1086  O2' U      34      61.524  32.701  20.647  1.00  0.00
ATOM   1087 HO2' U      34      62.234  33.244  20.298  1.00  0.00
ATOM   1088  O3' U      34      63.391  33.854  22.608  1.00  0.00
ATOM   1089  P   A      35      62.953  34.658  23.806  1.00  0.00
ATOM   1090  OP1 A      35      63.208  36.057  23.423  1.00  0.00
ATOM   1091  OP2 A      35      63.628  34.069  24.991  1.00  0.00
ATOM   1092  O5' A      35      61.349  34.416  23.901  1.00  0.00
ATOM   1093  C5' A      35      60.437  35.055  22.957  1.00  0.00
ATOM   1094  H5' A      35      60.751  34.743  21.960  1.00  0.00
ATOM   1095 H5'' A      35      60.458  36.143  23.009  1.00  0.00
ATOM   1096  C4' A      35      58.970  34.663  23.158  1.00  0.00
ATOM   1097  H4' A      35      58.402  35.257  22.442  1.00  0.00
ATOM   1098  O4' A      35      58.867  33.240  22.860  1.00  0.00
ATOM   1099  C1' A      35      57.796  32.764  23.601  1.00  0.00
ATOM   1100  H1' A      35      56.941  32.461  22.996  1.00  0.00
ATOM   1101  N9  A      35      58.117  31.692  24.560  1.00  0.00
ATOM   1102  C8  A      35      59.300  31.506  25.228  1.00  0.00
ATOM   1103  H8  A      35      60.141  32.181  25.164  1.00  0.00
ATOM   1104  N7  A      35      59.322  30.330  25.823  1.00  0.00
ATOM   1105  C5  A      35      58.082  29.815  25.699  1.00  0.00
ATOM   1106  C6  A      35      57.371  28.665  26.130  1.00  0.00
ATOM   1107  N6  A      35      58.022  27.717  26.886  1.00  0.00
ATOM   1108  H61 A      35      58.836  28.031  27.393  1.00  0.00
ATOM   1109  H62 A      35      57.495  26.893  27.140  1.00  0.00
ATOM   1110  N1  A      35      56.074  28.395  25.850  1.00  0.00
ATOM   1111  C2  A      35      55.562  29.281  25.014  1.00  0.00
ATOM   1112  H2  A      35      54.547  29.072  24.708  1.00  0.00
ATOM   1113  N3  A      35      56.060  30.369  24.474  1.00  0.00
ATOM   1114  C4  A      35      57.366  30.619  24.908  1.00  0.00
ATOM   1115  C3' A      35      58.374  34.991  24.545  1.00  0.00
ATOM   1116  H3' A      35      59.046  34.607  25.313  1.00  0.00
ATOM   1117  C2' A      35      57.216  33.953  24.366  1.00  0.00
ATOM   1118  H2' A      35      56.673  33.740  25.286  1.00  0.00
ATOM   1119  O2' A      35      56.259  34.571  23.503  1.00  0.00
ATOM   1120 HO2' A      35      55.351  34.298  23.656  1.00  0.00
ATOM   1121  O3' A      35      57.948  36.341  24.659  1.00  0.00
ATOM   1122  P   G      36      57.638  36.955  26.071  1.00  0.00
ATOM   1123  OP1 G      36      57.547  38.438  25.773  1.00  0.00
ATOM   1124  OP2 G      36      58.723  36.621  27.029  1.00  0.00
ATOM   1125  O5' G      36      56.319  36.382  26.726  1.00  0.00
ATOM   1126  C5' G      36      55.038  36.622  25.977  1.00  0.00
ATOM   1127  H5' G      36      55.286  36.668  24.917  1.00  0.00
ATOM   1128 H5'' G      36      54.588  37.605  26.117  1.00  0.00
ATOM   1129  C4' G      36      54.032  35.523  26.075  1.00  0.00
ATOM   1130  H4' G      36      53.288  35.505  25.278  1.00  0.00
ATOM   1131  O4' G      36      54.646  34.193  26.007  1.00  0.00
ATOM   1132  C1' G      36      53.902  33.246  26.773  1.00  0.00
ATOM   1133  H1' G      36      53.337  32.713  26.008  1.00  0.00
ATOM   1134  N9  G      36      54.796  32.298  27.499  1.00  0.00
ATOM   1135  C8  G      36      56.100  32.657  28.061  1.00  0.00
ATOM   1136  H8  G      36      56.530  33.645  27.979  1.00  0.00
ATOM   1137  N7  G      36      56.707  31.658  28.625  1.00  0.00
ATOM   1138  C5  G      36      55.727  30.588  28.525  1.00  0.00
ATOM   1139  C6  G      36      55.764  29.258  29.017  1.00  0.00
ATOM   1140  O6  G      36      56.611  28.681  29.723  1.00  0.00
ATOM   1141  N1  G      36      54.648  28.520  28.677  1.00  0.00
ATOM   1142  H1  G      36      54.732  27.597  29.077  1.00  0.00
ATOM   1143  C2  G      36      53.558  28.999  28.006  1.00  0.00
ATOM   1144  N2  G      36      52.484  28.271  27.887  1.00  0.00
ATOM   1145  H21 G      36      51.841  28.576  27.171  1.00  0.00
ATOM   1146  H22 G      36      52.447  27.392  28.384  1.00  0.00
ATOM   1147  N3  G      36      53.520  30.218  27.466  1.00  0.00
ATOM   1148  C4  G      36      54.613  30.988  27.797  1.00  0.00
ATOM   1149  C3' G      36      53.295  35.528  27.414  1.00  0.00
ATOM   1150  H3' G      36      54.038  35.829  28.153  1.00  0.00
ATOM   1151  C2' G      36      52.898  34.112  27.607  1.00  0.00
ATOM   1152  H2' G      36      52.965  33.809  28.652  1.00  0.00
ATOM   1153  O2' G      36      51.498  33.822  27.285  1.00  0.00
ATOM   1154 HO2' G      36      50.991  34.038  28.071  1.00  0.00
ATOM   1155  O3' G      36      52.329  36.439  27.347  1.00  0.00
ATOM   1156  P   A      37      51.451  36.923  28.601  1.00  0.00
ATOM   1157  OP1 A      37      50.680  38.112  28.197  1.00  0.00
ATOM   1158  OP2 A      37      52.411  37.089  29.741  1.00  0.00
ATOM   1159  O5' A      37      50.397  35.812  28.892  1.00  0.00
ATOM   1160  C5' A      37      49.030  35.881  28.426  1.00  0.00
ATOM   1161  H5' A      37      48.921  36.025  27.351  1.00  0.00
ATOM   1162 H5'' A      37      48.495  36.686  28.930  1.00  0.00
ATOM   1163  C4' A      37      48.229  34.603  28.791  1.00  0.00
ATOM   1164  H4' A      37      47.253  34.558  28.309  1.00  0.00
ATOM   1165  O4' A      37      48.929  33.397  28.378  1.00  0.00
ATOM   1166  C1' A      37      48.684  32.366  29.292  1.00  0.00
ATOM   1167  H1' A      37      48.103  31.637  28.727  1.00  0.00
ATOM   1168  N9  A      37      49.787  31.630  29.860  1.00  0.00
ATOM   1169  C8  A      37      50.019  30.241  29.928  1.00  0.00
ATOM   1170  H8  A      37      49.198  29.563  29.750  1.00  0.00
ATOM   1171  N7  A      37      51.127  29.887  30.489  1.00  0.00
ATOM   1172  C5  A      37      51.746  31.144  30.658  1.00  0.00
ATOM   1173  C6  A      37      53.044  31.556  31.063  1.00  0.00
ATOM   1174  N6  A      37      54.091  30.802  31.434  1.00  0.00
ATOM   1175  H61 A      37      54.888  31.281  31.829  1.00  0.00
ATOM   1176  H62 A      37      54.072  29.796  31.345  1.00  0.00
ATOM   1177  N1  A      37      53.388  32.813  31.299  1.00  0.00
ATOM   1178  C2  A      37      52.406  33.717  31.074  1.00  0.00
ATOM   1179  H2  A      37      52.767  34.735  31.087  1.00  0.00
ATOM   1180  N3  A      37      51.258  33.537  30.485  1.00  0.00
ATOM   1181  C4  A      37      50.938  32.216  30.298  1.00  0.00
ATOM   1182  C3' A      37      48.141  34.412  30.285  1.00  0.00
ATOM   1183  H3' A      37      49.081  34.675  30.771  1.00  0.00
ATOM   1184  C2' A      37      47.801  32.896  30.449  1.00  0.00
ATOM   1185  H2' A      37      48.034  32.442  31.413  1.00  0.00
ATOM   1186  O2' A      37      46.486  32.594  29.992  1.00  0.00
ATOM   1187 HO2' A      37      46.331  31.655  30.119  1.00  0.00
ATOM   1188  O3' A      37      47.129  35.292  30.881  1.00  0.00
ATOM   1189  P   A      38      47.356  35.929  32.307  1.00  0.00
ATOM   1190  OP1 A      38      46.087  36.641  32.680  1.00  0.00
ATOM   1191  OP2 A      38      48.585  36.729  32.320  1.00  0.00
ATOM   1192  O5' A      38      47.553  34.666  33.263  1.00  0.00
ATOM   1193  C5' A      38      46.446  33.860  33.599  1.00  0.00
ATOM   1194  H5' A      38      45.740  33.662  32.792  1.00  0.00
ATOM   1195 H5'' A      38      45.780  34.385  34.284  1.00  0.00
ATOM   1196  C4' A      38      46.783  32.639  34.425  1.00  0.00
ATOM   1197  H4' A      38      45.892  32.019  34.525  1.00  0.00
ATOM   1198  O4' A      38      47.778  31.774  33.856  1.00  0.00
ATOM   1199  C1' A      38      48.522  31.047  34.908  1.00  0.00
ATOM   1200  H1' A      38      48.381  29.976  34.766  1.00  0.00
ATOM   1201  N9  A      38      49.949  31.451  34.795  1.00  0.00
ATOM   1202  C8  A      38      50.493  32.497  34.083  1.00  0.00
ATOM   1203  H8  A      38      49.853  33.168  33.529  1.00  0.00
ATOM   1204  N7  A      38      51.837  32.563  34.041  1.00  0.00
ATOM   1205  C5  A      38      52.100  31.431  34.775  1.00  0.00
ATOM   1206  C6  A      38      53.346  30.929  35.174  1.00  0.00
ATOM   1207  N6  A      38      54.492  31.374  34.726  1.00  0.00
ATOM   1208  H61 A      38      54.526  32.220  34.176  1.00  0.00
ATOM   1209  H62 A      38      55.362  30.950  35.016  1.00  0.00
ATOM   1210  N1  A      38      53.423  29.899  36.061  1.00  0.00
ATOM   1211  C2  A      38      52.273  29.471  36.530  1.00  0.00
ATOM   1212  H2  A      38      52.408  28.650  37.218  1.00  0.00
ATOM   1213  N3  A      38      51.037  29.768  36.162  1.00  0.00
ATOM   1214  C4  A      38      51.007  30.754  35.280  1.00  0.00
ATOM   1215  C3' A      38      47.298  32.904  35.887  1.00  0.00
ATOM   1216  H3' A      38      48.065  33.676  35.818  1.00  0.00
ATOM   1217  C2' A      38      47.869  31.547  36.217  1.00  0.00
ATOM   1218  H2' A      38      48.534  31.752  37.056  1.00  0.00
ATOM   1219  O2' A      38      46.907  30.608  36.724  1.00  0.00
ATOM   1220 HO2' A      38      47.362  30.138  37.426  1.00  0.00
ATOM   1221  O3' A      38      46.176  33.311  36.613  1.00  0.00
ATOM   1222  P   C      39      46.343  34.347  37.831  1.00  0.00
ATOM   1223  OP1 C      39      45.087  34.571  38.544  1.00  0.00
ATOM   1224  OP2 C      39      47.018  35.543  37.362  1.00  0.00
ATOM   1225  O5' C      39      47.318  33.694  38.864  1.00  0.00
ATOM   1226  C5' C      39      46.905  32.570  39.652  1.00  0.00
ATOM   1227  H5' C      39      46.313  31.847  39.090  1.00  0.00
ATOM   1228 H5'' C      39      46.306  33.038  40.434  1.00  0.00
ATOM   1229  C4' C      39      48.006  31.763  40.270  1.00  0.00
ATOM   1230  H4' C      39      47.658  30.896  40.831  1.00  0.00
ATOM   1231  O4' C      39      48.903  31.302  39.249  1.00  0.00
ATOM   1232  C1' C      39      50.225  31.250  39.834  1.00  0.00
ATOM   1233  H1' C      39      50.514  30.200  39.798  1.00  0.00
ATOM   1234  N1  C      39      51.178  32.054  38.998  1.00  0.00
ATOM   1235  C6  C      39      50.781  33.139  38.235  1.00  0.00
ATOM   1236  H6  C      39      49.812  33.571  38.437  1.00  0.00
ATOM   1237  C5  C      39      51.664  33.781  37.473  1.00  0.00
ATOM   1238  H5  C      39      51.365  34.658  36.920  1.00  0.00
ATOM   1239  C4  C      39      52.989  33.295  37.395  1.00  0.00
ATOM   1240  N4  C      39      53.960  33.800  36.633  1.00  0.00
ATOM   1241  H41 C      39      54.829  33.291  36.713  1.00  0.00
ATOM   1242  H42 C      39      53.755  34.590  36.038  1.00  0.00
ATOM   1243  N3  C      39      53.389  32.247  38.106  1.00  0.00
ATOM   1244  C2  C      39      52.561  31.718  39.008  1.00  0.00
ATOM   1245  O2  C      39      53.069  30.906  39.792  1.00  0.00
ATOM   1246  C3' C      39      48.862  32.634  41.252  1.00  0.00
ATOM   1247  H3' C      39      49.227  33.563  40.814  1.00  0.00
ATOM   1248  C2' C      39      50.142  31.802  41.212  1.00  0.00
ATOM   1249  H2' C      39      50.977  32.469  41.427  1.00  0.00
ATOM   1250  O2' C      39      50.168  30.768  42.160  1.00  0.00
ATOM   1251 HO2' C      39      49.525  31.027  42.824  1.00  0.00
ATOM   1252  O3' C      39      48.329  32.864  42.524  1.00  0.00
ATOM   1253  P   C      40      48.661  34.203  43.274  1.00  0.00
ATOM   1254  OP1 C      40      47.956  34.257  44.605  1.00  0.00
ATOM   1255  OP2 C      40      48.551  35.324  42.351  1.00  0.00
ATOM   1256  O5' C      40      50.291  34.116  43.512  1.00  0.00
ATOM   1257  C5' C      40      50.800  33.309  44.515  1.00  0.00
ATOM   1258  H5' C      40      50.167  32.424  44.584  1.00  0.00
ATOM   1259 H5'' C      40      50.628  33.894  45.418  1.00  0.00
ATOM   1260  C4' C      40      52.325  32.958  44.569  1.00  0.00
ATOM   1261  H4' C      40      52.377  32.262  45.406  1.00  0.00
ATOM   1262  O4' C      40      52.736  32.478  43.305  1.00  0.00
ATOM   1263  C1' C      40      54.065  32.860  43.022  1.00  0.00
ATOM   1264  H1' C      40      54.760  32.031  42.891  1.00  0.00
ATOM   1265  N1  C      40      54.142  33.873  41.917  1.00  0.00
ATOM   1266  C6  C      40      53.018  34.411  41.284  1.00  0.00
ATOM   1267  H6  C      40      52.021  34.284  41.680  1.00  0.00
ATOM   1268  C5  C      40      53.212  35.080  40.100  1.00  0.00
ATOM   1269  H5  C      40      52.393  35.592  39.617  1.00  0.00
ATOM   1270  C4  C      40      54.564  35.328  39.682  1.00  0.00
ATOM   1271  N4  C      40      54.856  36.033  38.663  1.00  0.00
ATOM   1272  H41 C      40      54.114  36.328  38.045  1.00  0.00
ATOM   1273  H42 C      40      55.852  36.103  38.512  1.00  0.00
ATOM   1274  N3  C      40      55.606  34.804  40.290  1.00  0.00
ATOM   1275  C2  C      40      55.429  34.023  41.353  1.00  0.00
ATOM   1276  O2  C      40      56.442  33.518  41.862  1.00  0.00
ATOM   1277  C3' C      40      53.253  34.122  44.847  1.00  0.00
ATOM   1278  H3' C      40      53.084  34.961  44.171  1.00  0.00
ATOM   1279  C2' C      40      54.569  33.406  44.368  1.00  0.00
ATOM   1280  H2' C      40      55.416  34.089  44.300  1.00  0.00
ATOM   1281  O2' C      40      54.956  32.289  45.171  1.00  0.00
ATOM   1282 HO2' C      40      55.194  32.621  46.039  1.00  0.00
ATOM   1283  O3' C      40      53.307  34.661  46.184  1.00  0.00
ATOM   1284  P   C      41      53.751  36.187  46.331  1.00  0.00
ATOM   1285  OP1 C      41      53.257  36.707  47.633  1.00  0.00
ATOM   1286  OP2 C      41      53.291  36.973  45.149  1.00  0.00
ATOM   1287  O5' C      41      55.342  36.256  46.288  1.00  0.00
ATOM   1288  C5' C      41      56.316  35.580  47.178  1.00  0.00
ATOM   1289  H5' C      41      56.002  34.537  47.227  1.00  0.00
ATOM   1290 H5'' C      41      56.391  36.079  48.144  1.00  0.00
ATOM   1291  C4' C      41      57.739  35.537  46.592  1.00  0.00
ATOM   1292  H4' C      41      58.298  34.875  47.253  1.00  0.00
ATOM   1293  O4' C      41      57.763  35.005  45.263  1.00  0.00
ATOM   1294  C1' C      41      58.731  35.697  44.476  1.00  0.00
ATOM   1295  H1' C      41      59.388  34.919  44.089  1.00  0.00
ATOM   1296  N1  C      41      58.149  36.536  43.353  1.00  0.00
ATOM   1297  C6  C      41      56.845  36.855  43.277  1.00  0.00
ATOM   1298  H6  C      41      56.183  36.556  44.076  1.00  0.00
ATOM   1299  C5  C      41      56.403  37.573  42.232  1.00  0.00
ATOM   1300  H5  C      41      55.348  37.799  42.187  1.00  0.00
ATOM   1301  C4  C      41      57.351  37.842  41.142  1.00  0.00
ATOM   1302  N4  C      41      56.936  38.467  40.096  1.00  0.00
ATOM   1303  H41 C      41      57.535  38.594  39.293  1.00  0.00
ATOM   1304  H42 C      41      55.976  38.762  39.992  1.00  0.00
ATOM   1305  N3  C      41      58.649  37.587  41.248  1.00  0.00
ATOM   1306  C2  C      41      59.053  37.029  42.415  1.00  0.00
ATOM   1307  O2  C      41      60.276  36.872  42.589  1.00  0.00
ATOM   1308  C3' C      41      58.461  36.851  46.525  1.00  0.00
ATOM   1309  H3' C      41      57.753  37.600  46.172  1.00  0.00
ATOM   1310  C2' C      41      59.543  36.580  45.439  1.00  0.00
ATOM   1311  H2' C      41      59.891  37.512  44.994  1.00  0.00
ATOM   1312  O2' C      41      60.629  35.835  45.943  1.00  0.00
ATOM   1313 HO2' C      41      60.546  35.776  46.897  1.00  0.00
ATOM   1314  O3' C      41      59.074  37.314  47.688  1.00  0.00
ATOM   1315  P   U      42      59.400  38.887  47.887  1.00  0.00
ATOM   1316  OP1 U      42      60.224  38.991  49.123  1.00  0.00
ATOM   1317  OP2 U      42      58.180  39.684  47.766  1.00  0.00
ATOM   1318  O5' U      42      60.286  39.358  46.668  1.00  0.00
ATOM   1319  C5' U      42      61.693  39.164  46.688  1.00  0.00
ATOM   1320  H5' U      42      62.087  38.148  46.709  1.00  0.00
ATOM   1321 H5'' U      42      62.255  39.454  47.576  1.00  0.00
ATOM   1322  C4' U      42      62.392  39.898  45.525  1.00  0.00
ATOM   1323  H4' U      42      63.455  39.681  45.630  1.00  0.00
ATOM   1324  O4' U      42      61.957  39.356  44.237  1.00  0.00
ATOM   1325  C1' U      42      61.859  40.477  43.323  1.00  0.00
ATOM   1326  H1' U      42      62.545  40.371  42.483  1.00  0.00
ATOM   1327  N1  U      42      60.455  40.630  42.738  1.00  0.00
ATOM   1328  C6  U      42      59.221  40.318  43.366  1.00  0.00
ATOM   1329  H6  U      42      59.141  39.957  44.381  1.00  0.00
ATOM   1330  C5  U      42      58.089  40.642  42.718  1.00  0.00
ATOM   1331  H5  U      42      57.114  40.428  43.130  1.00  0.00
ATOM   1332  C4  U      42      58.081  41.229  41.412  1.00  0.00
ATOM   1333  O4  U      42      57.148  41.542  40.817  1.00  0.00
ATOM   1334  N3  U      42      59.240  41.380  40.811  1.00  0.00
ATOM   1335  H3  U      42      59.232  41.756  39.873  1.00  0.00
ATOM   1336  C2  U      42      60.491  41.100  41.412  1.00  0.00
ATOM   1337  O2  U      42      61.572  41.322  40.832  1.00  0.00
ATOM   1338  C3' U      42      62.050  41.376  45.560  1.00  0.00
ATOM   1339  H3' U      42      60.994  41.449  45.818  1.00  0.00
ATOM   1340  C2' U      42      62.348  41.708  44.108  1.00  0.00
ATOM   1341  H2' U      42      61.894  42.665  43.850  1.00  0.00
ATOM   1342  O2' U      42      63.742  41.734  43.944  1.00  0.00
ATOM   1343 HO2' U      42      64.063  42.406  44.550  1.00  0.00
ATOM   1344  O3' U      42      62.819  42.188  46.351  1.00  0.00
ATOM   1345  P   G      43      62.308  43.652  46.656  1.00  0.00
ATOM   1346  OP1 G      43      63.210  44.227  47.669  1.00  0.00
ATOM   1347  OP2 G      43      60.857  43.685  46.837  1.00  0.00
ATOM   1348  O5' G      43      62.562  44.551  45.396  1.00  0.00
ATOM   1349  C5' G      43      63.943  45.027  45.187  1.00  0.00
ATOM   1350  H5' G      43      64.704  44.276  45.401  1.00  0.00
ATOM   1351 H5'' G      43      64.050  45.909  45.819  1.00  0.00
ATOM   1352  C4' G      43      64.219  45.595  43.780  1.00  0.00
ATOM   1353  H4' G      43      65.273  45.825  43.628  1.00  0.00
ATOM   1354  O4' G      43      63.772  44.719  42.825  1.00  0.00
ATOM   1355  C1' G      43      63.227  45.494  41.711  1.00  0.00
ATOM   1356  H1' G      43      63.731  45.293  40.766  1.00  0.00
ATOM   1357  N9  G      43      61.767  45.230  41.497  1.00  0.00
ATOM   1358  C8  G      43      60.709  44.883  42.353  1.00  0.00
ATOM   1359  H8  G      43      60.924  44.656  43.387  1.00  0.00
ATOM   1360  N7  G      43      59.545  44.825  41.771  1.00  0.00
ATOM   1361  C5  G      43      59.811  45.146  40.442  1.00  0.00
ATOM   1362  C6  G      43      58.799  45.427  39.407  1.00  0.00
ATOM   1363  O6  G      43      57.620  45.173  39.394  1.00  0.00
ATOM   1364  N1  G      43      59.487  46.017  38.376  1.00  0.00
ATOM   1365  H1  G      43      58.875  46.335  37.638  1.00  0.00
ATOM   1366  C2  G      43      60.818  46.443  38.325  1.00  0.00
ATOM   1367  N2  G      43      61.178  47.000  37.200  1.00  0.00
ATOM   1368  H21 G      43      60.499  47.133  36.464  1.00  0.00
ATOM   1369  H22 G      43      62.085  47.392  36.993  1.00  0.00
ATOM   1370  N3  G      43      61.725  46.144  39.251  1.00  0.00
ATOM   1371  C4  G      43      61.112  45.510  40.306  1.00  0.00
ATOM   1372  C3' G      43      63.434  46.875  43.627  1.00  0.00
ATOM   1373  H3' G      43      62.509  46.731  44.187  1.00  0.00
ATOM   1374  C2' G      43      63.374  46.991  42.111  1.00  0.00
ATOM   1375  H2' G      43      62.603  47.620  41.665  1.00  0.00
ATOM   1376  O2' G      43      64.631  47.466  41.594  1.00  0.00
ATOM   1377 HO2' G      43      65.057  47.897  42.339  1.00  0.00
ATOM   1378  O3' G      43      63.995  48.008  44.242  1.00  0.00
ATOM   1379  P   U      44      63.172  49.323  44.643  1.00  0.00
ATOM   1380  OP1 U      44      63.993  50.291  45.400  1.00  0.00
ATOM   1381  OP2 U      44      61.970  48.866  45.291  1.00  0.00
ATOM   1382  O5' U      44      62.873  49.962  43.167  1.00  0.00
ATOM   1383  C5' U      44      63.873  50.594  42.384  1.00  0.00
ATOM   1384  H5' U      44      64.668  49.858  42.260  1.00  0.00
ATOM   1385 H5'' U      44      64.298  51.407  42.971  1.00  0.00
ATOM   1386  C4' U      44      63.097  50.974  41.123  1.00  0.00
ATOM   1387  H4' U      44      63.762  51.380  40.361  1.00  0.00
ATOM   1388  O4' U      44      62.475  49.840  40.479  1.00  0.00
ATOM   1389  C1' U      44      61.300  50.239  39.844  1.00  0.00
ATOM   1390  H1' U      44      61.366  50.104  38.765  1.00  0.00
ATOM   1391  N1  U      44      60.240  49.323  40.250  1.00  0.00
ATOM   1392  C6  U      44      60.199  48.824  41.599  1.00  0.00
ATOM   1393  H6  U      44      60.994  49.090  42.280  1.00  0.00
ATOM   1394  C5  U      44      59.108  48.094  41.976  1.00  0.00
ATOM   1395  H5  U      44      58.998  47.747  42.992  1.00  0.00
ATOM   1396  C4  U      44      58.026  47.972  41.089  1.00  0.00
ATOM   1397  O4  U      44      56.944  47.473  41.239  1.00  0.00
ATOM   1398  N3  U      44      58.191  48.485  39.843  1.00  0.00
ATOM   1399  H3  U      44      57.396  48.338  39.238  1.00  0.00
ATOM   1400  C2  U      44      59.268  49.061  39.343  1.00  0.00
ATOM   1401  O2  U      44      59.300  49.359  38.164  1.00  0.00
ATOM   1402  C3' U      44      61.881  51.884  41.428  1.00  0.00
ATOM   1403  H3' U      44      61.341  51.476  42.282  1.00  0.00
ATOM   1404  C2' U      44      60.930  51.639  40.224  1.00  0.00
ATOM   1405  H2' U      44      59.892  51.753  40.536  1.00  0.00
ATOM   1406  O2' U      44      61.233  52.478  39.151  1.00  0.00
ATOM   1407 HO2' U      44      60.937  53.376  39.316  1.00  0.00
ATOM   1408  O3' U      44      62.224  53.210  41.651  1.00  0.00
ATOM   1409  P   G      45      61.069  54.212  42.054  1.00  0.00
ATOM   1410  OP1 G      45      61.664  55.550  42.259  1.00  0.00
ATOM   1411  OP2 G      45      60.214  53.615  43.092  1.00  0.00
ATOM   1412  O5' G      45      60.103  54.403  40.781  1.00  0.00
ATOM   1413  C5' G      45      60.256  55.346  39.768  1.00  0.00
ATOM   1414  H5' G      45      61.233  55.217  39.302  1.00  0.00
ATOM   1415 H5'' G      45      60.335  56.293  40.301  1.00  0.00
ATOM   1416  C4' G      45      59.130  55.362  38.693  1.00  0.00
ATOM   1417  H4' G      45      59.425  55.997  37.857  1.00  0.00
ATOM   1418  O4' G      45      58.841  53.971  38.231  1.00  0.00
ATOM   1419  C1' G      45      57.391  53.752  38.051  1.00  0.00
ATOM   1420  H1' G      45      57.199  53.273  37.091  1.00  0.00
ATOM   1421  N9  G      45      56.709  52.829  39.066  1.00  0.00
ATOM   1422  C8  G      45      57.040  52.485  40.343  1.00  0.00
ATOM   1423  H8  G      45      57.909  52.959  40.775  1.00  0.00
ATOM   1424  N7  G      45      56.425  51.484  40.844  1.00  0.00
ATOM   1425  C5  G      45      55.382  51.347  39.870  1.00  0.00
ATOM   1426  C6  G      45      54.194  50.539  39.798  1.00  0.00
ATOM   1427  O6  G      45      53.911  49.552  40.522  1.00  0.00
ATOM   1428  N1  G      45      53.391  50.780  38.742  1.00  0.00
ATOM   1429  H1  G      45      52.538  50.264  38.581  1.00  0.00
ATOM   1430  C2  G      45      53.748  51.548  37.726  1.00  0.00
ATOM   1431  N2  G      45      52.752  51.931  36.993  1.00  0.00
ATOM   1432  H21 G      45      52.931  52.684  36.344  1.00  0.00
ATOM   1433  H22 G      45      51.814  51.587  37.143  1.00  0.00
ATOM   1434  N3  G      45      54.835  52.299  37.662  1.00  0.00
ATOM   1435  C4  G      45      55.651  52.120  38.723  1.00  0.00
ATOM   1436  C3' G      45      57.787  55.772  39.270  1.00  0.00
ATOM   1437  H3' G      45      57.683  55.298  40.246  1.00  0.00
ATOM   1438  C2' G      45      56.873  55.174  38.195  1.00  0.00
ATOM   1439  H2' G      45      55.864  55.121  38.602  1.00  0.00
ATOM   1440  O2' G      45      56.858  55.750  36.918  1.00  0.00
ATOM   1441 HO2' G      45      56.318  55.170  36.377  1.00  0.00
ATOM   1442  O3' G      45      57.499  57.235  39.359  1.00  0.00
ATOM   1443  P   C      46      56.489  57.801  40.469  1.00  0.00
ATOM   1444  OP1 C      46      56.420  59.261  40.219  1.00  0.00
ATOM   1445  OP2 C      46      56.785  57.399  41.869  1.00  0.00
ATOM   1446  O5' C      46      55.105  57.158  39.895  1.00  0.00
ATOM   1447  C5' C      46      54.640  57.714  38.662  1.00  0.00
ATOM   1448  H5' C      46      55.528  57.718  38.030  1.00  0.00
ATOM   1449 H5'' C      46      54.307  58.735  38.848  1.00  0.00
ATOM   1450  C4' C      46      53.478  56.934  38.109  1.00  0.00
ATOM   1451  H4' C      46      53.454  57.138  37.038  1.00  0.00
ATOM   1452  O4' C      46      53.434  55.496  38.369  1.00  0.00
ATOM   1453  C1' C      46      52.109  54.942  38.425  1.00  0.00
ATOM   1454  H1' C      46      51.832  54.302  37.587  1.00  0.00
ATOM   1455  N1  C      46      51.952  54.242  39.727  1.00  0.00
ATOM   1456  C6  C      46      52.987  54.128  40.656  1.00  0.00
ATOM   1457  H6  C      46      53.863  54.751  40.557  1.00  0.00
ATOM   1458  C5  C      46      52.910  53.167  41.650  1.00  0.00
ATOM   1459  H5  C      46      53.765  52.959  42.276  1.00  0.00
ATOM   1460  C4  C      46      51.743  52.298  41.637  1.00  0.00
ATOM   1461  N4  C      46      51.488  51.463  42.637  1.00  0.00
ATOM   1462  H41 C      46      50.598  50.988  42.670  1.00  0.00
ATOM   1463  H42 C      46      52.205  51.175  43.288  1.00  0.00
ATOM   1464  N3  C      46      50.730  52.485  40.744  1.00  0.00
ATOM   1465  C2  C      46      50.775  53.459  39.855  1.00  0.00
ATOM   1466  O2  C      46      49.783  53.654  39.186  1.00  0.00
ATOM   1467  C3' C      46      52.117  57.377  38.758  1.00  0.00
ATOM   1468  H3' C      46      52.364  57.308  39.817  1.00  0.00
ATOM   1469  C2' C      46      51.192  56.259  38.423  1.00  0.00
ATOM   1470  H2' C      46      50.463  56.119  39.221  1.00  0.00
ATOM   1471  O2' C      46      50.761  56.426  37.103  1.00  0.00
ATOM   1472 HO2' C      46      50.027  55.815  37.005  1.00  0.00
ATOM   1473  O3' C      46      51.678  58.644  38.409  1.00  0.00
ATOM   1474  P   U      47      50.795  59.437  39.484  1.00  0.00
ATOM   1475  OP1 U      47      50.293  60.693  38.845  1.00  0.00
ATOM   1476  OP2 U      47      51.566  59.531  40.755  1.00  0.00
ATOM   1477  O5' U      47      49.556  58.516  39.788  1.00  0.00
ATOM   1478  C5' U      47      48.522  58.418  38.804  1.00  0.00
ATOM   1479  H5' U      47      48.902  58.036  37.856  1.00  0.00
ATOM   1480 H5'' U      47      47.980  59.356  38.687  1.00  0.00
ATOM   1481  C4' U      47      47.498  57.335  39.271  1.00  0.00
ATOM   1482  H4' U      47      46.803  57.181  38.445  1.00  0.00
ATOM   1483  O4' U      47      48.138  56.065  39.497  1.00  0.00
ATOM   1484  C1' U      47      47.330  55.413  40.500  1.00  0.00
ATOM   1485  H1' U      47      46.943  54.559  39.944  1.00  0.00
ATOM   1486  N1  U      47      48.158  55.030  41.671  1.00  0.00
ATOM   1487  C6  U      47      49.367  55.691  41.902  1.00  0.00
ATOM   1488  H6  U      47      49.665  56.426  41.170  1.00  0.00
ATOM   1489  C5  U      47      50.128  55.306  42.955  1.00  0.00
ATOM   1490  H5  U      47      51.117  55.734  43.026  1.00  0.00
ATOM   1491  C4  U      47      49.685  54.347  43.922  1.00  0.00
ATOM   1492  O4  U      47      50.267  54.121  44.983  1.00  0.00
ATOM   1493  N3  U      47      48.539  53.706  43.653  1.00  0.00
ATOM   1494  H3  U      47      48.176  53.025  44.305  1.00  0.00
ATOM   1495  C2  U      47      47.780  53.888  42.504  1.00  0.00
ATOM   1496  O2  U      47      46.694  53.294  42.398  1.00  0.00
ATOM   1497  C3' U      47      46.715  57.581  40.539  1.00  0.00
ATOM   1498  H3' U      47      47.450  58.046  41.196  1.00  0.00
ATOM   1499  C2' U      47      46.157  56.242  40.923  1.00  0.00
ATOM   1500  H2' U      47      45.984  56.196  41.998  1.00  0.00
ATOM   1501  O2' U      47      45.003  55.916  40.158  1.00  0.00
ATOM   1502 HO2' U      47      44.533  55.172  40.542  1.00  0.00
ATOM   1503  O3' U      47      45.762  58.623  40.364  1.00  0.00
ATOM   1504  P   A      48      45.085  59.127  41.694  1.00  0.00
ATOM   1505  OP1 A      48      44.521  60.453  41.393  1.00  0.00
ATOM   1506  OP2 A      48      45.997  58.981  42.848  1.00  0.00
ATOM   1507  O5' A      48      43.818  58.180  41.981  1.00  0.00
ATOM   1508  C5' A      48      42.592  58.263  41.210  1.00  0.00
ATOM   1509  H5' A      48      42.812  58.181  40.146  1.00  0.00
ATOM   1510 H5'' A      48      42.120  59.246  41.213  1.00  0.00
ATOM   1511  C4' A      48      41.542  57.248  41.612  1.00  0.00
ATOM   1512  H4' A      48      40.815  57.400  40.814  1.00  0.00
ATOM   1513  O4' A      48      41.903  55.825  41.533  1.00  0.00
ATOM   1514  C1' A      48      41.303  55.200  42.683  1.00  0.00
ATOM   1515  H1' A      48      40.671  54.326  42.522  1.00  0.00
ATOM   1516  N9  A      48      42.259  54.787  43.782  1.00  0.00
ATOM   1517  C8  A      48      43.503  55.372  43.937  1.00  0.00
ATOM   1518  H8  A      48      43.997  56.050  43.257  1.00  0.00
ATOM   1519  N7  A      48      44.156  54.805  44.973  1.00  0.00
ATOM   1520  C5  A      48      43.243  53.940  45.591  1.00  0.00
ATOM   1521  C6  A      48      43.216  52.996  46.651  1.00  0.00
ATOM   1522  N6  A      48      44.236  52.801  47.466  1.00  0.00
ATOM   1523  H61 A      48      45.063  53.377  47.407  1.00  0.00
ATOM   1524  H62 A      48      44.067  52.173  48.238  1.00  0.00
ATOM   1525  N1  A      48      42.164  52.230  46.964  1.00  0.00
ATOM   1526  C2  A      48      41.077  52.452  46.166  1.00  0.00
ATOM   1527  H2  A      48      40.254  51.779  46.356  1.00  0.00
ATOM   1528  N3  A      48      40.936  53.257  45.094  1.00  0.00
ATOM   1529  C4  A      48      42.071  53.941  44.861  1.00  0.00
ATOM   1530  C3' A      48      41.053  57.468  43.049  1.00  0.00
ATOM   1531  H3' A      48      41.932  57.548  43.688  1.00  0.00
ATOM   1532  C2' A      48      40.363  56.164  43.360  1.00  0.00
ATOM   1533  H2' A      48      40.327  56.073  44.446  1.00  0.00
ATOM   1534  O2' A      48      39.084  56.181  42.721  1.00  0.00
ATOM   1535 HO2' A      48      38.594  56.799  43.269  1.00  0.00
ATOM   1536  O3' A      48      40.237  58.587  43.308  1.00  0.00
ATOM   1537  P   G      49      40.272  59.333  44.720  1.00  0.00
ATOM   1538  OP1 G      49      39.448  60.552  44.779  1.00  0.00
ATOM   1539  OP2 G      49      41.657  59.537  45.220  1.00  0.00
ATOM   1540  O5' G      49      39.584  58.315  45.728  1.00  0.00
ATOM   1541  C5' G      49      39.723  58.406  47.104  1.00  0.00
ATOM   1542  H5' G      49      39.078  59.181  47.518  1.00  0.00
ATOM   1543 H5'' G      49      40.743  58.678  47.373  1.00  0.00
ATOM   1544  C4' G      49      39.317  57.011  47.574  1.00  0.00
ATOM   1545  H4' G      49      38.313  56.645  47.361  1.00  0.00
ATOM   1546  O4' G      49      40.214  56.059  47.094  1.00  0.00
ATOM   1547  C1' G      49      40.569  55.176  48.179  1.00  0.00
ATOM   1548  H1' G      49      40.584  54.100  48.003  1.00  0.00
ATOM   1549  N9  G      49      41.987  55.535  48.530  1.00  0.00
ATOM   1550  C8  G      49      42.834  56.538  48.024  1.00  0.00
ATOM   1551  H8  G      49      42.723  57.095  47.105  1.00  0.00
ATOM   1552  N7  G      49      43.995  56.532  48.588  1.00  0.00
ATOM   1553  C5  G      49      43.918  55.571  49.607  1.00  0.00
ATOM   1554  C6  G      49      44.873  55.113  50.512  1.00  0.00
ATOM   1555  O6  G      49      46.048  55.320  50.515  1.00  0.00
ATOM   1556  N1  G      49      44.350  54.233  51.485  1.00  0.00
ATOM   1557  H1  G      49      44.987  53.776  52.122  1.00  0.00
ATOM   1558  C2  G      49      43.094  53.710  51.365  1.00  0.00
ATOM   1559  N2  G      49      42.779  52.865  52.314  1.00  0.00
ATOM   1560  H21 G      49      41.886  52.393  52.311  1.00  0.00
ATOM   1561  H22 G      49      43.404  52.813  53.106  1.00  0.00
ATOM   1562  N3  G      49      42.183  54.103  50.523  1.00  0.00
ATOM   1563  C4  G      49      42.677  55.035  49.644  1.00  0.00
ATOM   1564  C3' G      49      39.381  56.958  49.107  1.00  0.00
ATOM   1565  H3' G      49      40.133  57.633  49.514  1.00  0.00
ATOM   1566  C2' G      49      39.580  55.471  49.368  1.00  0.00
ATOM   1567  H2' G      49      40.049  55.292  50.335  1.00  0.00
ATOM   1568  O2' G      49      38.295  54.757  49.276  1.00  0.00
ATOM   1569 HO2' G      49      37.569  55.378  49.368  1.00  0.00
ATOM   1570  O3' G      49      38.116  57.350  49.626  1.00  0.00
ATOM   1571  P   U      50      38.022  58.263  50.915  1.00  0.00
ATOM   1572  OP1 U      50      36.585  58.480  51.241  1.00  0.00
ATOM   1573  OP2 U      50      38.795  59.497  50.611  1.00  0.00
ATOM   1574  O5' U      50      38.656  57.326  52.030  1.00  0.00
ATOM   1575  C5' U      50      37.920  56.200  52.451  1.00  0.00
ATOM   1576  H5' U      50      37.771  55.560  51.580  1.00  0.00
ATOM   1577 H5'' U      50      36.911  56.314  52.847  1.00  0.00
ATOM   1578  C4' U      50      38.715  55.420  53.536  1.00  0.00
ATOM   1579  H4' U      50      38.070  54.678  54.006  1.00  0.00
ATOM   1580  O4' U      50      39.918  54.783  53.072  1.00  0.00
ATOM   1581  C1' U      50      40.872  54.853  54.152  1.00  0.00
ATOM   1582  H1' U      50      41.382  53.904  54.316  1.00  0.00
ATOM   1583  N1  U      50      41.868  55.921  53.816  1.00  0.00
ATOM   1584  C6  U      50      41.722  56.886  52.808  1.00  0.00
ATOM   1585  H6  U      50      40.856  57.022  52.178  1.00  0.00
ATOM   1586  C5  U      50      42.801  57.649  52.451  1.00  0.00
ATOM   1587  H5  U      50      42.631  58.201  51.539  1.00  0.00
ATOM   1588  C4  U      50      44.124  57.483  53.104  1.00  0.00
ATOM   1589  O4  U      50      45.138  58.074  52.731  1.00  0.00
ATOM   1590  N3  U      50      44.095  56.519  54.150  1.00  0.00
ATOM   1591  H3  U      50      44.965  56.400  54.648  1.00  0.00
ATOM   1592  C2  U      50      43.075  55.738  54.487  1.00  0.00
ATOM   1593  O2  U      50      43.343  54.773  55.229  1.00  0.00
ATOM   1594  C3' U      50      39.087  56.283  54.731  1.00  0.00
ATOM   1595  H3' U      50      39.556  57.232  54.468  1.00  0.00
ATOM   1596  C2' U      50      40.076  55.297  55.409  1.00  0.00
ATOM   1597  H2' U      50      40.654  55.847  56.152  1.00  0.00
ATOM   1598  O2' U      50      39.404  54.159  55.999  1.00  0.00
ATOM   1599 HO2' U      50      38.535  54.465  56.269  1.00  0.00
ATOM   1600  O3' U      50      37.961  56.598  55.576  1.00  0.00
ATOM   1601  P   G      51      37.935  57.953  56.431  1.00  0.00
ATOM   1602  OP1 G      51      36.568  58.097  56.997  1.00  0.00
ATOM   1603  OP2 G      51      38.369  59.030  55.514  1.00  0.00
ATOM   1604  O5' G      51      39.041  57.956  57.615  1.00  0.00
ATOM   1605  C5' G      51      38.861  57.124  58.751  1.00  0.00
ATOM   1606  H5' G      51      38.610  56.124  58.398  1.00  0.00
ATOM   1607 H5'' G      51      38.008  57.623  59.211  1.00  0.00
ATOM   1608  C4' G      51      40.096  56.934  59.652  1.00  0.00
ATOM   1609  H4' G      51      39.721  56.521  60.589  1.00  0.00
ATOM   1610  O4' G      51      41.121  56.272  58.947  1.00  0.00
ATOM   1611  C1' G      51      42.401  56.801  59.384  1.00  0.00
ATOM   1612  H1' G      51      42.959  55.940  59.753  1.00  0.00
ATOM   1613  N9  G      51      43.063  57.607  58.265  1.00  0.00
ATOM   1614  C8  G      51      42.499  58.161  57.140  1.00  0.00
ATOM   1615  H8  G      51      41.489  57.952  56.818  1.00  0.00
ATOM   1616  N7  G      51      43.227  58.878  56.368  1.00  0.00
ATOM   1617  C5  G      51      44.374  58.891  57.111  1.00  0.00
ATOM   1618  C6  G      51      45.589  59.572  56.878  1.00  0.00
ATOM   1619  O6  G      51      45.908  60.161  55.877  1.00  0.00
ATOM   1620  N1  G      51      46.577  59.356  57.783  1.00  0.00
ATOM   1621  H1  G      51      47.512  59.718  57.659  1.00  0.00
ATOM   1622  C2  G      51      46.401  58.657  58.857  1.00  0.00
ATOM   1623  N2  G      51      47.417  58.472  59.661  1.00  0.00
ATOM   1624  H21 G      51      48.334  58.821  59.423  1.00  0.00
ATOM   1625  H22 G      51      47.351  57.829  60.437  1.00  0.00
ATOM   1626  N3  G      51      45.302  58.039  59.192  1.00  0.00
ATOM   1627  C4  G      51      44.310  58.171  58.268  1.00  0.00
ATOM   1628  C3' G      51      40.715  58.239  60.137  1.00  0.00
ATOM   1629  H3' G      51      40.702  59.007  59.363  1.00  0.00
ATOM   1630  C2' G      51      42.116  57.772  60.532  1.00  0.00
ATOM   1631  H2' G      51      42.804  58.618  60.524  1.00  0.00
ATOM   1632  O2' G      51      42.158  57.099  61.781  1.00  0.00
ATOM   1633 HO2' G      51      43.031  57.219  62.160  1.00  0.00
ATOM   1634  O3' G      51      39.918  58.759  61.205  1.00  0.00
ATOM   1635  P   G      52      40.039  60.333  61.536  1.00  0.00
ATOM   1636  OP1 G      52      39.114  60.649  62.619  1.00  0.00
ATOM   1637  OP2 G      52      39.940  61.055  60.214  1.00  0.00
ATOM   1638  O5' G      52      41.512  60.572  62.116  1.00  0.00
ATOM   1639  C5' G      52      41.925  60.034  63.390  1.00  0.00
ATOM   1640  H5' G      52      41.766  58.967  63.545  1.00  0.00
ATOM   1641 H5'' G      52      41.349  60.481  64.201  1.00  0.00
ATOM   1642  C4' G      52      43.387  60.371  63.574  1.00  0.00
ATOM   1643  H4' G      52      43.622  59.987  64.567  1.00  0.00
ATOM   1644  O4' G      52      44.042  59.848  62.489  1.00  0.00
ATOM   1645  C1' G      52      45.050  60.751  62.105  1.00  0.00
ATOM   1646  H1' G      52      45.990  60.200  62.086  1.00  0.00
ATOM   1647  N9  G      52      44.964  61.383  60.816  1.00  0.00
ATOM   1648  C8  G      52      43.968  61.408  59.905  1.00  0.00
ATOM   1649  H8  G      52      43.033  60.926  60.150  1.00  0.00
ATOM   1650  N7  G      52      44.328  61.907  58.701  1.00  0.00
ATOM   1651  C5  G      52      45.660  62.129  58.833  1.00  0.00
ATOM   1652  C6  G      52      46.485  62.713  57.849  1.00  0.00
ATOM   1653  O6  G      52      46.231  63.174  56.759  1.00  0.00
ATOM   1654  N1  G      52      47.742  62.817  58.387  1.00  0.00
ATOM   1655  H1  G      52      48.475  63.204  57.810  1.00  0.00
ATOM   1656  C2  G      52      48.159  62.446  59.578  1.00  0.00
ATOM   1657  N2  G      52      49.327  62.910  59.959  1.00  0.00
ATOM   1658  H21 G      52      49.731  62.632  60.841  1.00  0.00
ATOM   1659  H22 G      52      49.808  63.672  59.502  1.00  0.00
ATOM   1660  N3  G      52      47.371  61.905  60.484  1.00  0.00
ATOM   1661  C4  G      52      46.121  61.736  60.047  1.00  0.00
ATOM   1662  C3' G      52      43.702  61.905  63.718  1.00  0.00
ATOM   1663  H3' G      52      43.098  62.416  62.969  1.00  0.00
ATOM   1664  C2' G      52      45.126  61.737  63.288  1.00  0.00
ATOM   1665  H2' G      52      45.551  62.694  62.984  1.00  0.00
ATOM   1666  O2' G      52      45.998  61.216  64.316  1.00  0.00
ATOM   1667 HO2' G      52      45.697  61.411  65.207  1.00  0.00
ATOM   1668  O3' G      52      43.501  62.466  65.026  1.00  0.00
ATOM   1669  P   A      53      43.486  64.006  65.118  1.00  0.00
ATOM   1670  OP1 A      53      43.385  64.392  66.478  1.00  0.00
ATOM   1671  OP2 A      53      42.348  64.461  64.292  1.00  0.00
ATOM   1672  O5' A      53      44.846  64.547  64.545  1.00  0.00
ATOM   1673  C5' A      53      45.905  64.633  65.460  1.00  0.00
ATOM   1674  H5' A      53      46.084  63.646  65.885  1.00  0.00
ATOM   1675 H5'' A      53      45.681  65.305  66.289  1.00  0.00
ATOM   1676  C4' A      53      47.161  65.064  64.802  1.00  0.00
ATOM   1677  H4' A      53      47.937  64.804  65.522  1.00  0.00
ATOM   1678  O4' A      53      47.463  64.333  63.620  1.00  0.00
ATOM   1679  C1' A      53      48.062  65.197  62.657  1.00  0.00
ATOM   1680  H1' A      53      49.019  64.810  62.305  1.00  0.00
ATOM   1681  N9  A      53      47.164  65.340  61.472  1.00  0.00
ATOM   1682  C8  A      53      45.859  65.109  61.323  1.00  0.00
ATOM   1683  H8  A      53      45.230  64.663  62.079  1.00  0.00
ATOM   1684  N7  A      53      45.378  65.410  60.129  1.00  0.00
ATOM   1685  C5  A      53      46.459  65.938  59.497  1.00  0.00
ATOM   1686  C6  A      53      46.769  66.614  58.255  1.00  0.00
ATOM   1687  N6  A      53      45.917  66.946  57.326  1.00  0.00
ATOM   1688  H61 A      53      46.198  67.503  56.532  1.00  0.00
ATOM   1689  H62 A      53      44.961  66.764  57.595  1.00  0.00
ATOM   1690  N1  A      53      48.038  66.925  57.988  1.00  0.00
ATOM   1691  C2  A      53      49.016  66.680  58.883  1.00  0.00
ATOM   1692  H2  A      53      50.045  66.883  58.623  1.00  0.00
ATOM   1693  N3  A      53      48.888  66.182  60.015  1.00  0.00
ATOM   1694  C4  A      53      47.583  65.827  60.255  1.00  0.00
ATOM   1695  C3' A      53      47.137  66.574  64.370  1.00  0.00
ATOM   1696  H3' A      53      46.138  66.778  63.985  1.00  0.00
ATOM   1697  C2' A      53      48.242  66.608  63.274  1.00  0.00
ATOM   1698  H2' A      53      48.048  67.446  62.604  1.00  0.00
ATOM   1699  O2' A      53      49.554  66.721  63.785  1.00  0.00
ATOM   1700 HO2' A      53      49.539  67.513  64.328  1.00  0.00
ATOM   1701  O3' A      53      47.571  67.496  65.426  1.00  0.00
ATOM   1702  P   C      54      46.847  68.802  65.565  1.00  0.00
ATOM   1703  OP1 C      54      47.664  69.789  66.272  1.00  0.00
ATOM   1704  OP2 C      54      45.542  68.441  66.111  1.00  0.00
ATOM   1705  O5' C      54      46.539  69.382  64.095  1.00  0.00
ATOM   1706  C5' C      54      47.293  70.337  63.385  1.00  0.00
ATOM   1707  H5' C      54      48.354  70.130  63.244  1.00  0.00
ATOM   1708 H5'' C      54      47.270  71.290  63.912  1.00  0.00
ATOM   1709  C4' C      54      46.703  70.600  61.914  1.00  0.00
ATOM   1710  H4' C      54      47.423  71.223  61.383  1.00  0.00
ATOM   1711  O4' C      54      46.558  69.422  61.211  1.00  0.00
ATOM   1712  C1' C      54      45.412  69.493  60.383  1.00  0.00
ATOM   1713  H1' C      54      45.733  69.394  59.346  1.00  0.00
ATOM   1714  N1  C      54      44.455  68.335  60.770  1.00  0.00
ATOM   1715  C6  C      54      44.383  67.909  62.090  1.00  0.00
ATOM   1716  H6  C      54      45.043  68.325  62.837  1.00  0.00
ATOM   1717  C5  C      54      43.410  67.000  62.514  1.00  0.00
ATOM   1718  H5  C      54      43.346  66.666  63.539  1.00  0.00
ATOM   1719  C4  C      54      42.394  66.637  61.537  1.00  0.00
ATOM   1720  N4  C      54      41.474  65.746  61.860  1.00  0.00
ATOM   1721  H41 C      54      40.970  65.394  61.059  1.00  0.00
ATOM   1722  H42 C      54      41.431  65.454  62.826  1.00  0.00
ATOM   1723  N3  C      54      42.451  67.062  60.261  1.00  0.00
ATOM   1724  C2  C      54      43.436  67.986  59.861  1.00  0.00
ATOM   1725  O2  C      54      43.360  68.540  58.757  1.00  0.00
ATOM   1726  C3' C      54      45.276  71.328  61.956  1.00  0.00
ATOM   1727  H3' C      54      44.514  70.884  62.596  1.00  0.00
ATOM   1728  C2' C      54      44.859  70.916  60.549  1.00  0.00
ATOM   1729  H2' C      54      43.774  70.825  60.503  1.00  0.00
ATOM   1730  O2' C      54      45.433  71.859  59.632  1.00  0.00
ATOM   1731 HO2' C      54      45.298  72.709  60.057  1.00  0.00
ATOM   1732  O3' C      54      45.368  72.735  61.924  1.00  0.00
ATOM   1733  P   U      55      45.661  73.654  63.123  1.00  0.00
ATOM   1734  OP1 U      55      45.059  72.977  64.285  1.00  0.00
ATOM   1735  OP2 U      55      45.080  74.924  62.712  1.00  0.00
ATOM   1736  O5' U      55      47.279  73.614  63.337  1.00  0.00
ATOM   1737  C5' U      55      48.196  74.051  62.313  1.00  0.00
ATOM   1738  H5' U      55      47.835  74.981  61.873  1.00  0.00
ATOM   1739 H5'' U      55      48.181  73.336  61.491  1.00  0.00
ATOM   1740  C4' U      55      49.656  74.145  62.711  1.00  0.00
ATOM   1741  H4' U      55      50.363  74.381  61.916  1.00  0.00
ATOM   1742  O4' U      55      49.687  75.203  63.656  1.00  0.00
ATOM   1743  C1' U      55      50.126  74.645  64.894  1.00  0.00
ATOM   1744  H1' U      55      51.206  74.663  65.038  1.00  0.00
ATOM   1745  N1  U      55      49.543  75.276  66.126  1.00  0.00
ATOM   1746  C6  U      55      48.195  75.668  66.145  1.00  0.00
ATOM   1747  H6  U      55      47.572  75.513  65.276  1.00  0.00
ATOM   1748  C5  U      55      47.622  76.239  67.295  1.00  0.00
ATOM   1749  H5  U      55      46.716  76.822  67.220  1.00  0.00
ATOM   1750  C4  U      55      48.373  76.386  68.547  1.00  0.00
ATOM   1751  O4  U      55      47.994  76.892  69.571  1.00  0.00
ATOM   1752  N3  U      55      49.674  75.972  68.415  1.00  0.00
ATOM   1753  H3  U      55      50.304  76.308  69.129  1.00  0.00
ATOM   1754  C2  U      55      50.255  75.383  67.351  1.00  0.00
ATOM   1755  O2  U      55      51.424  75.049  67.463  1.00  0.00
ATOM   1756  C3' U      55      50.203  72.868  63.433  1.00  0.00
ATOM   1757  H3' U      55      49.686  72.001  63.023  1.00  0.00
ATOM   1758  C2' U      55      49.827  73.130  64.837  1.00  0.00
ATOM   1759  H2' U      55      48.757  72.954  64.952  1.00  0.00
ATOM   1760  O2' U      55      50.579  72.420  65.808  1.00  0.00
ATOM   1761 HO2' U      55      51.431  72.296  65.383  1.00  0.00
ATOM   1762  O3' U      55      51.613  72.856  63.190  1.00  0.00
ATOM   1763  P   U      56      52.237  71.441  63.002  1.00  0.00
ATOM   1764  OP1 U      56      51.678  70.577  64.021  1.00  0.00
ATOM   1765  OP2 U      56      53.700  71.578  62.905  1.00  0.00
ATOM   1766  O5' U      56      51.578  71.017  61.520  1.00  0.00
ATOM   1767  C5' U      56      51.544  69.646  61.164  1.00  0.00
ATOM   1768  H5' U      56      50.903  69.088  61.847  1.00  0.00
ATOM   1769 H5'' U      56      52.541  69.231  61.013  1.00  0.00
ATOM   1770  C4' U      56      50.947  69.463  59.853  1.00  0.00
ATOM   1771  H4' U      56      51.034  68.426  59.529  1.00  0.00
ATOM   1772  O4' U      56      49.562  69.905  59.799  1.00  0.00
ATOM   1773  C1' U      56      49.264  70.236  58.492  1.00  0.00
ATOM   1774  H1' U      56      48.446  69.696  58.016  1.00  0.00
ATOM   1775  N1  U      56      48.713  71.662  58.447  1.00  0.00
ATOM   1776  C6  U      56      49.261  72.627  59.272  1.00  0.00
ATOM   1777  H6  U      56      49.925  72.289  60.053  1.00  0.00
ATOM   1778  C5  U      56      48.787  73.909  59.258  1.00  0.00
ATOM   1779  H5  U      56      49.274  74.649  59.876  1.00  0.00
ATOM   1780  C4  U      56      47.723  74.345  58.383  1.00  0.00
ATOM   1781  O4  U      56      47.122  75.394  58.404  1.00  0.00
ATOM   1782  N3  U      56      47.364  73.344  57.450  1.00  0.00
ATOM   1783  H3  U      56      46.584  73.507  56.829  1.00  0.00
ATOM   1784  C2  U      56      47.712  72.025  57.550  1.00  0.00
ATOM   1785  O2  U      56      47.227  71.167  56.834  1.00  0.00
ATOM   1786  C3' U      56      51.646  70.243  58.702  1.00  0.00
ATOM   1787  H3' U      56      51.743  71.265  59.070  1.00  0.00
ATOM   1788  C2' U      56      50.539  70.187  57.674  1.00  0.00
ATOM   1789  H2' U      56      50.647  71.060  57.032  1.00  0.00
ATOM   1790  O2' U      56      50.611  68.984  56.983  1.00  0.00
ATOM   1791 HO2' U      56      51.273  68.999  56.288  1.00  0.00
ATOM   1792  O3' U      56      52.962  69.725  58.359  1.00  0.00
ATOM   1793  P   U      57      53.772  70.385  57.221  1.00  0.00
ATOM   1794  OP1 U      57      55.183  69.944  57.453  1.00  0.00
ATOM   1795  OP2 U      57      53.495  71.828  57.065  1.00  0.00
ATOM   1796  O5' U      57      53.224  69.669  55.930  1.00  0.00
ATOM   1797  C5' U      57      53.599  68.307  55.746  1.00  0.00
ATOM   1798  H5' U      57      53.350  67.747  56.647  1.00  0.00
ATOM   1799 H5'' U      57      54.686  68.225  55.758  1.00  0.00
ATOM   1800  C4' U      57      53.031  67.720  54.479  1.00  0.00
ATOM   1801  H4' U      57      53.114  66.635  54.548  1.00  0.00
ATOM   1802  O4' U      57      51.663  68.056  54.434  1.00  0.00
ATOM   1803  C1' U      57      51.427  68.765  53.246  1.00  0.00
ATOM   1804  H1' U      57      51.103  68.002  52.539  1.00  0.00
ATOM   1805  N1  U      57      50.354  69.839  53.387  1.00  0.00
ATOM   1806  C6  U      57      50.481  70.831  54.314  1.00  0.00
ATOM   1807  H6  U      57      51.441  70.998  54.780  1.00  0.00
ATOM   1808  C5  U      57      49.539  71.748  54.454  1.00  0.00
ATOM   1809  H5  U      57      49.552  72.540  55.188  1.00  0.00
ATOM   1810  C4  U      57      48.315  71.780  53.652  1.00  0.00
ATOM   1811  O4  U      57      47.481  72.729  53.608  1.00  0.00
ATOM   1812  N3  U      57      48.167  70.611  52.991  1.00  0.00
ATOM   1813  H3  U      57      47.365  70.594  52.377  1.00  0.00
ATOM   1814  C2  U      57      49.138  69.677  52.763  1.00  0.00
ATOM   1815  O2  U      57      48.826  68.804  51.986  1.00  0.00
ATOM   1816  C3' U      57      53.679  68.174  53.165  1.00  0.00
ATOM   1817  H3' U      57      54.648  68.650  53.315  1.00  0.00
ATOM   1818  C2' U      57      52.716  69.243  52.641  1.00  0.00
ATOM   1819  H2' U      57      53.022  70.188  53.091  1.00  0.00
ATOM   1820  O2' U      57      52.699  69.399  51.211  1.00  0.00
ATOM   1821 HO2' U      57      53.554  69.649  50.851  1.00  0.00
ATOM   1822  O3' U      57      53.725  67.200  52.149  1.00  0.00
ATOM   1823  P   C      58      54.952  66.202  52.085  1.00  0.00
ATOM   1824  OP1 C      58      56.158  67.094  51.953  1.00  0.00
ATOM   1825  OP2 C      58      54.708  65.178  51.058  1.00  0.00
ATOM   1826  O5' C      58      55.011  65.324  53.432  1.00  0.00
ATOM   1827  C5' C      58      55.955  65.438  54.440  1.00  0.00
ATOM   1828  H5' C      58      56.189  66.491  54.600  1.00  0.00
ATOM   1829 H5'' C      58      56.863  65.002  54.024  1.00  0.00
ATOM   1830  C4' C      58      55.558  64.758  55.726  1.00  0.00
ATOM   1831  H4' C      58      56.210  64.929  56.582  1.00  0.00
ATOM   1832  O4' C      58      54.256  65.178  56.070  1.00  0.00
ATOM   1833  C1' C      58      53.515  64.279  56.824  1.00  0.00
ATOM   1834  H1' C      58      53.526  64.662  57.845  1.00  0.00
ATOM   1835  N1  C      58      52.188  64.061  56.287  1.00  0.00
ATOM   1836  C6  C      58      51.929  63.889  54.959  1.00  0.00
ATOM   1837  H6  C      58      52.727  63.896  54.230  1.00  0.00
ATOM   1838  C5  C      58      50.699  63.835  54.470  1.00  0.00
ATOM   1839  H5  C      58      50.476  63.845  53.413  1.00  0.00
ATOM   1840  C4  C      58      49.625  63.882  55.450  1.00  0.00
ATOM   1841  N4  C      58      48.449  63.663  54.968  1.00  0.00
ATOM   1842  H41 C      58      47.684  63.643  55.628  1.00  0.00
ATOM   1843  H42 C      58      48.371  63.782  53.968  1.00  0.00
ATOM   1844  N3  C      58      49.835  63.923  56.765  1.00  0.00
ATOM   1845  C2  C      58      51.122  64.105  57.204  1.00  0.00
ATOM   1846  O2  C      58      51.337  64.318  58.390  1.00  0.00
ATOM   1847  C3' C      58      55.376  63.219  55.625  1.00  0.00
ATOM   1848  H3' C      58      54.901  62.901  54.696  1.00  0.00
ATOM   1849  C2' C      58      54.340  62.987  56.771  1.00  0.00
ATOM   1850  H2' C      58      53.690  62.130  56.596  1.00  0.00
ATOM   1851  O2' C      58      54.950  62.738  58.001  1.00  0.00
ATOM   1852 HO2' C      58      54.731  61.848  58.287  1.00  0.00
ATOM   1853  O3' C      58      56.586  62.508  55.759  1.00  0.00
ATOM   1854  P   C      59      56.650  60.943  55.497  1.00  0.00
ATOM   1855  OP1 C      59      58.001  60.487  55.875  1.00  0.00
ATOM   1856  OP2 C      59      56.161  60.601  54.120  1.00  0.00
ATOM   1857  O5' C      59      55.658  60.305  56.498  1.00  0.00
ATOM   1858  C5' C      59      56.100  59.911  57.828  1.00  0.00
ATOM   1859  H5' C      59      56.603  60.708  58.376  1.00  0.00
ATOM   1860 H5'' C      59      56.804  59.083  57.745  1.00  0.00
ATOM   1861  C4' C      59      54.992  59.286  58.677  1.00  0.00
ATOM   1862  H4' C      59      55.406  59.107  59.670  1.00  0.00
ATOM   1863  O4' C      59      53.830  60.124  58.744  1.00  0.00
ATOM   1864  C1' C      59      52.764  59.249  58.856  1.00  0.00
ATOM   1865  H1' C      59      52.239  59.309  59.810  1.00  0.00
ATOM   1866  N1  C      59      51.705  59.490  57.787  1.00  0.00
ATOM   1867  C6  C      59      51.984  60.083  56.505  1.00  0.00
ATOM   1868  H6  C      59      53.013  60.245  56.219  1.00  0.00
ATOM   1869  C5  C      59      51.019  60.527  55.695  1.00  0.00
ATOM   1870  H5  C      59      51.221  60.945  54.720  1.00  0.00
ATOM   1871  C4  C      59      49.637  60.281  56.146  1.00  0.00
ATOM   1872  N4  C      59      48.635  60.443  55.306  1.00  0.00
ATOM   1873  H41 C      59      47.696  60.399  55.676  1.00  0.00
ATOM   1874  H42 C      59      48.947  60.675  54.374  1.00  0.00
ATOM   1875  N3  C      59      49.396  59.720  57.368  1.00  0.00
ATOM   1876  C2  C      59      50.383  59.222  58.163  1.00  0.00
ATOM   1877  O2  C      59      50.144  58.405  59.055  1.00  0.00
ATOM   1878  C3' C      59      54.557  57.918  58.170  1.00  0.00
ATOM   1879  H3' C      59      54.309  57.845  57.111  1.00  0.00
ATOM   1880  C2' C      59      53.246  57.810  58.923  1.00  0.00
ATOM   1881  H2' C      59      52.471  57.216  58.438  1.00  0.00
ATOM   1882  O2' C      59      53.530  57.347  60.266  1.00  0.00
ATOM   1883 HO2' C      59      54.126  56.602  60.160  1.00  0.00
ATOM   1884  O3' C      59      55.391  56.779  58.444  1.00  0.00
ATOM   1885  P   A      60      55.388  55.458  57.579  1.00  0.00
ATOM   1886  OP1 A      60      56.507  54.581  57.944  1.00  0.00
ATOM   1887  OP2 A      60      55.349  55.983  56.205  1.00  0.00
ATOM   1888  O5' A      60      53.943  54.749  57.957  1.00  0.00
ATOM   1889  C5' A      60      53.789  54.239  59.248  1.00  0.00
ATOM   1890  H5' A      60      54.228  54.922  59.976  1.00  0.00
ATOM   1891 H5'' A      60      54.399  53.344  59.375  1.00  0.00
ATOM   1892  C4' A      60      52.252  54.062  59.489  1.00  0.00
ATOM   1893  H4' A      60      52.081  53.659  60.487  1.00  0.00
ATOM   1894  O4' A      60      51.484  55.249  59.224  1.00  0.00
ATOM   1895  C1' A      60      50.196  54.863  58.802  1.00  0.00
ATOM   1896  H1' A      60      49.458  55.119  59.562  1.00  0.00
ATOM   1897  N9  A      60      49.893  55.523  57.509  1.00  0.00
ATOM   1898  C8  A      60      50.830  56.063  56.665  1.00  0.00
ATOM   1899  H8  A      60      51.884  56.085  56.897  1.00  0.00
ATOM   1900  N7  A      60      50.440  56.466  55.504  1.00  0.00
ATOM   1901  C5  A      60      49.018  56.274  55.720  1.00  0.00
ATOM   1902  C6  A      60      47.799  56.616  54.984  1.00  0.00
ATOM   1903  N6  A      60      47.823  57.282  53.875  1.00  0.00
ATOM   1904  H61 A      60      48.777  57.569  53.704  1.00  0.00
ATOM   1905  H62 A      60      46.952  57.529  53.427  1.00  0.00
ATOM   1906  N1  A      60      46.563  56.344  55.398  1.00  0.00
ATOM   1907  C2  A      60      46.493  55.625  56.505  1.00  0.00
ATOM   1908  H2  A      60      45.482  55.410  56.819  1.00  0.00
ATOM   1909  N3  A      60      47.477  55.269  57.364  1.00  0.00
ATOM   1910  C4  A      60      48.719  55.677  56.904  1.00  0.00
ATOM   1911  C3' A      60      51.640  53.023  58.507  1.00  0.00
ATOM   1912  H3' A      60      52.098  53.166  57.528  1.00  0.00
ATOM   1913  C2' A      60      50.173  53.331  58.510  1.00  0.00
ATOM   1914  H2' A      60      49.816  53.056  57.517  1.00  0.00
ATOM   1915  O2' A      60      49.351  52.783  59.549  1.00  0.00
ATOM   1916 HO2' A      60      48.420  52.999  59.452  1.00  0.00
ATOM   1917  O3' A      60      51.845  51.636  58.837  1.00  0.00
ATOM   1918  P   C      61      51.528  50.443  57.793  1.00  0.00
ATOM   1919  OP1 C      61      51.918  49.132  58.459  1.00  0.00
ATOM   1920  OP2 C      61      52.159  50.758  56.498  1.00  0.00
ATOM   1921  O5' C      61      49.907  50.364  57.626  1.00  0.00
ATOM   1922  C5' C      61      48.929  49.872  58.618  1.00  0.00
ATOM   1923  H5' C      61      48.992  50.400  59.569  1.00  0.00
ATOM   1924 H5'' C      61      49.197  48.825  58.755  1.00  0.00
ATOM   1925  C4' C      61      47.487  49.908  58.057  1.00  0.00
ATOM   1926  H4' C      61      46.831  49.432  58.786  1.00  0.00
ATOM   1927  O4' C      61      47.075  51.203  57.747  1.00  0.00
ATOM   1928  C1' C      61      46.183  51.120  56.595  1.00  0.00
ATOM   1929  H1' C      61      45.214  51.520  56.892  1.00  0.00
ATOM   1930  N1  C      61      46.713  51.876  55.460  1.00  0.00
ATOM   1931  C6  C      61      48.000  52.328  55.464  1.00  0.00
ATOM   1932  H6  C      61      48.674  51.853  56.162  1.00  0.00
ATOM   1933  C5  C      61      48.434  53.146  54.488  1.00  0.00
ATOM   1934  H5  C      61      49.453  53.488  54.386  1.00  0.00
ATOM   1935  C4  C      61      47.525  53.421  53.420  1.00  0.00
ATOM   1936  N4  C      61      47.916  54.150  52.397  1.00  0.00
ATOM   1937  H41 C      61      47.200  54.513  51.784  1.00  0.00
ATOM   1938  H42 C      61      48.886  54.414  52.302  1.00  0.00
ATOM   1939  N3  C      61      46.257  53.068  53.393  1.00  0.00
ATOM   1940  C2  C      61      45.821  52.315  54.474  1.00  0.00
ATOM   1941  O2  C      61      44.647  51.972  54.482  1.00  0.00
ATOM   1942  C3' C      61      47.401  49.171  56.659  1.00  0.00
ATOM   1943  H3' C      61      48.179  49.541  55.991  1.00  0.00
ATOM   1944  C2' C      61      46.036  49.691  56.242  1.00  0.00
ATOM   1945  H2' C      61      45.831  49.502  55.188  1.00  0.00
ATOM   1946  O2' C      61      44.943  49.026  56.875  1.00  0.00
ATOM   1947 HO2' C      61      44.177  49.436  56.466  1.00  0.00
ATOM   1948  O3' C      61      47.435  47.723  56.751  1.00  0.00
ATOM   1949  P   U      62      47.749  46.835  55.510  1.00  0.00
ATOM   1950  OP1 U      62      47.475  45.420  55.853  1.00  0.00
ATOM   1951  OP2 U      62      49.086  47.336  55.121  1.00  0.00
ATOM   1952  O5' U      62      46.765  47.228  54.320  1.00  0.00
ATOM   1953  C5' U      62      45.412  46.823  54.425  1.00  0.00
ATOM   1954  H5' U      62      45.024  47.101  55.404  1.00  0.00
ATOM   1955 H5'' U      62      45.329  45.750  54.255  1.00  0.00
ATOM   1956  C4' U      62      44.540  47.465  53.295  1.00  0.00
ATOM   1957  H4' U      62      43.492  47.215  53.458  1.00  0.00
ATOM   1958  O4' U      62      44.661  48.875  53.227  1.00  0.00
ATOM   1959  C1' U      62      44.522  49.327  51.883  1.00  0.00
ATOM   1960  H1' U      62      43.612  49.922  51.814  1.00  0.00
ATOM   1961  N1  U      62      45.706  50.065  51.416  1.00  0.00
ATOM   1962  C6  U      62      46.951  49.768  51.944  1.00  0.00
ATOM   1963  H6  U      62      47.084  49.056  52.746  1.00  0.00
ATOM   1964  C5  U      62      48.089  50.385  51.441  1.00  0.00
ATOM   1965  H5  U      62      49.101  50.301  51.809  1.00  0.00
ATOM   1966  C4  U      62      47.982  51.350  50.363  1.00  0.00
ATOM   1967  O4  U      62      48.908  51.992  49.972  1.00  0.00
ATOM   1968  N3  U      62      46.707  51.583  49.876  1.00  0.00
ATOM   1969  H3  U      62      46.584  52.073  49.002  1.00  0.00
ATOM   1970  C2  U      62      45.570  50.980  50.343  1.00  0.00
ATOM   1971  O2  U      62      44.477  51.090  49.768  1.00  0.00
ATOM   1972  C3' U      62      45.031  47.031  51.865  1.00  0.00
ATOM   1973  H3' U      62      46.099  47.236  51.928  1.00  0.00
ATOM   1974  C2' U      62      44.336  48.089  51.000  1.00  0.00
ATOM   1975  H2' U      62      44.836  48.189  50.037  1.00  0.00
ATOM   1976  O2' U      62      42.926  47.868  50.823  1.00  0.00
ATOM   1977 HO2' U      62      42.792  47.143  50.207  1.00  0.00
ATOM   1978  O3' U      62      44.645  45.714  51.508  1.00  0.00
ATOM   1979  P   G      63      45.051  44.992  50.150  1.00  0.00
ATOM   1980  OP1 G      63      44.724  43.564  50.278  1.00  0.00
ATOM   1981  OP2 G      63      46.426  45.404  49.781  1.00  0.00
ATOM   1982  O5' G      63      44.078  45.693  49.087  1.00  0.00
ATOM   1983  C5' G      63      42.699  45.259  48.807  1.00  0.00
ATOM   1984  H5' G      63      41.996  45.467  49.614  1.00  0.00
ATOM   1985 H5'' G      63      42.644  44.183  48.639  1.00  0.00
ATOM   1986  C4' G      63      42.163  45.907  47.556  1.00  0.00
ATOM   1987  H4' G      63      41.117  45.617  47.461  1.00  0.00
ATOM   1988  O4' G      63      42.332  47.340  47.706  1.00  0.00
ATOM   1989  C1' G      63      42.545  47.801  46.411  1.00  0.00
ATOM   1990  H1' G      63      41.809  48.567  46.166  1.00  0.00
ATOM   1991  N9  G      63      43.867  48.516  46.320  1.00  0.00
ATOM   1992  C8  G      63      44.988  48.281  47.026  1.00  0.00
ATOM   1993  H8  G      63      45.083  47.463  47.724  1.00  0.00
ATOM   1994  N7  G      63      45.947  49.204  46.830  1.00  0.00
ATOM   1995  C5  G      63      45.428  50.057  45.788  1.00  0.00
ATOM   1996  C6  G      63      45.958  51.199  45.068  1.00  0.00
ATOM   1997  O6  G      63      47.037  51.822  45.187  1.00  0.00
ATOM   1998  N1  G      63      45.134  51.670  44.114  1.00  0.00
ATOM   1999  H1  G      63      45.394  52.511  43.619  1.00  0.00
ATOM   2000  C2  G      63      43.962  51.042  43.745  1.00  0.00
ATOM   2001  N2  G      63      43.213  51.599  42.864  1.00  0.00
ATOM   2002  H21 G      63      43.437  52.288  42.159  1.00  0.00
ATOM   2003  H22 G      63      42.265  51.256  42.915  1.00  0.00
ATOM   2004  N3  G      63      43.444  50.038  44.388  1.00  0.00
ATOM   2005  C4  G      63      44.224  49.560  45.433  1.00  0.00
ATOM   2006  C3' G      63      42.986  45.491  46.346  1.00  0.00
ATOM   2007  H3' G      63      44.030  45.346  46.622  1.00  0.00
ATOM   2008  C2' G      63      42.720  46.671  45.426  1.00  0.00
ATOM   2009  H2' G      63      43.542  46.795  44.720  1.00  0.00
ATOM   2010  O2' G      63      41.458  46.415  44.854  1.00  0.00
ATOM   2011 HO2' G      63      41.186  45.603  45.288  1.00  0.00
ATOM   2012  O3' G      63      42.531  44.169  45.794  1.00  0.00
ATOM   2013  P   A      64      43.581  43.317  45.009  1.00  0.00
ATOM   2014  OP1 A      64      42.955  42.081  44.388  1.00  0.00
ATOM   2015  OP2 A      64      44.742  43.101  45.841  1.00  0.00
ATOM   2016  O5' A      64      44.014  44.138  43.760  1.00  0.00
ATOM   2017  C5' A      64      43.133  44.359  42.660  1.00  0.00
ATOM   2018  H5' A      64      42.181  44.675  43.087  1.00  0.00
ATOM   2019 H5'' A      64      42.909  43.452  42.098  1.00  0.00
ATOM   2020  C4' A      64      43.629  45.463  41.740  1.00  0.00
ATOM   2021  H4' A      64      42.816  45.720  41.061  1.00  0.00
ATOM   2022  O4' A      64      43.748  46.679  42.516  1.00  0.00
ATOM   2023  C1' A      64      44.791  47.507  41.972  1.00  0.00
ATOM   2024  H1' A      64      44.465  48.526  41.763  1.00  0.00
ATOM   2025  N9  A      64      45.943  47.625  42.953  1.00  0.00
ATOM   2026  C8  A      64      46.258  46.799  43.955  1.00  0.00
ATOM   2027  H8  A      64      45.712  45.881  44.113  1.00  0.00
ATOM   2028  N7  A      64      47.263  47.194  44.590  1.00  0.00
ATOM   2029  C5  A      64      47.683  48.358  43.979  1.00  0.00
ATOM   2030  C6  A      64      48.781  49.213  44.060  1.00  0.00
ATOM   2031  N6  A      64      49.779  48.915  44.826  1.00  0.00
ATOM   2032  H61 A      64      49.783  48.129  45.460  1.00  0.00
ATOM   2033  H62 A      64      50.590  49.512  44.742  1.00  0.00
ATOM   2034  N1  A      64      48.951  50.213  43.178  1.00  0.00
ATOM   2035  C2  A      64      48.179  50.226  42.098  1.00  0.00
ATOM   2036  H2  A      64      48.386  50.897  41.277  1.00  0.00
ATOM   2037  N3  A      64      47.135  49.442  41.804  1.00  0.00
ATOM   2038  C4  A      64      47.003  48.531  42.790  1.00  0.00
ATOM   2039  C3' A      64      44.976  45.305  40.954  1.00  0.00
ATOM   2040  H3' A      64      45.698  44.774  41.575  1.00  0.00
ATOM   2041  C2' A      64      45.354  46.768  40.760  1.00  0.00
ATOM   2042  H2' A      64      46.422  46.982  40.715  1.00  0.00
ATOM   2043  O2' A      64      44.734  47.407  39.589  1.00  0.00
ATOM   2044 HO2' A      64      45.271  47.024  38.893  1.00  0.00
ATOM   2045  O3' A      64      44.703  44.638  39.815  1.00  0.00
ATOM   2046  P   U      65      45.886  44.023  38.902  1.00  0.00
ATOM   2047  OP1 U      65      45.181  43.194  37.921  1.00  0.00
ATOM   2048  OP2 U      65      46.855  43.329  39.823  1.00  0.00
ATOM   2049  O5' U      65      46.671  45.200  38.290  1.00  0.00
ATOM   2050  C5' U      65      46.084  45.921  37.190  1.00  0.00
ATOM   2051  H5' U      65      45.115  46.374  37.401  1.00  0.00
ATOM   2052 H5'' U      65      45.823  45.211  36.404  1.00  0.00
ATOM   2053  C4' U      65      47.140  46.920  36.792  1.00  0.00
ATOM   2054  H4' U      65      46.603  47.373  35.959  1.00  0.00
ATOM   2055  O4' U      65      47.352  47.854  37.897  1.00  0.00
ATOM   2056  C1' U      65      48.696  48.225  37.946  1.00  0.00
ATOM   2057  H1' U      65      48.707  49.291  37.717  1.00  0.00
ATOM   2058  N1  U      65      49.395  47.903  39.278  1.00  0.00
ATOM   2059  C6  U      65      49.100  46.782  40.107  1.00  0.00
ATOM   2060  H6  U      65      48.276  46.135  39.846  1.00  0.00
ATOM   2061  C5  U      65      49.938  46.516  41.152  1.00  0.00
ATOM   2062  H5  U      65      49.591  45.721  41.796  1.00  0.00
ATOM   2063  C4  U      65      51.065  47.309  41.515  1.00  0.00
ATOM   2064  O4  U      65      51.756  47.069  42.516  1.00  0.00
ATOM   2065  N3  U      65      51.255  48.384  40.753  1.00  0.00
ATOM   2066  H3  U      65      52.120  48.900  40.834  1.00  0.00
ATOM   2067  C2  U      65      50.394  48.814  39.701  1.00  0.00
ATOM   2068  O2  U      65      50.658  49.811  39.009  1.00  0.00
ATOM   2069  C3' U      65      48.474  46.327  36.354  1.00  0.00
ATOM   2070  H3' U      65      48.669  45.455  36.979  1.00  0.00
ATOM   2071  C2' U      65      49.297  47.529  36.728  1.00  0.00
ATOM   2072  H2' U      65      50.317  47.248  36.989  1.00  0.00
ATOM   2073  O2' U      65      49.271  48.626  35.862  1.00  0.00
ATOM   2074 HO2' U      65      48.741  48.560  35.065  1.00  0.00
ATOM   2075  O3' U      65      48.561  45.903  35.029  1.00  0.00
ATOM   2076  P   G      66      49.926  45.312  34.374  1.00  0.00
ATOM   2077  OP1 G      66      49.423  44.535  33.178  1.00  0.00
ATOM   2078  OP2 G      66      50.759  44.674  35.412  1.00  0.00
ATOM   2079  O5' G      66      50.699  46.567  33.732  1.00  0.00
ATOM   2080  C5' G      66      50.149  47.368  32.729  1.00  0.00
ATOM   2081  H5' G      66      49.256  47.872  33.099  1.00  0.00
ATOM   2082 H5'' G      66      49.898  46.759  31.861  1.00  0.00
ATOM   2083  C4' G      66      51.237  48.334  32.240  1.00  0.00
ATOM   2084  H4' G      66      50.787  48.815  31.372  1.00  0.00
ATOM   2085  O4' G      66      51.600  49.300  33.325  1.00  0.00
ATOM   2086  C1' G      66      52.997  49.498  33.321  1.00  0.00
ATOM   2087  H1' G      66      53.199  50.569  33.333  1.00  0.00
ATOM   2088  N9  G      66      53.443  48.965  34.648  1.00  0.00
ATOM   2089  C8  G      66      52.675  48.485  35.634  1.00  0.00
ATOM   2090  H8  G      66      51.645  48.176  35.541  1.00  0.00
ATOM   2091  N7  G      66      53.324  48.201  36.712  1.00  0.00
ATOM   2092  C5  G      66      54.620  48.715  36.438  1.00  0.00
ATOM   2093  C6  G      66      55.770  48.732  37.282  1.00  0.00
ATOM   2094  O6  G      66      55.883  48.239  38.389  1.00  0.00
ATOM   2095  N1  G      66      56.834  49.326  36.643  1.00  0.00
ATOM   2096  H1  G      66      57.740  49.357  37.087  1.00  0.00
ATOM   2097  C2  G      66      56.816  49.835  35.377  1.00  0.00
ATOM   2098  N2  G      66      57.936  50.204  34.835  1.00  0.00
ATOM   2099  H21 G      66      57.899  50.338  33.835  1.00  0.00
ATOM   2100  H22 G      66      58.725  50.271  35.462  1.00  0.00
ATOM   2101  N3  G      66      55.762  49.638  34.553  1.00  0.00
ATOM   2102  C4  G      66      54.688  49.087  35.177  1.00  0.00
ATOM   2103  C3' G      66      52.589  47.721  31.744  1.00  0.00
ATOM   2104  H3' G      66      52.668  46.741  32.215  1.00  0.00
ATOM   2105  C2' G      66      53.590  48.791  32.123  1.00  0.00
ATOM   2106  H2' G      66      54.589  48.378  32.264  1.00  0.00
ATOM   2107  O2' G      66      53.629  49.811  31.114  1.00  0.00
ATOM   2108 HO2' G      66      54.018  49.377  30.350  1.00  0.00
ATOM   2109  O3' G      66      52.683  47.615  30.283  1.00  0.00
ATOM   2110  P   U      67      51.855  46.623  29.344  1.00  0.00
ATOM   2111  OP1 U      67      50.491  47.190  29.030  1.00  0.00
ATOM   2112  OP2 U      67      51.984  45.253  29.804  1.00  0.00
ATOM   2113  O5' U      67      52.755  46.567  27.995  1.00  0.00
ATOM   2114  C5' U      67      53.000  47.785  27.239  1.00  0.00
ATOM   2115  H5' U      67      53.488  48.531  27.866  1.00  0.00
ATOM   2116 H5'' U      67      52.093  48.285  26.901  1.00  0.00
ATOM   2117  C4' U      67      53.681  47.532  25.891  1.00  0.00
ATOM   2118  H4' U      67      53.537  48.500  25.412  1.00  0.00
ATOM   2119  O4' U      67      55.091  47.282  26.108  1.00  0.00
ATOM   2120  C1' U      67      55.285  45.860  26.085  1.00  0.00
ATOM   2121  H1' U      67      54.876  45.450  27.008  1.00  0.00
ATOM   2122  N1  U      67      56.668  45.379  25.809  1.00  0.00
ATOM   2123  C6  U      67      57.441  45.848  24.752  1.00  0.00
ATOM   2124  H6  U      67      56.969  46.646  24.199  1.00  0.00
ATOM   2125  C5  U      67      58.693  45.403  24.535  1.00  0.00
ATOM   2126  H5  U      67      59.344  45.753  23.748  1.00  0.00
ATOM   2127  C4  U      67      59.210  44.288  25.357  1.00  0.00
ATOM   2128  O4  U      67      60.383  43.903  25.260  1.00  0.00
ATOM   2129  N3  U      67      58.415  43.811  26.330  1.00  0.00
ATOM   2130  H3  U      67      58.830  43.141  26.962  1.00  0.00
ATOM   2131  C2  U      67      57.286  44.474  26.689  1.00  0.00
ATOM   2132  O2  U      67      56.805  44.385  27.802  1.00  0.00
ATOM   2133  C3' U      67      53.157  46.374  25.057  1.00  0.00
ATOM   2134  H3' U      67      52.304  45.928  25.569  1.00  0.00
ATOM   2135  C2' U      67      54.353  45.443  24.985  1.00  0.00
ATOM   2136  H2' U      67      54.948  45.611  24.088  1.00  0.00
ATOM   2137  O2' U      67      54.041  44.029  25.076  1.00  0.00
ATOM   2138 HO2' U      67      53.696  43.766  24.220  1.00  0.00
ATOM   2139  O3' U      67      52.777  46.945  23.828  1.00  0.00
ATOM   2140  P   C      68      52.225  46.071  22.686  1.00  0.00
ATOM   2141  OP1 C      68      51.482  46.888  21.670  1.00  0.00
ATOM   2142  OP2 C      68      51.430  44.957  23.259  1.00  0.00
ATOM   2143  O5' C      68      53.466  45.411  21.930  1.00  0.00
ATOM   2144  C5' C      68      54.274  46.226  21.103  1.00  0.00
ATOM   2145  H5' C      68      54.410  47.202  21.568  1.00  0.00
ATOM   2146 H5'' C      68      53.605  46.373  20.255  1.00  0.00
ATOM   2147  C4' C      68      55.697  45.642  20.671  1.00  0.00
ATOM   2148  H4' C      68      56.376  46.414  20.306  1.00  0.00
ATOM   2149  O4' C      68      56.328  45.184  21.861  1.00  0.00
ATOM   2150  C1' C      68      56.911  43.919  21.661  1.00  0.00
ATOM   2151  H1' C      68      57.988  43.985  21.818  1.00  0.00
ATOM   2152  N1  C      68      56.323  42.872  22.516  1.00  0.00
ATOM   2153  C6  C      68      54.970  42.597  22.469  1.00  0.00
ATOM   2154  H6  C      68      54.378  43.112  21.728  1.00  0.00
ATOM   2155  C5  C      68      54.427  41.652  23.332  1.00  0.00
ATOM   2156  H5  C      68      53.381  41.383  23.303  1.00  0.00
ATOM   2157  C4  C      68      55.404  40.896  24.111  1.00  0.00
ATOM   2158  N4  C      68      55.168  39.875  24.823  1.00  0.00
ATOM   2159  H41 C      68      54.282  39.398  24.732  1.00  0.00
ATOM   2160  H42 C      68      55.927  39.479  25.358  1.00  0.00
ATOM   2161  N3  C      68      56.668  41.159  24.102  1.00  0.00
ATOM   2162  C2  C      68      57.166  42.083  23.308  1.00  0.00
ATOM   2163  O2  C      68      58.400  42.211  23.198  1.00  0.00
ATOM   2164  C3' C      68      55.708  44.406  19.744  1.00  0.00
ATOM   2165  H3' C      68      54.781  43.834  19.771  1.00  0.00
ATOM   2166  C2' C      68      56.860  43.526  20.187  1.00  0.00
ATOM   2167  H2' C      68      56.552  42.483  20.130  1.00  0.00
ATOM   2168  O2' C      68      58.064  43.747  19.634  1.00  0.00
ATOM   2169 HO2' C      68      58.059  43.368  18.752  1.00  0.00
ATOM   2170  O3' C      68      55.895  44.826  18.379  1.00  0.00
ATOM   2171  P   G      69      55.611  43.882  17.183  1.00  0.00
ATOM   2172  OP1 G      69      55.667  44.697  15.945  1.00  0.00
ATOM   2173  OP2 G      69      54.359  43.218  17.460  1.00  0.00
ATOM   2174  O5' G      69      56.771  42.822  17.193  1.00  0.00
ATOM   2175  C5' G      69      57.949  42.999  16.480  1.00  0.00
ATOM   2176  H5' G      69      58.403  43.837  17.008  1.00  0.00
ATOM   2177 H5'' G      69      57.784  43.207  15.423  1.00  0.00
ATOM   2178  C4' G      69      58.894  41.798  16.576  1.00  0.00
ATOM   2179  H4' G      69      59.956  42.042  16.569  1.00  0.00
ATOM   2180  O4' G      69      58.757  41.221  17.828  1.00  0.00
ATOM   2181  C1' G      69      58.707  39.824  17.724  1.00  0.00
ATOM   2182  H1' G      69      59.544  39.452  18.315  1.00  0.00
ATOM   2183  N9  G      69      57.419  39.388  18.363  1.00  0.00
ATOM   2184  C8  G      69      56.160  39.277  17.854  1.00  0.00
ATOM   2185  H8  G      69      56.019  39.522  16.812  1.00  0.00
ATOM   2186  N7  G      69      55.257  38.764  18.636  1.00  0.00
ATOM   2187  C5  G      69      55.967  38.698  19.870  1.00  0.00
ATOM   2188  C6  G      69      55.500  38.241  21.160  1.00  0.00
ATOM   2189  O6  G      69      54.386  37.765  21.489  1.00  0.00
ATOM   2190  N1  G      69      56.435  38.407  22.113  1.00  0.00
ATOM   2191  H1  G      69      56.238  38.210  23.083  1.00  0.00
ATOM   2192  C2  G      69      57.785  38.745  21.844  1.00  0.00
ATOM   2193  N2  G      69      58.583  38.565  22.909  1.00  0.00
ATOM   2194  H21 G      69      58.147  38.415  23.808  1.00  0.00
ATOM   2195  H22 G      69      59.584  38.550  22.777  1.00  0.00
ATOM   2196  N3  G      69      58.273  39.067  20.648  1.00  0.00
ATOM   2197  C4  G      69      57.269  39.191  19.749  1.00  0.00
ATOM   2198  C3' G      69      58.519  40.747  15.578  1.00  0.00
ATOM   2199  H3' G      69      57.444  40.646  15.428  1.00  0.00
ATOM   2200  C2' G      69      58.975  39.472  16.307  1.00  0.00
ATOM   2201  H2' G      69      58.337  38.607  16.125  1.00  0.00
ATOM   2202  O2' G      69      60.369  39.122  16.093  1.00  0.00
ATOM   2203 HO2' G      69      60.620  39.422  15.216  1.00  0.00
ATOM   2204  O3' G      69      59.319  40.905  14.353  1.00  0.00
ATOM   2205  P   U      70      58.694  41.043  12.911  1.00  0.00
ATOM   2206  OP1 U      70      59.692  40.726  11.900  1.00  0.00
ATOM   2207  OP2 U      70      57.632  42.070  12.798  1.00  0.00
ATOM   2208  O5' U      70      57.782  39.685  12.863  1.00  0.00
ATOM   2209  C5' U      70      58.407  38.442  13.094  1.00  0.00
ATOM   2210  H5' U      70      59.008  38.533  13.998  1.00  0.00
ATOM   2211 H5'' U      70      59.052  38.184  12.254  1.00  0.00
ATOM   2212  C4' U      70      57.503  37.200  13.406  1.00  0.00
ATOM   2213  H4' U      70      58.225  36.442  13.708  1.00  0.00
ATOM   2214  O4' U      70      56.648  37.418  14.554  1.00  0.00
ATOM   2215  C1' U      70      55.285  37.323  14.062  1.00  0.00
ATOM   2216  H1' U      70      54.871  36.325  14.204  1.00  0.00
ATOM   2217  N1  U      70      54.523  38.301  14.867  1.00  0.00
ATOM   2218  C6  U      70      54.625  39.710  14.702  1.00  0.00
ATOM   2219  H6  U      70      55.289  40.140  13.967  1.00  0.00
ATOM   2220  C5  U      70      53.672  40.513  15.321  1.00  0.00
ATOM   2221  H5  U      70      53.611  41.577  15.142  1.00  0.00
ATOM   2222  C4  U      70      52.708  39.975  16.225  1.00  0.00
ATOM   2223  O4  U      70      51.833  40.652  16.715  1.00  0.00
ATOM   2224  N3  U      70      52.865  38.621  16.413  1.00  0.00
ATOM   2225  H3  U      70      52.367  38.207  17.188  1.00  0.00
ATOM   2226  C2  U      70      53.586  37.724  15.732  1.00  0.00
ATOM   2227  O2  U      70      53.462  36.557  16.021  1.00  0.00
ATOM   2228  C3' U      70      56.658  36.782  12.230  1.00  0.00
ATOM   2229  H3' U      70      57.020  37.167  11.277  1.00  0.00
ATOM   2230  C2' U      70      55.325  37.570  12.550  1.00  0.00
ATOM   2231  H2' U      70      55.420  38.644  12.388  1.00  0.00
ATOM   2232  O2' U      70      54.177  37.059  11.982  1.00  0.00
ATOM   2233 HO2' U      70      54.545  36.407  11.381  1.00  0.00
ATOM   2234  O3' U      70      56.499  35.370  12.128  1.00  0.00
ATOM   2235  P   U      71      56.034  34.551  10.814  1.00  0.00
ATOM   2236  OP1 U      71      54.770  35.222  10.329  1.00  0.00
ATOM   2237  OP2 U      71      55.922  33.169  11.207  1.00  0.00
ATOM   2238  O5' U      71      57.110  34.590   9.577  1.00  0.00
ATOM   2239  C5' U      71      57.987  33.485   9.325  1.00  0.00
ATOM   2240  H5' U      71      57.643  32.782   8.566  1.00  0.00
ATOM   2241 H5'' U      71      58.144  32.870  10.211  1.00  0.00
ATOM   2242  C4' U      71      59.460  33.878   9.080  1.00  0.00
ATOM   2243  H4' U      71      59.993  32.933   9.185  1.00  0.00
ATOM   2244  O4' U      71      59.514  34.560   7.819  1.00  0.00
ATOM   2245  C1' U      71      59.879  35.954   7.988  1.00  0.00
ATOM   2246  H1' U      71      60.948  35.963   7.775  1.00  0.00
ATOM   2247  N1  U      71      59.081  36.804   7.017  1.00  0.00
ATOM   2248  C6  U      71      57.816  37.077   7.326  1.00  0.00
ATOM   2249  H6  U      71      57.309  36.758   8.225  1.00  0.00
ATOM   2250  C5  U      71      57.033  37.749   6.415  1.00  0.00
ATOM   2251  H5  U      71      55.976  37.927   6.548  1.00  0.00
ATOM   2252  C4  U      71      57.634  38.130   5.149  1.00  0.00
ATOM   2253  O4  U      71      57.005  38.661   4.196  1.00  0.00
ATOM   2254  N3  U      71      58.890  37.789   4.910  1.00  0.00
ATOM   2255  H3  U      71      59.256  37.861   3.971  1.00  0.00
ATOM   2256  C2  U      71      59.657  37.179   5.777  1.00  0.00
ATOM   2257  O2  U      71      60.825  37.018   5.560  1.00  0.00
ATOM   2258  C3' U      71      60.038  34.922  10.091  1.00  0.00
ATOM   2259  H3' U      71      59.591  34.907  11.085  1.00  0.00
ATOM   2260  C2' U      71      59.774  36.304   9.466  1.00  0.00
ATOM   2261  H2' U      71      58.757  36.619   9.701  1.00  0.00
ATOM   2262  O2' U      71      60.744  37.309   9.835  1.00  0.00
ATOM   2263 HO2' U      71      61.465  36.677   9.782  1.00  0.00
ATOM   2264  O3' U      71      61.431  34.763  10.153  1.00  0.00
ATOM   2265  P   U      72      61.971  33.800  11.281  1.00  0.00
ATOM   2266  OP1 U      72      63.456  33.903  11.525  1.00  0.00
ATOM   2267  OP2 U      72      61.342  32.430  11.104  1.00  0.00
ATOM   2268  O5' U      72      61.448  34.495  12.533  1.00  0.00
ATOM   2269  C5' U      72      61.823  35.813  12.884  1.00  0.00
ATOM   2270  H5' U      72      61.289  36.600  12.351  1.00  0.00
ATOM   2271 H5'' U      72      62.872  35.960  12.626  1.00  0.00
ATOM   2272  C4' U      72      61.821  36.114  14.359  1.00  0.00
ATOM   2273  H4' U      72      62.147  37.148  14.468  1.00  0.00
ATOM   2274  O4' U      72      60.448  36.196  14.749  1.00  0.00
ATOM   2275  C1' U      72      60.265  35.220  15.757  1.00  0.00
ATOM   2276  H1' U      72      60.367  35.849  16.641  1.00  0.00
ATOM   2277  N1  U      72      58.847  34.746  15.678  1.00  0.00
ATOM   2278  C6  U      72      58.347  34.054  14.608  1.00  0.00
ATOM   2279  H6  U      72      58.974  33.839  13.755  1.00  0.00
ATOM   2280  C5  U      72      57.107  33.521  14.660  1.00  0.00
ATOM   2281  H5  U      72      56.694  33.031  13.791  1.00  0.00
ATOM   2282  C4  U      72      56.130  33.950  15.640  1.00  0.00
ATOM   2283  O4  U      72      54.932  33.671  15.712  1.00  0.00
ATOM   2284  N3  U      72      56.678  34.678  16.657  1.00  0.00
ATOM   2285  H3  U      72      56.053  35.048  17.359  1.00  0.00
ATOM   2286  C2  U      72      57.985  35.102  16.741  1.00  0.00
ATOM   2287  O2  U      72      58.324  35.898  17.615  1.00  0.00
ATOM   2288  C3' U      72      62.628  35.144  15.163  1.00  0.00
ATOM   2289  H3' U      72      63.190  34.478  14.509  1.00  0.00
ATOM   2290  C2' U      72      61.483  34.298  15.815  1.00  0.00
ATOM   2291  H2' U      72      61.382  33.488  15.092  1.00  0.00
ATOM   2292  O2' U      72      61.635  33.738  17.135  1.00  0.00
ATOM   2293 HO2' U      72      61.124  32.927  17.169  1.00  0.00
ATOM   2294  O3' U      72      63.368  35.970  16.109  1.00  0.00
ATOM   2295  P   U      73      64.968  36.099  16.052  1.00  0.00
ATOM   2296  OP1 U      73      65.406  37.245  16.841  1.00  0.00
ATOM   2297  OP2 U      73      65.309  36.161  14.628  1.00  0.00
ATOM   2298  O5' U      73      65.602  34.855  16.694  1.00  0.00
ATOM   2299  C5' U      73      66.058  34.757  17.992  1.00  0.00
ATOM   2300  H5' U      73      65.446  35.147  18.806  1.00  0.00
ATOM   2301 H5'' U      73      66.962  35.360  18.079  1.00  0.00
ATOM   2302  C4' U      73      66.290  33.316  18.488  1.00  0.00
ATOM   2303  H4' U      73      66.900  33.463  19.379  1.00  0.00
ATOM   2304  O4' U      73      65.047  32.680  18.761  1.00  0.00
ATOM   2305  C1' U      73      65.207  31.316  18.396  1.00  0.00
ATOM   2306  H1' U      73      65.078  30.626  19.230  1.00  0.00
ATOM   2307  N1  U      73      64.138  30.975  17.354  1.00  0.00
ATOM   2308  C6  U      73      64.074  31.799  16.245  1.00  0.00
ATOM   2309  H6  U      73      64.710  32.665  16.355  1.00  0.00
ATOM   2310  C5  U      73      63.221  31.473  15.219  1.00  0.00
ATOM   2311  H5  U      73      63.124  32.182  14.410  1.00  0.00
ATOM   2312  C4  U      73      62.412  30.283  15.278  1.00  0.00
ATOM   2313  O4  U      73      61.627  29.896  14.410  1.00  0.00
ATOM   2314  N3  U      73      62.521  29.538  16.407  1.00  0.00
ATOM   2315  H3  U      73      62.073  28.633  16.399  1.00  0.00
ATOM   2316  C2  U      73      63.263  29.916  17.464  1.00  0.00
ATOM   2317  O2  U      73      63.155  29.204  18.497  1.00  0.00
ATOM   2318  C3' U      73      67.079  32.352  17.546  1.00  0.00
ATOM   2319  H3' U      73      66.829  32.512  16.497  1.00  0.00
ATOM   2320  C2' U      73      66.605  31.023  17.936  1.00  0.00
ATOM   2321  H2' U      73      66.543  30.269  17.151  1.00  0.00
ATOM   2322  O2' U      73      67.304  30.413  18.975  1.00  0.00
ATOM   2323 HO2' U      73      67.738  29.642  18.604  1.00  0.00
ATOM   2324  O3' U      73      68.515  32.362  17.782  1.00  0.00
ATOM   2325  P   U      74      69.490  31.947  16.699  1.00  0.00
ATOM   2326  OP1 U      74      70.768  32.552  17.018  1.00  0.00
ATOM   2327  OP2 U      74      68.914  32.081  15.334  1.00  0.00
ATOM   2328  O5' U      74      69.596  30.417  17.017  1.00  0.00
ATOM   2329  C5' U      74      70.327  30.022  18.177  1.00  0.00
ATOM   2330  H5' U      74      69.821  30.396  19.066  1.00  0.00
ATOM   2331 H5'' U      74      71.373  30.314  18.275  1.00  0.00
ATOM   2332  C4' U      74      70.323  28.517  18.166  1.00  0.00
ATOM   2333  H4' U      74      70.999  28.125  18.927  1.00  0.00
ATOM   2334  O4' U      74      69.002  28.098  18.370  1.00  0.00
ATOM   2335  C1' U      74      68.761  26.766  17.814  1.00  0.00
ATOM   2336  H1' U      74      68.939  26.179  18.715  1.00  0.00
ATOM   2337  N1  U      74      67.429  26.625  17.285  1.00  0.00
ATOM   2338  C6  U      74      66.836  27.499  16.288  1.00  0.00
ATOM   2339  H6  U      74      67.480  28.240  15.838  1.00  0.00
ATOM   2340  C5  U      74      65.597  27.284  15.846  1.00  0.00
ATOM   2341  H5  U      74      65.159  27.874  15.054  1.00  0.00
ATOM   2342  C4  U      74      64.784  26.149  16.405  1.00  0.00
ATOM   2343  O4  U      74      63.596  25.790  16.289  1.00  0.00
ATOM   2344  N3  U      74      65.460  25.305  17.253  1.00  0.00
ATOM   2345  H3  U      74      64.906  24.538  17.605  1.00  0.00
ATOM   2346  C2  U      74      66.707  25.557  17.779  1.00  0.00
ATOM   2347  O2  U      74      67.203  24.708  18.489  1.00  0.00
ATOM   2348  C3' U      74      70.831  27.863  16.891  1.00  0.00
ATOM   2349  H3' U      74      70.608  28.542  16.069  1.00  0.00
ATOM   2350  C2' U      74      69.970  26.572  16.879  1.00  0.00
ATOM   2351  H2' U      74      69.678  26.325  15.858  1.00  0.00
ATOM   2352  O2' U      74      70.565  25.392  17.400  1.00  0.00
ATOM   2353 HO2' U      74      70.965  24.892  16.685  1.00  0.00
ATOM   2354  O3' U      74      72.217  27.567  17.006  1.00  0.00
ATOM   2355  P   A      75      73.264  27.776  15.795  1.00  0.00
ATOM   2356  OP1 A      75      74.660  27.950  16.341  1.00  0.00
ATOM   2357  OP2 A      75      72.724  28.848  14.896  1.00  0.00
ATOM   2358  O5' A      75      73.103  26.364  15.002  1.00  0.00
ATOM   2359  C5' A      75      73.538  25.168  15.694  1.00  0.00
ATOM   2360  H5' A      75      73.242  25.232  16.742  1.00  0.00
ATOM   2361 H5'' A      75      74.624  25.109  15.759  1.00  0.00
ATOM   2362  C4' A      75      73.020  23.843  15.110  1.00  0.00
ATOM   2363  H4' A      75      73.452  23.004  15.656  1.00  0.00
ATOM   2364  O4' A      75      71.633  23.922  15.295  1.00  0.00
ATOM   2365  C1' A      75      71.020  23.728  14.052  1.00  0.00
ATOM   2366  H1' A      75      71.013  22.650  13.895  1.00  0.00
ATOM   2367  N9  A      75      69.633  24.292  13.861  1.00  0.00
ATOM   2368  C8  A      75      69.197  25.434  13.152  1.00  0.00
ATOM   2369  H8  A      75      69.902  26.068  12.636  1.00  0.00
ATOM   2370  N7  A      75      67.924  25.598  13.064  1.00  0.00
ATOM   2371  C5  A      75      67.442  24.480  13.763  1.00  0.00
ATOM   2372  C6  A      75      66.137  24.000  14.154  1.00  0.00
ATOM   2373  N6  A      75      64.963  24.467  13.781  1.00  0.00
ATOM   2374  H61 A      75      64.959  25.176  13.062  1.00  0.00
ATOM   2375  H62 A      75      64.109  24.081  14.157  1.00  0.00
ATOM   2376  N1  A      75      66.041  22.953  14.994  1.00  0.00
ATOM   2377  C2  A      75      67.129  22.289  15.394  1.00  0.00
ATOM   2378  H2  A      75      66.940  21.439  16.032  1.00  0.00
ATOM   2379  N3  A      75      68.441  22.679  15.131  1.00  0.00
ATOM   2380  C4  A      75      68.474  23.759  14.312  1.00  0.00
ATOM   2381  C3' A      75      73.295  23.787  13.590  1.00  0.00
ATOM   2382  H3' A      75      74.018  24.557  13.318  1.00  0.00
ATOM   2383  C2' A      75      71.982  24.269  12.971  1.00  0.00
ATOM   2384  H2' A      75      71.990  25.346  12.807  1.00  0.00
ATOM   2385  O2' A      75      71.671  23.719  11.657  1.00  0.00
ATOM   2386 HO2' A      75      72.144  24.265  11.025  1.00  0.00
ATOM   2387  O3' A      75      73.765  22.446  13.226  1.00  0.00
ATOM   2388  P   G      76      75.015  21.781  13.969  1.00  0.00
ATOM   2389  OP1 G      76      75.873  22.810  14.527  1.00  0.00
ATOM   2390  OP2 G      76      75.533  20.805  13.001  1.00  0.00
ATOM   2391  O5' G      76      74.334  20.957  15.165  1.00  0.00
ATOM   2392  C5' G      76      73.425  19.917  14.879  1.00  0.00
ATOM   2393  H5' G      76      73.876  19.223  14.169  1.00  0.00
ATOM   2394 H5'' G      76      72.497  20.232  14.401  1.00  0.00
ATOM   2395  C4' G      76      73.195  19.034  16.151  1.00  0.00
ATOM   2396  H4' G      76      74.121  18.972  16.722  1.00  0.00
ATOM   2397  O4' G      76      72.288  19.746  17.020  1.00  0.00
ATOM   2398  C1' G      76      71.707  18.683  17.821  1.00  0.00
ATOM   2399  H1' G      76      72.007  18.887  18.849  1.00  0.00
ATOM   2400  N9  G      76      70.199  18.561  17.797  1.00  0.00
ATOM   2401  C8  G      76      69.190  19.221  17.098  1.00  0.00
ATOM   2402  H8  G      76      69.351  20.037  16.409  1.00  0.00
ATOM   2403  N7  G      76      68.020  18.878  17.463  1.00  0.00
ATOM   2404  C5  G      76      68.165  17.760  18.310  1.00  0.00
ATOM   2405  C6  G      76      67.267  16.837  18.949  1.00  0.00
ATOM   2406  O6  G      76      66.048  16.731  18.784  1.00  0.00
ATOM   2407  N1  G      76      67.904  16.063  19.946  1.00  0.00
ATOM   2408  H1  G      76      67.350  15.558  20.623  1.00  0.00
ATOM   2409  C2  G      76      69.230  16.139  20.250  1.00  0.00
ATOM   2410  N2  G      76      69.689  15.359  21.151  1.00  0.00
ATOM   2411  H21 G      76      70.669  15.191  21.329  1.00  0.00
ATOM   2412  H22 G      76      69.013  14.808  21.661  1.00  0.00
ATOM   2413  N3  G      76      70.137  16.893  19.643  1.00  0.00
ATOM   2414  C4  G      76      69.550  17.698  18.681  1.00  0.00
ATOM   2415  C3' G      76      72.690  17.616  15.887  1.00  0.00
ATOM   2416  H3' G      76      71.704  17.703  15.430  1.00  0.00
ATOM   2417  C2' G      76      72.380  17.339  17.325  1.00  0.00
ATOM   2418  H2' G      76      71.653  16.529  17.384  1.00  0.00
ATOM   2419  O2' G      76      73.545  17.105  18.147  1.00  0.00
ATOM   2420 HO2' G      76      73.766  16.174  18.071  1.00  0.00
ATOM   2421  O3' G      76      73.644  16.820  15.185  1.00  0.00
ATOM   2422  P   G      77      73.329  15.385  14.544  1.00  0.00
ATOM   2423  OP1 G      77      74.481  14.921  13.779  1.00  0.00
ATOM   2424  OP2 G      77      72.040  15.543  13.854  1.00  0.00
ATOM   2425  O5' G      77      73.135  14.458  15.765  1.00  0.00
ATOM   2426  C5' G      77      74.210  14.061  16.592  1.00  0.00
ATOM   2427  H5' G      77      74.759  14.924  16.968  1.00  0.00
ATOM   2428 H5'' G      77      74.853  13.428  15.980  1.00  0.00
ATOM   2429  C4' G      77      73.750  13.140  17.743  1.00  0.00
ATOM   2430  H4' G      77      74.609  12.933  18.382  1.00  0.00
ATOM   2431  O4' G      77      72.728  13.880  18.462  1.00  0.00
ATOM   2432  C1' G      77      71.804  12.956  18.923  1.00  0.00
ATOM   2433  H1' G      77      71.706  13.123  19.996  1.00  0.00
ATOM   2434  N9  G      77      70.467  13.329  18.361  1.00  0.00
ATOM   2435  C8  G      77      70.147  14.215  17.382  1.00  0.00
ATOM   2436  H8  G      77      70.801  14.662  16.648  1.00  0.00
ATOM   2437  N7  G      77      68.863  14.165  17.000  1.00  0.00
ATOM   2438  C5  G      77      68.309  13.401  17.983  1.00  0.00
ATOM   2439  C6  G      77      66.966  13.063  18.278  1.00  0.00
ATOM   2440  O6  G      77      65.968  13.428  17.709  1.00  0.00
ATOM   2441  N1  G      77      66.811  12.288  19.412  1.00  0.00
ATOM   2442  H1  G      77      65.831  12.144  19.613  1.00  0.00
ATOM   2443  C2  G      77      67.844  11.723  20.127  1.00  0.00
ATOM   2444  N2  G      77      67.431  10.813  20.998  1.00  0.00
ATOM   2445  H21 G      77      66.468  10.509  21.021  1.00  0.00
ATOM   2446  H22 G      77      68.201  10.309  21.414  1.00  0.00
ATOM   2447  N3  G      77      69.169  11.994  19.846  1.00  0.00
ATOM   2448  C4  G      77      69.318  12.902  18.854  1.00  0.00
ATOM   2449  C3' G      77      73.055  11.884  17.352  1.00  0.00
ATOM   2450  H3' G      77      72.395  12.137  16.522  1.00  0.00
ATOM   2451  C2' G      77      72.219  11.606  18.568  1.00  0.00
ATOM   2452  H2' G      77      71.363  10.957  18.386  1.00  0.00
ATOM   2453  O2' G      77      73.158  11.182  19.574  1.00  0.00
ATOM   2454 HO2' G      77      72.844  11.231  20.480  1.00  0.00
ATOM   2455  O3' G      77      73.920  10.818  17.014  1.00  0.00
ATOM   2456  P   G      78      73.316   9.451  16.393  1.00  0.00
ATOM   2457  OP1 G      78      74.369   8.406  16.360  1.00  0.00
ATOM   2458  OP2 G      78      72.717   9.805  15.094  1.00  0.00
ATOM   2459  O5' G      78      72.138   8.828  17.198  1.00  0.00
ATOM   2460  C5' G      78      72.369   7.953  18.267  1.00  0.00
ATOM   2461  H5' G      78      72.723   8.487  19.148  1.00  0.00
ATOM   2462 H5'' G      78      72.994   7.092  18.030  1.00  0.00
ATOM   2463  C4' G      78      71.008   7.483  18.770  1.00  0.00
ATOM   2464  H4' G      78      71.259   6.794  19.576  1.00  0.00
ATOM   2465  O4' G      78      70.110   8.504  19.193  1.00  0.00
ATOM   2466  C1' G      78      68.778   7.965  18.982  1.00  0.00
ATOM   2467  H1' G      78      68.195   8.125  19.889  1.00  0.00
ATOM   2468  N9  G      78      68.193   8.843  17.945  1.00  0.00
ATOM   2469  C8  G      78      68.745   9.695  17.062  1.00  0.00
ATOM   2470  H8  G      78      69.824   9.714  17.024  1.00  0.00
ATOM   2471  N7  G      78      67.815  10.423  16.391  1.00  0.00
ATOM   2472  C5  G      78      66.589   9.921  16.846  1.00  0.00
ATOM   2473  C6  G      78      65.230  10.417  16.592  1.00  0.00
ATOM   2474  O6  G      78      64.875  11.409  15.960  1.00  0.00
ATOM   2475  N1  G      78      64.325   9.572  17.219  1.00  0.00
ATOM   2476  H1  G      78      63.359   9.850  17.120  1.00  0.00
ATOM   2477  C2  G      78      64.686   8.521  18.037  1.00  0.00
ATOM   2478  N2  G      78      63.686   7.870  18.553  1.00  0.00
ATOM   2479  H21 G      78      62.706   8.034  18.375  1.00  0.00
ATOM   2480  H22 G      78      63.977   7.214  19.264  1.00  0.00
ATOM   2481  N3  G      78      65.913   8.252  18.466  1.00  0.00
ATOM   2482  C4  G      78      66.828   8.973  17.792  1.00  0.00
ATOM   2483  C3' G      78      70.279   6.575  17.791  1.00  0.00
ATOM   2484  H3' G      78      70.057   7.049  16.835  1.00  0.00
ATOM   2485  C2' G      78      68.922   6.565  18.492  1.00  0.00
ATOM   2486  H2' G      78      68.211   6.240  17.733  1.00  0.00
ATOM   2487  O2' G      78      68.962   5.865  19.658  1.00  0.00
ATOM   2488 HO2' G      78      68.180   5.310  19.687  1.00  0.00
ATOM   2489  O3' G      78      70.721   5.211  17.579  1.00  0.00
ATOM   2490  P   C      79      70.582   4.553  16.112  1.00  0.00
ATOM   2491  OP1 C      79      71.320   3.311  16.153  1.00  0.00
ATOM   2492  OP2 C      79      71.008   5.549  15.140  1.00  0.00
ATOM   2493  O5' C      79      69.078   4.400  15.880  1.00  0.00
ATOM   2494  C5' C      79      68.276   3.607  16.662  1.00  0.00
ATOM   2495  H5' C      79      68.469   3.725  17.729  1.00  0.00
ATOM   2496 H5'' C      79      68.513   2.579  16.389  1.00  0.00
ATOM   2497  C4' C      79      66.801   3.784  16.368  1.00  0.00
ATOM   2498  H4' C      79      66.247   3.053  16.957  1.00  0.00
ATOM   2499  O4' C      79      66.342   5.024  16.822  1.00  0.00
ATOM   2500  C1' C      79      65.136   5.233  16.115  1.00  0.00
ATOM   2501  H1' C      79      64.367   5.304  16.884  1.00  0.00
ATOM   2502  N1  C      79      65.148   6.501  15.258  1.00  0.00
ATOM   2503  C6  C      79      66.254   7.134  14.711  1.00  0.00
ATOM   2504  H6  C      79      67.216   6.763  15.031  1.00  0.00
ATOM   2505  C5  C      79      66.100   8.348  14.019  1.00  0.00
ATOM   2506  H5  C      79      67.002   8.806  13.641  1.00  0.00
ATOM   2507  C4  C      79      64.847   8.776  13.744  1.00  0.00
ATOM   2508  N4  C      79      64.598   9.922  13.215  1.00  0.00
ATOM   2509  H41 C      79      65.323  10.580  12.968  1.00  0.00
ATOM   2510  H42 C      79      63.632  10.191  13.092  1.00  0.00
ATOM   2511  N3  C      79      63.753   8.163  14.207  1.00  0.00
ATOM   2512  C2  C      79      63.904   7.089  15.026  1.00  0.00
ATOM   2513  O2  C      79      62.885   6.627  15.514  1.00  0.00
ATOM   2514  C3' C      79      66.327   3.644  14.980  1.00  0.00
ATOM   2515  H3' C      79      66.924   4.296  14.343  1.00  0.00
ATOM   2516  C2' C      79      64.890   4.080  15.097  1.00  0.00
ATOM   2517  H2' C      79      64.453   4.490  14.186  1.00  0.00
ATOM   2518  O2' C      79      64.029   3.173  15.720  1.00  0.00
ATOM   2519 HO2' C      79      63.487   2.707  15.080  1.00  0.00
ATOM   2520  O3' C      79      66.483   2.320  14.560  1.00  0.00
ATOM   2521  P   A      80      66.363   1.966  13.043  1.00  0.00
ATOM   2522  OP1 A      80      66.536   0.551  12.950  1.00  0.00
ATOM   2523  OP2 A      80      67.255   2.905  12.286  1.00  0.00
ATOM   2524  O5' A      80      64.899   2.343  12.581  1.00  0.00
ATOM   2525  C5' A      80      63.861   1.457  12.994  1.00  0.00
ATOM   2526  H5' A      80      63.933   1.329  14.074  1.00  0.00
ATOM   2527 H5'' A      80      64.032   0.465  12.575  1.00  0.00
ATOM   2528  C4' A      80      62.417   2.005  12.730  1.00  0.00
ATOM   2529  H4' A      80      61.658   1.310  13.090  1.00  0.00
ATOM   2530  O4' A      80      62.328   3.305  13.274  1.00  0.00
ATOM   2531  C1' A      80      61.321   3.996  12.471  1.00  0.00
ATOM   2532  H1' A      80      60.383   4.257  12.962  1.00  0.00
ATOM   2533  N9  A      80      61.985   5.252  11.981  1.00  0.00
ATOM   2534  C8  A      80      63.312   5.624  11.877  1.00  0.00
ATOM   2535  H8  A      80      64.110   4.963  12.183  1.00  0.00
ATOM   2536  N7  A      80      63.527   6.744  11.225  1.00  0.00
ATOM   2537  C5  A      80      62.243   7.277  11.045  1.00  0.00
ATOM   2538  C6  A      80      61.672   8.469  10.493  1.00  0.00
ATOM   2539  N6  A      80      62.351   9.529  10.171  1.00  0.00
ATOM   2540  H61 A      80      63.354   9.533  10.053  1.00  0.00
ATOM   2541  H62 A      80      61.814  10.371  10.022  1.00  0.00
ATOM   2542  N1  A      80      60.331   8.564  10.373  1.00  0.00
ATOM   2543  C2  A      80      59.572   7.522  10.737  1.00  0.00
ATOM   2544  H2  A      80      58.514   7.671  10.582  1.00  0.00
ATOM   2545  N3  A      80      59.984   6.334  11.174  1.00  0.00
ATOM   2546  C4  A      80      61.324   6.298  11.367  1.00  0.00
ATOM   2547  C3' A      80      62.232   2.249  11.206  1.00  0.00
ATOM   2548  H3' A      80      63.026   2.881  10.809  1.00  0.00
ATOM   2549  C2' A      80      60.977   3.179  11.270  1.00  0.00
ATOM   2550  H2' A      80      60.776   3.682  10.324  1.00  0.00
ATOM   2551  O2' A      80      59.786   2.525  11.723  1.00  0.00
ATOM   2552 HO2' A      80      59.787   1.613  11.423  1.00  0.00
ATOM   2553  O3' A      80      61.929   1.149  10.431  1.00  0.00
ATOM   2554  P   U      81      62.256   1.238   8.884  1.00  0.00
ATOM   2555  OP1 U      81      62.160  -0.208   8.425  1.00  0.00
ATOM   2556  OP2 U      81      63.490   2.016   8.701  1.00  0.00
ATOM   2557  O5' U      81      61.051   2.066   8.269  1.00  0.00
ATOM   2558  C5' U      81      59.717   1.499   8.304  1.00  0.00
ATOM   2559  H5' U      81      59.379   1.268   9.314  1.00  0.00
ATOM   2560 H5'' U      81      59.686   0.561   7.750  1.00  0.00
ATOM   2561  C4' U      81      58.597   2.385   7.637  1.00  0.00
ATOM   2562  H4' U      81      57.648   1.848   7.635  1.00  0.00
ATOM   2563  O4' U      81      58.412   3.601   8.280  1.00  0.00
ATOM   2564  C1' U      81      58.233   4.627   7.288  1.00  0.00
ATOM   2565  H1' U      81      57.316   5.172   7.509  1.00  0.00
ATOM   2566  N1  U      81      59.328   5.649   7.405  1.00  0.00
ATOM   2567  C6  U      81      60.641   5.318   7.584  1.00  0.00
ATOM   2568  H6  U      81      60.908   4.276   7.674  1.00  0.00
ATOM   2569  C5  U      81      61.553   6.334   7.592  1.00  0.00
ATOM   2570  H5  U      81      62.611   6.205   7.772  1.00  0.00
ATOM   2571  C4  U      81      61.232   7.700   7.249  1.00  0.00
ATOM   2572  O4  U      81      62.022   8.608   7.077  1.00  0.00
ATOM   2573  N3  U      81      59.898   7.887   7.024  1.00  0.00
ATOM   2574  H3  U      81      59.636   8.859   6.932  1.00  0.00
ATOM   2575  C2  U      81      58.926   6.935   7.101  1.00  0.00
ATOM   2576  O2  U      81      57.741   7.216   6.729  1.00  0.00
ATOM   2577  C3' U      81      58.942   2.711   6.195  1.00  0.00
ATOM   2578  H3' U      81      60.016   2.881   6.112  1.00  0.00
ATOM   2579  C2' U      81      58.182   3.922   5.925  1.00  0.00
ATOM   2580  H2' U      81      58.763   4.548   5.248  1.00  0.00
ATOM   2581  O2' U      81      56.784   3.761   5.675  1.00  0.00
ATOM   2582 HO2' U      81      56.606   2.905   5.277  1.00  0.00
ATOM   2583  O3' U      81      58.698   1.664   5.272  1.00  0.00
ATOM   2584  P   U      82      59.357   1.705   3.804  1.00  0.00
ATOM   2585  OP1 U      82      58.939   0.478   3.100  1.00  0.00
ATOM   2586  OP2 U      82      60.779   1.952   3.908  1.00  0.00
ATOM   2587  O5' U      82      58.675   3.007   3.110  1.00  0.00
ATOM   2588  C5' U      82      57.624   2.787   2.236  1.00  0.00
ATOM   2589  H5' U      82      56.837   2.427   2.898  1.00  0.00
ATOM   2590 H5'' U      82      57.772   2.046   1.451  1.00  0.00
ATOM   2591  C4' U      82      57.306   4.186   1.645  1.00  0.00
ATOM   2592  H4' U      82      56.365   4.133   1.097  1.00  0.00
ATOM   2593  O4' U      82      57.237   5.233   2.663  1.00  0.00
ATOM   2594  C1' U      82      57.726   6.490   2.175  1.00  0.00
ATOM   2595  H1' U      82      56.960   7.250   2.332  1.00  0.00
ATOM   2596  N1  U      82      58.991   6.976   2.801  1.00  0.00
ATOM   2597  C6  U      82      59.915   6.203   3.326  1.00  0.00
ATOM   2598  H6  U      82      59.633   5.165   3.423  1.00  0.00
ATOM   2599  C5  U      82      61.132   6.670   3.802  1.00  0.00
ATOM   2600  H5  U      82      61.759   6.002   4.374  1.00  0.00
ATOM   2601  C4  U      82      61.477   8.058   3.621  1.00  0.00
ATOM   2602  O4  U      82      62.391   8.619   4.145  1.00  0.00
ATOM   2603  N3  U      82      60.583   8.757   2.855  1.00  0.00
ATOM   2604  H3  U      82      60.872   9.675   2.551  1.00  0.00
ATOM   2605  C2  U      82      59.279   8.346   2.567  1.00  0.00
ATOM   2606  O2  U      82      58.456   9.128   2.033  1.00  0.00
ATOM   2607  C3' U      82      58.321   4.714   0.635  1.00  0.00
ATOM   2608  H3' U      82      59.338   4.702   1.025  1.00  0.00
ATOM   2609  C2' U      82      58.088   6.186   0.653  1.00  0.00
ATOM   2610  H2' U      82      58.985   6.748   0.395  1.00  0.00
ATOM   2611  O2' U      82      56.932   6.581  -0.104  1.00  0.00
ATOM   2612 HO2' U      82      56.637   5.945  -0.760  1.00  0.00
ATOM   2613  O3' U      82      58.261   4.140  -0.592  1.00  0.00
ATOM   2614  P   U      83      59.563   4.079  -1.545  1.00  0.00
ATOM   2615  OP1 U      83      59.035   3.701  -2.857  1.00  0.00
ATOM   2616  OP2 U      83      60.600   3.221  -1.006  1.00  0.00
ATOM   2617  O5' U      83      60.132   5.578  -1.530  1.00  0.00
ATOM   2618  C5' U      83      59.638   6.662  -2.367  1.00  0.00
ATOM   2619  H5' U      83      58.595   6.869  -2.130  1.00  0.00
ATOM   2620 H5'' U      83      59.619   6.241  -3.372  1.00  0.00
ATOM   2621  C4' U      83      60.388   7.960  -2.130  1.00  0.00
ATOM   2622  H4' U      83      59.943   8.852  -2.571  1.00  0.00
ATOM   2623  O4' U      83      60.521   8.192  -0.714  1.00  0.00
ATOM   2624  C1' U      83      61.760   8.830  -0.490  1.00  0.00
ATOM   2625  H1' U      83      61.685   9.854  -0.124  1.00  0.00
ATOM   2626  N1  U      83      62.595   7.925   0.389  1.00  0.00
ATOM   2627  C6  U      83      62.281   6.598   0.688  1.00  0.00
ATOM   2628  H6  U      83      61.485   6.056   0.198  1.00  0.00
ATOM   2629  C5  U      83      63.007   5.805   1.449  1.00  0.00
ATOM   2630  H5  U      83      62.698   4.781   1.599  1.00  0.00
ATOM   2631  C4  U      83      64.149   6.294   2.116  1.00  0.00
ATOM   2632  O4  U      83      64.798   5.707   2.918  1.00  0.00
ATOM   2633  N3  U      83      64.476   7.627   1.747  1.00  0.00
ATOM   2634  H3  U      83      65.399   7.937   2.014  1.00  0.00
ATOM   2635  C2  U      83      63.801   8.417   0.856  1.00  0.00
ATOM   2636  O2  U      83      64.373   9.440   0.458  1.00  0.00
ATOM   2637  C3' U      83      61.821   7.901  -2.621  1.00  0.00
ATOM   2638  H3' U      83      62.147   6.866  -2.523  1.00  0.00
ATOM   2639  C2' U      83      62.541   8.991  -1.827  1.00  0.00
ATOM   2640  H2' U      83      63.620   8.849  -1.768  1.00  0.00
ATOM   2641  O2' U      83      62.233  10.295  -2.312  1.00  0.00
ATOM   2642 HO2' U      83      62.388  10.187  -3.253  1.00  0.00
ATOM   2643  O3' U      83      61.999   8.176  -4.035  1.00  0.00
ATOM   2644  P   G      84      63.365   7.814  -4.835  1.00  0.00
ATOM   2645  OP1 G      84      63.068   7.261  -6.163  1.00  0.00
ATOM   2646  OP2 G      84      64.311   7.089  -3.971  1.00  0.00
ATOM   2647  O5' G      84      64.041   9.156  -5.218  1.00  0.00
ATOM   2648  C5' G      84      63.499   9.985  -6.243  1.00  0.00
ATOM   2649  H5' G      84      62.487  10.281  -5.966  1.00  0.00
ATOM   2650 H5'' G      84      63.475   9.495  -7.216  1.00  0.00
ATOM   2651  C4' G      84      64.335  11.240  -6.336  1.00  0.00
ATOM   2652  H4' G      84      64.079  11.891  -7.171  1.00  0.00
ATOM   2653  O4' G      84      64.290  12.110  -5.203  1.00  0.00
ATOM   2654  C1' G      84      65.581  12.727  -5.033  1.00  0.00
ATOM   2655  H1' G      84      65.546  13.800  -4.842  1.00  0.00
ATOM   2656  N9  G      84      66.277  12.278  -3.863  1.00  0.00
ATOM   2657  C8  G      84      66.071  11.101  -3.174  1.00  0.00
ATOM   2658  H8  G      84      65.324  10.419  -3.552  1.00  0.00
ATOM   2659  N7  G      84      66.803  10.970  -2.120  1.00  0.00
ATOM   2660  C5  G      84      67.531  12.112  -2.052  1.00  0.00
ATOM   2661  C6  G      84      68.514  12.528  -1.096  1.00  0.00
ATOM   2662  O6  G      84      68.876  12.064  -0.004  1.00  0.00
ATOM   2663  N1  G      84      69.134  13.753  -1.388  1.00  0.00
ATOM   2664  H1  G      84      69.664  14.209  -0.659  1.00  0.00
ATOM   2665  C2  G      84      68.908  14.378  -2.562  1.00  0.00
ATOM   2666  N2  G      84      69.958  15.135  -2.860  1.00  0.00
ATOM   2667  H21 G      84      70.726  15.258  -2.215  1.00  0.00
ATOM   2668  H22 G      84      69.761  15.785  -3.608  1.00  0.00
ATOM   2669  N3  G      84      67.881  14.104  -3.453  1.00  0.00
ATOM   2670  C4  G      84      67.200  12.942  -3.079  1.00  0.00
ATOM   2671  C3' G      84      65.804  11.036  -6.662  1.00  0.00
ATOM   2672  H3' G      84      66.331  10.334  -6.015  1.00  0.00
ATOM   2673  C2' G      84      66.335  12.366  -6.286  1.00  0.00
ATOM   2674  H2' G      84      67.415  12.243  -6.200  1.00  0.00
ATOM   2675  O2' G      84      66.049  13.385  -7.207  1.00  0.00
ATOM   2676 HO2' G      84      66.719  14.064  -7.103  1.00  0.00
ATOM   2677  O3' G      84      65.954  10.537  -8.002  1.00  0.00
ATOM   2678  P   A      85      67.166   9.565  -8.402  1.00  0.00
ATOM   2679  OP1 A      85      67.162   9.458  -9.850  1.00  0.00
ATOM   2680  OP2 A      85      67.193   8.394  -7.577  1.00  0.00
ATOM   2681  O5' A      85      68.447  10.384  -7.966  1.00  0.00
ATOM   2682  C5' A      85      68.717  11.567  -8.618  1.00  0.00
ATOM   2683  H5' A      85      67.768  12.103  -8.629  1.00  0.00
ATOM   2684 H5'' A      85      69.103  11.302  -9.602  1.00  0.00
ATOM   2685  C4' A      85      69.908  12.363  -7.947  1.00  0.00
ATOM   2686  H4' A      85      70.085  13.323  -8.432  1.00  0.00
ATOM   2687  O4' A      85      69.635  12.502  -6.578  1.00  0.00
ATOM   2688  C1' A      85      70.856  12.380  -5.792  1.00  0.00
ATOM   2689  H1' A      85      71.157  13.278  -5.253  1.00  0.00
ATOM   2690  N9  A      85      70.710  11.291  -4.821  1.00  0.00
ATOM   2691  C8  A      85      69.931  10.113  -4.894  1.00  0.00
ATOM   2692  H8  A      85      69.525   9.790  -5.841  1.00  0.00
ATOM   2693  N7  A      85      69.725   9.469  -3.760  1.00  0.00
ATOM   2694  C5  A      85      70.484  10.236  -2.899  1.00  0.00
ATOM   2695  C6  A      85      70.745  10.165  -1.504  1.00  0.00
ATOM   2696  N6  A      85      70.029   9.467  -0.630  1.00  0.00
ATOM   2697  H61 A      85      69.382   8.794  -1.016  1.00  0.00
ATOM   2698  H62 A      85      70.178   9.750   0.328  1.00  0.00
ATOM   2699  N1  A      85      71.629  10.983  -0.920  1.00  0.00
ATOM   2700  C2  A      85      72.146  11.919  -1.666  1.00  0.00
ATOM   2701  H2  A      85      72.882  12.522  -1.155  1.00  0.00
ATOM   2702  N3  A      85      71.990  12.157  -2.991  1.00  0.00
ATOM   2703  C4  A      85      71.127  11.256  -3.519  1.00  0.00
ATOM   2704  C3' A      85      71.252  11.620  -8.138  1.00  0.00
ATOM   2705  H3' A      85      71.062  10.567  -7.931  1.00  0.00
ATOM   2706  C2' A      85      71.938  12.037  -6.860  1.00  0.00
ATOM   2707  H2' A      85      72.593  11.222  -6.553  1.00  0.00
ATOM   2708  O2' A      85      72.759  13.215  -6.889  1.00  0.00
ATOM   2709 HO2' A      85      73.659  12.885  -6.828  1.00  0.00
ATOM   2710  O3' A      85      71.907  11.844  -9.413  1.00  0.00
ATOM   2711  P   C      86      72.983  10.798  -9.998  1.00  0.00
ATOM   2712  OP1 C      86      73.541  11.369 -11.291  1.00  0.00
ATOM   2713  OP2 C      86      72.378   9.458  -9.987  1.00  0.00
ATOM   2714  O5' C      86      73.980  10.838  -8.797  1.00  0.00
ATOM   2715  C5' C      86      75.125  11.710  -8.886  1.00  0.00
ATOM   2716  H5' C      86      74.880  12.713  -9.236  1.00  0.00
ATOM   2717 H5'' C      86      75.749  11.324  -9.692  1.00  0.00
ATOM   2718  C4' C      86      75.965  11.807  -7.578  1.00  0.00
ATOM   2719  H4' C      86      76.629  12.664  -7.693  1.00  0.00
ATOM   2720  O4' C      86      75.168  12.009  -6.457  1.00  0.00
ATOM   2721  C1' C      86      75.610  11.284  -5.282  1.00  0.00
ATOM   2722  H1' C      86      75.868  11.973  -4.478  1.00  0.00
ATOM   2723  N1  C      86      74.675  10.200  -4.879  1.00  0.00
ATOM   2724  C6  C      86      73.907   9.453  -5.753  1.00  0.00
ATOM   2725  H6  C      86      74.009   9.748  -6.787  1.00  0.00
ATOM   2726  C5  C      86      73.038   8.557  -5.277  1.00  0.00
ATOM   2727  H5  C      86      72.380   7.958  -5.890  1.00  0.00
ATOM   2728  C4  C      86      73.056   8.241  -3.885  1.00  0.00
ATOM   2729  N4  C      86      72.339   7.339  -3.393  1.00  0.00
ATOM   2730  H41 C      86      72.374   7.487  -2.395  1.00  0.00
ATOM   2731  H42 C      86      71.640   6.796  -3.878  1.00  0.00
ATOM   2732  N3  C      86      73.783   8.897  -3.043  1.00  0.00
ATOM   2733  C2  C      86      74.645   9.861  -3.506  1.00  0.00
ATOM   2734  O2  C      86      75.372  10.389  -2.690  1.00  0.00
ATOM   2735  C3' C      86      76.862  10.591  -7.225  1.00  0.00
ATOM   2736  H3' C      86      76.408   9.663  -7.573  1.00  0.00
ATOM   2737  C2' C      86      76.949  10.640  -5.714  1.00  0.00
ATOM   2738  H2' C      86      76.999   9.728  -5.119  1.00  0.00
ATOM   2739  O2' C      86      77.940  11.544  -5.357  1.00  0.00
ATOM   2740 HO2' C      86      78.094  11.466  -4.413  1.00  0.00
ATOM   2741  O3' C      86      78.137  10.691  -7.805  1.00  0.00
ATOM   2742  P   A3     87      79.021   9.403  -8.181  1.00  0.00
ATOM   2743  OP1 A3     87      80.418   9.934  -8.291  1.00  0.00
ATOM   2744  OP2 A3     87      78.411   8.820  -9.410  1.00  0.00
ATOM   2745  O5' A3     87      78.977   8.332  -7.024  1.00  0.00
ATOM   2746  C5' A3     87      79.775   8.380  -5.810  1.00  0.00
ATOM   2747  H5' A3     87      79.833   9.376  -5.370  1.00  0.00
ATOM   2748 H5'' A3     87      80.802   8.110  -6.056  1.00  0.00
ATOM   2749  C4' A3     87      79.238   7.420  -4.750  1.00  0.00
ATOM   2750  H4' A3     87      79.670   7.543  -3.757  1.00  0.00
ATOM   2751  O4' A3     87      77.846   7.462  -4.575  1.00  0.00
ATOM   2752  C1' A3     87      77.268   6.152  -4.598  1.00  0.00
ATOM   2753  H1' A3     87      76.767   6.011  -3.640  1.00  0.00
ATOM   2754  N9  A3     87      76.197   6.002  -5.607  1.00  0.00
ATOM   2755  C8  A3     87      76.026   6.834  -6.666  1.00  0.00
ATOM   2756  H8  A3     87      76.688   7.661  -6.877  1.00  0.00
ATOM   2757  N7  A3     87      74.856   6.627  -7.324  1.00  0.00
ATOM   2758  C5  A3     87      74.348   5.521  -6.602  1.00  0.00
ATOM   2759  C6  A3     87      73.072   4.838  -6.697  1.00  0.00
ATOM   2760  N6  A3     87      72.097   5.082  -7.599  1.00  0.00
ATOM   2761  H61 A3     87      72.309   5.758  -8.319  1.00  0.00
ATOM   2762  H62 A3     87      71.409   4.353  -7.729  1.00  0.00
ATOM   2763  N1  A3     87      72.818   3.942  -5.799  1.00  0.00
ATOM   2764  C2  A3     87      73.694   3.643  -4.853  1.00  0.00
ATOM   2765  H2  A3     87      73.354   2.985  -4.067  1.00  0.00
ATOM   2766  N3  A3     87      74.859   4.124  -4.631  1.00  0.00
ATOM   2767  C4  A3     87      75.137   5.077  -5.600  1.00  0.00
ATOM   2768  C3' A3     87      79.518   6.053  -5.392  1.00  0.00
ATOM   2769  H3' A3     87      79.347   6.093  -6.467  1.00  0.00
ATOM   2770  C2' A3     87      78.419   5.136  -4.865  1.00  0.00
ATOM   2771  H2' A3     87      77.990   4.359  -5.498  1.00  0.00
ATOM   2772  O2' A3     87      78.808   4.464  -3.674  1.00  0.00
ATOM   2773 HO2' A3     87      79.557   3.932  -3.952  1.00  0.00
ATOM   2774  O3' A3     87      80.816   5.492  -5.242  1.00  0.00
ATOM   2775 HO3' A3     87      80.985   4.787  -5.871  1.00  0.00
TER   
END   
