# Supplementary material for: Modelling the structures of frameshift-stimulatory pseudoknots from representative bat coronaviruses
Source: PLoS Comput Biol. 2023 May 19;19(5):e1011124. doi: 10.1371/journal.pcbi.1011124 (PMC10234561; doi:10.1371/journal.pcbi.1011124)
Supplement: S3 Data — PDB files for the top 3 representative clusters from each conformer (threaded/unthreaded) of each pseudoknot described in the main text, along with PDB files for the representative clusters shown in S8–S18 Figs. (ZIP) [file pcbi.1011124.s003.zip › SI_Model_PDB_files/Vs-CoV-1_unthreaded_noMg_cluster3.pdb]

ATOM      1 HO5' A5      1      35.310  55.607  48.598  1.00  0.00
ATOM      2  O5' A5      1      34.358  55.724  48.629  1.00  0.00
ATOM      3  C5' A5      1      33.731  54.885  47.599  1.00  0.00
ATOM      4  H5' A5      1      34.460  54.952  46.792  1.00  0.00
ATOM      5 H5'' A5      1      32.781  55.336  47.311  1.00  0.00
ATOM      6  C4' A5      1      33.566  53.485  48.224  1.00  0.00
ATOM      7  H4' A5      1      32.896  52.900  47.595  1.00  0.00
ATOM      8  O4' A5      1      34.810  52.807  48.270  1.00  0.00
ATOM      9  C1' A5      1      35.219  52.563  49.603  1.00  0.00
ATOM     10  H1' A5      1      35.021  51.527  49.879  1.00  0.00
ATOM     11  N9  A5      1      36.638  52.836  49.926  1.00  0.00
ATOM     12  C8  A5      1      37.482  51.897  50.451  1.00  0.00
ATOM     13  H8  A5      1      37.076  50.954  50.785  1.00  0.00
ATOM     14  N7  A5      1      38.719  52.296  50.421  1.00  0.00
ATOM     15  C5  A5      1      38.696  53.591  49.889  1.00  0.00
ATOM     16  C6  A5      1      39.673  54.570  49.588  1.00  0.00
ATOM     17  N6  A5      1      40.971  54.466  49.823  1.00  0.00
ATOM     18  H61 A5      1      41.544  55.196  49.423  1.00  0.00
ATOM     19  H62 A5      1      41.339  53.533  49.943  1.00  0.00
ATOM     20  N1  A5      1      39.291  55.773  49.147  1.00  0.00
ATOM     21  C2  A5      1      38.010  56.016  49.010  1.00  0.00
ATOM     22  H2  A5      1      37.624  56.942  48.608  1.00  0.00
ATOM     23  N3  A5      1      36.963  55.162  49.128  1.00  0.00
ATOM     24  C4  A5      1      37.392  53.993  49.641  1.00  0.00
ATOM     25  C3' A5      1      33.019  53.464  49.682  1.00  0.00
ATOM     26  H3' A5      1      32.460  54.386  49.842  1.00  0.00
ATOM     27  C2' A5      1      34.347  53.444  50.524  1.00  0.00
ATOM     28  H2' A5      1      34.590  54.471  50.794  1.00  0.00
ATOM     29  O2' A5      1      34.135  52.696  51.638  1.00  0.00
ATOM     30 HO2' A5      1      33.586  51.921  51.499  1.00  0.00
ATOM     31  O3' A5      1      32.209  52.336  49.898  1.00  0.00
ATOM     32  P   A       2      30.711  52.409  49.341  1.00  0.00
ATOM     33  OP1 A       2      30.169  53.689  49.819  1.00  0.00
ATOM     34  OP2 A       2      30.040  51.195  49.850  1.00  0.00
ATOM     35  O5' A       2      30.703  52.333  47.800  1.00  0.00
ATOM     36  C5' A       2      30.322  53.472  46.928  1.00  0.00
ATOM     37  H5' A       2      31.045  54.223  47.246  1.00  0.00
ATOM     38 H5'' A       2      29.254  53.687  46.965  1.00  0.00
ATOM     39  C4' A       2      30.725  53.220  45.496  1.00  0.00
ATOM     40  H4' A       2      30.623  54.148  44.933  1.00  0.00
ATOM     41  O4' A       2      32.039  52.876  45.420  1.00  0.00
ATOM     42  C1' A       2      32.164  51.496  45.038  1.00  0.00
ATOM     43  H1' A       2      32.454  51.499  43.987  1.00  0.00
ATOM     44  N9  A       2      33.344  50.835  45.695  1.00  0.00
ATOM     45  C8  A       2      33.278  49.805  46.608  1.00  0.00
ATOM     46  H8  A       2      32.338  49.380  46.928  1.00  0.00
ATOM     47  N7  A       2      34.408  49.244  46.984  1.00  0.00
ATOM     48  C5  A       2      35.323  49.970  46.209  1.00  0.00
ATOM     49  C6  A       2      36.726  49.885  45.943  1.00  0.00
ATOM     50  N6  A       2      37.561  48.987  46.493  1.00  0.00
ATOM     51  H61 A       2      37.228  48.320  47.175  1.00  0.00
ATOM     52  H62 A       2      38.509  49.039  46.150  1.00  0.00
ATOM     53  N1  A       2      37.413  50.698  45.132  1.00  0.00
ATOM     54  C2  A       2      36.706  51.625  44.591  1.00  0.00
ATOM     55  H2  A       2      37.268  52.366  44.042  1.00  0.00
ATOM     56  N3  A       2      35.381  51.769  44.605  1.00  0.00
ATOM     57  C4  A       2      34.696  50.951  45.457  1.00  0.00
ATOM     58  C3' A       2      29.884  52.143  44.872  1.00  0.00
ATOM     59  H3' A       2      28.915  52.055  45.362  1.00  0.00
ATOM     60  C2' A       2      30.736  50.889  45.292  1.00  0.00
ATOM     61  H2' A       2      30.549  50.594  46.325  1.00  0.00
ATOM     62  O2' A       2      30.492  49.760  44.553  1.00  0.00
ATOM     63 HO2' A       2      29.650  49.950  44.133  1.00  0.00
ATOM     64  O3' A       2      29.823  52.204  43.459  1.00  0.00
ATOM     65  P   C       3      29.021  53.275  42.667  1.00  0.00
ATOM     66  OP1 C       3      27.712  53.618  43.355  1.00  0.00
ATOM     67  OP2 C       3      29.082  52.876  41.253  1.00  0.00
ATOM     68  O5' C       3      29.818  54.632  42.785  1.00  0.00
ATOM     69  C5' C       3      30.819  54.928  41.931  1.00  0.00
ATOM     70  H5' C       3      30.328  54.889  40.959  1.00  0.00
ATOM     71 H5'' C       3      31.552  54.123  41.983  1.00  0.00
ATOM     72  C4' C       3      31.290  56.364  42.093  1.00  0.00
ATOM     73  H4' C       3      30.537  57.151  42.116  1.00  0.00
ATOM     74  O4' C       3      31.889  56.433  43.445  1.00  0.00
ATOM     75  C1' C       3      32.763  57.559  43.437  1.00  0.00
ATOM     76  H1' C       3      32.363  58.311  44.118  1.00  0.00
ATOM     77  N1  C       3      34.148  57.252  43.752  1.00  0.00
ATOM     78  C6  C       3      34.600  55.989  43.936  1.00  0.00
ATOM     79  H6  C       3      33.916  55.171  43.764  1.00  0.00
ATOM     80  C5  C       3      35.899  55.761  44.353  1.00  0.00
ATOM     81  H5  C       3      36.222  54.731  44.374  1.00  0.00
ATOM     82  C4  C       3      36.675  56.854  44.635  1.00  0.00
ATOM     83  N4  C       3      37.868  56.655  45.007  1.00  0.00
ATOM     84  H41 C       3      38.523  57.306  44.599  1.00  0.00
ATOM     85  H42 C       3      38.154  55.698  45.155  1.00  0.00
ATOM     86  N3  C       3      36.255  58.026  44.547  1.00  0.00
ATOM     87  C2  C       3      35.083  58.278  43.986  1.00  0.00
ATOM     88  O2  C       3      34.876  59.502  43.840  1.00  0.00
ATOM     89  C3' C       3      32.316  56.752  41.139  1.00  0.00
ATOM     90  H3' C       3      32.928  55.861  41.004  1.00  0.00
ATOM     91  C2' C       3      32.807  57.962  41.989  1.00  0.00
ATOM     92  H2' C       3      33.779  58.328  41.657  1.00  0.00
ATOM     93  O2' C       3      31.962  59.144  41.925  1.00  0.00
ATOM     94 HO2' C       3      31.598  59.254  41.043  1.00  0.00
ATOM     95  O3' C       3      31.691  57.095  39.926  1.00  0.00
ATOM     96  P   G       4      32.595  56.902  38.687  1.00  0.00
ATOM     97  OP1 G       4      32.032  57.752  37.616  1.00  0.00
ATOM     98  OP2 G       4      32.857  55.485  38.467  1.00  0.00
ATOM     99  O5' G       4      34.074  57.469  39.029  1.00  0.00
ATOM    100  C5' G       4      34.406  58.857  39.135  1.00  0.00
ATOM    101  H5' G       4      33.820  59.331  39.922  1.00  0.00
ATOM    102 H5'' G       4      34.254  59.379  38.191  1.00  0.00
ATOM    103  C4' G       4      35.886  58.962  39.552  1.00  0.00
ATOM    104  H4' G       4      36.185  60.009  39.605  1.00  0.00
ATOM    105  O4' G       4      36.212  58.483  40.876  1.00  0.00
ATOM    106  C1' G       4      37.529  57.971  40.865  1.00  0.00
ATOM    107  H1' G       4      38.166  58.436  41.617  1.00  0.00
ATOM    108  N9  G       4      37.295  56.542  41.201  1.00  0.00
ATOM    109  C8  G       4      36.268  55.751  40.768  1.00  0.00
ATOM    110  H8  G       4      35.397  56.134  40.257  1.00  0.00
ATOM    111  N7  G       4      36.473  54.458  40.844  1.00  0.00
ATOM    112  C5  G       4      37.681  54.371  41.473  1.00  0.00
ATOM    113  C6  G       4      38.589  53.214  41.792  1.00  0.00
ATOM    114  O6  G       4      38.495  52.047  41.547  1.00  0.00
ATOM    115  N1  G       4      39.704  53.573  42.548  1.00  0.00
ATOM    116  H1  G       4      40.351  52.847  42.822  1.00  0.00
ATOM    117  C2  G       4      40.097  54.879  42.678  1.00  0.00
ATOM    118  N2  G       4      41.211  55.120  43.356  1.00  0.00
ATOM    119  H21 G       4      41.856  54.428  43.709  1.00  0.00
ATOM    120  H22 G       4      41.430  56.106  43.388  1.00  0.00
ATOM    121  N3  G       4      39.372  55.945  42.407  1.00  0.00
ATOM    122  C4  G       4      38.164  55.636  41.802  1.00  0.00
ATOM    123  C3' G       4      36.846  58.250  38.585  1.00  0.00
ATOM    124  H3' G       4      36.582  57.204  38.430  1.00  0.00
ATOM    125  C2' G       4      38.111  58.130  39.469  1.00  0.00
ATOM    126  H2' G       4      38.709  57.243  39.263  1.00  0.00
ATOM    127  O2' G       4      38.900  59.307  39.343  1.00  0.00
ATOM    128 HO2' G       4      38.758  59.553  38.426  1.00  0.00
ATOM    129  O3' G       4      37.250  58.989  37.427  1.00  0.00
ATOM    130  P   A       5      36.381  58.962  36.083  1.00  0.00
ATOM    131  OP1 A       5      35.369  60.031  36.105  1.00  0.00
ATOM    132  OP2 A       5      36.023  57.610  35.869  1.00  0.00
ATOM    133  O5' A       5      37.508  59.350  34.995  1.00  0.00
ATOM    134  C5' A       5      38.215  60.581  35.036  1.00  0.00
ATOM    135  H5' A       5      37.822  61.106  35.906  1.00  0.00
ATOM    136 H5'' A       5      37.967  61.148  34.138  1.00  0.00
ATOM    137  C4' A       5      39.743  60.504  35.127  1.00  0.00
ATOM    138  H4' A       5      40.030  61.551  35.024  1.00  0.00
ATOM    139  O4' A       5      40.056  60.006  36.385  1.00  0.00
ATOM    140  C1' A       5      41.123  59.096  36.301  1.00  0.00
ATOM    141  H1' A       5      41.932  59.480  36.922  1.00  0.00
ATOM    142  N9  A       5      40.722  57.702  36.700  1.00  0.00
ATOM    143  C8  A       5      39.668  56.976  36.207  1.00  0.00
ATOM    144  H8  A       5      38.995  57.310  35.431  1.00  0.00
ATOM    145  N7  A       5      39.376  55.924  36.956  1.00  0.00
ATOM    146  C5  A       5      40.438  55.919  37.837  1.00  0.00
ATOM    147  C6  A       5      40.871  55.029  38.843  1.00  0.00
ATOM    148  N6  A       5      40.257  53.977  39.072  1.00  0.00
ATOM    149  H61 A       5      39.651  53.619  38.348  1.00  0.00
ATOM    150  H62 A       5      40.593  53.410  39.838  1.00  0.00
ATOM    151  N1  A       5      41.872  55.252  39.661  1.00  0.00
ATOM    152  C2  A       5      42.570  56.326  39.443  1.00  0.00
ATOM    153  H2  A       5      43.361  56.587  40.130  1.00  0.00
ATOM    154  N3  A       5      42.343  57.277  38.471  1.00  0.00
ATOM    155  C4  A       5      41.267  57.019  37.717  1.00  0.00
ATOM    156  C3' A       5      40.413  59.552  34.061  1.00  0.00
ATOM    157  H3' A       5      39.782  58.699  33.809  1.00  0.00
ATOM    158  C2' A       5      41.605  59.007  34.861  1.00  0.00
ATOM    159  H2' A       5      42.020  58.055  34.530  1.00  0.00
ATOM    160  O2' A       5      42.580  59.962  34.847  1.00  0.00
ATOM    161 HO2' A       5      42.990  59.846  33.987  1.00  0.00
ATOM    162  O3' A       5      40.797  60.322  32.933  1.00  0.00
ATOM    163  P   G       6      41.173  59.529  31.609  1.00  0.00
ATOM    164  OP1 G       6      41.172  60.541  30.539  1.00  0.00
ATOM    165  OP2 G       6      40.247  58.415  31.478  1.00  0.00
ATOM    166  O5' G       6      42.615  58.984  31.872  1.00  0.00
ATOM    167  C5' G       6      43.749  59.900  31.914  1.00  0.00
ATOM    168  H5' G       6      43.512  60.828  32.432  1.00  0.00
ATOM    169 H5'' G       6      44.075  60.196  30.917  1.00  0.00
ATOM    170  C4' G       6      44.964  59.244  32.632  1.00  0.00
ATOM    171  H4' G       6      45.712  60.027  32.757  1.00  0.00
ATOM    172  O4' G       6      44.812  58.732  33.912  1.00  0.00
ATOM    173  C1' G       6      45.452  57.490  34.084  1.00  0.00
ATOM    174  H1' G       6      45.942  57.525  35.057  1.00  0.00
ATOM    175  N9  G       6      44.362  56.446  34.228  1.00  0.00
ATOM    176  C8  G       6      43.249  56.209  33.459  1.00  0.00
ATOM    177  H8  G       6      42.969  56.920  32.696  1.00  0.00
ATOM    178  N7  G       6      42.475  55.206  33.874  1.00  0.00
ATOM    179  C5  G       6      43.091  54.880  35.106  1.00  0.00
ATOM    180  C6  G       6      42.799  53.890  36.132  1.00  0.00
ATOM    181  O6  G       6      41.942  53.010  36.096  1.00  0.00
ATOM    182  N1  G       6      43.669  53.889  37.204  1.00  0.00
ATOM    183  H1  G       6      43.448  53.378  38.047  1.00  0.00
ATOM    184  C2  G       6      44.713  54.729  37.288  1.00  0.00
ATOM    185  N2  G       6      45.504  54.615  38.329  1.00  0.00
ATOM    186  H21 G       6      46.169  55.364  38.458  1.00  0.00
ATOM    187  H22 G       6      45.232  54.044  39.116  1.00  0.00
ATOM    188  N3  G       6      45.072  55.688  36.455  1.00  0.00
ATOM    189  C4  G       6      44.231  55.622  35.330  1.00  0.00
ATOM    190  C3' G       6      45.585  58.207  31.729  1.00  0.00
ATOM    191  H3' G       6      44.816  57.642  31.202  1.00  0.00
ATOM    192  C2' G       6      46.261  57.249  32.765  1.00  0.00
ATOM    193  H2' G       6      46.362  56.186  32.547  1.00  0.00
ATOM    194  O2' G       6      47.566  57.751  33.048  1.00  0.00
ATOM    195 HO2' G       6      48.149  57.771  32.285  1.00  0.00
ATOM    196  O3' G       6      46.416  58.802  30.731  1.00  0.00
ATOM    197  P   U       7      47.080  57.795  29.641  1.00  0.00
ATOM    198  OP1 U       7      47.615  58.636  28.553  1.00  0.00
ATOM    199  OP2 U       7      46.049  56.827  29.245  1.00  0.00
ATOM    200  O5' U       7      48.294  57.063  30.353  1.00  0.00
ATOM    201  C5' U       7      49.615  57.643  30.276  1.00  0.00
ATOM    202  H5' U       7      49.580  58.680  30.611  1.00  0.00
ATOM    203 H5'' U       7      50.007  57.759  29.266  1.00  0.00
ATOM    204  C4' U       7      50.540  56.830  31.073  1.00  0.00
ATOM    205  H4' U       7      51.512  57.307  31.198  1.00  0.00
ATOM    206  O4' U       7      50.199  56.626  32.446  1.00  0.00
ATOM    207  C1' U       7      50.412  55.317  32.829  1.00  0.00
ATOM    208  H1' U       7      51.006  55.220  33.738  1.00  0.00
ATOM    209  N1  U       7      49.058  54.663  32.999  1.00  0.00
ATOM    210  C6  U       7      48.359  53.780  32.093  1.00  0.00
ATOM    211  H6  U       7      48.876  53.551  31.173  1.00  0.00
ATOM    212  C5  U       7      47.144  53.258  32.342  1.00  0.00
ATOM    213  H5  U       7      46.568  52.648  31.662  1.00  0.00
ATOM    214  C4  U       7      46.549  53.502  33.644  1.00  0.00
ATOM    215  O4  U       7      45.484  53.001  34.030  1.00  0.00
ATOM    216  N3  U       7      47.351  54.257  34.486  1.00  0.00
ATOM    217  H3  U       7      46.889  54.512  35.347  1.00  0.00
ATOM    218  C2  U       7      48.572  54.846  34.288  1.00  0.00
ATOM    219  O2  U       7      48.994  55.627  35.215  1.00  0.00
ATOM    220  C3' U       7      50.807  55.460  30.470  1.00  0.00
ATOM    221  H3' U       7      49.802  55.153  30.179  1.00  0.00
ATOM    222  C2' U       7      51.279  54.660  31.646  1.00  0.00
ATOM    223  H2' U       7      51.066  53.599  31.510  1.00  0.00
ATOM    224  O2' U       7      52.593  54.841  32.082  1.00  0.00
ATOM    225 HO2' U       7      53.128  54.184  31.630  1.00  0.00
ATOM    226  O3' U       7      51.739  55.425  29.368  1.00  0.00
ATOM    227  P   C       8      52.367  53.960  28.824  1.00  0.00
ATOM    228  OP1 C       8      53.029  54.252  27.543  1.00  0.00
ATOM    229  OP2 C       8      51.180  53.091  28.834  1.00  0.00
ATOM    230  O5' C       8      53.343  53.339  29.846  1.00  0.00
ATOM    231  C5' C       8      54.689  53.697  29.913  1.00  0.00
ATOM    232  H5' C       8      54.846  54.754  30.127  1.00  0.00
ATOM    233 H5'' C       8      55.131  53.497  28.936  1.00  0.00
ATOM    234  C4' C       8      55.480  52.941  30.897  1.00  0.00
ATOM    235  H4' C       8      56.517  53.259  30.793  1.00  0.00
ATOM    236  O4' C       8      55.090  53.319  32.175  1.00  0.00
ATOM    237  C1' C       8      55.016  52.172  33.060  1.00  0.00
ATOM    238  H1' C       8      55.719  52.113  33.891  1.00  0.00
ATOM    239  N1  C       8      53.607  52.207  33.614  1.00  0.00
ATOM    240  C6  C       8      52.485  51.732  32.939  1.00  0.00
ATOM    241  H6  C       8      52.541  51.555  31.875  1.00  0.00
ATOM    242  C5  C       8      51.245  51.666  33.485  1.00  0.00
ATOM    243  H5  C       8      50.412  51.324  32.888  1.00  0.00
ATOM    244  C4  C       8      51.193  52.118  34.806  1.00  0.00
ATOM    245  N4  C       8      50.081  52.188  35.431  1.00  0.00
ATOM    246  H41 C       8      50.149  52.427  36.410  1.00  0.00
ATOM    247  H42 C       8      49.211  52.034  34.941  1.00  0.00
ATOM    248  N3  C       8      52.220  52.463  35.571  1.00  0.00
ATOM    249  C2  C       8      53.469  52.452  35.011  1.00  0.00
ATOM    250  O2  C       8      54.427  52.694  35.761  1.00  0.00
ATOM    251  C3' C       8      55.178  51.407  30.854  1.00  0.00
ATOM    252  H3' C       8      54.155  51.360  30.481  1.00  0.00
ATOM    253  C2' C       8      55.220  50.815  32.278  1.00  0.00
ATOM    254  H2' C       8      54.419  50.114  32.512  1.00  0.00
ATOM    255  O2' C       8      56.508  50.421  32.625  1.00  0.00
ATOM    256 HO2' C       8      56.770  49.602  32.197  1.00  0.00
ATOM    257  O3' C       8      56.005  50.679  29.958  1.00  0.00
ATOM    258  P   C       9      55.430  49.661  28.854  1.00  0.00
ATOM    259  OP1 C       9      56.564  49.058  28.063  1.00  0.00
ATOM    260  OP2 C       9      54.372  50.284  28.068  1.00  0.00
ATOM    261  O5' C       9      54.802  48.521  29.726  1.00  0.00
ATOM    262  C5' C       9      55.441  47.274  29.871  1.00  0.00
ATOM    263  H5' C       9      55.727  46.672  29.009  1.00  0.00
ATOM    264 H5'' C       9      54.637  46.590  30.144  1.00  0.00
ATOM    265  C4' C       9      56.626  47.365  30.821  1.00  0.00
ATOM    266  H4' C       9      57.250  48.123  30.348  1.00  0.00
ATOM    267  O4' C       9      56.222  47.881  32.086  1.00  0.00
ATOM    268  C1' C       9      57.035  47.297  33.098  1.00  0.00
ATOM    269  H1' C       9      57.528  48.161  33.543  1.00  0.00
ATOM    270  N1  C       9      56.215  46.406  34.107  1.00  0.00
ATOM    271  C6  C       9      54.907  46.105  33.844  1.00  0.00
ATOM    272  H6  C       9      54.350  46.446  32.984  1.00  0.00
ATOM    273  C5  C       9      54.223  45.349  34.753  1.00  0.00
ATOM    274  H5  C       9      53.209  45.022  34.574  1.00  0.00
ATOM    275  C4  C       9      54.843  44.966  35.941  1.00  0.00
ATOM    276  N4  C       9      54.472  43.925  36.619  1.00  0.00
ATOM    277  H41 C       9      53.585  43.492  36.402  1.00  0.00
ATOM    278  H42 C       9      55.118  43.536  37.291  1.00  0.00
ATOM    279  N3  C       9      55.976  45.452  36.286  1.00  0.00
ATOM    280  C2  C       9      56.753  46.061  35.318  1.00  0.00
ATOM    281  O2  C       9      57.868  46.408  35.598  1.00  0.00
ATOM    282  C3' C       9      57.374  46.099  31.056  1.00  0.00
ATOM    283  H3' C       9      56.637  45.302  31.158  1.00  0.00
ATOM    284  C2' C       9      58.062  46.403  32.411  1.00  0.00
ATOM    285  H2' C       9      58.287  45.558  33.062  1.00  0.00
ATOM    286  O2' C       9      59.158  47.198  32.329  1.00  0.00
ATOM    287 HO2' C       9      59.652  46.869  31.575  1.00  0.00
ATOM    288  O3' C       9      58.249  45.860  30.006  1.00  0.00
ATOM    289  P   G      10      59.082  44.502  29.972  1.00  0.00
ATOM    290  OP1 G      10      59.952  44.552  28.761  1.00  0.00
ATOM    291  OP2 G      10      58.133  43.360  30.065  1.00  0.00
ATOM    292  O5' G      10      59.940  44.427  31.275  1.00  0.00
ATOM    293  C5' G      10      61.284  44.902  31.327  1.00  0.00
ATOM    294  H5' G      10      61.294  45.961  31.584  1.00  0.00
ATOM    295 H5'' G      10      61.788  44.686  30.385  1.00  0.00
ATOM    296  C4' G      10      62.084  44.291  32.479  1.00  0.00
ATOM    297  H4' G      10      63.103  44.662  32.373  1.00  0.00
ATOM    298  O4' G      10      61.580  44.697  33.779  1.00  0.00
ATOM    299  C1' G      10      61.630  43.674  34.754  1.00  0.00
ATOM    300  H1' G      10      62.340  43.949  35.534  1.00  0.00
ATOM    301  N9  G      10      60.378  43.285  35.325  1.00  0.00
ATOM    302  C8  G      10      59.110  43.362  34.804  1.00  0.00
ATOM    303  H8  G      10      58.928  43.707  33.797  1.00  0.00
ATOM    304  N7  G      10      58.202  42.701  35.489  1.00  0.00
ATOM    305  C5  G      10      58.916  42.187  36.578  1.00  0.00
ATOM    306  C6  G      10      58.530  41.471  37.777  1.00  0.00
ATOM    307  O6  G      10      57.423  41.270  38.306  1.00  0.00
ATOM    308  N1  G      10      59.558  41.033  38.529  1.00  0.00
ATOM    309  H1  G      10      59.366  40.318  39.216  1.00  0.00
ATOM    310  C2  G      10      60.845  41.359  38.369  1.00  0.00
ATOM    311  N2  G      10      61.689  40.716  39.112  1.00  0.00
ATOM    312  H21 G      10      62.679  40.840  38.958  1.00  0.00
ATOM    313  H22 G      10      61.413  40.116  39.876  1.00  0.00
ATOM    314  N3  G      10      61.256  42.072  37.289  1.00  0.00
ATOM    315  C4  G      10      60.251  42.469  36.456  1.00  0.00
ATOM    316  C3' G      10      61.917  42.748  32.572  1.00  0.00
ATOM    317  H3' G      10      60.883  42.485  32.347  1.00  0.00
ATOM    318  C2' G      10      62.226  42.453  34.027  1.00  0.00
ATOM    319  H2' G      10      61.685  41.569  34.365  1.00  0.00
ATOM    320  O2' G      10      63.634  42.406  34.279  1.00  0.00
ATOM    321 HO2' G      10      64.009  41.658  33.808  1.00  0.00
ATOM    322  O3' G      10      62.777  42.099  31.687  1.00  0.00
ATOM    323  P   G      11      62.831  40.485  31.557  1.00  0.00
ATOM    324  OP1 G      11      63.672  40.084  30.437  1.00  0.00
ATOM    325  OP2 G      11      61.445  40.018  31.621  1.00  0.00
ATOM    326  O5' G      11      63.467  39.776  32.868  1.00  0.00
ATOM    327  C5' G      11      64.848  39.507  33.070  1.00  0.00
ATOM    328  H5' G      11      65.413  40.439  33.072  1.00  0.00
ATOM    329 H5'' G      11      65.254  38.990  32.201  1.00  0.00
ATOM    330  C4' G      11      65.162  38.739  34.377  1.00  0.00
ATOM    331  H4' G      11      66.245  38.624  34.404  1.00  0.00
ATOM    332  O4' G      11      64.669  39.351  35.504  1.00  0.00
ATOM    333  C1' G      11      64.048  38.389  36.454  1.00  0.00
ATOM    334  H1' G      11      64.454  38.527  37.456  1.00  0.00
ATOM    335  N9  G      11      62.605  38.547  36.445  1.00  0.00
ATOM    336  C8  G      11      61.775  39.186  35.565  1.00  0.00
ATOM    337  H8  G      11      62.099  39.664  34.652  1.00  0.00
ATOM    338  N7  G      11      60.506  39.018  35.806  1.00  0.00
ATOM    339  C5  G      11      60.500  38.290  36.994  1.00  0.00
ATOM    340  C6  G      11      59.393  37.751  37.718  1.00  0.00
ATOM    341  O6  G      11      58.164  37.979  37.574  1.00  0.00
ATOM    342  N1  G      11      59.720  36.768  38.668  1.00  0.00
ATOM    343  H1  G      11      58.984  36.284  39.162  1.00  0.00
ATOM    344  C2  G      11      61.041  36.465  38.904  1.00  0.00
ATOM    345  N2  G      11      61.124  35.508  39.725  1.00  0.00
ATOM    346  H21 G      11      60.317  35.123  40.194  1.00  0.00
ATOM    347  H22 G      11      62.039  35.204  40.027  1.00  0.00
ATOM    348  N3  G      11      62.109  36.994  38.253  1.00  0.00
ATOM    349  C4  G      11      61.741  37.913  37.351  1.00  0.00
ATOM    350  C3' G      11      64.420  37.317  34.442  1.00  0.00
ATOM    351  H3' G      11      63.396  37.521  34.129  1.00  0.00
ATOM    352  C2' G      11      64.475  37.040  35.944  1.00  0.00
ATOM    353  H2' G      11      63.765  36.240  36.155  1.00  0.00
ATOM    354  O2' G      11      65.840  36.812  36.385  1.00  0.00
ATOM    355 HO2' G      11      65.769  36.677  37.332  1.00  0.00
ATOM    356  O3' G      11      65.085  36.303  33.689  1.00  0.00
ATOM    357  P   G      12      64.310  35.024  33.194  1.00  0.00
ATOM    358  OP1 G      12      65.328  34.282  32.371  1.00  0.00
ATOM    359  OP2 G      12      62.982  35.354  32.667  1.00  0.00
ATOM    360  O5' G      12      64.129  34.177  34.395  1.00  0.00
ATOM    361  C5' G      12      65.145  33.523  35.161  1.00  0.00
ATOM    362  H5' G      12      65.953  34.228  35.359  1.00  0.00
ATOM    363 H5'' G      12      65.616  32.718  34.596  1.00  0.00
ATOM    364  C4' G      12      64.611  32.924  36.408  1.00  0.00
ATOM    365  H4' G      12      65.531  32.595  36.892  1.00  0.00
ATOM    366  O4' G      12      63.858  33.820  37.245  1.00  0.00
ATOM    367  C1' G      12      62.683  33.111  37.579  1.00  0.00
ATOM    368  H1' G      12      62.634  33.322  38.648  1.00  0.00
ATOM    369  N9  G      12      61.385  33.557  37.005  1.00  0.00
ATOM    370  C8  G      12      61.186  34.525  36.023  1.00  0.00
ATOM    371  H8  G      12      62.014  35.028  35.545  1.00  0.00
ATOM    372  N7  G      12      59.930  34.705  35.646  1.00  0.00
ATOM    373  C5  G      12      59.234  33.826  36.473  1.00  0.00
ATOM    374  C6  G      12      57.838  33.798  36.810  1.00  0.00
ATOM    375  O6  G      12      56.920  34.296  36.170  1.00  0.00
ATOM    376  N1  G      12      57.564  33.005  37.852  1.00  0.00
ATOM    377  H1  G      12      56.586  32.792  37.990  1.00  0.00
ATOM    378  C2  G      12      58.495  32.269  38.558  1.00  0.00
ATOM    379  N2  G      12      58.098  31.529  39.556  1.00  0.00
ATOM    380  H21 G      12      58.768  30.904  39.981  1.00  0.00
ATOM    381  H22 G      12      57.113  31.304  39.557  1.00  0.00
ATOM    382  N3  G      12      59.795  32.266  38.370  1.00  0.00
ATOM    383  C4  G      12      60.110  33.093  37.284  1.00  0.00
ATOM    384  C3' G      12      63.663  31.726  36.122  1.00  0.00
ATOM    385  H3' G      12      62.940  31.895  35.323  1.00  0.00
ATOM    386  C2' G      12      62.820  31.631  37.413  1.00  0.00
ATOM    387  H2' G      12      61.863  31.113  37.356  1.00  0.00
ATOM    388  O2' G      12      63.670  31.018  38.364  1.00  0.00
ATOM    389 HO2' G      12      64.410  30.664  37.865  1.00  0.00
ATOM    390  O3' G      12      64.424  30.592  35.704  1.00  0.00
ATOM    391  P   G      13      63.687  29.356  34.926  1.00  0.00
ATOM    392  OP1 G      13      64.846  28.410  34.726  1.00  0.00
ATOM    393  OP2 G      13      62.983  29.905  33.739  1.00  0.00
ATOM    394  O5' G      13      62.600  28.708  35.948  1.00  0.00
ATOM    395  C5' G      13      62.965  27.894  37.055  1.00  0.00
ATOM    396  H5' G      13      63.622  28.467  37.710  1.00  0.00
ATOM    397 H5'' G      13      63.492  27.027  36.656  1.00  0.00
ATOM    398  C4' G      13      61.732  27.601  37.871  1.00  0.00
ATOM    399  H4' G      13      62.005  27.050  38.772  1.00  0.00
ATOM    400  O4' G      13      60.950  28.772  38.205  1.00  0.00
ATOM    401  C1' G      13      59.552  28.606  38.092  1.00  0.00
ATOM    402  H1' G      13      59.096  28.965  39.015  1.00  0.00
ATOM    403  N9  G      13      58.901  29.402  37.030  1.00  0.00
ATOM    404  C8  G      13      59.459  30.243  36.138  1.00  0.00
ATOM    405  H8  G      13      60.526  30.345  36.008  1.00  0.00
ATOM    406  N7  G      13      58.651  30.732  35.266  1.00  0.00
ATOM    407  C5  G      13      57.404  30.315  35.771  1.00  0.00
ATOM    408  C6  G      13      56.074  30.635  35.386  1.00  0.00
ATOM    409  O6  G      13      55.757  31.513  34.650  1.00  0.00
ATOM    410  N1  G      13      55.033  29.948  36.040  1.00  0.00
ATOM    411  H1  G      13      54.094  29.976  35.670  1.00  0.00
ATOM    412  C2  G      13      55.299  29.023  36.920  1.00  0.00
ATOM    413  N2  G      13      54.251  28.377  37.329  1.00  0.00
ATOM    414  H21 G      13      53.355  28.406  36.865  1.00  0.00
ATOM    415  H22 G      13      54.506  27.743  38.074  1.00  0.00
ATOM    416  N3  G      13      56.512  28.782  37.448  1.00  0.00
ATOM    417  C4  G      13      57.542  29.452  36.851  1.00  0.00
ATOM    418  C3' G      13      60.642  26.815  37.101  1.00  0.00
ATOM    419  H3' G      13      60.542  27.236  36.101  1.00  0.00
ATOM    420  C2' G      13      59.315  27.134  37.873  1.00  0.00
ATOM    421  H2' G      13      58.425  26.913  37.284  1.00  0.00
ATOM    422  O2' G      13      59.281  26.304  39.057  1.00  0.00
ATOM    423 HO2' G      13      59.947  25.632  38.893  1.00  0.00
ATOM    424  O3' G      13      60.956  25.457  37.102  1.00  0.00
ATOM    425  P   U      14      60.854  24.567  35.810  1.00  0.00
ATOM    426  OP1 U      14      61.256  23.159  36.158  1.00  0.00
ATOM    427  OP2 U      14      61.546  25.230  34.671  1.00  0.00
ATOM    428  O5' U      14      59.278  24.503  35.571  1.00  0.00
ATOM    429  C5' U      14      58.418  23.882  36.522  1.00  0.00
ATOM    430  H5' U      14      58.661  24.215  37.532  1.00  0.00
ATOM    431 H5'' U      14      58.654  22.825  36.404  1.00  0.00
ATOM    432  C4' U      14      56.940  24.113  36.361  1.00  0.00
ATOM    433  H4' U      14      56.353  23.658  37.158  1.00  0.00
ATOM    434  O4' U      14      56.652  25.528  36.220  1.00  0.00
ATOM    435  C1' U      14      55.354  25.569  35.498  1.00  0.00
ATOM    436  H1' U      14      54.566  25.691  36.241  1.00  0.00
ATOM    437  N1  U      14      55.149  26.716  34.561  1.00  0.00
ATOM    438  C6  U      14      56.298  27.141  33.873  1.00  0.00
ATOM    439  H6  U      14      57.252  26.722  34.157  1.00  0.00
ATOM    440  C5  U      14      56.205  28.072  32.921  1.00  0.00
ATOM    441  H5  U      14      57.068  28.534  32.464  1.00  0.00
ATOM    442  C4  U      14      54.888  28.644  32.680  1.00  0.00
ATOM    443  O4  U      14      54.693  29.494  31.816  1.00  0.00
ATOM    444  N3  U      14      53.800  28.194  33.363  1.00  0.00
ATOM    445  H3  U      14      52.908  28.312  32.904  1.00  0.00
ATOM    446  C2  U      14      53.872  27.108  34.216  1.00  0.00
ATOM    447  O2  U      14      52.881  26.471  34.511  1.00  0.00
ATOM    448  C3' U      14      56.590  23.466  35.025  1.00  0.00
ATOM    449  H3' U      14      57.334  23.806  34.305  1.00  0.00
ATOM    450  C2' U      14      55.199  24.208  34.852  1.00  0.00
ATOM    451  H2' U      14      54.888  24.314  33.812  1.00  0.00
ATOM    452  O2' U      14      54.291  23.502  35.667  1.00  0.00
ATOM    453 HO2' U      14      53.706  22.964  35.129  1.00  0.00
ATOM    454  O3' U      14      56.626  22.143  35.165  1.00  0.00
ATOM    455  P   U      15      56.502  21.261  33.803  1.00  0.00
ATOM    456  OP1 U      15      56.872  19.910  34.037  1.00  0.00
ATOM    457  OP2 U      15      57.286  21.874  32.660  1.00  0.00
ATOM    458  O5' U      15      54.910  21.412  33.389  1.00  0.00
ATOM    459  C5' U      15      53.919  20.621  33.909  1.00  0.00
ATOM    460  H5' U      15      54.103  20.614  34.983  1.00  0.00
ATOM    461 H5'' U      15      54.021  19.597  33.552  1.00  0.00
ATOM    462  C4' U      15      52.528  21.136  33.587  1.00  0.00
ATOM    463  H4' U      15      51.831  20.545  34.181  1.00  0.00
ATOM    464  O4' U      15      52.242  22.527  33.819  1.00  0.00
ATOM    465  C1' U      15      51.225  23.000  32.923  1.00  0.00
ATOM    466  H1' U      15      50.322  23.280  33.465  1.00  0.00
ATOM    467  N1  U      15      51.743  24.101  32.088  1.00  0.00
ATOM    468  C6  U      15      53.075  24.328  31.826  1.00  0.00
ATOM    469  H6  U      15      53.769  23.618  32.250  1.00  0.00
ATOM    470  C5  U      15      53.536  25.458  31.140  1.00  0.00
ATOM    471  H5  U      15      54.595  25.632  31.020  1.00  0.00
ATOM    472  C4  U      15      52.632  26.424  30.537  1.00  0.00
ATOM    473  O4  U      15      52.917  27.399  29.869  1.00  0.00
ATOM    474  N3  U      15      51.279  26.162  30.899  1.00  0.00
ATOM    475  H3  U      15      50.641  26.848  30.520  1.00  0.00
ATOM    476  C2  U      15      50.802  25.031  31.581  1.00  0.00
ATOM    477  O2  U      15      49.621  24.813  31.697  1.00  0.00
ATOM    478  C3' U      15      52.024  20.832  32.198  1.00  0.00
ATOM    479  H3' U      15      52.732  21.081  31.408  1.00  0.00
ATOM    480  C2' U      15      50.825  21.816  32.056  1.00  0.00
ATOM    481  H2' U      15      50.844  22.084  31.000  1.00  0.00
ATOM    482  O2' U      15      49.558  21.291  32.551  1.00  0.00
ATOM    483 HO2' U      15      49.710  20.684  33.279  1.00  0.00
ATOM    484  O3' U      15      51.708  19.473  32.045  1.00  0.00
ATOM    485  P   C      16      51.447  18.794  30.632  1.00  0.00
ATOM    486  OP1 C      16      50.790  17.458  30.872  1.00  0.00
ATOM    487  OP2 C      16      52.775  18.798  29.929  1.00  0.00
ATOM    488  O5' C      16      50.493  19.588  29.779  1.00  0.00
ATOM    489  C5' C      16      49.119  19.327  29.763  1.00  0.00
ATOM    490  H5' C      16      48.717  19.273  30.775  1.00  0.00
ATOM    491 H5'' C      16      48.939  18.343  29.330  1.00  0.00
ATOM    492  C4' C      16      48.275  20.349  28.941  1.00  0.00
ATOM    493  H4' C      16      47.226  20.140  29.149  1.00  0.00
ATOM    494  O4' C      16      48.433  21.723  29.228  1.00  0.00
ATOM    495  C1' C      16      48.417  22.557  28.122  1.00  0.00
ATOM    496  H1' C      16      47.537  23.183  28.271  1.00  0.00
ATOM    497  N1  C      16      49.623  23.402  28.019  1.00  0.00
ATOM    498  C6  C      16      50.866  23.048  28.466  1.00  0.00
ATOM    499  H6  C      16      50.974  22.017  28.768  1.00  0.00
ATOM    500  C5  C      16      51.968  23.854  28.274  1.00  0.00
ATOM    501  H5  C      16      52.919  23.424  28.551  1.00  0.00
ATOM    502  C4  C      16      51.695  25.067  27.604  1.00  0.00
ATOM    503  N4  C      16      52.701  25.864  27.169  1.00  0.00
ATOM    504  H41 C      16      53.595  25.691  27.605  1.00  0.00
ATOM    505  H42 C      16      52.509  26.726  26.679  1.00  0.00
ATOM    506  N3  C      16      50.593  25.350  26.906  1.00  0.00
ATOM    507  C2  C      16      49.518  24.501  27.136  1.00  0.00
ATOM    508  O2  C      16      48.418  24.719  26.598  1.00  0.00
ATOM    509  C3' C      16      48.600  20.290  27.449  1.00  0.00
ATOM    510  H3' C      16      49.669  20.389  27.260  1.00  0.00
ATOM    511  C2' C      16      48.052  21.565  26.899  1.00  0.00
ATOM    512  H2' C      16      48.637  21.780  26.005  1.00  0.00
ATOM    513  O2' C      16      46.638  21.528  26.768  1.00  0.00
ATOM    514 HO2' C      16      46.340  21.284  25.889  1.00  0.00
ATOM    515  O3' C      16      48.163  19.095  26.830  1.00  0.00
ATOM    516  P   U      17      48.874  18.445  25.476  1.00  0.00
ATOM    517  OP1 U      17      48.022  17.383  24.930  1.00  0.00
ATOM    518  OP2 U      17      50.321  18.237  25.709  1.00  0.00
ATOM    519  O5' U      17      48.804  19.615  24.386  1.00  0.00
ATOM    520  C5' U      17      47.661  19.788  23.697  1.00  0.00
ATOM    521  H5' U      17      46.835  19.791  24.408  1.00  0.00
ATOM    522 H5'' U      17      47.598  19.014  22.933  1.00  0.00
ATOM    523  C4' U      17      47.640  21.117  22.953  1.00  0.00
ATOM    524  H4' U      17      46.603  21.240  22.640  1.00  0.00
ATOM    525  O4' U      17      47.943  22.246  23.760  1.00  0.00
ATOM    526  C1' U      17      48.257  23.306  22.871  1.00  0.00
ATOM    527  H1' U      17      47.600  24.172  22.794  1.00  0.00
ATOM    528  N1  U      17      49.523  23.928  23.305  1.00  0.00
ATOM    529  C6  U      17      50.402  23.259  24.107  1.00  0.00
ATOM    530  H6  U      17      50.168  22.303  24.551  1.00  0.00
ATOM    531  C5  U      17      51.552  23.803  24.364  1.00  0.00
ATOM    532  H5  U      17      52.275  23.237  24.933  1.00  0.00
ATOM    533  C4  U      17      52.018  25.033  23.821  1.00  0.00
ATOM    534  O4  U      17      53.120  25.508  23.970  1.00  0.00
ATOM    535  N3  U      17      51.181  25.591  22.940  1.00  0.00
ATOM    536  H3  U      17      51.503  26.446  22.509  1.00  0.00
ATOM    537  C2  U      17      50.004  25.022  22.603  1.00  0.00
ATOM    538  O2  U      17      49.356  25.550  21.678  1.00  0.00
ATOM    539  C3' U      17      48.400  21.212  21.654  1.00  0.00
ATOM    540  H3' U      17      49.419  20.889  21.867  1.00  0.00
ATOM    541  C2' U      17      48.412  22.687  21.501  1.00  0.00
ATOM    542  H2' U      17      49.352  23.068  21.102  1.00  0.00
ATOM    543  O2' U      17      47.257  23.109  20.681  1.00  0.00
ATOM    544 HO2' U      17      46.912  22.252  20.420  1.00  0.00
ATOM    545  O3' U      17      47.790  20.485  20.543  1.00  0.00
ATOM    546  P   A      18      48.801  20.219  19.261  1.00  0.00
ATOM    547  OP1 A      18      48.064  19.402  18.294  1.00  0.00
ATOM    548  OP2 A      18      50.124  19.777  19.830  1.00  0.00
ATOM    549  O5' A      18      49.039  21.637  18.566  1.00  0.00
ATOM    550  C5' A      18      48.191  22.229  17.702  1.00  0.00
ATOM    551  H5' A      18      47.286  22.623  18.164  1.00  0.00
ATOM    552 H5'' A      18      48.083  21.527  16.875  1.00  0.00
ATOM    553  C4' A      18      48.739  23.505  17.030  1.00  0.00
ATOM    554  H4' A      18      48.033  23.916  16.310  1.00  0.00
ATOM    555  O4' A      18      49.008  24.626  17.934  1.00  0.00
ATOM    556  C1' A      18      50.221  25.205  17.633  1.00  0.00
ATOM    557  H1' A      18      50.189  26.291  17.543  1.00  0.00
ATOM    558  N9  A      18      51.274  24.928  18.600  1.00  0.00
ATOM    559  C8  A      18      51.450  23.846  19.426  1.00  0.00
ATOM    560  H8  A      18      50.826  22.965  19.393  1.00  0.00
ATOM    561  N7  A      18      52.554  23.888  20.152  1.00  0.00
ATOM    562  C5  A      18      53.081  25.124  19.821  1.00  0.00
ATOM    563  C6  A      18      54.241  25.799  20.220  1.00  0.00
ATOM    564  N6  A      18      54.999  25.407  21.220  1.00  0.00
ATOM    565  H61 A      18      54.749  24.535  21.665  1.00  0.00
ATOM    566  H62 A      18      55.867  25.910  21.339  1.00  0.00
ATOM    567  N1  A      18      54.635  26.905  19.600  1.00  0.00
ATOM    568  C2  A      18      53.902  27.281  18.590  1.00  0.00
ATOM    569  H2  A      18      54.276  28.113  18.012  1.00  0.00
ATOM    570  N3  A      18      52.763  26.822  18.124  1.00  0.00
ATOM    571  C4  A      18      52.375  25.712  18.803  1.00  0.00
ATOM    572  C3' A      18      50.036  23.195  16.376  1.00  0.00
ATOM    573  H3' A      18      50.697  22.540  16.943  1.00  0.00
ATOM    574  C2' A      18      50.659  24.568  16.320  1.00  0.00
ATOM    575  H2' A      18      51.742  24.451  16.314  1.00  0.00
ATOM    576  O2' A      18      50.244  25.447  15.272  1.00  0.00
ATOM    577 HO2' A      18      49.619  24.970  14.720  1.00  0.00
ATOM    578  O3' A      18      49.737  22.695  15.097  1.00  0.00
ATOM    579  P   U      19      50.693  21.571  14.466  1.00  0.00
ATOM    580  OP1 U      19      50.099  21.356  13.107  1.00  0.00
ATOM    581  OP2 U      19      50.912  20.404  15.394  1.00  0.00
ATOM    582  O5' U      19      52.116  22.213  14.150  1.00  0.00
ATOM    583  C5' U      19      52.161  23.167  13.134  1.00  0.00
ATOM    584  H5' U      19      51.338  23.849  13.346  1.00  0.00
ATOM    585 H5'' U      19      52.113  22.701  12.150  1.00  0.00
ATOM    586  C4' U      19      53.382  24.095  13.109  1.00  0.00
ATOM    587  H4' U      19      53.351  24.789  12.268  1.00  0.00
ATOM    588  O4' U      19      53.310  24.856  14.321  1.00  0.00
ATOM    589  C1' U      19      54.637  25.060  14.823  1.00  0.00
ATOM    590  H1' U      19      54.839  26.130  14.863  1.00  0.00
ATOM    591  N1  U      19      54.936  24.513  16.169  1.00  0.00
ATOM    592  C6  U      19      54.332  23.337  16.598  1.00  0.00
ATOM    593  H6  U      19      53.518  22.871  16.063  1.00  0.00
ATOM    594  C5  U      19      54.636  22.768  17.813  1.00  0.00
ATOM    595  H5  U      19      54.103  21.933  18.243  1.00  0.00
ATOM    596  C4  U      19      55.763  23.320  18.624  1.00  0.00
ATOM    597  O4  U      19      56.218  22.830  19.686  1.00  0.00
ATOM    598  N3  U      19      56.348  24.479  18.110  1.00  0.00
ATOM    599  H3  U      19      57.120  24.900  18.607  1.00  0.00
ATOM    600  C2  U      19      55.997  25.080  16.920  1.00  0.00
ATOM    601  O2  U      19      56.699  25.984  16.466  1.00  0.00
ATOM    602  C3' U      19      54.779  23.420  13.032  1.00  0.00
ATOM    603  H3' U      19      54.795  22.481  13.585  1.00  0.00
ATOM    604  C2' U      19      55.585  24.545  13.719  1.00  0.00
ATOM    605  H2' U      19      56.379  24.096  14.316  1.00  0.00
ATOM    606  O2' U      19      55.957  25.631  12.907  1.00  0.00
ATOM    607 HO2' U      19      56.476  25.310  12.166  1.00  0.00
ATOM    608  O3' U      19      55.061  23.208  11.721  1.00  0.00
ATOM    609  P   U      20      56.008  22.056  11.225  1.00  0.00
ATOM    610  OP1 U      20      55.737  21.834   9.821  1.00  0.00
ATOM    611  OP2 U      20      55.794  20.863  12.118  1.00  0.00
ATOM    612  O5' U      20      57.447  22.644  11.419  1.00  0.00
ATOM    613  C5' U      20      57.979  23.632  10.433  1.00  0.00
ATOM    614  H5' U      20      57.201  24.308  10.076  1.00  0.00
ATOM    615 H5'' U      20      58.374  23.192   9.517  1.00  0.00
ATOM    616  C4' U      20      58.951  24.707  11.012  1.00  0.00
ATOM    617  H4' U      20      59.001  25.526  10.296  1.00  0.00
ATOM    618  O4' U      20      58.616  25.195  12.346  1.00  0.00
ATOM    619  C1' U      20      59.748  25.308  13.160  1.00  0.00
ATOM    620  H1' U      20      60.026  26.340  13.376  1.00  0.00
ATOM    621  N1  U      20      59.720  24.446  14.337  1.00  0.00
ATOM    622  C6  U      20      58.892  23.350  14.318  1.00  0.00
ATOM    623  H6  U      20      58.434  22.986  13.410  1.00  0.00
ATOM    624  C5  U      20      58.529  22.747  15.490  1.00  0.00
ATOM    625  H5  U      20      57.791  21.959  15.525  1.00  0.00
ATOM    626  C4  U      20      59.078  23.191  16.753  1.00  0.00
ATOM    627  O4  U      20      58.853  22.739  17.858  1.00  0.00
ATOM    628  N3  U      20      59.961  24.225  16.672  1.00  0.00
ATOM    629  H3  U      20      60.337  24.616  17.523  1.00  0.00
ATOM    630  C2  U      20      60.267  24.924  15.526  1.00  0.00
ATOM    631  O2  U      20      61.061  25.857  15.597  1.00  0.00
ATOM    632  C3' U      20      60.317  23.987  11.266  1.00  0.00
ATOM    633  H3' U      20      60.214  23.001  11.719  1.00  0.00
ATOM    634  C2' U      20      60.988  24.833  12.339  1.00  0.00
ATOM    635  H2' U      20      61.673  24.185  12.887  1.00  0.00
ATOM    636  O2' U      20      61.687  25.955  11.900  1.00  0.00
ATOM    637 HO2' U      20      61.171  26.539  11.339  1.00  0.00
ATOM    638  O3' U      20      60.920  23.922  10.031  1.00  0.00
ATOM    639  P   G      21      61.969  22.738   9.648  1.00  0.00
ATOM    640  OP1 G      21      62.203  22.563   8.180  1.00  0.00
ATOM    641  OP2 G      21      61.612  21.502  10.406  1.00  0.00
ATOM    642  O5' G      21      63.358  23.248  10.205  1.00  0.00
ATOM    643  C5' G      21      64.097  24.243   9.510  1.00  0.00
ATOM    644  H5' G      21      63.671  25.217   9.748  1.00  0.00
ATOM    645 H5'' G      21      64.141  24.076   8.433  1.00  0.00
ATOM    646  C4' G      21      65.516  24.247  10.046  1.00  0.00
ATOM    647  H4' G      21      66.000  25.100   9.572  1.00  0.00
ATOM    648  O4' G      21      65.547  24.348  11.482  1.00  0.00
ATOM    649  C1' G      21      66.664  23.586  11.989  1.00  0.00
ATOM    650  H1' G      21      67.195  24.282  12.639  1.00  0.00
ATOM    651  N9  G      21      66.230  22.499  12.917  1.00  0.00
ATOM    652  C8  G      21      64.981  22.037  13.248  1.00  0.00
ATOM    653  H8  G      21      64.098  22.377  12.726  1.00  0.00
ATOM    654  N7  G      21      64.958  21.318  14.339  1.00  0.00
ATOM    655  C5  G      21      66.299  21.073  14.582  1.00  0.00
ATOM    656  C6  G      21      66.886  20.255  15.644  1.00  0.00
ATOM    657  O6  G      21      66.332  19.654  16.535  1.00  0.00
ATOM    658  N1  G      21      68.262  20.240  15.703  1.00  0.00
ATOM    659  H1  G      21      68.626  19.798  16.535  1.00  0.00
ATOM    660  C2  G      21      68.989  20.967  14.791  1.00  0.00
ATOM    661  N2  G      21      70.291  20.824  14.890  1.00  0.00
ATOM    662  H21 G      21      70.858  21.585  14.543  1.00  0.00
ATOM    663  H22 G      21      70.587  20.107  15.537  1.00  0.00
ATOM    664  N3  G      21      68.453  21.847  13.862  1.00  0.00
ATOM    665  C4  G      21      67.108  21.782  13.743  1.00  0.00
ATOM    666  C3' G      21      66.358  22.986   9.736  1.00  0.00
ATOM    667  H3' G      21      65.740  22.110   9.931  1.00  0.00
ATOM    668  C2' G      21      67.499  23.037  10.812  1.00  0.00
ATOM    669  H2' G      21      67.952  22.070  11.029  1.00  0.00
ATOM    670  O2' G      21      68.599  24.016  10.456  1.00  0.00
ATOM    671 HO2' G      21      68.947  23.864   9.575  1.00  0.00
ATOM    672  O3' G      21      66.906  22.821   8.447  1.00  0.00
ATOM    673  P   U      22      66.966  21.380   7.770  1.00  0.00
ATOM    674  OP1 U      22      67.481  21.590   6.392  1.00  0.00
ATOM    675  OP2 U      22      65.673  20.667   7.981  1.00  0.00
ATOM    676  O5' U      22      68.110  20.584   8.582  1.00  0.00
ATOM    677  C5' U      22      69.442  21.064   8.721  1.00  0.00
ATOM    678  H5' U      22      69.527  22.094   9.069  1.00  0.00
ATOM    679 H5'' U      22      70.066  21.045   7.828  1.00  0.00
ATOM    680  C4' U      22      70.204  20.156   9.631  1.00  0.00
ATOM    681  H4' U      22      71.134  20.605   9.982  1.00  0.00
ATOM    682  O4' U      22      69.502  20.053  10.861  1.00  0.00
ATOM    683  C1' U      22      69.569  18.625  11.180  1.00  0.00
ATOM    684  H1' U      22      70.568  18.312  11.482  1.00  0.00
ATOM    685  N1  U      22      68.493  18.272  12.203  1.00  0.00
ATOM    686  C6  U      22      67.216  18.661  11.999  1.00  0.00
ATOM    687  H6  U      22      67.119  19.332  11.158  1.00  0.00
ATOM    688  C5  U      22      66.177  18.457  12.890  1.00  0.00
ATOM    689  H5  U      22      65.211  18.915  12.734  1.00  0.00
ATOM    690  C4  U      22      66.402  17.694  14.035  1.00  0.00
ATOM    691  O4  U      22      65.681  17.406  14.996  1.00  0.00
ATOM    692  N3  U      22      67.733  17.205  14.133  1.00  0.00
ATOM    693  H3  U      22      67.848  16.662  14.977  1.00  0.00
ATOM    694  C2  U      22      68.820  17.485  13.295  1.00  0.00
ATOM    695  O2  U      22      69.940  16.985  13.527  1.00  0.00
ATOM    696  C3' U      22      70.327  18.768   8.990  1.00  0.00
ATOM    697  H3' U      22      70.064  18.708   7.934  1.00  0.00
ATOM    698  C2' U      22      69.401  17.946   9.854  1.00  0.00
ATOM    699  H2' U      22      68.378  18.200   9.577  1.00  0.00
ATOM    700  O2' U      22      69.638  16.571   9.748  1.00  0.00
ATOM    701 HO2' U      22      70.564  16.355   9.615  1.00  0.00
ATOM    702  O3' U      22      71.613  18.217   9.231  1.00  0.00
ATOM    703  P   A      23      72.818  18.584   8.250  1.00  0.00
ATOM    704  OP1 A      23      73.981  17.836   8.708  1.00  0.00
ATOM    705  OP2 A      23      72.901  20.064   8.097  1.00  0.00
ATOM    706  O5' A      23      72.234  17.934   6.954  1.00  0.00
ATOM    707  C5' A      23      72.963  16.887   6.344  1.00  0.00
ATOM    708  H5' A      23      72.795  16.005   6.962  1.00  0.00
ATOM    709 H5'' A      23      74.034  17.091   6.360  1.00  0.00
ATOM    710  C4' A      23      72.457  16.677   4.912  1.00  0.00
ATOM    711  H4' A      23      72.302  17.625   4.397  1.00  0.00
ATOM    712  O4' A      23      73.197  15.673   4.169  1.00  0.00
ATOM    713  C1' A      23      72.352  14.594   3.813  1.00  0.00
ATOM    714  H1' A      23      72.723  14.225   2.857  1.00  0.00
ATOM    715  N9  A      23      72.474  13.429   4.718  1.00  0.00
ATOM    716  C8  A      23      73.134  13.295   5.942  1.00  0.00
ATOM    717  H8  A      23      73.731  14.030   6.462  1.00  0.00
ATOM    718  N7  A      23      73.139  12.097   6.476  1.00  0.00
ATOM    719  C5  A      23      72.283  11.409   5.536  1.00  0.00
ATOM    720  C6  A      23      71.670  10.149   5.495  1.00  0.00
ATOM    721  N6  A      23      71.830   9.310   6.481  1.00  0.00
ATOM    722  H61 A      23      72.447   9.544   7.246  1.00  0.00
ATOM    723  H62 A      23      71.347   8.433   6.350  1.00  0.00
ATOM    724  N1  A      23      71.010   9.685   4.427  1.00  0.00
ATOM    725  C2  A      23      70.798  10.631   3.461  1.00  0.00
ATOM    726  H2  A      23      70.253  10.379   2.563  1.00  0.00
ATOM    727  N3  A      23      71.174  11.912   3.430  1.00  0.00
ATOM    728  C4  A      23      71.935  12.214   4.510  1.00  0.00
ATOM    729  C3' A      23      71.020  16.075   5.012  1.00  0.00
ATOM    730  H3' A      23      70.837  15.500   5.919  1.00  0.00
ATOM    731  C2' A      23      70.936  15.114   3.817  1.00  0.00
ATOM    732  H2' A      23      70.137  14.400   4.020  1.00  0.00
ATOM    733  O2' A      23      70.734  15.714   2.524  1.00  0.00
ATOM    734 HO2' A      23      70.631  16.668   2.550  1.00  0.00
ATOM    735  O3' A      23      69.949  16.945   4.978  1.00  0.00
ATOM    736  P   A      24      68.595  16.600   5.763  1.00  0.00
ATOM    737  OP1 A      24      67.856  17.860   5.822  1.00  0.00
ATOM    738  OP2 A      24      68.841  15.910   7.092  1.00  0.00
ATOM    739  O5' A      24      67.839  15.622   4.779  1.00  0.00
ATOM    740  C5' A      24      67.396  15.867   3.472  1.00  0.00
ATOM    741  H5' A      24      68.296  16.100   2.903  1.00  0.00
ATOM    742 H5'' A      24      66.801  16.777   3.541  1.00  0.00
ATOM    743  C4' A      24      66.752  14.684   2.686  1.00  0.00
ATOM    744  H4' A      24      66.401  14.956   1.690  1.00  0.00
ATOM    745  O4' A      24      67.583  13.583   2.599  1.00  0.00
ATOM    746  C1' A      24      66.830  12.332   2.715  1.00  0.00
ATOM    747  H1' A      24      66.989  11.737   1.816  1.00  0.00
ATOM    748  N9  A      24      67.325  11.726   3.968  1.00  0.00
ATOM    749  C8  A      24      68.168  12.283   4.913  1.00  0.00
ATOM    750  H8  A      24      68.619  13.258   4.802  1.00  0.00
ATOM    751  N7  A      24      68.522  11.440   5.858  1.00  0.00
ATOM    752  C5  A      24      67.803  10.276   5.535  1.00  0.00
ATOM    753  C6  A      24      67.697   8.995   6.142  1.00  0.00
ATOM    754  N6  A      24      68.258   8.623   7.240  1.00  0.00
ATOM    755  H61 A      24      68.884   9.114   7.862  1.00  0.00
ATOM    756  H62 A      24      67.920   7.712   7.515  1.00  0.00
ATOM    757  N1  A      24      66.935   8.019   5.638  1.00  0.00
ATOM    758  C2  A      24      66.228   8.399   4.596  1.00  0.00
ATOM    759  H2  A      24      65.608   7.620   4.177  1.00  0.00
ATOM    760  N3  A      24      66.142   9.550   4.000  1.00  0.00
ATOM    761  C4  A      24      67.006  10.463   4.470  1.00  0.00
ATOM    762  C3' A      24      65.494  14.099   3.370  1.00  0.00
ATOM    763  H3' A      24      65.654  13.933   4.436  1.00  0.00
ATOM    764  C2' A      24      65.312  12.715   2.769  1.00  0.00
ATOM    765  H2' A      24      64.824  11.965   3.391  1.00  0.00
ATOM    766  O2' A      24      64.716  12.678   1.485  1.00  0.00
ATOM    767 HO2' A      24      64.173  13.460   1.360  1.00  0.00
ATOM    768  O3' A      24      64.472  15.049   3.299  1.00  0.00
ATOM    769  P   A      25      63.288  15.048   4.358  1.00  0.00
ATOM    770  OP1 A      25      62.181  16.013   4.056  1.00  0.00
ATOM    771  OP2 A      25      63.923  15.078   5.709  1.00  0.00
ATOM    772  O5' A      25      62.568  13.617   4.325  1.00  0.00
ATOM    773  C5' A      25      61.740  13.241   3.218  1.00  0.00
ATOM    774  H5' A      25      62.329  13.204   2.301  1.00  0.00
ATOM    775 H5'' A      25      60.839  13.853   3.233  1.00  0.00
ATOM    776  C4' A      25      61.307  11.791   3.284  1.00  0.00
ATOM    777  H4' A      25      60.641  11.416   2.507  1.00  0.00
ATOM    778  O4' A      25      62.431  10.807   3.374  1.00  0.00
ATOM    779  C1' A      25      62.124   9.817   4.351  1.00  0.00
ATOM    780  H1' A      25      62.186   8.816   3.924  1.00  0.00
ATOM    781  N9  A      25      63.052   9.815   5.507  1.00  0.00
ATOM    782  C8  A      25      63.826  10.852   6.062  1.00  0.00
ATOM    783  H8  A      25      63.874  11.814   5.573  1.00  0.00
ATOM    784  N7  A      25      64.599  10.631   7.089  1.00  0.00
ATOM    785  C5  A      25      64.215   9.250   7.349  1.00  0.00
ATOM    786  C6  A      25      64.671   8.238   8.246  1.00  0.00
ATOM    787  N6  A      25      65.608   8.379   9.156  1.00  0.00
ATOM    788  H61 A      25      66.115   9.251   9.198  1.00  0.00
ATOM    789  H62 A      25      65.956   7.628   9.735  1.00  0.00
ATOM    790  N1  A      25      64.091   7.053   8.203  1.00  0.00
ATOM    791  C2  A      25      63.155   6.802   7.291  1.00  0.00
ATOM    792  H2  A      25      62.821   5.775   7.266  1.00  0.00
ATOM    793  N3  A      25      62.686   7.616   6.370  1.00  0.00
ATOM    794  C4  A      25      63.246   8.837   6.461  1.00  0.00
ATOM    795  C3' A      25      60.493  11.600   4.568  1.00  0.00
ATOM    796  H3' A      25      60.960  12.148   5.387  1.00  0.00
ATOM    797  C2' A      25      60.726  10.093   4.814  1.00  0.00
ATOM    798  H2' A      25      60.756   9.790   5.861  1.00  0.00
ATOM    799  O2' A      25      59.760   9.222   4.146  1.00  0.00
ATOM    800 HO2' A      25      58.860   9.355   4.452  1.00  0.00
ATOM    801  O3' A      25      59.186  11.932   4.612  1.00  0.00
ATOM    802  P   U      26      58.621  12.477   6.023  1.00  0.00
ATOM    803  OP1 U      26      57.175  12.785   5.716  1.00  0.00
ATOM    804  OP2 U      26      59.497  13.536   6.518  1.00  0.00
ATOM    805  O5' U      26      58.744  11.225   6.996  1.00  0.00
ATOM    806  C5' U      26      57.736  10.166   6.895  1.00  0.00
ATOM    807  H5' U      26      57.668   9.913   5.837  1.00  0.00
ATOM    808 H5'' U      26      56.766  10.565   7.192  1.00  0.00
ATOM    809  C4' U      26      57.900   8.902   7.740  1.00  0.00
ATOM    810  H4' U      26      57.127   8.158   7.551  1.00  0.00
ATOM    811  O4' U      26      59.119   8.298   7.475  1.00  0.00
ATOM    812  C1' U      26      59.524   7.596   8.650  1.00  0.00
ATOM    813  H1' U      26      59.742   6.604   8.255  1.00  0.00
ATOM    814  N1  U      26      60.808   8.056   9.288  1.00  0.00
ATOM    815  C6  U      26      61.243   9.359   9.232  1.00  0.00
ATOM    816  H6  U      26      60.799  10.036   8.517  1.00  0.00
ATOM    817  C5  U      26      62.186   9.875  10.061  1.00  0.00
ATOM    818  H5  U      26      62.532  10.894   9.965  1.00  0.00
ATOM    819  C4  U      26      62.797   9.048  11.066  1.00  0.00
ATOM    820  O4  U      26      63.603   9.392  11.951  1.00  0.00
ATOM    821  N3  U      26      62.386   7.742  11.125  1.00  0.00
ATOM    822  H3  U      26      62.535   7.165  11.941  1.00  0.00
ATOM    823  C2  U      26      61.404   7.267  10.245  1.00  0.00
ATOM    824  O2  U      26      61.040   6.114  10.437  1.00  0.00
ATOM    825  C3' U      26      57.900   9.058   9.262  1.00  0.00
ATOM    826  H3' U      26      58.632   9.844   9.447  1.00  0.00
ATOM    827  C2' U      26      58.421   7.711   9.749  1.00  0.00
ATOM    828  H2' U      26      58.862   7.770  10.744  1.00  0.00
ATOM    829  O2' U      26      57.431   6.688   9.762  1.00  0.00
ATOM    830 HO2' U      26      56.966   7.006  10.539  1.00  0.00
ATOM    831  O3' U      26      56.592   9.319   9.742  1.00  0.00
ATOM    832  P   G      27      56.329   9.974  11.160  1.00  0.00
ATOM    833  OP1 G      27      54.882  10.370  11.289  1.00  0.00
ATOM    834  OP2 G      27      57.304  11.122  11.275  1.00  0.00
ATOM    835  O5' G      27      56.645   8.809  12.250  1.00  0.00
ATOM    836  C5' G      27      55.756   7.677  12.377  1.00  0.00
ATOM    837  H5' G      27      55.646   7.149  11.429  1.00  0.00
ATOM    838 H5'' G      27      54.837   8.065  12.817  1.00  0.00
ATOM    839  C4' G      27      56.441   6.724  13.389  1.00  0.00
ATOM    840  H4' G      27      55.831   5.823  13.460  1.00  0.00
ATOM    841  O4' G      27      57.731   6.337  13.051  1.00  0.00
ATOM    842  C1' G      27      58.521   6.143  14.222  1.00  0.00
ATOM    843  H1' G      27      58.803   5.099  14.359  1.00  0.00
ATOM    844  N9  G      27      59.700   6.990  14.110  1.00  0.00
ATOM    845  C8  G      27      59.758   8.199  13.429  1.00  0.00
ATOM    846  H8  G      27      59.033   8.600  12.736  1.00  0.00
ATOM    847  N7  G      27      60.864   8.869  13.623  1.00  0.00
ATOM    848  C5  G      27      61.531   8.112  14.672  1.00  0.00
ATOM    849  C6  G      27      62.729   8.266  15.436  1.00  0.00
ATOM    850  O6  G      27      63.533   9.151  15.397  1.00  0.00
ATOM    851  N1  G      27      62.983   7.255  16.338  1.00  0.00
ATOM    852  H1  G      27      63.822   7.327  16.896  1.00  0.00
ATOM    853  C2  G      27      62.216   6.175  16.412  1.00  0.00
ATOM    854  N2  G      27      62.563   5.228  17.243  1.00  0.00
ATOM    855  H21 G      27      61.935   4.462  17.438  1.00  0.00
ATOM    856  H22 G      27      63.405   5.370  17.782  1.00  0.00
ATOM    857  N3  G      27      61.041   5.971  15.788  1.00  0.00
ATOM    858  C4  G      27      60.804   6.971  14.949  1.00  0.00
ATOM    859  C3' G      27      56.494   7.467  14.726  1.00  0.00
ATOM    860  H3' G      27      56.882   8.457  14.485  1.00  0.00
ATOM    861  C2' G      27      57.592   6.579  15.374  1.00  0.00
ATOM    862  H2' G      27      58.206   7.203  16.023  1.00  0.00
ATOM    863  O2' G      27      57.073   5.415  15.986  1.00  0.00
ATOM    864 HO2' G      27      56.180   5.647  16.251  1.00  0.00
ATOM    865  O3' G      27      55.346   7.414  15.533  1.00  0.00
ATOM    866  P   C      28      55.132   8.553  16.578  1.00  0.00
ATOM    867  OP1 C      28      53.827   8.270  17.253  1.00  0.00
ATOM    868  OP2 C      28      55.431   9.803  15.842  1.00  0.00
ATOM    869  O5' C      28      56.224   8.396  17.610  1.00  0.00
ATOM    870  C5' C      28      56.244   7.374  18.594  1.00  0.00
ATOM    871  H5' C      28      56.066   6.394  18.151  1.00  0.00
ATOM    872 H5'' C      28      55.488   7.696  19.310  1.00  0.00
ATOM    873  C4' C      28      57.439   7.243  19.496  1.00  0.00
ATOM    874  H4' C      28      57.386   6.400  20.186  1.00  0.00
ATOM    875  O4' C      28      58.610   7.160  18.704  1.00  0.00
ATOM    876  C1' C      28      59.745   7.441  19.464  1.00  0.00
ATOM    877  H1' C      28      60.357   6.581  19.736  1.00  0.00
ATOM    878  N1  C      28      60.625   8.347  18.692  1.00  0.00
ATOM    879  C6  C      28      60.172   9.095  17.643  1.00  0.00
ATOM    880  H6  C      28      59.182   9.070  17.211  1.00  0.00
ATOM    881  C5  C      28      60.951  10.092  17.229  1.00  0.00
ATOM    882  H5  C      28      60.630  10.658  16.368  1.00  0.00
ATOM    883  C4  C      28      62.236  10.248  17.829  1.00  0.00
ATOM    884  N4  C      28      63.078  11.093  17.330  1.00  0.00
ATOM    885  H41 C      28      62.729  11.596  16.527  1.00  0.00
ATOM    886  H42 C      28      63.937  11.228  17.845  1.00  0.00
ATOM    887  N3  C      28      62.689   9.542  18.864  1.00  0.00
ATOM    888  C2  C      28      61.833   8.580  19.351  1.00  0.00
ATOM    889  O2  C      28      62.151   8.003  20.394  1.00  0.00
ATOM    890  C3' C      28      57.677   8.554  20.271  1.00  0.00
ATOM    891  H3' C      28      57.769   9.399  19.588  1.00  0.00
ATOM    892  C2' C      28      59.115   8.161  20.685  1.00  0.00
ATOM    893  H2' C      28      59.665   9.046  21.004  1.00  0.00
ATOM    894  O2' C      28      59.230   7.235  21.718  1.00  0.00
ATOM    895 HO2' C      28      60.124   6.995  21.972  1.00  0.00
ATOM    896  O3' C      28      56.710   8.834  21.299  1.00  0.00
ATOM    897  P   C      29      56.728  10.245  22.098  1.00  0.00
ATOM    898  OP1 C      29      55.738  10.226  23.132  1.00  0.00
ATOM    899  OP2 C      29      56.633  11.332  21.083  1.00  0.00
ATOM    900  O5' C      29      58.172  10.222  22.753  1.00  0.00
ATOM    901  C5' C      29      58.400   9.545  23.995  1.00  0.00
ATOM    902  H5' C      29      58.291   8.469  23.859  1.00  0.00
ATOM    903 H5'' C      29      57.595   9.846  24.665  1.00  0.00
ATOM    904  C4' C      29      59.764   9.928  24.588  1.00  0.00
ATOM    905  H4' C      29      59.753   9.446  25.566  1.00  0.00
ATOM    906  O4' C      29      60.842   9.631  23.692  1.00  0.00
ATOM    907  C1' C      29      61.922  10.539  23.880  1.00  0.00
ATOM    908  H1' C      29      62.772  10.006  24.306  1.00  0.00
ATOM    909  N1  C      29      62.371  11.410  22.729  1.00  0.00
ATOM    910  C6  C      29      61.541  11.912  21.798  1.00  0.00
ATOM    911  H6  C      29      60.504  11.687  22.001  1.00  0.00
ATOM    912  C5  C      29      61.943  12.587  20.690  1.00  0.00
ATOM    913  H5  C      29      61.276  13.026  19.963  1.00  0.00
ATOM    914  C4  C      29      63.375  12.644  20.583  1.00  0.00
ATOM    915  N4  C      29      63.849  13.139  19.451  1.00  0.00
ATOM    916  H41 C      29      64.853  13.145  19.346  1.00  0.00
ATOM    917  H42 C      29      63.199  13.515  18.775  1.00  0.00
ATOM    918  N3  C      29      64.225  12.261  21.489  1.00  0.00
ATOM    919  C2  C      29      63.750  11.669  22.632  1.00  0.00
ATOM    920  O2  C      29      64.601  11.361  23.505  1.00  0.00
ATOM    921  C3' C      29      59.905  11.417  24.904  1.00  0.00
ATOM    922  H3' C      29      59.507  11.988  24.065  1.00  0.00
ATOM    923  C2' C      29      61.433  11.418  24.945  1.00  0.00
ATOM    924  H2' C      29      61.838  12.417  24.780  1.00  0.00
ATOM    925  O2' C      29      61.990  10.862  26.172  1.00  0.00
ATOM    926 HO2' C      29      61.398  11.090  26.893  1.00  0.00
ATOM    927  O3' C      29      59.291  11.903  26.099  1.00  0.00
ATOM    928  P   C      30      59.086  13.463  26.261  1.00  0.00
ATOM    929  OP1 C      30      58.466  13.831  27.567  1.00  0.00
ATOM    930  OP2 C      30      58.519  13.957  25.006  1.00  0.00
ATOM    931  O5' C      30      60.549  13.938  26.284  1.00  0.00
ATOM    932  C5' C      30      61.267  13.853  27.495  1.00  0.00
ATOM    933  H5' C      30      61.347  12.837  27.883  1.00  0.00
ATOM    934 H5'' C      30      60.705  14.378  28.268  1.00  0.00
ATOM    935  C4' C      30      62.704  14.401  27.342  1.00  0.00
ATOM    936  H4' C      30      63.261  14.150  28.244  1.00  0.00
ATOM    937  O4' C      30      63.329  13.687  26.287  1.00  0.00
ATOM    938  C1' C      30      64.330  14.520  25.662  1.00  0.00
ATOM    939  H1' C      30      65.322  14.085  25.782  1.00  0.00
ATOM    940  N1  C      30      64.211  14.968  24.300  1.00  0.00
ATOM    941  C6  C      30      63.001  14.901  23.586  1.00  0.00
ATOM    942  H6  C      30      62.084  14.509  24.000  1.00  0.00
ATOM    943  C5  C      30      63.004  15.450  22.299  1.00  0.00
ATOM    944  H5  C      30      62.077  15.482  21.745  1.00  0.00
ATOM    945  C4  C      30      64.211  15.874  21.752  1.00  0.00
ATOM    946  N4  C      30      64.182  16.365  20.553  1.00  0.00
ATOM    947  H41 C      30      65.060  16.705  20.190  1.00  0.00
ATOM    948  H42 C      30      63.292  16.233  20.094  1.00  0.00
ATOM    949  N3  C      30      65.316  16.044  22.426  1.00  0.00
ATOM    950  C2  C      30      65.387  15.524  23.679  1.00  0.00
ATOM    951  O2  C      30      66.426  15.757  24.322  1.00  0.00
ATOM    952  C3' C      30      62.829  15.832  27.051  1.00  0.00
ATOM    953  H3' C      30      62.171  16.214  26.270  1.00  0.00
ATOM    954  C2' C      30      64.339  15.773  26.596  1.00  0.00
ATOM    955  H2' C      30      64.692  16.673  26.092  1.00  0.00
ATOM    956  O2' C      30      65.262  15.461  27.623  1.00  0.00
ATOM    957 HO2' C      30      66.125  15.729  27.299  1.00  0.00
ATOM    958  O3' C      30      62.629  16.672  28.150  1.00  0.00
ATOM    959  P   G      31      62.412  18.179  27.943  1.00  0.00
ATOM    960  OP1 G      31      62.484  18.671  29.344  1.00  0.00
ATOM    961  OP2 G      31      61.175  18.293  27.222  1.00  0.00
ATOM    962  O5' G      31      63.645  18.676  27.088  1.00  0.00
ATOM    963  C5' G      31      64.853  18.967  27.779  1.00  0.00
ATOM    964  H5' G      31      65.139  18.002  28.197  1.00  0.00
ATOM    965 H5'' G      31      64.645  19.656  28.597  1.00  0.00
ATOM    966  C4' G      31      65.927  19.498  26.866  1.00  0.00
ATOM    967  H4' G      31      66.871  19.638  27.394  1.00  0.00
ATOM    968  O4' G      31      66.112  18.749  25.644  1.00  0.00
ATOM    969  C1' G      31      66.450  19.587  24.552  1.00  0.00
ATOM    970  H1' G      31      67.458  19.398  24.183  1.00  0.00
ATOM    971  N9  G      31      65.489  19.370  23.459  1.00  0.00
ATOM    972  C8  G      31      64.249  18.877  23.566  1.00  0.00
ATOM    973  H8  G      31      63.985  18.355  24.474  1.00  0.00
ATOM    974  N7  G      31      63.574  18.891  22.455  1.00  0.00
ATOM    975  C5  G      31      64.330  19.611  21.548  1.00  0.00
ATOM    976  C6  G      31      64.106  20.118  20.214  1.00  0.00
ATOM    977  O6  G      31      63.276  19.692  19.384  1.00  0.00
ATOM    978  N1  G      31      65.065  20.983  19.813  1.00  0.00
ATOM    979  H1  G      31      64.872  21.460  18.944  1.00  0.00
ATOM    980  C2  G      31      66.192  21.249  20.551  1.00  0.00
ATOM    981  N2  G      31      67.152  21.956  20.041  1.00  0.00
ATOM    982  H21 G      31      67.085  22.301  19.094  1.00  0.00
ATOM    983  H22 G      31      67.951  22.139  20.631  1.00  0.00
ATOM    984  N3  G      31      66.523  20.642  21.645  1.00  0.00
ATOM    985  C4  G      31      65.530  19.928  22.160  1.00  0.00
ATOM    986  C3' G      31      65.446  20.863  26.359  1.00  0.00
ATOM    987  H3' G      31      64.429  20.742  25.984  1.00  0.00
ATOM    988  C2' G      31      66.405  21.027  25.097  1.00  0.00
ATOM    989  H2' G      31      65.941  21.769  24.447  1.00  0.00
ATOM    990  O2' G      31      67.754  21.410  25.413  1.00  0.00
ATOM    991 HO2' G      31      68.076  21.823  24.609  1.00  0.00
ATOM    992  O3' G      31      65.436  21.936  27.269  1.00  0.00
ATOM    993  P   A      32      64.634  23.247  27.077  1.00  0.00
ATOM    994  OP1 A      32      64.833  24.056  28.233  1.00  0.00
ATOM    995  OP2 A      32      63.238  22.842  26.717  1.00  0.00
ATOM    996  O5' A      32      65.348  23.934  25.815  1.00  0.00
ATOM    997  C5' A      32      66.567  24.594  25.822  1.00  0.00
ATOM    998  H5' A      32      67.403  24.012  26.211  1.00  0.00
ATOM    999 H5'' A      32      66.350  25.438  26.477  1.00  0.00
ATOM   1000  C4' A      32      66.697  25.237  24.446  1.00  0.00
ATOM   1001  H4' A      32      67.678  25.675  24.266  1.00  0.00
ATOM   1002  O4' A      32      66.469  24.164  23.511  1.00  0.00
ATOM   1003  C1' A      32      65.671  24.619  22.440  1.00  0.00
ATOM   1004  H1' A      32      66.173  24.574  21.473  1.00  0.00
ATOM   1005  N9  A      32      64.399  23.881  22.175  1.00  0.00
ATOM   1006  C8  A      32      63.749  22.962  22.955  1.00  0.00
ATOM   1007  H8  A      32      64.084  22.660  23.936  1.00  0.00
ATOM   1008  N7  A      32      62.582  22.579  22.558  1.00  0.00
ATOM   1009  C5  A      32      62.496  23.234  21.325  1.00  0.00
ATOM   1010  C6  A      32      61.579  23.272  20.243  1.00  0.00
ATOM   1011  N6  A      32      60.453  22.612  20.106  1.00  0.00
ATOM   1012  H61 A      32      59.906  22.666  19.259  1.00  0.00
ATOM   1013  H62 A      32      60.122  21.989  20.829  1.00  0.00
ATOM   1014  N1  A      32      61.812  23.957  19.125  1.00  0.00
ATOM   1015  C2  A      32      62.944  24.707  19.032  1.00  0.00
ATOM   1016  H2  A      32      63.206  25.193  18.104  1.00  0.00
ATOM   1017  N3  A      32      63.893  24.770  19.958  1.00  0.00
ATOM   1018  C4  A      32      63.605  23.976  21.049  1.00  0.00
ATOM   1019  C3' A      32      65.537  26.287  24.215  1.00  0.00
ATOM   1020  H3' A      32      64.599  25.976  24.674  1.00  0.00
ATOM   1021  C2' A      32      65.351  26.146  22.702  1.00  0.00
ATOM   1022  H2' A      32      64.335  26.474  22.480  1.00  0.00
ATOM   1023  O2' A      32      66.198  26.977  21.979  1.00  0.00
ATOM   1024 HO2' A      32      66.415  27.741  22.518  1.00  0.00
ATOM   1025  O3' A      32      65.881  27.670  24.491  1.00  0.00
ATOM   1026  P   A      33      64.671  28.710  24.842  1.00  0.00
ATOM   1027  OP1 A      33      65.238  29.948  25.367  1.00  0.00
ATOM   1028  OP2 A      33      63.643  27.957  25.597  1.00  0.00
ATOM   1029  O5' A      33      64.079  29.095  23.417  1.00  0.00
ATOM   1030  C5' A      33      64.776  29.954  22.512  1.00  0.00
ATOM   1031  H5' A      33      65.842  29.730  22.520  1.00  0.00
ATOM   1032 H5'' A      33      64.705  30.984  22.861  1.00  0.00
ATOM   1033  C4' A      33      64.301  29.866  21.077  1.00  0.00
ATOM   1034  H4' A      33      64.953  30.320  20.331  1.00  0.00
ATOM   1035  O4' A      33      64.002  28.559  20.751  1.00  0.00
ATOM   1036  C1' A      33      62.697  28.497  20.116  1.00  0.00
ATOM   1037  H1' A      33      62.836  27.958  19.178  1.00  0.00
ATOM   1038  N9  A      33      61.637  27.772  20.936  1.00  0.00
ATOM   1039  C8  A      33      61.532  27.371  22.287  1.00  0.00
ATOM   1040  H8  A      33      62.306  27.583  23.009  1.00  0.00
ATOM   1041  N7  A      33      60.575  26.501  22.463  1.00  0.00
ATOM   1042  C5  A      33      59.899  26.468  21.276  1.00  0.00
ATOM   1043  C6  A      33      58.847  25.703  20.735  1.00  0.00
ATOM   1044  N6  A      33      58.243  24.747  21.344  1.00  0.00
ATOM   1045  H61 A      33      57.501  24.303  20.823  1.00  0.00
ATOM   1046  H62 A      33      58.595  24.346  22.202  1.00  0.00
ATOM   1047  N1  A      33      58.421  25.901  19.471  1.00  0.00
ATOM   1048  C2  A      33      59.082  26.753  18.746  1.00  0.00
ATOM   1049  H2  A      33      58.661  26.886  17.760  1.00  0.00
ATOM   1050  N3  A      33      60.191  27.419  19.028  1.00  0.00
ATOM   1051  C4  A      33      60.561  27.202  20.313  1.00  0.00
ATOM   1052  C3' A      33      62.939  30.565  21.119  1.00  0.00
ATOM   1053  H3' A      33      62.242  30.318  21.920  1.00  0.00
ATOM   1054  C2' A      33      62.373  29.985  19.851  1.00  0.00
ATOM   1055  H2' A      33      61.298  30.166  19.873  1.00  0.00
ATOM   1056  O2' A      33      62.955  30.439  18.613  1.00  0.00
ATOM   1057 HO2' A      33      62.941  31.399  18.606  1.00  0.00
ATOM   1058  O3' A      33      63.218  31.975  20.960  1.00  0.00
ATOM   1059  P   U      34      62.196  33.120  21.284  1.00  0.00
ATOM   1060  OP1 U      34      62.852  34.380  20.970  1.00  0.00
ATOM   1061  OP2 U      34      61.600  32.978  22.637  1.00  0.00
ATOM   1062  O5' U      34      61.011  32.991  20.213  1.00  0.00
ATOM   1063  C5' U      34      61.057  33.623  18.949  1.00  0.00
ATOM   1064  H5' U      34      62.000  33.373  18.464  1.00  0.00
ATOM   1065 H5'' U      34      60.943  34.706  18.906  1.00  0.00
ATOM   1066  C4' U      34      59.877  33.111  18.098  1.00  0.00
ATOM   1067  H4' U      34      59.943  33.479  17.074  1.00  0.00
ATOM   1068  O4' U      34      59.785  31.680  17.980  1.00  0.00
ATOM   1069  C1' U      34      58.412  31.269  18.029  1.00  0.00
ATOM   1070  H1' U      34      58.158  30.596  17.210  1.00  0.00
ATOM   1071  N1  U      34      58.038  30.484  19.281  1.00  0.00
ATOM   1072  C6  U      34      58.584  30.725  20.550  1.00  0.00
ATOM   1073  H6  U      34      59.259  31.533  20.786  1.00  0.00
ATOM   1074  C5  U      34      58.207  29.919  21.567  1.00  0.00
ATOM   1075  H5  U      34      58.693  30.029  22.525  1.00  0.00
ATOM   1076  C4  U      34      57.294  28.774  21.431  1.00  0.00
ATOM   1077  O4  U      34      57.061  27.955  22.284  1.00  0.00
ATOM   1078  N3  U      34      56.804  28.676  20.135  1.00  0.00
ATOM   1079  H3  U      34      56.009  28.075  19.972  1.00  0.00
ATOM   1080  C2  U      34      57.142  29.481  19.077  1.00  0.00
ATOM   1081  O2  U      34      56.555  29.301  17.996  1.00  0.00
ATOM   1082  C3' U      34      58.554  33.570  18.725  1.00  0.00
ATOM   1083  H3' U      34      58.518  33.324  19.787  1.00  0.00
ATOM   1084  C2' U      34      57.624  32.563  18.027  1.00  0.00
ATOM   1085  H2' U      34      56.643  32.570  18.504  1.00  0.00
ATOM   1086  O2' U      34      57.429  32.924  16.635  1.00  0.00
ATOM   1087 HO2' U      34      57.722  33.823  16.469  1.00  0.00
ATOM   1088  O3' U      34      58.300  34.937  18.520  1.00  0.00
ATOM   1089  P   A      35      57.347  35.610  19.554  1.00  0.00
ATOM   1090  OP1 A      35      57.254  37.019  19.081  1.00  0.00
ATOM   1091  OP2 A      35      57.885  35.375  20.943  1.00  0.00
ATOM   1092  O5' A      35      55.936  34.885  19.432  1.00  0.00
ATOM   1093  C5' A      35      55.098  35.073  18.290  1.00  0.00
ATOM   1094  H5' A      35      55.665  34.807  17.398  1.00  0.00
ATOM   1095 H5'' A      35      54.715  36.092  18.230  1.00  0.00
ATOM   1096  C4' A      35      53.851  34.216  18.252  1.00  0.00
ATOM   1097  H4' A      35      53.196  34.435  17.410  1.00  0.00
ATOM   1098  O4' A      35      54.166  32.768  18.227  1.00  0.00
ATOM   1099  C1' A      35      53.143  32.036  18.830  1.00  0.00
ATOM   1100  H1' A      35      52.715  31.417  18.042  1.00  0.00
ATOM   1101  N9  A      35      53.647  31.277  19.982  1.00  0.00
ATOM   1102  C8  A      35      54.685  31.552  20.755  1.00  0.00
ATOM   1103  H8  A      35      55.357  32.353  20.485  1.00  0.00
ATOM   1104  N7  A      35      54.847  30.716  21.725  1.00  0.00
ATOM   1105  C5  A      35      53.753  29.835  21.589  1.00  0.00
ATOM   1106  C6  A      35      53.370  28.641  22.202  1.00  0.00
ATOM   1107  N6  A      35      54.108  28.146  23.130  1.00  0.00
ATOM   1108  H61 A      35      54.997  28.608  23.260  1.00  0.00
ATOM   1109  H62 A      35      53.781  27.281  23.537  1.00  0.00
ATOM   1110  N1  A      35      52.273  28.009  21.821  1.00  0.00
ATOM   1111  C2  A      35      51.638  28.514  20.730  1.00  0.00
ATOM   1112  H2  A      35      50.673  28.070  20.537  1.00  0.00
ATOM   1113  N3  A      35      51.896  29.577  20.052  1.00  0.00
ATOM   1114  C4  A      35      52.991  30.219  20.518  1.00  0.00
ATOM   1115  C3' A      35      52.954  34.330  19.532  1.00  0.00
ATOM   1116  H3' A      35      53.626  34.332  20.391  1.00  0.00
ATOM   1117  C2' A      35      52.139  33.040  19.312  1.00  0.00
ATOM   1118  H2' A      35      51.616  32.777  20.231  1.00  0.00
ATOM   1119  O2' A      35      51.097  33.210  18.312  1.00  0.00
ATOM   1120 HO2' A      35      50.540  32.429  18.283  1.00  0.00
ATOM   1121  O3' A      35      52.185  35.501  19.361  1.00  0.00
ATOM   1122  P   G      36      51.749  36.285  20.700  1.00  0.00
ATOM   1123  OP1 G      36      51.042  37.503  20.248  1.00  0.00
ATOM   1124  OP2 G      36      52.910  36.501  21.587  1.00  0.00
ATOM   1125  O5' G      36      50.701  35.399  21.480  1.00  0.00
ATOM   1126  C5' G      36      49.475  35.049  20.768  1.00  0.00
ATOM   1127  H5' G      36      49.698  34.786  19.735  1.00  0.00
ATOM   1128 H5'' G      36      48.768  35.879  20.758  1.00  0.00
ATOM   1129  C4' G      36      48.776  33.813  21.317  1.00  0.00
ATOM   1130  H4' G      36      47.882  33.666  20.711  1.00  0.00
ATOM   1131  O4' G      36      49.561  32.632  21.268  1.00  0.00
ATOM   1132  C1' G      36      49.065  31.805  22.309  1.00  0.00
ATOM   1133  H1' G      36      48.468  30.973  21.935  1.00  0.00
ATOM   1134  N9  G      36      50.169  31.169  23.014  1.00  0.00
ATOM   1135  C8  G      36      51.341  31.806  23.469  1.00  0.00
ATOM   1136  H8  G      36      51.614  32.803  23.156  1.00  0.00
ATOM   1137  N7  G      36      52.107  31.033  24.189  1.00  0.00
ATOM   1138  C5  G      36      51.349  29.873  24.359  1.00  0.00
ATOM   1139  C6  G      36      51.547  28.716  25.250  1.00  0.00
ATOM   1140  O6  G      36      52.424  28.544  26.070  1.00  0.00
ATOM   1141  N1  G      36      50.576  27.744  25.163  1.00  0.00
ATOM   1142  H1  G      36      50.498  26.935  25.764  1.00  0.00
ATOM   1143  C2  G      36      49.412  27.968  24.488  1.00  0.00
ATOM   1144  N2  G      36      48.537  27.055  24.546  1.00  0.00
ATOM   1145  H21 G      36      47.673  27.228  24.052  1.00  0.00
ATOM   1146  H22 G      36      48.689  26.259  25.148  1.00  0.00
ATOM   1147  N3  G      36      49.074  29.046  23.774  1.00  0.00
ATOM   1148  C4  G      36      50.133  29.980  23.715  1.00  0.00
ATOM   1149  C3' G      36      48.410  33.997  22.776  1.00  0.00
ATOM   1150  H3' G      36      49.212  34.432  23.373  1.00  0.00
ATOM   1151  C2' G      36      48.162  32.581  23.270  1.00  0.00
ATOM   1152  H2' G      36      48.545  32.349  24.264  1.00  0.00
ATOM   1153  O2' G      36      46.853  32.136  23.206  1.00  0.00
ATOM   1154 HO2' G      36      46.500  32.353  24.072  1.00  0.00
ATOM   1155  O3' G      36      47.381  34.900  22.918  1.00  0.00
ATOM   1156  P   A      37      47.158  35.673  24.293  1.00  0.00
ATOM   1157  OP1 A      37      46.187  36.777  23.991  1.00  0.00
ATOM   1158  OP2 A      37      48.416  36.078  24.959  1.00  0.00
ATOM   1159  O5' A      37      46.461  34.578  25.253  1.00  0.00
ATOM   1160  C5' A      37      45.065  34.271  25.074  1.00  0.00
ATOM   1161  H5' A      37      44.777  34.088  24.039  1.00  0.00
ATOM   1162 H5'' A      37      44.530  35.165  25.394  1.00  0.00
ATOM   1163  C4' A      37      44.693  33.114  25.921  1.00  0.00
ATOM   1164  H4' A      37      43.616  33.077  25.760  1.00  0.00
ATOM   1165  O4' A      37      45.181  31.938  25.445  1.00  0.00
ATOM   1166  C1' A      37      44.953  30.980  26.461  1.00  0.00
ATOM   1167  H1' A      37      44.145  30.272  26.276  1.00  0.00
ATOM   1168  N9  A      37      46.147  30.106  26.771  1.00  0.00
ATOM   1169  C8  A      37      45.995  28.877  27.202  1.00  0.00
ATOM   1170  H8  A      37      45.085  28.297  27.252  1.00  0.00
ATOM   1171  N7  A      37      47.143  28.350  27.715  1.00  0.00
ATOM   1172  C5  A      37      48.041  29.423  27.631  1.00  0.00
ATOM   1173  C6  A      37      49.434  29.573  27.800  1.00  0.00
ATOM   1174  N6  A      37      50.240  28.652  28.237  1.00  0.00
ATOM   1175  H61 A      37      51.217  28.870  28.372  1.00  0.00
ATOM   1176  H62 A      37      49.935  27.752  28.580  1.00  0.00
ATOM   1177  N1  A      37      49.999  30.762  27.664  1.00  0.00
ATOM   1178  C2  A      37      49.245  31.782  27.167  1.00  0.00
ATOM   1179  H2  A      37      49.784  32.703  27.004  1.00  0.00
ATOM   1180  N3  A      37      47.977  31.713  26.844  1.00  0.00
ATOM   1181  C4  A      37      47.396  30.487  27.071  1.00  0.00
ATOM   1182  C3' A      37      44.931  33.115  27.404  1.00  0.00
ATOM   1183  H3' A      37      45.989  33.241  27.636  1.00  0.00
ATOM   1184  C2' A      37      44.480  31.738  27.695  1.00  0.00
ATOM   1185  H2' A      37      44.962  31.391  28.608  1.00  0.00
ATOM   1186  O2' A      37      43.085  31.651  27.943  1.00  0.00
ATOM   1187 HO2' A      37      42.775  32.542  28.119  1.00  0.00
ATOM   1188  O3' A      37      44.039  33.929  28.182  1.00  0.00
ATOM   1189  P   A      38      44.658  34.879  29.354  1.00  0.00
ATOM   1190  OP1 A      38      43.567  35.693  29.832  1.00  0.00
ATOM   1191  OP2 A      38      45.899  35.500  28.950  1.00  0.00
ATOM   1192  O5' A      38      45.039  33.742  30.406  1.00  0.00
ATOM   1193  C5' A      38      44.046  33.148  31.209  1.00  0.00
ATOM   1194  H5' A      38      43.126  33.115  30.625  1.00  0.00
ATOM   1195 H5'' A      38      43.800  33.768  32.071  1.00  0.00
ATOM   1196  C4' A      38      44.393  31.795  31.787  1.00  0.00
ATOM   1197  H4' A      38      43.516  31.149  31.823  1.00  0.00
ATOM   1198  O4' A      38      45.239  31.080  30.873  1.00  0.00
ATOM   1199  C1' A      38      46.086  30.169  31.592  1.00  0.00
ATOM   1200  H1' A      38      46.013  29.136  31.250  1.00  0.00
ATOM   1201  N9  A      38      47.498  30.592  31.348  1.00  0.00
ATOM   1202  C8  A      38      47.984  31.705  30.645  1.00  0.00
ATOM   1203  H8  A      38      47.346  32.509  30.310  1.00  0.00
ATOM   1204  N7  A      38      49.253  31.759  30.501  1.00  0.00
ATOM   1205  C5  A      38      49.708  30.583  31.189  1.00  0.00
ATOM   1206  C6  A      38      50.938  29.969  31.501  1.00  0.00
ATOM   1207  N6  A      38      52.128  30.284  31.042  1.00  0.00
ATOM   1208  H61 A      38      52.328  31.213  30.699  1.00  0.00
ATOM   1209  H62 A      38      52.798  29.546  31.202  1.00  0.00
ATOM   1210  N1  A      38      51.033  28.871  32.219  1.00  0.00
ATOM   1211  C2  A      38      49.942  28.383  32.757  1.00  0.00
ATOM   1212  H2  A      38      50.068  27.463  33.308  1.00  0.00
ATOM   1213  N3  A      38      48.692  28.793  32.613  1.00  0.00
ATOM   1214  C4  A      38      48.640  29.919  31.792  1.00  0.00
ATOM   1215  C3' A      38      45.144  31.760  33.115  1.00  0.00
ATOM   1216  H3' A      38      46.019  32.405  33.032  1.00  0.00
ATOM   1217  C2' A      38      45.690  30.291  33.099  1.00  0.00
ATOM   1218  H2' A      38      46.577  30.309  33.732  1.00  0.00
ATOM   1219  O2' A      38      44.752  29.314  33.482  1.00  0.00
ATOM   1220 HO2' A      38      44.021  29.842  33.812  1.00  0.00
ATOM   1221  O3' A      38      44.243  32.085  34.199  1.00  0.00
ATOM   1222  P   C      39      44.719  33.111  35.380  1.00  0.00
ATOM   1223  OP1 C      39      43.631  33.328  36.356  1.00  0.00
ATOM   1224  OP2 C      39      45.405  34.281  34.851  1.00  0.00
ATOM   1225  O5' C      39      45.909  32.243  36.022  1.00  0.00
ATOM   1226  C5' C      39      45.683  31.006  36.525  1.00  0.00
ATOM   1227  H5' C      39      45.301  30.389  35.712  1.00  0.00
ATOM   1228 H5'' C      39      44.921  31.189  37.282  1.00  0.00
ATOM   1229  C4' C      39      46.932  30.238  37.139  1.00  0.00
ATOM   1230  H4' C      39      46.479  29.398  37.665  1.00  0.00
ATOM   1231  O4' C      39      47.681  29.671  36.115  1.00  0.00
ATOM   1232  C1' C      39      49.000  29.530  36.566  1.00  0.00
ATOM   1233  H1' C      39      49.246  28.477  36.709  1.00  0.00
ATOM   1234  N1  C      39      50.036  30.247  35.708  1.00  0.00
ATOM   1235  C6  C      39      49.709  31.466  35.021  1.00  0.00
ATOM   1236  H6  C      39      48.717  31.849  34.833  1.00  0.00
ATOM   1237  C5  C      39      50.745  32.140  34.328  1.00  0.00
ATOM   1238  H5  C      39      50.506  32.863  33.563  1.00  0.00
ATOM   1239  C4  C      39      52.079  31.669  34.513  1.00  0.00
ATOM   1240  N4  C      39      52.968  32.304  33.958  1.00  0.00
ATOM   1241  H41 C      39      53.897  31.939  34.114  1.00  0.00
ATOM   1242  H42 C      39      52.790  33.139  33.420  1.00  0.00
ATOM   1243  N3  C      39      52.362  30.575  35.169  1.00  0.00
ATOM   1244  C2  C      39      51.378  29.779  35.732  1.00  0.00
ATOM   1245  O2  C      39      51.722  28.694  36.276  1.00  0.00
ATOM   1246  C3' C      39      47.725  31.077  38.112  1.00  0.00
ATOM   1247  H3' C      39      47.788  32.073  37.671  1.00  0.00
ATOM   1248  C2' C      39      49.033  30.159  37.979  1.00  0.00
ATOM   1249  H2' C      39      49.936  30.741  38.164  1.00  0.00
ATOM   1250  O2' C      39      49.061  28.962  38.785  1.00  0.00
ATOM   1251 HO2' C      39      49.110  29.288  39.687  1.00  0.00
ATOM   1252  O3' C      39      47.275  30.957  39.513  1.00  0.00
ATOM   1253  P   C      40      47.641  32.117  40.516  1.00  0.00
ATOM   1254  OP1 C      40      46.938  31.787  41.774  1.00  0.00
ATOM   1255  OP2 C      40      47.349  33.378  39.811  1.00  0.00
ATOM   1256  O5' C      40      49.134  31.901  40.815  1.00  0.00
ATOM   1257  C5' C      40      49.443  30.790  41.641  1.00  0.00
ATOM   1258  H5' C      40      49.087  29.868  41.183  1.00  0.00
ATOM   1259 H5'' C      40      48.999  31.006  42.613  1.00  0.00
ATOM   1260  C4' C      40      50.934  30.618  41.869  1.00  0.00
ATOM   1261  H4' C      40      51.055  29.867  42.650  1.00  0.00
ATOM   1262  O4' C      40      51.560  30.235  40.691  1.00  0.00
ATOM   1263  C1' C      40      52.905  30.613  40.634  1.00  0.00
ATOM   1264  H1' C      40      53.559  29.753  40.490  1.00  0.00
ATOM   1265  N1  C      40      53.154  31.690  39.601  1.00  0.00
ATOM   1266  C6  C      40      52.112  32.385  39.018  1.00  0.00
ATOM   1267  H6  C      40      51.133  32.394  39.472  1.00  0.00
ATOM   1268  C5  C      40      52.415  33.206  37.932  1.00  0.00
ATOM   1269  H5  C      40      51.654  33.826  37.482  1.00  0.00
ATOM   1270  C4  C      40      53.737  33.278  37.471  1.00  0.00
ATOM   1271  N4  C      40      54.056  34.230  36.613  1.00  0.00
ATOM   1272  H41 C      40      53.264  34.790  36.333  1.00  0.00
ATOM   1273  H42 C      40      55.025  34.504  36.532  1.00  0.00
ATOM   1274  N3  C      40      54.710  32.606  38.040  1.00  0.00
ATOM   1275  C2  C      40      54.442  31.766  39.099  1.00  0.00
ATOM   1276  O2  C      40      55.297  31.052  39.510  1.00  0.00
ATOM   1277  C3' C      40      51.684  31.816  42.368  1.00  0.00
ATOM   1278  H3' C      40      51.457  32.745  41.846  1.00  0.00
ATOM   1279  C2' C      40      53.106  31.236  42.055  1.00  0.00
ATOM   1280  H2' C      40      53.842  32.035  41.969  1.00  0.00
ATOM   1281  O2' C      40      53.475  30.227  42.883  1.00  0.00
ATOM   1282 HO2' C      40      52.991  30.408  43.692  1.00  0.00
ATOM   1283  O3' C      40      51.544  31.955  43.793  1.00  0.00
ATOM   1284  P   C      41      51.837  33.312  44.575  1.00  0.00
ATOM   1285  OP1 C      41      51.583  33.003  45.977  1.00  0.00
ATOM   1286  OP2 C      41      51.172  34.453  43.962  1.00  0.00
ATOM   1287  O5' C      41      53.414  33.528  44.484  1.00  0.00
ATOM   1288  C5' C      41      54.347  32.572  45.123  1.00  0.00
ATOM   1289  H5' C      41      53.886  31.592  45.001  1.00  0.00
ATOM   1290 H5'' C      41      54.437  32.791  46.186  1.00  0.00
ATOM   1291  C4' C      41      55.707  32.738  44.513  1.00  0.00
ATOM   1292  H4' C      41      56.365  32.022  45.005  1.00  0.00
ATOM   1293  O4' C      41      55.819  32.565  43.123  1.00  0.00
ATOM   1294  C1' C      41      57.007  33.288  42.641  1.00  0.00
ATOM   1295  H1' C      41      57.669  32.582  42.139  1.00  0.00
ATOM   1296  N1  C      41      56.545  34.239  41.561  1.00  0.00
ATOM   1297  C6  C      41      55.278  34.813  41.419  1.00  0.00
ATOM   1298  H6  C      41      54.589  34.566  42.213  1.00  0.00
ATOM   1299  C5  C      41      54.998  35.565  40.300  1.00  0.00
ATOM   1300  H5  C      41      53.987  35.819  40.018  1.00  0.00
ATOM   1301  C4  C      41      56.104  35.784  39.431  1.00  0.00
ATOM   1302  N4  C      41      55.881  36.426  38.305  1.00  0.00
ATOM   1303  H41 C      41      56.736  36.592  37.793  1.00  0.00
ATOM   1304  H42 C      41      54.949  36.746  38.084  1.00  0.00
ATOM   1305  N3  C      41      57.331  35.458  39.579  1.00  0.00
ATOM   1306  C2  C      41      57.628  34.667  40.699  1.00  0.00
ATOM   1307  O2  C      41      58.832  34.449  40.938  1.00  0.00
ATOM   1308  C3' C      41      56.382  34.091  44.800  1.00  0.00
ATOM   1309  H3' C      41      55.655  34.836  44.477  1.00  0.00
ATOM   1310  C2' C      41      57.616  34.039  43.827  1.00  0.00
ATOM   1311  H2' C      41      57.941  35.059  43.622  1.00  0.00
ATOM   1312  O2' C      41      58.686  33.292  44.372  1.00  0.00
ATOM   1313 HO2' C      41      58.582  33.304  45.327  1.00  0.00
ATOM   1314  O3' C      41      56.692  34.225  46.156  1.00  0.00
ATOM   1315  P   U      42      56.573  35.663  46.778  1.00  0.00
ATOM   1316  OP1 U      42      57.116  35.516  48.149  1.00  0.00
ATOM   1317  OP2 U      42      55.154  36.006  46.590  1.00  0.00
ATOM   1318  O5' U      42      57.590  36.681  45.883  1.00  0.00
ATOM   1319  C5' U      42      58.998  36.582  46.143  1.00  0.00
ATOM   1320  H5' U      42      59.242  35.521  46.174  1.00  0.00
ATOM   1321 H5'' U      42      59.120  37.089  47.100  1.00  0.00
ATOM   1322  C4' U      42      59.810  37.262  45.095  1.00  0.00
ATOM   1323  H4' U      42      60.822  37.011  45.412  1.00  0.00
ATOM   1324  O4' U      42      59.728  36.773  43.815  1.00  0.00
ATOM   1325  C1' U      42      59.775  37.797  42.845  1.00  0.00
ATOM   1326  H1' U      42      60.488  37.580  42.050  1.00  0.00
ATOM   1327  N1  U      42      58.471  38.115  42.223  1.00  0.00
ATOM   1328  C6  U      42      57.266  37.624  42.664  1.00  0.00
ATOM   1329  H6  U      42      57.089  37.009  43.534  1.00  0.00
ATOM   1330  C5  U      42      56.100  38.129  42.120  1.00  0.00
ATOM   1331  H5  U      42      55.105  37.797  42.379  1.00  0.00
ATOM   1332  C4  U      42      56.207  39.083  41.060  1.00  0.00
ATOM   1333  O4  U      42      55.251  39.547  40.448  1.00  0.00
ATOM   1334  N3  U      42      57.431  39.392  40.529  1.00  0.00
ATOM   1335  H3  U      42      57.475  39.914  39.666  1.00  0.00
ATOM   1336  C2  U      42      58.573  39.022  41.159  1.00  0.00
ATOM   1337  O2  U      42      59.601  39.547  40.764  1.00  0.00
ATOM   1338  C3' U      42      59.592  38.737  44.953  1.00  0.00
ATOM   1339  H3' U      42      58.551  39.019  44.790  1.00  0.00
ATOM   1340  C2' U      42      60.280  39.010  43.674  1.00  0.00
ATOM   1341  H2' U      42      60.014  40.002  43.309  1.00  0.00
ATOM   1342  O2' U      42      61.699  38.754  43.642  1.00  0.00
ATOM   1343 HO2' U      42      62.157  39.221  42.940  1.00  0.00
ATOM   1344  O3' U      42      60.101  39.471  46.043  1.00  0.00
ATOM   1345  P   G      43      59.762  41.003  46.303  1.00  0.00
ATOM   1346  OP1 G      43      60.152  41.271  47.665  1.00  0.00
ATOM   1347  OP2 G      43      58.317  41.204  45.985  1.00  0.00
ATOM   1348  O5' G      43      60.547  41.902  45.265  1.00  0.00
ATOM   1349  C5' G      43      61.928  41.807  45.219  1.00  0.00
ATOM   1350  H5' G      43      62.336  40.804  45.344  1.00  0.00
ATOM   1351 H5'' G      43      62.348  42.379  46.046  1.00  0.00
ATOM   1352  C4' G      43      62.363  42.329  43.866  1.00  0.00
ATOM   1353  H4' G      43      63.436  42.190  43.733  1.00  0.00
ATOM   1354  O4' G      43      61.767  41.636  42.761  1.00  0.00
ATOM   1355  C1' G      43      61.327  42.597  41.805  1.00  0.00
ATOM   1356  H1' G      43      61.759  42.425  40.819  1.00  0.00
ATOM   1357  N9  G      43      59.819  42.793  41.729  1.00  0.00
ATOM   1358  C8  G      43      58.788  42.290  42.519  1.00  0.00
ATOM   1359  H8  G      43      58.948  41.617  43.349  1.00  0.00
ATOM   1360  N7  G      43      57.598  42.569  42.060  1.00  0.00
ATOM   1361  C5  G      43      57.754  43.280  40.920  1.00  0.00
ATOM   1362  C6  G      43      56.886  43.928  39.967  1.00  0.00
ATOM   1363  O6  G      43      55.652  43.912  39.879  1.00  0.00
ATOM   1364  N1  G      43      57.522  44.557  38.953  1.00  0.00
ATOM   1365  H1  G      43      56.982  44.943  38.192  1.00  0.00
ATOM   1366  C2  G      43      58.854  44.633  38.791  1.00  0.00
ATOM   1367  N2  G      43      59.195  45.514  37.895  1.00  0.00
ATOM   1368  H21 G      43      58.594  45.844  37.153  1.00  0.00
ATOM   1369  H22 G      43      60.158  45.811  37.955  1.00  0.00
ATOM   1370  N3  G      43      59.729  44.115  39.638  1.00  0.00
ATOM   1371  C4  G      43      59.136  43.493  40.719  1.00  0.00
ATOM   1372  C3' G      43      62.007  43.775  43.799  1.00  0.00
ATOM   1373  H3' G      43      60.988  44.008  44.107  1.00  0.00
ATOM   1374  C2' G      43      61.945  43.955  42.276  1.00  0.00
ATOM   1375  H2' G      43      61.283  44.768  41.978  1.00  0.00
ATOM   1376  O2' G      43      63.183  44.084  41.588  1.00  0.00
ATOM   1377 HO2' G      43      63.831  44.538  42.131  1.00  0.00
ATOM   1378  O3' G      43      63.005  44.641  44.351  1.00  0.00
ATOM   1379  P   U      44      62.736  46.135  44.490  1.00  0.00
ATOM   1380  OP1 U      44      64.116  46.550  44.857  1.00  0.00
ATOM   1381  OP2 U      44      61.704  46.288  45.563  1.00  0.00
ATOM   1382  O5' U      44      62.250  46.830  43.139  1.00  0.00
ATOM   1383  C5' U      44      63.036  47.344  42.016  1.00  0.00
ATOM   1384  H5' U      44      63.576  46.548  41.503  1.00  0.00
ATOM   1385 H5'' U      44      63.752  48.057  42.425  1.00  0.00
ATOM   1386  C4' U      44      62.095  48.191  41.085  1.00  0.00
ATOM   1387  H4' U      44      62.760  48.663  40.362  1.00  0.00
ATOM   1388  O4' U      44      61.146  47.322  40.496  1.00  0.00
ATOM   1389  C1' U      44      59.968  48.043  40.097  1.00  0.00
ATOM   1390  H1' U      44      59.878  48.055  39.011  1.00  0.00
ATOM   1391  N1  U      44      58.775  47.386  40.662  1.00  0.00
ATOM   1392  C6  U      44      58.851  46.656  41.886  1.00  0.00
ATOM   1393  H6  U      44      59.846  46.545  42.291  1.00  0.00
ATOM   1394  C5  U      44      57.739  46.089  42.373  1.00  0.00
ATOM   1395  H5  U      44      57.796  45.569  43.318  1.00  0.00
ATOM   1396  C4  U      44      56.473  46.289  41.749  1.00  0.00
ATOM   1397  O4  U      44      55.371  46.121  42.266  1.00  0.00
ATOM   1398  N3  U      44      56.483  46.984  40.569  1.00  0.00
ATOM   1399  H3  U      44      55.576  47.039  40.127  1.00  0.00
ATOM   1400  C2  U      44      57.559  47.645  40.006  1.00  0.00
ATOM   1401  O2  U      44      57.436  48.524  39.167  1.00  0.00
ATOM   1402  C3' U      44      61.113  49.170  41.771  1.00  0.00
ATOM   1403  H3' U      44      60.732  48.620  42.631  1.00  0.00
ATOM   1404  C2' U      44      60.022  49.482  40.708  1.00  0.00
ATOM   1405  H2' U      44      59.137  49.781  41.269  1.00  0.00
ATOM   1406  O2' U      44      60.438  50.349  39.707  1.00  0.00
ATOM   1407 HO2' U      44      60.178  51.255  39.887  1.00  0.00
ATOM   1408  O3' U      44      61.777  50.280  42.184  1.00  0.00
ATOM   1409  P   G      45      61.181  51.076  43.396  1.00  0.00
ATOM   1410  OP1 G      45      62.318  51.751  43.997  1.00  0.00
ATOM   1411  OP2 G      45      60.316  50.240  44.180  1.00  0.00
ATOM   1412  O5' G      45      60.289  52.101  42.596  1.00  0.00
ATOM   1413  C5' G      45      60.795  53.275  41.954  1.00  0.00
ATOM   1414  H5' G      45      61.674  52.980  41.381  1.00  0.00
ATOM   1415 H5'' G      45      61.121  54.086  42.605  1.00  0.00
ATOM   1416  C4' G      45      59.661  53.800  41.077  1.00  0.00
ATOM   1417  H4' G      45      59.947  54.526  40.316  1.00  0.00
ATOM   1418  O4' G      45      58.979  52.688  40.433  1.00  0.00
ATOM   1419  C1' G      45      57.549  52.894  40.422  1.00  0.00
ATOM   1420  H1' G      45      57.184  52.953  39.396  1.00  0.00
ATOM   1421  N9  G      45      56.866  51.720  41.086  1.00  0.00
ATOM   1422  C8  G      45      57.175  50.969  42.238  1.00  0.00
ATOM   1423  H8  G      45      58.065  51.084  42.839  1.00  0.00
ATOM   1424  N7  G      45      56.368  49.922  42.471  1.00  0.00
ATOM   1425  C5  G      45      55.341  50.124  41.519  1.00  0.00
ATOM   1426  C6  G      45      54.103  49.427  41.203  1.00  0.00
ATOM   1427  O6  G      45      53.601  48.482  41.864  1.00  0.00
ATOM   1428  N1  G      45      53.420  49.942  40.145  1.00  0.00
ATOM   1429  H1  G      45      52.551  49.503  39.877  1.00  0.00
ATOM   1430  C2  G      45      53.929  50.940  39.369  1.00  0.00
ATOM   1431  N2  G      45      53.044  51.255  38.422  1.00  0.00
ATOM   1432  H21 G      45      53.357  51.962  37.772  1.00  0.00
ATOM   1433  H22 G      45      52.213  50.681  38.394  1.00  0.00
ATOM   1434  N3  G      45      55.010  51.651  39.552  1.00  0.00
ATOM   1435  C4  G      45      55.650  51.187  40.636  1.00  0.00
ATOM   1436  C3' G      45      58.553  54.412  41.983  1.00  0.00
ATOM   1437  H3' G      45      58.449  53.860  42.917  1.00  0.00
ATOM   1438  C2' G      45      57.245  54.181  41.203  1.00  0.00
ATOM   1439  H2' G      45      56.411  54.040  41.891  1.00  0.00
ATOM   1440  O2' G      45      56.959  55.269  40.326  1.00  0.00
ATOM   1441 HO2' G      45      56.516  55.952  40.834  1.00  0.00
ATOM   1442  O3' G      45      58.814  55.790  42.100  1.00  0.00
ATOM   1443  P   C      46      58.293  56.569  43.392  1.00  0.00
ATOM   1444  OP1 C      46      59.117  57.752  43.386  1.00  0.00
ATOM   1445  OP2 C      46      58.316  55.708  44.582  1.00  0.00
ATOM   1446  O5' C      46      56.743  56.799  42.913  1.00  0.00
ATOM   1447  C5' C      46      56.472  57.953  42.165  1.00  0.00
ATOM   1448  H5' C      46      57.185  58.083  41.352  1.00  0.00
ATOM   1449 H5'' C      46      56.611  58.789  42.851  1.00  0.00
ATOM   1450  C4' C      46      55.054  58.009  41.660  1.00  0.00
ATOM   1451  H4' C      46      54.904  58.782  40.906  1.00  0.00
ATOM   1452  O4' C      46      54.787  56.720  40.985  1.00  0.00
ATOM   1453  C1' C      46      53.395  56.524  41.031  1.00  0.00
ATOM   1454  H1' C      46      53.001  56.722  40.034  1.00  0.00
ATOM   1455  N1  C      46      53.007  55.154  41.462  1.00  0.00
ATOM   1456  C6  C      46      53.721  54.518  42.468  1.00  0.00
ATOM   1457  H6  C      46      54.494  55.024  43.027  1.00  0.00
ATOM   1458  C5  C      46      53.380  53.231  42.872  1.00  0.00
ATOM   1459  H5  C      46      53.978  52.694  43.594  1.00  0.00
ATOM   1460  C4  C      46      52.210  52.643  42.198  1.00  0.00
ATOM   1461  N4  C      46      51.863  51.462  42.510  1.00  0.00
ATOM   1462  H41 C      46      50.994  51.164  42.092  1.00  0.00
ATOM   1463  H42 C      46      52.269  51.018  43.322  1.00  0.00
ATOM   1464  N3  C      46      51.478  53.364  41.340  1.00  0.00
ATOM   1465  C2  C      46      51.861  54.552  40.972  1.00  0.00
ATOM   1466  O2  C      46      51.174  55.180  40.237  1.00  0.00
ATOM   1467  C3' C      46      54.031  58.003  42.763  1.00  0.00
ATOM   1468  H3' C      46      54.205  57.280  43.560  1.00  0.00
ATOM   1469  C2' C      46      52.799  57.566  42.022  1.00  0.00
ATOM   1470  H2' C      46      52.054  57.052  42.631  1.00  0.00
ATOM   1471  O2' C      46      52.095  58.449  41.173  1.00  0.00
ATOM   1472 HO2' C      46      51.833  59.154  41.768  1.00  0.00
ATOM   1473  O3' C      46      53.923  59.318  43.284  1.00  0.00
ATOM   1474  P   U      47      52.956  59.864  44.380  1.00  0.00
ATOM   1475  OP1 U      47      53.440  61.245  44.654  1.00  0.00
ATOM   1476  OP2 U      47      52.896  58.961  45.534  1.00  0.00
ATOM   1477  O5' U      47      51.512  60.039  43.799  1.00  0.00
ATOM   1478  C5' U      47      51.142  61.175  42.966  1.00  0.00
ATOM   1479  H5' U      47      51.618  61.011  41.999  1.00  0.00
ATOM   1480 H5'' U      47      51.556  62.093  43.383  1.00  0.00
ATOM   1481  C4' U      47      49.680  61.179  42.672  1.00  0.00
ATOM   1482  H4' U      47      49.476  61.963  41.942  1.00  0.00
ATOM   1483  O4' U      47      49.447  59.906  42.060  1.00  0.00
ATOM   1484  C1' U      47      48.483  59.151  42.751  1.00  0.00
ATOM   1485  H1' U      47      47.751  58.840  42.006  1.00  0.00
ATOM   1486  N1  U      47      49.035  57.882  43.281  1.00  0.00
ATOM   1487  C6  U      47      49.725  57.801  44.496  1.00  0.00
ATOM   1488  H6  U      47      49.853  58.639  45.165  1.00  0.00
ATOM   1489  C5  U      47      50.357  56.610  44.882  1.00  0.00
ATOM   1490  H5  U      47      50.968  56.488  45.765  1.00  0.00
ATOM   1491  C4  U      47      50.198  55.399  44.066  1.00  0.00
ATOM   1492  O4  U      47      50.621  54.265  44.356  1.00  0.00
ATOM   1493  N3  U      47      49.507  55.570  42.863  1.00  0.00
ATOM   1494  H3  U      47      49.337  54.721  42.343  1.00  0.00
ATOM   1495  C2  U      47      48.834  56.735  42.498  1.00  0.00
ATOM   1496  O2  U      47      48.159  56.729  41.485  1.00  0.00
ATOM   1497  C3' U      47      48.845  61.218  43.950  1.00  0.00
ATOM   1498  H3' U      47      49.395  60.960  44.855  1.00  0.00
ATOM   1499  C2' U      47      47.804  60.074  43.766  1.00  0.00
ATOM   1500  H2' U      47      47.501  59.712  44.748  1.00  0.00
ATOM   1501  O2' U      47      46.579  60.568  43.183  1.00  0.00
ATOM   1502 HO2' U      47      46.127  61.229  43.712  1.00  0.00
ATOM   1503  O3' U      47      48.166  62.507  43.993  1.00  0.00
ATOM   1504  P   A      48      47.378  63.062  45.280  1.00  0.00
ATOM   1505  OP1 A      48      47.073  64.480  45.178  1.00  0.00
ATOM   1506  OP2 A      48      48.005  62.573  46.485  1.00  0.00
ATOM   1507  O5' A      48      46.033  62.350  45.078  1.00  0.00
ATOM   1508  C5' A      48      44.970  62.981  44.301  1.00  0.00
ATOM   1509  H5' A      48      45.346  63.196  43.300  1.00  0.00
ATOM   1510 H5'' A      48      44.830  63.910  44.853  1.00  0.00
ATOM   1511  C4' A      48      43.612  62.250  44.412  1.00  0.00
ATOM   1512  H4' A      48      42.938  62.746  43.713  1.00  0.00
ATOM   1513  O4' A      48      43.692  60.872  43.988  1.00  0.00
ATOM   1514  C1' A      48      42.802  60.018  44.672  1.00  0.00
ATOM   1515  H1' A      48      42.133  59.394  44.078  1.00  0.00
ATOM   1516  N9  A      48      43.532  59.085  45.593  1.00  0.00
ATOM   1517  C8  A      48      44.857  59.102  45.969  1.00  0.00
ATOM   1518  H8  A      48      45.558  59.851  45.630  1.00  0.00
ATOM   1519  N7  A      48      45.178  58.065  46.721  1.00  0.00
ATOM   1520  C5  A      48      43.934  57.369  46.834  1.00  0.00
ATOM   1521  C6  A      48      43.529  56.279  47.627  1.00  0.00
ATOM   1522  N6  A      48      44.454  55.620  48.318  1.00  0.00
ATOM   1523  H61 A      48      45.412  55.937  48.339  1.00  0.00
ATOM   1524  H62 A      48      44.202  54.724  48.711  1.00  0.00
ATOM   1525  N1  A      48      42.319  55.815  47.514  1.00  0.00
ATOM   1526  C2  A      48      41.452  56.497  46.759  1.00  0.00
ATOM   1527  H2  A      48      40.511  55.999  46.578  1.00  0.00
ATOM   1528  N3  A      48      41.705  57.602  46.061  1.00  0.00
ATOM   1529  C4  A      48      42.976  57.974  46.144  1.00  0.00
ATOM   1530  C3' A      48      43.047  62.067  45.825  1.00  0.00
ATOM   1531  H3' A      48      43.879  61.730  46.443  1.00  0.00
ATOM   1532  C2' A      48      42.035  60.972  45.524  1.00  0.00
ATOM   1533  H2' A      48      41.711  60.505  46.454  1.00  0.00
ATOM   1534  O2' A      48      40.845  61.294  44.691  1.00  0.00
ATOM   1535 HO2' A      48      40.327  60.498  44.547  1.00  0.00
ATOM   1536  O3' A      48      42.418  63.192  46.323  1.00  0.00
ATOM   1537  P   G      49      42.430  63.395  47.913  1.00  0.00
ATOM   1538  OP1 G      49      41.644  64.600  48.228  1.00  0.00
ATOM   1539  OP2 G      49      43.800  63.488  48.366  1.00  0.00
ATOM   1540  O5' G      49      41.748  62.094  48.550  1.00  0.00
ATOM   1541  C5' G      49      40.347  61.889  48.302  1.00  0.00
ATOM   1542  H5' G      49      40.154  61.715  47.243  1.00  0.00
ATOM   1543 H5'' G      49      39.741  62.745  48.597  1.00  0.00
ATOM   1544  C4' G      49      39.819  60.741  49.198  1.00  0.00
ATOM   1545  H4' G      49      38.734  60.643  49.168  1.00  0.00
ATOM   1546  O4' G      49      40.527  59.641  48.749  1.00  0.00
ATOM   1547  C1' G      49      40.680  58.777  49.906  1.00  0.00
ATOM   1548  H1' G      49      40.378  57.741  49.751  1.00  0.00
ATOM   1549  N9  G      49      42.155  58.596  50.208  1.00  0.00
ATOM   1550  C8  G      49      43.202  59.223  49.581  1.00  0.00
ATOM   1551  H8  G      49      43.090  60.059  48.906  1.00  0.00
ATOM   1552  N7  G      49      44.319  58.739  49.898  1.00  0.00
ATOM   1553  C5  G      49      44.032  57.856  50.933  1.00  0.00
ATOM   1554  C6  G      49      44.828  57.009  51.756  1.00  0.00
ATOM   1555  O6  G      49      46.048  56.828  51.647  1.00  0.00
ATOM   1556  N1  G      49      44.142  56.223  52.686  1.00  0.00
ATOM   1557  H1  G      49      44.651  55.739  53.412  1.00  0.00
ATOM   1558  C2  G      49      42.784  56.130  52.750  1.00  0.00
ATOM   1559  N2  G      49      42.260  55.569  53.740  1.00  0.00
ATOM   1560  H21 G      49      41.253  55.634  53.754  1.00  0.00
ATOM   1561  H22 G      49      42.855  55.068  54.385  1.00  0.00
ATOM   1562  N3  G      49      42.014  56.849  51.899  1.00  0.00
ATOM   1563  C4  G      49      42.667  57.768  51.146  1.00  0.00
ATOM   1564  C3' G      49      40.164  60.838  50.635  1.00  0.00
ATOM   1565  H3' G      49      41.215  61.126  50.662  1.00  0.00
ATOM   1566  C2' G      49      39.978  59.412  51.084  1.00  0.00
ATOM   1567  H2' G      49      40.450  59.250  52.053  1.00  0.00
ATOM   1568  O2' G      49      38.622  58.942  51.024  1.00  0.00
ATOM   1569 HO2' G      49      38.043  59.657  51.298  1.00  0.00
ATOM   1570  O3' G      49      39.349  61.803  51.252  1.00  0.00
ATOM   1571  P   U      50      39.814  62.571  52.572  1.00  0.00
ATOM   1572  OP1 U      50      38.773  63.498  53.052  1.00  0.00
ATOM   1573  OP2 U      50      41.170  63.069  52.406  1.00  0.00
ATOM   1574  O5' U      50      39.936  61.471  53.685  1.00  0.00
ATOM   1575  C5' U      50      38.738  60.803  54.111  1.00  0.00
ATOM   1576  H5' U      50      38.309  60.299  53.245  1.00  0.00
ATOM   1577 H5'' U      50      38.009  61.483  54.552  1.00  0.00
ATOM   1578  C4' U      50      39.318  59.747  55.011  1.00  0.00
ATOM   1579  H4' U      50      38.435  59.205  55.351  1.00  0.00
ATOM   1580  O4' U      50      40.345  58.905  54.437  1.00  0.00
ATOM   1581  C1' U      50      41.238  58.433  55.484  1.00  0.00
ATOM   1582  H1' U      50      41.208  57.343  55.491  1.00  0.00
ATOM   1583  N1  U      50      42.690  58.756  55.252  1.00  0.00
ATOM   1584  C6  U      50      43.034  59.525  54.154  1.00  0.00
ATOM   1585  H6  U      50      42.237  60.151  53.782  1.00  0.00
ATOM   1586  C5  U      50      44.374  59.538  53.732  1.00  0.00
ATOM   1587  H5  U      50      44.681  60.113  52.871  1.00  0.00
ATOM   1588  C4  U      50      45.369  58.914  54.513  1.00  0.00
ATOM   1589  O4  U      50      46.542  58.919  54.187  1.00  0.00
ATOM   1590  N3  U      50      44.932  58.147  55.571  1.00  0.00
ATOM   1591  H3  U      50      45.651  57.631  56.058  1.00  0.00
ATOM   1592  C2  U      50      43.648  58.024  55.947  1.00  0.00
ATOM   1593  O2  U      50      43.469  57.258  56.888  1.00  0.00
ATOM   1594  C3' U      50      40.064  60.252  56.301  1.00  0.00
ATOM   1595  H3' U      50      40.961  60.776  55.972  1.00  0.00
ATOM   1596  C2' U      50      40.651  58.911  56.831  1.00  0.00
ATOM   1597  H2' U      50      41.400  59.106  57.599  1.00  0.00
ATOM   1598  O2' U      50      39.677  57.968  57.339  1.00  0.00
ATOM   1599 HO2' U      50      38.976  57.937  56.684  1.00  0.00
ATOM   1600  O3' U      50      39.313  60.885  57.351  1.00  0.00
ATOM   1601  P   G      51      39.858  61.827  58.482  1.00  0.00
ATOM   1602  OP1 G      51      38.757  62.438  59.264  1.00  0.00
ATOM   1603  OP2 G      51      40.772  62.701  57.755  1.00  0.00
ATOM   1604  O5' G      51      40.799  60.967  59.382  1.00  0.00
ATOM   1605  C5' G      51      40.204  60.178  60.400  1.00  0.00
ATOM   1606  H5' G      51      39.481  59.512  59.930  1.00  0.00
ATOM   1607 H5'' G      51      39.638  60.895  60.995  1.00  0.00
ATOM   1608  C4' G      51      41.279  59.518  61.291  1.00  0.00
ATOM   1609  H4' G      51      40.782  59.022  62.125  1.00  0.00
ATOM   1610  O4' G      51      41.907  58.463  60.593  1.00  0.00
ATOM   1611  C1' G      51      43.316  58.496  60.956  1.00  0.00
ATOM   1612  H1' G      51      43.656  57.484  61.174  1.00  0.00
ATOM   1613  N9  G      51      44.175  59.067  59.906  1.00  0.00
ATOM   1614  C8  G      51      43.878  60.033  58.942  1.00  0.00
ATOM   1615  H8  G      51      42.876  60.370  58.719  1.00  0.00
ATOM   1616  N7  G      51      44.960  60.535  58.362  1.00  0.00
ATOM   1617  C5  G      51      46.028  59.884  59.024  1.00  0.00
ATOM   1618  C6  G      51      47.410  59.895  58.776  1.00  0.00
ATOM   1619  O6  G      51      48.080  60.430  57.873  1.00  0.00
ATOM   1620  N1  G      51      48.140  59.087  59.699  1.00  0.00
ATOM   1621  H1  G      51      49.140  58.965  59.639  1.00  0.00
ATOM   1622  C2  G      51      47.570  58.317  60.596  1.00  0.00
ATOM   1623  N2  G      51      48.399  57.658  61.362  1.00  0.00
ATOM   1624  H21 G      51      49.401  57.772  61.297  1.00  0.00
ATOM   1625  H22 G      51      48.000  57.173  62.153  1.00  0.00
ATOM   1626  N3  G      51      46.296  58.287  60.860  1.00  0.00
ATOM   1627  C4  G      51      45.557  59.105  60.023  1.00  0.00
ATOM   1628  C3' G      51      42.308  60.497  61.761  1.00  0.00
ATOM   1629  H3' G      51      42.646  61.142  60.950  1.00  0.00
ATOM   1630  C2' G      51      43.376  59.483  62.139  1.00  0.00
ATOM   1631  H2' G      51      44.296  60.053  62.266  1.00  0.00
ATOM   1632  O2' G      51      43.149  58.854  63.421  1.00  0.00
ATOM   1633 HO2' G      51      43.791  58.164  63.604  1.00  0.00
ATOM   1634  O3' G      51      41.929  61.351  62.772  1.00  0.00
ATOM   1635  P   G      52      42.719  62.735  63.067  1.00  0.00
ATOM   1636  OP1 G      52      41.956  63.407  64.127  1.00  0.00
ATOM   1637  OP2 G      52      42.928  63.362  61.768  1.00  0.00
ATOM   1638  O5' G      52      44.074  62.296  63.720  1.00  0.00
ATOM   1639  C5' G      52      44.174  61.667  64.998  1.00  0.00
ATOM   1640  H5' G      52      43.368  60.951  65.162  1.00  0.00
ATOM   1641 H5'' G      52      43.990  62.378  65.804  1.00  0.00
ATOM   1642  C4' G      52      45.573  61.080  65.404  1.00  0.00
ATOM   1643  H4' G      52      45.557  60.515  66.336  1.00  0.00
ATOM   1644  O4' G      52      46.138  60.392  64.357  1.00  0.00
ATOM   1645  C1' G      52      47.559  60.429  64.331  1.00  0.00
ATOM   1646  H1' G      52      48.080  59.472  64.329  1.00  0.00
ATOM   1647  N9  G      52      47.949  60.883  62.974  1.00  0.00
ATOM   1648  C8  G      52      47.103  61.629  62.112  1.00  0.00
ATOM   1649  H8  G      52      46.040  61.705  62.289  1.00  0.00
ATOM   1650  N7  G      52      47.755  62.064  61.058  1.00  0.00
ATOM   1651  C5  G      52      49.046  61.746  61.247  1.00  0.00
ATOM   1652  C6  G      52      50.262  62.091  60.533  1.00  0.00
ATOM   1653  O6  G      52      50.339  62.808  59.461  1.00  0.00
ATOM   1654  N1  G      52      51.361  61.526  60.988  1.00  0.00
ATOM   1655  H1  G      52      52.181  61.662  60.415  1.00  0.00
ATOM   1656  C2  G      52      51.460  60.925  62.204  1.00  0.00
ATOM   1657  N2  G      52      52.652  60.613  62.659  1.00  0.00
ATOM   1658  H21 G      52      52.789  60.084  63.509  1.00  0.00
ATOM   1659  H22 G      52      53.451  60.816  62.075  1.00  0.00
ATOM   1660  N3  G      52      50.353  60.680  63.047  1.00  0.00
ATOM   1661  C4  G      52      49.212  61.025  62.408  1.00  0.00
ATOM   1662  C3' G      52      46.639  62.199  65.464  1.00  0.00
ATOM   1663  H3' G      52      46.522  62.847  64.595  1.00  0.00
ATOM   1664  C2' G      52      47.950  61.398  65.437  1.00  0.00
ATOM   1665  H2' G      52      48.684  62.158  65.168  1.00  0.00
ATOM   1666  O2' G      52      48.412  60.700  66.597  1.00  0.00
ATOM   1667 HO2' G      52      48.031  61.045  67.408  1.00  0.00
ATOM   1668  O3' G      52      46.417  62.885  66.658  1.00  0.00
ATOM   1669  P   A      53      46.885  64.426  66.802  1.00  0.00
ATOM   1670  OP1 A      53      46.577  64.764  68.226  1.00  0.00
ATOM   1671  OP2 A      53      46.173  65.179  65.711  1.00  0.00
ATOM   1672  O5' A      53      48.444  64.459  66.527  1.00  0.00
ATOM   1673  C5' A      53      49.300  64.028  67.593  1.00  0.00
ATOM   1674  H5' A      53      48.926  63.088  67.998  1.00  0.00
ATOM   1675 H5'' A      53      49.280  64.742  68.416  1.00  0.00
ATOM   1676  C4' A      53      50.782  63.886  67.115  1.00  0.00
ATOM   1677  H4' A      53      51.375  63.371  67.871  1.00  0.00
ATOM   1678  O4' A      53      50.841  63.207  65.884  1.00  0.00
ATOM   1679  C1' A      53      51.818  63.630  65.119  1.00  0.00
ATOM   1680  H1' A      53      52.623  62.924  64.919  1.00  0.00
ATOM   1681  N9  A      53      51.366  64.191  63.858  1.00  0.00
ATOM   1682  C8  A      53      50.082  64.533  63.428  1.00  0.00
ATOM   1683  H8  A      53      49.260  64.565  64.127  1.00  0.00
ATOM   1684  N7  A      53      49.991  64.897  62.137  1.00  0.00
ATOM   1685  C5  A      53      51.366  64.914  61.742  1.00  0.00
ATOM   1686  C6  A      53      52.101  65.148  60.590  1.00  0.00
ATOM   1687  N6  A      53      51.598  65.549  59.455  1.00  0.00
ATOM   1688  H61 A      53      52.162  65.285  58.660  1.00  0.00
ATOM   1689  H62 A      53      50.598  65.628  59.337  1.00  0.00
ATOM   1690  N1  A      53      53.367  64.984  60.464  1.00  0.00
ATOM   1691  C2  A      53      54.053  64.581  61.545  1.00  0.00
ATOM   1692  H2  A      53      55.132  64.546  61.525  1.00  0.00
ATOM   1693  N3  A      53      53.476  64.158  62.697  1.00  0.00
ATOM   1694  C4  A      53      52.121  64.440  62.746  1.00  0.00
ATOM   1695  C3' A      53      51.449  65.247  66.911  1.00  0.00
ATOM   1696  H3' A      53      50.680  65.845  66.422  1.00  0.00
ATOM   1697  C2' A      53      52.492  64.670  65.981  1.00  0.00
ATOM   1698  H2' A      53      52.888  65.465  65.350  1.00  0.00
ATOM   1699  O2' A      53      53.553  63.975  66.661  1.00  0.00
ATOM   1700 HO2' A      53      53.610  64.447  67.495  1.00  0.00
ATOM   1701  O3' A      53      52.085  65.793  68.007  1.00  0.00
ATOM   1702  P   C      54      52.092  67.294  68.308  1.00  0.00
ATOM   1703  OP1 C      54      53.350  67.498  69.047  1.00  0.00
ATOM   1704  OP2 C      54      50.772  67.703  68.887  1.00  0.00
ATOM   1705  O5' C      54      52.324  68.057  66.893  1.00  0.00
ATOM   1706  C5' C      54      53.610  68.124  66.388  1.00  0.00
ATOM   1707  H5' C      54      54.112  67.166  66.520  1.00  0.00
ATOM   1708 H5'' C      54      54.025  68.970  66.937  1.00  0.00
ATOM   1709  C4' C      54      53.544  68.332  64.900  1.00  0.00
ATOM   1710  H4' C      54      54.486  68.032  64.441  1.00  0.00
ATOM   1711  O4' C      54      52.449  67.589  64.453  1.00  0.00
ATOM   1712  C1' C      54      51.705  68.365  63.467  1.00  0.00
ATOM   1713  H1' C      54      52.154  68.432  62.476  1.00  0.00
ATOM   1714  N1  C      54      50.288  67.910  63.407  1.00  0.00
ATOM   1715  C6  C      54      49.639  67.654  64.588  1.00  0.00
ATOM   1716  H6  C      54      50.169  67.820  65.515  1.00  0.00
ATOM   1717  C5  C      54      48.398  67.164  64.574  1.00  0.00
ATOM   1718  H5  C      54      47.942  66.751  65.461  1.00  0.00
ATOM   1719  C4  C      54      47.776  67.094  63.342  1.00  0.00
ATOM   1720  N4  C      54      46.585  66.572  63.402  1.00  0.00
ATOM   1721  H41 C      54      46.255  66.205  62.521  1.00  0.00
ATOM   1722  H42 C      54      46.375  66.097  64.269  1.00  0.00
ATOM   1723  N3  C      54      48.319  67.285  62.114  1.00  0.00
ATOM   1724  C2  C      54      49.612  67.757  62.154  1.00  0.00
ATOM   1725  O2  C      54      50.292  68.018  61.084  1.00  0.00
ATOM   1726  C3' C      54      53.178  69.795  64.558  1.00  0.00
ATOM   1727  H3' C      54      53.127  70.397  65.465  1.00  0.00
ATOM   1728  C2' C      54      51.748  69.794  64.027  1.00  0.00
ATOM   1729  H2' C      54      51.046  69.790  64.861  1.00  0.00
ATOM   1730  O2' C      54      51.457  70.802  63.038  1.00  0.00
ATOM   1731 HO2' C      54      52.200  70.814  62.430  1.00  0.00
ATOM   1732  O3' C      54      53.982  70.398  63.662  1.00  0.00
ATOM   1733  P   U      55      55.219  71.310  64.082  1.00  0.00
ATOM   1734  OP1 U      55      56.273  70.522  64.781  1.00  0.00
ATOM   1735  OP2 U      55      54.661  72.527  64.698  1.00  0.00
ATOM   1736  O5' U      55      55.949  71.968  62.754  1.00  0.00
ATOM   1737  C5' U      55      56.414  71.150  61.716  1.00  0.00
ATOM   1738  H5' U      55      55.594  70.555  61.312  1.00  0.00
ATOM   1739 H5'' U      55      57.184  70.496  62.126  1.00  0.00
ATOM   1740  C4' U      55      56.928  71.953  60.496  1.00  0.00
ATOM   1741  H4' U      55      56.035  72.392  60.050  1.00  0.00
ATOM   1742  O4' U      55      57.992  72.887  60.763  1.00  0.00
ATOM   1743  C1' U      55      59.004  72.671  59.759  1.00  0.00
ATOM   1744  H1' U      55      59.122  73.676  59.353  1.00  0.00
ATOM   1745  N1  U      55      60.360  72.315  60.280  1.00  0.00
ATOM   1746  C6  U      55      60.516  71.444  61.328  1.00  0.00
ATOM   1747  H6  U      55      59.662  71.103  61.894  1.00  0.00
ATOM   1748  C5  U      55      61.706  71.085  61.744  1.00  0.00
ATOM   1749  H5  U      55      61.849  70.325  62.498  1.00  0.00
ATOM   1750  C4  U      55      62.861  71.621  61.109  1.00  0.00
ATOM   1751  O4  U      55      64.044  71.366  61.458  1.00  0.00
ATOM   1752  N3  U      55      62.645  72.463  60.050  1.00  0.00
ATOM   1753  H3  U      55      63.448  73.021  59.798  1.00  0.00
ATOM   1754  C2  U      55      61.419  72.730  59.484  1.00  0.00
ATOM   1755  O2  U      55      61.326  73.288  58.424  1.00  0.00
ATOM   1756  C3' U      55      57.471  70.889  59.562  1.00  0.00
ATOM   1757  H3' U      55      58.016  70.118  60.107  1.00  0.00
ATOM   1758  C2' U      55      58.467  71.717  58.751  1.00  0.00
ATOM   1759  H2' U      55      59.349  71.184  58.395  1.00  0.00
ATOM   1760  O2' U      55      57.885  72.362  57.583  1.00  0.00
ATOM   1761 HO2' U      55      57.965  71.770  56.832  1.00  0.00
ATOM   1762  O3' U      55      56.421  70.328  58.800  1.00  0.00
ATOM   1763  P   U      56      56.470  68.841  58.163  1.00  0.00
ATOM   1764  OP1 U      56      55.066  68.473  57.775  1.00  0.00
ATOM   1765  OP2 U      56      57.185  67.992  59.085  1.00  0.00
ATOM   1766  O5' U      56      57.263  69.030  56.815  1.00  0.00
ATOM   1767  C5' U      56      56.650  69.629  55.721  1.00  0.00
ATOM   1768  H5' U      56      56.269  70.613  55.992  1.00  0.00
ATOM   1769 H5'' U      56      55.947  68.920  55.284  1.00  0.00
ATOM   1770  C4' U      56      57.691  69.969  54.625  1.00  0.00
ATOM   1771  H4' U      56      57.165  70.459  53.805  1.00  0.00
ATOM   1772  O4' U      56      58.596  70.890  55.182  1.00  0.00
ATOM   1773  C1' U      56      59.869  70.791  54.606  1.00  0.00
ATOM   1774  H1' U      56      59.997  71.699  54.017  1.00  0.00
ATOM   1775  N1  U      56      60.927  70.691  55.628  1.00  0.00
ATOM   1776  C6  U      56      60.805  69.665  56.567  1.00  0.00
ATOM   1777  H6  U      56      59.988  68.959  56.600  1.00  0.00
ATOM   1778  C5  U      56      61.723  69.503  57.576  1.00  0.00
ATOM   1779  H5  U      56      61.634  68.678  58.267  1.00  0.00
ATOM   1780  C4  U      56      62.936  70.328  57.628  1.00  0.00
ATOM   1781  O4  U      56      63.778  70.218  58.488  1.00  0.00
ATOM   1782  N3  U      56      62.951  71.339  56.667  1.00  0.00
ATOM   1783  H3  U      56      63.636  72.070  56.798  1.00  0.00
ATOM   1784  C2  U      56      61.965  71.594  55.724  1.00  0.00
ATOM   1785  O2  U      56      62.021  72.690  55.119  1.00  0.00
ATOM   1786  C3' U      56      58.552  68.917  54.023  1.00  0.00
ATOM   1787  H3' U      56      58.690  68.133  54.768  1.00  0.00
ATOM   1788  C2' U      56      59.927  69.610  53.671  1.00  0.00
ATOM   1789  H2' U      56      60.821  69.047  53.939  1.00  0.00
ATOM   1790  O2' U      56      60.002  70.122  52.372  1.00  0.00
ATOM   1791 HO2' U      56      59.999  69.319  51.845  1.00  0.00
ATOM   1792  O3' U      56      57.945  68.282  52.889  1.00  0.00
ATOM   1793  P   U      57      58.556  67.029  52.076  1.00  0.00
ATOM   1794  OP1 U      57      59.868  67.404  51.445  1.00  0.00
ATOM   1795  OP2 U      57      57.448  66.608  51.211  1.00  0.00
ATOM   1796  O5' U      57      58.807  65.855  53.204  1.00  0.00
ATOM   1797  C5' U      57      60.169  65.572  53.606  1.00  0.00
ATOM   1798  H5' U      57      60.669  66.536  53.510  1.00  0.00
ATOM   1799 H5'' U      57      60.661  64.933  52.872  1.00  0.00
ATOM   1800  C4' U      57      60.198  65.005  55.004  1.00  0.00
ATOM   1801  H4' U      57      61.251  64.889  55.260  1.00  0.00
ATOM   1802  O4' U      57      59.599  65.863  55.926  1.00  0.00
ATOM   1803  C1' U      57      58.874  65.011  56.922  1.00  0.00
ATOM   1804  H1' U      57      59.279  65.154  57.924  1.00  0.00
ATOM   1805  N1  U      57      57.400  65.243  56.949  1.00  0.00
ATOM   1806  C6  U      57      56.763  65.845  55.933  1.00  0.00
ATOM   1807  H6  U      57      57.381  66.301  55.174  1.00  0.00
ATOM   1808  C5  U      57      55.379  66.006  55.919  1.00  0.00
ATOM   1809  H5  U      57      54.845  66.648  55.234  1.00  0.00
ATOM   1810  C4  U      57      54.577  65.463  57.015  1.00  0.00
ATOM   1811  O4  U      57      53.368  65.337  56.912  1.00  0.00
ATOM   1812  N3  U      57      55.294  64.966  58.052  1.00  0.00
ATOM   1813  H3  U      57      54.728  64.592  58.801  1.00  0.00
ATOM   1814  C2  U      57      56.659  64.905  58.094  1.00  0.00
ATOM   1815  O2  U      57      57.235  64.320  59.056  1.00  0.00
ATOM   1816  C3' U      57      59.489  63.707  55.080  1.00  0.00
ATOM   1817  H3' U      57      58.533  63.842  54.574  1.00  0.00
ATOM   1818  C2' U      57      59.279  63.612  56.594  1.00  0.00
ATOM   1819  H2' U      57      58.505  62.896  56.868  1.00  0.00
ATOM   1820  O2' U      57      60.487  63.263  57.324  1.00  0.00
ATOM   1821 HO2' U      57      60.329  63.109  58.259  1.00  0.00
ATOM   1822  O3' U      57      60.183  62.600  54.548  1.00  0.00
ATOM   1823  P   C      58      59.354  61.314  54.059  1.00  0.00
ATOM   1824  OP1 C      58      60.281  60.291  53.519  1.00  0.00
ATOM   1825  OP2 C      58      58.335  61.838  53.108  1.00  0.00
ATOM   1826  O5' C      58      58.677  60.751  55.438  1.00  0.00
ATOM   1827  C5' C      58      59.621  60.268  56.453  1.00  0.00
ATOM   1828  H5' C      58      60.387  61.039  56.540  1.00  0.00
ATOM   1829 H5'' C      58      60.100  59.356  56.097  1.00  0.00
ATOM   1830  C4' C      58      58.997  59.978  57.817  1.00  0.00
ATOM   1831  H4' C      58      59.790  59.581  58.451  1.00  0.00
ATOM   1832  O4' C      58      58.173  61.087  58.292  1.00  0.00
ATOM   1833  C1' C      58      57.073  60.574  59.108  1.00  0.00
ATOM   1834  H1' C      58      57.168  60.849  60.158  1.00  0.00
ATOM   1835  N1  C      58      55.769  60.943  58.510  1.00  0.00
ATOM   1836  C6  C      58      55.668  61.503  57.272  1.00  0.00
ATOM   1837  H6  C      58      56.549  61.344  56.668  1.00  0.00
ATOM   1838  C5  C      58      54.456  61.977  56.807  1.00  0.00
ATOM   1839  H5  C      58      54.355  62.196  55.754  1.00  0.00
ATOM   1840  C4  C      58      53.342  61.970  57.685  1.00  0.00
ATOM   1841  N4  C      58      52.195  62.475  57.343  1.00  0.00
ATOM   1842  H41 C      58      51.525  62.591  58.090  1.00  0.00
ATOM   1843  H42 C      58      52.120  63.058  56.522  1.00  0.00
ATOM   1844  N3  C      58      53.512  61.679  59.006  1.00  0.00
ATOM   1845  C2  C      58      54.734  61.262  59.406  1.00  0.00
ATOM   1846  O2  C      58      54.880  61.370  60.648  1.00  0.00
ATOM   1847  C3' C      58      57.975  58.776  57.750  1.00  0.00
ATOM   1848  H3' C      58      57.362  58.933  56.863  1.00  0.00
ATOM   1849  C2' C      58      57.199  59.023  59.024  1.00  0.00
ATOM   1850  H2' C      58      56.184  58.631  59.083  1.00  0.00
ATOM   1851  O2' C      58      57.981  58.618  60.159  1.00  0.00
ATOM   1852 HO2' C      58      57.443  58.556  60.952  1.00  0.00
ATOM   1853  O3' C      58      58.597  57.470  57.680  1.00  0.00
ATOM   1854  P   C      59      57.734  56.215  57.159  1.00  0.00
ATOM   1855  OP1 C      59      58.744  55.147  57.190  1.00  0.00
ATOM   1856  OP2 C      59      57.113  56.655  55.850  1.00  0.00
ATOM   1857  O5' C      59      56.586  55.880  58.323  1.00  0.00
ATOM   1858  C5' C      59      57.066  55.405  59.547  1.00  0.00
ATOM   1859  H5' C      59      57.915  56.025  59.833  1.00  0.00
ATOM   1860 H5'' C      59      57.445  54.385  59.491  1.00  0.00
ATOM   1861  C4' C      59      56.050  55.431  60.562  1.00  0.00
ATOM   1862  H4' C      59      56.542  55.009  61.438  1.00  0.00
ATOM   1863  O4' C      59      55.504  56.724  60.881  1.00  0.00
ATOM   1864  C1' C      59      54.088  56.579  61.126  1.00  0.00
ATOM   1865  H1' C      59      53.868  57.054  62.082  1.00  0.00
ATOM   1866  N1  C      59      53.225  57.284  60.156  1.00  0.00
ATOM   1867  C6  C      59      53.646  57.353  58.807  1.00  0.00
ATOM   1868  H6  C      59      54.588  56.938  58.481  1.00  0.00
ATOM   1869  C5  C      59      52.820  57.943  57.870  1.00  0.00
ATOM   1870  H5  C      59      53.043  57.957  56.813  1.00  0.00
ATOM   1871  C4  C      59      51.639  58.553  58.374  1.00  0.00
ATOM   1872  N4  C      59      50.836  59.270  57.639  1.00  0.00
ATOM   1873  H41 C      59      49.920  59.539  57.969  1.00  0.00
ATOM   1874  H42 C      59      51.053  59.502  56.680  1.00  0.00
ATOM   1875  N3  C      59      51.211  58.417  59.601  1.00  0.00
ATOM   1876  C2  C      59      51.968  57.770  60.500  1.00  0.00
ATOM   1877  O2  C      59      51.390  57.517  61.549  1.00  0.00
ATOM   1878  C3' C      59      54.876  54.564  60.227  1.00  0.00
ATOM   1879  H3' C      59      54.565  54.794  59.207  1.00  0.00
ATOM   1880  C2' C      59      53.824  55.069  61.182  1.00  0.00
ATOM   1881  H2' C      59      52.813  54.792  60.885  1.00  0.00
ATOM   1882  O2' C      59      54.061  54.679  62.527  1.00  0.00
ATOM   1883 HO2' C      59      53.247  54.784  63.026  1.00  0.00
ATOM   1884  O3' C      59      55.166  53.178  60.343  1.00  0.00
ATOM   1885  P   A      60      54.320  52.164  59.572  1.00  0.00
ATOM   1886  OP1 A      60      54.828  50.815  59.882  1.00  0.00
ATOM   1887  OP2 A      60      54.326  52.600  58.155  1.00  0.00
ATOM   1888  O5' A      60      52.878  52.383  60.089  1.00  0.00
ATOM   1889  C5' A      60      52.393  51.766  61.236  1.00  0.00
ATOM   1890  H5' A      60      52.958  52.216  62.053  1.00  0.00
ATOM   1891 H5'' A      60      52.629  50.703  61.178  1.00  0.00
ATOM   1892  C4' A      60      50.883  51.995  61.332  1.00  0.00
ATOM   1893  H4' A      60      50.600  51.613  62.313  1.00  0.00
ATOM   1894  O4' A      60      50.602  53.416  61.373  1.00  0.00
ATOM   1895  C1' A      60      49.359  53.585  60.675  1.00  0.00
ATOM   1896  H1' A      60      48.601  54.090  61.273  1.00  0.00
ATOM   1897  N9  A      60      49.527  54.317  59.345  1.00  0.00
ATOM   1898  C8  A      60      50.714  54.399  58.593  1.00  0.00
ATOM   1899  H8  A      60      51.633  53.894  58.851  1.00  0.00
ATOM   1900  N7  A      60      50.611  55.194  57.502  1.00  0.00
ATOM   1901  C5  A      60      49.307  55.666  57.603  1.00  0.00
ATOM   1902  C6  A      60      48.427  56.393  56.785  1.00  0.00
ATOM   1903  N6  A      60      48.845  57.087  55.679  1.00  0.00
ATOM   1904  H61 A      60      49.774  56.911  55.326  1.00  0.00
ATOM   1905  H62 A      60      48.237  57.793  55.289  1.00  0.00
ATOM   1906  N1  A      60      47.123  56.658  57.092  1.00  0.00
ATOM   1907  C2  A      60      46.605  56.081  58.201  1.00  0.00
ATOM   1908  H2  A      60      45.557  56.186  58.440  1.00  0.00
ATOM   1909  N3  A      60      47.264  55.293  59.002  1.00  0.00
ATOM   1910  C4  A      60      48.620  55.092  58.682  1.00  0.00
ATOM   1911  C3' A      60      50.034  51.342  60.206  1.00  0.00
ATOM   1912  H3' A      60      50.479  51.498  59.223  1.00  0.00
ATOM   1913  C2' A      60      48.765  52.224  60.391  1.00  0.00
ATOM   1914  H2' A      60      48.099  52.196  59.528  1.00  0.00
ATOM   1915  O2' A      60      47.915  51.948  61.513  1.00  0.00
ATOM   1916 HO2' A      60      47.104  52.462  61.523  1.00  0.00
ATOM   1917  O3' A      60      49.857  49.945  60.239  1.00  0.00
ATOM   1918  P   C      61      49.415  49.261  58.847  1.00  0.00
ATOM   1919  OP1 C      61      48.933  47.896  59.236  1.00  0.00
ATOM   1920  OP2 C      61      50.396  49.368  57.785  1.00  0.00
ATOM   1921  O5' C      61      48.075  49.866  58.233  1.00  0.00
ATOM   1922  C5' C      61      46.887  49.748  58.981  1.00  0.00
ATOM   1923  H5' C      61      46.973  50.025  60.031  1.00  0.00
ATOM   1924 H5'' C      61      46.518  48.728  58.880  1.00  0.00
ATOM   1925  C4' C      61      45.725  50.616  58.522  1.00  0.00
ATOM   1926  H4' C      61      44.859  50.341  59.123  1.00  0.00
ATOM   1927  O4' C      61      45.858  51.987  58.419  1.00  0.00
ATOM   1928  C1' C      61      45.064  52.579  57.424  1.00  0.00
ATOM   1929  H1' C      61      44.389  53.327  57.839  1.00  0.00
ATOM   1930  N1  C      61      45.817  53.301  56.373  1.00  0.00
ATOM   1931  C6  C      61      47.164  53.302  56.281  1.00  0.00
ATOM   1932  H6  C      61      47.629  52.735  57.073  1.00  0.00
ATOM   1933  C5  C      61      47.822  53.926  55.288  1.00  0.00
ATOM   1934  H5  C      61      48.895  53.915  55.164  1.00  0.00
ATOM   1935  C4  C      61      46.977  54.647  54.353  1.00  0.00
ATOM   1936  N4  C      61      47.486  55.283  53.271  1.00  0.00
ATOM   1937  H41 C      61      46.827  55.648  52.598  1.00  0.00
ATOM   1938  H42 C      61      48.452  55.410  53.006  1.00  0.00
ATOM   1939  N3  C      61      45.647  54.706  54.437  1.00  0.00
ATOM   1940  C2  C      61      45.064  54.112  55.440  1.00  0.00
ATOM   1941  O2  C      61      43.898  54.392  55.639  1.00  0.00
ATOM   1942  C3' C      61      45.413  50.286  57.041  1.00  0.00
ATOM   1943  H3' C      61      46.362  50.173  56.518  1.00  0.00
ATOM   1944  C2' C      61      44.429  51.430  56.701  1.00  0.00
ATOM   1945  H2' C      61      44.416  51.594  55.623  1.00  0.00
ATOM   1946  O2' C      61      43.095  51.322  57.231  1.00  0.00
ATOM   1947 HO2' C      61      42.886  50.406  57.429  1.00  0.00
ATOM   1948  O3' C      61      44.826  48.995  57.050  1.00  0.00
ATOM   1949  P   U      62      44.759  48.084  55.674  1.00  0.00
ATOM   1950  OP1 U      62      43.715  47.110  55.946  1.00  0.00
ATOM   1951  OP2 U      62      46.127  47.680  55.311  1.00  0.00
ATOM   1952  O5' U      62      44.172  49.079  54.520  1.00  0.00
ATOM   1953  C5' U      62      42.798  49.464  54.389  1.00  0.00
ATOM   1954  H5' U      62      42.428  50.028  55.245  1.00  0.00
ATOM   1955 H5'' U      62      42.190  48.582  54.186  1.00  0.00
ATOM   1956  C4' U      62      42.609  50.424  53.190  1.00  0.00
ATOM   1957  H4' U      62      41.552  50.685  53.147  1.00  0.00
ATOM   1958  O4' U      62      43.418  51.654  53.267  1.00  0.00
ATOM   1959  C1' U      62      43.864  52.129  52.015  1.00  0.00
ATOM   1960  H1' U      62      43.636  53.187  51.879  1.00  0.00
ATOM   1961  N1  U      62      45.336  51.970  51.863  1.00  0.00
ATOM   1962  C6  U      62      46.078  51.124  52.612  1.00  0.00
ATOM   1963  H6  U      62      45.645  50.451  53.337  1.00  0.00
ATOM   1964  C5  U      62      47.468  51.129  52.532  1.00  0.00
ATOM   1965  H5  U      62      48.178  50.660  53.197  1.00  0.00
ATOM   1966  C4  U      62      48.206  52.049  51.642  1.00  0.00
ATOM   1967  O4  U      62      49.421  52.196  51.704  1.00  0.00
ATOM   1968  N3  U      62      47.418  52.731  50.809  1.00  0.00
ATOM   1969  H3  U      62      47.847  53.385  50.169  1.00  0.00
ATOM   1970  C2  U      62      46.018  52.806  50.934  1.00  0.00
ATOM   1971  O2  U      62      45.503  53.545  50.111  1.00  0.00
ATOM   1972  C3' U      62      42.990  49.839  51.794  1.00  0.00
ATOM   1973  H3' U      62      43.943  49.319  51.892  1.00  0.00
ATOM   1974  C2' U      62      43.274  51.127  50.976  1.00  0.00
ATOM   1975  H2' U      62      44.012  50.844  50.224  1.00  0.00
ATOM   1976  O2' U      62      42.217  51.726  50.364  1.00  0.00
ATOM   1977 HO2' U      62      41.877  51.127  49.695  1.00  0.00
ATOM   1978  O3' U      62      42.058  48.996  51.146  1.00  0.00
ATOM   1979  P   G      63      42.433  48.323  49.683  1.00  0.00
ATOM   1980  OP1 G      63      41.496  47.152  49.579  1.00  0.00
ATOM   1981  OP2 G      63      43.932  48.255  49.521  1.00  0.00
ATOM   1982  O5' G      63      41.880  49.511  48.739  1.00  0.00
ATOM   1983  C5' G      63      40.507  49.742  48.451  1.00  0.00
ATOM   1984  H5' G      63      40.154  50.239  49.355  1.00  0.00
ATOM   1985 H5'' G      63      40.114  48.761  48.183  1.00  0.00
ATOM   1986  C4' G      63      40.442  50.713  47.293  1.00  0.00
ATOM   1987  H4' G      63      39.400  50.956  47.082  1.00  0.00
ATOM   1988  O4' G      63      41.218  51.963  47.480  1.00  0.00
ATOM   1989  C1' G      63      41.799  52.323  46.340  1.00  0.00
ATOM   1990  H1' G      63      41.499  53.319  46.015  1.00  0.00
ATOM   1991  N9  G      63      43.246  52.271  46.402  1.00  0.00
ATOM   1992  C8  G      63      44.105  51.484  47.087  1.00  0.00
ATOM   1993  H8  G      63      43.667  50.663  47.636  1.00  0.00
ATOM   1994  N7  G      63      45.344  51.909  47.109  1.00  0.00
ATOM   1995  C5  G      63      45.298  52.940  46.124  1.00  0.00
ATOM   1996  C6  G      63      46.311  53.909  45.759  1.00  0.00
ATOM   1997  O6  G      63      47.430  54.042  46.292  1.00  0.00
ATOM   1998  N1  G      63      45.873  54.821  44.891  1.00  0.00
ATOM   1999  H1  G      63      46.591  55.453  44.568  1.00  0.00
ATOM   2000  C2  G      63      44.624  54.896  44.418  1.00  0.00
ATOM   2001  N2  G      63      44.349  55.856  43.647  1.00  0.00
ATOM   2002  H21 G      63      44.982  56.614  43.437  1.00  0.00
ATOM   2003  H22 G      63      43.396  55.914  43.316  1.00  0.00
ATOM   2004  N3  G      63      43.657  53.987  44.665  1.00  0.00
ATOM   2005  C4  G      63      44.026  53.038  45.594  1.00  0.00
ATOM   2006  C3' G      63      41.119  50.120  46.004  1.00  0.00
ATOM   2007  H3' G      63      42.120  49.721  46.172  1.00  0.00
ATOM   2008  C2' G      63      41.347  51.419  45.250  1.00  0.00
ATOM   2009  H2' G      63      42.105  51.261  44.484  1.00  0.00
ATOM   2010  O2' G      63      40.118  52.003  44.728  1.00  0.00
ATOM   2011 HO2' G      63      39.515  51.266  44.607  1.00  0.00
ATOM   2012  O3' G      63      40.310  49.103  45.360  1.00  0.00
ATOM   2013  P   A      64      40.885  48.018  44.506  1.00  0.00
ATOM   2014  OP1 A      64      39.728  47.205  44.124  1.00  0.00
ATOM   2015  OP2 A      64      41.866  47.425  45.447  1.00  0.00
ATOM   2016  O5' A      64      41.552  48.761  43.297  1.00  0.00
ATOM   2017  C5' A      64      40.683  49.362  42.338  1.00  0.00
ATOM   2018  H5' A      64      39.873  49.937  42.786  1.00  0.00
ATOM   2019 H5'' A      64      40.248  48.518  41.802  1.00  0.00
ATOM   2020  C4' A      64      41.356  50.389  41.361  1.00  0.00
ATOM   2021  H4' A      64      40.634  50.838  40.679  1.00  0.00
ATOM   2022  O4' A      64      41.951  51.462  42.139  1.00  0.00
ATOM   2023  C1' A      64      43.123  51.873  41.397  1.00  0.00
ATOM   2024  H1' A      64      43.035  52.924  41.124  1.00  0.00
ATOM   2025  N9  A      64      44.395  51.659  42.199  1.00  0.00
ATOM   2026  C8  A      64      44.724  50.687  43.108  1.00  0.00
ATOM   2027  H8  A      64      44.073  49.888  43.432  1.00  0.00
ATOM   2028  N7  A      64      45.908  50.688  43.505  1.00  0.00
ATOM   2029  C5  A      64      46.461  51.778  42.872  1.00  0.00
ATOM   2030  C6  A      64      47.786  52.399  42.939  1.00  0.00
ATOM   2031  N6  A      64      48.650  52.087  43.879  1.00  0.00
ATOM   2032  H61 A      64      48.421  51.311  44.483  1.00  0.00
ATOM   2033  H62 A      64      49.598  52.435  43.915  1.00  0.00
ATOM   2034  N1  A      64      47.982  53.415  42.097  1.00  0.00
ATOM   2035  C2  A      64      47.033  53.772  41.261  1.00  0.00
ATOM   2036  H2  A      64      47.354  54.521  40.551  1.00  0.00
ATOM   2037  N3  A      64      45.792  53.402  41.101  1.00  0.00
ATOM   2038  C4  A      64      45.593  52.328  41.964  1.00  0.00
ATOM   2039  C3' A      64      42.425  49.824  40.441  1.00  0.00
ATOM   2040  H3' A      64      43.012  49.065  40.958  1.00  0.00
ATOM   2041  C2' A      64      43.120  51.119  40.057  1.00  0.00
ATOM   2042  H2' A      64      44.115  50.858  39.697  1.00  0.00
ATOM   2043  O2' A      64      42.510  51.776  39.012  1.00  0.00
ATOM   2044 HO2' A      64      42.302  51.122  38.341  1.00  0.00
ATOM   2045  O3' A      64      41.877  49.143  39.366  1.00  0.00
ATOM   2046  P   U      65      42.699  48.173  38.445  1.00  0.00
ATOM   2047  OP1 U      65      41.848  47.761  37.290  1.00  0.00
ATOM   2048  OP2 U      65      43.302  47.152  39.318  1.00  0.00
ATOM   2049  O5' U      65      43.885  49.108  37.931  1.00  0.00
ATOM   2050  C5' U      65      43.845  49.846  36.686  1.00  0.00
ATOM   2051  H5' U      65      43.028  50.566  36.635  1.00  0.00
ATOM   2052 H5'' U      65      43.663  49.132  35.883  1.00  0.00
ATOM   2053  C4' U      65      45.235  50.366  36.377  1.00  0.00
ATOM   2054  H4' U      65      45.230  50.936  35.448  1.00  0.00
ATOM   2055  O4' U      65      45.831  51.090  37.487  1.00  0.00
ATOM   2056  C1' U      65      47.215  51.085  37.350  1.00  0.00
ATOM   2057  H1' U      65      47.607  52.049  37.026  1.00  0.00
ATOM   2058  N1  U      65      47.719  50.758  38.610  1.00  0.00
ATOM   2059  C6  U      65      47.297  49.816  39.433  1.00  0.00
ATOM   2060  H6  U      65      46.415  49.233  39.214  1.00  0.00
ATOM   2061  C5  U      65      47.954  49.508  40.588  1.00  0.00
ATOM   2062  H5  U      65      47.476  48.825  41.274  1.00  0.00
ATOM   2063  C4  U      65      49.109  50.286  41.053  1.00  0.00
ATOM   2064  O4  U      65      49.752  50.076  42.124  1.00  0.00
ATOM   2065  N3  U      65      49.421  51.334  40.217  1.00  0.00
ATOM   2066  H3  U      65      50.109  52.005  40.527  1.00  0.00
ATOM   2067  C2  U      65      48.861  51.576  38.982  1.00  0.00
ATOM   2068  O2  U      65      49.294  52.470  38.240  1.00  0.00
ATOM   2069  C3' U      65      46.234  49.213  36.165  1.00  0.00
ATOM   2070  H3' U      65      46.184  48.554  37.032  1.00  0.00
ATOM   2071  C2' U      65      47.535  50.002  36.302  1.00  0.00
ATOM   2072  H2' U      65      48.372  49.426  36.698  1.00  0.00
ATOM   2073  O2' U      65      47.866  50.451  35.023  1.00  0.00
ATOM   2074 HO2' U      65      47.802  49.633  34.524  1.00  0.00
ATOM   2075  O3' U      65      45.989  48.662  34.904  1.00  0.00
ATOM   2076  P   G      66      46.559  47.246  34.470  1.00  0.00
ATOM   2077  OP1 G      66      45.687  46.756  33.393  1.00  0.00
ATOM   2078  OP2 G      66      46.670  46.459  35.679  1.00  0.00
ATOM   2079  O5' G      66      47.984  47.466  33.864  1.00  0.00
ATOM   2080  C5' G      66      48.129  48.142  32.656  1.00  0.00
ATOM   2081  H5' G      66      47.533  49.052  32.726  1.00  0.00
ATOM   2082 H5'' G      66      47.663  47.532  31.883  1.00  0.00
ATOM   2083  C4' G      66      49.608  48.452  32.495  1.00  0.00
ATOM   2084  H4' G      66      49.749  48.977  31.550  1.00  0.00
ATOM   2085  O4' G      66      50.270  48.990  33.604  1.00  0.00
ATOM   2086  C1' G      66      51.619  48.527  33.591  1.00  0.00
ATOM   2087  H1' G      66      52.282  49.372  33.405  1.00  0.00
ATOM   2088  N9  G      66      52.049  48.113  34.935  1.00  0.00
ATOM   2089  C8  G      66      51.317  47.263  35.721  1.00  0.00
ATOM   2090  H8  G      66      50.353  46.893  35.405  1.00  0.00
ATOM   2091  N7  G      66      51.895  46.853  36.829  1.00  0.00
ATOM   2092  C5  G      66      53.110  47.674  36.831  1.00  0.00
ATOM   2093  C6  G      66      54.108  47.867  37.784  1.00  0.00
ATOM   2094  O6  G      66      54.216  47.381  38.896  1.00  0.00
ATOM   2095  N1  G      66      55.193  48.650  37.386  1.00  0.00
ATOM   2096  H1  G      66      55.953  48.738  38.046  1.00  0.00
ATOM   2097  C2  G      66      55.128  49.330  36.143  1.00  0.00
ATOM   2098  N2  G      66      56.179  50.076  35.857  1.00  0.00
ATOM   2099  H21 G      66      56.061  50.619  35.014  1.00  0.00
ATOM   2100  H22 G      66      56.956  50.321  36.454  1.00  0.00
ATOM   2101  N3  G      66      54.129  49.274  35.274  1.00  0.00
ATOM   2102  C4  G      66      53.130  48.433  35.667  1.00  0.00
ATOM   2103  C3' G      66      50.389  47.119  32.273  1.00  0.00
ATOM   2104  H3' G      66      50.188  46.502  33.148  1.00  0.00
ATOM   2105  C2' G      66      51.847  47.475  32.491  1.00  0.00
ATOM   2106  H2' G      66      52.422  46.634  32.877  1.00  0.00
ATOM   2107  O2' G      66      52.602  48.107  31.502  1.00  0.00
ATOM   2108 HO2' G      66      52.688  47.508  30.757  1.00  0.00
ATOM   2109  O3' G      66      50.110  46.542  31.025  1.00  0.00
ATOM   2110  P   U      67      50.882  45.291  30.453  1.00  0.00
ATOM   2111  OP1 U      67      49.961  44.601  29.602  1.00  0.00
ATOM   2112  OP2 U      67      51.500  44.533  31.570  1.00  0.00
ATOM   2113  O5' U      67      51.981  45.934  29.533  1.00  0.00
ATOM   2114  C5' U      67      51.668  46.232  28.203  1.00  0.00
ATOM   2115  H5' U      67      51.062  47.138  28.180  1.00  0.00
ATOM   2116 H5'' U      67      51.106  45.477  27.653  1.00  0.00
ATOM   2117  C4' U      67      53.025  46.326  27.349  1.00  0.00
ATOM   2118  H4' U      67      53.438  47.231  27.794  1.00  0.00
ATOM   2119  O4' U      67      53.890  45.229  27.712  1.00  0.00
ATOM   2120  C1' U      67      54.283  44.532  26.490  1.00  0.00
ATOM   2121  H1' U      67      53.972  43.497  26.630  1.00  0.00
ATOM   2122  N1  U      67      55.722  44.689  26.207  1.00  0.00
ATOM   2123  C6  U      67      56.348  45.937  26.275  1.00  0.00
ATOM   2124  H6  U      67      55.738  46.811  26.454  1.00  0.00
ATOM   2125  C5  U      67      57.696  46.045  26.037  1.00  0.00
ATOM   2126  H5  U      67      58.174  47.005  25.916  1.00  0.00
ATOM   2127  C4  U      67      58.536  44.869  25.835  1.00  0.00
ATOM   2128  O4  U      67      59.740  44.829  25.764  1.00  0.00
ATOM   2129  N3  U      67      57.874  43.658  25.887  1.00  0.00
ATOM   2130  H3  U      67      58.507  42.883  25.753  1.00  0.00
ATOM   2131  C2  U      67      56.525  43.521  25.967  1.00  0.00
ATOM   2132  O2  U      67      56.037  42.378  25.818  1.00  0.00
ATOM   2133  C3' U      67      52.740  46.476  25.857  1.00  0.00
ATOM   2134  H3' U      67      51.666  46.574  25.702  1.00  0.00
ATOM   2135  C2' U      67      53.317  45.075  25.471  1.00  0.00
ATOM   2136  H2' U      67      53.916  45.325  24.596  1.00  0.00
ATOM   2137  O2' U      67      52.243  44.141  25.232  1.00  0.00
ATOM   2138 HO2' U      67      51.794  44.355  24.410  1.00  0.00
ATOM   2139  O3' U      67      53.383  47.605  25.312  1.00  0.00
ATOM   2140  P   C      68      53.337  48.045  23.768  1.00  0.00
ATOM   2141  OP1 C      68      53.766  49.437  23.666  1.00  0.00
ATOM   2142  OP2 C      68      52.016  47.598  23.359  1.00  0.00
ATOM   2143  O5' C      68      54.314  47.218  22.885  1.00  0.00
ATOM   2144  C5' C      68      55.658  47.595  22.821  1.00  0.00
ATOM   2145  H5' C      68      55.952  47.710  23.864  1.00  0.00
ATOM   2146 H5'' C      68      55.801  48.509  22.243  1.00  0.00
ATOM   2147  C4' C      68      56.516  46.435  22.315  1.00  0.00
ATOM   2148  H4' C      68      57.573  46.697  22.270  1.00  0.00
ATOM   2149  O4' C      68      56.268  45.245  23.044  1.00  0.00
ATOM   2150  C1' C      68      56.670  44.073  22.288  1.00  0.00
ATOM   2151  H1' C      68      57.616  43.697  22.677  1.00  0.00
ATOM   2152  N1  C      68      55.719  42.921  22.303  1.00  0.00
ATOM   2153  C6  C      68      54.366  43.171  22.429  1.00  0.00
ATOM   2154  H6  C      68      54.021  44.192  22.373  1.00  0.00
ATOM   2155  C5  C      68      53.507  42.209  22.845  1.00  0.00
ATOM   2156  H5  C      68      52.451  42.338  23.033  1.00  0.00
ATOM   2157  C4  C      68      54.074  40.899  23.161  1.00  0.00
ATOM   2158  N4  C      68      53.399  39.869  23.436  1.00  0.00
ATOM   2159  H41 C      68      52.429  39.929  23.712  1.00  0.00
ATOM   2160  H42 C      68      53.945  39.036  23.604  1.00  0.00
ATOM   2161  N3  C      68      55.412  40.626  22.933  1.00  0.00
ATOM   2162  C2  C      68      56.186  41.658  22.623  1.00  0.00
ATOM   2163  O2  C      68      57.415  41.445  22.609  1.00  0.00
ATOM   2164  C3' C      68      56.086  45.987  20.928  1.00  0.00
ATOM   2165  H3' C      68      55.020  45.760  20.911  1.00  0.00
ATOM   2166  C2' C      68      56.771  44.618  20.793  1.00  0.00
ATOM   2167  H2' C      68      56.297  43.983  20.045  1.00  0.00
ATOM   2168  O2' C      68      58.085  44.754  20.475  1.00  0.00
ATOM   2169 HO2' C      68      58.154  45.638  20.108  1.00  0.00
ATOM   2170  O3' C      68      56.431  46.929  19.906  1.00  0.00
ATOM   2171  P   G      69      55.503  47.100  18.588  1.00  0.00
ATOM   2172  OP1 G      69      55.969  48.336  17.995  1.00  0.00
ATOM   2173  OP2 G      69      54.057  46.953  18.972  1.00  0.00
ATOM   2174  O5' G      69      55.849  45.847  17.712  1.00  0.00
ATOM   2175  C5' G      69      57.124  45.609  17.073  1.00  0.00
ATOM   2176  H5' G      69      57.966  45.750  17.751  1.00  0.00
ATOM   2177 H5'' G      69      57.247  46.252  16.202  1.00  0.00
ATOM   2178  C4' G      69      57.159  44.152  16.500  1.00  0.00
ATOM   2179  H4' G      69      58.116  43.941  16.023  1.00  0.00
ATOM   2180  O4' G      69      57.019  43.138  17.473  1.00  0.00
ATOM   2181  C1' G      69      56.172  42.124  17.161  1.00  0.00
ATOM   2182  H1' G      69      56.634  41.151  17.329  1.00  0.00
ATOM   2183  N9  G      69      54.895  42.194  17.949  1.00  0.00
ATOM   2184  C8  G      69      53.931  43.220  17.976  1.00  0.00
ATOM   2185  H8  G      69      54.062  44.226  17.605  1.00  0.00
ATOM   2186  N7  G      69      52.812  42.796  18.482  1.00  0.00
ATOM   2187  C5  G      69      53.064  41.495  18.951  1.00  0.00
ATOM   2188  C6  G      69      52.388  40.569  19.753  1.00  0.00
ATOM   2189  O6  G      69      51.270  40.602  20.211  1.00  0.00
ATOM   2190  N1  G      69      53.034  39.436  20.204  1.00  0.00
ATOM   2191  H1  G      69      52.473  38.772  20.719  1.00  0.00
ATOM   2192  C2  G      69      54.303  39.146  19.791  1.00  0.00
ATOM   2193  N2  G      69      54.834  38.078  20.337  1.00  0.00
ATOM   2194  H21 G      69      54.234  37.384  20.760  1.00  0.00
ATOM   2195  H22 G      69      55.708  37.763  19.940  1.00  0.00
ATOM   2196  N3  G      69      55.076  39.908  18.979  1.00  0.00
ATOM   2197  C4  G      69      54.415  41.107  18.646  1.00  0.00
ATOM   2198  C3' G      69      56.134  43.740  15.497  1.00  0.00
ATOM   2199  H3' G      69      55.199  44.246  15.738  1.00  0.00
ATOM   2200  C2' G      69      55.809  42.244  15.708  1.00  0.00
ATOM   2201  H2' G      69      54.772  42.048  15.438  1.00  0.00
ATOM   2202  O2' G      69      56.656  41.385  14.966  1.00  0.00
ATOM   2203 HO2' G      69      56.408  41.420  14.039  1.00  0.00
ATOM   2204  O3' G      69      56.561  43.931  14.121  1.00  0.00
ATOM   2205  P   U      70      55.586  43.691  12.896  1.00  0.00
ATOM   2206  OP1 U      70      56.122  44.315  11.668  1.00  0.00
ATOM   2207  OP2 U      70      54.272  44.226  13.365  1.00  0.00
ATOM   2208  O5' U      70      55.362  42.123  12.575  1.00  0.00
ATOM   2209  C5' U      70      56.162  41.362  11.573  1.00  0.00
ATOM   2210  H5' U      70      57.237  41.462  11.721  1.00  0.00
ATOM   2211 H5'' U      70      55.890  41.782  10.604  1.00  0.00
ATOM   2212  C4' U      70      55.877  39.899  11.377  1.00  0.00
ATOM   2213  H4' U      70      56.770  39.601  10.828  1.00  0.00
ATOM   2214  O4' U      70      55.806  39.331  12.699  1.00  0.00
ATOM   2215  C1' U      70      54.836  38.319  12.639  1.00  0.00
ATOM   2216  H1' U      70      55.278  37.342  12.836  1.00  0.00
ATOM   2217  N1  U      70      53.715  38.406  13.665  1.00  0.00
ATOM   2218  C6  U      70      53.370  39.622  14.146  1.00  0.00
ATOM   2219  H6  U      70      53.665  40.494  13.581  1.00  0.00
ATOM   2220  C5  U      70      52.700  39.765  15.309  1.00  0.00
ATOM   2221  H5  U      70      52.597  40.728  15.786  1.00  0.00
ATOM   2222  C4  U      70      52.265  38.553  16.044  1.00  0.00
ATOM   2223  O4  U      70      51.633  38.594  17.078  1.00  0.00
ATOM   2224  N3  U      70      52.498  37.360  15.407  1.00  0.00
ATOM   2225  H3  U      70      52.175  36.545  15.910  1.00  0.00
ATOM   2226  C2  U      70      53.156  37.202  14.216  1.00  0.00
ATOM   2227  O2  U      70      53.303  36.080  13.769  1.00  0.00
ATOM   2228  C3' U      70      54.547  39.580  10.675  1.00  0.00
ATOM   2229  H3' U      70      53.785  40.239  11.092  1.00  0.00
ATOM   2230  C2' U      70      54.215  38.168  11.235  1.00  0.00
ATOM   2231  H2' U      70      53.134  38.048  11.311  1.00  0.00
ATOM   2232  O2' U      70      54.773  37.049  10.595  1.00  0.00
ATOM   2233 HO2' U      70      54.174  36.751   9.906  1.00  0.00
ATOM   2234  O3' U      70      54.741  39.438   9.295  1.00  0.00
ATOM   2235  P   U      71      54.659  40.714   8.372  1.00  0.00
ATOM   2236  OP1 U      71      53.844  41.673   9.061  1.00  0.00
ATOM   2237  OP2 U      71      54.187  40.346   7.023  1.00  0.00
ATOM   2238  O5' U      71      56.156  41.328   8.235  1.00  0.00
ATOM   2239  C5' U      71      57.178  40.679   7.595  1.00  0.00
ATOM   2240  H5' U      71      56.857  40.201   6.669  1.00  0.00
ATOM   2241 H5'' U      71      57.496  39.901   8.289  1.00  0.00
ATOM   2242  C4' U      71      58.453  41.606   7.453  1.00  0.00
ATOM   2243  H4' U      71      59.367  41.042   7.269  1.00  0.00
ATOM   2244  O4' U      71      58.395  42.524   6.317  1.00  0.00
ATOM   2245  C1' U      71      58.560  43.921   6.816  1.00  0.00
ATOM   2246  H1' U      71      59.617  44.173   6.735  1.00  0.00
ATOM   2247  N1  U      71      57.729  45.005   6.171  1.00  0.00
ATOM   2248  C6  U      71      56.402  44.849   5.937  1.00  0.00
ATOM   2249  H6  U      71      55.921  43.957   6.311  1.00  0.00
ATOM   2250  C5  U      71      55.599  45.823   5.405  1.00  0.00
ATOM   2251  H5  U      71      54.559  45.598   5.216  1.00  0.00
ATOM   2252  C4  U      71      56.194  47.122   5.156  1.00  0.00
ATOM   2253  O4  U      71      55.576  48.163   4.823  1.00  0.00
ATOM   2254  N3  U      71      57.567  47.236   5.312  1.00  0.00
ATOM   2255  H3  U      71      58.044  48.118   5.194  1.00  0.00
ATOM   2256  C2  U      71      58.341  46.272   5.811  1.00  0.00
ATOM   2257  O2  U      71      59.541  46.445   5.808  1.00  0.00
ATOM   2258  C3' U      71      58.772  42.523   8.688  1.00  0.00
ATOM   2259  H3' U      71      58.287  42.192   9.606  1.00  0.00
ATOM   2260  C2' U      71      58.243  43.922   8.281  1.00  0.00
ATOM   2261  H2' U      71      57.161  43.973   8.401  1.00  0.00
ATOM   2262  O2' U      71      58.899  44.947   8.989  1.00  0.00
ATOM   2263 HO2' U      71      59.210  44.649   9.847  1.00  0.00
ATOM   2264  O3' U      71      60.175  42.685   8.785  1.00  0.00
ATOM   2265  P   U      72      60.963  42.754  10.110  1.00  0.00
ATOM   2266  OP1 U      72      60.640  44.059  10.730  1.00  0.00
ATOM   2267  OP2 U      72      62.346  42.435   9.942  1.00  0.00
ATOM   2268  O5' U      72      60.341  41.596  11.085  1.00  0.00
ATOM   2269  C5' U      72      60.174  41.784  12.467  1.00  0.00
ATOM   2270  H5' U      72      59.293  42.418  12.567  1.00  0.00
ATOM   2271 H5'' U      72      61.090  42.288  12.774  1.00  0.00
ATOM   2272  C4' U      72      60.010  40.464  13.223  1.00  0.00
ATOM   2273  H4' U      72      59.863  40.761  14.262  1.00  0.00
ATOM   2274  O4' U      72      58.791  39.867  12.841  1.00  0.00
ATOM   2275  C1' U      72      59.026  38.490  12.864  1.00  0.00
ATOM   2276  H1' U      72      58.403  38.006  13.617  1.00  0.00
ATOM   2277  N1  U      72      58.778  37.855  11.560  1.00  0.00
ATOM   2278  C6  U      72      59.405  38.321  10.353  1.00  0.00
ATOM   2279  H6  U      72      60.134  39.116  10.413  1.00  0.00
ATOM   2280  C5  U      72      59.036  37.780   9.169  1.00  0.00
ATOM   2281  H5  U      72      59.534  38.005   8.238  1.00  0.00
ATOM   2282  C4  U      72      58.103  36.636   9.112  1.00  0.00
ATOM   2283  O4  U      72      57.656  36.061   8.125  1.00  0.00
ATOM   2284  N3  U      72      57.645  36.251  10.283  1.00  0.00
ATOM   2285  H3  U      72      56.898  35.572  10.256  1.00  0.00
ATOM   2286  C2  U      72      57.904  36.805  11.475  1.00  0.00
ATOM   2287  O2  U      72      57.398  36.387  12.517  1.00  0.00
ATOM   2288  C3' U      72      61.229  39.481  13.078  1.00  0.00
ATOM   2289  H3' U      72      61.656  39.631  12.086  1.00  0.00
ATOM   2290  C2' U      72      60.475  38.184  13.266  1.00  0.00
ATOM   2291  H2' U      72      60.820  37.335  12.676  1.00  0.00
ATOM   2292  O2' U      72      60.522  37.806  14.613  1.00  0.00
ATOM   2293 HO2' U      72      61.382  37.402  14.752  1.00  0.00
ATOM   2294  O3' U      72      62.331  39.633  13.940  1.00  0.00
ATOM   2295  P   U      73      63.593  38.875  13.589  1.00  0.00
ATOM   2296  OP1 U      73      64.693  39.544  14.359  1.00  0.00
ATOM   2297  OP2 U      73      63.737  38.665  12.173  1.00  0.00
ATOM   2298  O5' U      73      63.297  37.446  14.228  1.00  0.00
ATOM   2299  C5' U      73      63.423  37.215  15.650  1.00  0.00
ATOM   2300  H5' U      73      62.595  37.681  16.185  1.00  0.00
ATOM   2301 H5'' U      73      64.370  37.656  15.959  1.00  0.00
ATOM   2302  C4' U      73      63.277  35.696  15.917  1.00  0.00
ATOM   2303  H4' U      73      63.453  35.587  16.987  1.00  0.00
ATOM   2304  O4' U      73      61.927  35.248  15.645  1.00  0.00
ATOM   2305  C1' U      73      62.071  33.883  15.184  1.00  0.00
ATOM   2306  H1' U      73      61.610  33.200  15.898  1.00  0.00
ATOM   2307  N1  U      73      61.413  33.733  13.887  1.00  0.00
ATOM   2308  C6  U      73      61.359  34.704  12.936  1.00  0.00
ATOM   2309  H6  U      73      61.922  35.582  13.218  1.00  0.00
ATOM   2310  C5  U      73      60.581  34.537  11.874  1.00  0.00
ATOM   2311  H5  U      73      60.594  35.260  11.072  1.00  0.00
ATOM   2312  C4  U      73      59.822  33.331  11.656  1.00  0.00
ATOM   2313  O4  U      73      59.167  33.162  10.635  1.00  0.00
ATOM   2314  N3  U      73      59.942  32.410  12.638  1.00  0.00
ATOM   2315  H3  U      73      59.516  31.518  12.430  1.00  0.00
ATOM   2316  C2  U      73      60.674  32.538  13.782  1.00  0.00
ATOM   2317  O2  U      73      60.789  31.590  14.493  1.00  0.00
ATOM   2318  C3' U      73      64.256  34.908  15.047  1.00  0.00
ATOM   2319  H3' U      73      64.348  35.393  14.076  1.00  0.00
ATOM   2320  C2' U      73      63.521  33.602  15.038  1.00  0.00
ATOM   2321  H2' U      73      63.691  33.033  14.124  1.00  0.00
ATOM   2322  O2' U      73      63.943  32.813  16.165  1.00  0.00
ATOM   2323 HO2' U      73      64.877  32.924  16.355  1.00  0.00
ATOM   2324  O3' U      73      65.543  34.842  15.653  1.00  0.00
ATOM   2325  P   U      74      66.869  34.276  15.069  1.00  0.00
ATOM   2326  OP1 U      74      68.085  35.066  15.474  1.00  0.00
ATOM   2327  OP2 U      74      66.709  33.949  13.618  1.00  0.00
ATOM   2328  O5' U      74      66.909  32.832  15.870  1.00  0.00
ATOM   2329  C5' U      74      67.563  32.725  17.100  1.00  0.00
ATOM   2330  H5' U      74      67.264  33.485  17.823  1.00  0.00
ATOM   2331 H5'' U      74      68.598  32.960  16.852  1.00  0.00
ATOM   2332  C4' U      74      67.505  31.290  17.646  1.00  0.00
ATOM   2333  H4' U      74      68.031  31.381  18.596  1.00  0.00
ATOM   2334  O4' U      74      66.094  30.914  17.733  1.00  0.00
ATOM   2335  C1' U      74      65.942  29.525  17.446  1.00  0.00
ATOM   2336  H1' U      74      65.539  29.214  18.410  1.00  0.00
ATOM   2337  N1  U      74      64.885  29.235  16.370  1.00  0.00
ATOM   2338  C6  U      74      64.591  30.072  15.295  1.00  0.00
ATOM   2339  H6  U      74      65.230  30.930  15.148  1.00  0.00
ATOM   2340  C5  U      74      63.616  29.770  14.423  1.00  0.00
ATOM   2341  H5  U      74      63.423  30.417  13.580  1.00  0.00
ATOM   2342  C4  U      74      62.783  28.641  14.595  1.00  0.00
ATOM   2343  O4  U      74      61.777  28.392  13.977  1.00  0.00
ATOM   2344  N3  U      74      63.121  27.819  15.693  1.00  0.00
ATOM   2345  H3  U      74      62.536  27.017  15.877  1.00  0.00
ATOM   2346  C2  U      74      64.142  28.038  16.583  1.00  0.00
ATOM   2347  O2  U      74      64.491  27.192  17.461  1.00  0.00
ATOM   2348  C3' U      74      68.125  30.238  16.703  1.00  0.00
ATOM   2349  H3' U      74      67.896  30.537  15.680  1.00  0.00
ATOM   2350  C2' U      74      67.369  28.978  17.208  1.00  0.00
ATOM   2351  H2' U      74      67.347  28.193  16.452  1.00  0.00
ATOM   2352  O2' U      74      67.774  28.533  18.479  1.00  0.00
ATOM   2353 HO2' U      74      67.260  27.726  18.547  1.00  0.00
ATOM   2354  O3' U      74      69.535  30.182  16.854  1.00  0.00
ATOM   2355  P   A      75      70.458  29.378  15.869  1.00  0.00
ATOM   2356  OP1 A      75      71.863  29.837  15.946  1.00  0.00
ATOM   2357  OP2 A      75      69.810  29.527  14.552  1.00  0.00
ATOM   2358  O5' A      75      70.416  27.877  16.213  1.00  0.00
ATOM   2359  C5' A      75      71.103  27.428  17.329  1.00  0.00
ATOM   2360  H5' A      75      71.006  28.043  18.224  1.00  0.00
ATOM   2361 H5'' A      75      72.146  27.262  17.057  1.00  0.00
ATOM   2362  C4' A      75      70.821  25.937  17.705  1.00  0.00
ATOM   2363  H4' A      75      71.550  25.664  18.468  1.00  0.00
ATOM   2364  O4' A      75      69.535  25.648  18.193  1.00  0.00
ATOM   2365  C1' A      75      68.984  24.526  17.562  1.00  0.00
ATOM   2366  H1' A      75      68.455  23.909  18.288  1.00  0.00
ATOM   2367  N9  A      75      67.991  24.911  16.488  1.00  0.00
ATOM   2368  C8  A      75      68.097  25.727  15.386  1.00  0.00
ATOM   2369  H8  A      75      69.042  26.208  15.182  1.00  0.00
ATOM   2370  N7  A      75      67.031  25.810  14.663  1.00  0.00
ATOM   2371  C5  A      75      66.116  25.021  15.346  1.00  0.00
ATOM   2372  C6  A      75      64.748  24.653  15.150  1.00  0.00
ATOM   2373  N6  A      75      63.971  25.212  14.244  1.00  0.00
ATOM   2374  H61 A      75      64.304  25.817  13.507  1.00  0.00
ATOM   2375  H62 A      75      63.003  25.071  14.495  1.00  0.00
ATOM   2376  N1  A      75      64.162  23.811  15.894  1.00  0.00
ATOM   2377  C2  A      75      64.848  23.266  16.926  1.00  0.00
ATOM   2378  H2  A      75      64.271  22.527  17.461  1.00  0.00
ATOM   2379  N3  A      75      66.083  23.562  17.234  1.00  0.00
ATOM   2380  C4  A      75      66.686  24.501  16.432  1.00  0.00
ATOM   2381  C3' A      75      71.076  24.928  16.550  1.00  0.00
ATOM   2382  H3' A      75      70.809  25.417  15.613  1.00  0.00
ATOM   2383  C2' A      75      70.156  23.756  16.990  1.00  0.00
ATOM   2384  H2' A      75      69.900  23.112  16.148  1.00  0.00
ATOM   2385  O2' A      75      70.689  22.900  17.985  1.00  0.00
ATOM   2386 HO2' A      75      71.543  22.603  17.661  1.00  0.00
ATOM   2387  O3' A      75      72.429  24.614  16.465  1.00  0.00
ATOM   2388  P   G      76      72.849  23.345  15.574  1.00  0.00
ATOM   2389  OP1 G      76      74.273  23.638  15.229  1.00  0.00
ATOM   2390  OP2 G      76      71.845  23.094  14.489  1.00  0.00
ATOM   2391  O5' G      76      72.786  22.119  16.580  1.00  0.00
ATOM   2392  C5' G      76      73.808  21.882  17.548  1.00  0.00
ATOM   2393  H5' G      76      74.092  22.882  17.877  1.00  0.00
ATOM   2394 H5'' G      76      74.658  21.512  16.974  1.00  0.00
ATOM   2395  C4' G      76      73.536  20.875  18.680  1.00  0.00
ATOM   2396  H4' G      76      74.442  21.003  19.271  1.00  0.00
ATOM   2397  O4' G      76      72.342  21.240  19.464  1.00  0.00
ATOM   2398  C1' G      76      71.853  20.053  20.155  1.00  0.00
ATOM   2399  H1' G      76      71.732  20.173  21.231  1.00  0.00
ATOM   2400  N9  G      76      70.453  19.597  19.680  1.00  0.00
ATOM   2401  C8  G      76      69.831  19.927  18.520  1.00  0.00
ATOM   2402  H8  G      76      70.225  20.552  17.732  1.00  0.00
ATOM   2403  N7  G      76      68.641  19.556  18.445  1.00  0.00
ATOM   2404  C5  G      76      68.440  18.788  19.588  1.00  0.00
ATOM   2405  C6  G      76      67.334  18.050  20.028  1.00  0.00
ATOM   2406  O6  G      76      66.359  17.791  19.397  1.00  0.00
ATOM   2407  N1  G      76      67.494  17.522  21.283  1.00  0.00
ATOM   2408  H1  G      76      66.831  16.891  21.711  1.00  0.00
ATOM   2409  C2  G      76      68.725  17.649  21.995  1.00  0.00
ATOM   2410  N2  G      76      68.906  17.061  23.140  1.00  0.00
ATOM   2411  H21 G      76      69.701  17.255  23.732  1.00  0.00
ATOM   2412  H22 G      76      68.230  16.408  23.509  1.00  0.00
ATOM   2413  N3  G      76      69.795  18.253  21.530  1.00  0.00
ATOM   2414  C4  G      76      69.536  18.848  20.350  1.00  0.00
ATOM   2415  C3' G      76      73.248  19.342  18.526  1.00  0.00
ATOM   2416  H3' G      76      72.442  19.271  17.796  1.00  0.00
ATOM   2417  C2' G      76      72.859  19.018  19.876  1.00  0.00
ATOM   2418  H2' G      76      72.312  18.078  19.793  1.00  0.00
ATOM   2419  O2' G      76      73.933  18.898  20.826  1.00  0.00
ATOM   2420 HO2' G      76      74.793  18.902  20.399  1.00  0.00
ATOM   2421  O3' G      76      74.314  18.482  18.278  1.00  0.00
ATOM   2422  P   G      77      74.296  17.023  17.620  1.00  0.00
ATOM   2423  OP1 G      77      75.660  16.477  17.396  1.00  0.00
ATOM   2424  OP2 G      77      73.271  16.938  16.532  1.00  0.00
ATOM   2425  O5' G      77      73.744  16.198  18.877  1.00  0.00
ATOM   2426  C5' G      77      74.594  15.696  19.950  1.00  0.00
ATOM   2427  H5' G      77      75.235  16.485  20.343  1.00  0.00
ATOM   2428 H5'' G      77      75.187  14.908  19.487  1.00  0.00
ATOM   2429  C4' G      77      73.833  15.079  21.119  1.00  0.00
ATOM   2430  H4' G      77      74.433  15.123  22.029  1.00  0.00
ATOM   2431  O4' G      77      72.661  15.823  21.489  1.00  0.00
ATOM   2432  C1' G      77      71.690  14.856  21.888  1.00  0.00
ATOM   2433  H1' G      77      71.408  15.068  22.919  1.00  0.00
ATOM   2434  N9  G      77      70.493  14.895  21.041  1.00  0.00
ATOM   2435  C8  G      77      70.339  15.548  19.864  1.00  0.00
ATOM   2436  H8  G      77      71.144  16.053  19.351  1.00  0.00
ATOM   2437  N7  G      77      69.218  15.367  19.272  1.00  0.00
ATOM   2438  C5  G      77      68.470  14.588  20.194  1.00  0.00
ATOM   2439  C6  G      77      67.206  14.048  20.156  1.00  0.00
ATOM   2440  O6  G      77      66.327  14.130  19.332  1.00  0.00
ATOM   2441  N1  G      77      66.893  13.323  21.221  1.00  0.00
ATOM   2442  H1  G      77      66.090  12.712  21.191  1.00  0.00
ATOM   2443  C2  G      77      67.683  13.098  22.260  1.00  0.00
ATOM   2444  N2  G      77      67.270  12.379  23.234  1.00  0.00
ATOM   2445  H21 G      77      66.293  12.131  23.166  1.00  0.00
ATOM   2446  H22 G      77      67.798  12.318  24.092  1.00  0.00
ATOM   2447  N3  G      77      68.965  13.560  22.342  1.00  0.00
ATOM   2448  C4  G      77      69.244  14.353  21.281  1.00  0.00
ATOM   2449  C3' G      77      73.401  13.702  20.709  1.00  0.00
ATOM   2450  H3' G      77      72.914  13.654  19.735  1.00  0.00
ATOM   2451  C2' G      77      72.371  13.516  21.878  1.00  0.00
ATOM   2452  H2' G      77      71.661  12.732  21.612  1.00  0.00
ATOM   2453  O2' G      77      72.974  13.240  23.151  1.00  0.00
ATOM   2454 HO2' G      77      73.894  13.006  23.009  1.00  0.00
ATOM   2455  O3' G      77      74.495  12.808  20.872  1.00  0.00
ATOM   2456  P   G      78      74.517  11.350  20.205  1.00  0.00
ATOM   2457  OP1 G      78      75.795  10.657  20.572  1.00  0.00
ATOM   2458  OP2 G      78      74.207  11.383  18.753  1.00  0.00
ATOM   2459  O5' G      78      73.253  10.563  20.852  1.00  0.00
ATOM   2460  C5' G      78      73.339  10.068  22.182  1.00  0.00
ATOM   2461  H5' G      78      73.558  10.933  22.808  1.00  0.00
ATOM   2462 H5'' G      78      74.274   9.524  22.315  1.00  0.00
ATOM   2463  C4' G      78      72.069   9.404  22.678  1.00  0.00
ATOM   2464  H4' G      78      72.208   9.036  23.694  1.00  0.00
ATOM   2465  O4' G      78      70.946  10.237  22.760  1.00  0.00
ATOM   2466  C1' G      78      69.846   9.454  22.571  1.00  0.00
ATOM   2467  H1' G      78      69.154   9.590  23.402  1.00  0.00
ATOM   2468  N9  G      78      69.189   9.900  21.323  1.00  0.00
ATOM   2469  C8  G      78      69.747  10.619  20.289  1.00  0.00
ATOM   2470  H8  G      78      70.777  10.940  20.226  1.00  0.00
ATOM   2471  N7  G      78      68.906  11.003  19.354  1.00  0.00
ATOM   2472  C5  G      78      67.694  10.512  19.829  1.00  0.00
ATOM   2473  C6  G      78      66.332  10.587  19.296  1.00  0.00
ATOM   2474  O6  G      78      65.932  11.078  18.281  1.00  0.00
ATOM   2475  N1  G      78      65.383   9.889  20.000  1.00  0.00
ATOM   2476  H1  G      78      64.445   9.882  19.628  1.00  0.00
ATOM   2477  C2  G      78      65.662   9.204  21.109  1.00  0.00
ATOM   2478  N2  G      78      64.741   8.331  21.535  1.00  0.00
ATOM   2479  H21 G      78      63.829   8.378  21.104  1.00  0.00
ATOM   2480  H22 G      78      64.961   7.820  22.379  1.00  0.00
ATOM   2481  N3  G      78      66.849   9.197  21.710  1.00  0.00
ATOM   2482  C4  G      78      67.810   9.871  21.030  1.00  0.00
ATOM   2483  C3' G      78      71.644   8.240  21.734  1.00  0.00
ATOM   2484  H3' G      78      71.470   8.403  20.670  1.00  0.00
ATOM   2485  C2' G      78      70.300   7.959  22.392  1.00  0.00
ATOM   2486  H2' G      78      69.743   7.356  21.675  1.00  0.00
ATOM   2487  O2' G      78      70.368   7.358  23.643  1.00  0.00
ATOM   2488 HO2' G      78      71.195   6.873  23.583  1.00  0.00
ATOM   2489  O3' G      78      72.487   6.993  21.748  1.00  0.00
ATOM   2490  P   C      79      72.683   6.115  20.446  1.00  0.00
ATOM   2491  OP1 C      79      73.482   4.930  20.762  1.00  0.00
ATOM   2492  OP2 C      79      73.041   6.999  19.303  1.00  0.00
ATOM   2493  O5' C      79      71.204   5.552  20.159  1.00  0.00
ATOM   2494  C5' C      79      70.605   4.699  21.138  1.00  0.00
ATOM   2495  H5' C      79      70.640   5.157  22.127  1.00  0.00
ATOM   2496 H5'' C      79      71.203   3.788  21.127  1.00  0.00
ATOM   2497  C4' C      79      69.106   4.303  20.947  1.00  0.00
ATOM   2498  H4' C      79      68.763   3.640  21.741  1.00  0.00
ATOM   2499  O4' C      79      68.255   5.419  20.994  1.00  0.00
ATOM   2500  C1' C      79      67.101   5.234  20.187  1.00  0.00
ATOM   2501  H1' C      79      66.210   5.202  20.815  1.00  0.00
ATOM   2502  N1  C      79      67.033   6.328  19.166  1.00  0.00
ATOM   2503  C6  C      79      68.145   6.896  18.656  1.00  0.00
ATOM   2504  H6  C      79      69.108   6.734  19.116  1.00  0.00
ATOM   2505  C5  C      79      68.063   7.648  17.487  1.00  0.00
ATOM   2506  H5  C      79      68.941   8.146  17.103  1.00  0.00
ATOM   2507  C4  C      79      66.772   7.939  16.978  1.00  0.00
ATOM   2508  N4  C      79      66.621   8.617  15.891  1.00  0.00
ATOM   2509  H41 C      79      67.426   9.074  15.487  1.00  0.00
ATOM   2510  H42 C      79      65.667   8.933  15.796  1.00  0.00
ATOM   2511  N3  C      79      65.687   7.425  17.515  1.00  0.00
ATOM   2512  C2  C      79      65.797   6.590  18.536  1.00  0.00
ATOM   2513  O2  C      79      64.763   6.089  18.848  1.00  0.00
ATOM   2514  C3' C      79      68.855   3.686  19.604  1.00  0.00
ATOM   2515  H3' C      79      69.334   4.289  18.832  1.00  0.00
ATOM   2516  C2' C      79      67.303   3.800  19.533  1.00  0.00
ATOM   2517  H2' C      79      66.969   3.874  18.498  1.00  0.00
ATOM   2518  O2' C      79      66.694   2.815  20.270  1.00  0.00
ATOM   2519 HO2' C      79      66.034   2.423  19.694  1.00  0.00
ATOM   2520  O3' C      79      69.367   2.348  19.488  1.00  0.00
ATOM   2521  P   A      80      69.841   1.758  18.186  1.00  0.00
ATOM   2522  OP1 A      80      70.441   0.417  18.444  1.00  0.00
ATOM   2523  OP2 A      80      70.666   2.697  17.405  1.00  0.00
ATOM   2524  O5' A      80      68.545   1.560  17.359  1.00  0.00
ATOM   2525  C5' A      80      67.684   0.462  17.749  1.00  0.00
ATOM   2526  H5' A      80      67.530   0.521  18.826  1.00  0.00
ATOM   2527 H5'' A      80      68.240  -0.441  17.500  1.00  0.00
ATOM   2528  C4' A      80      66.334   0.569  17.033  1.00  0.00
ATOM   2529  H4' A      80      65.698  -0.284  17.270  1.00  0.00
ATOM   2530  O4' A      80      65.497   1.635  17.303  1.00  0.00
ATOM   2531  C1' A      80      64.850   1.934  16.092  1.00  0.00
ATOM   2532  H1' A      80      63.773   1.807  16.204  1.00  0.00
ATOM   2533  N9  A      80      65.330   3.333  15.660  1.00  0.00
ATOM   2534  C8  A      80      66.489   3.972  15.809  1.00  0.00
ATOM   2535  H8  A      80      67.354   3.533  16.284  1.00  0.00
ATOM   2536  N7  A      80      66.587   5.071  15.176  1.00  0.00
ATOM   2537  C5  A      80      65.367   5.210  14.476  1.00  0.00
ATOM   2538  C6  A      80      64.777   6.124  13.609  1.00  0.00
ATOM   2539  N6  A      80      65.297   7.303  13.238  1.00  0.00
ATOM   2540  H61 A      80      66.128   7.639  13.704  1.00  0.00
ATOM   2541  H62 A      80      64.805   7.839  12.538  1.00  0.00
ATOM   2542  N1  A      80      63.600   5.814  12.995  1.00  0.00
ATOM   2543  C2  A      80      62.947   4.745  13.353  1.00  0.00
ATOM   2544  H2  A      80      62.055   4.541  12.780  1.00  0.00
ATOM   2545  N3  A      80      63.323   3.902  14.326  1.00  0.00
ATOM   2546  C4  A      80      64.593   4.114  14.802  1.00  0.00
ATOM   2547  C3' A      80      66.481   0.475  15.512  1.00  0.00
ATOM   2548  H3' A      80      67.277   1.137  15.173  1.00  0.00
ATOM   2549  C2' A      80      65.129   0.862  15.049  1.00  0.00
ATOM   2550  H2' A      80      65.187   1.310  14.057  1.00  0.00
ATOM   2551  O2' A      80      64.140  -0.050  15.079  1.00  0.00
ATOM   2552 HO2' A      80      64.398  -0.880  14.672  1.00  0.00
ATOM   2553  O3' A      80      66.761  -0.838  15.223  1.00  0.00
ATOM   2554  P   U      81      67.182  -1.361  13.738  1.00  0.00
ATOM   2555  OP1 U      81      66.978  -2.841  13.801  1.00  0.00
ATOM   2556  OP2 U      81      68.487  -0.797  13.318  1.00  0.00
ATOM   2557  O5' U      81      66.029  -0.781  12.814  1.00  0.00
ATOM   2558  C5' U      81      65.037  -1.613  12.284  1.00  0.00
ATOM   2559  H5' U      81      64.340  -1.975  13.039  1.00  0.00
ATOM   2560 H5'' U      81      65.540  -2.449  11.797  1.00  0.00
ATOM   2561  C4' U      81      64.224  -0.756  11.316  1.00  0.00
ATOM   2562  H4' U      81      63.339  -1.348  11.085  1.00  0.00
ATOM   2563  O4' U      81      63.806   0.453  11.856  1.00  0.00
ATOM   2564  C1' U      81      63.689   1.242  10.644  1.00  0.00
ATOM   2565  H1' U      81      62.667   1.582  10.476  1.00  0.00
ATOM   2566  N1  U      81      64.548   2.495  10.679  1.00  0.00
ATOM   2567  C6  U      81      65.777   2.603  11.358  1.00  0.00
ATOM   2568  H6  U      81      65.986   1.746  11.980  1.00  0.00
ATOM   2569  C5  U      81      66.446   3.769  11.367  1.00  0.00
ATOM   2570  H5  U      81      67.347   3.864  11.955  1.00  0.00
ATOM   2571  C4  U      81      65.989   4.894  10.659  1.00  0.00
ATOM   2572  O4  U      81      66.610   5.991  10.579  1.00  0.00
ATOM   2573  N3  U      81      64.818   4.752  10.033  1.00  0.00
ATOM   2574  H3  U      81      64.574   5.553   9.467  1.00  0.00
ATOM   2575  C2  U      81      64.090   3.586   9.873  1.00  0.00
ATOM   2576  O2  U      81      63.231   3.481   9.001  1.00  0.00
ATOM   2577  C3' U      81      64.991  -0.516  10.009  1.00  0.00
ATOM   2578  H3' U      81      65.940  -0.047  10.271  1.00  0.00
ATOM   2579  C2' U      81      64.082   0.451   9.338  1.00  0.00
ATOM   2580  H2' U      81      64.633   1.058   8.620  1.00  0.00
ATOM   2581  O2' U      81      62.941  -0.256   8.686  1.00  0.00
ATOM   2582 HO2' U      81      63.241  -1.116   8.381  1.00  0.00
ATOM   2583  O3' U      81      65.267  -1.698   9.298  1.00  0.00
ATOM   2584  P   U      82      66.491  -1.792   8.277  1.00  0.00
ATOM   2585  OP1 U      82      66.635  -3.118   7.805  1.00  0.00
ATOM   2586  OP2 U      82      67.670  -1.199   8.917  1.00  0.00
ATOM   2587  O5' U      82      66.182  -0.816   7.036  1.00  0.00
ATOM   2588  C5' U      82      65.114  -1.144   6.155  1.00  0.00
ATOM   2589  H5' U      82      64.255  -1.623   6.625  1.00  0.00
ATOM   2590 H5'' U      82      65.498  -1.859   5.427  1.00  0.00
ATOM   2591  C4' U      82      64.615   0.073   5.372  1.00  0.00
ATOM   2592  H4' U      82      63.663  -0.113   4.875  1.00  0.00
ATOM   2593  O4' U      82      64.329   1.207   6.197  1.00  0.00
ATOM   2594  C1' U      82      64.641   2.430   5.561  1.00  0.00
ATOM   2595  H1' U      82      63.804   2.998   5.156  1.00  0.00
ATOM   2596  N1  U      82      65.527   3.216   6.428  1.00  0.00
ATOM   2597  C6  U      82      66.462   2.510   7.189  1.00  0.00
ATOM   2598  H6  U      82      66.358   1.437   7.240  1.00  0.00
ATOM   2599  C5  U      82      67.508   3.169   7.744  1.00  0.00
ATOM   2600  H5  U      82      68.337   2.665   8.218  1.00  0.00
ATOM   2601  C4  U      82      67.692   4.568   7.556  1.00  0.00
ATOM   2602  O4  U      82      68.607   5.263   7.936  1.00  0.00
ATOM   2603  N3  U      82      66.747   5.155   6.808  1.00  0.00
ATOM   2604  H3  U      82      66.895   6.154   6.772  1.00  0.00
ATOM   2605  C2  U      82      65.702   4.537   6.150  1.00  0.00
ATOM   2606  O2  U      82      65.065   5.197   5.349  1.00  0.00
ATOM   2607  C3' U      82      65.806   0.662   4.573  1.00  0.00
ATOM   2608  H3' U      82      66.739   0.593   5.133  1.00  0.00
ATOM   2609  C2' U      82      65.511   2.118   4.319  1.00  0.00
ATOM   2610  H2' U      82      66.357   2.804   4.280  1.00  0.00
ATOM   2611  O2' U      82      64.745   2.212   3.166  1.00  0.00
ATOM   2612 HO2' U      82      65.292   2.004   2.404  1.00  0.00
ATOM   2613  O3' U      82      66.104  -0.059   3.386  1.00  0.00
ATOM   2614  P   U      83      67.529  -0.048   2.683  1.00  0.00
ATOM   2615  OP1 U      83      67.563  -1.032   1.603  1.00  0.00
ATOM   2616  OP2 U      83      68.479  -0.108   3.826  1.00  0.00
ATOM   2617  O5' U      83      67.759   1.371   2.025  1.00  0.00
ATOM   2618  C5' U      83      67.255   1.725   0.734  1.00  0.00
ATOM   2619  H5' U      83      66.195   1.479   0.675  1.00  0.00
ATOM   2620 H5'' U      83      67.843   1.196  -0.016  1.00  0.00
ATOM   2621  C4' U      83      67.398   3.240   0.502  1.00  0.00
ATOM   2622  H4' U      83      66.776   3.468  -0.363  1.00  0.00
ATOM   2623  O4' U      83      66.953   4.235   1.452  1.00  0.00
ATOM   2624  C1' U      83      67.765   5.373   1.535  1.00  0.00
ATOM   2625  H1' U      83      67.162   6.228   1.230  1.00  0.00
ATOM   2626  N1  U      83      68.462   5.656   2.822  1.00  0.00
ATOM   2627  C6  U      83      68.783   4.631   3.650  1.00  0.00
ATOM   2628  H6  U      83      68.381   3.666   3.376  1.00  0.00
ATOM   2629  C5  U      83      69.451   4.881   4.811  1.00  0.00
ATOM   2630  H5  U      83      69.615   4.036   5.464  1.00  0.00
ATOM   2631  C4  U      83      69.990   6.162   5.130  1.00  0.00
ATOM   2632  O4  U      83      70.840   6.421   6.051  1.00  0.00
ATOM   2633  N3  U      83      69.727   7.165   4.242  1.00  0.00
ATOM   2634  H3  U      83      70.096   8.075   4.477  1.00  0.00
ATOM   2635  C2  U      83      68.914   7.010   3.115  1.00  0.00
ATOM   2636  O2  U      83      68.602   7.936   2.340  1.00  0.00
ATOM   2637  C3' U      83      68.858   3.572   0.239  1.00  0.00
ATOM   2638  H3' U      83      69.468   3.203   1.063  1.00  0.00
ATOM   2639  C2' U      83      68.812   5.144   0.431  1.00  0.00
ATOM   2640  H2' U      83      69.746   5.674   0.616  1.00  0.00
ATOM   2641  O2' U      83      68.294   5.731  -0.723  1.00  0.00
ATOM   2642 HO2' U      83      69.034   6.158  -1.160  1.00  0.00
ATOM   2643  O3' U      83      69.330   3.261  -1.090  1.00  0.00
ATOM   2644  P   G      84      70.867   2.988  -1.218  1.00  0.00
ATOM   2645  OP1 G      84      71.233   2.442  -2.566  1.00  0.00
ATOM   2646  OP2 G      84      71.325   2.183   0.022  1.00  0.00
ATOM   2647  O5' G      84      71.442   4.473  -1.124  1.00  0.00
ATOM   2648  C5' G      84      71.240   5.411  -2.169  1.00  0.00
ATOM   2649  H5' G      84      70.193   5.592  -2.415  1.00  0.00
ATOM   2650 H5'' G      84      71.679   5.194  -3.143  1.00  0.00
ATOM   2651  C4' G      84      71.865   6.725  -1.687  1.00  0.00
ATOM   2652  H4' G      84      71.700   7.395  -2.531  1.00  0.00
ATOM   2653  O4' G      84      71.364   7.252  -0.490  1.00  0.00
ATOM   2654  C1' G      84      72.363   8.026   0.166  1.00  0.00
ATOM   2655  H1' G      84      71.994   9.043   0.034  1.00  0.00
ATOM   2656  N9  G      84      72.571   7.488   1.556  1.00  0.00
ATOM   2657  C8  G      84      72.192   6.252   2.042  1.00  0.00
ATOM   2658  H8  G      84      71.782   5.424   1.484  1.00  0.00
ATOM   2659  N7  G      84      72.591   6.045   3.300  1.00  0.00
ATOM   2660  C5  G      84      73.195   7.286   3.645  1.00  0.00
ATOM   2661  C6  G      84      73.923   7.768   4.798  1.00  0.00
ATOM   2662  O6  G      84      74.159   7.160   5.860  1.00  0.00
ATOM   2663  N1  G      84      74.495   9.000   4.733  1.00  0.00
ATOM   2664  H1  G      84      74.869   9.465   5.548  1.00  0.00
ATOM   2665  C2  G      84      74.426   9.789   3.639  1.00  0.00
ATOM   2666  N2  G      84      75.162  10.855   3.641  1.00  0.00
ATOM   2667  H21 G      84      75.920  10.930   4.305  1.00  0.00
ATOM   2668  H22 G      84      75.201  11.521   2.883  1.00  0.00
ATOM   2669  N3  G      84      73.832   9.405   2.514  1.00  0.00
ATOM   2670  C4  G      84      73.173   8.185   2.585  1.00  0.00
ATOM   2671  C3' G      84      73.356   6.723  -1.644  1.00  0.00
ATOM   2672  H3' G      84      73.584   5.768  -1.171  1.00  0.00
ATOM   2673  C2' G      84      73.628   7.929  -0.748  1.00  0.00
ATOM   2674  H2' G      84      74.443   7.705  -0.060  1.00  0.00
ATOM   2675  O2' G      84      73.785   9.170  -1.378  1.00  0.00
ATOM   2676 HO2' G      84      74.205   9.777  -0.764  1.00  0.00
ATOM   2677  O3' G      84      73.955   6.797  -2.906  1.00  0.00
ATOM   2678  P   A      85      75.413   6.340  -3.049  1.00  0.00
ATOM   2679  OP1 A      85      76.008   6.803  -4.300  1.00  0.00
ATOM   2680  OP2 A      85      75.475   4.869  -2.778  1.00  0.00
ATOM   2681  O5' A      85      76.223   7.144  -1.930  1.00  0.00
ATOM   2682  C5' A      85      76.745   8.464  -2.072  1.00  0.00
ATOM   2683  H5' A      85      76.025   9.160  -2.502  1.00  0.00
ATOM   2684 H5'' A      85      77.504   8.485  -2.854  1.00  0.00
ATOM   2685  C4' A      85      77.348   9.121  -0.822  1.00  0.00
ATOM   2686  H4' A      85      77.327  10.199  -0.981  1.00  0.00
ATOM   2687  O4' A      85      76.468   8.952   0.345  1.00  0.00
ATOM   2688  C1' A      85      77.288   8.968   1.453  1.00  0.00
ATOM   2689  H1' A      85      77.138   9.912   1.977  1.00  0.00
ATOM   2690  N9  A      85      76.962   7.825   2.301  1.00  0.00
ATOM   2691  C8  A      85      76.633   6.527   1.922  1.00  0.00
ATOM   2692  H8  A      85      76.492   6.237   0.891  1.00  0.00
ATOM   2693  N7  A      85      76.633   5.707   2.938  1.00  0.00
ATOM   2694  C5  A      85      77.075   6.499   4.036  1.00  0.00
ATOM   2695  C6  A      85      77.248   6.395   5.458  1.00  0.00
ATOM   2696  N6  A      85      76.984   5.263   6.068  1.00  0.00
ATOM   2697  H61 A      85      76.676   4.498   5.486  1.00  0.00
ATOM   2698  H62 A      85      77.039   5.264   7.076  1.00  0.00
ATOM   2699  N1  A      85      77.734   7.361   6.192  1.00  0.00
ATOM   2700  C2  A      85      78.018   8.521   5.581  1.00  0.00
ATOM   2701  H2  A      85      78.411   9.327   6.184  1.00  0.00
ATOM   2702  N3  A      85      77.878   8.846   4.296  1.00  0.00
ATOM   2703  C4  A      85      77.317   7.786   3.622  1.00  0.00
ATOM   2704  C3' A      85      78.721   8.511  -0.431  1.00  0.00
ATOM   2705  H3' A      85      78.738   7.429  -0.557  1.00  0.00
ATOM   2706  C2' A      85      78.777   8.810   1.111  1.00  0.00
ATOM   2707  H2' A      85      79.214   7.987   1.676  1.00  0.00
ATOM   2708  O2' A      85      79.440  10.032   1.336  1.00  0.00
ATOM   2709 HO2' A      85      80.376   9.893   1.178  1.00  0.00
ATOM   2710  O3' A      85      79.843   9.186  -1.035  1.00  0.00
ATOM   2711  P   C      86      81.268   8.428  -1.232  1.00  0.00
ATOM   2712  OP1 C      86      81.803   9.086  -2.455  1.00  0.00
ATOM   2713  OP2 C      86      80.996   6.974  -1.084  1.00  0.00
ATOM   2714  O5' C      86      82.178   8.881   0.030  1.00  0.00
ATOM   2715  C5' C      86      82.834  10.176  -0.035  1.00  0.00
ATOM   2716  H5' C      86      82.151  11.000  -0.240  1.00  0.00
ATOM   2717 H5'' C      86      83.584  10.142  -0.825  1.00  0.00
ATOM   2718  C4' C      86      83.575  10.600   1.230  1.00  0.00
ATOM   2719  H4' C      86      83.999  11.600   1.135  1.00  0.00
ATOM   2720  O4' C      86      82.504  10.552   2.194  1.00  0.00
ATOM   2721  C1' C      86      83.191  10.274   3.420  1.00  0.00
ATOM   2722  H1' C      86      83.224  11.115   4.113  1.00  0.00
ATOM   2723  N1  C      86      82.551   9.175   4.224  1.00  0.00
ATOM   2724  C6  C      86      81.679   8.280   3.671  1.00  0.00
ATOM   2725  H6  C      86      81.624   8.194   2.596  1.00  0.00
ATOM   2726  C5  C      86      81.124   7.296   4.455  1.00  0.00
ATOM   2727  H5  C      86      80.648   6.398   4.091  1.00  0.00
ATOM   2728  C4  C      86      81.371   7.418   5.850  1.00  0.00
ATOM   2729  N4  C      86      80.876   6.543   6.667  1.00  0.00
ATOM   2730  H41 C      86      80.915   6.631   7.672  1.00  0.00
ATOM   2731  H42 C      86      80.484   5.712   6.248  1.00  0.00
ATOM   2732  N3  C      86      82.109   8.317   6.398  1.00  0.00
ATOM   2733  C2  C      86      82.761   9.184   5.672  1.00  0.00
ATOM   2734  O2  C      86      83.540   9.983   6.203  1.00  0.00
ATOM   2735  C3' C      86      84.604   9.629   1.694  1.00  0.00
ATOM   2736  H3' C      86      84.339   8.598   1.461  1.00  0.00
ATOM   2737  C2' C      86      84.673   9.829   3.236  1.00  0.00
ATOM   2738  H2' C      86      84.968   8.901   3.727  1.00  0.00
ATOM   2739  O2' C      86      85.564  10.872   3.573  1.00  0.00
ATOM   2740 HO2' C      86      86.443  10.606   3.293  1.00  0.00
ATOM   2741  O3' C      86      85.909   9.839   1.096  1.00  0.00
ATOM   2742  P   A3     87      87.048   8.764   0.965  1.00  0.00
ATOM   2743  OP1 A3     87      87.583   8.540   2.259  1.00  0.00
ATOM   2744  OP2 A3     87      87.947   9.165  -0.139  1.00  0.00
ATOM   2745  O5' A3     87      86.378   7.432   0.436  1.00  0.00
ATOM   2746  C5' A3     87      86.088   6.321   1.297  1.00  0.00
ATOM   2747  H5' A3     87      85.627   6.724   2.199  1.00  0.00
ATOM   2748 H5'' A3     87      86.968   5.732   1.555  1.00  0.00
ATOM   2749  C4' A3     87      85.071   5.374   0.586  1.00  0.00
ATOM   2750  H4' A3     87      85.483   4.999  -0.352  1.00  0.00
ATOM   2751  O4' A3     87      84.854   4.292   1.512  1.00  0.00
ATOM   2752  C1' A3     87      83.515   4.531   2.029  1.00  0.00
ATOM   2753  H1' A3     87      82.903   3.885   1.400  1.00  0.00
ATOM   2754  N9  A3     87      83.369   4.301   3.507  1.00  0.00
ATOM   2755  C8  A3     87      82.684   3.260   4.204  1.00  0.00
ATOM   2756  H8  A3     87      82.139   2.505   3.657  1.00  0.00
ATOM   2757  N7  A3     87      82.858   3.285   5.496  1.00  0.00
ATOM   2758  C5  A3     87      83.615   4.452   5.733  1.00  0.00
ATOM   2759  C6  A3     87      84.006   5.165   6.866  1.00  0.00
ATOM   2760  N6  A3     87      83.691   4.832   8.105  1.00  0.00
ATOM   2761  H61 A3     87      83.233   3.973   8.374  1.00  0.00
ATOM   2762  H62 A3     87      84.144   5.346   8.847  1.00  0.00
ATOM   2763  N1  A3     87      84.774   6.227   6.766  1.00  0.00
ATOM   2764  C2  A3     87      85.081   6.671   5.577  1.00  0.00
ATOM   2765  H2  A3     87      85.595   7.621   5.546  1.00  0.00
ATOM   2766  N3  A3     87      84.664   6.228   4.414  1.00  0.00
ATOM   2767  C4  A3     87      83.952   5.048   4.512  1.00  0.00
ATOM   2768  C3' A3     87      83.773   6.029   0.241  1.00  0.00
ATOM   2769  H3' A3     87      83.858   7.101   0.061  1.00  0.00
ATOM   2770  C2' A3     87      82.941   5.875   1.535  1.00  0.00
ATOM   2771  H2' A3     87      83.227   6.684   2.208  1.00  0.00
ATOM   2772  O2' A3     87      81.542   5.873   1.364  1.00  0.00
ATOM   2773 HO2' A3     87      81.348   6.366   0.563  1.00  0.00
ATOM   2774  O3' A3     87      83.145   5.240  -0.824  1.00  0.00
ATOM   2775 HO3' A3     87      82.496   5.827  -1.221  1.00  0.00
TER   
END   
